# Supplementary material for: Proteomic aging signatures across mouse organs and life stages
Source: EMBO J. 2025 Jul 15;44(16):4631–60. doi: 10.1038/s44318-025-00509-x (PMC12361549; doi:10.1038/s44318-025-00509-x)
Supplement: Supplementary file 1 — Table EV1 [file 44318_2025_509_MOESM1_ESM.xlsx]

## Sheet: Table EV1
Table EV1. Hypergeometric probability for shared differentially expressed proteins across organs. Randomness of shared DEPs across mouse organs was evaluated by determining the hypergeometric probability of overlapping proteins in organ pairs or groups.
organs	#of shared proteins blood/no blood	No blood	With_Blood
Kidney_Spleen	634/445	1.04 × 10⁻⁷	2.46 × 10⁻⁶⁴
Kidney_Liver	282/183	1.56 × 10⁻²⁵	5.25 × 10⁻⁹⁵
Spleen_Liver	173/97	0.4	1.37 × 10⁻¹⁸
Kidney_spleen_liver	142/73	0	2.69 × 10⁻¹⁴⁹
Kidney_spleen_liver_lungs	39/11	0	0
