# Supplementary material for: Proteomic aging signatures across mouse organs and life stages
Source: EMBO J. 2025 Jul 15;44(16):4631–60. doi: 10.1038/s44318-025-00509-x (PMC12361549; doi:10.1038/s44318-025-00509-x)
Supplement: Supplementary file 5 — Dataset EV2 [file 44318_2025_509_MOESM5_ESM.xlsx]

## Sheet: Dataset EV2
Dataset EV2. Summary of differentially expressed proteins (DEPs) across mouse organs and age groups.
Legend: Differentially expressed proteins were identified using the moderated F-test to compute overall p-values across all age groups without specifying a reference. Proteins with an adjusted p value ≤ 0.05 were determined to be significantly differentially expressed. The 8 assessed mouse organs include- the brain, heart, lung, liver, kidney, spleen, skeletal muscle, and testis. The kidney, sple…

## Sheet: Spleen_DEPs
UniProt Accession	UniProt Protein Name	Gene Symbol	condition5M	condition8M	condition14M	condition20M	condition26M	AveExpr	F	P.Value	adj.P.Val
P40224	Stromal cell-derived factor 1	Cxcl12	-0.225176	-0.139159	1.54463	2.26052	0.162853	-1.59795	27.9208	1.9e-12	7.6e-09
P0C0A3	Charged multivesicular body protein 6	Chmp6	-0.462268	-0.526103	2.00686	3.96122	0.904541	0.312072	21.2145	1.32e-10	2.21e-07
Q8BND5	Sulfhydryl oxidase 1	Qsox1	0.343226	0.158287	1.41731	2.68445	0.718714	-1.56796	20.8551	1.7e-10	2.21e-07
O89053	Coronin-1A	Coro1a	0.181506	0.179637	-0.550694	-1.20036	-0.330429	2.18605	20.258	2.6e-10	2.21e-07
Q8C4U3	Secreted frizzled-related protein 1	Sfrp1	-0.281672	-0.352478	1.88064	2.90357	0.538947	-1.13348	20.174	2.77e-10	2.21e-07
Q91X72	Hemopexin	Hpx	-0.185383	-0.293309	1.51315	3.302	1.12553	1.68326	19.8603	3.47e-10	2.32e-07
Q8VI78	Phospholipase A1 member A	Pla1a	-0.374627	-0.445387	1.80804	3.08086	0.420428	-1.18899	19.5225	4.45e-10	2.55e-07
Q8VCS0	N-acetylmuramoyl-L-alanine amidase	Pglyrp2	0.00259998	0.145058	1.18282	2.16004	0.632383	-0.243312	18.5487	9.26e-10	3.7e-07
Q61147	Ceruloplasmin	Cp	-0.273509	-0.328523	0.634573	1.98099	0.266771	-0.808438	18.5305	9.39e-10	3.7e-07
P11152	Lipoprotein lipase	Lpl	-0.188045	-0.0579941	1.6551	2.68982	0.600521	-1.60532	18.4679	9.85e-10	3.7e-07
P04939	Major urinary protein 3	Mup3	-0.174013	-0.109579	1.04995	1.85407	0.114595	-0.695316	18.4275	1.02e-09	3.7e-07
P14847	C-reactive protein	Crp	-0.384032	-0.168742	1.37362	1.97672	0.1721	-1.28159	17.9182	1.51e-09	4.66e-07
P19221	Prothrombin	F2	-0.382395	-0.41193	1.16052	2.2125	0.0897853	0.0811774	17.8596	1.58e-09	4.66e-07
Q8C6A8	Class E basic helix-loop-helix protein 22	Bhlhe22	-0.409103	-0.0859055	1.31934	3.32318	1.20538	-0.990321	17.821	1.63e-09	4.66e-07
P83917	Chromobox protein homolog 1	Cbx1	0.111896	0.144672	-0.804976	-1.63697	-0.392233	-0.00181218	17.6262	1.9e-09	4.8e-07
A6X935	Inter alpha-trypsin inhibitor, heavy chain 4	Itih4	-0.308067	-0.398514	1.52304	3.01655	0.568536	-0.0744334	17.6122	1.92e-09	4.8e-07
Q4VBE4	Pikachurin	Egflam	-0.24389	-0.500809	1.27731	2.25309	0.653139	-1.2929	17.2348	2.59e-09	6.09e-07
P20040	H-2 class II histocompatibility antigen, E-Q beta chain	-	0.140078	0.0895956	-0.999302	-1.71401	-0.414534	0.244283	17.166	2.74e-09	6.09e-07
O09164	Extracellular superoxide dismutase [Cu-Zn]	Sod3	-0.655302	-0.715348	1.39484	2.77256	0.0571149	-2.80796	16.9913	3.15e-09	6.64e-07
Q7TT37	Elongator complex protein 1	Elp1	-0.131527	-0.107335	1.34293	2.39013	0.843032	-1.93083	16.8744	3.47e-09	6.94e-07
E9Q394	A-kinase anchor protein 13	Akap13	-0.543324	-0.297884	1.43838	1.91687	-0.706026	0.717723	16.7598	3.81e-09	7e-07
Q9JJH1	Ribonuclease 4	Rnase4	-0.315746	-0.413172	0.551672	2.4026	0.251679	-1.8216	16.7364	3.88e-09	7e-07
Q9D6M3	Mitochondrial glutamate carrier 1	Slc25a22	0.0725267	0.0367926	-0.848229	-1.31467	-0.582467	-0.0914647	16.5527	4.51e-09	7e-07
Q8K0E8	Fibrinogen beta chain	Fgb	-0.281244	-0.280062	0.836987	1.66589	0.502378	0.806966	16.4903	4.75e-09	7e-07
Q9ESB3	Histidine-rich glycoprotein	Hrg	-0.491345	-0.369427	1.64235	3.00156	0.378122	-1.24464	16.4888	4.75e-09	7e-07
P31428	Dipeptidase 1	Dpep1	-0.143986	-0.311476	0.282564	1.48459	0.261634	-1.61741	16.4717	4.82e-09	7e-07
P13379	T-cell surface glycoprotein CD5	Cd5	0.096865	0.109054	-0.636726	-1.67657	-0.740124	-0.646934	16.4655	4.85e-09	7e-07
P70224	GTPase IMAP family member 1	Gimap1	0.422675	0.428419	-0.50664	-1.61304	-0.411898	-1.7774	16.4528	4.9e-09	7e-07
Q07456	Protein AMBP	Ambp	-0.521877	-0.66845	0.762366	2.56859	0.416805	-0.350284	16.4083	5.08e-09	7.01e-07
Q921I1	Serotransferrin	Tf	-0.287081	-0.255005	1.25693	2.25684	0.419989	2.14853	16.2927	5.59e-09	7.46e-07
Q9R0Y5	Adenylate kinase isoenzyme 1	Ak1	-0.272193	-0.0859812	0.765741	1.04347	0.0387131	-0.747888	16.2214	5.93e-09	7.66e-07
Q9D0L8	mRNA cap guanine-N7 methyltransferase	Rnmt	0.205627	0.160073	-0.567633	-0.965378	-0.0130931	-1.53866	16.165	6.22e-09	7.72e-07
Q6NVD9	Phakinin	Bfsp2	-0.58406	-0.768516	2.72387	4.69496	0.434635	-0.922147	16.1235	6.44e-09	7.72e-07
Q9JHH6	Carboxypeptidase B2	Cpb2	-0.207072	-0.302813	1.63352	3.16285	0.737219	-1.99499	16.102	6.55e-09	7.72e-07
Q9D115	Zinc finger protein 706	Znf706	-0.098539	0.116082	-1.07206	-1.41377	-0.0995988	0.674982	15.812	8.37e-09	9.12e-07
P39061	Collagen alpha-1(XVIII) chain	Col18a1	-0.0627336	-0.174141	0.891451	1.75269	0.360539	0.0512508	15.8063	8.41e-09	9.12e-07
P14733	Lamin-B1	Lmnb1	0.165317	0.0708231	-0.62437	-1.27958	-0.388579	0.576636	15.8028	8.43e-09	9.12e-07
P28078	Class II histocompatibility antigen, M alpha chain	H2-DMa	0.245272	0.138838	-0.684895	-1.69317	-0.386531	1.39608	15.7594	8.75e-09	9.19e-07
Q91WP6	Serine protease inhibitor A3N	Serpina3n	-0.0508254	0.223299	1.45376	2.81483	0.548283	-1.24357	15.7326	8.95e-09	9.19e-07
P62317	Small nuclear ribonucleoprotein Sm D2	Snrpd2	0.240574	0.326596	-0.853778	-1.16938	-0.0148506	-1.28016	15.6694	9.44e-09	9.45e-07
Q8BV49	Pyrin and HIN domain-containing protein 1	Pyhin1	0.105481	0.119452	-0.889136	-1.85625	-0.71211	0.368795	15.5015	1.09e-08	1.06e-06
Q8VC03	Echinoderm microtubule-associated protein-like 3	Eml3	-0.0841419	-0.296657	2.34359	3.62327	1.07649	1.71802	15.4341	1.15e-08	1.1e-06
P11859	Angiotensinogen	Agt	-0.111544	-0.106703	1.78082	3.3837	0.754444	-1.80219	15.3336	1.26e-08	1.17e-06
Q8VEK0	Cell cycle control protein 50A	Tmem30a	0.146555	0.142347	-0.644648	-1.32012	-0.437249	2.98743	15.2571	1.34e-08	1.19e-06
Q91X97	Neurocalcin-delta	Ncald	-0.288335	-0.198013	1.06193	1.93919	0.743518	4.30629	15.2432	1.36e-08	1.19e-06
Q8BZM1	Glomulin	Glmn	0.273906	0.300849	-0.809944	-1.63006	-0.307102	1.12795	15.2391	1.37e-08	1.19e-06
P24452	Macrophage-capping protein	Capg	0.0444576	0.0984041	-0.552884	-1.12676	0.00174511	1.30363	15.0706	1.58e-08	1.35e-06
P01027	Complement C3	C3	-0.160278	-0.138472	1.01575	2.08288	0.425215	0.202391	14.9463	1.76e-08	1.47e-06
P03953	Complement factor D	Cfd	-0.386709	-0.485808	1.0139	2.32583	0.305641	1.12166	14.773	2.05e-08	1.63e-06
Q99NB9	Splicing factor 3B subunit 1	Sf3b1	0.13751	0.0852557	-0.57926	-1.01699	-0.243922	-1.09823	14.7708	2.06e-08	1.63e-06
P97298	Pigment epithelium-derived factor	Serpinf1	-0.414273	-0.254593	0.945781	2.3342	0.351446	-0.112186	14.7568	2.08e-08	1.63e-06
P23953	Carboxylesterase 1C	Ces1c	-0.431553	-0.4405	1.25373	1.96869	-0.0847666	0.602814	14.6462	2.3e-08	1.75e-06
Q9CY97	RNA polymerase II subunit A C-terminal domain phosphatase SSU72	Ssu72	-0.228948	-0.22557	1.51041	2.19706	0.351565	0.349479	14.6391	2.31e-08	1.75e-06
Q8K330	Protein phosphatase Slingshot homolog 3	Ssh3	-0.271241	0.0115219	1.32694	1.74173	0.333624	-1.27362	14.5526	2.5e-08	1.83e-06
Q64726	Zinc-alpha-2-glycoprotein	Azgp1	-0.252873	-0.116643	1.41113	2.12768	0.261008	-0.988588	14.4921	2.63e-08	1.83e-06
P19437	B-lymphocyte antigen CD20	Ms4a1	-0.132156	-0.0256704	-1.04429	-1.94927	-0.815102	0.103967	14.4893	2.64e-08	1.83e-06
Q9CQZ6	NADH dehydrogenase [ubiquinone] 1 beta subcomplex subunit 3	Ndufb3	0.340317	0.305549	-0.474298	-0.863091	-0.0303932	-0.325452	14.4603	2.71e-08	1.83e-06
P07214	SPARC	Sparc	-0.66392	-0.364191	1.80861	2.30836	0.457374	-1.18007	14.4584	2.71e-08	1.83e-06
P01872	Immunoglobulin heavy constant mu	Ighm	0.218449	0.33419	1.46549	1.99282	1.16421	3.54273	14.4499	2.73e-08	1.83e-06
Q9CU62	Structural maintenance of chromosomes protein 1A	Smc1a	0.109495	0.104884	-0.481941	-0.803023	-0.21722	-0.357274	14.4259	2.79e-08	1.83e-06
Q8VEK3	Heterogeneous nuclear ribonucleoprotein U	Hnrnpu	0.181611	0.201895	-0.670837	-1.24754	-0.300309	1.34063	14.4154	2.82e-08	1.83e-06
Q9JM99	Proteoglycan 4	Prg4	-0.329775	-0.294236	0.0673328	1.27215	-0.393938	-1.10034	14.4076	2.84e-08	1.83e-06
P43276	Histone H1.5	H1-5	0.352674	0.172621	-1.04928	-1.88697	-0.482276	1.49367	14.3894	2.89e-08	1.83e-06
Q6GQT9	BOS complex subunit NOMO1	Nomo1	-0.441775	-0.287886	1.38709	2.41624	0.152251	-1.78511	14.3651	2.95e-08	1.84e-06
Q61470	Leukocyte antigen CD37	Cd37	-0.0550998	0.0183733	-0.65014	-1.42977	-0.528513	0.0153793	14.3484	2.99e-08	1.84e-06
Q3TEA8	Heterochromatin protein 1-binding protein 3	Hp1bp3	0.16208	0.235617	-0.563444	-1.16152	-0.27517	-0.239434	14.277	3.19e-08	1.92e-06
O08992	Syntenin-1	Sdcbp	-0.0348575	-0.136808	0.831316	1.46243	0.236745	-0.551162	14.2609	3.24e-08	1.92e-06
P97290	Plasma protease C1 inhibitor	Serping1	-0.29377	-0.320697	1.33933	2.32684	0.197438	-0.407579	14.255	3.26e-08	1.92e-06
Q00915	Retinol-binding protein 1	Rbp1	-0.071445	-0.0489663	0.916167	1.58983	0.342378	-1.24165	14.2067	3.4e-08	1.95e-06
P70663	SPARC-like protein 1	Sparcl1	-0.243326	-0.0900848	1.4093	2.28241	-0.0279756	-2.59435	14.19	3.45e-08	1.95e-06
O54824	Pro-interleukin-16	Il16	-0.0485343	-0.0283449	-0.677478	-1.32937	-0.610795	0.0476382	14.1893	3.46e-08	1.95e-06
Q91V80	Apolipoprotein F	Apof	-0.262747	0.0333033	0.967767	2.34551	0.501239	-1.77791	14.1686	3.52e-08	1.96e-06
Q9D6Z1	Nucleolar protein 56	Nop56	0.112056	0.222702	-0.766259	-1.53313	-0.331895	-0.58409	14.1053	3.73e-08	2.03e-06
P70315	Actin nucleation-promoting factor WAS	Was	0.156622	0.215126	-0.594001	-1.25972	-0.154632	-0.00983134	14.0983	3.75e-08	2.03e-06
A2ASQ1	Agrin	Agrn	-0.273353	-0.341883	1.64173	2.64671	0.256651	-1.0695	14.0556	3.9e-08	2.03e-06
Q5U458	DnaJ homolog subfamily C member 11	Dnajc11	0.439728	0.375109	-0.554413	-0.905136	-0.0875633	-2.04974	14.0549	3.9e-08	2.03e-06
Q8BH35	Complement component C8 beta chain	C8b	-0.190765	-0.216291	1.88364	2.55537	0.345473	-1.37032	14.0537	3.91e-08	2.03e-06
Q61398	Procollagen C-endopeptidase enhancer 1	Pcolce	-0.498637	-0.498941	0.685891	2.42503	0.279067	-2.23656	14.0221	4.02e-08	2.06e-06
Q60847	Collagen alpha-1(XII) chain	Col12a1	-0.0590994	-0.115977	0.827283	1.76508	0.424694	-0.740711	13.9677	4.22e-08	2.14e-06
Q9R087	Glypican-6	Gpc6	-0.331711	-0.0776297	2.36236	3.50741	0.425508	-1.91294	13.8883	4.54e-08	2.27e-06
Q9JI11	Serine/threonine-protein kinase 4	Stk4	0.012556	-0.00871925	-0.589481	-1.20622	-0.279625	-0.703199	13.8429	4.74e-08	2.28e-06
P21619	Lamin-B2	Lmnb2	0.135321	0.114104	-0.533084	-0.963317	-0.302308	-0.390542	13.8375	4.76e-08	2.28e-06
Q640N3	Rho GTPase-activating protein 30	Arhgap30	-0.0352321	0.0241749	-0.624012	-1.16907	-0.163806	-1.94432	13.8346	4.77e-08	2.28e-06
Q7JJ13	Bromodomain-containing protein 2	Brd2	0.146232	0.121236	-0.819433	-1.37354	-0.545623	-0.669429	13.8304	4.79e-08	2.28e-06
Q61838	Pregnancy zone protein	Pzp	-0.322294	-0.289977	1.24644	2.00255	0.153901	1.26238	13.8151	4.86e-08	2.28e-06
Q80VH0	B-cell scaffold protein with ankyrin repeats	Bank1	0.0398387	-0.0791829	-0.811837	-1.371	-0.513636	-1.51712	13.7996	4.93e-08	2.28e-06
Q8VIJ6	Splicing factor, proline- and glutamine-rich	Sfpq	0.208531	0.186434	-0.70545	-1.34265	-0.297003	0.114196	13.7951	4.95e-08	2.28e-06
Q61702	Inter-alpha-trypsin inhibitor heavy chain H1	Itih1	-0.143655	0.000715942	1.64541	2.65011	0.605023	-0.665736	13.7534	5.14e-08	2.34e-06
Q61704	Inter-alpha-trypsin inhibitor heavy chain H3	Itih3	-0.242727	-0.172229	0.300923	1.72622	0.379718	-0.697472	13.7425	5.19e-08	2.34e-06
P23198	Chromobox protein homolog 3	Cbx3	-0.000255104	0.01993	-1.03809	-1.62215	-0.564108	-0.0450389	13.7234	5.28e-08	2.35e-06
P43274	Histone H1.4	H1-4	0.254375	0.108926	-0.782818	-1.58433	-0.356212	2.42207	13.6781	5.51e-08	2.42e-06
P35550	rRNA 2'-O-methyltransferase fibrillarin	Fbl	0.0590303	0.111886	-0.919268	-1.63155	-0.372532	1.00243	13.6503	5.65e-08	2.46e-06
Q9QXC1	Fetuin-B	Fetub	-0.239909	-0.398901	1.18963	2.24681	0.619322	-0.89402	13.5907	5.97e-08	2.57e-06
Q8CI78	Required for meiotic nuclear division protein 1 homolog	Rmnd1	-0.0618093	0.140805	1.54567	2.20412	0.463563	-0.175085	13.5276	6.33e-08	2.7e-06
Q6A028	Switch-associated protein 70	Swap70	0.105447	0.104025	-0.559278	-1.1498	-0.236354	-0.551957	13.4702	6.68e-08	2.82e-06
Q91WN1	DnaJ homolog subfamily C member 9	Dnajc9	0.0734993	0.144365	-0.638532	-1.39335	-0.308353	-0.442296	13.4468	6.83e-08	2.83e-06
Q60590	Alpha-1-acid glycoprotein 1	Orm1	0.069934	0.0902272	1.02745	2.474	0.208427	-0.91172	13.4411	6.86e-08	2.83e-06
O35075	Vacuolar protein sorting-associated protein 26C	Vps26c	-0.456643	-0.296426	1.09872	1.68066	-0.423148	-2.59591	13.4299	6.94e-08	2.83e-06
Q8VE47	Ubiquitin-like modifier-activating enzyme 5	Uba5	-0.0698442	0.390118	1.48658	3.26141	1.58324	-0.937457	13.4169	7.02e-08	2.84e-06
P21614	Vitamin D-binding protein	Gc	-0.229508	-0.152632	1.25575	2.04938	0.408488	0.714749	13.402	7.12e-08	2.85e-06
Q3U9G9	Delta(14)-sterol reductase LBR	Lbr	0.324224	0.340281	-0.735964	-1.4748	-0.389879	-1.23593	13.3916	7.19e-08	2.85e-06
Q80WT5	Aftiphilin	Aftph	-0.232652	-0.242747	1.46125	2.192	0.264051	-2.29151	13.369	7.34e-08	2.88e-06
Q8VCG4	Complement component C8 gamma chain	C8g	0.106623	0.107486	1.68689	2.0995	0.58949	-0.576312	13.3217	7.67e-08	2.95e-06
P98064	Mannan-binding lectin serine protease 1	Masp1	-0.124352	-0.0432493	1.0924	1.19781	0.255003	-1.49134	13.3188	7.69e-08	2.95e-06
P50172	11-beta-hydroxysteroid dehydrogenase 1	Hsd11b1	-0.189724	-0.0264012	0.389869	0.788549	0.173474	-0.919001	13.304	7.8e-08	2.95e-06
Q9DC33	High mobility group protein 20A	Hmg20a	-0.436754	-0.697958	2.29141	4.0019	0.296913	-0.380341	13.3032	7.81e-08	2.95e-06
Q7TNV0	Protein DEK	Dek	0.131401	0.153061	-0.841999	-1.43415	-0.121122	0.168416	13.2916	7.89e-08	2.95e-06
P01786	Ig heavy chain V region MOPC 47A	-	-0.130752	0.0435249	2.05819	3.14268	0.248784	-1.77681	13.2654	8.09e-08	2.97e-06
P01758	Ig heavy chain V region 108A	Igh-VJ558	-0.509698	-0.277828	1.42592	2.57043	0.498532	-1.52331	13.2647	8.09e-08	2.97e-06
Q99K48	Non-POU domain-containing octamer-binding protein	Nono	0.173005	0.0666996	-0.746313	-1.27909	-0.27806	-0.804603	13.2576	8.15e-08	2.97e-06
P16330	2',3'-cyclic-nucleotide 3'-phosphodiesterase	Cnp	0.333388	0.123296	-0.746977	-1.27508	-0.27887	-1.28511	13.2419	8.27e-08	2.98e-06
Q4VA53	Sister chromatid cohesion protein PDS5 homolog B	Pds5b	0.393488	0.287916	-0.444371	-1.17796	-0.0524244	-1.85492	13.2242	8.41e-08	3.01e-06
P30412	Peptidyl-prolyl cis-trans isomerase C	Ppic	-0.419545	-0.46878	0.863528	1.52062	0.372251	-1.63489	13.1813	8.75e-08	3.1e-06
Q8CGF7	Transcription elongation regulator 1	Tcerg1	0.164087	0.223692	-0.516273	-0.890068	-0.167503	-0.988018	13.0765	9.66e-08	3.37e-06
Q8VCM7	Fibrinogen gamma chain	Fgg	-0.106399	-0.203203	0.509395	1.26559	0.557831	1.40775	13.0747	9.68e-08	3.37e-06
Q05793	Basement membrane-specific heparan sulfate proteoglycan core protein	Hspg2	-0.174829	-0.161907	1.15107	1.82013	0.226183	0.0544689	13.0529	9.88e-08	3.41e-06
Q6P1F6	Serine/threonine-protein phosphatase 2A 55 kDa regulatory subunit B alpha isoform	Ppp2r2a	0.0705208	0.0240187	-0.475155	-0.79056	-0.306452	-0.598887	13.0364	1e-07	3.44e-06
P04441	H-2 class II histocompatibility antigen gamma chain	Cd74	-0.0410851	0.172295	-0.597201	-1.38539	-0.488467	0.0751576	13.0153	1.02e-07	3.45e-06
Q9R1P0	Proteasome subunit alpha type-4	Psma4	0.147983	0.0540324	-0.491951	-0.865901	-0.281615	1.03074	13.0153	1.02e-07	3.45e-06
Q8BK67	Protein RCC2	Rcc2	0.11455	0.277039	-0.751776	-1.46278	-0.3714	0.30292	12.9606	1.08e-07	3.58e-06
P97401	Secreted frizzled-related protein 3	Frzb	0.0671433	0.0934157	0.827222	1.43054	0.120452	-0.831237	12.9586	1.08e-07	3.58e-06
Q69ZT9	TBC1 domain family member 30	Tbc1d30	0.38637	0.475384	1.03318	1.77442	1.12826	0.0655852	12.9284	1.11e-07	3.65e-06
P35459	Lymphocyte antigen 6D	Ly6d	-0.135109	-0.12546	-1.16308	-1.92189	-1.22947	0.256244	12.9003	1.14e-07	3.72e-06
Q80TY0	Formin-binding protein 1	Fnbp1	0.0237698	0.0186145	-0.58815	-0.996224	-0.0739421	-0.891855	12.8907	1.15e-07	3.72e-06
P01902	H-2 class I histocompatibility antigen, K-D alpha chain	H2-K1	-0.0185531	-0.229049	0.849215	2.39663	0.597202	-0.602016	12.7549	1.31e-07	4.21e-06
P63158	High mobility group protein B1	Hmgb1	0.0508418	0.174008	-0.738175	-1.4396	-0.401236	2.38771	12.7319	1.34e-07	4.26e-06
Q8C0C0	Zinc fingers and homeoboxes protein 2	Zhx2	0.361365	0.224045	-0.704323	-1.19622	-0.241852	-0.223591	12.7252	1.35e-07	4.26e-06
O88947	Coagulation factor X	F10	-0.117821	-0.0121127	1.22906	1.7726	0.94437	0.101828	12.7048	1.38e-07	4.31e-06
P70389	Insulin-like growth factor-binding protein complex acid labile subunit	Igfals	-0.401088	-0.597892	1.83577	3.03238	0.602323	-1.21752	12.6139	1.5e-07	4.67e-06
Q8CG47	Structural maintenance of chromosomes protein 4	Smc4	-0.106608	0.394925	0.999015	1.64721	0.34309	-0.848799	12.5699	1.57e-07	4.83e-06
Q8K1I3	Secreted phosphoprotein 24	Spp2	-0.21547	-0.186384	2.36261	3.38949	0.643774	0.125471	12.5498	1.6e-07	4.89e-06
Q9D8E6	Large ribosomal subunit protein uL4	Rpl4	0.427967	0.444389	-0.520394	-0.945703	-0.0503165	-0.861143	12.5316	1.63e-07	4.94e-06
Q80YC5	Coagulation factor XII	F12	-0.754889	-0.365462	2.25546	3.16669	0.754311	-1.08141	12.5013	1.68e-07	5.04e-06
O88322	Nidogen-2	Nid2	0.148232	0.00914925	1.3246	1.94898	0.786438	-0.787174	12.4949	1.69e-07	5.04e-06
Q9QZF2	Glypican-1	Gpc1	0.105717	-0.274771	1.50478	2.39619	0.334063	-1.27553	12.4872	1.7e-07	5.04e-06
Q9R0Q9	Mannose-P-dolichol utilization defect 1 protein	Mpdu1	0.122955	0.0350098	-0.461106	-1.00094	-0.415986	-0.957741	12.4799	1.71e-07	5.04e-06
Q64012	RNA-binding protein Raly	Raly	0.157619	0.126811	-0.668032	-1.18288	-0.406882	-0.394189	12.4733	1.72e-07	5.04e-06
Q8CI19	Platelet-derived growth factor C	Pdgfc	0.0497651	-0.16935	0.646331	1.88576	0.575209	-1.33518	12.4471	1.77e-07	5.12e-06
Q8JZZ7	Adhesion G protein-coupled receptor L2	Adgrl2	0.220508	0.112743	-0.770719	-1.18221	-0.19198	2.35396	12.4414	1.78e-07	5.12e-06
O35892	Nuclear autoantigen Sp-100	Sp100	0.0664611	0.11822	-0.534992	-1.06695	-0.414228	0.346291	12.4204	1.81e-07	5.17e-06
P22599	Alpha-1-antitrypsin 1-2	Serpina1b	-0.478436	-0.491323	1.58374	1.96333	0.0806172	0.746157	12.4162	1.82e-07	5.17e-06
P12246	Serum amyloid P-component	Apcs	-0.189199	-0.717317	0.371281	2.95076	0.946214	1.30982	12.3861	1.88e-07	5.29e-06
Q3ULJ0	Glycerol-3-phosphate dehydrogenase 1-like protein	Gpd1l	-0.0564853	0.0831315	-0.670686	-1.07435	-0.505683	0.0575023	12.3693	1.91e-07	5.34e-06
P50247	Adenosylhomocysteinase	Ahcy	-0.0239411	0.0690363	-0.439849	-0.904163	-0.373741	0.872301	12.3574	1.93e-07	5.36e-06
P19253	Large ribosomal subunit protein uL13	Rpl13a	0.220607	0.130236	-0.659795	-1.14009	-0.204408	1.21242	12.3146	2.01e-07	5.55e-06
Q06335	Amyloid beta precursor like protein 2	Aplp2	-0.263498	0.100032	1.63722	2.19541	0.333765	-2.77449	12.2396	2.16e-07	5.93e-06
P61620	Protein transport protein Sec61 subunit alpha isoform 1	Sec61a1	0.473094	0.418386	-0.561732	-1.14492	-0.0822648	-0.496132	12.2235	2.2e-07	5.93e-06
P70279	Surfeit locus protein 6	Surf6	0.236015	0.077356	-0.66467	-1.17384	-0.231503	-1.45957	12.2203	2.21e-07	5.93e-06
P56959	RNA-binding protein FUS	Fus	-0.025908	-0.0623874	-1.13576	-1.78246	-0.314209	0.333788	12.2197	2.21e-07	5.93e-06
Q9WUU7	Cathepsin Z	Ctsz	0.348085	0.302551	-0.75856	-1.3559	-0.312468	2.10324	12.2076	2.23e-07	5.96e-06
O89020	Afamin	Afm	-0.864653	-0.549278	1.50355	2.06877	-0.246608	-1.11124	12.1998	2.25e-07	5.97e-06
Q01279	Epidermal growth factor receptor	Egfr	-0.19706	-0.224963	1.2484	1.93611	0.177346	-0.49269	12.1775	2.3e-07	6.06e-06
Q60631	Growth factor receptor-bound protein 2	Grb2	0.110158	0.0860615	-0.5762	-1.05075	-0.211627	0.0831725	12.165	2.33e-07	6.1e-06
Q9R020	Zinc finger Ran-binding domain-containing protein 2	Zranb2	-0.038072	-0.241822	-1.47695	-2.29884	-0.304636	0.0406889	12.1548	2.35e-07	6.12e-06
Q9JHI5	Isovaleryl-CoA dehydrogenase, mitochondrial	Ivd	0.23718	0.130838	-0.439203	-0.98896	-0.30388	-0.21433	12.1389	2.39e-07	6.13e-06
P51912	Neutral amino acid transporter B(0)	Slc1a5	-0.307727	0.0821103	1.06862	1.92684	0.0381646	-2.53003	12.1356	2.4e-07	6.13e-06
Q61545	RNA-binding protein EWS	Ewsr1	0.0968752	-0.0413641	-1.07252	-1.95454	-0.256079	-0.343089	12.1325	2.41e-07	6.13e-06
Q78IK4	MICOS complex subunit Mic27	Apool	0.336154	0.241506	-0.565461	-0.874473	-0.142723	-1.10366	12.1174	2.44e-07	6.19e-06
P43275	Histone H1.1	H1-1	0.256412	0.17367	-0.865093	-1.55905	-0.457219	1.43242	12.1011	2.48e-07	6.25e-06
P49182	Heparin cofactor 2	Serpind1	-0.298347	-0.219115	1.41029	2.05367	0.224876	-0.956325	12.0586	2.59e-07	6.48e-06
P51437	Cathelicidin antimicrobial peptide	Camp	-0.0658949	-0.303133	0.792347	1.72869	-0.0964033	3.01685	12.042	2.63e-07	6.54e-06
Q8CHC4	Synaptojanin-1	Synj1	0.254812	0.0961101	-0.735419	-1.30322	-0.179857	-0.933214	12.0355	2.65e-07	6.54e-06
Q7TNC4	Putative RNA-binding protein Luc7-like 2	Luc7l2	0.102985	0.170852	-0.712375	-1.43277	-0.258075	-0.647545	12.0226	2.68e-07	6.55e-06
Q9Z2I9	Succinate--CoA ligase [ADP-forming] subunit beta, mitochondrial	Sucla2	0.245644	0.149948	-0.533913	-0.786797	-0.224849	0.169345	12.0192	2.69e-07	6.55e-06
Q8R121	Protein Z-dependent protease inhibitor	Serpina10	-0.29737	-0.309158	1.00104	2.26512	0.667192	-1.59461	12.0159	2.7e-07	6.55e-06
P29351	Tyrosine-protein phosphatase non-receptor type 6	Ptpn6	0.0705225	0.155505	-0.459728	-1.03124	-0.229261	0.633535	11.9717	2.82e-07	6.8e-06
Q9JLI8	Squamous cell carcinoma antigen recognized by T-cells 3	Sart3	0.129062	0.240726	-0.3041	-0.766177	-0.119042	-0.781856	11.9579	2.86e-07	6.82e-06
P28352	DNA repair nuclease/redox regulator APEX1	Apex1	0.320049	0.268708	-0.58118	-1.18606	-0.423164	-1.17867	11.9578	2.86e-07	6.82e-06
Q61753	D-3-phosphoglycerate dehydrogenase	Phgdh	0.136057	0.0712321	-0.503675	-0.874298	-0.236808	0.698855	11.9256	2.95e-07	6.99e-06
P28665	Murinoglobulin-1	Mug1	-0.407584	-0.390523	1.56863	1.85927	-0.203444	-0.0465682	11.9203	2.97e-07	6.99e-06
P04104	Keratin, type II cytoskeletal 1	Krt1	-0.224939	-0.137768	1.21122	1.65323	0.18329	-0.31388	11.9019	3.02e-07	7.08e-06
P05367	Serum amyloid A-2 protein	Saa2	-0.106334	0.00977088	1.37289	3.08828	0.687943	-0.811243	11.8953	3.04e-07	7.08e-06
P11589	Major urinary protein 2	Mup2	-0.321817	-0.233936	1.66651	2.39572	0.125945	0.334512	11.8883	3.06e-07	7.09e-06
Q569Z6	Thyroid hormone receptor-associated protein 3	Thrap3	0.199315	0.101139	-1.00193	-1.49031	-0.262633	-0.659226	11.8797	3.09e-07	7.11e-06
P30681	High mobility group protein B2	Hmgb2	0.129526	0.139818	-0.815535	-1.42321	-0.453246	1.1617	11.8705	3.12e-07	7.14e-06
Q61191	Host cell factor 1	Hcfc1	-0.0564329	-0.058178	-0.513348	-1.00522	-0.341138	-0.484761	11.862	3.15e-07	7.16e-06
P01831	Thy-1 membrane glycoprotein	Thy1	0.0390841	-0.0543815	-0.77192	-1.41514	-0.574045	0.29674	11.8439	3.2e-07	7.25e-06
P01662	Ig kappa chain V-III region ABPC 22/PC 9245	-	0.0204497	0.147879	0.736176	2.00072	0.452882	-1.81464	11.8082	3.32e-07	7.47e-06
Q03734	Serine protease inhibitor A3M	Serpina3m	-0.335818	-0.844441	1.24285	2.74229	0.64943	-1.79946	11.7848	3.4e-07	7.6e-06
Q80SW1	S-adenosylhomocysteine hydrolase-like protein 1	Ahcyl1	0.189496	-0.100635	-0.684131	-1.48182	-0.247822	-1.0616	11.7658	3.46e-07	7.7e-06
Q60953	Protein PML	Pml	-0.0102828	0.0601114	-0.493559	-0.931403	-0.101291	0.329928	11.7521	3.51e-07	7.77e-06
Q61646	Haptoglobin	Hp	-0.0408136	-0.268222	0.334123	2.29253	1.02852	0.217716	11.7282	3.6e-07	7.91e-06
Q9D554	Splicing factor 3A subunit 3	Sf3a3	-0.0153615	0.221871	-0.595412	-1.10543	-0.107779	-0.615559	11.7006	3.7e-07	8.09e-06
Q9R118	Serine protease HTRA1	Htra1	-0.28071	-0.177775	1.60323	2.65811	0.539907	-1.74829	11.6607	3.85e-07	8.38e-06
P01898	H-2 class I histocompatibility antigen, Q10 alpha chain	H2-Q10	-0.221275	-0.507	1.46241	2.46736	0.539772	-0.209327	11.6466	3.9e-07	8.45e-06
Q8K2B3	Succinate dehydrogenase [ubiquinone] flavoprotein subunit, mitochondrial	Sdha	0.188906	0.134525	-0.45414	-0.80838	-0.109259	0.157062	11.5876	4.14e-07	8.91e-06
Q9R182	Angiopoietin-related protein 3	Angptl3	-0.200386	-0.109333	0.589158	1.69827	0.0437679	-2.02316	11.5829	4.16e-07	8.91e-06
B2RY56	RNA-binding protein 25	Rbm25	0.23162	0.033003	-0.723426	-1.36102	-0.358265	-1.04951	11.5784	4.18e-07	8.91e-06
P12970	Large ribosomal subunit protein eL8	Rpl7a	0.346728	0.285935	-0.463658	-0.868667	-0.0646655	1.21264	11.5588	4.27e-07	9e-06
P21180	Complement C2	C2	-0.476201	-0.379967	2.08577	3.04755	-0.213466	-2.28245	11.5533	4.29e-07	9e-06
O35206	Collagen alpha-1(XV) chain	Col15a1	-0.0519452	0.0148306	1.33447	2.08455	0.868355	-1.34734	11.5488	4.31e-07	9e-06
P07759	Serine protease inhibitor A3K	Serpina3k	-0.147646	0.00553656	1.42805	1.43891	0.0114212	1.89537	11.5471	4.32e-07	9e-06
Q922S4	cGMP-dependent 3',5'-cyclic phosphodiesterase	Pde2a	-0.0790169	0.152474	1.04392	1.7037	0.28494	-0.871323	11.5411	4.34e-07	9.01e-06
Q91ZW3	SWI/SNF-related matrix-associated actin-dependent regulator of chromatin subfamily A member 5	Smarca5	0.208315	0.185571	-0.514932	-0.90343	-0.164717	-1.16011	11.5239	4.42e-07	9.12e-06
P11930	Acyl-coenzyme A diphosphatase NUDT19	Nudt19	-0.468177	-0.575464	1.62447	3.01548	0.372609	-1.70358	11.518	4.45e-07	9.13e-06
Q501P1	Fibulin-7	Fbln7	0.116276	0.0214483	0.514994	1.37344	0.208882	-2.21836	11.507	4.5e-07	9.14e-06
Q8R4Y0	Fc receptor-like protein 1	Fcrl1	0.214372	0.277426	-0.371314	-0.866588	0.00989808	0.457704	11.5048	4.51e-07	9.14e-06
P27870	Proto-oncogene vav	Vav1	0.260839	0.236193	-0.342991	-0.672648	0.00996075	-1.68903	11.5022	4.52e-07	9.14e-06
Q9WV32	Actin-related protein 2/3 complex subunit 1B	Arpc1b	0.0824673	0.139183	-0.477086	-0.911379	-0.281762	0.895066	11.4854	4.6e-07	9.25e-06
Q06185	ATP synthase subunit e, mitochondrial	Atp5me	0.164446	0.105969	-0.658419	-1.04319	-0.06321	0.503699	11.4792	4.62e-07	9.26e-06
O88200	C-type lectin domain family 11 member A	Clec11a	-0.12767	-0.131821	0.699467	1.69452	0.603912	-2.2046	11.4633	4.7e-07	9.33e-06
Q8BL97	Serine/arginine-rich splicing factor 7	Srsf7	0.0139754	0.0479795	-0.674631	-1.2331	-0.240883	1.16694	11.4614	4.71e-07	9.33e-06
Q9D1Q4	Dolichol-phosphate mannosyltransferase subunit 3	Dpm3	0.230557	0.15332	-0.686442	-1.14492	-0.247831	-0.258699	11.4386	4.82e-07	9.51e-06
Q61656	Probable ATP-dependent RNA helicase DDX5	Ddx5	0.235704	0.258052	-0.403504	-0.766907	-0.0623718	-0.2732	11.4135	4.94e-07	9.71e-06
Q8C9X6	Enhancer of polycomb homolog 1	Epc1	0.0996544	0.0633291	1.14305	2.70208	0.584206	-2.75138	11.4005	5.01e-07	9.79e-06
Q3TBD2	Rho GTPase-activating protein 45	Arhgap45	0.105007	0.24476	-0.468409	-0.956459	-0.189378	-1.32298	11.3108	5.49e-07	1.07e-05
P10711	Transcription elongation factor A protein 1	Tcea1	-0.00222782	-0.010819	-0.708307	-1.2311	-0.339618	-0.439769	11.3061	5.52e-07	1.07e-05
P19536	Cytochrome c oxidase subunit 5B, mitochondrial	Cox5b	0.160569	0.107539	-0.699188	-1.24269	-0.255363	0.545103	11.2371	5.92e-07	1.13e-05
Q8R322	mRNA export factor GLE1	Gle1	0.188992	0.12818	-0.496139	-0.83527	-0.137704	2.55029	11.2356	5.93e-07	1.13e-05
Q9Z1K6	E3 ubiquitin-protein ligase ARIH2	Arih2	-0.0134312	0.0531482	-0.52551	-0.777046	-0.197078	-1.22417	11.2344	5.94e-07	1.13e-05
Q61268	Apolipoprotein C-IV	Apoc4	-0.338488	0.0768016	0.910694	1.0262	0.399732	1.43704	11.218	6.04e-07	1.15e-05
O09043	Napsin-A	Napsa	0.143917	0.114744	-0.604135	-1.01424	-0.463929	0.893321	11.1816	6.27e-07	1.18e-05
Q8BFR5	Elongation factor Tu, mitochondrial	Tufm	0.0653843	0.0997331	-0.520504	-0.963731	-0.232592	-0.241644	11.1773	6.3e-07	1.18e-05
P15530	B-cell antigen receptor complex-associated protein beta chain	Cd79b	0.110356	0.0720974	-1.10745	-1.68283	-0.609798	1.09344	11.152	6.46e-07	1.21e-05
Q3TWW8	Serine/arginine-rich splicing factor 6	Srsf6	0.213067	0.22497	-0.619536	-1.02854	-0.0668063	0.853604	11.1402	6.54e-07	1.22e-05
Q9CX00	IST1 homolog	Ist1	0.169511	-0.00741917	-0.509188	-0.852568	-0.213074	-0.765988	11.1379	6.56e-07	1.22e-05
Q00897	Alpha-1-antitrypsin 1-4	Serpina1d	-0.445154	-0.38401	1.53448	1.85385	-0.00970681	0.823092	11.1091	6.76e-07	1.24e-05
O08915	AH receptor-interacting protein	Aip	-0.0116517	0.0868607	-0.521955	-0.827988	-0.0904294	-0.820477	11.1089	6.76e-07	1.24e-05
Q6ZWU9	Small ribosomal subunit protein eS27	Rps27	0.270701	0.300565	-0.69217	-1.04482	-0.171179	0.0161391	11.1005	6.82e-07	1.25e-05
Q6PIP5	NudC domain-containing protein 1	Nudcd1	0.121857	0.170034	-0.517499	-0.850582	-0.0661261	-1.39731	11.0935	6.87e-07	1.25e-05
Q8CGY8	UDP-N-acetylglucosamine--peptide N-acetylglucosaminyltransferase 110 kDa subunit	Ogt	0.214632	0.0688958	-0.542143	-0.861869	-0.296258	-1.23099	11.0928	6.87e-07	1.25e-05
Q8R1L8	Angiopoietin-like protein 8	Angptl8	-0.422759	-0.434889	0.569751	1.89229	0.251998	0.165361	11.0767	6.99e-07	1.25e-05
Q91WB4	Pleckstrin homology domain-containing family F member 2	Plekhf2	-0.0682417	0.0783991	-0.384231	-0.888586	-0.431634	-1.00061	11.0727	7.02e-07	1.25e-05
Q9D0E1	Heterogeneous nuclear ribonucleoprotein M	Hnrnpm	0.247502	0.202908	-0.39757	-0.872489	-0.215401	-0.2069	11.0711	7.03e-07	1.25e-05
Q8VC30	Triokinase/FMN cyclase	Tkfc	0.0422234	0.21802	0.348546	1.17568	0.33438	-2.03934	11.0692	7.04e-07	1.25e-05
Q9D8T3	GTPase RhebL1	Rhebl1	0.0422234	0.21802	0.348546	1.17568	0.33438	-2.03934	11.0692	7.04e-07	1.25e-05
Q9D4H1	Exocyst complex component 2	Exoc2	-0.354303	0.0319347	2.71755	3.5401	0.622977	1.62036	11.0441	7.23e-07	1.27e-05
Q8BYW1	Rho GTPase-activating protein 25	Arhgap25	0.100867	0.0327158	-0.332957	-0.734481	-0.24015	-0.357012	11.0287	7.34e-07	1.29e-05
Q9Z1K5	E3 ubiquitin-protein ligase ARIH1	Arih1	0.164587	0.0808855	-0.552464	-1.00942	-0.455432	-1.0082	11.0217	7.4e-07	1.29e-05
Q9Z204	Heterogeneous nuclear ribonucleoproteins C1/C2	Hnrnpc	0.154738	0.139558	-0.495854	-0.933232	-0.153646	0.702218	11.0216	7.4e-07	1.29e-05
E9Q414	Apolipoprotein B-100	Apob	-0.371032	-0.312755	1.03544	1.32221	-0.0649493	-1.07909	11.0068	7.51e-07	1.3e-05
Q9DBB9	Carboxypeptidase N subunit 2	Cpn2	-0.13469	-0.0853492	0.660797	1.24936	0.231346	-0.506445	11.0056	7.52e-07	1.3e-05
Q8K2Y9	Cerebral cavernous malformations protein 2 homolog	Ccm2	-0.129961	-0.375786	-1.04529	-1.32729	-0.328048	-1.01253	10.9915	7.63e-07	1.31e-05
Q8BHG2	CXXC motif containing zinc binding protein	Czib	-0.130336	-0.0932453	0.825588	1.36008	0.249653	1.30034	10.9894	7.65e-07	1.31e-05
Q8CBR6	Tsukushi	Tsku	-0.0370956	-0.269488	1.47518	2.71029	0.529676	-2.92716	10.974	7.77e-07	1.32e-05
Q62376	U1 small nuclear ribonucleoprotein 70 kDa	Snrnp70	0.266271	0.0992894	-0.800973	-1.19702	-0.262233	-0.740478	10.9469	7.99e-07	1.36e-05
P01837	Immunoglobulin kappa constant	Igkc	0.0506849	-0.0377189	0.64597	1.49811	0.465421	2.15035	10.9089	8.32e-07	1.41e-05
A2RSY6	TRMT1-like protein	Trmt1l	-0.3467	-0.311669	1.57419	2.4709	0.0599075	-3.03689	10.8113	9.21e-07	1.55e-05
P80317	T-complex protein 1 subunit zeta	Cct6a	0.000175729	0.0816472	-0.476504	-0.75515	-0.21097	0.28951	10.805	9.27e-07	1.55e-05
Q8CD91	SPARC-related modular calcium-binding protein 2	Smoc2	-0.375937	-0.287088	0.744282	1.9494	0.110115	0.358875	10.7637	9.68e-07	1.62e-05
P62751	Large ribosomal subunit protein uL23	Rpl23a	0.369251	0.313546	-0.501787	-0.953748	0.00643984	0.425911	10.7547	9.77e-07	1.62e-05
Q8BGB5	LIM domain-containing protein 2	Limd2	0.303193	0.216305	-0.839781	-1.4037	-0.448621	-1.41977	10.7477	9.85e-07	1.63e-05
Q9QXN0	Protein Shroom3	Shroom3	0.00293787	0.241391	1.28161	1.67815	0.499676	-1.24865	10.7387	9.94e-07	1.64e-05
E9Q7G0	Nuclear mitotic apparatus protein 1	Numa1	0.0966682	0.0511458	-0.635365	-1.14297	-0.261749	-0.606696	10.7317	1e-06	1.64e-05
Q61703	Inter-alpha-trypsin inhibitor heavy chain H2	Itih2	-0.0479659	-0.134322	0.806318	1.72794	0.392704	-0.559345	10.7227	1.01e-06	1.65e-05
Q8BJD1	Inter-alpha-trypsin inhibitor heavy chain H5	Itih5	-0.0163334	0.303413	1.29409	1.72349	0.375183	-2.44748	10.6709	1.07e-06	1.74e-05
Q62446	Peptidyl-prolyl cis-trans isomerase FKBP3	Fkbp3	0.0590476	0.17384	-0.499731	-1.00035	-0.283887	0.436958	10.6365	1.11e-06	1.79e-05
P61979	Heterogeneous nuclear ribonucleoprotein K	Hnrnpk	0.0319401	-0.0605599	-0.796039	-1.35725	-0.344565	1.03017	10.6307	1.11e-06	1.8e-05
Q6PDM2	Serine/arginine-rich splicing factor 1	Srsf1	-0.0386166	-0.0239911	-0.810948	-1.31952	-0.374935	1.01047	10.6213	1.12e-06	1.8e-05
Q8BYA0	Tubulin-specific chaperone D	Tbcd	0.0999111	-0.083251	0.630587	0.894289	0.0285495	-1.29975	10.6202	1.13e-06	1.8e-05
Q60668	Heterogeneous nuclear ribonucleoprotein D0	Hnrnpd	0.165867	0.229376	-0.562045	-1.25874	-0.272032	0.308199	10.5932	1.16e-06	1.85e-05
P43025	Tetranectin	Clec3b	-0.4041	0.342667	1.77387	2.92325	0.665825	-0.643926	10.5874	1.17e-06	1.85e-05
Q8CGZ0	Calcium homeostasis endoplasmic reticulum protein	Cherp	-0.279234	-0.762074	0.798546	2.21098	0.238793	1.01942	10.5853	1.17e-06	1.85e-05
P11276	Fibronectin	Fn1	-0.0224745	-0.0341391	0.877311	1.54964	0.335381	-0.566343	10.5836	1.17e-06	1.85e-05
Q9DCW4	Electron transfer flavoprotein subunit beta	Etfb	0.0434195	0.0812989	-0.380518	-0.741778	-0.135002	0.416184	10.5693	1.19e-06	1.87e-05
Q8JZX4	Splicing factor 45	Rbm17	0.0930858	-0.169899	-0.991275	-1.41228	-0.403669	-1.57552	10.5479	1.22e-06	1.89e-05
Q62348	Translin	Tsn	0.0516393	0.0505193	-0.556511	-0.847783	-0.180403	0.211325	10.5475	1.22e-06	1.89e-05
O08677	Kininogen-1	Kng1	-0.132594	-0.177356	0.842167	1.81066	0.469349	1.2773	10.5424	1.22e-06	1.9e-05
Q9WVA3	Mitotic checkpoint protein BUB3	Bub3	0.0772087	0.124872	-0.63296	-1.15432	-0.319469	-0.519794	10.5376	1.23e-06	1.9e-05
P46412	Glutathione peroxidase 3	Gpx3	-0.0983481	0.199289	1.13564	1.18554	-0.0214894	-0.611734	10.5329	1.24e-06	1.9e-05
Q08879	Fibulin-1	Fbln1	-0.312891	-0.245475	2.07975	2.92415	0.12098	-2.40756	10.5072	1.27e-06	1.95e-05
O54782	Epididymis-specific alpha-mannosidase	Man2b2	0.352445	0.165624	-0.714323	-1.02137	-0.234973	-1.55922	10.5009	1.28e-06	1.95e-05
P47757	F-actin-capping protein subunit beta	Capzb	0.00651815	0.0751459	-0.428663	-0.781454	-0.332461	1.08252	10.4818	1.3e-06	1.99e-05
P63101	14-3-3 protein zeta/delta	Ywhaz	-0.0695159	0.00307049	-0.459352	-0.86684	-0.0834595	1.98216	10.461	1.33e-06	2.02e-05
Q6PDG5	SWI/SNF complex subunit SMARCC2	Smarcc2	0.333197	0.225372	-0.488402	-0.912514	-0.0981619	-1.17026	10.4462	1.35e-06	2.04e-05
Q8CJ91	CD209 antigen-like protein B	Cd209b	-0.184199	-0.141043	0.760731	1.02575	-0.610654	-0.105829	10.4433	1.36e-06	2.04e-05
P59997	Lysine-specific demethylase 2A	Kdm2a	0.0115296	0.0260585	2.31581	2.894	0.661423	-0.326954	10.4399	1.36e-06	2.04e-05
Q921T2	Torsin-1A-interacting protein 1	Tor1aip1	-0.0182425	-0.00387587	-0.549132	-1.01073	-0.267029	-0.19655	10.4311	1.38e-06	2.06e-05
P52623	Uridine-cytidine kinase 1	Uck1	0.0479376	-0.0178884	-0.699691	-1.04746	-0.328717	-1.34327	10.4216	1.39e-06	2.07e-05
O35295	Transcriptional regulator protein Pur-beta	Purb	0.409862	0.309129	-0.563572	-1.15733	-0.268163	-0.851999	10.4112	1.41e-06	2.09e-05
P47758	Signal recognition particle receptor subunit beta	Srprb	0.363378	0.266661	-0.285171	-0.655946	0.024868	-0.972594	10.3891	1.44e-06	2.13e-05
P15307	Proto-oncogene c-Rel	Rel	0.233294	0.496367	-0.857502	-1.33046	-0.384265	-1.14994	10.3796	1.45e-06	2.14e-05
Q8VC51	Telomerase Cajal body protein 1	Wrap53	-0.387843	-0.236137	1.71199	2.36198	-0.217693	-3.05567	10.365	1.48e-06	2.17e-05
P10493	Nidogen-1	Nid1	-0.0127418	0.0101102	0.782714	1.26177	0.367951	-0.272959	10.3394	1.52e-06	2.22e-05
P00329	Alcohol dehydrogenase 1	Adh1	-0.0370439	-0.0352762	-0.764926	-1.05192	-0.460196	0.257368	10.3111	1.57e-06	2.27e-05
Q08761	Vitamin K-dependent protein S	Pros1	-0.0262656	-0.073845	0.873979	1.46839	0.79768	-1.42302	10.3099	1.57e-06	2.27e-05
Q0V8T9	Contactin-associated protein like 5-1	Cntnap5a	-0.215568	-0.0279643	0.450778	0.77277	0.0165929	-0.247428	10.3056	1.57e-06	2.28e-05
Q61805	Lipopolysaccharide-binding protein	Lbp	-0.558241	0.447189	1.03273	2.35581	0.720765	-1.67687	10.2907	1.6e-06	2.3e-05
P62313	U6 snRNA-associated Sm-like protein LSm6	Lsm6	0.255238	0.18413	-0.496167	-1.05139	-0.329364	0.203879	10.2855	1.61e-06	2.31e-05
Q9JI10	Serine/threonine-protein kinase 3	Stk3	0.0422638	0.171376	-0.639275	-1.34963	0.331641	-0.66473	10.2709	1.63e-06	2.34e-05
P25444	Small ribosomal subunit protein uS5	Rps2	0.103892	0.119562	-0.505459	-0.83037	-0.0810856	1.73058	10.2583	1.66e-06	2.35e-05
P70429	Ena/VASP-like protein	Evl	0.124477	0.158046	-0.663689	-1.1529	-0.468024	-0.845527	10.257	1.66e-06	2.35e-05
P28867	Protein kinase C delta type	Prkcd	-0.0254337	0.123889	-0.297152	-0.720177	-0.192742	-0.75577	10.2558	1.66e-06	2.35e-05
P14148	Large ribosomal subunit protein uL30	Rpl7	0.260564	0.26587	-0.523985	-0.964947	-0.0948119	0.590263	10.249	1.67e-06	2.36e-05
Q91VJ5	Polyglutamine-binding protein 1	Pqbp1	0.0781987	-0.0789464	-0.689571	-1.23775	-0.391952	-1.0908	10.2456	1.68e-06	2.36e-05
P28653	Biglycan	Bgn	-0.181692	-0.202999	1.58045	2.15947	0.45463	0.598052	10.2294	1.71e-06	2.39e-05
O35381	Acidic leucine-rich nuclear phosphoprotein 32 family member A	Anp32a	-0.0757346	0.128505	-0.499524	-1.04709	-0.312521	0.756061	10.2084	1.75e-06	2.44e-05
Q8BUY8	G-protein coupled receptor-associated sorting protein 2	Gprasp2	0.137208	0.141809	0.900662	1.6503	1.13691	1.44266	10.2029	1.76e-06	2.44e-05
Q00724	Retinol-binding protein 4	Rbp4	-0.283817	-0.344979	1.22387	1.95835	-0.539	-1.63413	10.2026	1.76e-06	2.44e-05
P11942	T-cell surface glycoprotein CD3 gamma chain	Cd3g	-0.0457121	0.0165639	-0.618513	-0.880545	-0.376972	-0.623152	10.1903	1.78e-06	2.45e-05
P40630	Transcription factor A, mitochondrial	Tfam	0.0128339	0.0831739	-0.537581	-1.0213	-0.239811	-0.218655	10.1892	1.78e-06	2.45e-05
Q8BPB0	MOB kinase activator 1B	Mob1b	0.0728034	0.114317	-0.490982	-0.946829	-0.18788	-0.0281951	10.1887	1.79e-06	2.45e-05
Q04750	DNA topoisomerase 1	Top1	0.257273	0.390321	-0.506711	-0.868843	0.146301	-0.754768	10.1839	1.79e-06	2.45e-05
P01029	Complement C4-B	C4b	-0.326833	-0.338625	1.4123	2.19795	0.374608	-0.470134	10.1713	1.82e-06	2.47e-05
Q64449	C-type mannose receptor 2	Mrc2	-0.373165	-0.11777	1.40479	2.07844	0.244113	-3.14233	10.1694	1.82e-06	2.47e-05
Q60676	Serine/threonine-protein phosphatase 5	Ppp5c	-0.624878	-0.593889	3.01116	4.43987	1.0997	5.05144	10.1255	1.91e-06	2.59e-05
P30355	Arachidonate 5-lipoxygenase-activating protein	Alox5ap	0.399117	0.216806	-0.796819	-1.35285	-0.150762	1.44065	10.1179	1.93e-06	2.6e-05
Q6KCD5	Nipped-B-like protein	Nipbl	-0.449394	-0.513452	1.69491	2.42074	-0.565409	-1.96416	10.0807	2.01e-06	2.7e-05
P04186	Complement factor B	Cfb	-0.0721359	-0.120863	0.66617	1.72253	0.390402	-0.700376	10.0681	2.03e-06	2.72e-05
Q80ZW0	Serine/threonine-protein kinase 35	Stk35	-0.549179	-1.01452	3.3309	4.59847	-0.502455	0.220447	10.0622	2.05e-06	2.73e-05
P07743	BPI fold-containing family A member 2	Bpifa2	-0.138859	0.0171273	1.54609	1.72506	0.434114	-0.886547	10.0504	2.07e-06	2.76e-05
P06683	Complement component C9	C9	-0.323798	-0.446348	1.80275	2.84414	0.464358	-0.910056	10.0376	2.1e-06	2.79e-05
A6H684	Alpha-1,3-mannosyl-glycoprotein 4-beta-N-acetylglucosaminyltransferase-like protein MGAT4E	Mgat4e	0.585439	-0.0154271	-4.36966	-4.39489	-3.18486	3.41068	10.0281	2.12e-06	2.81e-05
Q99L47	Hsc70-interacting protein	St13	0.00337485	-0.0047724	-0.616778	-0.980522	-0.24075	0.15429	10.0172	2.15e-06	2.83e-05
Q8CFX1	GDH/6PGL endoplasmic bifunctional protein	H6pd	-0.242406	-0.1074	0.456564	0.860836	0.0880831	-1.28062	9.98475	2.23e-06	2.92e-05
P56391	Cytochrome c oxidase subunit 6B1	Cox6b1	0.327359	0.386985	-0.700381	-1.11838	-0.28853	1.64842	9.96821	2.27e-06	2.97e-05
Q91WG0	Acylcarnitine hydrolase	Ces2c	-0.178167	-0.0796308	0.324385	0.79683	0.448875	0.0449436	9.96481	2.28e-06	2.97e-05
Q9CZ44	NSFL1 cofactor p47	Nsfl1c	0.00755119	-0.0292808	-0.717066	-1.25902	-0.246377	0.567862	9.95888	2.29e-06	2.98e-05
P55065	Phospholipid transfer protein	Pltp	-0.260297	-0.0959688	0.910319	1.50593	-0.453453	-0.57432	9.94349	2.33e-06	3.02e-05
Q9D0T1	NHP2-like protein 1	Snu13	0.00794597	0.0412074	-0.719301	-1.22886	-0.384147	0.436107	9.94091	2.34e-06	3.02e-05
P97351	Small ribosomal subunit protein eS1	Rps3a	0.199089	0.194215	-0.493007	-0.860174	-0.153299	0.741295	9.93736	2.35e-06	3.02e-05
P62264	Small ribosomal subunit protein uS11	Rps14	0.159688	0.202106	-0.640681	-0.94612	-0.0761914	0.74909	9.91026	2.42e-06	3.1e-05
P07361	Alpha-1-acid glycoprotein 2	Orm2	-1.13899	-0.802274	-0.503987	2.69221	1.37079	-2.66662	9.90724	2.42e-06	3.1e-05
Q8K019	Bcl-2-associated transcription factor 1	Bclaf1	0.132951	0.076551	-0.521167	-1.17272	-0.206237	-0.731423	9.87092	2.52e-06	3.22e-05
Q62507	Cochlin	Coch	-0.234828	-0.26926	0.83883	1.19145	-0.246875	0.771274	9.86129	2.55e-06	3.24e-05
O08539	Myc box-dependent-interacting protein 1	Bin1	-0.265941	-0.191828	-0.908445	-1.31922	-0.553732	-0.448188	9.83984	2.61e-06	3.31e-05
P62274	Small ribosomal subunit protein uS14	Rps29	0.0763443	0.118486	-0.698056	-1.26855	-0.142655	2.69555	9.80916	2.7e-06	3.41e-05
O54786	DNA fragmentation factor subunit alpha	Dffa	0.0301668	0.0266506	-0.694548	-1.28756	-0.629128	-0.456471	9.80205	2.72e-06	3.42e-05
Q9CPS6	Adenosine 5'-monophosphoramidase HINT3	Hint3	0.099241	0.178548	-0.402771	-0.611952	-0.0502447	-1.47799	9.78648	2.77e-06	3.46e-05
Q9JKB1	Ubiquitin carboxyl-terminal hydrolase isozyme L3	Uchl3	-0.161128	-0.14006	-0.679665	-1.21008	-0.383137	0.149355	9.78561	2.77e-06	3.46e-05
P47962	Large ribosomal subunit protein uL18	Rpl5	0.222268	0.191617	-0.656227	-1.01671	-0.128866	-0.152405	9.78542	2.77e-06	3.46e-05
Q93092	Transaldolase	Taldo1	0.10564	0.0680948	-0.501524	-0.802248	-0.241524	1.82643	9.77227	2.81e-06	3.49e-05
Q7TPW1	Nexilin	Nexn	0.405986	0.698299	-0.0206336	-1.03257	0.604186	-0.0234057	9.71727	2.99e-06	3.7e-05
Q9R0M5	Thiamin pyrophosphokinase 1	Tpk1	-0.453705	-0.141816	0.706449	0.942748	-0.0639738	-1.77714	9.70683	3.02e-06	3.73e-05
Q91UZ4	Prolyl hydroxylase EGLN3	Egln3	0.0699324	0.247884	-0.696906	-1.40837	-0.252362	-0.432683	9.69628	3.06e-06	3.77e-05
P63328	Protein phosphatase 3 catalytic subunit alpha	Ppp3ca	0.179471	0.118528	-0.580483	-0.839477	-0.200508	-0.613877	9.686	3.09e-06	3.8e-05
P04117	Fatty acid-binding protein, adipocyte	Fabp4	0.107244	0.200084	0.903246	1.21219	0.890098	0.831219	9.67861	3.12e-06	3.82e-05
P07724	Albumin	Alb	-0.255237	-0.169318	0.934672	1.37227	-0.0444035	4.30551	9.62285	3.31e-06	4.05e-05
P25976	Nucleolar transcription factor 1	Ubtf	0.0732772	0.119319	-0.579169	-0.721732	-0.269598	-1.08268	9.58217	3.47e-06	4.22e-05
Q62293	T-cell-specific guanine nucleotide triphosphate-binding protein 1	Tgtp1	0.114259	-0.0208727	-0.470473	-0.58941	0.0754078	-0.685097	9.57979	3.48e-06	4.22e-05
P63037	DnaJ homolog subfamily A member 1	Dnaja1	0.256429	0.269043	-0.490815	-0.980682	-0.289912	-1.7418	9.5642	3.54e-06	4.28e-05
Q9EST1	Gasdermin-A	Gsdma	-0.205736	0.206213	1.65074	2.12593	0.334693	-2.73615	9.55415	3.58e-06	4.31e-05
Q9R0M3	Sushi-repeat-containing protein SRPX	Srpx	-0.260007	-0.345115	1.31289	2.43306	0.163111	-2.51031	9.55161	3.59e-06	4.31e-05
P62137	Serine/threonine-protein phosphatase PP1-alpha catalytic subunit	Ppp1ca	0.167097	0.256532	-0.198158	-0.61912	-0.00611572	1.32765	9.52725	3.69e-06	4.42e-05
Q61730	Interleukin-1 receptor accessory protein	Il1rap	-0.511405	-0.192186	1.62982	1.80444	-0.0840456	-0.619065	9.49794	3.81e-06	4.55e-05
P97823	Acyl-protein thioesterase 1	Lypla1	0.160972	0.0634432	-0.488872	-1.07674	-0.218336	1.17644	9.46508	3.95e-06	4.71e-05
P33622	Apolipoprotein C-III	Apoc3	-0.64976	-0.641499	1.93854	2.9264	0.442631	1.44522	9.45132	4.01e-06	4.77e-05
P01864	Ig gamma-2A chain C region secreted form	-	0.186941	0.1184	1.83082	2.74546	1.247	0.518304	9.43679	4.08e-06	4.83e-05
Q8R5A3	Amyloid beta A4 precursor protein-binding family B member 1-interacting protein	Apbb1ip	0.151396	0.142699	-0.516022	-0.86483	-0.288243	-0.198082	9.41408	4.18e-06	4.94e-05
P62242	Small ribosomal subunit protein eS8	Rps8	0.156088	0.279879	-0.490774	-0.833799	-0.0612951	1.38188	9.40737	4.21e-06	4.96e-05
Q9JIX8	Apoptotic chromatin condensation inducer in the nucleus	Acin1	0.0198418	-0.0381637	-0.701038	-1.2184	-0.232379	-1.28099	9.38254	4.33e-06	5.09e-05
P42125	Enoyl-CoA delta isomerase 1, mitochondrial	Eci1	0.0141139	0.111661	-0.537701	-1.02056	-0.089741	0.534063	9.37196	4.39e-06	5.13e-05
Q5F297	Solute carrier family 35 member G3	Slc35g3	1.60591	1.58252	0.314316	-1.20487	0.477706	2.4151	9.34786	4.51e-06	5.26e-05
Q3UIA2	Rho GTPase-activating protein 17	Arhgap17	0.0333671	0.123823	-0.467239	-0.989054	-0.224397	-2.00996	9.29245	4.8e-06	5.57e-05
Q8BHG9	CGG triplet repeat-binding protein 1	Cggbp1	0.0507516	-0.126566	-0.507821	-1.0056	-0.462354	-0.325016	9.29204	4.8e-06	5.57e-05
Q9CQR4	Acyl-coenzyme A thioesterase 13	Acot13	0.216577	0.338622	-0.422607	-0.70219	0.04311	-0.361092	9.28984	4.81e-06	5.57e-05
P43277	Histone H1.3	H1-3	0.487536	0.339903	-1.22687	-1.44574	-0.158919	0.905504	9.27848	4.87e-06	5.62e-05
Q6VH22	Intraflagellar transport protein 172 homolog	Ift172	0.318077	0.232799	-0.736869	-1.22018	-0.323371	2.5059	9.26975	4.92e-06	5.65e-05
Q80WJ7	Protein LYRIC	Mtdh	0.152675	0.123317	-0.38876	-0.952618	0.165586	-1.05062	9.26956	4.92e-06	5.65e-05
Q99LB2	Dehydrogenase/reductase SDR family member 4	Dhrs4	0.378989	0.352235	-0.239486	-0.397132	0.0895752	-0.591783	9.2543	5.01e-06	5.73e-05
Q791V5	Mitochondrial carrier homolog 2	Mtch2	0.14404	0.0557535	-0.432864	-0.96088	-0.322326	-0.57464	9.2521	5.02e-06	5.73e-05
Q8BG67	Protein EFR3 homolog A	Efr3a	0.0155045	-0.0106707	-0.6805	-1.0692	-0.231662	1.22053	9.23943	5.09e-06	5.79e-05
Q9CZW5	Mitochondrial import receptor subunit TOM70	Tomm70	0.235554	0.278604	-0.163706	-0.540771	0.0905736	-0.418614	9.23021	5.15e-06	5.84e-05
Q62189	U1 small nuclear ribonucleoprotein A	Snrpa	0.33879	0.135818	-0.554343	-1.48433	-0.0320437	-0.00563868	9.22272	5.19e-06	5.87e-05
P45376	Aldo-keto reductase family 1 member B1	Akr1b1	0.00653716	0.0546012	-0.342504	-0.748972	-0.14885	2.239	9.19946	5.33e-06	6.01e-05
Q9ESX5	H/ACA ribonucleoprotein complex subunit DKC1	Dkc1	0.340778	0.438726	-0.420331	-1.18502	-0.102555	-1.20366	9.19513	5.35e-06	6.02e-05
O55127	Cytochrome P450 26A1	Cyp26a1	0.290691	0.113417	-0.74925	-1.30616	-0.363409	0.477787	9.18954	5.39e-06	6.04e-05
Q8C2Q3	RNA-binding protein 14	Rbm14	0.0465657	-0.124499	-0.68473	-1.23553	-0.473173	-0.795082	9.18175	5.44e-06	6.08e-05
Q9CQY5	Magnesium transporter protein 1	Magt1	0.0593441	-0.00632469	-0.739655	-1.41366	-0.358467	-0.383064	9.15314	5.61e-06	6.26e-05
Q9EP69	Phosphatidylinositol-3-phosphatase SAC1	Sacm1l	0.257549	0.269264	-0.254209	-1.10695	-0.132989	-1.37335	9.14361	5.68e-06	6.3e-05
Q8BZL4	G-protein coupled receptor 22	Gpr22	0.219509	-0.0121788	-0.509589	-0.74424	-0.275279	-1.89267	9.14255	5.68e-06	6.3e-05
Q91VJ4	Serine/threonine-protein kinase 38	Stk38	-0.220816	-0.187571	0.864627	1.34031	0.164216	-0.0315568	9.13311	5.74e-06	6.33e-05
Q06890	Clusterin	Clu	-0.268109	-0.251512	1.49916	2.78719	0.820194	1.84356	9.13147	5.75e-06	6.33e-05
Q00623	Apolipoprotein A-I	Apoa1	-0.325071	-0.470318	0.86699	1.56064	0.166325	3.1766	9.13078	5.76e-06	6.33e-05
Q99JF8	PC4 and SFRS1-interacting protein	Psip1	0.135742	-0.091356	-0.716486	-0.913544	-0.266905	-0.98033	9.12885	5.77e-06	6.33e-05
P18337	L-selectin	Sell	0.0103081	-0.181573	-0.894057	-1.40948	-0.917757	-0.278526	9.12302	5.81e-06	6.35e-05
Q923G2	DNA-directed RNA polymerases I, II, and III subunit RPABC3	Polr2h	-0.297213	-0.224994	0.477983	1.05904	0.103311	-0.312717	9.12196	5.82e-06	6.35e-05
P11499	Heat shock protein HSP 90-beta	Hsp90ab1	0.0284207	0.154114	-0.36395	-0.718405	-0.0767376	1.37206	9.1087	5.91e-06	6.43e-05
Q9D958	Signal peptidase complex subunit 1	Spcs1	0.288219	0.139452	-0.64515	-1.04456	0.195799	2.17627	9.10515	5.93e-06	6.43e-05
Q9ERL7	Glia maturation factor gamma	Gmfg	0.0684984	0.0347754	-0.598108	-0.964963	-0.234833	-0.383906	9.09525	6e-06	6.49e-05
O55142	Large ribosomal subunit protein eL33	Rpl35a	0.206286	0.290031	-0.813841	-1.14426	-0.342318	-1.06824	9.09037	6.03e-06	6.5e-05
Q9CWU4	UPF0690 protein C1orf52 homolog	2410004B18Rik	-0.0310858	-0.181301	-0.737193	-0.789319	-0.320338	-2.27896	9.08849	6.04e-06	6.5e-05
O88783	Coagulation factor V	F5	-0.297893	-0.122776	0.660938	1.16891	0.607122	-1.90702	9.08377	6.08e-06	6.52e-05
Q91VR8	Protein BRICK1	Brk1	0.269475	0.317396	-0.291285	-0.972817	-0.0281973	-0.534517	9.08222	6.09e-06	6.52e-05
Q9EST5	Acidic leucine-rich nuclear phosphoprotein 32 family member B	Anp32b	0.138833	0.0311338	-0.683095	-0.99156	-0.164686	1.25438	9.05889	6.25e-06	6.67e-05
P26040	Ezrin	Ezr	0.0284349	0.0782597	-0.55511	-0.994338	-0.205253	-0.185357	9.05282	6.29e-06	6.7e-05
Q9Z2D6	Methyl-CpG-binding protein 2	Mecp2	0.17431	0.214042	-0.358322	-0.835986	-0.246441	-0.563558	9.04396	6.36e-06	6.75e-05
Q810A7	ATP-dependent RNA helicase DDX42	Ddx42	0.0477219	0.219551	-0.45387	-0.775324	-0.00814698	-1.53651	9.03876	6.4e-06	6.77e-05
Q6NZC7	SEC23-interacting protein	Sec23ip	0.137785	0.157271	-0.457809	-0.978511	0.0147661	-1.33129	9.02495	6.5e-06	6.86e-05
P31532	Serum amyloid A-4 protein	Saa4	-0.978324	-0.304664	1.202	1.86889	0.484768	-1.66017	9.01988	6.53e-06	6.87e-05
Q9CQK7	RWD domain-containing protein 1	Rwdd1	0.111437	-0.260503	-0.809896	-1.12166	-0.0764774	-0.440103	9.01934	6.54e-06	6.87e-05
P28474	Alcohol dehydrogenase class-3	Adh5	0.00891353	0.0872194	-0.395032	-0.862924	-0.201973	-0.133212	9.01317	6.58e-06	6.9e-05
Q9CWZ3	RNA-binding protein 8A	Rbm8a	0.00134444	-0.0244334	-0.809805	-1.00684	-0.513591	-0.497373	9.00745	6.63e-06	6.93e-05
P27659	Large ribosomal subunit protein uL3	Rpl3	0.327699	0.366584	-0.429813	-0.892511	0.00339298	0.321844	9.00245	6.67e-06	6.95e-05
P19783	Cytochrome c oxidase subunit 4 isoform 1, mitochondrial	Cox4i1	0.0971981	0.0562503	-0.492439	-0.794741	-0.114294	1.27908	8.99388	6.73e-06	7e-05
Q6NZF1	Zinc finger CCCH domain-containing protein 11A	Zc3h11a	0.332893	0.296477	-0.746498	-1.13132	0.264835	-1.37787	8.99017	6.76e-06	7.01e-05
P07758	Alpha-1-antitrypsin 1-1	Serpina1a	-0.347988	-0.403397	1.09016	1.23044	-0.266992	1.78475	8.95895	7.01e-06	7.25e-05
Q61247	Alpha-2-antiplasmin	Serpinf2	-0.20862	-0.286706	0.909485	1.61406	0.315227	-0.159397	8.95159	7.07e-06	7.29e-05
Q99KP6	Pre-mRNA-processing factor 19	Prpf19	0.0978069	0.181981	-0.522338	-0.936432	-0.209203	0.0938616	8.93251	7.22e-06	7.43e-05
Q9Z1M8	Protein Red	Ik	0.230383	0.119136	-0.344614	-0.803674	-0.0355676	-1.21692	8.92591	7.28e-06	7.47e-05
Q9Z0R4	Intersectin-1	Itsn1	0.266931	0.206147	-0.628633	-0.910357	-0.0510502	-1.24534	8.91477	7.37e-06	7.54e-05
Q99JY3	GTPase IMAP family member 4	Gimap4	0.0173194	0.215209	-0.408048	-0.97679	-0.0936546	-0.0657459	8.914	7.38e-06	7.54e-05
P14429	H-2 class I histocompatibility antigen, Q7 alpha chain	H2-Q7	0.390937	0.241063	-0.373466	-1.08569	0.379889	-0.601121	8.91035	7.41e-06	7.55e-05
P42932	T-complex protein 1 subunit theta	Cct8	0.0761085	0.210574	-0.353863	-0.772383	-0.166788	0.28442	8.90525	7.45e-06	7.57e-05
Q9CQQ8	U6 snRNA-associated Sm-like protein LSm7	Lsm7	-0.137545	-0.369075	-0.93819	-1.41817	-0.62656	-0.727657	8.87531	7.71e-06	7.82e-05
O09012	Peroxisomal targeting signal 1 receptor	Pex5	0.1285	0.257876	-0.695068	-1.28665	-0.225048	2.58684	8.87226	7.74e-06	7.83e-05
Q61081	Hsp90 co-chaperone Cdc37	Cdc37	0.115524	0.184441	-0.487073	-0.77806	-0.132873	-0.911823	8.86398	7.81e-06	7.87e-05
Q4VAA2	Protein CDV3	Cdv3	0.218556	0.0225293	-1.43808	-2.0962	0.0838314	0.576185	8.86267	7.83e-06	7.87e-05
P19973	Lymphocyte-specific protein 1	Lsp1	-0.0207065	-0.105007	-1.05199	-1.80596	-0.546229	0.939946	8.85841	7.86e-06	7.89e-05
Q80ZM7	Transcription initiation factor IIA subunit 2	Gtf2a2	0.45591	0.29463	-0.635225	-1.29711	-0.329145	-0.127109	8.85332	7.91e-06	7.91e-05
P21958	Antigen peptide transporter 1	Tap1	0.29151	0.377233	-0.242328	-0.945173	0.0556526	-1.00467	8.85241	7.92e-06	7.91e-05
Q9DB42	Zinc finger protein 593	Znf593	-0.0952462	-0.251902	-0.832342	-1.63209	-0.404003	-1.46072	8.83883	8.04e-06	8.01e-05
P97384	Annexin A11	Anxa11	0.0988079	0.24769	-0.439328	-0.767017	-0.341767	0.536883	8.82981	8.13e-06	8.08e-05
P01867	Immunoglobulin heavy constant gamma 2B	Ighg2b	0.162201	0.240277	1.28094	2.55368	1.28036	1.25034	8.82101	8.21e-06	8.14e-05
Q61316	Heat shock 70 kDa protein 4	Hspa4	-0.0406068	0.0090306	-0.424215	-0.7846	-0.181294	-0.0676313	8.81291	8.29e-06	8.17e-05
P60867	Small ribosomal subunit protein uS10	Rps20	0.11052	0.09571	-0.602315	-0.9479	-0.0486841	3.2774	8.81178	8.3e-06	8.17e-05
Q9QZ88	Vacuolar protein sorting-associated protein 29	Vps29	0.00239784	-0.0882624	-0.484827	-0.8731	-0.0980245	0.49194	8.80948	8.32e-06	8.17e-05
Q9CYI4	Putative RNA-binding protein Luc7-like 1	Luc7l	0.411733	0.260683	-0.354027	-0.805313	-0.0100775	-1.89594	8.80926	8.32e-06	8.17e-05
P18525	Ig heavy chain V region 5-84	-	-0.116298	-0.0257032	0.702395	1.43252	0.266114	-0.631427	8.7843	8.57e-06	8.39e-05
P39749	Flap endonuclease 1	Fen1	0.214169	0.263039	-0.519257	-0.79252	0.320004	-0.389795	8.78123	8.6e-06	8.4e-05
Q8C7G5	Apolipoprotein A-V	Apoa5	-0.0950201	0.271025	1.67408	2.43987	0.446282	-1.28904	8.7749	8.66e-06	8.44e-05
P13634	Carbonic anhydrase 1	Ca1	-0.278984	-0.218334	0.674832	0.767798	-0.0197729	2.70767	8.77065	8.7e-06	8.46e-05
P51859	Hepatoma-derived growth factor	Hdgf	0.100824	0.122848	-0.6918	-1.08507	-0.21999	0.955915	8.7622	8.79e-06	8.52e-05
Q91WJ8	Far upstream element-binding protein 1	Fubp1	0.0565501	-0.00357854	-0.760646	-1.38337	-0.432862	-0.68237	8.75402	8.87e-06	8.58e-05
Q9D8T2	Gasdermin-D	Gsdmd	0.177968	0.134851	-0.377863	-0.736097	-0.061417	-0.909063	8.75205	8.89e-06	8.58e-05
Q91W98	Solute carrier family 15 member 4	Slc15a4	0.0861303	0.171017	-0.436334	-0.68594	-0.0805451	0.156411	8.74394	8.98e-06	8.64e-05
P20918	Plasminogen	Plg	-0.0186992	-0.227038	0.939025	1.67434	0.32998	-0.252883	8.73721	9.05e-06	8.68e-05
P28654	Decorin	Dcn	0.019689	-0.0219489	1.01205	1.34881	0.216692	-0.56516	8.73456	9.07e-06	8.68e-05
Q9EP89	Serine beta-lactamase-like protein LACTB, mitochondrial	Lactb	0.170071	0.0204404	-0.445996	-1.10205	-0.345135	-1.11542	8.73403	9.08e-06	8.68e-05
Q8BQ30	Phostensin	Ppp1r18	0.0531938	-0.0594473	-1.13351	-1.23613	-0.312141	-0.102626	8.71519	9.28e-06	8.85e-05
Q9WTP7	GTP:AMP phosphotransferase AK3, mitochondrial	Ak3	0.00773882	0.0996528	-0.23765	-0.556582	0.0231522	-0.376986	8.69977	9.45e-06	8.99e-05
P30416	Peptidyl-prolyl cis-trans isomerase FKBP4	Fkbp4	0.223616	0.00377453	-0.360369	-0.593761	-0.175107	-1.14126	8.69358	9.52e-06	9.03e-05
P61255	Large ribosomal subunit protein uL24	Rpl26	0.318415	0.230548	-0.605999	-1.12798	-0.189581	0.117402	8.69084	9.55e-06	9.03e-05
P97461	Small ribosomal subunit protein uS7	Rps5	0.378543	0.265627	-0.400537	-0.675691	0.0759652	0.118063	8.68973	9.56e-06	9.03e-05
P63017	Heat shock cognate 71 kDa protein	Hspa8	0.0580748	0.134902	-0.302549	-0.550993	0.00191743	1.69293	8.67589	9.71e-06	9.15e-05
P39876	Metalloproteinase inhibitor 3	Timp3	-0.281285	-0.249604	1.27814	2.20648	1.06714	0.834724	8.67291	9.75e-06	9.16e-05
P68510	14-3-3 protein eta	Ywhah	0.112998	0.118785	-0.335621	-0.604307	0.147252	0.117775	8.65995	9.89e-06	9.28e-05
Q99LE6	ATP-binding cassette sub-family F member 2	Abcf2	0.266922	0.251965	0.830477	1.5831	0.570994	-1.62475	8.64368	1.01e-05	9.43e-05
Q61136	Serine/threonine-protein kinase PRP4 homolog	Prpf4b	0.0611732	0.106883	-0.318741	-0.646792	-0.136622	-1.72562	8.6272	1.03e-05	9.59e-05
Q7TSI3	Serine/threonine-protein phosphatase 6 regulatory subunit 1	Ppp6r1	0.220615	0.0562587	-0.772897	-1.23345	-0.169935	-1.19114	8.61892	1.04e-05	9.66e-05
D0QMC3	Myeloid cell nuclear differentiation antigen-like protein	Mndal	-0.185113	0.0329346	-0.795657	-1.50302	-0.5086	-0.906061	8.61391	1.04e-05	9.7e-05
Q9D1E6	Tubulin-folding cofactor B	Tbcb	0.203797	0.078959	-0.745898	-1.25367	-0.322407	-0.0260499	8.59328	1.07e-05	9.91e-05
P27612	Phospholipase A-2-activating protein	Plaa	0.0313704	0.0780446	-0.44509	-0.792425	-0.278788	-1.33033	8.58771	1.08e-05	9.94e-05
P61939	Thyroxine-binding globulin	Serpina7	-0.606758	-0.189059	0.60173	1.68411	0.720411	-3.11643	8.58701	1.08e-05	9.94e-05
Q8K4G5	Actin-binding LIM protein 1	Ablim1	-0.0344766	-0.209597	-1.15954	-1.44545	-0.860938	-1.5334	8.57971	1.09e-05	9.98e-05
P35951	Low-density lipoprotein receptor	Ldlr	-0.186376	-0.212005	0.655082	1.70674	0.338217	-2.79805	8.57959	1.09e-05	9.98e-05
Q91VR2	ATP synthase subunit gamma, mitochondrial	Atp5f1c	0.0195028	0.11829	-0.351384	-0.675638	-0.153795	1.67427	8.57776	1.09e-05	9.98e-05
Q61189	Methylosome subunit pICln	Clns1a	-0.16051	-0.124043	-0.762205	-1.07618	-0.566738	0.0265693	8.57351	1.09e-05	0.000100045
Q8R0G9	Nuclear pore complex protein Nup133	Nup133	0.296018	0.154454	-0.354796	-0.776782	-0.196131	0.790228	8.57048	1.1e-05	0.000100172
P62307	Small nuclear ribonucleoprotein F	Snrpf	-0.0292301	-0.190862	-1.29981	-1.66941	-0.53778	-1.09528	8.56024	1.11e-05	0.000101146
G3X987	GTPase IMAP family member 9	Gimap9	0.0480963	0.252551	-0.366122	-0.857764	-0.193979	-0.619368	8.55816	1.11e-05	0.000101163
O35988	Syndecan-4	Sdc4	-0.192219	-0.195685	1.4849	2.35837	0.444555	0.494773	8.55252	1.12e-05	0.000101602
Q8BRN9	Coiled-coil and C2 domain-containing protein 1B	Cc2d1b	-0.335265	-0.688225	-0.952754	-1.24881	-0.832084	-2.16177	8.54409	1.13e-05	0.000102378
Q9Z1Q9	Valine--tRNA ligase	Vars1	0.135749	0.218985	-0.318009	-0.672083	-0.0217094	0.00411258	8.54098	1.14e-05	0.00010252
P28659	CUGBP Elav-like family member 1	Celf1	0.00693593	0.257669	-0.435073	-0.653716	-0.0968424	-1.26257	8.52588	1.16e-05	0.000104113
Q9CY57	Chromatin target of PRMT1 protein	Chtop	-0.0951696	-0.315443	-1.01588	-1.66161	-0.898151	-1.32704	8.52032	1.16e-05	0.000104559
P09405	Nucleolin	Ncl	0.151427	0.237734	-0.612981	-0.93338	-0.0170899	0.363774	8.51675	1.17e-05	0.000104762
Q921N6	Probable ATP-dependent RNA helicase DDX27	Ddx27	-0.0338202	-0.026588	0.975938	0.938205	0.418259	-1.67557	8.51376	1.17e-05	0.000104895
P29533	Vascular cell adhesion protein 1	Vcam1	-0.122644	0.110656	0.471525	0.6839	0.293831	-0.34249	8.51135	1.18e-05	0.000104957
Q60864	Stress-induced-phosphoprotein 1	Stip1	-0.011056	0.0469559	-0.387235	-0.843169	-0.242321	-0.183024	8.50706	1.18e-05	0.000105171
Q9WV98	Mitochondrial import inner membrane translocase subunit Tim9	Timm9	0.121924	-0.0451347	-0.643714	-0.93711	-0.332986	-1.10474	8.50583	1.18e-05	0.000105171
P47911	Large ribosomal subunit protein eL6	Rpl6	0.361421	0.318736	-0.475754	-0.874351	-0.163263	-0.0923344	8.49328	1.2e-05	0.000106494
Q91ZX7	Prolow-density lipoprotein receptor-related protein 1	Lrp1	-0.301093	-0.200846	1.58716	2.24743	0.449215	-0.142879	8.47426	1.23e-05	0.000108443
P47915	Large ribosomal subunit protein eL29	Rpl29	0.450892	0.410162	-0.593286	-1.0945	-0.0776766	0.711305	8.47407	1.23e-05	0.000108443
P32261	Antithrombin-III	Serpinc1	-0.28167	-0.449776	0.636576	1.27174	0.122773	0.338223	8.468	1.24e-05	0.000108781
Q8BGS2	BolA-like protein 2	Bola2	0.118584	0.00837094	-0.310723	-0.809366	-0.0851699	1.06468	8.46668	1.24e-05	0.000108781
Q9WVJ2	26S proteasome non-ATPase regulatory subunit 13	Psmd13	0.0499855	0.0628865	-0.290885	-0.59749	-0.157908	0.267341	8.46581	1.24e-05	0.000108781
P80313	T-complex protein 1 subunit eta	Cct7	0.14785	0.222608	-0.324608	-0.765369	-0.0897037	-0.566066	8.45448	1.26e-05	0.000109951
P16460	Argininosuccinate synthase	Ass1	0.281252	0.269187	-0.168303	-0.521615	0.0312617	-0.225023	8.45141	1.26e-05	0.000109951
P70404	Isocitrate dehydrogenase [NAD] subunit gamma 1, mitochondrial	Idh3g	0.203061	0.273513	-0.548561	-1.01032	-0.034231	-0.24442	8.45114	1.26e-05	0.000109951
Q8BMF4	Dihydrolipoyllysine-residue acetyltransferase component of pyruvate dehydrogenase complex, mitochondrial	Dlat	0.0379818	0.151169	-0.395276	-0.798085	-0.188017	-0.130499	8.44598	1.27e-05	0.000110381
O08605	MAP kinase-interacting serine/threonine-protein kinase 1	Mknk1	0.0191299	0.0650585	1.76242	1.2811	0.778661	-2.04059	8.4344	1.29e-05	0.000111653
Q80ZV0	Ribonuclease H2 subunit B	Rnaseh2b	0.242487	0.277935	-0.473257	-0.637342	0.14766	-1.78583	8.42948	1.3e-05	0.000111748
Q9JIK5	Nucleolar RNA helicase 2	Ddx21	0.102012	0.212633	-0.553165	-0.858826	-0.124806	-1.09436	8.42929	1.3e-05	0.000111748
Q9CQ48	NudC domain-containing protein 2	Nudcd2	0.244744	0.338874	-0.544189	-0.48561	0.131562	-1.49819	8.42817	1.3e-05	0.000111748
Q3U0V1	Far upstream element-binding protein 2	Khsrp	-0.0513186	-0.119005	-0.816733	-1.26587	-0.329576	-0.214276	8.41613	1.32e-05	0.000113101
Q99NH0	Ankyrin repeat domain-containing protein 17	Ankrd17	0.0469881	0.163009	0.942804	1.15921	0.218279	-0.943631	8.40234	1.34e-05	0.000114707
Q8K4Z5	Splicing factor 3A subunit 1	Sf3a1	0.160112	0.0592175	-0.5142	-0.713716	-0.162721	-0.792212	8.39816	1.34e-05	0.000115028
Q8BTW3	Exosome complex component MTR3	Exosc6	0.307268	0.1547	-0.61178	-1.04677	-0.0898021	-1.06447	8.38484	1.37e-05	0.00011644
Q8BHD7	Polypyrimidine tract-binding protein 3	Ptbp3	0.426586	0.0672004	-0.34356	-0.745041	-0.126315	-0.442638	8.38419	1.37e-05	0.00011644
Q6PH08	ERC protein 2	Erc2	0.393331	0.287426	-0.579136	-0.88586	0.018864	1.97248	8.37986	1.37e-05	0.000116788
Q6P069	Sorcin	Sri	0.138057	-0.00522749	-0.53683	-1.00363	-0.425795	1.11135	8.37078	1.39e-05	0.000117797
Q9R1P4	Proteasome subunit alpha type-1	Psma1	0.0174579	0.0586992	-0.386017	-0.631826	-0.221845	0.594251	8.3635	1.4e-05	0.000118563
P62869	Elongin-B	Elob	0.262979	0.218047	-0.524463	-1.08109	-0.130969	0.612691	8.35214	1.42e-05	0.000119911
P50171	(3R)-3-hydroxyacyl-CoA dehydrogenase	Hsd17b8	-0.0923541	-0.481782	1.10728	1.59328	0.383652	0.427652	8.35006	1.42e-05	0.000119952
Q9ERU3	Zinc finger protein 22	Znf22	0.150229	0.0782654	-0.474995	-0.719886	-0.478491	1.28378	8.33904	1.44e-05	0.000121052
P48453	Serine/threonine-protein phosphatase 2B catalytic subunit beta isoform	Ppp3cb	-0.0702913	-0.0690413	-0.599472	-0.898392	-0.399781	-1.50535	8.33877	1.44e-05	0.000121052
Q9CQ75	NADH dehydrogenase [ubiquinone] 1 alpha subcomplex subunit 2	Ndufa2	0.0562766	0.136136	-0.286359	-0.659091	-0.0737643	-0.194761	8.33702	1.45e-05	0.000121052
Q91VM5	RNA binding motif protein, X-linked-like-1	Rbmxl1	0.346289	0.212792	-0.575557	-0.965865	-0.221276	-0.00991173	8.33446	1.45e-05	0.00012106
P06728	Apolipoprotein A-IV	Apoa4	-0.459061	-0.396467	1.68097	2.89092	0.734459	1.94775	8.33343	1.45e-05	0.00012106
P14483	H-2 class II histocompatibility antigen, A beta chain	H2-Ab1	0.295231	0.410172	-0.0758438	-0.811593	-0.128657	0.761166	8.32711	1.46e-05	0.000121716
Q8R574	Phosphoribosyl pyrophosphate synthase-associated protein 2	Prpsap2	0.155369	0.180887	-0.0880888	-0.762669	-0.316497	-1.60903	8.30503	1.5e-05	0.00012468
Q501J6	Probable ATP-dependent RNA helicase DDX17	Ddx17	0.245157	0.260685	-0.35215	-0.743415	-0.100446	-0.0690404	8.27668	1.55e-05	0.000128673
P97376	Protein FRG1	Frg1	-0.0523307	0.10153	-0.474107	-1.16298	-0.459085	-0.67691	8.27167	1.56e-05	0.000129175
Q9CY66	H/ACA ribonucleoprotein complex subunit 1	Gar1	0.250082	0.237526	-0.459378	-1.15293	-0.327837	-0.685693	8.25633	1.59e-05	0.000131276
P84089	Enhancer of rudimentary homolog	Erh	0.497889	0.446375	-0.653693	-1.18906	-0.081047	-0.366708	8.2535	1.6e-05	0.000131448
Q9QZS6	Heparan sulfate glucosamine 3-O-sulfotransferase 3B1	Hs3st3b1	0.359187	0.345053	0.854052	1.5947	0.600539	-1.89287	8.24267	1.62e-05	0.000132876
P14211	Calreticulin	Calr	-0.0372464	0.0350923	-0.397202	-0.659272	0.0349173	1.31174	8.23864	1.62e-05	0.000133241
Q6ZWR4	Serine/threonine-protein phosphatase 2A 55 kDa regulatory subunit B beta isoform	Ppp2r2b	0.0501609	0.109807	-0.538944	-0.642754	-0.216543	-2.77232	8.22582	1.65e-05	0.000135011
Q9EPE9	Endoplasmic reticulum transmembrane helix translocase	Atp13a1	0.423275	0.17682	-0.385903	-0.761544	0.0597301	0.982987	8.21449	1.67e-05	0.000136135
Q8VEM8	Solute carrier family 25 member 3	Slc25a3	0.200572	0.120417	-0.427371	-0.762239	-0.127932	0.328281	8.21441	1.67e-05	0.000136135
Q8C079	Striatin-interacting protein 1	Strip1	0.0453644	0.373781	-0.517248	-0.696858	-0.171151	-1.36487	8.21371	1.67e-05	0.000136135
P62702	Small ribosomal subunit protein eS4	Rps4x	0.287606	0.322323	-0.328388	-0.673193	-0.0243407	1.01798	8.20341	1.69e-05	0.000137534
Q6ZWX6	Eukaryotic translation initiation factor 2 subunit 1	Eif2s1	0.27869	0.205126	-0.268578	-0.503266	0.129332	-0.115384	8.20171	1.7e-05	0.000137535
Q922H2	[Pyruvate dehydrogenase (acetyl-transferring)] kinase isozyme 3, mitochondrial	Pdk3	0.091636	-0.0697631	-0.580048	-0.866843	-0.295276	-1.47438	8.19854	1.7e-05	0.0001377
Q7TQD2	Tubulin polymerization-promoting protein	Tppp	-0.433471	-0.385312	0.816896	0.799841	-0.0445801	-2.55356	8.19616	1.71e-05	0.0001377
P46414	Cyclin-dependent kinase inhibitor 1B	Cdkn1b	-0.00259745	-0.247549	-1.27019	-2.03645	-0.754202	-0.682968	8.19561	1.71e-05	0.0001377
Q9CQT1	Methylthioribose-1-phosphate isomerase	Mri1	0.0455553	0.0859024	-0.23911	-0.673681	-0.142585	-0.217278	8.19132	1.72e-05	0.000138128
Q91ZM8	Calcium-binding protein 7	Cabp7	0.588429	0.699324	-0.779873	-1.00535	0.0754772	0.766152	8.18944	1.72e-05	0.00013816
P84104	Serine/arginine-rich splicing factor 3	Srsf3	0.174088	0.200668	-0.589031	-1.11786	-0.29551	0.564746	8.1748	1.75e-05	0.000140311
Q99JP6	Homer protein homolog 3	Homer3	-0.158915	-0.00183781	-1.53376	-2.08763	-0.421023	0.0355641	8.16624	1.77e-05	0.000141469
P57776	Elongation factor 1-delta	Eef1d	-0.0170241	0.0751085	-0.512582	-0.740701	-0.163012	0.619837	8.16132	1.78e-05	0.000142019
Q2KN98	Cytospin-A	Specc1l	-0.282103	-0.590779	0.869173	2.29002	0.373186	2.41223	8.15691	1.79e-05	0.000142484
P38647	Stress-70 protein, mitochondrial	Hspa9	0.0374531	0.175411	-0.282586	-0.626674	-0.0511324	-0.201509	8.14962	1.81e-05	0.000143444
P03977	Ig kappa chain V-III region 50S10.1	-	0.251364	0.128446	0.73536	1.59979	0.669271	-1.07053	8.14758	1.81e-05	0.00014351
Q91WK1	SPRY domain-containing protein 4	Spryd4	-0.102934	-0.234629	0.628432	1.41828	0.28521	-0.186052	8.1455	1.81e-05	0.000143581
P97372	Proteasome activator complex subunit 2	Psme2	-0.0538004	-0.168539	-0.496969	-0.927299	-0.361165	0.745487	8.12092	1.87e-05	0.00014757
P54320	Elastin	Eln	-0.423447	-0.299042	0.989642	1.98372	0.426993	0.95658	8.11639	1.88e-05	0.000147913
P98195	Probable phospholipid-transporting ATPase IIB	Atp9b	-0.0419462	-0.0521872	-0.597667	-0.93498	-0.333295	3.10665	8.11569	1.88e-05	0.000147913
Q8R0F6	Integrin-linked kinase-associated serine/threonine phosphatase 2C	Ilkap	-0.0850764	0.00132021	-0.514756	-0.956562	-0.326165	-1.34052	8.11311	1.89e-05	0.00014808
P07309	Transthyretin	Ttr	-0.460082	-0.55127	0.889642	1.24333	-0.185461	3.42019	8.10789	1.9e-05	0.000148714
O88712	C-terminal-binding protein 1	Ctbp1	-0.0997843	0.156745	-0.33806	-0.993483	-0.0244555	-0.662537	8.10537	1.9e-05	0.000148872
Q91VC3	Eukaryotic initiation factor 4A-III	Eif4a3	-0.105671	0.0026413	-0.398391	-0.84398	-0.301352	-0.479492	8.08676	1.95e-05	0.00015193
P27656	Hepatic triacylglycerol lipase	Lipc	-0.363541	0.167439	1.36355	2.70605	0.318866	-1.70322	8.07529	1.97e-05	0.000153734
P11031	Activated RNA polymerase II transcriptional coactivator p15	Sub1	-0.10741	-0.133799	-0.880933	-1.43268	-0.447755	-0.486142	8.06865	1.99e-05	0.000154662
Q61035	Histidine--tRNA ligase, cytoplasmic	Hars1	0.214642	0.197315	-0.559848	-0.580458	-0.0522857	-0.559422	8.0489	2.04e-05	0.000158063
Q64433	10 kDa heat shock protein, mitochondrial	Hspe1	0.0390102	-0.0538641	-0.743222	-1.02228	-0.15207	1.3799	8.04727	2.04e-05	0.000158065
Q9DAU1	Protein canopy homolog 3	Cnpy3	-0.0421826	-0.0124447	1.64148	1.9745	0.0651787	0.623049	8.03459	2.07e-05	0.000159932
P04938	Major urinary protein 11	Mup11	-0.528982	-0.472608	2.72144	2.33347	-0.490077	-2.13669	8.03428	2.07e-05	0.000159932
O54941	SWI/SNF-related matrix-associated actin-dependent regulator of chromatin subfamily E member 1	Smarce1	-0.155105	-0.123484	-0.829217	-0.890958	-0.432875	-0.877439	8.03194	2.08e-05	0.000160074
Q9Z1F9	SUMO-activating enzyme subunit 2	Uba2	0.324607	0.165143	-0.364309	-0.738844	-0.23557	-0.967004	8.02905	2.09e-05	0.000160322
Q9R0Q1	Synaptotagmin-like protein 4	Sytl4	-0.0415441	-0.192843	0.32521	0.533167	0.696794	-1.6204	8.02187	2.1e-05	0.000161401
P62827	GTP-binding nuclear protein Ran	Ran	0.0834792	0.125843	-0.348334	-0.754124	-0.23514	2.21897	8.01967	2.11e-05	0.000161519
P97314	Cysteine and glycine-rich protein 2	Csrp2	-0.0544583	-0.104561	0.286071	0.834082	-0.43206	-0.328405	8.01632	2.12e-05	0.000161862
Q75N62	GTPase IMAP family member 8	Gimap8	0.625656	0.543522	-0.340348	-0.711208	0.251061	-2.0596	8.00733	2.14e-05	0.000163115
Q99JR1	Sideroflexin-1	Sfxn1	0.114783	0.0341963	-0.427986	-0.724314	-0.0451634	-0.311795	8.00674	2.14e-05	0.000163115
E9PV24	Fibrinogen alpha chain	Fga	0.0305088	-0.171488	0.352845	1.08566	0.607942	0.717601	7.97191	2.23e-05	0.000169778
Q9DB15	Large ribosomal subunit protein bL12m	Mrpl12	0.0916802	0.153399	-0.729192	-1.11341	0.0168868	-0.566639	7.95464	2.28e-05	0.000173021
P06684	Complement C5	C5	-0.271878	-0.551504	0.723553	1.45402	-0.0953081	-1.0253	7.95137	2.29e-05	0.000173376
P26041	Moesin	Msn	0.220508	0.198692	-0.460286	-0.841275	-0.132227	1.22564	7.94942	2.3e-05	0.000173441
Q9CQV8	14-3-3 protein beta/alpha	Ywhab	-0.0747476	0.0233775	-0.394279	-0.742465	-0.095036	0.649933	7.94794	2.3e-05	0.000173441
Q62418	Drebrin-like protein	Dbnl	0.199081	0.101221	-0.599613	-1.10292	-0.215467	0.148635	7.94526	2.31e-05	0.000173675
Q61164	Transcriptional repressor CTCF	Ctcf	0.380223	0.392626	-0.606361	-1.04459	-0.147395	-2.00993	7.93855	2.33e-05	0.000174745
P01631	Ig kappa chain V-II region 26-10	-	0.0434833	-0.125594	0.407113	1.6114	0.42965	1.13118	7.93706	2.33e-05	0.000174745
Q9CT10	Ran-binding protein 3	Ranbp3	0.299984	0.237192	-0.333575	-0.806275	-0.0341106	-1.47814	7.93536	2.34e-05	0.000174776
Q9CYL5	Golgi-associated plant pathogenesis-related protein 1	Glipr2	0.31347	-0.0102919	-0.481885	-0.784564	-0.315819	-0.967988	7.93137	2.35e-05	0.000175293
Q08024	Core-binding factor subunit beta	Cbfb	0.176406	0.23904	-0.514022	-1.35303	-0.186402	-0.293776	7.91164	2.4e-05	0.000179187
Q99KH8	Serine/threonine-protein kinase 24	Stk24	0.0355059	0.0755188	-0.333549	-0.714452	-0.065254	-0.388345	7.88538	2.48e-05	0.000184626
Q9R190	Metastasis-associated protein MTA2	Mta2	-0.0428695	0.111621	-0.494273	-1.09093	-0.353464	-0.748769	7.86796	2.53e-05	0.000188214
P29699	Alpha-2-HS-glycoprotein	Ahsg	-0.292076	-0.467487	0.898693	1.51934	0.401938	2.19108	7.86493	2.54e-05	0.000188557
Q8C3J5	Dedicator of cytokinesis protein 2	Dock2	-0.00346204	0.110402	-0.527046	-1.02395	-0.341784	-1.01353	7.85223	2.58e-05	0.000191063
P11911	B-cell antigen receptor complex-associated protein alpha chain	Cd79a	-0.0477515	0.134422	-0.744491	-1.50072	-0.582526	-0.719023	7.85099	2.59e-05	0.000191063
Q9JLV6	Bifunctional polynucleotide phosphatase/kinase	Pnkp	0.0896669	0.175592	-0.430778	-0.745549	-0.462691	-0.562628	7.84802	2.6e-05	0.000191397
Q9Z2X1	Heterogeneous nuclear ribonucleoprotein F	Hnrnpf	-0.106096	0.0387323	-0.555609	-1.02994	-0.241792	0.783277	7.84637	2.6e-05	0.000191428
Q9JL26	Formin-like protein 1	Fmnl1	0.0432034	0.151495	-0.395696	-0.7932	-0.415694	-1.49858	7.84451	2.61e-05	0.000191509
P23188	Furin	Furin	-0.323476	-0.217761	0.674938	1.62004	0.869412	-0.804619	7.84177	2.62e-05	0.000191782
Q3TBT3	Stimulator of interferon genes protein	Sting1	0.0162204	0.376289	-0.39336	-1.07026	-0.134289	-0.968135	7.83934	2.62e-05	0.000191782
O08638	Myosin-11	Myh11	0.0309744	0.032987	-0.185569	-0.580682	-0.470392	-0.0852934	7.83751	2.63e-05	0.000191782
Q61210	Rho guanine nucleotide exchange factor 1	Arhgef1	-0.0904475	0.0695751	-0.527695	-0.893529	-0.313042	-0.833595	7.83731	2.63e-05	0.000191782
Q80UZ2	Protein SDA1 homolog	Sdad1	0.0213516	-0.101605	-0.816411	-1.44246	-0.276384	2.15648	7.82396	2.67e-05	0.00019456
Q9Z2U1	Proteasome subunit alpha type-5	Psma5	-0.0356353	0.00813093	-0.465797	-0.773661	-0.218421	1.39344	7.81631	2.7e-05	0.000196021
C0HKD8	Microfibrillar-associated protein 1A	Mfap1a	0.10594	0.00785701	-0.935335	-1.27074	-0.522416	-1.60789	7.80684	2.73e-05	0.00019793
P80315	T-complex protein 1 subunit delta	Cct4	0.2039	0.234787	-0.239366	-0.620272	-0.056317	0.238495	7.80253	2.74e-05	0.000198346
Q8K0D2	Hyaluronan-binding protein 2	Habp2	0.382796	0.359216	-0.696609	-1.08377	-0.221089	0.93638	7.80214	2.74e-05	0.000198346
P24549	Aldehyde dehydrogenase 1A1	Aldh1a1	-0.00446961	0.132312	0.611324	0.615366	0.496057	-0.17666	7.7998	2.75e-05	0.000198551
P46061	Ran GTPase-activating protein 1	Rangap1	0.0287125	0.0841756	-0.405212	-0.740497	-0.0846537	-0.907035	7.79659	2.76e-05	0.00019897
Q8VI36	Paxillin	Pxn	-0.138979	-0.0688404	-0.514094	-0.904842	-0.453717	0.33365	7.7934	2.77e-05	0.000199116
Q9D1R9	Large ribosomal subunit protein eL34	Rpl34	0.44589	0.418188	-0.401161	-0.69855	-0.0808707	1.5828	7.79304	2.77e-05	0.000199116
P62754	Small ribosomal subunit protein eS6	Rps6	0.15142	0.335715	-0.510522	-0.911747	0.140064	0.108986	7.79062	2.78e-05	0.000199345
P62281	Small ribosomal subunit protein uS17	Rps11	0.295527	0.304073	-0.492738	-0.858277	-0.018543	1.25642	7.78383	2.81e-05	0.00020064
P04443	Hemoglobin subunit beta-H0	Hbb-bh0	-0.280495	-0.026826	1.63162	1.48256	0.0243311	-1.16197	7.77068	2.85e-05	0.000203514
Q00422	GA-binding protein alpha chain	Gabpa	0.126805	0.405508	-0.345936	-0.939052	-0.0823214	0.122193	7.76401	2.87e-05	0.000204807
Q62470	Integrin alpha-3	Itga3	-0.187075	-0.0101313	0.286683	0.545281	0.172834	-1.60407	7.76052	2.89e-05	0.000205212
Q60963	Platelet-activating factor acetylhydrolase	Pla2g7	0.0486325	0.492075	0.965045	1.76974	0.567605	-1.76383	7.75743	2.9e-05	0.000205212
O70433	Four and a half LIM domains protein 2	Fhl2	0.507756	0.0592157	0.484606	1.44845	0.666199	-0.89504	7.75705	2.9e-05	0.000205212
Q9CZU6	Citrate synthase, mitochondrial	Cs	0.114965	0.168282	-0.282794	-0.55685	-0.0923463	0.413311	7.75657	2.9e-05	0.000205212
O88696	ATP-dependent Clp protease proteolytic subunit, mitochondrial	Clpp	-0.169239	-0.3979	-1.03093	-1.41078	-0.441416	-1.41545	7.72904	3e-05	0.000211845
Q5FW60	Major urinary protein 20	Mup20	0.136334	0.0232162	0.875445	1.97231	0.472089	-1.76986	7.71737	3.04e-05	0.000214505
Q9CSN1	SNW domain-containing protein 1	Snw1	0.0256751	-0.195009	-0.88765	-1.31316	-0.651734	-1.67349	7.71526	3.05e-05	0.00021468
P35762	CD81 antigen	Cd81	0.0622324	0.174706	0.890463	1.09875	0.501711	-0.830002	7.70742	3.08e-05	0.000216365
P35123	Ubiquitin carboxyl-terminal hydrolase 4	Usp4	0.0587769	-0.0540493	-0.631648	-1.04684	-0.188242	-0.625966	7.6899	3.15e-05	0.000220072
Q8CGP0	Histone H2B type 3-B	H2bc26	0.140382	-0.0547125	-0.743034	-0.908234	-0.268871	1.90241	7.6893	3.15e-05	0.000220072
Q9Z1Q5	Chloride intracellular channel protein 1	Clic1	-0.00751657	0.126182	-0.377243	-0.765195	-0.144694	1.4023	7.68843	3.15e-05	0.000220072
P01646	Ig kappa chain V-V region HP 123E6	-	-0.304681	-0.203763	2.0685	3.33782	2.00085	1.93193	7.68781	3.15e-05	0.000220072
Q8BFQ4	WD repeat-containing protein 82	Wdr82	0.171451	0.0573488	-0.56979	-1.1942	-0.206085	-1.64432	7.68417	3.17e-05	0.00022067
P35505	Fumarylacetoacetase	Fah	0.118382	-0.0358838	1.2173	1.43591	1.58171	-2.02969	7.67519	3.2e-05	0.000222718
P54731	FAS-associated factor 1	Faf1	0.0103117	-0.0233919	-0.548986	-1.15064	-0.247508	-1.02233	7.67305	3.21e-05	0.000222917
O88569	Heterogeneous nuclear ribonucleoproteins A2/B1	Hnrnpa2b1	0.171574	0.288584	-0.341685	-0.750625	-0.212195	1.37232	7.67117	3.22e-05	0.000223042
Q61686	Chromobox protein homolog 5	Cbx5	0.160426	-0.0134419	-0.701932	-1.03012	-0.521113	-0.995414	7.66791	3.23e-05	0.000223549
P56379	ATP synthase subunit ATP5MPL, mitochondrial	Atp5mpl	-0.0501503	-0.0446314	-0.774918	-1.20236	-0.341443	0.40331	7.66432	3.25e-05	0.000224145
P70372	ELAV-like protein 1	Elavl1	0.139923	0.223469	-0.316326	-0.645546	-0.0747918	-0.0673996	7.65965	3.27e-05	0.000224696
P70245	3-beta-hydroxysteroid-Delta(8),Delta(7)-isomerase	Ebp	0.384402	0.367321	-0.531054	-0.855433	0.0155648	-0.601011	7.65951	3.27e-05	0.000224696
Q9CPQ1	Cytochrome c oxidase subunit 6C	Cox6c	0.196323	0.0492043	-0.398384	-0.602852	-0.0694521	1.05274	7.64172	3.34e-05	0.000229253
Q61233	Plastin-2	Lcp1	-0.204452	-0.0384846	-0.474702	-0.943338	-0.420059	1.91565	7.63402	3.37e-05	0.000231031
Q8CF94	Blood group Rh(D) polypeptide	Rhd	-0.509092	-0.601538	1.39008	2.01327	-0.140149	-3.28098	7.61795	3.44e-05	0.000235228
Q9ERG2	Striatin-3	Strn3	0.0772781	0.219253	-0.697098	-1.12875	0.0847311	-0.230689	7.61402	3.45e-05	0.000235965
Q9WU78	Programmed cell death 6-interacting protein	Pdcd6ip	0.0622077	0.101641	-0.343137	-0.510828	-0.107485	0.124625	7.60211	3.5e-05	0.000239032
Q9D3D9	ATP synthase subunit delta, mitochondrial	Atp5f1d	0.27341	0.161798	-0.737033	-1.25681	-0.189287	2.4694	7.58876	3.56e-05	0.000242573
P54728	UV excision repair protein RAD23 homolog B	Rad23b	0.0149406	-0.174992	-0.608738	-1.05888	-0.289	-0.124814	7.57746	3.61e-05	0.000245548
Q91YX0	Protein THEMIS2	Themis2	-0.00105775	0.154075	-0.510743	-0.830387	-0.0306704	-1.95751	7.56387	3.67e-05	0.000249267
Q9CZL5	Pterin-4-alpha-carbinolamine dehydratase 2	Pcbd2	-0.0118552	-0.0914841	-0.33096	-1.10375	-0.183853	-0.77374	7.5582	3.7e-05	0.000250587
Q9WTP6	Adenylate kinase 2, mitochondrial	Ak2	0.0419259	0.242264	-0.485019	-0.752185	-0.0747629	-0.270478	7.5539	3.72e-05	0.000251492
Q9QYB8	Beta-adducin	Add2	-0.140381	0.0510208	0.161032	0.201531	0.637912	-1.6203	7.54487	3.76e-05	0.000253879
O08573	Galectin-9	Lgals9	0.368525	0.285644	-0.353765	-0.743607	-0.132502	2.19273	7.54211	3.77e-05	0.000254253
P10810	Monocyte differentiation antigen CD14	Cd14	-0.224941	0.118089	0.373957	0.997976	0.0583146	-1.39313	7.54094	3.78e-05	0.000254253
Q9CR16	Peptidyl-prolyl cis-trans isomerase D	Ppid	-0.00977652	0.0853381	-0.445541	-0.736966	-0.242166	-0.435601	7.53488	3.81e-05	0.000255729
Q8R550	SH3 domain-containing kinase-binding protein 1	Sh3kbp1	-0.00881801	0.0014831	-0.595586	-1.11627	-0.26842	-0.322868	7.50843	3.93e-05	0.000263769
P29788	Vitronectin	Vtn	-0.056205	-0.150888	1.31757	2.57182	0.854657	3.08478	7.49492	4e-05	0.000267756
Q6ZWV7	Large ribosomal subunit protein uL29	Rpl35	0.199171	0.239486	-0.461823	-0.836521	-0.00815158	1.77637	7.49081	4.02e-05	0.000268621
P37804	Transgelin	Tagln	-0.239048	-0.275424	0.19647	0.320509	-0.414743	1.18789	7.48961	4.03e-05	0.000268621
P16406	Glutamyl aminopeptidase	Enpep	-0.252094	-0.0111203	0.487024	0.631946	-0.1277	-1.31551	7.48605	4.04e-05	0.000269356
F6ZDS4	Nucleoprotein TPR	Tpr	0.188605	0.168209	-0.262133	-0.546419	-0.0101655	-1.02168	7.47403	4.1e-05	0.000272935
O70133	ATP-dependent RNA helicase A	Dhx9	0.114143	0.258152	-0.402107	-0.802567	-0.22012	-1.02133	7.46357	4.16e-05	0.000275788
Q07076	Annexin A7	Anxa7	0.141231	0.222688	-0.269347	-0.530419	0.0209326	-0.299211	7.46294	4.16e-05	0.000275788
Q63932	Dual specificity mitogen-activated protein kinase kinase 2	Map2k2	0.200771	0.111774	-0.62698	-0.961148	-0.0888848	-0.603042	7.46148	4.17e-05	0.000275833
Q9CQZ5	NADH dehydrogenase [ubiquinone] 1 alpha subcomplex subunit 6	Ndufa6	0.159988	0.151866	-0.362016	-0.486014	0.168274	-0.279726	7.4413	4.27e-05	0.000282343
P09813	Apolipoprotein A-II	Apoa2	-0.160636	-0.201826	2.7085	4.34163	1.00092	2.16551	7.43306	4.32e-05	0.00028477
Q9D6J5	NADH dehydrogenase [ubiquinone] 1 beta subcomplex subunit 8, mitochondrial	Ndufb8	-0.0124232	-0.095394	-0.699277	-1.08206	0.0147673	-1.28265	7.42876	4.34e-05	0.000285821
Q8CAQ8	MICOS complex subunit Mic60	Immt	0.0956856	0.219379	-0.349031	-0.456925	-0.103121	-1.11586	7.42498	4.36e-05	0.000286695
Q6P6M7	O-phosphoseryl-tRNA(Sec) selenium transferase	Sepsecs	0.542665	0.429331	-0.256667	-0.884496	0.0306429	0.436548	7.40861	4.45e-05	0.000292096
O55023	Inositol monophosphatase 1	Impa1	-0.0404293	-0.142874	-0.761546	-1.10247	-0.27133	0.626861	7.39267	4.54e-05	0.000297446
Q9D1J3	SAP domain-containing ribonucleoprotein	Sarnp	-0.0441191	-0.151682	-0.858008	-1.37141	-0.537962	0.617134	7.38966	4.56e-05	0.000297695
Q9R0Q3	Transmembrane emp24 domain-containing protein 2	Tmed2	0.158846	0.0227065	-0.701159	-1.1769	-0.13933	-1.74085	7.38936	4.56e-05	0.000297695
P13020	Gelsolin	Gsn	-0.0533458	0.0230426	0.488016	0.515657	0.00659062	1.9776	7.38294	4.59e-05	0.00029959
P41241	Tyrosine-protein kinase CSK	Csk	0.0314952	0.112256	-0.326042	-0.853799	-0.226341	-0.0938386	7.36367	4.71e-05	0.000306358
P14131	Small ribosomal subunit protein uS9	Rps16	0.0940218	0.163722	-0.449489	-0.767712	-0.0594341	1.54	7.36145	4.72e-05	0.000306703
P35329	B-cell receptor CD22	Cd22	-0.0249287	0.21	-0.371118	-1.01891	-0.308755	-0.727847	7.3577	4.74e-05	0.000307532
Q9DAR7	m7GpppX diphosphatase	Dcps	-0.0868509	0.153698	-0.400345	-0.935809	-0.365835	0.254401	7.35668	4.75e-05	0.000307532
Q8R2Y2	Cell surface glycoprotein MUC18	Mcam	-0.162806	0.316596	1.21622	1.50379	0.210364	-1.16658	7.3393	4.85e-05	0.000313753
Q62093	Serine/arginine-rich splicing factor 2	Srsf2	0.100227	0.0173924	-0.758099	-1.16073	-0.0478741	0.977993	7.30793	5.04e-05	0.000325735
P18524	Ig heavy chain V region RF	-	-0.172233	0.0510073	0.927518	1.57169	0.265128	0.238155	7.28751	5.17e-05	0.000333609
Q8BKG3	Inactive tyrosine-protein kinase 7	Ptk7	-0.235247	0.185288	0.441509	0.428109	-0.0115265	-0.962467	7.28365	5.2e-05	0.000334681
O70362	Phosphatidylinositol-glycan-specific phospholipase D	Gpld1	-0.226588	-0.265053	0.453568	1.02018	0.0414946	-0.292001	7.28058	5.22e-05	0.000335428
Q61074	Protein phosphatase 1G	Ppm1g	0.19963	0.10503	-0.661921	-0.960254	-0.0270019	-0.569391	7.2759	5.25e-05	0.000336856
Q3TGF2	Protein FAM107B	Fam107b	-0.0312322	-0.243734	-0.99405	-1.53856	-0.626103	0.485924	7.27391	5.26e-05	0.000337155
Q8BXZ1	Protein disulfide-isomerase TMX3	Tmx3	-0.164423	-0.107944	-0.408682	-0.80215	-0.323072	-1.63057	7.27101	5.28e-05	0.000337838
P62259	14-3-3 protein epsilon	Ywhae	-0.0803962	-0.0855869	-0.493463	-0.815436	-0.200914	0.271458	7.26403	5.33e-05	0.000340255
P97364	Selenide, water dikinase 2	Sephs2	-0.0201109	0.351653	1.22381	2.006	0.261581	-2.26684	7.25974	5.36e-05	0.000341541
Q8R1B4	Eukaryotic translation initiation factor 3 subunit C	Eif3c	0.120885	0.167649	-0.347005	-0.57611	-0.0033874	-0.421764	7.24441	5.46e-05	0.000347601
Q4VBE8	WD repeat-containing protein 18	Wdr18	0.154751	0.32316	-0.294871	-0.63319	-0.0489834	-1.56955	7.24246	5.47e-05	0.000347897
Q9D824	Pre-mRNA 3'-end-processing factor FIP1	Fip1l1	-0.161467	0.0408578	-0.502002	-0.81106	-0.297186	-0.87745	7.23337	5.54e-05	0.000351321
Q9D9V3	Ethylmalonyl-CoA decarboxylase	Echdc1	0.138776	-0.0649195	-0.401583	-0.587507	-0.319202	-0.919657	7.22742	5.58e-05	0.000353392
P61082	NEDD8-conjugating enzyme Ubc12	Ube2m	-0.00909212	-0.00718931	-0.426136	-0.648974	-0.233745	0.427656	7.22032	5.63e-05	0.000355984
Q9JHU9	Inositol-3-phosphate synthase 1	Isyna1	0.215734	0.182662	-0.406192	-0.712025	0.0610953	-0.0808812	7.21395	5.67e-05	0.000358275
Q9D154	Leukocyte elastase inhibitor A	Serpinb1a	-0.155365	-0.122691	-0.654549	-1.01264	-0.479321	1.51743	7.20993	5.7e-05	0.000358497
P15508	Spectrin beta chain, erythrocytic	Sptb	-0.129669	-0.0719785	0.816462	0.767209	0.149234	-1.07577	7.20871	5.71e-05	0.000358497
Q9JKP5	Muscleblind-like protein 1	Mbnl1	0.313385	0.133936	-0.547009	-0.899291	-0.172488	-0.0205126	7.2085	5.71e-05	0.000358497
P35486	Pyruvate dehydrogenase E1 component subunit alpha, somatic form, mitochondrial	Pdha1	0.423513	0.321836	-0.215545	-0.642179	-0.00590475	-1.22716	7.20844	5.71e-05	0.000358497
P40124	Adenylyl cyclase-associated protein 1	Cap1	0.0171202	0.0720764	-0.312151	-0.646814	-0.1715	1.13865	7.20558	5.73e-05	0.000359221
O08784	Treacle protein	Tcof1	0.250267	0.0675206	-0.913991	-1.4924	-0.4591	-1.61377	7.19272	5.83e-05	0.000364496
Q9QZQ8	Core histone macro-H2A.1	Macroh2a1	0.0447249	0.29845	-0.354532	-1.20075	-0.535348	1.8477	7.18505	5.88e-05	0.000366913
P97927	Laminin subunit alpha-4	Lama4	-0.37653	-0.0665297	0.917429	1.35842	-0.104624	-3.0095	7.18497	5.88e-05	0.000366913
Q9CWK8	Sorting nexin-2	Snx2	-0.0520424	0.00713506	-0.279109	-0.650625	-0.162219	-0.00312796	7.18214	5.9e-05	0.000367643
P13439	Uridine 5'-monophosphate synthase	Umps	0.235126	0.165366	-0.562708	-0.911283	-0.0554339	-1.35077	7.17167	5.98e-05	0.000371934
Q9CR26	Vacuolar protein sorting-associated protein VTA1 homolog	Vta1	0.353842	0.195254	-0.705709	-0.896549	-0.0739228	2.17816	7.16371	6.04e-05	0.000375093
Q8CFG0	Extracellular sulfatase Sulf-2	Sulf2	-0.4703	-0.0537848	1.2235	1.76944	-0.127117	-1.60531	7.16037	6.07e-05	0.000376088
Q9DB50	AP-1 complex subunit sigma-2	Ap1s2	-0.0842319	0.0816094	-0.488662	-0.91962	-0.243826	-0.143508	7.15733	6.09e-05	0.000376941
Q8K2H4	Arf-GAP with coiled-coil, ANK repeat and PH domain-containing protein 1	Acap1	0.410986	0.247975	-0.41947	-0.673214	-0.405483	-2.28091	7.15572	6.1e-05	0.000377126
P97873	Lysyl oxidase homolog 1	Loxl1	0.0792019	0.129147	-0.509647	-0.504868	-0.0267063	0.985823	7.15078	6.14e-05	0.000378768
Q9DBP5	UMP-CMP kinase	Cmpk1	0.111411	0.207394	-0.300389	-0.57308	-0.0724416	0.49883	7.14981	6.15e-05	0.000378768
Q9WUD1	E3 ubiquitin-protein ligase CHIP	Stub1	-0.0431308	0.0289598	0.91784	1.44147	0.720752	-0.887524	7.14263	6.2e-05	0.00038162
P62996	Transformer-2 protein homolog beta	Tra2b	0.0654551	0.234481	-0.363553	-0.772651	-0.1534	0.984256	7.13262	6.28e-05	0.000385865
P06330	Ig heavy chain V region AC38 205.12	-	-0.0286047	-0.0808688	0.710991	1.3143	0.346482	1.02617	7.12505	6.34e-05	0.000388967
Q9D0L7	Armadillo repeat-containing protein 10	Armc10	-0.00966434	0.122929	-0.474786	-0.984912	-0.381598	-1.61037	7.12228	6.37e-05	0.000389387
Q8K310	Matrin-3	Matr3	0.1891	0.227664	-0.296289	-0.718139	-0.124581	-1.1147	7.12176	6.37e-05	0.000389387
P07901	Heat shock protein HSP 90-alpha	Hsp90aa1	0.0581574	0.183789	-0.366912	-0.683374	-0.0929342	0.745793	7.11642	6.41e-05	0.000391419
Q91VW3	SH3 domain-binding glutamic acid-rich-like protein 3	Sh3bgrl3	-0.0399657	0.086306	-0.650881	-1.13252	-0.107114	2.19749	7.11415	6.43e-05	0.000391854
Q99JY9	Actin-related protein 3	Actr3	-0.0493972	0.0758158	-0.339114	-0.713741	-0.30281	1.61098	7.11313	6.44e-05	0.000391854
P60335	Poly(rC)-binding protein 1	Pcbp1	0.391988	0.253724	-0.320826	-0.672603	-0.0731761	1.99058	7.10418	6.51e-05	0.000395699
P05202	Aspartate aminotransferase, mitochondrial	Got2	0.0551029	0.119541	-0.322844	-0.540494	-0.067487	0.928623	7.09382	6.6e-05	0.000400292
Q8CIN4	Serine/threonine-protein kinase PAK 2	Pak2	0.0445	0.159073	-0.222447	-0.596669	-0.119758	-0.491808	7.09138	6.62e-05	0.000400401
Q9CWW6	Peptidyl-prolyl cis-trans isomerase NIMA-interacting 4	Pin4	0.112191	0.106335	-0.722285	-1.02519	-0.32963	-1.11708	7.09121	6.62e-05	0.000400401
P49710	Hematopoietic lineage cell-specific protein	Hcls1	-0.0385413	-0.262013	-0.982867	-1.48062	-0.440348	0.41488	7.08593	6.66e-05	0.000402471
P70274	Selenoprotein P	Selenop	-0.245891	-0.273937	0.48058	1.25048	0.274736	-1.56309	7.07815	6.73e-05	0.000405832
P63038	60 kDa heat shock protein, mitochondrial	Hspd1	0.037442	0.134343	-0.371509	-0.67607	-0.0396696	0.225998	7.06932	6.81e-05	0.000409763
Q07968	Coagulation factor XIII B chain	F13b	-0.268709	-0.468815	0.368201	0.789419	-0.195456	-1.79299	7.06192	6.87e-05	0.000412995
Q9D898	Actin-related protein 2/3 complex subunit 5-like protein	Arpc5l	-0.00405436	0.253129	-0.29963	-0.739475	-0.245087	0.715311	7.0578	6.91e-05	0.000414529
P80316	T-complex protein 1 subunit epsilon	Cct5	0.050323	0.101003	-0.321635	-0.623107	-0.0788691	-0.323984	7.03589	7.1e-05	0.00042554
Q8R4K2	Interleukin-1 receptor-associated kinase 4	Irak4	0.0292466	-0.0216935	-0.400879	-0.572975	-0.365693	-2.04743	7.00474	7.39e-05	0.000441942
A2AF47	Dedicator of cytokinesis protein 11	Dock11	-0.30363	-0.325787	0.551113	1.65386	-0.316481	-1.30366	7.00367	7.4e-05	0.000441942
O55070	Deoxyribonuclease gamma	Dnase1l3	-0.287698	0.380367	1.44923	1.67151	0.38285	-0.708022	7.00189	7.41e-05	0.000442281
Q8BWU5	tRNA N6-adenosine threonylcarbamoyltransferase	Osgep	-0.00537761	-0.0763656	-0.90471	-1.29745	-0.415586	1.13408	6.99556	7.47e-05	0.000445184
P01878	Ig alpha chain C region	-	0.0324514	-0.0205699	0.377722	2.21942	0.651384	0.756628	6.98869	7.54e-05	0.000448414
P28076	Proteasome subunit beta type-9	Psmb9	0.00130842	0.0837571	-0.32826	-0.780918	-0.122198	1.19218	6.98525	7.57e-05	0.000449706
Q8BG07	5'-3' exonuclease PLD4	Pld4	-0.0623962	0.0456331	-0.480934	-0.857655	-0.0665042	0.0292856	6.98222	7.6e-05	0.000450308
Q9QZD9	Eukaryotic translation initiation factor 3 subunit I	Eif3i	0.0130501	0.0275233	-0.409029	-0.647519	-0.0635517	-0.137137	6.98186	7.6e-05	0.000450308
Q8CCP0	Ribosome quality control complex subunit NEMF	Nemf	0.107586	0.281305	-0.355907	-0.600872	0.0972447	-1.24722	6.98047	7.62e-05	0.000450434
P48962	ADP/ATP translocase 1	Slc25a4	-0.0044253	0.012745	-0.522525	-0.982664	-0.31829	1.34671	6.97562	7.66e-05	0.000452549
Q8BG05	Heterogeneous nuclear ribonucleoprotein A3	Hnrnpa3	0.135237	0.299279	-0.392487	-0.86348	-0.247567	1.85052	6.97431	7.68e-05	0.000452637
Q80X19	Collagen alpha-1(XIV) chain	Col14a1	0.0791411	0.102318	0.38906	0.748396	0.409992	-0.322039	6.96568	7.76e-05	0.000456951
Q9DCJ5	NADH dehydrogenase [ubiquinone] 1 alpha subcomplex subunit 8	Ndufa8	0.0954162	0.235523	-0.380433	-0.903496	-0.0433966	-0.367758	6.96215	7.8e-05	0.000457698
Q8CHU3	Epsin-2	Epn2	-0.338714	-0.0911761	1.48187	1.78708	-0.253963	-3.48205	6.96208	7.8e-05	0.000457698
Q8BU14	Translocation protein SEC62	Sec62	0.184339	0.0933124	-0.468207	-1.0044	-0.0915164	-1.26507	6.96048	7.81e-05	0.000457958
P03976	Ig kappa chain V-II region 17S29.1	-	0.0322811	0.159066	0.608758	1.09593	0.246683	-0.708045	6.9541	7.88e-05	0.000461014
P70168	Importin subunit beta-1	Kpnb1	0.129494	0.180659	-0.192456	-0.489178	-0.0602404	0.211477	6.9407	8.01e-05	0.00046825
Q9Z1X4	Interleukin enhancer-binding factor 3	Ilf3	0.186764	0.151185	-0.248763	-0.701089	-0.0606808	-0.799321	6.93202	8.1e-05	0.00047237
P83940	Elongin-C	Eloc	0.0537141	0.169368	-0.420835	-0.686171	0.0473616	0.0338408	6.93152	8.1e-05	0.00047237
Q9CR57	Large ribosomal subunit protein eL14	Rpl14	0.396525	0.465946	-0.259838	-0.649301	0.115364	0.904731	6.92963	8.12e-05	0.000472822
P08032	Spectrin alpha chain, erythrocytic 1	Spta1	-0.192631	-0.146089	0.652087	0.604401	0.0492418	-0.798999	6.91798	8.25e-05	0.000479193
P61804	Dolichyl-diphosphooligosaccharide--protein glycosyltransferase subunit DAD1	Dad1	0.0740392	0.0253681	-0.253365	-0.749564	-0.0993014	0.015067	6.9127	8.3e-05	0.000481727
Q99P31	Hsp70-binding protein 1	Hspbp1	-0.165382	0.0685674	1.32894	1.2262	0.39431	-1.84297	6.89259	8.52e-05	0.000493519
O70209	PDZ and LIM domain protein 3	Pdlim3	0.219981	0.628756	1.37049	1.71828	-0.0458692	-0.915342	6.87695	8.69e-05	0.000502733
Q61029	Lamina-associated polypeptide 2, isoforms beta/delta/epsilon/gamma	Tmpo	0.344845	0.305141	-0.398784	-0.792473	-0.168624	0.0666623	6.872	8.74e-05	0.000505189
Q9DC04	Regulator of G-protein signaling 3	Rgs3	-0.111376	-0.0587267	-0.513991	-0.7093	-0.0908463	1.69395	6.8694	8.77e-05	0.000506143
P52430	Serum paraoxonase/arylesterase 1	Pon1	-0.196865	0.440405	1.74986	1.82947	0.0144484	-2.07856	6.86531	8.82e-05	0.000508057
Q8VDM6	Heterogeneous nuclear ribonucleoprotein U-like protein 1	Hnrnpul1	0.171146	0.000490296	-0.576497	-0.975984	-0.461346	-0.14837	6.86176	8.86e-05	0.000509638
Q922V4	Pleiotropic regulator 1	Plrg1	0.185161	0.024853	-0.556819	-1.04231	0.0892196	-1.27413	6.85005	8.99e-05	0.000516577
P68404	Protein kinase C beta type	Prkcb	-0.0824461	-0.0261954	-0.511472	-1.11268	-0.529628	-1.07841	6.84601	9.04e-05	0.000517577
Q9CQF3	Cleavage and polyadenylation specificity factor subunit 5	Nudt21	0.0746228	0.117323	-0.468996	-0.904736	-0.316325	-0.383023	6.84577	9.04e-05	0.000517577
Q63739	Protein tyrosine phosphatase type IVA 1	Ptp4a1	0.018254	0.0613019	-0.4104	-0.740945	-0.279771	-0.288532	6.84518	9.05e-05	0.000517577
Q9D8U8	Sorting nexin-5	Snx5	-0.0374617	0.13683	-0.304951	-0.650777	-0.0650143	-0.28529	6.81705	9.38e-05	0.000535025
P19096	Fatty acid synthase	Fasn	-0.0120158	0.0247113	-0.276333	-0.659669	-0.129999	-0.960767	6.81703	9.38e-05	0.000535025
Q640N1	Adipocyte enhancer-binding protein 1	Aebp1	-0.433013	0.0152733	0.545947	1.53526	0.151572	-0.709265	6.81054	9.46e-05	0.000538427
Q99MR6	Serrate RNA effector molecule homolog	Srrt	0.210829	0.292609	-0.514103	-0.769689	-0.170084	-1.17335	6.80961	9.47e-05	0.000538427
Q9CQI7	U2 small nuclear ribonucleoprotein B''	Snrpb2	0.427042	0.285087	-0.797862	-1.11045	-0.291473	-0.0656975	6.80875	9.48e-05	0.000538427
Q3UEB3	Poly(U)-binding-splicing factor PUF60	Puf60	0.0374917	0.16734	-0.287733	-0.777398	-0.0311039	-1.12065	6.8048	9.53e-05	0.000540395
Q62318	Transcription intermediary factor 1-beta	Trim28	-0.070757	0.17555	-0.376784	-0.79237	-0.182212	-0.0786377	6.79767	9.62e-05	0.000544581
O70439	Syntaxin-7	Stx7	-0.0428761	-0.122633	-0.680476	-1.00359	-0.204658	-0.499282	6.79256	9.68e-05	0.000547305
Q8BH64	EH domain-containing protein 2	Ehd2	-0.196392	-0.1031	0.582597	0.612293	-0.253612	-1.0016	6.79158	9.69e-05	0.000547305
Q9D289	Trafficking protein particle complex subunit 6B	Trappc6b	0.257993	0.151813	-0.493053	-0.90205	-0.160935	-0.344049	6.78375	9.79e-05	0.00055205
Q91X05	Podocin	Nphs2	-0.0989539	-0.118315	-0.855941	-1.231	-0.104581	0.722562	6.77694	9.87e-05	0.000556111
P70671	Interferon regulatory factor 3	Irf3	-0.36644	-0.122019	0.449604	0.888101	0.338582	-1.86315	6.77151	9.94e-05	0.000559207
Q01730	Ras suppressor protein 1	Rsu1	-0.374179	-0.283762	0.241132	0.228589	0.160968	0.641774	6.75542	0.000101516	0.000570083
Q9Z2M7	Phosphomannomutase 2	Pmm2	0.0884894	0.0875499	-0.344115	-0.561492	-0.354657	-0.44391	6.75312	0.000101816	0.000570967
P62900	Large ribosomal subunit protein eL31	Rpl31	0.294911	0.260001	-0.446383	-0.744957	0.00334662	1.31271	6.75027	0.00010219	0.000572263
Q8K2F8	Protein LSM14 homolog A	Lsm14a	0.180903	0.0559476	-0.547912	-0.928583	-0.158757	-1.27355	6.74807	0.00010248	0.000572636
Q3TIU4	2',5'-phosphodiesterase 12	Pde12	0.0134394	0.015311	-0.419512	-0.73674	-0.208918	-1.20302	6.74759	0.000102542	0.000572636
Q8K124	Pleckstrin homology domain-containing family O member 2	Plekho2	0.328636	0.106824	-0.273864	-0.547072	0.0678984	-1.00277	6.74611	0.000102737	0.000572926
Q9DBD0	Inhibitor of carbonic anhydrase	Inhca	-0.148138	-0.301089	1.22106	2.01965	0.504515	-1.64882	6.72889	0.000105038	0.00058494
Q9CQC9	GTP-binding protein SAR1b	Sar1b	0.0419368	-0.0148431	-0.453189	-0.57627	-0.0447147	0.941447	6.72766	0.000105204	0.000585037
P67871	Casein kinase II subunit beta	Csnk2b	0.397617	0.495848	-0.3869	-0.878749	-0.116174	-1.55971	6.72655	0.000105355	0.000585037
Q3UQ28	Peroxidasin homolog	Pxdn	-0.18334	-0.0235344	1.35863	1.82329	-0.0253436	-2.8896	6.72552	0.000105494	0.000585037
Q8BYK6	YTH domain-containing family protein 3	Ythdf3	0.0715576	-0.212965	-0.691124	-1.00447	-0.159056	-0.838624	6.72414	0.000105682	0.00058515
P67984	Large ribosomal subunit protein eL22	Rpl22	0.00259277	0.0804062	-0.51676	-0.743848	-0.195391	0.337655	6.72322	0.000105806	0.00058515
P98078	Disabled homolog 2	Dab2	-0.290171	-0.119947	1.0974	1.50702	0.481956	-2.93456	6.71941	0.000106326	0.000587213
P62245	Small ribosomal subunit protein uS8	Rps15a	0.142448	0.185002	-0.408393	-0.713509	-0.0773693	1.5009	6.71214	0.000107326	0.00059192
Q9ERN0	Secretory carrier-associated membrane protein 2	Scamp2	0.0164792	0.184767	-0.313882	-0.83901	0.0745365	-0.768684	6.70853	0.000107827	0.000593865
Q9CWZ7	Gamma-soluble NSF attachment protein	Napg	0.0214865	0.26924	-0.196348	-0.652207	-0.10588	-1.02064	6.70643	0.000108119	0.000594654
P01639	Immunoglobulin kappa chain variable 9-120	Igkv9-120	0.000936725	-0.246773	0.426606	1.38501	-0.160061	-0.399502	6.7042	0.00010843	0.000595546
Q91VI7	Ribonuclease inhibitor	Rnh1	-0.0792203	0.00235232	-0.466144	-0.812049	-0.17854	1.21076	6.70162	0.00010879	0.000596708
P49813	Tropomodulin-1	Tmod1	-0.347873	-0.278874	0.889568	1.29523	-0.103838	-2.89639	6.69521	0.000109693	0.000600835
Q6IQX7	Chondroitin sulfate synthase 2	Chpf	0.204131	-0.0201627	-0.934207	-1.48085	-0.341522	0.378009	6.69156	0.00011021	0.00060284
Q921M3	Splicing factor 3B subunit 3	Sf3b3	-0.0260428	0.141464	-0.305059	-0.643844	-0.172592	-0.303172	6.68242	0.000111517	0.000609158
Q9QX47	Protein SON	Son	0.330237	0.448118	-0.326112	-0.795031	-0.0586244	-1.40448	6.66121	0.000114611	0.000625205
Q6NZB0	DnaJ homolog subfamily C member 8	Dnajc8	0.293997	0.353781	-0.416243	-0.909008	-0.178356	-0.474988	6.65096	0.000116138	0.000632678
P14824	Annexin A6	Anxa6	-0.114829	0.13028	-0.292833	-0.798136	-0.223517	1.16746	6.64167	0.00011754	0.000639444
Q6ZWM4	U6 snRNA-associated Sm-like protein LSm8	Lsm8	0.122196	0.238556	-0.442338	-0.860682	-0.25097	0.897698	6.64037	0.000117738	0.000639652
P48771	Cytochrome c oxidase subunit 7A2, mitochondrial	Cox7a2	-0.0739533	-0.215778	-0.787522	-1.0229	-0.469682	1.21072	6.63182	0.000119047	0.000645884
Q8VE97	Serine/arginine-rich splicing factor 4	Srsf4	0.315081	0.251906	-0.895281	-1.3389	-0.22276	-1.29458	6.63019	0.000119298	0.000646374
P61161	Actin-related protein 2	Actr2	-0.137765	-0.0223149	-0.368485	-0.725064	-0.344008	1.07603	6.62657	0.000119857	0.000648524
Q9D2V7	Coronin-7	Coro7	-0.00529968	0.0486663	-0.364207	-0.594896	-0.15952	-0.166443	6.62165	0.000120623	0.000651577
Q8BG94	COMM domain-containing protein 7	Commd7	-0.0401904	-0.128641	-0.554554	-0.726732	-0.359875	-1.52544	6.62085	0.000120747	0.000651577
Q8R2Z5	von Willebrand factor A domain-containing protein 1	Vwa1	-0.104301	0.343514	1.27417	1.65398	0.4534	-0.472416	6.61699	0.000121352	0.000653962
P43406	Integrin alpha-V	Itgav	-0.414403	-0.0272251	1.04835	1.7299	-0.106055	-3.70165	6.61103	0.000122291	0.000658137
Q8BP40	Lysophosphatidic acid phosphatase type 6	Acp6	0.00508164	0.0951791	-0.497826	-0.828927	-0.0697283	-1.29199	6.60174	0.000123772	0.000665212
Q9CQQ7	ATP synthase F(0) complex subunit B1, mitochondrial	Atp5pb	0.0507022	-0.0415678	-0.536219	-0.727174	-0.138133	-0.672071	6.59466	0.000124913	0.000670442
Q99KG3	RNA-binding protein 10	Rbm10	0.651703	0.319479	-0.520339	-1.09572	-0.289295	-1.59029	6.59036	0.00012561	0.000673281
P62270	Small ribosomal subunit protein uS13	Rps18	0.315949	0.234602	-0.404724	-0.597269	-0.0162027	1.97436	6.58196	0.000126985	0.000679742
P68040	Small ribosomal subunit protein RACK1	Rack1	0.0819033	0.181035	-0.284996	-0.655965	0.0479076	1.29116	6.57413	0.000128281	0.000685763
P51174	Long-chain specific acyl-CoA dehydrogenase, mitochondrial	Acadl	-0.0186693	0.174685	-0.174467	-0.589093	-0.0675633	0.073711	6.55537	0.000131442	0.000701724
Q9CZN7	Serine hydroxymethyltransferase, mitochondrial	Shmt2	0.108006	0.179559	-0.307581	-0.642259	0.0987754	-0.112359	6.54768	0.000132763	0.000707832
Q9R1S3	GPI ethanolamine phosphate transferase 1	Pign	-0.326209	0.126088	0.633146	1.08429	0.164011	-0.743586	6.5379	0.00013446	0.000715929
P70441	Na(+)/H(+) exchange regulatory cofactor NHE-RF1	Nherf1	-0.0606298	-0.155601	-0.972133	-1.15648	-0.397724	0.53205	6.53473	0.000135015	0.000717928
O35226	26S proteasome non-ATPase regulatory subunit 4	Psmd4	0.0513074	0.202379	-0.305707	-0.503558	0.0514267	-0.456873	6.52913	0.000136001	0.000721462
P61982	14-3-3 protein gamma	Ywhag	0.157058	0.196669	-0.434235	-0.796445	0.0141983	0.482822	6.52891	0.00013604	0.000721462
P50608	Fibromodulin	Fmod	-0.0358843	0.0182318	0.755712	1.52899	0.386093	-1.02785	6.52289	0.00013711	0.000726173
Q9D937	Uncharacterized protein C11orf98 homolog	1810009A15Rik	0.490283	0.417878	-0.522688	-0.879021	-0.0614124	-0.909968	6.49825	0.000141576	0.00074884
P60469	Liprin-alpha-3	Ppfia3	-0.136342	-0.0546625	0.553777	0.586157	0.143572	-0.806269	6.49265	0.000142613	0.000753328
P35980	Large ribosomal subunit protein eL18	Rpl18	0.173641	0.199128	-0.565814	-0.803367	-0.159161	1.46745	6.48563	0.000143925	0.000759255
P17665	Cytochrome c oxidase subunit 7C, mitochondrial	Cox7c	0.465931	0.142752	-0.650801	-0.62659	-0.164669	-0.988759	6.48007	0.00014497	0.000763765
Q9CPP6	NADH dehydrogenase [ubiquinone] 1 alpha subcomplex subunit 5	Ndufa5	0.114035	0.234278	-0.323286	-0.733191	-0.174466	-0.42908	6.46207	0.000148415	0.000780886
Q6P2B1	Transportin-3	Tnpo3	0.407131	0.38527	-0.0551752	-0.50889	0.0567836	-1.20559	6.45314	0.000150154	0.000787669
O35286	ATP-dependent RNA helicase DHX15	Dhx15	0.128434	0.168767	-0.146474	-0.537992	-0.177067	-0.0740985	6.45292	0.000150197	0.000787669
Q8K003	Translation machinery-associated protein 7	Tma7	0.332858	0.136989	-0.872447	-1.5451	-0.486112	-0.233493	6.45147	0.000150482	0.000787669
P97765	WW domain-binding protein 2	Wbp2	0.149857	0.0169203	-0.452437	-0.9089	-0.378258	-1.54559	6.45142	0.000150491	0.000787669
Q60973	Histone-binding protein RBBP7	Rbbp7	0.00765486	0.0066911	-0.978374	-1.16827	-0.197158	-0.757293	6.44873	0.000151022	0.000789074
O88291	DBIRD complex subunit ZNF326	Znf326	-0.111098	0.200316	0.968698	1.34585	0.228918	-2.18155	6.44806	0.000151154	0.000789074
P62774	Myotrophin	Mtpn	-0.254271	-0.228604	-0.645647	-1.04311	-0.523211	1.21313	6.43473	0.000153808	0.000801885
O55098	Serine/threonine-protein kinase 10	Stk10	0.226723	0.0546205	-0.437763	-0.893975	-0.259337	-1.4926	6.43276	0.000154205	0.000802908
P59114	mRNA (2'-O-methyladenosine-N(6)-)-methyltransferase	Pcif1	0.0189023	0.127241	-0.580831	-1.24674	-0.100255	-1.9255	6.42448	0.000155884	0.000810595
Q9Z2U0	Proteasome subunit alpha type-7	Psma7	-0.0366702	0.0519309	-0.302784	-0.624516	-0.202521	0.854405	6.38144	0.000164917	0.000856458
Q8K1Y2	Serine/threonine-protein kinase D3	Prkd3	-0.169943	0.190778	-0.370967	-1.10702	-0.281551	3.35632	6.37432	0.000166462	0.000863362
Q9CR68	Cytochrome b-c1 complex subunit Rieske, mitochondrial	Uqcrfs1	0.206594	0.101227	-0.325525	-0.612695	0.079491	-0.570308	6.36986	0.000167439	0.000867005
Q61792	LIM and SH3 domain protein 1	Lasp1	0.172675	0.00190834	-0.605019	-1.03012	-0.27505	0.723272	6.36914	0.000167598	0.000867005
Q9CZC8	Secernin-1	Scrn1	-0.132621	0.291405	0.949812	1.5444	0.22017	-3.27102	6.36705	0.000168058	0.000868265
P62918	Large ribosomal subunit protein uL2	Rpl8	0.422938	0.414328	-0.29755	-0.72388	0.0181107	1.11233	6.3606	0.000169486	0.000874511
Q9JK53	Prolargin	Prelp	0.0628407	0.0470989	0.40229	0.807417	0.318623	0.576584	6.34886	0.000172116	0.000885879
P50580	Proliferation-associated protein 2G4	Pa2g4	0.111879	0.112512	-0.343275	-0.564045	-0.0483686	-0.429803	6.3488	0.000172131	0.000885879
O08583	THO complex subunit 4	Alyref	0.248378	0.332626	-0.325844	-0.778602	-0.0229824	-0.0666478	6.34317	0.000173407	0.000891298
Q9CPR4	Large ribosomal subunit protein uL22	Rpl17	0.118298	0.185563	-0.435562	-0.740192	-0.0423593	0.314147	6.33875	0.000174417	0.000895338
Q6P8X1	Sorting nexin-6	Snx6	-0.0446716	0.21412	-0.339837	-0.539167	-0.152463	-0.398002	6.32797	0.000176904	0.000906504
Q9D3P8	Plasminogen receptor (KT)	Plgrkt	-0.274738	-0.343381	-0.945196	-1.39035	-0.312488	-0.822234	6.32737	0.000177045	0.000906504
P23116	Eukaryotic translation initiation factor 3 subunit A	Eif3a	0.315342	0.226062	-0.20077	-0.335819	0.0347498	-1.08428	6.32577	0.000177417	0.00090725
P70460	Vasodilator-stimulated phosphoprotein	Vasp	-0.0479232	-0.0496981	-0.541504	-0.813545	-0.391254	0.242419	6.31422	0.000180131	0.000919956
Q9CX56	26S proteasome non-ATPase regulatory subunit 8	Psmd8	0.0749376	0.115888	-0.268048	-0.476243	-0.0900913	-0.109239	6.30073	0.000183357	0.000935239
Q8BWM0	Prostaglandin E synthase 2	Ptges2	-0.0929698	0.145543	1.16437	1.10983	-0.0374412	-1.90265	6.27374	0.000189992	0.000967849
P52431	DNA polymerase delta catalytic subunit	Pold1	0.271235	0.440855	-0.294157	-0.846303	-0.0570955	-1.3935	6.26625	0.000191878	0.000975788
Q9CRB9	MICOS complex subunit Mic19	Chchd3	0.108204	0.0670923	-0.475173	-0.606841	-0.0572551	-1.17674	6.26562	0.000192038	0.000975788
Q99LX0	Parkinson disease protein 7 homolog	Park7	0.039908	0.0405376	-0.426301	-0.783966	-0.266609	0.5225	6.24343	0.000197742	0.00100223
Q3V125	Coiled-coil domain-containing protein 110	Ccdc110	0.211185	0.215079	-0.464401	-0.809349	-0.218441	-0.867118	6.24343	0.000197744	0.00100223
Q99PT1	Rho GDP-dissociation inhibitor 1	Arhgdia	-0.0662256	-0.0454861	-0.476038	-0.755774	-0.298142	1.82726	6.24163	0.000198214	0.00100264
Q922D4	Serine/threonine-protein phosphatase 6 regulatory subunit 3	Ppp6r3	0.164894	0.133367	-0.453037	-0.668896	-0.0411384	-0.495473	6.2412	0.000198325	0.00100264
Q99KE1	NAD-dependent malic enzyme, mitochondrial	Me2	-0.0535085	0.160996	-0.356907	-0.774859	-0.288705	-0.550569	6.23738	0.000199328	0.00100644
Q91WG2	Rab GTPase-binding effector protein 2	Rabep2	0.0114328	-0.0679243	-0.476811	-0.882265	-0.385335	-0.256322	6.22513	0.00020258	0.00102158
P09411	Phosphoglycerate kinase 1	Pgk1	0.0385155	0.179672	-0.329534	-0.545133	0.0382059	1.18519	6.22403	0.000202874	0.00102177
Q9Z2L7	Cytokine receptor-like factor 3	Crlf3	-0.0542878	0.0450753	-0.276628	-0.897743	-0.149525	-0.669903	6.21432	0.000205495	0.00103367
Q9JM76	Actin-related protein 2/3 complex subunit 3	Arpc3	0.105949	0.16853	-0.28425	-0.572792	-0.160505	1.40819	6.2117	0.000206208	0.00103596
P40142	Transketolase	Tkt	0.0946409	0.135223	-0.399328	-0.61457	-0.0838745	2.06269	6.19288	0.000211407	0.00106074
Q9DCS3	Enoyl-[acyl-carrier-protein] reductase, mitochondrial	Mecr	0.342287	0.378939	1.16787	1.54891	0.394842	-1.60606	6.18299	0.000214195	0.00107339
P62852	Small ribosomal subunit protein eS25	Rps25	0.0616529	0.168498	-0.447406	-0.763015	-0.0366873	1.86355	6.17914	0.00021529	0.00107753
Q60710	Deoxynucleoside triphosphate triphosphohydrolase SAMHD1	Samhd1	-0.0101687	0.179897	-0.388698	-0.894469	-0.338194	0.11011	6.15755	0.00022154	0.00110742
Q8R2G6	Coiled-coil domain-containing protein 80	Ccdc80	-0.482586	-0.817055	0.781811	1.66463	-0.495845	-1.11568	6.15377	0.000222654	0.00111092
Q9D708	Protein S100-A16	S100a16	-0.116828	0.022375	0.612704	0.705294	0.0637987	-1.9398	6.1524	0.000223058	0.00111092
P41317	Mannose-binding protein C	Mbl2	-0.0725523	-0.692056	1.14093	1.82968	-0.392419	-1.09112	6.15236	0.000223071	0.00111092
Q1HFZ0	RNA cytosine C(5)-methyltransferase NSUN2	Nsun2	0.185064	0.153815	-0.395629	-0.775497	-0.0108468	-1.57876	6.15055	0.000223606	0.0011122
Q9WUM3	Coronin-1B	Coro1b	0.186275	0.11807	-0.269939	-0.502623	0.00898503	1.09659	6.13602	0.00022796	0.00113244
Q61937	Nucleophosmin	Npm1	0.248788	0.128533	-0.597316	-0.944008	-0.0926263	0.769407	6.13421	0.00022851	0.00113377
Q9R1Q7	Proteolipid protein 2	Plp2	0.530427	0.450425	-0.362837	-0.821263	-0.0763981	-0.509315	6.12497	0.000231332	0.00114635
Q3UTJ2	Sorbin and SH3 domain-containing protein 2	Sorbs2	0.0976019	0.0469434	-0.268464	-0.493439	-0.360469	0.112451	6.11125	0.000235586	0.00116599
Q8VE70	Programmed cell death protein 10	Pdcd10	-0.0460144	-0.0962298	-0.487755	-0.852027	-0.235729	0.257622	6.10569	0.000237335	0.00117303
Q9Z130	Heterogeneous nuclear ribonucleoprotein D-like	Hnrnpdl	0.00435274	0.145747	-0.404482	-0.581651	0.110327	-0.383739	6.10487	0.000237594	0.00117303
Q9JJZ6	Krueppel-like factor 13	Klf13	-0.0942803	-0.0612147	-0.64473	-1.12982	-0.330992	0.902814	6.10132	0.000238718	0.00117713
Q9D2G2	Dihydrolipoyllysine-residue succinyltransferase component of 2-oxoglutarate dehydrogenase complex, mitochondrial	Dlst	0.0446699	0.0445334	-0.431478	-0.506246	-0.0359143	-0.336875	6.09841	0.000239645	0.00118024
Q06770	Corticosteroid-binding globulin	Serpina6	-0.15172	-0.043215	0.8573	1.40716	0.157558	-1.74394	6.09629	0.000240321	0.00118178
A0A0B4J1G0	Low affinity immunoglobulin gamma Fc region receptor III-A	Fcgr4	-0.0350386	-0.650166	-0.700539	-0.49525	0.560124	-1.49313	6.09559	0.000240546	0.00118178
P97429	Annexin A4	Anxa4	-0.0239206	0.0270057	-0.318474	-0.65671	-0.180445	-0.294093	6.09341	0.000241243	0.00118336
Q8BJF9	Charged multivesicular body protein 2b	Chmp2b	0.0949461	-0.105937	-0.896502	-1.44967	-0.373262	-1.33575	6.09274	0.000241459	0.00118336
Q9ERI6	Retinol dehydrogenase 14	Rdh14	-0.0269209	0.249902	-0.255819	-0.596104	-0.33691	-1.65868	6.09052	0.000242175	0.00118541
P11103	Poly [ADP-ribose] polymerase 1	Parp1	0.0241848	0.263098	-0.335651	-0.997179	-0.456374	-0.288704	6.08759	0.000243121	0.00118747
Q922B2	Aspartate--tRNA ligase, cytoplasmic	Dars1	0.0345936	0.116788	-0.335724	-0.531313	-0.0565719	0.205394	6.08738	0.000243188	0.00118747
Q8CI33	CWF19-like protein 1	Cwf19l1	-0.05278	0.178998	0.607916	0.8206	0.12528	-1.95825	6.08394	0.000244305	0.00119147
P62267	Small ribosomal subunit protein uS12	Rps23	0.44109	0.459141	-0.314061	-0.669207	0.079155	1.08902	6.07724	0.000246494	0.00120068
P15626	Glutathione S-transferase Mu 2	Gstm2	-0.112091	-0.0985628	0.243764	0.39888	-0.109827	0.0906952	6.06638	0.000250086	0.0012167
O08999	Latent-transforming growth factor beta-binding protein 2	Ltbp2	-0.111288	-0.427388	0.789712	1.61736	0.573377	-1.56806	6.05833	0.000252786	0.00122834
Q9CXW3	Calcyclin-binding protein	Cacybp	0.196349	0.0675902	-0.339059	-0.561122	-0.0920763	-0.778784	6.05672	0.000253328	0.00122949
Q8BGR9	Ubiquitin-like domain-containing CTD phosphatase 1	Ublcp1	-0.0985124	-0.0609295	-0.689326	-1.18112	-0.478705	-1.26802	6.05474	0.000253996	0.00123124
Q61554	Fibrillin-1	Fbn1	0.0505596	0.0182495	-1.035	-1.599	-0.316717	-0.221009	6.05342	0.000254446	0.00123193
Q03265	ATP synthase subunit alpha, mitochondrial	Atp5f1a	0.0376894	0.0746296	-0.320595	-0.559622	-0.104289	1.13771	6.05126	0.000255179	0.00123398
Q9ERB0	Synaptosomal-associated protein 29	Snap29	-0.104183	-0.276292	-0.669853	-0.947896	-0.238426	-0.916243	6.04602	0.000256969	0.00124114
P84099	Large ribosomal subunit protein eL19	Rpl19	0.433515	0.441175	-0.485645	-0.80095	0.0964342	-0.920654	6.02376	0.00026472	0.00127704
P09671	Superoxide dismutase [Mn], mitochondrial	Sod2	-0.135795	-0.114016	-0.660205	-0.970497	-0.114841	0.689907	6.02066	0.000265819	0.00128079
P02468	Laminin subunit gamma-1	Lamc1	-0.0519454	0.0636438	0.584853	0.687051	0.0791316	-0.965226	6.01891	0.000266439	0.00128224
P19070	Complement receptor type 2	Cr2	0.106043	0.0463604	-0.649273	-0.954359	-0.615413	-1.29972	6.01593	0.000267503	0.00128491
P47963	Large ribosomal subunit protein eL13	Rpl13	0.403002	0.30013	-0.27033	-0.70283	0.0747301	0.050396	6.01556	0.000267636	0.00128491
O70591	Prefoldin subunit 2	Pfdn2	-0.0689048	-0.0970199	-0.510119	-0.602617	-0.0815777	0.943751	6.0116	0.000269055	0.00129018
B2RXR6	Serine/threonine-protein phosphatase 6 regulatory ankyrin repeat subunit B	Ankrd44	-0.0768588	0.028316	-0.442657	-0.860131	-0.448611	-1.02368	6.00917	0.000269931	0.00129283
P26262	Plasma kallikrein	Klkb1	-0.120805	-0.154972	0.88499	1.06889	0.184398	-1.17267	6.00386	0.000271854	0.00130048
Q8VE99	Coiled-coil domain-containing protein 115	Ccdc115	0.175524	0.0945471	-0.599697	-0.867544	-0.332494	-2.13078	5.99883	0.00027369	0.0013077
P48025	Tyrosine-protein kinase SYK	Syk	0.0912334	0.118201	-0.240842	-0.537228	0.0222274	-0.423531	5.99498	0.000275103	0.00131289
Q62077	1-phosphatidylinositol 4,5-bisphosphate phosphodiesterase gamma-1	Plcg1	-0.305318	0.0744686	0.910196	1.29758	0.00685351	-2.71026	5.99359	0.000275616	0.00131377
Q3TLH4	Protein PRRC2C	Prrc2c	0.00391073	-0.30764	-0.631706	-1.27428	-0.450867	-1.6006	5.98439	0.000279028	0.00132845
Q68FE2	Autophagy-related protein 9A	Atg9a	-0.216091	-0.142872	0.896255	1.35578	0.151858	-4.10917	5.98255	0.000279715	0.00133014
Q6DFW4	Nucleolar protein 58	Nop58	0.0858953	0.0525177	-0.521975	-0.933095	-0.230427	-0.621331	5.98104	0.000280283	0.00133126
Q69ZQ2	Pre-mRNA-splicing factor ISY1 homolog	Isy1	0.419485	0.134323	-0.633662	-1.02893	-0.0768441	-0.807977	5.97488	0.000282605	0.0013407
Q80YR5	Scaffold attachment factor B2	Safb2	-0.0201992	-0.0553293	-0.627718	-0.896278	-0.465941	-0.815693	5.96356	0.000286921	0.00135957
Q8R4Y4	Stabilin-1	Stab1	-0.0136985	-0.122421	-0.488786	-0.923227	-0.190009	-0.952198	5.96104	0.000287892	0.00136255
O09111	NADH dehydrogenase [ubiquinone] 1 beta subcomplex subunit 11, mitochondrial	Ndufb11	0.360784	0.294597	-0.288042	-0.902267	-0.0640921	0.337766	5.95854	0.00028886	0.00136403
P02088	Hemoglobin subunit beta-1	Hbb-b1	-0.1469	0.0899512	1.4872	1.44997	0.130374	5.80898	5.95847	0.000288887	0.00136403
Q8VHL1	Histone-lysine N-methyltransferase SETD7	Setd7	0.0527906	0.0400385	-0.459494	-0.854442	-0.21424	-1.48312	5.94787	0.000293021	0.00138193
Q8QZY1	Eukaryotic translation initiation factor 3 subunit L	Eif3l	0.225633	0.28768	-0.185628	-0.521784	0.103255	-0.693388	5.9415	0.000295537	0.00138933
O08795	Glucosidase 2 subunit beta	Prkcsh	0.277282	0.120519	-0.500292	-0.723093	0.0990121	-0.593201	5.94128	0.000295623	0.00138933
Q9CXW4	Large ribosomal subunit protein uL5	Rpl11	0.468145	0.380202	-0.299394	-0.621507	0.0274968	0.924164	5.94126	0.000295631	0.00138933
Q9R1T4	Septin-6	Septin6	-0.0792619	0.072476	-0.491982	-0.990793	-0.269238	-0.394042	5.94032	0.000296002	0.00138944
Q9CX86	Heterogeneous nuclear ribonucleoprotein A0	Hnrnpa0	0.257157	0.317733	-0.413869	-0.856986	-0.272382	-0.859585	5.93829	0.000296812	0.00139161
P31996	Macrosialin	Cd68	0.195986	0.282737	-0.302463	-0.720821	-0.0861648	1.12676	5.93405	0.000298504	0.00139791
P54823	Probable ATP-dependent RNA helicase DDX6	Ddx6	0.242492	0.0789739	-0.417683	-0.687681	0.0190349	-0.550389	5.93219	0.00029925	0.00139976
P61358	Large ribosomal subunit protein eL27	Rpl27	0.36192	0.426341	-0.235744	-0.723643	-0.0171739	0.758159	5.92851	0.000300733	0.00140506
Q6ZWY8	Thymosin beta-10	Tmsb10	0.174563	-0.155812	-1.0723	-1.5652	-0.71444	2.68955	5.9184	0.000304843	0.0014226
P63005	Platelet-activating factor acetylhydrolase IB subunit beta	Pafah1b1	-0.0497625	0.0147798	-0.489374	-0.782671	-0.298341	-0.282513	5.9134	0.000306898	0.00142869
Q9QUM9	Proteasome subunit alpha type-6	Psma6	0.13898	0.124088	-0.0759239	-0.385731	-0.202043	1.15448	5.91334	0.000306923	0.00142869
Q8K352	SAM and SH3 domain-containing protein 3	Sash3	-0.0497034	0.0672559	-0.456322	-0.881759	-0.195804	-1.14367	5.91263	0.000307218	0.00142869
Q8VE62	Polyadenylate-binding protein-interacting protein 1	Paip1	0.133131	0.0510415	-0.295096	-0.518246	-0.147083	-1.27816	5.90272	0.000311336	0.00144608
P09055	Integrin beta-1	Itgb1	-0.16254	-0.187035	0.115594	0.21353	-0.189432	0.749993	5.9019	0.00031168	0.00144608
P97371	Proteasome activator complex subunit 1	Psme1	-0.0581885	0.0822378	-0.314149	-0.804505	-0.168139	1.06439	5.89807	0.000313289	0.00145186
Q9Z0U1	Tight junction protein ZO-2	Tjp2	0.1624	0.15058	-0.331006	-0.457996	-0.0550872	-1.17891	5.87178	0.00032457	0.00150108
P68254	14-3-3 protein theta	Ywhaq	-0.132677	-0.164071	-0.372255	-0.816521	-0.263115	0.170947	5.87158	0.000324659	0.00150108
Q8BHY2	Nucleolar complex protein 4 homolog	Noc4l	-0.0120658	0.146082	-0.50791	-0.742983	-0.107589	-1.17997	5.86913	0.000325732	0.0015043
Q9DBG7	Signal recognition particle receptor subunit alpha	Srpra	-0.335842	0.0584027	0.748878	0.939002	-0.0776292	-0.307411	5.8655	0.000327327	0.00150993
Q9Z315	U4/U6.U5 tri-snRNP-associated protein 1	Sart1	0.113139	0.00298943	-0.538092	-1.14181	-0.475308	-1.72567	5.85714	0.000331035	0.00152527
P83877	Thioredoxin-like protein 4A	Txnl4a	-0.365466	-0.268531	0.747664	1.05619	-0.113718	-2.94164	5.8534	0.000332709	0.00153122
P83887	Tubulin gamma-1 chain	Tubg1	0.0302942	0.144295	-0.393902	-0.868253	-0.0374141	-1.21265	5.84635	0.000335885	0.00154407
Q69ZH9	Rho GTPase-activating protein 23	Arhgap23	-0.602066	-0.617747	0.758806	0.636145	-0.392351	0.700852	5.84524	0.000336389	0.00154461
P48774	Glutathione S-transferase Mu 5	Gstm5	0.452711	0.500412	1.04676	1.38317	0.667604	-2.27859	5.83812	0.000339634	0.00155773
Q9CQH7	Transcription factor BTF3 homolog 4	Btf3l4	0.0142017	-0.135082	-0.680466	-1.13969	-0.132514	-0.701228	5.83382	0.000341612	0.00156501
Q3UJK4	GTP-binding protein 2	Gtpbp2	-0.0660961	-0.0259427	-0.607979	-0.983808	-0.0837516	0.590266	5.83261	0.000342168	0.00156576
P46062	Signal-induced proliferation-associated protein 1	Sipa1	0.0984857	0.0997834	-0.542738	-0.516385	-0.437741	-1.43724	5.83112	0.000342859	0.00156713
Q8K0V4	CCR4-NOT transcription complex subunit 3	Cnot3	0.00584485	0.139538	-0.36413	-0.682618	-0.279979	-1.373	5.82258	0.000346832	0.00158348
Q9CQR2	Small ribosomal subunit protein eS21	Rps21	-0.0909138	-0.271397	-0.957536	-1.25844	-0.447873	1.18168	5.82172	0.000347234	0.00158352
P63087	Serine/threonine-protein phosphatase PP1-gamma catalytic subunit	Ppp1cc	0.200322	0.293691	-0.29754	-0.616435	-0.229197	-0.11859	5.82051	0.000347801	0.0015843
Q8C1B7	Septin-11	Septin11	-0.000755678	-0.153913	-0.37984	-0.621785	-0.0352859	-1.03572	5.81455	0.000350616	0.0015953
Q921W0	Charged multivesicular body protein 1a	Chmp1a	0.197838	-0.0199698	-0.700521	-1.25471	-0.314723	-0.711245	5.80789	0.000353781	0.00160788
Q6ZWY3	Small ribosomal subunit protein eS27-like	Rps27l	0.207937	0.215441	-0.365894	-0.426025	0.184323	-0.666951	5.80687	0.000354269	0.00160827
P61089	Ubiquitin-conjugating enzyme E2 N	Ube2n	0.0151404	0.0215946	-0.20963	-0.501965	-0.160551	1.25124	5.80207	0.000356575	0.00161691
Q99K41	EMILIN-1	Emilin1	0.0582854	0.132641	0.0700082	0.557564	0.459363	-0.14148	5.7971	0.000358981	0.00162597
Q62193	Replication protein A 32 kDa subunit	Rpa2	-0.0568602	0.0186719	-0.39703	-0.618567	-0.160057	-0.140442	5.7953	0.000359854	0.00162809
Q8C8T8	Pre-rRNA-processing protein TSR2 homolog	Tsr2	0.128552	0.057518	-0.36896	-0.707516	-0.012641	-0.878958	5.7926	0.000361171	0.0016322
P17439	Lysosomal acid glucosylceramidase	Gba1	-0.102165	0.0466121	0.790872	1.19381	0.366048	-2.34674	5.78845	0.000363205	0.00163954
P34022	Ran-specific GTPase-activating protein	Ranbp1	-0.0368405	0.0297878	-0.348717	-0.646344	-0.0745365	2.29653	5.78591	0.000364452	0.00164332
Q9Z0X1	Apoptosis-inducing factor 1, mitochondrial	Aifm1	0.119785	0.267763	-0.22233	-0.579453	-0.0504951	-1.55235	5.78417	0.000365311	0.00164369
Q61103	Zinc finger protein ubi-d4	Dpf2	-0.23216	-0.121786	0.381873	0.735886	-0.232939	-0.838717	5.78408	0.000365356	0.00164369
P51881	ADP/ATP translocase 2	Slc25a5	0.143728	0.302983	-0.227154	-0.679543	0.183423	1.59516	5.7801	0.00036733	0.00165004
Q9D8V0	Minor histocompatibility antigen H13	Hm13	-0.302798	0.0812881	-0.49796	-0.746478	-0.19325	-0.867999	5.77957	0.000367592	0.00165004
Q3UZ39	Leucine-rich repeat flightless-interacting protein 1	Lrrfip1	0.188121	-0.0387546	-1.00631	-1.27624	-0.341065	-1.63817	5.77612	0.000369314	0.00165591
Q3THG9	Alanyl-tRNA editing protein Aarsd1	Aarsd1	0.0323313	0.137602	-0.220921	-0.587345	-0.0361884	-0.481865	5.77311	0.000370822	0.00166053
P60122	RuvB-like 1	Ruvbl1	-0.0132399	0.216023	-0.461595	-0.716413	-0.046025	-0.052378	5.77234	0.000371209	0.00166053
Q920F6	Structural maintenance of chromosomes protein 1B	Smc1b	0.0546418	0.0627226	0.330957	0.821017	0.177395	-0.616393	5.77158	0.000371588	0.00166053
Q8BH43	Actin-binding protein WASF2	Wasf2	-0.140237	-0.135259	-0.497867	-0.751473	-0.162169	0.370607	5.76201	0.000376436	0.00168032
Q91W53	Golgin subfamily A member 7	Golga7	0.113211	0.188278	0.939091	1.18936	0.250596	-0.977799	5.75768	0.00037865	0.00168832
O70200	Allograft inflammatory factor 1	Aif1	-0.154989	-0.0938998	-0.399286	-0.668276	0.305542	-0.714415	5.75178	0.000381693	0.0017
Q9QX15	Calcium-activated chloride channel regulator 3A-1	Clca3a1	-0.089586	0.043428	0.117551	0.684979	0.196444	-0.894897	5.74146	0.000387068	0.00172202
Q03267	DNA-binding protein Ikaros	Ikzf1	0.0270546	0.130986	0.0605747	-0.645653	-0.259188	0.0251759	5.73256	0.000391767	0.00174099
Q9CYG7	Mitochondrial import receptor subunit TOM34	Tomm34	-0.0337676	0.171554	-0.217072	-0.627737	-0.0921079	-0.0508189	5.73165	0.000392251	0.00174121
P28063	Proteasome subunit beta type-8	Psmb8	-0.00302119	0.0404104	-0.281696	-0.680615	-0.24596	-0.0538776	5.73011	0.000393073	0.00174293
Q02357	Ankyrin-1	Ank1	-0.210349	-0.0972416	0.633141	0.513192	0.0514328	-0.609836	5.72847	0.000393947	0.00174314
P14152	Malate dehydrogenase, cytoplasmic	Mdh1	0.0799997	0.169433	-0.231584	-0.66782	-0.301333	2.07813	5.72839	0.000393991	0.00174314
Q3UHX2	28 kDa heat- and acid-stable phosphoprotein	Pdap1	0.0246508	-0.117393	-0.771829	-1.1051	-0.0916896	-1.23115	5.72141	0.000397741	0.00175779
Q9JLQ0	CD2-associated protein	Cd2ap	-0.0447121	0.00996089	-0.452045	-0.747755	-0.190109	-0.743399	5.71777	0.000399714	0.00176456
P01654	Ig kappa chain V-III region PC 2880/PC 1229	-	-0.0625202	-0.457941	1.35829	2.32373	0.585396	-1.90613	5.71456	0.000401458	0.00176905
Q61503	5'-nucleotidase	Nt5e	-0.0390099	-0.0763556	0.575946	0.525272	0.20854	-1.12963	5.71427	0.000401616	0.00176905
Q99JX3	Golgi reassembly-stacking protein 2	Gorasp2	0.372546	0.190166	-0.607128	-0.624139	-0.16944	0.678989	5.71066	0.000403589	0.00177579
Q99L13	3-hydroxyisobutyrate dehydrogenase, mitochondrial	Hibadh	0.188177	-0.0962135	-0.250106	-0.616437	-0.0653515	-1.43041	5.70787	0.00040512	0.00178057
Q9CZS1	Aldehyde dehydrogenase X, mitochondrial	Aldh1b1	0.00614614	0.387705	1.22607	1.35299	0.215738	-1.72677	5.70122	0.000408802	0.00179478
Q99M71	Mammalian ependymin-related protein 1	Epdr1	0.236395	-0.212966	1.23321	1.70633	0.387288	1.56943	5.69733	0.000410966	0.00180231
Q9WVE8	Protein kinase C and casein kinase substrate in neurons protein 2	Pacsin2	0.00933104	-9.48e-05	-0.482252	-0.710385	0.129997	-0.348127	5.69593	0.000411748	0.00180376
Q9Z1D1	Eukaryotic translation initiation factor 3 subunit G	Eif3g	0.0696614	0.206685	-0.4497	-0.553218	-0.0708696	-0.647729	5.67604	0.000423037	0.00185119
O70310	Glycylpeptide N-tetradecanoyltransferase 1	Nmt1	0.211047	0.333714	-0.115413	-0.374012	0.134787	-1.29932	5.67079	0.00042607	0.00186243
Q80SY5	Pre-mRNA-splicing factor 38B	Prpf38b	0.212721	0.234035	-0.344643	-0.65132	-0.264555	1.92514	5.66747	0.000428	0.00186772
Q5DU09	Zinc finger protein 652	Znf652	-0.800785	-0.998015	2.14289	3.79117	0.728628	3.31168	5.66711	0.000428213	0.00186772
P52503	NADH dehydrogenase [ubiquinone] iron-sulfur protein 6, mitochondrial	Ndufs6	0.231007	0.0679283	-0.543847	-1.24382	-0.205532	-0.551336	5.66418	0.000429923	0.00187313
Q8BJU2	Tetraspanin-9	Tspan9	-0.11534	0.0529474	0.45206	0.652452	1.03365	-0.15861	5.66247	0.000430928	0.00187547
Q9R1T2	SUMO-activating enzyme subunit 1	Sae1	0.049725	0.047921	-0.332998	-0.763937	-0.269518	-1.19666	5.65886	0.00043305	0.00188266
Q9EQU5	Protein SET	Set	0.0595139	0.109569	-0.494261	-0.800019	-0.341831	0.900441	5.6579	0.000433615	0.00188307
Q91YJ3	Thymocyte nuclear protein 1	Thyn1	-0.00615639	0.0904591	-0.485374	-0.601977	-0.040041	-0.529292	5.65695	0.00043418	0.00188348
Q8BYZ1	ABI gene family member 3	Abi3	0.00358346	-0.0172351	-0.489329	-0.725197	-0.315388	-0.530411	5.6533	0.000436344	0.00188984
Q5SVR0	TBC1 domain family member 9B	Tbc1d9b	-0.173462	0.301813	0.723748	1.29987	0.322009	-1.13443	5.65288	0.000436589	0.00188984
P32067	Lupus La protein homolog	Ssb	0.188112	0.12277	-0.380671	-0.625961	-0.147441	-0.818696	5.64837	0.000439281	0.00189944
Q3UPL0	Protein transport protein Sec31A	Sec31a	0.11268	0.1076	-0.15212	-0.468302	0.110548	-1.51337	5.64555	0.000440976	0.00190471
Q8CIG8	Protein arginine N-methyltransferase 5	Prmt5	0.255844	0.192466	-0.316668	-0.61447	-0.153727	-1.28738	5.63931	0.000444738	0.00191889
P06800	Receptor-type tyrosine-protein phosphatase C	Ptprc	-0.0244215	0.19938	-0.358385	-0.817522	-0.377289	-0.530415	5.63803	0.000445517	0.00191958
Q9WV69	Dematin	Dmtn	0.307383	0.247137	-0.248354	-1.0911	0.109019	1.20048	5.63747	0.000445857	0.00191958
Q07235	Glia-derived nexin	Serpine2	-0.182481	-0.292549	0.374811	0.490852	0.224024	-1.45483	5.6336	0.000448216	0.00192767
P63163	Small nuclear ribonucleoprotein-associated protein N	Snrpn	0.0790154	0.23037	-0.333202	-0.78293	-0.15621	0.986655	5.62978	0.000450556	0.00193565
O35598	Disintegrin and metalloproteinase domain-containing protein 10	Adam10	-0.031863	0.320981	-0.0773553	-0.498137	0.00035779	1.21317	5.62644	0.000452618	0.00194117
Q64287	Interferon regulatory factor 4	Irf4	0.0344173	-0.533093	-0.5365	-0.887225	0.055384	-1.13012	5.62613	0.00045281	0.00194117
P02469	Laminin subunit beta-1	Lamb1	-0.283353	0.0288828	0.637408	0.731519	0.0916699	-1.00845	5.62254	0.00045503	0.0019486
O55135	Eukaryotic translation initiation factor 6	Eif6	-0.163093	0.0673987	-0.470833	-0.783257	-0.129874	0.638222	5.61617	0.000459007	0.00196161
O70404	Vesicle-associated membrane protein 8	Vamp8	0.020643	-0.0586809	-0.695428	-0.874554	-0.0953111	0.288744	5.6161	0.000459048	0.00196161
Q62192	CD180 antigen	Cd180	-0.154727	0.00641759	-0.305532	-0.872916	-0.246585	-0.614596	5.61054	0.000462544	0.00197444
Q9DBD5	Proline-, glutamic acid- and leucine-rich protein 1	Pelp1	0.33794	0.680143	2.38196	2.30755	0.578965	1.03258	5.59664	0.000471413	0.00201016
Q61599	Rho GDP-dissociation inhibitor 2	Arhgdib	0.0231808	0.15468	-0.507974	-0.899818	-0.22448	1.68168	5.59381	0.000473242	0.00201581
Q924D0	Reticulon-4-interacting protein 1, mitochondrial	Rtn4ip1	-0.251795	0.0157181	1.0682	1.87574	-0.0243336	-2.94984	5.58603	0.000478298	0.00203518
P61957	Small ubiquitin-related modifier 2	Sumo2	0.210609	0.0423467	-0.940858	-1.35173	-0.215966	1.81928	5.57627	0.000484727	0.00206035
Q9CQS8	Protein transport protein Sec61 subunit beta	Sec61b	0.325837	0.0547539	-0.462799	-0.823342	-0.286822	-0.0697072	5.57444	0.000485939	0.00206331
Q9Z2Z6	Mitochondrial carnitine/acylcarnitine carrier protein	Slc25a20	-0.44356	-0.0170655	1.15977	1.54207	-0.0729852	-3.37654	5.56726	0.000490737	0.00208148
Q9CPU2	NADH dehydrogenase [ubiquinone] 1 beta subcomplex subunit 2, mitochondrial	Ndufb2	-0.0443921	-0.115052	-0.386224	-0.551444	-0.22156	0.554894	5.56225	0.000494114	0.00209358
P01801	Ig heavy chain V-III region J606	-	-0.670931	-0.125414	0.740831	1.31562	0.326065	-0.616682	5.55224	0.000500936	0.00212024
P49443	Protein phosphatase 1A	Ppm1a	-0.0362913	-0.216394	-0.508174	-0.549943	-0.297228	-1.2969	5.53581	0.000512341	0.00216499
Q6ZWV3	Large ribosomal subunit protein uL16	Rpl10	0.209139	0.410737	-0.310362	-0.712796	0.0513581	0.446753	5.53546	0.000512589	0.00216499
Q6P9Q6	FK506-binding protein 15	Fkbp15	0.0914976	0.056985	-0.342239	-0.474243	0.163917	-1.3881	5.53166	0.000515266	0.002174
P21956	Lactadherin	Mfge8	-0.356667	-0.000631176	0.654292	0.83108	-0.0234269	-0.326314	5.52713	0.000518476	0.00218524
Q60749	KH domain-containing, RNA-binding, signal transduction-associated protein 1	Khdrbs1	0.3679	0.349079	-0.384221	-0.808676	-0.0977326	-1.28092	5.52551	0.000519626	0.00218626
Q8VED9	Galectin-related protein	Lgalsl	-0.280375	-0.144833	0.724624	0.68988	0.236671	-1.16033	5.52526	0.00051981	0.00218626
O35129	Prohibitin-2	Phb2	0.2018	0.215692	-0.111948	-0.479053	-0.0637813	0.415525	5.52213	0.000522045	0.00219121
Q8CHD8	Rab11 family-interacting protein 3	Rab11fip3	-0.0588671	0.108907	2.05422	2.36012	0.155134	-0.0654616	5.52131	0.000522629	0.00219121
Q9CPR5	Large ribosomal subunit protein uL15m	Mrpl15	-0.0588671	0.108907	2.05422	2.36012	0.155134	-0.0654616	5.52131	0.000522629	0.00219121
Q8CGC6	RNA-binding protein 28	Rbm28	-0.594365	-0.0611816	0.849933	1.61591	-0.0371499	-3.81648	5.50303	0.000535913	0.00224456
Q9QVP9	Protein-tyrosine kinase 2-beta	Ptk2b	-0.0677578	0.0759096	-0.216104	-0.751497	-0.10439	-0.833747	5.49921	0.000538732	0.002254
Q9JL35	High mobility group nucleosome-binding domain-containing protein 5	Hmgn5	-0.178062	-0.147513	-0.767652	-1.14988	-0.35365	-0.0524157	5.48905	0.0005463	0.00228328
Q99LL5	Periodic tryptophan protein 1 homolog	Pwp1	0.102507	-0.0254598	-0.679481	-0.796231	-0.199977	-1.88752	5.48388	0.000550202	0.0022972
P62717	Large ribosomal subunit protein eL20	Rpl18a	0.444734	0.605782	-0.0639707	-0.495462	0.175132	-0.111906	5.48074	0.000552579	0.00230472
P18406	CCN family member 1	Ccn1	-0.0428859	-0.0384645	0.348074	0.959636	-0.166437	-2.04562	5.47919	0.000553761	0.00230724
P29452	Caspase-1	Casp1	0.00920957	0.319728	-0.260041	-0.539899	0.125776	-0.584644	5.47818	0.000554526	0.00230803
P46467	Vacuolar protein sorting-associated protein 4B	Vps4b	0.0804316	0.0320196	-0.23724	-0.475838	-0.0505959	-0.017964	5.47558	0.000556513	0.00231313
Q9R233	Tapasin	Tapbp	0.130545	0.186059	-0.277256	-0.771804	-0.0121466	0.141013	5.47507	0.000556906	0.00231313
Q91YT7	YTH domain-containing family protein 2	Ythdf2	0.0457723	-0.206444	-0.816404	-1.21925	-0.33286	-1.8395	5.47296	0.000558523	0.00231744
Q9CX80	Cytoglobin	Cygb	-0.0716593	0.269662	0.487225	0.586827	0.488246	-0.886884	5.4629	0.000566308	0.00234682
Q8VH51	RNA-binding protein 39	Rbm39	-0.0719424	0.0906222	-0.524371	-0.882072	-0.129641	-0.44362	5.4623	0.000566777	0.00234682
Q91VC4	Plasmalemma vesicle-associated protein	Plvap	-0.0242811	-0.00323988	1.0174	1.1229	0.305278	-1.28094	5.45339	0.000573766	0.00237331
Q9CVD2	Ataxin-3	Atxn3	-0.427714	-0.368264	1.15268	1.98004	0.617846	-0.145379	5.45078	0.000575832	0.00237939
P59017	Bcl-2-like protein 13	Bcl2l13	0.189129	0.0638707	-0.645487	-0.874886	-0.205876	-1.93263	5.44744	0.00057849	0.00238791
Q7TSV4	Phosphopentomutase	Pgm2	-0.0857364	-0.117114	-0.351948	-0.715966	-0.372645	-0.191232	5.44603	0.000579614	0.00239009
Q8VCR7	Putative protein-lysine deacylase ABHD14B	Abhd14b	-0.165975	0.17149	0.361781	0.459658	-0.00249612	-0.922264	5.43973	0.000584666	0.00240844
Q8R4X3	RNA-binding protein 12	Rbm12	-0.0307046	-0.132902	-0.465326	-0.696258	-0.178755	-1.27125	5.43792	0.000586131	0.00241199
Q01147	Cyclic AMP-responsive element-binding protein 1	Creb1	0.0363802	0.0370525	-0.636218	-1.03027	-0.237285	-0.553606	5.43427	0.000589085	0.00242166
P16294	Coagulation factor IX	F9	0.0347059	0.0319299	0.414518	0.960801	0.189041	-0.0302601	5.43236	0.00059064	0.00242556
Q61469	Phospholipid phosphatase 1	Plpp1	0.317036	0.197155	-0.528359	-1.29641	-0.272799	-2.11143	5.4271	0.000594932	0.00244068
P26369	Splicing factor U2AF 65 kDa subunit	U2af2	0.0906559	0.220647	-0.432297	-1.01188	-0.319818	-1.5013	5.42052	0.00060036	0.00246043
Q62000	Mimecan	Ogn	0.229193	0.097114	-0.356479	-0.540308	0.039363	0.136542	5.41849	0.00060204	0.00246479
Q8VI63	MOB kinase activator 2	Mob2	0.0392817	-0.0406406	-0.459829	-0.763139	-0.15691	-1.14255	5.41417	0.00060564	0.00247535
P26516	26S proteasome non-ATPase regulatory subunit 7	Psmd7	0.0154713	0.122815	-0.369246	-0.585191	-0.266478	-1.17137	5.41391	0.000605856	0.00247535
Q148V7	RAB11-binding protein RELCH	Relch	-0.37067	0.0136508	0.643492	0.794838	0.0264661	-2.6696	5.41162	0.000607776	0.00248067
P0C6F1	Dynein axonemal heavy chain 2	Dnah2	0.568842	0.435998	-0.977787	-0.998425	0.0622882	-1.20086	5.40972	0.000609373	0.00248465
P59708	Splicing factor 3B subunit 6	Sf3b6	-0.0201481	0.214295	-0.436109	-0.887668	-0.22075	-0.591309	5.40631	0.000612244	0.00249382
Q9CQC7	NADH dehydrogenase [ubiquinone] 1 beta subcomplex subunit 4	Ndufb4	0.227424	0.265895	-0.335684	-0.522296	-0.0512682	-0.0370536	5.40446	0.00061381	0.00249766
Q9CR51	V-type proton ATPase subunit G 1	Atp6v1g1	-0.0593958	-0.357231	-0.715162	-1.00966	-0.214617	0.251717	5.38761	0.000628262	0.00255387
Q9D8Y0	EF-hand domain-containing protein D2	Efhd2	-0.0974587	-0.221431	-0.75342	-0.748164	-0.167652	-0.015146	5.38674	0.000629014	0.00255399
Q62280	Protein SSXT	Ss18	0.216433	-0.0104343	-0.852199	-1.11697	-0.356091	-2.3665	5.38578	0.000629852	0.00255399
O08900	Zinc finger protein Aiolos	Ikzf3	-0.0641417	-0.0683386	-0.566988	-1.23007	-0.106284	-0.554774	5.38538	0.000630205	0.00255399
Q9D1L0	Coiled-coil-helix-coiled-coil-helix domain-containing protein 2	Chchd2	-0.0438033	-0.203307	-0.74981	-0.883776	-0.271386	-0.187881	5.37295	0.000641123	0.00259561
Q9DB77	Cytochrome b-c1 complex subunit 2, mitochondrial	Uqcrc2	0.0160519	-0.092704	-0.503023	-0.819495	-0.264787	0.00630287	5.3628	0.000650183	0.00262963
Q63961	Endoglin	Eng	0.0321788	0.0149922	0.897432	0.791512	0.0279324	-0.151376	5.35719	0.000655252	0.00264745
P17563	Methanethiol oxidase	Selenbp1	-0.0704438	0.0239691	0.333278	0.390516	-0.099072	0.599298	5.3537	0.000658425	0.00265587
P24063	Integrin alpha-L	Itgal	0.013231	0.0409169	-0.200825	-0.57365	-0.170978	-1.0687	5.35344	0.00065866	0.00265587
Q9CVB6	Actin-related protein 2/3 complex subunit 2	Arpc2	-0.0714386	-0.0895107	-0.243391	-0.607056	-0.231087	0.10593	5.34991	0.000661893	0.00266508
P06802	Ectonucleotide pyrophosphatase/phosphodiesterase family member 1	Enpp1	-0.266823	0.307168	1.24161	1.64488	0.198519	-2.5336	5.34949	0.000662276	0.00266508
Q924A2	Protein capicua homolog	Cic	0.113658	-0.0199731	-0.454342	-0.685734	-0.587872	-1.98395	5.34608	0.000665413	0.00267345
Q9QUI0	Transforming protein RhoA	Rhoa	0.224792	0.278008	-0.465712	-0.714583	-0.0322866	-0.049937	5.34577	0.000665692	0.00267345
Q9D517	1-acyl-sn-glycerol-3-phosphate acyltransferase gamma	Agpat3	-0.0692363	0.0256966	-0.404289	-0.636932	-0.460126	-0.80857	5.34008	0.000670963	0.00269192
Q61176	Arginase-1	Arg1	-0.296633	0.20641	0.604722	0.914238	0.576285	-1.73454	5.3378	0.000673081	0.00269771
P14106	Complement C1q subcomponent subunit B	C1qb	-0.246298	0.08148	1.19453	2.06815	1.00683	0.766278	5.33438	0.000676277	0.00270781
Q9CR62	Mitochondrial 2-oxoglutarate/malate carrier protein	Slc25a11	0.0491839	0.10058	-0.273695	-0.859344	-0.267038	-0.473969	5.33215	0.00067837	0.00271348
P01869	Ig gamma-1 chain C region, membrane-bound form	Ighg1	0.0894762	-0.164488	0.772685	2.18686	0.687207	0.412159	5.32906	0.000681287	0.00272243
P16675	Lysosomal protective protein	Ctsa	0.0917963	0.192531	-0.214891	-0.430772	0.00751938	0.600371	5.32559	0.000684569	0.00273281
Q5SUA5	Unconventional myosin-Ig	Myo1g	0.0747441	0.331389	-0.189643	-0.685793	-0.234198	-0.833186	5.31626	0.000693484	0.00276565
O70435	Proteasome subunit alpha type-3	Psma3	0.00048094	0.0275754	-0.190788	-0.54038	-0.267927	0.679127	5.30252	0.000706827	0.00281606
Q8K2Y3	Protein eva-1 homolog B	Eva1b	-0.435751	0.325187	0.922389	1.23816	1.37664	-0.625645	5.29791	0.000711369	0.00283133
Q9ERS5	Pleckstrin homology domain-containing family A member 2	Plekha2	-0.0563259	0.211153	-0.355158	-0.737366	-0.125962	-1.07391	5.29184	0.000717385	0.00285244
Q9CQI6	Coactosin-like protein	Cotl1	0.246942	0.270222	-0.282884	-0.58744	-0.182826	1.68075	5.28705	0.000722181	0.00286866
D3YXK2	Scaffold attachment factor B1	Safb	0.421135	0.316115	-0.691343	-0.964751	-0.21711	-2.32908	5.28416	0.000725086	0.00287545
Q9JHS9	Spliceosome-associated protein CWC15 homolog	Cwc15	0.357285	0.00131416	-0.450484	-1.05508	-0.0702242	-2.51437	5.28392	0.000725325	0.00287545
Q5SSL4	Active breakpoint cluster region-related protein	Abr	-0.108529	-0.0540804	-0.676061	-1.01882	-0.204446	-1.91339	5.28172	0.000727543	0.00288139
O70131	Ninjurin-1	Ninj1	-0.436891	-0.339088	1.39184	1.77559	-0.117957	-3.26627	5.27946	0.000729836	0.00288724
Q00PI9	Heterogeneous nuclear ribonucleoprotein U-like protein 2	Hnrnpul2	-0.0488543	0.139616	-0.265143	-0.761326	-0.254242	-0.0432564	5.27884	0.000730464	0.00288724
O08742	Platelet glycoprotein V	Gp5	-0.535502	-0.375315	0.689837	0.960118	0.489149	-2.24779	5.27684	0.000732496	0.00289242
Q9DCZ4	MICOS complex subunit Mic26	Apoo	0.225632	-0.207563	-0.446129	-0.589973	-0.00103094	-0.685643	5.27414	0.000735245	0.00290041
O35227	Disintegrin and metalloproteinase domain-containing protein 7	Adam7	-0.022738	-0.180794	-0.47879	-1.32977	-0.198415	-1.59365	5.27259	0.000736835	0.00290383
Q8C147	Dedicator of cytokinesis protein 8	Dock8	0.0222265	0.0971723	-0.221503	-0.689527	-0.269175	-1.34459	5.27135	0.000738108	0.00290598
Q8C3X8	Lipase maturation factor 2	Lmf2	0.175292	-0.138361	-0.385532	-0.6314	0.179129	-1.38775	5.26818	0.000741366	0.00291473
Q6WVG3	BTB/POZ domain-containing protein KCTD12	Kctd12	-0.110933	-0.0272322	-0.325561	-0.747465	-0.228335	0.0832794	5.26777	0.000741786	0.00291473
P97360	Transcription factor ETV6	Etv6	0.2583	0.152074	-0.444227	-0.753446	0.258479	-1.82494	5.25954	0.000750322	0.00294065
Q6PFQ7	Ras GTPase-activating protein 4	Rasa4	0.2583	0.152074	-0.444227	-0.753446	0.258479	-1.82494	5.25954	0.000750322	0.00294065
Q8BV79	TPR and ankyrin repeat-containing protein 1	Trank1	0.153591	0.402183	-0.130902	-0.789329	0.027805	-0.14856	5.25929	0.000750584	0.00294065
Q9WTX6	Cullin-1	Cul1	-0.0633201	-0.120729	-0.735788	-0.748981	0.175595	-2.62124	5.25587	0.000754163	0.00295178
Q01339	Beta-2-glycoprotein 1	Apoh	-0.435369	-0.594208	0.602748	1.60567	0.571595	-0.163676	5.24663	0.000763924	0.00298706
P06537	Glucocorticoid receptor	Nr3c1	-0.154116	0.320303	2.65197	4.76558	-1.75692	-0.256908	5.24491	0.000765754	0.0029913
Q9D832	DnaJ homolog subfamily B member 4	Dnajb4	-0.136434	0.10316	0.440099	0.649719	0.415537	-1.36677	5.24155	0.000769351	0.00300242
Q8R035	Large ribosomal subunit protein mL62	Mrpl58	-0.0687701	-0.0658557	-0.524384	-0.760858	-0.367366	-1.82961	5.2407	0.000770261	0.00300304
Q9ESD7	Dysferlin	Dysf	-0.150422	-0.0559149	0.758181	1.0209	-0.079755	-2.93096	5.23519	0.000776196	0.00302324
Q9CQC6	eIF5-mimic protein 2	Bzw1	0.0230945	0.215423	-0.211149	-0.462295	-0.142057	-0.126293	5.23159	0.000780096	0.00303503
P04945	Ig kappa chain V-VI region NQ2-6.1	-	0.355334	0.747899	2.06888	2.70524	1.02607	1.44244	5.231	0.00078074	0.00303503
P45700	Mannosyl-oligosaccharide 1,2-alpha-mannosidase IA	Man1a1	-0.263917	0.0248944	0.869278	1.1699	0.188046	-1.62425	5.21925	0.000793626	0.00308213
Q00898	Alpha-1-antitrypsin 1-5	Serpina1e	-0.20308	-0.379606	1.20459	1.09591	0.295016	1.10251	5.21167	0.000802064	0.00311188
Q99JR8	SWI/SNF-related matrix-associated actin-dependent regulator of chromatin subfamily D member 2	Smarcd2	0.00559879	-0.259431	-0.691241	-0.922135	-0.478759	-1.24878	5.21058	0.000803284	0.00311336
Q9CYR0	Single-stranded DNA-binding protein, mitochondrial	Ssbp1	0.290237	0.0280181	-0.307588	-0.557412	-0.340019	-1.11875	5.20994	0.000803999	0.00311336
Q8CHY6	Transcriptional repressor p66 alpha	Gatad2a	0.0878484	0.144688	-0.497637	-0.998972	-0.152016	-1.16269	5.18647	0.000830771	0.00321392
P12787	Cytochrome c oxidase subunit 5A, mitochondrial	Cox5a	-0.0285875	0.0325533	-0.460475	-0.68253	-0.102615	1.74089	5.18136	0.000836714	0.00323378
Q8VDP4	Cell cycle and apoptosis regulator protein 2	Ccar2	0.0704446	0.20148	-0.243443	-0.727868	-0.220361	-1.36137	5.1706	0.00084939	0.00327961
Q76MZ3	Serine/threonine-protein phosphatase 2A 65 kDa regulatory subunit A alpha isoform	Ppp2r1a	-0.0746658	0.0923184	-0.283657	-0.604877	-0.157045	-0.0453411	5.16399	0.000857274	0.00330686
Q6ZWN5	Small ribosomal subunit protein uS4	Rps9	0.162166	0.239885	-0.333045	-0.655896	0.00140993	1.93231	5.16176	0.000859956	0.00331402
O55131	Septin-7	Septin7	0.328559	0.313335	-0.0946496	-0.251859	0.0595538	-0.483216	5.16011	0.000861934	0.00331845
P50295	Arylamine N-acetyltransferase 2	Nat2	0.0543182	0.579965	1.58078	1.82244	0.722384	1.40441	5.15611	0.000866768	0.00333385
Q99L45	Eukaryotic translation initiation factor 2 subunit 2	Eif2s2	0.0374559	0.186806	-0.273415	-0.55785	0.190412	-0.0481746	5.15412	0.000869183	0.00333993
Q80W54	CAAX prenyl protease 1 homolog	Zmpste24	0.30444	0.361262	-0.116	-0.489319	0.199635	-0.916163	5.15344	0.000870016	0.00333993
Q5DTY9	BTB/POZ domain-containing protein KCTD16	Kctd16	-0.462538	0.96143	2.69965	2.89053	-0.169913	0.044094	5.14881	0.00087567	0.00335532
Q91YR7	Pre-mRNA-processing factor 6	Prpf6	-0.0943434	-0.0210631	-0.466704	-0.705043	-0.0528316	-1.47395	5.14878	0.000875701	0.00335532
P06342	H-2 class II histocompatibility antigen, A-Q beta chain	H2-Ab1	-0.0369426	0.234092	-1.09906	-0.895645	-0.583307	-1.74542	5.1417	0.000884424	0.0033855
Q8VDV3	Guanine nucleotide exchange factor for Rab-3A	Rab3il1	-0.508804	0.0987552	1.6051	2.12785	0.113449	-3.09883	5.13905	0.000887706	0.00339394
Q9QZU9	Ubiquitin/ISG15-conjugating enzyme E2 L6	Ube2l6	0.228052	0.0281867	-0.754497	-0.891921	0.002526	-1.5485	5.13856	0.000888324	0.00339394
Q60787	Lymphocyte cytosolic protein 2	Lcp2	-0.0566276	0.140697	0.531925	0.778176	0.428313	-0.743004	5.13508	0.000892665	0.00340727
Q8VBW6	NEDD8-activating enzyme E1 regulatory subunit	Nae1	0.260563	0.0774564	-0.398485	-0.631997	0.0986682	-1.66159	5.13155	0.000897077	0.00342085
P41105	Large ribosomal subunit protein eL28	Rpl28	0.656637	0.550166	-0.417239	-0.828241	-0.0266396	-0.11705	5.12467	0.000905764	0.00344877
Q3UM18	Large subunit GTPase 1 homolog	Lsg1	0.191622	0.19718	0.492083	0.828907	0.40136	0.602642	5.12439	0.000906119	0.00344877
Q8R081	Heterogeneous nuclear ribonucleoprotein L	Hnrnpl	0.178304	0.165279	-0.30817	-0.624818	-0.130198	-0.260532	5.11182	0.000922225	0.00350673
Q8K182	Complement component C8 alpha chain	C8a	-0.053807	-0.313609	0.839164	1.39701	0.208713	-0.949075	5.09851	0.000939598	0.00356342
P35737	Class II histocompatibility antigen, M beta 1 chain	H2-DMb1	0.430933	0.424662	-0.803868	-1.15026	-0.165273	-2.19258	5.09822	0.000939982	0.00356342
P62892	Large ribosomal subunit protein eL39	Rpl39	0.178867	0.306289	-0.345143	-0.658745	-0.0466699	1.18192	5.09771	0.000940655	0.00356342
Q6PA06	Atlastin-2	Atl2	-0.362727	-0.160726	0.559833	1.06108	0.485943	-3.42016	5.09768	0.000940693	0.00356342
Q8VD58	Protein EVI2B	Evi2b	-0.132242	-0.341414	-0.928282	-1.09939	-0.386487	0.856943	5.09088	0.000949712	0.00359418
Q6ZPJ3	(E3-independent) E2 ubiquitin-conjugating enzyme UBE2O	Ube2o	-0.143935	0.158004	1.06472	1.21573	0.348085	-1.42392	5.08975	0.000951218	0.00359648
Q8C7E7	Starch-binding domain-containing protein 1	Stbd1	-0.205681	-0.467598	-0.0796087	0.263674	-0.258247	-1.39144	5.07619	0.000969508	0.00366218
Q9WV03	Protein FAM50A	Fam50a	-0.0569509	-0.194031	-0.732843	-0.841972	-0.105156	-1.39742	5.06751	0.0009814	0.00370068
P45377	Aldose reductase-related protein 2	Akr1b8	-0.657176	-0.090686	0.85001	1.20363	0.150268	-0.905357	5.0674	0.000981548	0.00370068
Q61878	Bone marrow proteoglycan	Prg2	0.36534	0.762505	-1.01581	-1.40089	-0.610422	1.56933	5.06638	0.000982965	0.00370253
Q91WQ3	Tyrosine--tRNA ligase, cytoplasmic	Yars1	0.249466	0.164158	-0.288252	-0.5803	0.0379418	-0.958918	5.06502	0.000984844	0.00370612
Q9D1X0	Nucleolar protein 3	Nol3	-0.641055	0.00360173	0.811459	1.39238	-0.317975	-3.72031	5.0604	0.000991251	0.00372673
Q9JLT4	Thioredoxin reductase 2, mitochondrial	Txnrd2	0.144083	-0.0278309	-0.31781	-0.730145	0.0266788	-1.67055	5.05164	0.00100354	0.00376705
Q91WV0	Protein Dr1	Dr1	-0.0763987	0.228253	-0.27605	-0.662974	0.0753192	0.344979	5.05142	0.00100385	0.00376705
Q9JHJ0	Tropomodulin-3	Tmod3	-0.0501265	-0.0190026	-0.276084	-0.522575	-0.152368	0.1459	5.04693	0.0010102	0.00378731
Q9CZR2	N-acetylated-alpha-linked acidic dipeptidase 2	Naalad2	-0.185741	0.0897456	1.55849	1.8252	0.10311	-2.90439	5.0439	0.00101452	0.00379994
Q91ZW2	GDP-fucose protein O-fucosyltransferase 1	Pofut1	0.279016	0.79805	1.43726	1.10685	0.650902	-2.14198	5.04285	0.00101602	0.00380202
Q9CY58	SERPINE1 mRNA-binding protein 1	Serbp1	0.125207	0.0174275	-0.622572	-1.0111	-0.0526718	-0.409723	5.0418	0.00101752	0.00380407
Q9CX34	Protein SGT1 homolog	Sugt1	0.506173	0.00920404	-0.627288	-0.835578	0.0690259	-1.74913	5.03888	0.00102171	0.00381617
Q80VJ2	Steroid receptor RNA activator 1	Sra1	0.571625	0.162268	-0.339509	-0.63285	0.307398	-1.90565	5.03153	0.00103234	0.00385227
P62311	U6 snRNA-associated Sm-like protein LSm3	Lsm3	0.0210561	0.0991788	-0.356113	-0.942013	-0.0856102	0.631465	5.02049	0.00104851	0.00390897
Q9R1C7	Pre-mRNA-processing factor 40 homolog A	Prpf40a	0.292086	0.0193752	-0.293976	-0.816676	-0.265777	-2.13253	5.01956	0.00104988	0.00391045
Q9WTX5	S-phase kinase-associated protein 1	Skp1	-0.0981414	-0.00292214	-0.276856	-0.600955	0.0659195	-1.24313	5.01648	0.00105445	0.00392383
Q9D6R2	Isocitrate dehydrogenase [NAD] subunit alpha, mitochondrial	Idh3a	0.063097	0.0720727	-0.230103	-0.569708	-0.076186	-0.795686	5.00782	0.0010674	0.00396832
Q07417	Short-chain specific acyl-CoA dehydrogenase, mitochondrial	Acads	-0.128884	-0.0192637	-0.534989	-0.81078	-0.0453883	-0.43649	5.00529	0.00107121	0.00397879
Q8BVA4	Leiomodin-1	Lmod1	-0.0157183	0.176931	0.79127	0.605059	-0.00619625	-1.89041	5.00161	0.00107678	0.00399576
Q80XU3	Nuclear ubiquitous casein and cyclin-dependent kinase substrate 1	Nucks1	0.496896	0.307314	-0.662154	-1.05944	-0.262003	-1.07087	4.99894	0.00108084	0.00400713
P57759	Endoplasmic reticulum resident protein 29	Erp29	-0.133238	-0.0400473	-0.377324	-0.607431	-0.013844	-0.0643994	4.99545	0.00108617	0.00402138
Q02248	Catenin beta-1	Ctnnb1	0.0925552	0.086583	-0.26018	-0.387572	-0.545811	-1.57908	4.99511	0.0010867	0.00402138
P55772	Ectonucleoside triphosphate diphosphohydrolase 1	Entpd1	-0.340445	0.0810036	0.64775	1.0039	0.242316	-1.65886	4.99398	0.00108843	0.00402212
P13609	Serglycin	Srgn	-0.307169	-0.672361	-0.45755	-0.302051	0.656284	-1.91247	4.99367	0.00108891	0.00402212
P17156	Heat shock-related 70 kDa protein 2	Hspa2	-0.0657219	-0.175531	-0.398846	-0.618956	-0.154745	-1.53854	4.99073	0.00109343	0.00403512
Q923D4	Splicing factor 3B subunit 5	Sf3b5	-0.0437087	-0.207468	-0.514271	-1.01397	-0.892632	-1.79186	4.98407	0.00110376	0.00406948
Q9JKF1	Ras GTPase-activating-like protein IQGAP1	Iqgap1	-0.0429797	0.113113	-0.272508	-0.617723	-0.158569	-0.0195538	4.98185	0.00110722	0.0040785
P48428	Tubulin-specific chaperone A	Tbca	0.0998404	-0.14116	-0.797011	-1.09847	-0.228062	-0.335051	4.97846	0.00111254	0.0040943
Q9Z1R3	Apolipoprotein M	Apom	-0.0497631	-0.295047	0.630445	1.36151	0.184189	1.14322	4.96401	0.00113546	0.00417484
O35855	Branched-chain-amino-acid aminotransferase, mitochondrial	Bcat2	0.170839	0.0527077	-0.283831	-0.564965	-0.0829881	-0.622105	4.96	0.00114191	0.00419469
Q8C2K1	Differentially expressed in FDCP 6	Def6	-0.110074	-0.215256	-0.451443	-0.660914	-0.248377	-0.470121	4.95217	0.00115462	0.00423749
O55201	Transcription elongation factor SPT5	Supt5h	0.121908	0.0743563	-0.24595	-0.494839	-0.174304	-1.26579	4.93848	0.00117719	0.00431493
P21570	Angiogenin	Ang	0.669372	0.704798	-0.0459767	1.65089	0.585784	-2.5472	4.93708	0.00117953	0.00431493
P84096	Rho-related GTP-binding protein RhoG	Rhog	0.088624	0.190649	-0.31079	-0.52263	-0.106984	0.367824	4.93681	0.00117998	0.00431493
P70122	Ribosome maturation protein SBDS	Sbds	0.185962	0.270064	-0.0366082	-0.331735	-0.0594326	0.288403	4.93678	0.00118003	0.00431493
Q6R891	Neurabin-2	Ppp1r9b	-0.213125	-0.143485	-0.461165	-0.836472	-0.285692	-2.02792	4.93423	0.0011843	0.00432627
Q62188	Dihydropyrimidinase-related protein 3	Dpysl3	-0.190197	-0.0144969	0.291651	0.312271	-0.0752737	-0.107408	4.93363	0.00118529	0.00432627
O89110	Caspase-8	Casp8	0.114727	0.287182	-0.463577	-0.759258	0.140048	-1.35273	4.92805	0.0011947	0.00435663
P84091	AP-2 complex subunit mu	Ap2m1	0.228227	0.296158	-0.171125	-0.382619	-0.0420418	-0.458195	4.92539	0.00119919	0.00436903
Q9ET30	Transmembrane 9 superfamily member 3	Tm9sf3	0.0936212	0.000218017	-0.349122	-0.706695	0.116082	-0.891695	4.91956	0.00120913	0.00440124
Q8VDD8	WASH complex subunit 1	Washc1	-0.0441676	-0.333609	-0.740531	-1.07417	-0.379684	-1.21526	4.917	0.00121352	0.00441321
Q3THS6	S-adenosylmethionine synthase isoform type-2	Mat2a	0.0818466	0.146008	-0.318309	-0.50298	-0.0445419	-0.342756	4.90892	0.00122751	0.0044586
E9Q2M9	WD repeat- and FYVE domain-containing protein 4	Wdfy4	-0.0594504	0.181459	-0.239812	-0.77398	-0.346463	-1.44493	4.9085	0.00122823	0.0044586
P19324	Serpin H1	Serpinh1	-0.139122	-0.144409	0.265649	0.444457	0.0342374	-0.243762	4.89888	0.00124509	0.00451371
Q9CZE3	Ras-related protein Rab-32	Rab32	0.0321804	0.0291709	-0.322143	-0.623363	-0.00230484	-0.704471	4.89855	0.00124567	0.00451371
Q91X52	L-xylulose reductase	Dcxr	0.391255	0.177978	-0.321783	-0.623125	-0.522255	-1.01869	4.89256	0.00125629	0.00454761
Q3UH68	LIM and calponin homology domains-containing protein 1	Limch1	-0.210928	0.0264141	0.486609	0.434756	0.163778	-0.97361	4.89137	0.00125842	0.00454761
P03930	ATP synthase protein 8	Mtatp8	-0.0872755	-0.135814	-0.371989	-0.777119	-0.263139	1.04295	4.89136	0.00125843	0.00454761
B2RPV6	Multimerin-1	Mmrn1	-0.00487544	-0.145932	0.572209	0.612165	0.33463	-0.477521	4.89056	0.00125986	0.00454869
Q9WTX8	Mitotic spindle assembly checkpoint protein MAD1	Mad1l1	0.106981	0.169147	-0.0673366	-0.573232	-0.177602	-1.74337	4.88485	0.00127011	0.00458007
Q7TN05	AP-1 complex subunit sigma-3	Ap1s3	0.00521448	0.196676	-0.30632	-0.614585	-0.358338	-1.1289	4.88392	0.00127178	0.00458007
Q61823	Programmed cell death protein 4	Pdcd4	-0.113464	0.164331	-0.41535	-0.938252	-0.276348	-0.863942	4.88381	0.00127199	0.00458007
Q63886	UDP-glucuronosyltransferase 1A1	Ugt1a1	-0.407637	0.110058	0.809651	1.29776	0.000689848	-3.97475	4.88014	0.00127863	0.00459984
Q922U1	U4/U6 small nuclear ribonucleoprotein Prp3	Prpf3	0.160082	0.135341	-0.357781	-0.693424	-0.0531218	-0.565702	4.87392	0.00128995	0.00463254
Q8VDP3	[F-actin]-monooxygenase MICAL1	Mical1	0.144448	0.217324	-0.0767966	-0.562599	-0.202144	-1.63384	4.87388	0.00129003	0.00463254
Q8C3W1	Uncharacterized protein C1orf198 homolog	2310022B05Rik	-0.612002	-0.662974	0.157834	0.612637	-0.126784	0.451289	4.87106	0.00129519	0.00464691
P26043	Radixin	Rdx	0.133603	0.0722494	-0.222779	-0.481356	-0.135944	-0.950902	4.86559	0.0013053	0.00467897
Q8K262	Placenta-specific protein 9	Plac9	-0.0668877	-0.0733612	-0.157731	0.597795	0.130783	0.011034	4.85607	0.00132307	0.00473842
Q61171	Peroxiredoxin-2	Prdx2	-0.215168	-0.0253431	0.577269	0.529382	0.0693617	3.92711	4.84193	0.00134992	0.00483029
Q3UMY5	Echinoderm microtubule-associated protein-like 4	Eml4	-0.133776	-0.135013	-0.518857	-0.636804	-0.462343	-0.884549	4.83826	0.00135698	0.00485119
Q9D8L5	Coiled-coil domain-containing protein 91	Ccdc91	-0.0858406	-0.0806469	0.844355	1.78641	0.182944	-2.1361	4.82585	0.00138115	0.00493321
O35639	Annexin A3	Anxa3	-0.101064	-0.00745229	-0.406064	-0.604327	-0.2024	0.442408	4.82474	0.00138332	0.00493657
Q91ZJ5	UTP--glucose-1-phosphate uridylyltransferase	Ugp2	-0.0743887	-0.0391025	-0.355751	-0.722073	-0.201507	-0.280048	4.82086	0.001391	0.00495953
Q8BG51	Mitochondrial Rho GTPase 1	Rhot1	-0.127938	0.0768515	-0.642541	-1.52892	-0.390068	1.22037	4.81975	0.00139319	0.00496294
Q921J2	GTP-binding protein Rheb	Rheb	-0.0668179	0.153415	0.901108	0.812423	0.554398	-1.34473	4.81205	0.00140854	0.00501314
Q64339	Ubiquitin-like protein ISG15	Isg15	-0.318989	-0.255385	0.924656	1.44113	0.0590074	-0.122179	4.80841	0.00141586	0.00503473
P0C7N9	Proteasome assembly chaperone 4	Psmg4	-0.155589	-0.119448	-0.639419	-0.870079	-0.199996	-0.998127	4.79496	0.00144324	0.00512754
O54865	Guanylate cyclase soluble subunit beta-1	Gucy1b1	-0.268328	0.0201173	0.897815	0.936518	0.0756709	-1.45191	4.79413	0.00144496	0.00512908
P08043	Zinc finger protein ZFP2	Zfp2	0.119902	0.189439	-0.460523	-0.606438	-0.136594	-2.07184	4.78835	0.00145691	0.00516593
Q8R3Q6	Protein MIX23	Mix23	0.0875628	0.259576	-0.376749	-0.501341	0.0507706	-1.19756	4.78787	0.00145792	0.00516593
E9Q5C9	Nucleolar and coiled-body phosphoprotein 1	Nolc1	0.178068	0.156472	-0.451045	-0.79579	-0.164812	-1.06494	4.78057	0.00147316	0.00521335
Q8C6K9	Collagen alpha-6(VI) chain	Col6a6	-0.0768043	-0.00950289	0.582037	1.17731	-0.136689	-1.90722	4.78022	0.0014739	0.00521335
P03958	Adenosine deaminase	Ada	0.0773194	0.0591423	-0.40478	-0.336332	-0.200422	-0.344819	4.77879	0.0014769	0.00521728
Q9JJN5	Carboxypeptidase N catalytic chain	Cpn1	0.121286	-0.0532326	0.541034	1.3816	0.275221	-0.905926	4.77845	0.00147762	0.00521728
Q9D3G5	Syntaxin-11	Stx11	-0.32437	-0.1028	0.188538	0.81102	0.420755	-0.532973	4.77657	0.00148159	0.0052267
P97742	Carnitine O-palmitoyltransferase 1, liver isoform	Cpt1a	-0.0382573	-0.1921	0.715806	1.40733	0.568918	-0.0307519	4.77458	0.0014858	0.00523692
Q6A068	Cell division cycle 5-like protein	Cdc5l	-0.0677824	0.0470245	-0.431196	-0.699589	-0.121229	-1.72186	4.77074	0.00149397	0.0052611
Q9DCB1	High mobility group nucleosome-binding domain-containing protein 3	Hmgn3	0.338414	0.250748	-0.53522	-1.0266	0.104443	0.940779	4.76777	0.00150032	0.0052788
Q2VPQ9	Chromatin modification-related protein MEAF6	Meaf6	-0.122598	-0.192673	-0.570327	-0.785088	-0.0798374	0.924929	4.76164	0.0015135	0.00532049
Q99K51	Plastin-3	Pls3	0.0423091	0.178188	0.637395	0.763473	-0.136389	-1.31117	4.75613	0.00152544	0.00535776
O35127	Protein C10	Grcc10	-0.135091	-0.166482	-0.580308	-1.07865	-0.384902	-2.22099	4.75536	0.00152712	0.00535898
Q9JHI0	Matrix metalloproteinase-19	Mmp19	-0.139505	0.0404283	0.320932	0.87655	0.0967063	-0.80667	4.75332	0.00153158	0.00536993
Q99J36	THUMP domain-containing protein 1	Thumpd1	0.00137719	0.125432	-0.130388	-0.91447	-0.354272	-0.334199	4.75219	0.00153406	0.0053739
Q91WM3	U3 small nucleolar RNA-interacting protein 2	Rrp9	0.0561806	0.110062	-0.401994	-0.678487	-0.159093	-0.0529074	4.74818	0.00154286	0.0054
Q8R0P4	Mth938 domain-containing protein	Aamdc	-0.0554232	-0.0904844	-0.610991	-0.819161	-0.382868	-1.41425	4.74694	0.00154561	0.00540118
Q6NXN1	SUZ domain-containing protein 1	Szrd1	-0.150992	-0.39771	-0.750596	-1.0589	-0.474407	-1.09321	4.74681	0.00154589	0.00540118
P70318	Nucleolysin TIAR	Tial1	0.141921	0.119742	-0.507292	-0.697113	-0.19725	-0.623444	4.74081	0.0015592	0.00544294
O35658	Complement component 1 Q subcomponent-binding protein, mitochondrial	C1qbp	-0.316738	-0.187648	-0.685991	-0.905871	-0.19684	-0.795139	4.73761	0.00156635	0.0054621
Q99LM2	CDK5 regulatory subunit-associated protein 3	Cdk5rap3	0.0891411	0.229962	-0.266231	-0.542061	0.259937	0.140143	4.73713	0.00156742	0.0054621
Q7TNE3	Sperm-associated antigen 7	Spag7	0.00887409	-0.322681	-0.502873	-0.630789	-0.255353	-0.948932	4.73581	0.00157038	0.00546764
P18528	Ig heavy chain V region 6.96	-	-0.190158	-0.145065	0.514875	1.71681	0.587894	0.596491	4.73095	0.00158133	0.00550098
Q61166	Microtubule-associated protein RP/EB family member 1	Mapre1	0.0578773	0.0498081	-0.287112	-0.460428	-0.0650203	-0.0284371	4.72806	0.00158788	0.00551899
Q99LD4	COP9 signalosome complex subunit 1	Gps1	0.0207209	0.207469	-0.0316502	-0.562166	0.0375135	-0.881047	4.72466	0.00159562	0.00554106
O35343	Importin subunit alpha-3	Kpna4	-0.309391	-1.13837	1.46566	1.67063	-0.646053	-3.16457	4.69934	0.00165449	0.00574055
P56528	ADP-ribosyl cyclase/cyclic ADP-ribose hydrolase 1	Cd38	-0.528962	-0.534375	-0.857554	-1.26433	-0.728529	-1.60384	4.693	0.00166959	0.00578791
Q9D8B3	Charged multivesicular body protein 4b	Chmp4b	0.0910181	-0.101078	-0.810924	-1.13284	-0.17955	0.147412	4.68983	0.00167717	0.00580917
Q6ZQ58	La-related protein 1	Larp1	0.447173	0.413174	-0.485523	-0.779931	-0.099548	-2.25866	4.6891	0.00167893	0.00581023
P15702	Leukosialin	Spn	-0.0588229	-0.213161	0.631486	0.553195	-0.100216	-1.70309	4.6864	0.00168543	0.00582769
P61290	Proteasome activator complex subunit 3	Psme3	-0.096064	0.00778507	-0.599927	-0.691337	0.00783076	0.224798	4.68236	0.00169523	0.00585651
Q05117	Tartrate-resistant acid phosphatase type 5	Acp5	-0.0127434	0.540384	0.504299	0.779023	0.126273	-0.488198	4.67781	0.00170631	0.00588971
Q922F4	Tubulin beta-6 chain	Tubb6	-0.44711	0.246958	1.219	1.59345	0.0485069	-0.822805	4.66672	0.00173366	0.00597897
Q9EPC1	Alpha-parvin	Parva	-0.514262	0.0350419	0.495815	0.525235	-0.464663	-0.832548	4.66521	0.00173742	0.00598678
P62855	Small ribosomal subunit protein eS26	Rps26	0.0331706	0.152447	-0.562192	-0.901301	0.0232388	1.43078	4.65399	0.00176562	0.0060787
Q924M7	Mannose-6-phosphate isomerase	Mpi	-0.150978	-0.125705	-0.322932	-0.618871	-0.384093	-1.54385	4.65189	0.00177095	0.00609184
Q9DB05	Alpha-soluble NSF attachment protein	Napa	-0.274767	0.00369965	-0.392921	-0.68341	-0.0482027	-0.938381	4.64592	0.0017862	0.00613902
Q8K3C3	Protein LZIC	Lzic	-0.142185	-0.00109039	-0.347238	-0.760672	-0.387691	-0.624344	4.63343	0.00181854	0.0062448
Q9ET66	Peptidase inhibitor 16	Pi16	-0.445348	-0.138152	0.0621324	0.505846	-0.110918	-1.97932	4.62906	0.00182998	0.00627868
Q3TDQ1	Dolichyl-diphosphooligosaccharide--protein glycosyltransferase subunit STT3B	Stt3b	0.313389	0.234635	-0.354167	-0.594738	0.0363385	-1.60462	4.62756	0.00183394	0.00628689
Q9WVG6	Histone-arginine methyltransferase CARM1	Carm1	-0.40432	0.050002	0.762443	1.14023	0.0999582	-2.50963	4.62634	0.00183717	0.00629258
P24668	Cation-dependent mannose-6-phosphate receptor	M6pr	-0.0672975	0.103315	-0.306078	-0.521298	0.0650603	0.505227	4.6109	0.0018784	0.00642829
P70444	BH3-interacting domain death agonist	Bid	0.0618636	-0.163959	-0.635487	-0.765664	-0.258421	-0.2924	4.60933	0.00188264	0.00643731
D7PDD4	Megakaryocyte and platelet inhibitory receptor G6b	Mpig6b	-0.37961	-0.526794	0.660672	1.0711	0.0973871	7.52881	4.6071	0.0018887	0.00645252
P58252	Elongation factor 2	Eef2	0.128693	0.202494	-0.1652	-0.392311	0.030315	0.926793	4.60514	0.00189404	0.00646524
P17047	Lysosome-associated membrane glycoprotein 2	Lamp2	0.0738596	0.285416	0.687988	0.867792	0.422944	1.19459	4.60031	0.00190724	0.00650475
P61965	WD repeat-containing protein 5	Wdr5	0.105067	0.561819	-0.501187	-0.79071	0.295913	0.303588	4.59276	0.00192807	0.00656493
Q8BX02	KN motif and ankyrin repeat domain-containing protein 2	Kank2	-0.108512	0.0225634	0.605566	0.723669	0.201083	-1.57008	4.59247	0.00192887	0.00656493
Q99PL5	Ribosome-binding protein 1	Rrbp1	0.199656	0.0865508	-0.485474	-0.673528	0.0829636	-0.387275	4.59214	0.0019298	0.00656493
P08249	Malate dehydrogenase, mitochondrial	Mdh2	0.0660364	0.135358	-0.201753	-0.541498	-0.0886077	1.99616	4.59099	0.00193301	0.00657025
P14685	26S proteasome non-ATPase regulatory subunit 3	Psmd3	-0.176408	-0.0643211	-0.359091	-0.633573	-0.181093	-0.0624007	4.58933	0.00193763	0.00658039
Q9DBR7	Protein phosphatase 1 regulatory subunit 12A	Ppp1r12a	0.049046	-0.0623818	-0.513358	-0.739875	-0.196284	-0.656777	4.58688	0.00194448	0.00659804
Q62448	Eukaryotic translation initiation factor 4 gamma 2	Eif4g2	-0.0201405	0.17762	-0.283504	-0.505729	0.111597	-1.33282	4.58388	0.00195288	0.00662096
P63024	Vesicle-associated membrane protein 3	Vamp3	-0.0876805	-0.22647	0.62086	0.491039	-0.110159	-1.10382	4.58147	0.00195969	0.00663841
P49586	Choline-phosphate cytidylyltransferase A	Pcyt1a	0.0230449	0.313115	0.578238	1.0576	0.574658	-1.69381	4.57363	0.00198194	0.00670811
Q9DBX6	Cytochrome P450 2S1	Cyp2s1	-0.184931	0.322542	0.60174	0.418177	0.706034	-2.47713	4.57002	0.00199228	0.0067374
Q61335	B-cell receptor-associated protein 31	Bcap31	0.489885	0.418014	-0.386232	-0.882451	-0.0774554	-0.681684	4.56651	0.00200238	0.00676584
Q8R409	Protein HEXIM1	Hexim1	0.229812	0.199143	-0.362905	-0.943613	0.0595725	-1.49652	4.54758	0.0020578	0.00694383
Q9DBC7	cAMP-dependent protein kinase type I-alpha regulatory subunit	Prkar1a	-0.0422403	-0.0192298	-0.252497	-0.502804	-0.152033	-0.200278	4.54734	0.00205852	0.00694383
Q8CG50	Ras-related protein Rab-43	Rab43	0.142939	0.0162787	-0.265419	-0.539166	-0.062154	-0.864218	4.53751	0.00208793	0.00703231
Q8R2M2	Deoxynucleotidyltransferase terminal-interacting protein 2	Dnttip2	0.114506	-0.03939	-0.533595	-0.838175	-0.226104	0.273784	4.5374	0.00208827	0.00703231
P09470	Angiotensin-converting enzyme	Ace	0.00593945	0.196127	0.867796	1.17346	0.170615	-3.72192	4.51857	0.00214583	0.0072201
Q8JZN5	Complex I assembly factor ACAD9, mitochondrial	Acad9	0.0696529	0.0633757	-0.370085	-0.635569	-0.116777	-0.873509	4.51251	0.00216472	0.00727754
O08734	Bcl-2 homologous antagonist/killer	Bak1	-0.0380525	0.00350828	0.608004	0.50565	-0.162057	-1.5337	4.51111	0.0021691	0.00728615
Q91Z38	Tetratricopeptide repeat protein 1	Ttc1	-0.123655	-0.158754	-0.354836	-0.836935	-0.0718874	-2.07754	4.50231	0.00219689	0.00737329
Q00993	Tyrosine-protein kinase receptor UFO	Axl	-0.0735922	0.0732755	0.512066	0.649913	0.377391	-1.53795	4.49668	0.00221484	0.00742732
P49817	Caveolin-1	Cav1	0.322202	0.203687	-0.503433	-0.237325	-0.523184	-0.965094	4.49282	0.00222725	0.00746268
P63139	Nuclear transcription factor Y subunit beta	Nfyb	-0.12036	-0.0738507	-0.596596	-0.844292	-0.422057	-0.496048	4.49115	0.00223263	0.00747445
Q8BMJ3	Eukaryotic translation initiation factor 1A, X-chromosomal	Eif1ax	0.0722872	-0.047905	-0.395521	-0.569655	-0.141717	-1.05493	4.48986	0.00223681	0.00748221
Q8VCN9	Tubulin-specific chaperone C	Tbcc	0.255109	0.404912	0.840191	1.47768	0.736386	-1.14906	4.48759	0.00224418	0.00749932
Q8CB77	Elongin-A	Eloa	-0.427465	-0.00192295	0.896071	1.4163	0.0516442	-3.71788	4.48713	0.00224568	0.00749932
Q9JKX6	ADP-sugar pyrophosphatase	Nudt5	-0.0390792	0.131345	-0.332439	-0.498682	0.122632	-0.637841	4.48272	0.00226005	0.00754104
Q8K449	ATP-binding cassette sub-family A member 9	Abca9	-0.0314737	0.375738	0.572053	0.997574	0.401492	-2.08336	4.47779	0.00227625	0.00758875
Q70UZ7	von Willebrand factor A domain-containing protein 2	Vwa2	-0.26354	0.0879089	1.77405	1.24305	0.172144	2.80057	4.4752	0.00228479	0.00761089
Q9Z1G4	V-type proton ATPase 116 kDa subunit a 1	Atp6v0a1	-0.0487523	0.213445	-0.192669	-0.442668	0.153009	2.57351	4.47428	0.00228784	0.00761471
Q5SUR0	Phosphoribosylformylglycinamidine synthase	Pfas	-0.0988937	0.136514	-0.313957	-0.614894	-0.0941682	-0.388126	4.4733	0.00229108	0.00761919
Q64345	Interferon-induced protein with tetratricopeptide repeats 3	Ifit3	-0.576173	0.00367278	0.856835	1.35532	0.119227	-3.71613	4.47219	0.00229475	0.00762506
Q6PHU5	Sortilin	Sort1	0.0137311	0.00722529	-0.34629	-0.425139	0.168897	-0.190318	4.47112	0.00229832	0.00763057
Q922H1	Protein arginine N-methyltransferase 3	Prmt3	-0.0362941	0.340966	-0.134034	-0.534913	0.0500546	-1.73734	4.46869	0.00230644	0.00764877
Q99JR5	Tubulointerstitial nephritis antigen-like	Tinagl1	0.344108	0.473734	1.02773	1.39309	0.370551	-0.177699	4.46833	0.00230762	0.00764877
Q3THK3	General transcription factor IIF subunit 1	Gtf2f1	0.142459	0.0284316	-0.536759	-0.516813	0.140943	-0.973075	4.46446	0.00232059	0.0076849
Q6NZA9	Transcription initiation factor TFIID subunit 9B	Taf9b	0.175182	0.255216	-0.179109	-0.502588	-0.159239	-2.79396	4.46394	0.00232236	0.0076849
Q9EQT3	Rho-related GTP-binding protein RhoU	Rhou	0.196682	0.444496	0.224093	1.71632	0.37313	-0.214188	4.45512	0.00235225	0.00777739
Q8BU11	TOX high mobility group box family member 4	Tox4	0.115438	-0.116793	-0.847019	-1.31002	-0.257824	-0.725399	4.44964	0.00237098	0.00783128
Q61165	Sodium/hydrogen exchanger 1	Slc9a1	0.465	0.433916	-0.265865	-0.266628	0.185873	2.16686	4.4488	0.00237389	0.00783128
Q9CR41	Huntingtin-interacting protein K	Hypk	0.563141	0.470114	-0.960693	-0.95926	0.337246	-1.77749	4.44865	0.00237442	0.00783128
Q9CZ28	Vacuolar-sorting protein SNF8	Snf8	-0.219418	0.000643109	-0.434678	-0.977838	-0.27758	-1.34434	4.44493	0.00238726	0.00786715
Q8VHC3	Selenoprotein M	Selenom	-0.319435	-0.283807	0.672598	1.05604	0.102725	-4.23286	4.44409	0.00239015	0.00787019
Q8VDD5	Myosin-9	Myh9	0.0167695	-0.0174802	-0.249075	-0.418213	-0.091084	1.2203	4.44063	0.0024022	0.00790337
P01636	Ig kappa chain V-V region MOPC 149	-	0.0310956	-0.0953115	0.058943	0.882462	-0.187884	0.146475	4.43972	0.00240534	0.00790721
Q9QY24	Z-DNA-binding protein 1	Zbp1	0.0507289	0.277883	0.809266	0.878626	0.436341	-0.510676	4.43773	0.00241232	0.00792366
O55013	Trafficking protein particle complex subunit 3	Trappc3	-0.0295245	0.0993272	-0.252077	-0.462318	-0.141014	-0.00546426	4.43558	0.00241986	0.0079419
Q99KN9	Clathrin interactor 1	Clint1	0.0988046	0.0446235	-0.338029	-0.64497	-0.125618	-0.613684	4.4324	0.00243105	0.00797208
Q9D0M3	Cytochrome c1, heme protein, mitochondrial	Cyc1	-0.10427	0.284388	-0.323439	-0.748404	-0.128626	-0.693086	4.42508	0.00245702	0.00805066
P51863	V-type proton ATPase subunit d 1	Atp6v0d1	0.0892045	0.0166939	-0.261014	-0.477484	-0.219956	-1.64182	4.42344	0.00246285	0.00806317
Q8K0U4	Heat shock 70 kDa protein 12A	Hspa12a	-0.110947	0.191197	0.930338	0.851012	0.0530977	-2.54618	4.41974	0.00247613	0.00810001
Q8K396	Meiotic nuclear division protein 1 homolog	Mnd1	-0.0359708	0.0155491	-0.521253	-0.681329	-0.106644	2.7278	4.41598	0.0024897	0.00813775
P97434	Myosin phosphatase Rho-interacting protein	Mprip	-0.371414	0.226242	0.788937	1.02913	0.124544	-1.47262	4.41095	0.00250794	0.0081907
Q9Z0M6	Adhesion G protein-coupled receptor E5	Adgre5	-0.239837	0.176195	0.535693	0.643056	0.0777645	-0.320961	4.40859	0.00251658	0.0082122
P31324	cAMP-dependent protein kinase type II-beta regulatory subunit	Prkar2b	-0.619533	-0.177832	0.482178	0.888026	0.638509	-1.62109	4.40639	0.00252463	0.00823179
P31230	Aminoacyl tRNA synthase complex-interacting multifunctional protein 1	Aimp1	0.0965433	0.168325	-0.262927	-0.517944	0.270681	-0.751311	4.40476	0.00253059	0.0082445
Q9JJZ2	Tubulin alpha-8 chain	Tuba8	-0.188156	-0.14895	0.338541	0.535821	0.703764	-1.58581	4.40241	0.00253927	0.00826606
Q8CJ53	Cdc42-interacting protein 4	Trip10	-0.250901	0.0350731	1.1363	1.82887	0.064569	-3.57909	4.40141	0.00254295	0.00827129
Q9QZK7	Docking protein 3	Dok3	0.142681	0.165563	-0.372289	-0.386663	0.340155	0.128506	4.39348	0.00257244	0.00836044
P82198	Transforming growth factor-beta-induced protein ig-h3	Tgfbi	0.0253081	0.297407	0.339807	0.912612	0.308006	-0.866387	4.3926	0.00257574	0.00836438
P09602	Non-histone chromosomal protein HMG-17	Hmgn2	0.556237	0.227343	-0.750566	-1.10441	-0.473946	-0.79363	4.38404	0.002608	0.00846226
P54276	DNA mismatch repair protein Msh6	Msh6	0.110982	0.494484	1.04085	1.24923	0.411858	-2.30234	4.37956	0.00262504	0.0085099
Q9DCM0	Persulfide dioxygenase ETHE1, mitochondrial	Ethe1	0.156817	0.244405	-0.278927	-0.593658	-0.284946	-1.18282	4.37907	0.00262693	0.0085099
P50429	Arylsulfatase B	Arsb	0.398703	0.399101	-0.134423	-0.467243	-0.236077	-1.79793	4.3782	0.00263025	0.00851375
Q9CR27	WASH complex subunit 3	Washc3	0.372174	0.315431	-0.274091	-0.943801	-0.0742127	1.74189	4.37708	0.00263454	0.00851614
Q9Z0S1	3'(2'),5'-bisphosphate nucleotidase 1	Bpnt1	-0.147071	-0.0681919	-0.398811	-0.746998	-0.36634	-1.09918	4.3769	0.00263524	0.00851614
Q00519	Xanthine dehydrogenase/oxidase	Xdh	-0.0865318	0.227651	0.815609	0.990976	0.211298	-1.76464	4.37418	0.00264571	0.00854307
Q8VD04	GRIP1-associated protein 1	Gripap1	-0.0706428	-0.253716	-0.792605	-0.848387	-0.325442	-1.41786	4.36894	0.00266594	0.00860148
P42225	Signal transducer and activator of transcription 1	Stat1	0.0241567	0.167451	-0.214535	-0.569406	0.135906	-0.102059	4.36829	0.00266846	0.00860266
Q9Z0F8	Disintegrin and metalloproteinase domain-containing protein 17	Adam17	-0.29432	-0.280786	-0.955318	-1.32323	-0.490224	-1.49229	4.36637	0.00267595	0.00861988
Q9Z0N1	Eukaryotic translation initiation factor 2 subunit 3, X-linked	Eif2s3x	-0.0763612	-0.0110632	-0.467149	-0.763854	-0.473994	-0.754011	4.36227	0.00269198	0.00866454
P08226	Apolipoprotein E	Apoe	-0.20133	0.109145	1.56691	2.80069	1.23518	4.26973	4.36001	0.00270084	0.00868607
Q5XJY5	Coatomer subunit delta	Arcn1	0.207546	0.40402	0.0222828	-0.191614	0.224895	-0.320086	4.35356	0.00272632	0.00876098
Q8CHT0	Delta-1-pyrroline-5-carboxylate dehydrogenase, mitochondrial	Aldh4a1	0.0439292	-0.0971562	-0.190489	-0.599311	-0.309167	-1.67083	4.35008	0.00274019	0.00879849
Q9ERK4	Exportin-2	Cse1l	-0.0187032	-0.0214072	-0.387102	-0.542748	-0.329045	-0.153874	4.34874	0.00274556	0.00880866
P24638	Lysosomal acid phosphatase	Acp2	-0.0234985	0.475125	0.682701	0.807017	0.386322	-1.34734	4.34351	0.00276655	0.00886892
O35326	Serine/arginine-rich splicing factor 5	Srsf5	0.0884178	0.178307	-0.4384	-0.68992	0.00677731	-0.909858	4.3428	0.00276942	0.008871
O89090	Transcription factor Sp1	Sp1	-0.086915	-0.437195	-0.578689	-0.698365	-0.338599	-0.864312	4.33389	0.00280564	0.00897986
Q91WE2	PSME3-interacting protein	Psme3ip1	-0.0475356	-0.289341	-0.929166	-1.06482	-0.275386	-0.711061	4.33058	0.00281921	0.00901359
P70261	Paladin	Pald1	-0.332765	0.729185	2.84571	3.12638	-0.332147	0.264969	4.33022	0.00282068	0.00901359
P15864	Histone H1.2	H1-2	0.936946	0.822164	-0.261009	-0.557759	-0.234333	-0.327916	4.32498	0.00284233	0.00907549
Q80YT7	Myomegalin	Pde4dip	0.0172384	0.013338	-0.394361	-0.511857	-0.0336179	1.14826	4.31696	0.00287579	0.00917502
Q5DTM8	E3 ubiquitin-protein ligase BRE1A	Rnf20	-0.365885	-0.359074	1.56657	1.50459	-0.343866	-2.88121	4.31637	0.00287825	0.00917556
Q9CPP0	Nucleoplasmin-3	Npm3	0.0545088	-0.0316936	-0.693577	-0.503977	-0.0548287	0.129719	4.31294	0.00289269	0.00920955
O35737	Heterogeneous nuclear ribonucleoprotein H	Hnrnph1	-0.0608447	0.0978583	-0.294751	-0.733502	-0.149947	-0.543595	4.31275	0.00289351	0.00920955
P17918	Proliferating cell nuclear antigen	Pcna	0.258233	0.210614	-0.429281	-0.617402	0.19825	0.536238	4.30981	0.00290597	0.00924188
Q6PD26	GPI transamidase component PIG-S	Pigs	-0.165121	-0.358286	-0.573432	-0.915178	-0.455866	-2.2117	4.30083	0.00294431	0.00935638
Q9D0Q7	Large ribosomal subunit protein mL45	Mrpl45	0.0746947	0.341854	0.39541	0.603125	0.350993	-1.95674	4.29887	0.00295275	0.00937574
Q62009	Periostin	Postn	0.0667236	0.493986	1.11902	1.20564	0.391987	-1.64503	4.29779	0.00295743	0.00938315
P97822	Acidic leucine-rich nuclear phosphoprotein 32 family member E	Anp32e	-0.215882	0.114141	-0.776198	-1.43148	-0.199781	0.361124	4.29685	0.00296148	0.00938858
P06909	Complement factor H	Cfh	0.0509736	0.226135	0.734038	1.8797	0.840043	1.13927	4.29201	0.00298251	0.00944776
Q99J77	Sialic acid synthase	Nans	0.0408014	0.118083	-0.177452	-0.524336	0.0258671	0.33517	4.28802	0.00299993	0.00949544
Q8BV13	COP9 signalosome complex subunit 7b	Cops7b	-0.207428	-0.470294	0.890706	1.00157	0.0402016	-2.6699	4.28169	0.00302783	0.00957617
Q9EQ61	Pescadillo homolog	Pes1	0.366435	0.704667	-0.385575	-0.782391	0.0774527	-1.01099	4.27957	0.00303724	0.00959835
Q5S006	Leucine-rich repeat serine/threonine-protein kinase 2	Lrrk2	-0.402568	-0.0409398	0.662978	0.868032	-0.077757	-4.15974	4.27783	0.00304498	0.0096152
Q61818	Retinoic acid-induced protein 1	Rai1	0.319708	0.0384767	-0.710773	-0.857493	-0.0926943	-1.27777	4.27353	0.00306419	0.00966824
P56212	cAMP-regulated phosphoprotein 19	Arpp19	-0.210679	-0.0502263	-0.545674	-1.03576	0.0396154	-0.496515	4.26944	0.00308254	0.00971851
Q61581	Insulin-like growth factor-binding protein 7	Igfbp7	0.0452099	0.0126448	0.763798	0.777605	0.109998	-0.246511	4.25927	0.00312877	0.00985647
Q9Z2N8	Actin-like protein 6A	Actl6a	-0.063612	0.220525	-0.119604	-0.720371	0.0638478	-0.944004	4.24912	0.00317562	0.00999622
Q66JS6	Eukaryotic translation initiation factor 3 subunit J-B	Eif3j2	-0.0341495	-0.321074	-0.585375	-0.654992	-0.191888	-0.506102	4.24606	0.00318988	0.0100332
P17095	High mobility group protein HMG-I/HMG-Y	Hmga1	0.524415	0.203345	-0.560661	-0.81392	-0.253608	-1.52746	4.24209	0.00320844	0.0100837
Q61647	Hyaluronan synthase 1	Has1	0.0539906	-0.108751	-0.372013	-0.724413	-0.122071	2.32964	4.23894	0.0032233	0.0101224
P61027	Ras-related protein Rab-10	Rab10	0.411791	0.393658	-0.0667091	-0.337204	-0.0216668	0.142854	4.23689	0.00323302	0.0101372
P62071	Ras-related protein R-Ras2	Rras2	0.0752911	0.191238	-0.243085	-0.492165	-0.442797	-1.12714	4.23687	0.00323308	0.0101372
P99027	Large ribosomal subunit protein P2	Rplp2	-0.118748	-0.287091	-0.857403	-0.976395	-0.0912721	0.824935	4.22832	0.00327388	0.0102571
Q61624	Zinc finger protein 148	Znf148	-0.0920477	-0.124442	-0.519339	-0.687851	-0.374014	1.4757	4.22313	0.00329886	0.0103273
O70172	Phosphatidylinositol 5-phosphate 4-kinase type-2 alpha	Pip4k2a	-0.0186457	0.0926041	-0.258747	-0.360543	-0.420223	-0.185643	4.22216	0.00330356	0.0103339
Q07797	Galectin-3-binding protein	Lgals3bp	0.199659	0.399319	0.730349	0.850435	0.820077	-0.455059	4.21842	0.00332171	0.0103763
P52293	Importin subunit alpha-1	Kpna2	0.195989	0.112079	-0.254676	-0.106512	0.518929	-1.28704	4.21831	0.00332227	0.0103763
Q9JIW9	Ras-related protein Ral-B	Ralb	0.623954	0.704545	-0.17473	-0.484165	0.292752	-2.28977	4.21725	0.00332744	0.010378
Q3TW96	UDP-N-acetylhexosamine pyrophosphorylase-like protein 1	Uap1l1	-0.0624278	0.0969116	-0.166617	-0.407999	-0.101965	0.119215	4.21713	0.003328	0.010378
Q9DCG2	CD302 antigen	Cd302	-0.393887	0.018988	0.851998	1.36673	-0.0192761	-3.72306	4.21128	0.00335667	0.0104592
Q8CF89	TGF-beta-activated kinase 1 and MAP3K7-binding protein 1	Tab1	-0.235142	-0.0746805	0.286912	0.421543	0.105715	-2.41777	4.20941	0.00336592	0.0104799
O35955	Proteasome subunit beta type-10	Psmb10	0.00672393	-0.0141143	-0.431249	-0.559992	-0.501623	0.254345	4.20219	0.00340177	0.0105805
P97333	Neuropilin-1	Nrp1	-0.18056	-0.103311	0.299182	0.646498	0.109338	-2.26569	4.20183	0.00340353	0.0105805
Q8K4L3	Supervillin	Svil	0.160891	-0.0870189	0.807034	1.24567	0.468856	-0.661546	4.20084	0.0034085	0.0105878
Q9QXH4	Integrin alpha-X	Itgax	0.0574838	-0.00368058	-0.234325	-0.732654	-0.0818722	-1.36932	4.20006	0.00341239	0.0105916
Q80VJ3	5-hydroxymethyl-dUMP N-hydrolase	Dnph1	-0.197363	0.0332981	0.968176	1.45587	0.271036	-3.51454	4.19915	0.00341699	0.0105977
Q9CQF9	Prenylcysteine oxidase 1	Pcyox1	-0.353128	-0.126453	0.223007	0.507597	-0.0696883	-0.855753	4.19307	0.00344762	0.010666
Q99L88	Beta-1-syntrophin	Sntb1	-0.010126	-0.0483974	-0.222855	-0.255437	0.43348	-2.86099	4.19292	0.00344835	0.010666
Q8VDM4	26S proteasome non-ATPase regulatory subunit 2	Psmd2	-0.0184821	0.0845936	-0.178098	-0.395371	0.0333853	-0.739353	4.19281	0.00344892	0.010666
Q6NSR8	Probable aminopeptidase NPEPL1	Npepl1	-0.0147137	0.00329001	-0.120048	-0.598739	-0.139369	-1.00204	4.19266	0.00344966	0.010666
Q9CXF0	Kynureninase	Kynu	0.00188666	0.370645	-0.0535924	-0.856787	-0.0288878	-0.866749	4.19057	0.00346029	0.0106846
P83882	Large ribosomal subunit protein eL42	Rpl36a	0.685796	0.329622	-0.712279	-0.898163	-0.0754323	-1.84807	4.19043	0.00346101	0.0106846
Q8CAS9	Protein mono-ADP-ribosyltransferase PARP9	Parp9	0.0234193	0.0804305	-0.278536	-0.495043	-0.202102	-1.22961	4.18482	0.0034896	0.0107645
C0HKG6	Ribonuclease T2-B	Rnaset2b	-0.0193796	-0.136082	0.51849	0.621762	0.115408	0.0381311	4.18014	0.00351372	0.0108306
Q91V76	Ester hydrolase C11orf54 homolog	4931406C07Rik	-0.0544558	0.273534	0.617322	0.690582	-0.118935	-1.06805	4.17522	0.00353921	0.0109008
Q01102	P-selectin	Selp	0.166467	-0.170834	-0.25686	-0.224792	0.772841	-0.571102	4.16871	0.00357322	0.0109971
Q9JIF0	Protein arginine N-methyltransferase 1	Prmt1	-0.0279506	0.20815	-0.258762	-0.541699	-0.182963	-0.209617	4.16744	0.00357987	0.0110091
Q91YE8	Synaptopodin-2	Synpo2	0.0474624	-0.276622	-0.620948	-0.80758	-0.22592	-0.000707565	4.16677	0.00358342	0.0110115
P70375	Coagulation factor VII	F7	0.0059543	0.0559526	-0.151887	0.436977	0.0276065	-1.07222	4.16152	0.00361117	0.0110883
O35685	Nuclear migration protein nudC	Nudc	-0.0136883	-0.0445693	-0.380859	-0.610063	-0.265353	-0.312277	4.16054	0.00361638	0.0110958
Q8BTZ7	Mannose-1-phosphate guanyltransferase beta	Gmppb	0.0981407	0.142155	-0.0639232	-0.339697	0.370666	-0.403916	4.1586	0.00362674	0.011119
P97369	Neutrophil cytosol factor 4	Ncf4	0.163934	0.2998	-0.536666	-0.424056	-0.0263653	-1.73821	4.15021	0.00367176	0.0112484
P01665	Ig kappa chain V-III region PC 7043	-	-0.176262	-0.15781	1.04441	2.01192	-0.299461	-0.389826	4.14618	0.00369359	0.0113013
Q64331	Unconventional myosin-VI	Myo6	-0.0329316	0.0201663	-0.206471	-0.390724	-0.248049	-1.66671	4.14563	0.00369657	0.0113013
Q8CIF4	Biotinidase	Btd	-0.333122	0.035307	1.39946	1.55412	0.0130101	-2.97915	4.14547	0.00369747	0.0113013
P56812	Programmed cell death protein 5	Pdcd5	0.0999547	0.167061	-0.591137	-0.746113	-0.01793	0.27459	4.14409	0.00370497	0.0113156
Q571I9	Aldehyde dehydrogenase family 16 member A1	Aldh16a1	0.119715	0.154827	-0.163494	-0.351704	-0.163615	-0.975573	4.14306	0.00371058	0.0113181
Q64261	Cyclin-dependent kinase 6	Cdk6	-0.0885433	0.70038	2.22231	2.63949	1.20268	-0.967853	4.1429	0.00371146	0.0113181
Q9WVL0	Maleylacetoacetate isomerase	Gstz1	-0.0926678	0.344799	1.18418	1.06721	0.24171	-2.64861	4.13721	0.00374265	0.0114046
Q8JZV7	N-acetylglucosamine-6-phosphate deacetylase	Amdhd2	-0.104166	0.0306693	-0.393105	-0.622424	-0.0283946	-0.972615	4.13371	0.00376202	0.0114549
P10605	Cathepsin B	Ctsb	0.152977	0.312078	-0.221937	-0.303224	0.19218	1.09924	4.13244	0.00376906	0.0114676
P28843	Dipeptidyl peptidase 4	Dpp4	0.1681	0.189187	-0.0304901	-0.413094	-0.45193	-1.75756	4.12827	0.00379224	0.011528
Q920B9	FACT complex subunit SPT16	Supt16h	0.00043558	0.178441	-0.307491	-0.596118	-0.101882	-1.8197	4.12763	0.00379586	0.011528
P05622	Platelet-derived growth factor receptor beta	Pdgfrb	-0.0103137	-0.205158	0.158916	0.403249	-0.17435	-2.02506	4.12732	0.00379756	0.011528
P0DP27	Calmodulin-2	Calm2	-0.150275	-0.1418	-0.815814	-1.14716	-0.252611	1.78659	4.12674	0.00380079	0.0115291
P07607	Thymidylate synthase	Tyms	0.288534	0.410933	0.979714	1.54683	1.05658	-3.16146	4.12583	0.00380593	0.0115359
Q9JHF7	Hematopoietic prostaglandin D synthase	Hpgds	-0.280812	0.104739	1.11208	1.33593	0.0409808	-3.477	4.11924	0.00384304	0.0116396
Q8K2I3	Dimethylaniline monooxygenase [N-oxide-forming] 2	Fmo2	-0.382215	0.138318	0.850609	0.922503	0.111068	-2.77753	4.11705	0.00385543	0.0116683
Q8BQ47	Protein canopy homolog 4	Cnpy4	-0.172511	-0.16888	-0.611303	-0.805384	-0.0734654	-0.135676	4.11512	0.00386644	0.0116928
O09044	Synaptosomal-associated protein 23	Snap23	-0.246982	-0.0287309	-0.37968	-0.415225	0.040519	-0.667695	4.10208	0.00394149	0.0119107
P97311	DNA replication licensing factor MCM6	Mcm6	0.290219	0.305097	-0.245021	-0.32285	0.350212	-1.03039	4.10144	0.00394521	0.011913
P36371	Antigen peptide transporter 2	Tap2	0.341548	0.265654	-0.126573	-0.457334	0.0278229	-1.09366	4.09793	0.00396565	0.0119657
Q9QX11	Cytohesin-1	Cyth1	-0.04784	0.453543	-0.148935	-0.679104	-0.0718893	-1.20215	4.08651	0.00403306	0.0121599
Q9DCL9	Bifunctional phosphoribosylaminoimidazole carboxylase/phosphoribosylaminoimidazole succinocarboxamide synthetase	Paics	0.157476	0.0189432	-0.318543	-0.505767	0.0462217	-0.195442	4.0859	0.0040367	0.0121617
Q7TSQ8	Pyruvate dehydrogenase phosphatase regulatory subunit, mitochondrial	Pdpr	0.181199	-0.108069	-0.926058	-0.963265	-0.479517	-0.957591	4.07849	0.00408105	0.0122861
Q3UE37	Ubiquitin-conjugating enzyme E2 Z	Ube2z	0.0836002	0.246181	-0.687718	-0.664981	0.167733	-2.42607	4.07568	0.00409801	0.0123279
Q6PGH2	Jupiter microtubule associated homolog 2	Jpt2	-0.071772	-0.495224	-0.929512	-1.07243	-0.156532	-1.01119	4.07339	0.00411193	0.0123605
Q9QYJ0	DnaJ homolog subfamily A member 2	Dnaja2	-0.0941049	0.142519	-0.239666	-0.583965	-0.0310005	-0.515423	4.072	0.00412035	0.0123765
Q9JIQ3	Diablo IAP-binding mitochondrial protein	Diablo	0.297654	-0.0632208	-0.507632	-0.785304	-0.351486	-2.10403	4.06701	0.00415082	0.0124587
A2BDX3	Adenylyltransferase and sulfurtransferase MOCS3	Mocs3	0.0569549	0.124244	-0.354399	-0.489398	-0.253825	0.172097	4.0663	0.00415521	0.0124625
P68372	Tubulin beta-4B chain	Tubb4b	0.00825869	-0.0819793	-0.45432	-0.660877	-0.0750505	1.54511	4.06141	0.00418533	0.0125435
Q9CZY3	Ubiquitin-conjugating enzyme E2 variant 1	Ube2v1	-0.257729	-0.175691	-0.718516	-0.970978	-0.828234	-0.7439	4.05658	0.00421527	0.0126153
Q6PAR5	GTPase-activating protein and VPS9 domain-containing protein 1	Gapvd1	-0.114659	0.0863877	0.798434	1.10651	0.171633	-1.21681	4.05653	0.00421561	0.0126153
P81069	GA-binding protein subunit beta-2	Gabpb2	-0.022019	0.00484161	-0.396321	-0.66663	-0.469187	-2.28362	4.0551	0.0042245	0.0126325
P70452	Syntaxin-4	Stx4	0.113042	0.0238793	-0.39583	-0.570481	-0.229038	-1.31465	4.04898	0.0042629	0.0127378
P80314	T-complex protein 1 subunit beta	Cct2	0.0328615	0.107606	-0.27188	-0.504412	-0.0923674	0.0495372	4.04479	0.00428941	0.0128075
Q8K4Q8	Collectin-12	Colec12	-0.188104	-0.107434	0.486605	0.708116	0.177076	-1.65404	4.04031	0.0043179	0.0128812
Q8BSU7	MOB kinase activator 3A	Mob3a	0.245756	0.173576	-0.390897	-0.994488	-0.151137	-0.835216	4.03989	0.00432054	0.0128812
D3Z6Q9	Bridging integrator 2	Bin2	0.0123903	0.0700527	-0.358007	-0.578595	0.0621203	0.876792	4.03638	0.00434306	0.0129387
Q9CQE6	Histone chaperone ASF1A	Asf1a	-0.257868	-0.0884534	0.881239	1.11864	-0.0646939	-2.76043	4.02939	0.00438818	0.0130634
P28650	Adenylosuccinate synthetase isozyme 1	Adss1	-0.103515	0.0637869	0.632713	0.603092	0.428924	-1.40955	4.02734	0.00440155	0.0130935
P01642	Ig kappa chain V-V region L7	Gm10881	0.755683	0.817336	0.822371	1.93071	1.04296	0.696152	4.02638	0.00440776	0.0131022
P17182	Alpha-enolase	Eno1	-0.0372459	0.0902118	-0.265634	-0.518856	-0.125487	2.4113	4.02311	0.00442916	0.013156
P18608	Non-histone chromosomal protein HMG-14	Hmgn1	0.625304	0.584739	-0.428197	-0.925946	-0.237767	-0.974946	4.02067	0.00444519	0.0131939
P20693	Low affinity immunoglobulin epsilon Fc receptor	Fcer2	0.0802379	-0.169298	0.185376	0.485648	-0.00316518	-0.446685	4.01558	0.00447882	0.0132838
Q91V64	Isochorismatase domain-containing protein 1	Isoc1	-0.133979	-0.0347508	0.478608	0.516613	0.00099843	-0.737867	4.01132	0.00450713	0.0133579
Q3UQA7	Selenoprotein H	Selenoh	0.0497562	0.101204	-0.428408	-1.11551	-0.231637	-0.91896	4.00044	0.00458039	0.013565
P62908	Small ribosomal subunit protein uS3	Rps3	0.0935226	0.161709	-0.246457	-0.424677	-0.0488168	1.11757	3.99557	0.0046135	0.0136485
Q9CWY8	Ribonuclease H2 subunit A	Rnaseh2a	0.071581	-0.11373	-0.924645	-0.864814	-0.511572	-1.89841	3.9953	0.00461539	0.0136485
P39655	Polyunsaturated fatty acid lipoxygenase ALOX12	Alox12	-0.235597	-0.0131473	0.45058	0.261273	0.60633	-0.406803	3.99096	0.00464513	0.0137263
Q9ES46	Beta-parvin	Parvb	-0.333232	-0.203933	0.393354	0.186943	0.47167	0.194545	3.98996	0.00465203	0.0137365
O70566	Protein diaphanous homolog 2	Diaph2	-0.0896321	-0.13008	0.290039	0.345844	0.664184	-1.73646	3.98749	0.00466911	0.0137768
Q9JMG1	Endothelial differentiation-related factor 1	Edf1	0.135854	0.39957	-0.538671	-1.10405	-0.273097	-2.02116	3.98591	0.00468008	0.013799
Q99KI0	Aconitate hydratase, mitochondrial	Aco2	0.00102092	0.148279	-0.150745	-0.369735	0.0458726	0.543729	3.9835	0.00469684	0.0138374
P61922	4-aminobutyrate aminotransferase, mitochondrial	Abat	-0.390866	-0.260431	0.744516	1.24866	0.00634315	-4.24576	3.98304	0.00470003	0.0138374
Q8BIG7	Catechol O-methyltransferase domain-containing protein 1	Comtd1	0.4073	0.46295	-0.225	-0.610634	0.23383	-2.40925	3.97337	0.00476794	0.014027
Q91YI0	Argininosuccinate lyase	Asl	-0.0808229	-0.102626	-0.218639	-0.525063	-0.0588086	-0.727775	3.96784	0.00480716	0.0141321
P21107	Tropomyosin alpha-3 chain	Tpm3	-0.0458832	-0.190883	-0.671616	-1.00087	-0.122796	2.27852	3.966	0.0048203	0.014147
P62192	26S proteasome regulatory subunit 4	Psmc1	-0.0375494	-0.00813315	-0.286852	-0.515172	-0.187491	-0.987473	3.96579	0.0048218	0.014147
P20108	Thioredoxin-dependent peroxide reductase, mitochondrial	Prdx3	-0.0330115	0.182079	-0.171731	-0.417625	0.122314	0.71382	3.96565	0.00482285	0.014147
Q8C6E0	Cilia- and flagella-associated protein 36	Cfap36	-0.271385	-0.132948	0.859276	1.36644	-0.0336585	-4.00022	3.96178	0.00485057	0.0142179
Q80ZW2	Protein THEM6	Them6	0.482714	0.729628	0.064481	-0.643916	0.204727	-2.01219	3.96014	0.00486244	0.0142423
P31938	Dual specificity mitogen-activated protein kinase kinase 1	Map2k1	0.0590321	0.049584	-0.411478	-0.849994	-0.0727513	-0.75667	3.95225	0.00491969	0.0143994
Q8C407	Protein YIPF4	Yipf4	-0.00714955	0.289371	-0.183422	-0.538121	0.0259451	-0.722794	3.95155	0.0049248	0.0144039
Q9CZM2	Large ribosomal subunit protein eL15	Rpl15	0.210885	0.360574	-0.314658	-0.72823	0.0338544	0.966664	3.95056	0.00493208	0.0144146
Q8BLR5	PH and SEC7 domain-containing protein 4	Psd4	-0.130976	-0.220487	0.488068	0.576129	0.063152	-1.86167	3.9491	0.00494276	0.0144197
Q5SUF2	Luc7-like protein 3	Luc7l3	-0.0769544	-0.105021	-0.541132	-0.918557	-0.357591	-1.53349	3.94856	0.00494674	0.0144197
P97494	Glutamate--cysteine ligase catalytic subunit	Gclc	-0.0939756	0.0403149	0.502809	0.267754	-0.141393	-1.3329	3.94823	0.00494917	0.0144197
Q9QYE6	Golgin subfamily A member 5	Golga5	-0.422405	-0.0849544	0.728158	1.01487	0.0977059	-0.0369894	3.9481	0.00495008	0.0144197
Q3V3V9	Capping protein, Arp2/3 and myosin-I linker protein 2	Carmil2	0.083808	-0.0613671	-0.310339	-0.598197	-0.00536955	2.3765	3.94787	0.00495183	0.0144197
Q99LF4	RNA-splicing ligase RtcB homolog	Rtcb	-0.166471	0.040054	-0.225921	-0.653198	-0.353372	-1.20676	3.9441	0.0049796	0.0144896
O35678	Monoglyceride lipase	Mgll	-0.190685	0.0927406	0.977006	1.29146	-0.0883555	-2.6313	3.94364	0.00498305	0.0144896
O35744	Chitinase-like protein 3	Chil3	0.588984	1.08558	0.411182	-0.431184	0.0799954	2.63544	3.94275	0.00498962	0.0144981
Q6ZQ82	Rho GTPase-activating protein 26	Arhgap26	0.0200868	-0.153795	0.395768	0.547187	1.1533	-1.04054	3.93787	0.00502593	0.0145931
O08547	Vesicle-trafficking protein SEC22b	Sec22b	0.0885283	0.114826	-0.205846	-0.386446	-0.122722	-0.816119	3.93666	0.00503498	0.0146087
P51432	1-phosphatidylinositol 4,5-bisphosphate phosphodiesterase beta-3	Plcb3	-0.524598	0.14022	0.750921	0.958846	0.375304	-2.99143	3.93546	0.00504393	0.0146241
O09167	Large ribosomal subunit protein eL21	Rpl21	0.208077	0.0235773	-0.252684	-0.471934	-0.0608015	0.230495	3.92974	0.00508696	0.0147323
Q69ZN7	Myoferlin	Myof	-0.0212628	-0.101277	-0.424141	-0.540874	-0.187542	-1.14185	3.92952	0.00508862	0.0147323
P97450	ATP synthase-coupling factor 6, mitochondrial	Atp5pf	-0.101816	-0.220114	-0.696104	-0.87376	0.0572321	0.206318	3.92575	0.00511726	0.0148046
A2AQ07	Tubulin beta-1 chain	Tubb1	-0.607311	-0.127856	0.755294	0.651283	0.290632	0.38259	3.91892	0.00516949	0.0149449
Q64697	Protein tyrosine phosphatase receptor type C-associated protein	Ptprcap	0.510541	0.456252	-0.0525322	-0.594186	0.349096	0.0785776	3.91512	0.0051988	0.0150188
Q8C6G8	WD repeat-containing protein 26	Wdr26	-0.352655	0.0437833	0.736018	0.974888	-0.116563	-2.79233	3.91456	0.00520312	0.0150204
Q8BJS4	SUN domain-containing protein 2	Sun2	0.00202356	0.131097	-0.248639	-0.595926	-0.329702	0.146517	3.91326	0.00521317	0.0150386
Q99LC5	Electron transfer flavoprotein subunit alpha, mitochondrial	Etfa	-0.163483	-0.0500766	-0.247158	-0.53053	-0.16778	0.480441	3.91147	0.0052271	0.0150679
P24270	Catalase	Cat	-0.146081	-0.226019	0.349565	0.0476582	-0.216953	0.0240493	3.907	0.00526193	0.0151475
Q7M6Z4	Kinesin-like protein KIF27	Kif27	-0.0371005	0.984127	2.78373	3.03971	0.21695	0.808601	3.90696	0.00526227	0.0151475
Q9D2C7	Bax inhibitor 1	Tmbim6	0.343828	0.368626	-0.572046	-0.605665	0.241353	-1.59771	3.90581	0.00527127	0.0151625
Q9D6F9	Tubulin beta-4A chain	Tubb4a	0.0554001	0.660227	2.20041	2.65404	0.487617	0.0122074	3.90517	0.00527625	0.0151659
Q9DCF9	Translocon-associated protein subunit gamma	Ssr3	0.0479961	0.283604	-0.159356	-0.794323	0.417522	0.0468265	3.90312	0.00529242	0.0152015
Q9CQ92	Mitochondrial fission 1 protein	Fis1	0.220474	0.252338	-0.568341	-0.562759	-0.0965434	-0.316794	3.90123	0.00530731	0.0152333
Q9D6V8	Polyadenylate-binding protein-interacting protein 2	Paip2	-0.531198	0.279655	0.791557	1.35477	0.064475	-3.74841	3.8997	0.00531937	0.0152534
Q8CCH2	NHL repeat-containing protein 3	Nhlrc3	0.0411857	0.533199	-0.166757	-0.0515611	0.836467	-1.75997	3.89938	0.00532193	0.0152534
P80318	T-complex protein 1 subunit gamma	Cct3	0.0108765	0.284521	-0.223756	-0.524622	-0.00992554	0.101731	3.89796	0.00533322	0.0152655
O35841	Apoptosis inhibitor 5	Api5	-0.0633636	-0.0356855	-0.459945	-0.722875	-0.319507	-0.47518	3.89789	0.00533379	0.0152655
Q9DBX3	Sushi domain-containing protein 2	Susd2	-0.0494322	0.0615862	0.263743	0.331219	-0.15239	-0.936788	3.89399	0.00536479	0.0153433
O88271	Craniofacial development protein 1	Cfdp1	0.049187	-0.20639	-0.5153	-1.01246	-0.371942	-1.89139	3.88873	0.00540702	0.015453
Q8R344	Coiled-coil domain-containing protein 12	Ccdc12	-0.400257	-0.354818	-0.0192704	0.166313	-0.316093	-1.15247	3.88701	0.00542082	0.0154814
Q3U1F9	Phosphoprotein associated with glycosphingolipid-enriched microdomains 1	Pag1	-0.21172	-0.329396	-0.654735	-0.913865	-0.557204	-1.40334	3.88531	0.00543464	0.0155098
Q8VEH3	ADP-ribosylation factor-like protein 8A	Arl8a	0.140276	0.270482	-0.404694	-0.650045	0.370468	0.0658681	3.88355	0.0054489	0.0155394
Q9Z2E1	Methyl-CpG-binding domain protein 2	Mbd2	0.181922	0.321843	-0.0533423	-0.591247	-0.0299651	-0.784723	3.88246	0.0054577	0.0155535
Q9DCG9	Multifunctional methyltransferase subunit TRM112-like protein	Trmt112	-0.0102171	0.0493219	-0.152828	-0.74452	-0.0652566	0.390413	3.88051	0.00547357	0.0155831
Q921F2	TAR DNA-binding protein 43	Tardbp	-0.0461643	0.131392	-0.348656	-0.72126	-0.318181	-0.522649	3.88023	0.00547589	0.0155831
Q64131	Runt-related transcription factor 3	Runx3	0.139349	0.37155	-0.250404	-0.590587	-0.179935	-2.03992	3.87314	0.00553402	0.0157374
Q921L5	Conserved oligomeric Golgi complex subunit 2	Cog2	0.139292	0.251642	-0.278219	-0.328778	-0.108771	1.62023	3.87168	0.00554608	0.0157605
Q01320	DNA topoisomerase 2-alpha	Top2a	-0.339546	0.0819647	0.781967	0.634979	0.0347546	-0.273849	3.86534	0.00559873	0.0158988
P15535	Beta-1,4-galactosyltransferase 1	B4galt1	0.164236	0.449033	0.58365	1.00075	0.856515	-1.98411	3.86338	0.00561508	0.0159339
Q8R480	Nuclear pore complex protein Nup85	Nup85	0.502373	0.467987	0.105011	-0.278771	0.00441491	0.0961409	3.85848	0.00565628	0.0160192
Q9JMD0	BUB3-interacting and GLEBS motif-containing protein ZNF207	Znf207	-0.088629	-0.206505	-0.595791	-0.806724	-0.167751	-0.558998	3.85847	0.00565636	0.0160192
Q9D7A8	Armadillo repeat-containing protein 1	Armc1	-0.403842	-0.159139	0.899338	1.35155	0.00820167	-3.7024	3.85838	0.00565714	0.0160192
Q60936	Atypical kinase COQ8A, mitochondrial	Coq8a	-0.0537703	0.363489	-0.153328	-0.624997	-0.00669938	-0.530424	3.85569	0.00567984	0.0160721
O35930	Platelet glycoprotein Ib alpha chain	Gp1ba	-0.148497	-0.32695	0.234859	0.144333	0.535048	-0.450964	3.85049	0.00572406	0.0161858
Q9DC70	NADH dehydrogenase [ubiquinone] iron-sulfur protein 7, mitochondrial	Ndufs7	0.465927	0.464813	0.126301	-0.0588721	0.227189	-1.59215	3.84677	0.00575592	0.0162644
P70290	55 kDa erythrocyte membrane protein	Mpp1	-0.170697	0.122683	0.690579	0.714779	0.0893284	-0.649853	3.8393	0.00582042	0.0164351
P70677	Caspase-3	Casp3	0.0769765	0.304189	0.559518	0.538498	0.360936	-0.77335	3.8279	0.00592028	0.0167053
Q9JLQ2	ARF GTPase-activating protein GIT2	Git2	-0.440151	-0.296646	0.0653137	0.328603	-0.36065	-1.29326	3.82455	0.00595002	0.0167689
Q62108	Disks large homolog 4	Dlg4	0.682296	0.607326	-0.460105	-1.00879	-0.0360405	-0.971208	3.82441	0.00595121	0.0167689
P99029	Peroxiredoxin-5, mitochondrial	Prdx5	-0.206738	-0.0664255	0.294462	0.444393	0.191997	2.53716	3.8209	0.0059825	0.0168453
Q8BXC6	COMM domain-containing protein 2	Commd2	0.00802222	0.0267951	-0.319066	-0.560858	-0.162332	-1.51363	3.80805	0.0060985	0.0171598
Q8CG48	Structural maintenance of chromosomes protein 2	Smc2	-0.209056	0.0613853	0.615344	0.869656	0.0944647	-2.46038	3.80514	0.00612505	0.0172224
Q9DC50	Peroxisomal carnitine O-octanoyltransferase	Crot	-0.433584	0.193621	0.709509	0.923447	0.281668	-2.20064	3.80177	0.00615593	0.0172971
Q9ERF3	Superkiller complex protein 8	Skic8	-0.19583	0.121336	-0.433518	-0.654419	-0.00267872	-1.33395	3.7991	0.00618056	0.017353
P35831	Tyrosine-protein phosphatase non-receptor type 12	Ptpn12	-0.25492	-0.362843	-0.338513	-0.466931	0.168041	-1.02366	3.79868	0.00618451	0.017353
P62862	Ubiquitin-like FUBI-ribosomal protein eS30 fusion protein	Fau	0.247872	0.479023	-0.226933	-0.654397	-0.0239569	1.74728	3.7978	0.00619258	0.0173635
E9PVX6	Proliferation marker protein Ki-67	Mki67	0.09384	-0.21678	0.561058	0.772547	0.601728	-1.07467	3.7959	0.00621022	0.0174008
E9Q1P8	Interferon regulatory factor 2-binding protein 2	Irf2bp2	0.162276	-0.320274	-0.352744	-0.560186	-0.199795	-2.01591	3.79138	0.00625236	0.0175066
P62858	Small ribosomal subunit protein eS28	Rps28	0.0573773	0.135559	-0.333006	-0.430699	0.143251	1.32098	3.78931	0.00627173	0.0175457
Q62241	U1 small nuclear ribonucleoprotein C	Snrpc	0.490997	0.399077	-0.249681	-0.416061	-0.0981624	-2.14207	3.78895	0.00627509	0.0175457
Q8VCA8	Secernin-2	Scrn2	0.217706	0.148163	0.598479	0.958473	0.421047	-0.372074	3.78626	0.0063004	0.0176042
Q9CRD2	ER membrane protein complex subunit 2	Emc2	0.000570285	-0.11731	-0.416514	-1.0577	0.118229	-0.994801	3.78483	0.00631388	0.0176296
P27546	Microtubule-associated protein 4	Map4	-0.185935	-0.196424	-0.655864	-0.825937	-0.281627	-1.01875	3.78401	0.00632163	0.0176389
Q99LP6	GrpE protein homolog 1, mitochondrial	Grpel1	-0.0668109	0.0365947	-0.246759	-0.413727	0.138575	0.12351	3.78234	0.00633747	0.0176708
P04202	Transforming growth factor beta-1 proprotein	Tgfb1	-0.126541	-0.184522	0.785559	0.64565	0.0841189	-1.02969	3.78181	0.0063425	0.0176725
Q505B7	Protein archease	Zbtb8os	-0.111418	0.0989123	-0.219583	-0.515873	-0.0620223	0.211817	3.77491	0.00640829	0.0178434
Q9D8X2	Coiled-coil domain-containing protein 124	Ccdc124	0.288123	0.179563	-0.483759	-0.676663	0.0284921	-1.48887	3.77383	0.00641866	0.0178599
Q6A026	Sister chromatid cohesion protein PDS5 homolog A	Pds5a	0.108183	0.213913	-0.321065	-0.909454	-0.226073	-2.02136	3.77279	0.00642864	0.0178752
Q9ERZ0	Hemogen	Hemgn	0.340071	0.425733	0.0248835	-0.302439	0.485319	-1.01456	3.77152	0.00644085	0.0178967
Q505F5	Leucine-rich repeat-containing protein 47	Lrrc47	0.0150245	0.226954	-0.223684	-0.382284	0.107619	-1.17866	3.76946	0.00646081	0.0179381
O08749	Dihydrolipoyl dehydrogenase, mitochondrial	Dld	0.105938	0.163144	-0.262653	-0.527322	-0.0309564	-0.047456	3.76906	0.00646469	0.0179381
P14206	Small ribosomal subunit protein uS2	Rpsa	0.115212	0.236054	-0.247605	-0.332049	0.131505	1.71555	3.76718	0.00648283	0.0179724
Q8CBW3	Abl interactor 1	Abi1	-0.239225	-0.352592	-0.443898	-0.772109	-0.626121	-0.769111	3.76685	0.00648604	0.0179724
Q9D328	Novel acetylcholine receptor chaperone	Tmem35a	-0.0868821	0.193174	-0.428295	-0.780188	-0.188172	-1.43613	3.75741	0.00657841	0.0182157
Q8R1G2	Carboxymethylenebutenolidase homolog	Cmbl	-0.200754	0.0881922	0.329144	0.981106	-0.100703	-2.14037	3.75669	0.00658545	0.0182226
Q9ES52	Phosphatidylinositol 3,4,5-trisphosphate 5-phosphatase 1	Inpp5d	-0.00573625	-0.00329574	-0.237286	-0.583006	-0.269142	-0.881673	3.75044	0.00664743	0.0183814
P26952	Interleukin-3 receptor subunit alpha	Il3ra	-0.331433	0.145711	0.913118	1.89283	0.0916213	-3.23132	3.74266	0.00672535	0.0185841
Q9CZX8	Small ribosomal subunit protein eS19	Rps19	0.198888	0.285292	-0.217943	-0.414897	0.058706	0.0156514	3.73806	0.00677192	0.0186998
Q8VDQ1	Prostaglandin reductase 2	Ptgr2	-0.258179	0.100028	0.987737	0.973148	0.0340493	-1.71159	3.7357	0.00679591	0.0187532
Q62393	Tumor protein D52	Tpd52	-0.128213	-0.176906	-0.641424	-0.786452	-0.143942	0.563561	3.7336	0.0068173	0.0187992
Q9D903	Probable rRNA-processing protein EBP2	Ebna1bp2	-0.0667427	-0.139609	0.575742	0.56374	0.259776	-1.00558	3.73088	0.00684519	0.0188631
D3Z7P3	Glutaminase kidney isoform, mitochondrial	Gls	0.0376372	-0.00888243	-0.133617	-0.474667	-0.0928335	-1.53121	3.7276	0.00687892	0.018943
Q8R0H9	ADP-ribosylation factor-binding protein GGA1	Gga1	-0.578597	-0.0319169	0.828617	1.2357	-0.157154	-3.57428	3.72443	0.00691175	0.0190204
Q00899	Transcriptional repressor protein YY1	Yy1	0.0765684	0.59715	-0.352627	-0.583105	0.075976	-1.32716	3.71734	0.00698556	0.0192099
Q9CQ60	6-phosphogluconolactonase	Pgls	-0.170811	-0.0207233	-0.290317	-0.584032	-0.237143	0.716494	3.7169	0.00699022	0.0192099
Q8CGC7	Bifunctional glutamate/proline--tRNA ligase	Eprs1	0.161599	0.275918	-0.132425	-0.2961	0.133152	-1.32902	3.71566	0.00700318	0.0192323
P32020	Sterol carrier protein 2	Scp2	0.0791632	0.0420307	-0.319737	-0.360616	-0.131368	0.0707875	3.71518	0.00700832	0.0192332
Q8BPU7	Engulfment and cell motility protein 1	Elmo1	0.0162547	0.287159	-0.180815	-0.649149	-0.234983	-0.906405	3.71076	0.00705493	0.0193479
Q9JJ80	Ribosome production factor 2 homolog	Rpf2	-0.50825	0.0837027	0.560067	0.824139	-0.0356866	-3.9899	3.70708	0.00709396	0.0194416
Q8CAY6	Acetyl-CoA acetyltransferase, cytosolic	Acat2	0.512479	-0.217622	-0.404201	-0.951433	-0.0334423	-3.73484	3.7021	0.00714724	0.0195742
Q99M28	RNA-binding protein with serine-rich domain 1	Rnps1	0.160399	-0.0819103	-0.484653	-0.894353	-0.29153	-1.08014	3.69771	0.00719443	0.01969
Q8K3X4	Probable E3 ubiquitin-protein ligase IRF2BPL	Irf2bpl	-0.673611	-0.416211	0.286795	0.354477	-0.555547	-2.8115	3.69521	0.00722153	0.0197507
P70227	Inositol 1,4,5-trisphosphate receptor type 3	Itpr3	-0.215982	0.0445416	-0.408094	-0.677744	-0.281431	-1.67391	3.68893	0.00728997	0.0199243
Q9CX60	Protein LBH	Lbh	-0.266769	-0.186766	-0.982021	-1.26386	0.00850809	-1.68264	3.688	0.00730016	0.0199302
Q8BJW6	Eukaryotic translation initiation factor 2A	Eif2a	0.100125	0.0646908	-0.264007	-0.44	-0.102167	-1.2594	3.68782	0.00730209	0.0199302
P70387	Hereditary hemochromatosis protein homolog	Hfe	-0.41975	0.0401755	0.926533	1.17923	-0.440417	-3.45239	3.686	0.00732207	0.0199711
G3XA59	Transforming growth factor beta activator LRRC32	Lrrc32	-0.313401	-0.232928	0.658213	0.783833	0.262101	-3.80522	3.6824	0.00736184	0.0200659
Q99L20	Glutathione S-transferase theta-3	Gstt3	-0.190576	0.371143	0.826898	0.306931	0.169896	-1.45612	3.67951	0.00739387	0.0201395
Q9Z1E4	Glycogen [starch] synthase, muscle	Gys1	0.410302	0.413304	-0.394789	-0.800113	0.0174411	3.3388	3.67733	0.00741813	0.0201918
Q6ZQI3	Malectin	Mlec	0.000126242	0.0588095	-0.221801	-0.394543	0.0403687	-0.237705	3.67407	0.00745446	0.0202769
P21550	Beta-enolase	Eno3	-0.0184183	0.102319	-0.414807	-0.768929	-0.32149	-1.8454	3.67082	0.00749098	0.0203576
O70503	Very-long-chain 3-oxoacyl-CoA reductase	Hsd17b12	-0.105842	0.119792	-0.47359	-0.660022	-0.0766078	-0.717201	3.67053	0.00749428	0.0203576
O54724	Caveolae-associated protein 1	Cavin1	-0.189904	-0.234571	0.116262	0.27795	-0.00707487	-0.496646	3.6698	0.00750257	0.0203663
Q8QZY9	Splicing factor 3B subunit 4	Sf3b4	-0.188718	0.00303688	-0.297594	0.3516	-0.586874	-0.276506	3.66613	0.00754405	0.020465
Q9QXL1	Kinesin-like protein KIF21B	Kif21b	0.0358526	-0.0109047	-0.515914	-0.98756	0.206915	2.86673	3.66394	0.00756892	0.0205186
Q91Z98	Chitinase-like protein 4	Chil4	0.419595	0.951651	0.195644	-1.00623	-0.327559	2.57344	3.66184	0.00759279	0.0205694
Q3UZA1	CapZ-interacting protein	Rcsd1	0.116844	-0.103647	-0.538147	-1.04863	-0.50045	-2.02455	3.66092	0.00760333	0.0205766
P01899	H-2 class I histocompatibility antigen, D-B alpha chain	H2-D1	0.0109792	0.0895747	-0.20703	-0.412009	0.00384419	1.04968	3.66071	0.00760573	0.0205766
Q9QZD8	Mitochondrial dicarboxylate carrier	Slc25a10	0.402973	0.372294	-0.271208	-0.437937	0.0745198	-2.30751	3.65895	0.0076259	0.020615
Q68FH4	N-acetylgalactosamine kinase	Galk2	-0.0366264	0.436548	0.162183	-0.383337	0.0749744	-1.2269	3.65857	0.00763023	0.020615
O89112	Glutathione S-transferase LANCL1	Lancl1	0.0072012	-0.156517	-0.178093	-0.587796	-0.272659	-0.632388	3.65722	0.00764579	0.0206431
Q61699	Heat shock protein 105 kDa	Hsph1	0.00627691	0.284168	-0.064749	-0.502034	0.144918	-1.27307	3.65227	0.00770295	0.0207834
Q9CQ19	Myosin regulatory light polypeptide 9	Myl9	-0.396207	-0.31192	0.0510805	0.0476977	-0.180182	0.321774	3.65178	0.00770862	0.0207847
Q64478	Histone H2B type 1-H	H2bc9	0.569083	0.617547	-0.324555	-0.796289	-0.207033	-1.32555	3.64739	0.00775962	0.020902
Q9CSU0	Regulation of nuclear pre-mRNA domain-containing protein 1B	Rprd1b	-0.0690492	0.226532	-0.148132	-0.555673	-0.325731	0.0356206	3.64697	0.00776454	0.020902
Q8K3A9	7SK snRNA methylphosphate capping enzyme	Mepce	0.313478	-0.111563	-0.580967	-0.696221	-0.0151367	-2.59408	3.6467	0.00776776	0.020902
Q9CQ69	Cytochrome b-c1 complex subunit 8	Uqcrq	0.0402734	-0.0348984	-0.366683	-0.912505	-0.314005	-0.810778	3.64297	0.00781145	0.0210054
Q9QUM0	Integrin alpha-IIb	Itga2b	-0.386142	-0.255641	0.270324	0.033128	0.429335	0.451612	3.64031	0.00784273	0.0210754
Q8CCS6	Polyadenylate-binding protein 2	Pabpn1	-0.035289	0.275297	-0.254327	-0.581802	-0.0140255	0.738996	3.63958	0.0078514	0.0210845
Q9ER38	Torsin-3A	Tor3a	-0.329371	0.0340644	0.371774	0.947369	0.0323933	-2.35357	3.63827	0.00786684	0.0211118
P01901	H-2 class I histocompatibility antigen, K-B alpha chain	H2-K1	0.0190632	0.151362	-0.379146	-0.589507	-0.0473863	-0.29864	3.63748	0.00787624	0.0211229
Q9CQR6	Serine/threonine-protein phosphatase 6 catalytic subunit	Ppp6c	-0.0323553	0.174346	-0.104494	-0.488973	-0.0377794	-0.686251	3.63477	0.00790847	0.0211951
Q924C1	Exportin-5	Xpo5	-0.741496	-1.42357	0.72165	1.64656	0.0176171	3.04147	3.63385	0.00791945	0.0212104
P09803	Cadherin-1	Cdh1	0.173527	0.243312	-0.189532	0.612686	0.2412	-0.576016	3.62271	0.00805343	0.0215548
P54227	Stathmin	Stmn1	0.305458	0.106531	-0.732043	-0.815503	0.0646899	1.00139	3.62081	0.00807648	0.021602
Q9D0B0	Serine/arginine-rich splicing factor 9	Srsf9	-0.0400699	0.0541006	-0.309178	-0.383114	-0.110704	-0.368122	3.61978	0.00808903	0.0216211
O88796	Ribonuclease P protein subunit p30	Rpp30	-0.263597	0.0745382	1.1278	1.47561	-0.111319	-2.79016	3.61585	0.00813706	0.021735
Q9ERL9	Guanylate cyclase soluble subunit alpha-1	Gucy1a1	-0.0932899	0.257545	0.970157	1.23575	0.0100921	-3.0872	3.61172	0.00818786	0.0218561
Q3TCJ1	BRISC complex subunit Abraxas 2	Abraxas2	0.134393	0.176748	-0.21956	-0.377499	-0.0374004	-1.1521	3.61127	0.00819339	0.0218563
Q9WUP7	Ubiquitin carboxyl-terminal hydrolase isozyme L5	Uchl5	0.211268	0.198093	-0.182948	-0.220988	0.235998	-0.548743	3.61034	0.00820488	0.0218724
Q99L04	Dehydrogenase/reductase SDR family member 1	Dhrs1	0.209912	0.276052	-0.314973	-0.549366	0.118041	-0.859088	3.60737	0.00824169	0.0219559
P20060	Beta-hexosaminidase subunit beta	Hexb	0.0993041	0.0740697	-0.270234	-0.308034	-0.0710905	0.626568	3.603	0.00829617	0.0220864
O08810	116 kDa U5 small nuclear ribonucleoprotein component	Eftud2	-0.0353818	0.120957	-0.187642	-0.523012	-0.295643	-0.729172	3.60001	0.00833361	0.0221713
Q9DD18	D-aminoacyl-tRNA deacylase 1	Dtd1	0.289261	0.14959	-0.535487	-0.600006	0.1258	-2.67729	3.59854	0.00835214	0.0222058
Q9EPV8	Ubiquitin-like protein 5	Ubl5	0.452195	0.376468	-0.382115	-0.781771	-0.159311	-0.87745	3.59396	0.00841001	0.0223448
P56400	Platelet glycoprotein Ib beta chain	Gp1bb	-0.247221	-0.187162	0.129045	-0.323929	0.577129	0.629337	3.58493	0.00852524	0.022636
Q9WVQ5	Methylthioribulose-1-phosphate dehydratase	Apip	-0.408337	-0.410554	-0.148733	0.409213	-0.943033	-1.34089	3.58404	0.00853671	0.0226514
O70309	Integrin beta-5	Itgb5	-0.312897	0.341367	1.02928	1.32609	0.10259	-3.68833	3.58025	0.00858568	0.0227663
Q03958	Prefoldin subunit 6	Pfdn6	-0.104189	-0.027733	-0.337463	-0.498184	0.0672837	0.66905	3.5789	0.0086032	0.0227902
Q8VCC9	Spondin-1	Spon1	0.000600647	0.112935	-0.100949	0.585565	0.0979849	-1.03113	3.57868	0.0086061	0.0227902
Q9D853	EEF1A lysine methyltransferase 2	Eef1akmt2	0.062751	-0.539379	0.509298	0.990683	0.0445848	-5.06749	3.57493	0.00865481	0.0229041
Q9Z0R6	Intersectin-2	Itsn2	0.30323	0.04675	-0.217684	-0.495704	-0.06785	-1.92032	3.57401	0.00866692	0.022921
Q9D1P4	Cysteine and histidine-rich domain-containing protein 1	Chordc1	-0.0264247	0.218154	-0.32313	-1.8099	-0.172504	-0.840456	3.5721	0.00869188	0.0229718
Q9D172	Glutamine amidotransferase-like class 1 domain-containing protein 3, mitochondrial	Gatd3	0.21817	0.32489	-0.119067	-0.350165	-0.065107	0.227398	3.57115	0.00870438	0.0229897
O35405	5'-3' exonuclease PLD3	Pld3	0.14104	0.396161	-0.0689281	-0.0482761	-0.107693	-0.166044	3.57015	0.00871748	0.0230091
Q8VDF3	Death-associated protein kinase 2	Dapk2	-0.243018	0.295734	0.800465	0.843081	-0.0500329	-2.42812	3.56783	0.00874812	0.0230748
Q6P5E6	ADP-ribosylation factor-binding protein GGA2	Gga2	-0.165573	0.066954	1.04776	1.26973	-0.118299	-2.53649	3.55601	0.00890561	0.0234747
Q3U1J4	DNA damage-binding protein 1	Ddb1	0.00153517	0.116724	-0.222102	-0.485757	-0.160187	-0.346164	3.54969	0.00899103	0.0236843
P61924	Coatomer subunit zeta-1	Copz1	-0.01054	0.167497	-0.214569	-0.501567	-0.0140921	0.138805	3.54281	0.00908505	0.0239162
Q8BZR9	Nuclear cap-binding protein subunit 3	Ncbp3	0.0136297	-0.0861062	-0.164925	-0.550597	-0.174441	-0.821348	3.54114	0.00910799	0.0239608
Q8VCI5	Peroxisomal biogenesis factor 19	Pex19	-0.518852	0.104577	0.600376	0.803294	-0.056268	-3.43625	3.5384	0.00914576	0.0240444
Q9D287	Pre-mRNA-splicing factor SPF27	Bcas2	-0.0899231	0.192534	-0.358576	-0.582104	-0.188402	-0.501258	3.5374	0.00915953	0.0240521
O55029	Coatomer subunit beta'	Copb2	-0.0724953	0.0617938	-0.169221	-0.53095	-0.0645175	-0.1072	3.53693	0.00916604	0.0240521
Q9CZ13	Cytochrome b-c1 complex subunit 1, mitochondrial	Uqcrc1	0.121847	0.287791	-0.18417	-0.33881	0.0509695	-0.0595865	3.53655	0.00917129	0.0240521
Q9D8X1	Copper homeostasis protein cutC homolog	Cutc	-0.114438	0.176778	-0.211046	-0.639626	-0.370937	-1.15621	3.53645	0.00917273	0.0240521
O09110	Dual specificity mitogen-activated protein kinase kinase 3	Map2k3	-0.415483	0.0241752	0.816178	1.41455	-0.0107164	-3.70053	3.53597	0.00917939	0.0240539
Q9ER00	Syntaxin-12	Stx12	0.267723	0.362527	-0.0962735	-0.467674	0.0911674	0.0755704	3.53356	0.0092129	0.0241259
Q78HU7	Glycophorin-C	Gypc	0.311495	0.963756	1.93287	1.14894	0.907201	2.57905	3.53253	0.00922727	0.0241477
Q99MK8	Beta-adrenergic receptor kinase 1	Grk2	-0.0342555	0.236616	-0.204541	-0.699734	-0.0565663	-0.458808	3.53172	0.00923859	0.0241615
Q6V3W6	Dynein regulatory complex subunit 7	Drc7	-0.0558885	0.317567	0.553565	0.35916	0.114532	1.87254	3.53032	0.00925812	0.0241968
O08738	Caspase-6	Casp6	0.146441	0.0761141	-0.182857	-0.459891	-0.440544	-1.24703	3.52646	0.00931236	0.0243227
Q8VCC2	Liver carboxylesterase 1	Ces1	0.204799	0.417043	-0.222459	-0.717439	0.232223	2.35432	3.52227	0.00937142	0.024461
P11928	2'-5'-oligoadenylate synthase 1A	Oas1a	0.0960563	-0.629053	0.57506	1.10798	-0.257849	-5.00834	3.51925	0.00941441	0.0245534
P70698	CTP synthase 1	Ctps1	-0.353734	-0.0805208	1.11436	1.48361	0.0443224	-3.4537	3.51892	0.00941907	0.0245534
Q9D1Q6	Endoplasmic reticulum resident protein 44	Erp44	0.00873531	0.0959019	-0.0670392	-0.365743	0.22873	-0.436255	3.51843	0.00942606	0.0245556
P03921	NADH-ubiquinone oxidoreductase chain 5	Mtnd5	-0.486252	-0.094069	0.765008	1.27446	-0.304037	-3.69545	3.51693	0.00944747	0.0245954
O54819	Tissue factor pathway inhibitor	Tfpi	0.226021	0.0680216	0.606059	0.96688	0.452599	-1.55072	3.50952	0.00955392	0.0248563
Q0GNC1	Inverted formin-2	Inf2	-0.0551736	-1.41012	-0.169709	0.334952	-0.369076	-2.12273	3.50871	0.00956567	0.0248708
Q8BGD9	Eukaryotic translation initiation factor 4B	Eif4b	0.173929	-0.0355788	-0.699249	-0.925179	-0.170201	-1.2163	3.50658	0.00959649	0.0249347
Q9QXY6	EH domain-containing protein 3	Ehd3	-0.114089	-0.0138973	0.133216	0.394556	0.299974	-0.627143	3.49517	0.00976367	0.0253526
Q8BVQ5	Protein phosphatase methylesterase 1	Ppme1	0.233513	0.333783	-0.0331512	-0.520671	0.141715	-1.07749	3.49246	0.00980384	0.0254404
P62889	Large ribosomal subunit protein eL30	Rpl30	0.518868	0.185567	-0.0913789	-0.388538	-0.00257441	-0.671462	3.48703	0.00988475	0.0256338
Q9JKC8	AP-3 complex subunit mu-1	Ap3m1	-0.00583757	0.0633005	-0.0866923	-0.561541	-0.165891	-1.09857	3.48358	0.00993657	0.0257515
Q91ZR2	Sorting nexin-18	Snx18	0.179626	0.477999	1.1001	1.16508	0.0988921	-0.804788	3.48103	0.00997506	0.0258345
P20491	High affinity immunoglobulin epsilon receptor subunit gamma	Fcer1g	0.256716	0.0622484	-0.443716	-0.492901	0.184745	-1.38227	3.47948	0.0099985	0.0258652
Q3UJU9	Regulator of microtubule dynamics protein 3	Rmdn3	-0.204151	0.24682	0.899123	1.06626	0.220058	-1.60211	3.47939	0.00999984	0.0258652
Q9WUX5	Inositol 1,4,5-triphosphate receptor associated 1	Irag1	-0.0832527	-0.0583521	0.443169	0.521538	0.601204	-1.85263	3.47628	0.0100471	0.0259707
Q7TMK9	Heterogeneous nuclear ribonucleoprotein Q	Syncrip	0.0374387	0.242706	-0.227951	-0.469022	-0.0521369	-0.319936	3.47546	0.0100596	0.0259862
Q64695	Endothelial protein C receptor	Procr	-0.51626	-0.130438	1.33245	1.56339	-0.281822	-1.56879	3.47447	0.0100747	0.0260084
Q99J09	Methylosome protein WDR77	Wdr77	0.0209265	0.374684	-0.266599	-0.445954	0.252893	-1.21037	3.47143	0.0101212	0.0261115
P27773	Protein disulfide-isomerase A3	Pdia3	0.0142918	0.151619	-0.0681325	-0.21508	0.184909	2.16583	3.46991	0.0101444	0.0261547
Q3UPF5	Zinc finger CCCH-type antiviral protein 1	Zc3hav1	-0.148855	-0.186964	-0.290752	-0.85741	-0.141366	-0.00746433	3.46446	0.0102287	0.0263549
P01648	Ig kappa chain V-V region HP 91A3	-	-0.349611	-0.516377	-0.490329	0.462907	-0.415883	-0.736417	3.46213	0.0102648	0.0264217
Q6P8I4	PEST proteolytic signal-containing nuclear protein	Pcnp	-0.00110315	-0.198042	-0.84284	-1.21744	-0.314774	-0.937602	3.46156	0.0102737	0.0264217
Q8VD62	UPF0696 protein C11orf68 homolog	Bles03	-0.277814	-0.0494644	-0.23349	-0.813449	-0.315482	-0.696634	3.46152	0.0102744	0.0264217
O35459	Delta(3,5)-Delta(2,4)-dienoyl-CoA isomerase, mitochondrial	Ech1	0.191098	0.198396	-0.207232	-0.14457	-0.135078	-1.32407	3.45982	0.0103008	0.0264728
Q8K2X3	CST complex subunit STN1	Stn1	-0.0408113	0.315884	-0.192172	-0.357195	-0.263057	-2.05414	3.45553	0.010368	0.0266283
O70165	Ficolin-1	Fcn1	-0.181074	-0.307499	0.269318	0.419393	-0.193506	-1.36229	3.45425	0.0103882	0.0266631
Q9D0F3	Protein ERGIC-53	Lman1	0.0015002	-0.158268	-0.389384	-0.559598	-0.0177837	0.747067	3.45205	0.0104229	0.0267349
Q8R464	Cell adhesion molecule 4	Cadm4	-0.00416065	-0.0513983	-0.0999049	0.515952	0.0345837	-0.772123	3.4483	0.0104824	0.0268703
P61327	Protein mago nashi homolog	Magoh	0.0319501	0.11056	-0.378631	-0.942932	0.0421578	-1.07022	3.44617	0.0105163	0.02694
Q80UG5	Septin-9	Septin9	0.121896	0.107412	-0.149209	-0.301876	-0.0223707	-0.369144	3.43635	0.0106741	0.0273184
Q8VDN2	Sodium/potassium-transporting ATPase subunit alpha-1	Atp1a1	0.047425	0.123973	-0.144206	-0.342455	-0.0128561	-0.326523	3.43613	0.0106777	0.0273184
P08775	DNA-directed RNA polymerase II subunit RPB1	Polr2a	0.2663	0.00980797	-0.124351	-0.35053	-0.0798711	-0.439603	3.43522	0.0106923	0.0273385
P39447	Tight junction protein ZO-1	Tjp1	0.0608366	-0.0455228	0.593767	1.11606	-0.274523	-2.34042	3.42988	0.0107793	0.0275212
O55101	Synaptogyrin-2	Syngr2	-0.278895	-0.365389	-0.781495	-1.01606	-0.493285	0.22872	3.42986	0.0107798	0.0275212
Q9ET22	Dipeptidyl peptidase 2	Dpp7	-0.154373	-0.00323095	0.476675	0.514427	-0.104851	-1.28991	3.42957	0.0107844	0.0275212
Q9CWK3	CD2 antigen cytoplasmic tail-binding protein 2	Cd2bp2	-0.252916	-0.306424	-0.549672	-0.85793	-0.374756	-1.26873	3.42753	0.0108179	0.027589
O88851	Putative hydrolase RBBP9	Rbbp9	-0.254917	-0.0278238	0.24057	0.320927	-0.240415	-0.324838	3.42699	0.0108268	0.0275943
P56380	Bis(5'-nucleosyl)-tetraphosphatase [asymmetrical]	Nudt2	-0.199529	-0.210653	1.33505	1.42126	-0.199891	-3.38838	3.4202	0.0109389	0.0278622
Q8VC31	Coiled-coil domain-containing protein 9	Ccdc9	0.0701599	1.3511	-0.108095	-0.0180841	0.259392	-0.255757	3.4121	0.0110743	0.0281891
P53762	Aryl hydrocarbon receptor nuclear translocator	Arnt	-0.287663	-0.306352	0.702696	0.737818	0.0368103	2.03116	3.41002	0.0111094	0.0282606
P26350	Prothymosin alpha	Ptma	0.402694	0.324566	-0.786075	-1.30391	-0.557198	0.0702569	3.40915	0.011124	0.0282797
Q8R2K1	Fucose mutarotase	Fuom	-0.493672	-0.0927513	1.27065	1.09008	-0.198411	-3.1528	3.40624	0.0111734	0.0283872
Q61129	Complement factor I	Cfi	-0.10066	0.105655	0.180672	1.13649	0.166797	-0.771807	3.40544	0.011187	0.0284037
Q8R050	Eukaryotic peptide chain release factor GTP-binding subunit ERF3A	Gspt1	-0.0145675	-0.0531403	-0.293906	-0.328684	-0.0807767	-0.849778	3.40455	0.011202	0.0284238
Q78JT3	3-hydroxyanthranilate 3,4-dioxygenase	Haao	0.0160876	-0.157498	-0.153218	-0.864294	-0.153648	-1.38213	3.40398	0.0112118	0.0284306
P08003	Protein disulfide-isomerase A4	Pdia4	0.0966451	0.200841	-0.173055	-0.295417	0.295333	1.03224	3.39916	0.0112942	0.0286213
Q9Z0P5	Twinfilin-2	Twf2	0.0694697	0.247184	-0.208859	-0.557676	-0.133243	-0.681163	3.39874	0.0113013	0.0286213
Q9QYB1	Chloride intracellular channel protein 4	Clic4	0.00135627	0.18374	-0.239178	-0.243496	-0.0337097	0.256892	3.39747	0.0113232	0.0286588
Q8BFZ3	Beta-actin-like protein 2	Actbl2	-0.494232	-0.264453	-1.0443	-1.00933	-0.95549	-0.0479558	3.39383	0.011386	0.0287995
O70145	Neutrophil cytosol factor 2	Ncf2	0.0400825	0.232128	-0.540145	-0.470838	-0.183189	-0.418754	3.39109	0.0114334	0.0289012
Q60854	Serpin B6	Serpinb6	-0.148345	-0.00718824	-0.292901	-0.472276	-0.155485	0.961797	3.39054	0.0114431	0.0289073
P14901	Heme oxygenase 1	Hmox1	0.400913	0.451405	-0.0312269	0.0157675	-0.0258461	0.646183	3.38746	0.0114967	0.0290245
P19426	Negative elongation factor E	Nelfe	0.0353045	0.170191	-0.354392	-0.50411	-0.0408649	0.412029	3.38505	0.0115389	0.0291127
Q8BTJ4	Bis(5'-adenosyl)-triphosphatase enpp4	Enpp4	-0.236631	0.294411	0.797529	0.988356	0.254668	-2.02848	3.38292	0.0115764	0.029189
Q5M8N0	CB1 cannabinoid receptor-interacting protein 1	Cnrip1	-0.386944	-0.0502898	0.89068	1.14355	-0.214337	-3.13298	3.38209	0.0115909	0.0292071
Q64475	Histone H2B type 1-B	H2bc3	0.566436	0.637475	-0.453803	-0.82753	-0.045051	-3.843	3.38083	0.0116132	0.0292447
P35979	Large ribosomal subunit protein uL11	Rpl12	0.439067	0.655238	0.0502054	0.0182878	0.213017	2.71098	3.37478	0.0117206	0.0294967
Q8VDI1	Epithelial-stromal interaction protein 1	Epsti1	0.215397	0.296136	-0.694125	-0.445262	0.226569	-2.15865	3.37117	0.0117851	0.0296405
Q62311	Transcription initiation factor TFIID subunit 6	Taf6	0.0691073	0.221681	-0.260315	-0.163566	0.992823	-1.32784	3.37065	0.0117944	0.0296452
Q9EQN3	TSC22 domain family protein 4	Tsc22d4	-0.15617	-0.247017	-0.441829	-0.746535	-0.0884244	-1.45546	3.36796	0.0118428	0.0297481
P62743	AP-2 complex subunit sigma	Ap2s1	0.429548	0.443786	0.0869541	-0.125076	0.196474	-0.782131	3.36713	0.0118578	0.0297671
Q9JKV1	Proteasomal ubiquitin receptor ADRM1	Adrm1	0.600072	0.488484	-0.452506	-0.659182	0.0809914	-2.95183	3.36316	0.0119295	0.0299285
Q3U1Z5	G-protein-signaling modulator 3	Gpsm3	-0.163768	-0.161822	-0.631751	-1.37725	-0.233353	-0.283624	3.3624	0.0119433	0.0299443
Q63943	Myocyte-specific enhancer factor 2D	Mef2d	-0.0214918	0.104248	0.924262	1.03675	-0.17129	-0.335583	3.36076	0.0119731	0.0300002
Q9D1D4	Transmembrane emp24 domain-containing protein 10	Tmed10	0.081382	0.0827505	-0.153776	-0.373599	0.0730377	0.112256	3.35959	0.0119945	0.0300116
P34928	Apolipoprotein C-I	Apoc1	-0.080244	0.0651248	1.15718	1.6846	0.728851	0.933998	3.35934	0.011999	0.0300116
Q569Z5	Probable ATP-dependent RNA helicase DDX46	Ddx46	0.119861	0.1998	0.519742	0.917399	0.0441686	-0.895247	3.35899	0.0120054	0.0300116
P55258	Ras-related protein Rab-8A	Rab8a	0.205207	0.32561	-0.156065	-0.426557	-0.0442349	-0.70712	3.35887	0.0120076	0.0300116
Q9CYN2	Signal peptidase complex subunit 2	Spcs2	-0.0803987	0.0893703	-0.296734	-0.568187	-0.000594797	-0.550672	3.35404	0.0120963	0.0302143
P00920	Carbonic anhydrase 2	Ca2	-0.233885	-0.114076	0.402641	0.241529	0.0301647	2.58344	3.35357	0.0121049	0.0302169
Q91W90	Thioredoxin domain-containing protein 5	Txndc5	-0.0448796	0.261119	0.364641	0.593846	0.670271	1.23679	3.35236	0.0121273	0.030254
Q7TQK5	Coiled-coil domain-containing protein 93	Ccdc93	-0.248687	0.241898	0.534077	0.717381	-0.167056	-1.30602	3.35051	0.0121614	0.0303202
Q62048	Astrocytic phosphoprotein PEA-15	Pea15	-0.351248	0.13234	0.482438	0.370363	-0.0296719	-0.264942	3.34911	0.0121874	0.0303661
Q9JJX6	P2X purinoceptor 4	P2rx4	0.567284	0.343601	-0.250703	-0.0116962	-0.0669368	1.05768	3.3464	0.0122377	0.0304695
P34902	Cytokine receptor common subunit gamma	Il2rg	-0.0679317	0.201627	0.523724	0.674996	-0.10628	-1.58874	3.34606	0.0122441	0.0304695
P14602	Heat shock protein beta-1	Hspb1	-0.0915478	0.0382574	0.28791	0.443432	0.049399	0.0374129	3.33939	0.012369	0.0307611
P70699	Lysosomal alpha-glucosidase	Gaa	0.105681	0.126	0.202308	1.04708	0.543607	-1.72911	3.33848	0.0123862	0.0307848
O08911	Mitogen-activated protein kinase 12	Mapk12	-0.55241	-0.107188	0.949888	1.04814	-0.167976	-2.99231	3.33688	0.0124164	0.0308406
O88455	7-dehydrocholesterol reductase	Dhcr7	0.190576	-0.0699728	-0.352021	-0.597875	0.017245	-0.371816	3.33578	0.0124373	0.0308734
P59999	Actin-related protein 2/3 complex subunit 4	Arpc4	-0.019991	0.0978072	-0.188198	-0.460785	-0.128958	1.64698	3.33067	0.0125344	0.0310949
Q8BK30	NADH dehydrogenase [ubiquinone] flavoprotein 3, mitochondrial	Ndufv3	-0.0917747	-0.422653	-1.09066	-0.843557	-0.260649	-0.436718	3.33027	0.012542	0.0310949
P62492	Ras-related protein Rab-11A	Rab11a	-0.492992	0.0110074	0.579448	0.730547	-0.0902132	-3.94052	3.32709	0.0126029	0.0312162
Q99K01	Pyridoxal-dependent decarboxylase domain-containing protein 1	Pdxdc1	0.392679	-0.00383249	-0.11579	-0.0334443	0.420987	-0.803905	3.3269	0.0126065	0.0312162
P01630	Ig kappa chain V-II region 7S34.1	-	-0.0839853	-0.102878	0.383677	0.57404	0.104761	0.477398	3.32516	0.0126402	0.0312801
Q8BG81	Polymerase delta-interacting protein 3	Poldip3	0.569595	0.422476	-0.138171	-0.400995	0.162641	-1.77964	3.32292	0.0126833	0.0313675
P51576	P2X purinoceptor 1	P2rx1	0.290933	0.427407	0.756679	0.83757	0.135091	-1.8976	3.32091	0.0127222	0.0314381
Q3U0S6	Ras-interacting protein 1	Rasip1	-0.169714	-0.308959	-0.598128	-1.18271	-0.359689	0.594567	3.32063	0.0127276	0.0314381
Q08857	Platelet glycoprotein 4	Cd36	0.0356565	-0.101539	0.170235	-0.000715612	-0.475547	1.3239	3.31915	0.0127564	0.0314898
Q61990	Poly(rC)-binding protein 2	Pcbp2	0.336664	0.578308	0.188918	-0.155513	0.183183	1.65422	3.31806	0.0127775	0.0315226
Q99KQ4	Nicotinamide phosphoribosyltransferase	Nampt	0.11133	0.0198663	-0.145376	-0.337511	0.0185901	-0.208097	3.31461	0.012845	0.0316695
Q8K0Q5	Rho GTPase-activating protein 18	Arhgap18	-0.223362	0.113319	0.864257	1.06341	0.595054	-1.71104	3.31202	0.0128958	0.0317751
Q9Z0W3	Nuclear pore complex protein Nup160	Nup160	-0.0152477	-0.835314	0.423056	0.824445	-0.0916915	-4.96039	3.31106	0.0129147	0.0318021
Q9D7X3	Dual specificity protein phosphatase 3	Dusp3	-0.133265	0.0649601	0.455127	0.402788	0.285045	0.9797	3.30241	0.013086	0.0322043
Q8VE37	Regulator of chromosome condensation	Rcc1	-0.0364541	0.348214	-0.199409	-0.674258	-0.0900201	-0.852165	3.30166	0.013101	0.0322214
Q2VLH6	Scavenger receptor cysteine-rich type 1 protein M130	Cd163	-0.0693439	0.219152	-0.352564	-0.30537	0.597708	-0.413755	3.29869	0.0131605	0.0323478
Q08091	Calponin-1	Cnn1	-0.439778	-0.0887759	0.375103	0.503098	-0.288503	-0.778458	3.29534	0.0132278	0.0324934
Q3UMU9	Hepatoma-derived growth factor-related protein 2	Hdgfl2	0.596102	0.397984	-0.234424	-0.855887	-0.000930401	-3.50652	3.29398	0.0132553	0.032541
Q63850	Nuclear pore glycoprotein p62	Nup62	-0.205979	-0.121273	-0.761153	-0.420781	-0.0824486	-1.49173	3.29283	0.0132786	0.0325717
Q99PV0	Pre-mRNA-processing-splicing factor 8	Prpf8	0.0954988	0.211298	-0.202516	-0.545711	-0.101151	-1.58563	3.29256	0.0132841	0.0325717
Q9CR09	Ubiquitin-fold modifier-conjugating enzyme 1	Ufc1	-0.0833426	-0.185499	-0.392759	-0.454935	-0.193507	0.477489	3.28554	0.0134271	0.0328879
P81117	Nucleobindin-2	Nucb2	-0.22987	-0.115109	-0.464017	-0.496776	0.124283	-1.08446	3.28542	0.0134295	0.0328879
Q8K1I7	WAS/WASL-interacting protein family member 1	Wipf1	-0.142415	-0.259811	-0.393709	-0.678779	-0.624417	-0.382974	3.28421	0.0134544	0.0329287
Q71KU9	Fibrinogen-like protein 1	Fgl1	0.20033	0.0698282	-0.0981094	0.634563	0.240648	-2.08443	3.28376	0.0134637	0.0329314
Q09014	Neutrophil cytosol factor 1	Ncf1	0.0539874	0.0876902	-0.449779	-0.616176	-0.443109	-1.2231	3.27532	0.0136381	0.0333375
Q5NCR9	Nuclear speckle splicing regulatory protein 1	Nsrp1	0.141445	-0.159513	-0.598331	-0.77235	-0.289944	-1.92218	3.27257	0.0136956	0.0334486
O55125	Protein NipSnap homolog 1	Nipsnap1	0.0872279	-0.145099	-0.895107	-1.16718	-0.265329	5.184	3.27234	0.0137002	0.0334486
P97452	Ribosome biogenesis protein BOP1	Bop1	-0.274504	-0.191361	0.503978	0.652734	-0.0122137	-2.35558	3.27169	0.0137139	0.0334616
P20029	Endoplasmic reticulum chaperone BiP	Hspa5	0.0413085	0.0957557	-0.119749	-0.222829	0.263662	1.84749	3.26845	0.0137819	0.0336069
P48024	Eukaryotic translation initiation factor 1	Eif1	0.0310538	-0.0563305	-0.759161	-0.555108	-0.0764118	-0.0129546	3.25994	0.0139621	0.0340145
O70139	cAMP-dependent protein kinase inhibitor gamma	Pkig	-0.123192	-0.308142	-0.869811	-1.12633	-0.411373	-1.34625	3.25976	0.013966	0.0340145
Q9WV02	RNA-binding motif protein, X chromosome	Rbmx	-0.130799	0.0404669	-0.497077	-0.966888	-0.460304	-1.24256	3.25795	0.0140047	0.0340879
Q497V5	S1 RNA-binding domain-containing protein 1	Srbd1	0.0214225	0.0103648	-0.250647	-0.477809	0.0865346	3.42826	3.25113	0.0141512	0.0344238
O09046	L-amino-acid oxidase	Il4i1	-0.23146	0.0967466	-0.330688	-0.433133	-0.559764	-1.23024	3.24879	0.014202	0.0345249
Q8CBY8	Dynactin subunit 4	Dctn4	-0.407638	-0.450044	0.168114	-0.394896	-0.219348	-1.75526	3.24842	0.0142101	0.0345249
Q9DB16	Calcium-binding protein 39-like	Cab39l	-0.359902	0.0558957	0.962906	1.16399	-0.0211784	-2.49261	3.24747	0.0142307	0.034554
Q923D5	WW domain-binding protein 11	Wbp11	0.250167	-0.0668833	-0.723448	-0.807343	-0.306585	-1.35828	3.24706	0.0142395	0.0345545
Q08943	FACT complex subunit SSRP1	Ssrp1	0.0515536	0.187203	-0.267903	-0.66992	-0.0102711	-0.783778	3.24511	0.014282	0.0346367
P59729	Ras and Rab interactor 3	Rin3	0.0232706	0.119021	-0.151717	-0.619712	-0.097952	-0.0786203	3.24203	0.0143495	0.0347792
Q8BY35	FYVE, RhoGEF and PH domain-containing protein 2	Fgd2	-0.0896062	0.219302	-0.456456	-0.639319	-0.0396604	-1.03372	3.23592	0.0144839	0.0350665
Q9D892	Inosine triphosphate pyrophosphatase	Itpa	0.0404933	0.093248	0.0480423	-0.352155	-0.1805	-0.963552	3.23585	0.0144855	0.0350665
O09131	Glutathione S-transferase omega-1	Gsto1	0.113749	0.132552	-0.261559	-0.341972	-0.00847199	0.416623	3.23519	0.0145001	0.0350806
P70697	Uroporphyrinogen decarboxylase	Urod	-0.135262	0.0330077	0.431778	0.862153	0.330553	-1.2213	3.23078	0.0145981	0.0352964
Q8BGB7	Enolase-phosphatase E1	Enoph1	-0.286935	0.0383711	-0.309243	-0.513368	-0.21512	-0.602218	3.22697	0.0146834	0.0354812
Q9CQE5	Regulator of G-protein signaling 10	Rgs10	0.156729	0.265491	-0.120769	-0.574063	-0.155436	-0.775832	3.22128	0.0148117	0.0357697
Q9CQZ1	Heat shock factor-binding protein 1	Hsbp1	0.271196	-0.722701	0.217392	0.798063	0.109713	-5.23893	3.21269	0.0150075	0.0362208
Q99JY0	Trifunctional enzyme subunit beta, mitochondrial	Hadhb	0.141462	0.202139	-0.139206	-0.378497	0.0517943	-0.264498	3.21012	0.0150667	0.0363375
Q64277	ADP-ribosyl cyclase/cyclic ADP-ribose hydrolase 2	Bst1	-0.195752	0.361076	1.54045	1.50621	0.0296522	-2.29263	3.2098	0.0150741	0.0363375
Q07813	Apoptosis regulator BAX	Bax	-0.238258	-0.165158	-0.460664	-0.630788	-0.412361	-0.543989	3.20703	0.0151382	0.0364701
Q9D0J8	Parathymosin	Ptms	0.358035	0.303033	-0.519407	-1.12026	-0.176439	-0.438121	3.20641	0.0151524	0.0364824
O08579	Emerin	Emd	0.0843082	-0.066471	-0.568115	-0.483365	-0.0336174	-0.481452	3.20101	0.0152781	0.036763
Q9ERG0	LIM domain and actin-binding protein 1	Lima1	0.19033	0.0944284	-0.319318	-0.430152	-0.0568987	-0.638249	3.19637	0.015387	0.0370026
Q9CQ45	Neudesin	Nenf	-0.0824508	0.0132819	-0.287682	0.105408	0.483597	-1.09036	3.18367	0.0156891	0.0377065
P61222	ATP-binding cassette sub-family E member 1	Abce1	0.227349	0.250002	-0.252799	-0.446792	0.0537741	-1.49611	3.183	0.0157052	0.0377162
Q8R1K1	Ubiquitin-associated domain-containing protein 2	Ubac2	0.578736	0.503521	-0.42699	-0.467238	-0.248492	-0.652589	3.18272	0.0157119	0.0377162
P47753	F-actin-capping protein subunit alpha-1	Capza1	0.00487693	0.309516	-0.10535	-0.513013	-0.105953	0.104853	3.18202	0.0157287	0.0377338
Q9CXY9	GPI-anchor transamidase	Pigk	-0.196157	-0.089166	0.567741	0.920045	-0.0747645	-2.49239	3.18144	0.0157427	0.0377449
O54931	PALM2-AKAP2 fusion protein	Pakap	-0.0979498	-0.139704	-0.484978	-0.678862	-0.0625163	-1.19955	3.17852	0.0158133	0.0378914
P10922	Histone H1.0	H1-0	0.301009	0.344273	-0.137769	-0.340991	0.047363	0.185688	3.17577	0.01588	0.0380285
Q62159	Rho-related GTP-binding protein RhoC	Rhoc	-0.635854	-0.137832	0.939544	1.3032	0.0849491	-3.36204	3.17338	0.0159382	0.0381449
Q3TCH7	Cullin-4A	Cul4a	-0.373271	0.0581448	0.774296	0.874297	-0.137828	-4.09984	3.17295	0.0159487	0.0381472
Q8BYI6	Lysophosphatidylcholine acyltransferase 2	Lpcat2	0.0625834	0.0873465	0.235657	0.628609	0.149768	-1.78037	3.16295	0.0161948	0.0387129
O08759	Ubiquitin-protein ligase E3A	Ube3a	0.140594	-0.0440437	-0.372876	-0.497411	-0.0147962	-1.10741	3.1603	0.0162608	0.0388474
P17225	Polypyrimidine tract-binding protein 1	Ptbp1	0.20522	0.199674	-0.142925	-0.452824	-0.101194	0.151152	3.15914	0.0162897	0.038876
Q9CQX8	Alpha-ketoglutarate dehydrogenase component 4	Kgd4	-0.379785	-0.0214055	0.330861	0.731457	-0.0480016	0.258394	3.15904	0.0162922	0.038876
Q0P678	Zinc finger CCCH domain-containing protein 18	Zc3h18	0.913669	0.506041	0.153353	-0.0893515	0.614121	-1.41912	3.15245	0.0164575	0.0392471
P97287	Induced myeloid leukemia cell differentiation protein Mcl-1 homolog	Mcl1	-0.562524	0.0991022	0.551988	0.946561	-0.0635296	-3.79626	3.14331	0.0166898	0.0397774
P61514	Large ribosomal subunit protein eL43	Rpl37a	0.575524	0.628633	0.0431044	-0.416078	-0.0426977	-1.22146	3.14202	0.0167229	0.0398325
Q8QZS1	3-hydroxyisobutyryl-CoA hydrolase, mitochondrial	Hibch	0.0251053	0.14289	-0.153015	-0.750775	0.0966498	-1.23214	3.13874	0.0168071	0.0400094
Q3TMH2	Secernin-3	Scrn3	-0.457387	0.0405349	0.904111	1.03919	0.107531	-2.24116	3.13677	0.0168578	0.0401061
A2A690	Protein TANC2	Tanc2	-0.0501243	-0.0675503	0.390084	0.403509	0.191485	5.84804	3.13285	0.0169596	0.0403245
P11531	Dystrophin	Dmd	-0.218178	0.117409	0.556372	0.835285	0.0618734	-2.2375	3.12658	0.0171234	0.0406896
P28740	Kinesin-like protein KIF2A	Kif2a	0.293835	0.10734	0.282502	-0.126887	0.513809	-3.12892	3.12362	0.0172014	0.0408299
Q9Z1Z2	Serine-threonine kinase receptor-associated protein	Strap	0.0396135	0.205036	-0.157614	-0.363845	0.0865299	-0.772049	3.12319	0.0172125	0.0408299
P0C605	cGMP-dependent protein kinase 1	Prkg1	-0.0857933	0.212258	0.499348	0.6602	0.279655	-1.98285	3.12318	0.017213	0.0408299
Q9JM90	Signal-transducing adaptor protein 1	Stap1	0.0240981	0.239315	-0.350067	-0.669254	-0.713211	-2.37074	3.12179	0.0172495	0.0408923
Q60766	Immunity-related GTPase family M protein 1	Irgm1	0.0984178	0.203973	-0.102887	-0.569226	-0.0104101	-1.15997	3.12003	0.0172962	0.0409788
P98086	Complement C1q subcomponent subunit A	C1qa	-0.184398	-0.439219	0.33586	1.38973	0.546741	-1.64139	3.11585	0.0174074	0.0412179
O70492	Sorting nexin-3	Snx3	0.107833	0.0453695	-0.2352	-0.175201	0.0355729	1.11727	3.11456	0.017442	0.0412754
Q9Z172	Small ubiquitin-related modifier 3	Sumo3	0.0968669	-0.0496057	-0.858724	-1.21902	-0.24264	-0.979734	3.11369	0.0174653	0.0413059
Q9R099	Transducin beta-like protein 2	Tbl2	0.00166142	0.448762	-0.515025	-0.514565	0.646174	-0.543378	3.11249	0.0174975	0.0413578
P97355	Spermine synthase	Sms	-0.19195	0.193876	-0.447076	-0.881492	-0.305453	-2.22391	3.11182	0.0175155	0.0413758
Q9DCC4	Pyrroline-5-carboxylate reductase 3	Pycr3	-0.0521258	-0.0283461	-0.125794	-0.832142	-0.158418	0.996473	3.1084	0.0176076	0.0415619
Q922P9	Cytokine-like nuclear factor N-PAC	Glyr1	-0.0673874	0.207938	-0.297797	-0.888321	-0.1734	-1.19677	3.10813	0.017615	0.0415619
Q8BG15	CTD small phosphatase-like protein 2	Ctdspl2	-0.158274	0.118372	-0.314491	-0.443079	-0.246697	-1.71002	3.10567	0.0176816	0.0416945
Q7TQ95	Endoplasmic reticulum junction formation protein lunapark	Lnpk	0.176377	0.0612005	-0.630139	-0.79477	0.20816	-0.41744	3.104	0.0177269	0.0417767
P54822	Adenylosuccinate lyase	Adsl	-0.161398	-0.0327807	-0.207125	-0.451009	-0.137513	-0.244121	3.10285	0.0177583	0.0418261
Q3TCN2	Putative phospholipase B-like 2	Plbd2	0.122866	0.337045	0.11685	-0.115108	0.402227	-0.703803	3.09971	0.0178442	0.0420036
P35330	Intercellular adhesion molecule 2	Icam2	0.0669295	0.24461	0.769646	0.627832	0.309845	-0.679612	3.09812	0.0178876	0.0420457
P97930	Thymidylate kinase	Dtymk	0.210988	0.218559	0.488392	0.959333	0.502079	0.0309112	3.09799	0.0178913	0.0420457
G5E897	Protein O-glucosyltransferase 3	Poglut3	0.0725756	0.185421	0.626101	0.841672	0.470858	-1.84058	3.09779	0.0178967	0.0420457
Q80WQ2	Protein VAC14 homolog	Vac14	0.280166	0.199591	-0.266019	-0.636019	-0.229514	-1.78656	3.09752	0.0179041	0.0420457
Q9JIM1	Equilibrative nucleoside transporter 1	Slc29a1	0.0056383	0.165085	0.59918	0.842448	0.322838	-3.05521	3.09497	0.0179743	0.0421859
O08585	Clathrin light chain A	Clta	0.253734	0.00573268	-0.592635	-0.823601	-0.0772916	1.46304	3.09428	0.0179935	0.0422061
P46460	Vesicle-fusing ATPase	Nsf	0.0861023	0.213609	-0.0551192	-0.296614	0.0397084	-0.612155	3.0935	0.0180151	0.0422322
Q8BWZ3	N-alpha-acetyltransferase 25, NatB auxiliary subunit	Naa25	0.198016	0.196189	-0.48414	-0.863502	0.416439	3.50852	3.09279	0.0180345	0.042253
Q8BMS9	Ras association domain-containing protein 2	Rassf2	-0.558134	-0.294445	1.79436	1.80125	-0.877372	-0.521436	3.09178	0.0180627	0.0422943
Q4QQM4	Tumor protein p53-inducible protein 11	Trp53i11	-0.255938	-0.323322	0.423366	0.695667	0.0240674	0.435249	3.09046	0.0180992	0.0423548
P10833	Ras-related protein R-Ras	Rras	-0.282197	1.12659	1.95205	2.25971	0.442162	0.782949	3.0884	0.0181565	0.0424642
Q08093	Calponin-2	Cnn2	-0.048448	-0.0700474	-0.174162	-0.476406	-0.324546	1.241	3.08764	0.0181778	0.042489
Q9DCK3	Tetraspanin-4	Tspan4	0.0744912	0.11244	-0.307646	-0.224481	-0.0306884	-1.20505	3.08666	0.0182051	0.0425282
Q8CFI2	Ubiquitin-conjugating enzyme E2 R1	Cdc34	0.0507773	0.29054	0.200963	0.148991	0.447142	-2.43442	3.08389	0.0182829	0.042685
Q9R061	Cytosolic Fe-S cluster assembly factor NUBP2	Nubp2	0.0467624	0.379247	0.0166042	-0.830298	-0.143315	0.160056	3.08291	0.0183103	0.0427162
Q9WUL7	ADP-ribosylation factor-like protein 3	Arl3	-0.157561	0.0783296	0.618347	1.10059	0.372901	-1.10943	3.08265	0.0183176	0.0427162
Q99K28	ADP-ribosylation factor GTPase-activating protein 2	Arfgap2	-0.131204	-0.244167	-0.549204	-0.703389	-0.0489728	-0.700572	3.08174	0.0183432	0.0427511
P70399	TP53-binding protein 1	Tp53bp1	-0.047081	-0.532352	-0.476016	-0.59603	-0.541847	-1.72434	3.08116	0.0183597	0.0427645
Q5SXY1	Cytospin-B	Specc1	0.27087	0.595132	-0.238512	-0.79858	-0.483428	-0.270305	3.07942	0.0184087	0.0428532
Q8BH59	Electrogenic aspartate/glutamate antiporter SLC25A12, mitochondrial	Slc25a12	-0.0942166	0.0210077	-0.34006	-0.750664	-0.255507	-0.671756	3.07905	0.0184192	0.0428532
O35609	Secretory carrier-associated membrane protein 3	Scamp3	0.0795841	0.143602	-0.308168	-0.514067	-0.162989	-0.952891	3.07409	0.01856	0.0431558
P52196	Thiosulfate sulfurtransferase	Tst	0.131749	0.0371607	0.565506	0.860061	0.050526	-1.89197	3.07306	0.0185894	0.0431991
Q9WTQ5	A-kinase anchor protein 12	Akap12	-0.24808	-0.328833	-0.52965	-0.701107	-0.433686	-0.883069	3.07256	0.0186037	0.0432072
Q8BY89	Choline transporter-like protein 2	Slc44a2	0.249251	0.21005	-0.0133751	-0.279206	-0.0886149	-1.92588	3.06771	0.018743	0.0435056
Q02053	Ubiquitin-like modifier-activating enzyme 1	Uba1	-0.0784469	0.0539946	-0.108826	-0.396866	-0.0541871	0.586654	3.05888	0.0189989	0.0440739
G5E8V9	Arfaptin-1	Arfip1	-0.172002	-0.12682	-0.370228	-0.482934	-0.0955173	-1.22452	3.05627	0.0190753	0.0442256
Q60855	Receptor-interacting serine/threonine-protein kinase 1	Ripk1	0.14496	0.333834	-0.260363	-0.273638	0.166931	-1.16193	3.05425	0.0191345	0.0443372
O54946	DnaJ homolog subfamily B member 6	Dnajb6	0.00944925	0.0954879	-0.156541	-0.313034	-0.137564	-1.71764	3.05208	0.0191985	0.0444598
Q6PFX9	Poly [ADP-ribose] polymerase tankyrase-1	Tnks	-0.455401	0.408432	0.861094	0.93263	0.286618	-0.497928	3.05003	0.0192591	0.0445741
Q8BP67	Large ribosomal subunit protein eL24	Rpl24	0.306892	0.541722	0.00797528	-0.345741	0.213245	1.30313	3.0489	0.0192927	0.0446262
P60762	Mortality factor 4-like protein 1	Morf4l1	-0.373047	0.052536	0.747329	1.10873	-0.0802279	-3.69708	3.04762	0.0193308	0.0446884
P06240	Proto-oncogene tyrosine-protein kinase LCK	Lck	-0.0511284	0.258607	-0.354306	-0.876772	-0.412474	-1.86707	3.0459	0.0193819	0.0447807
P53026	Large ribosomal subunit protein uL1	Rpl10a	0.0379259	0.226189	-0.193979	-0.436793	0.0779177	0.786145	3.04543	0.0193957	0.0447869
P11438	Lysosome-associated membrane glycoprotein 1	Lamp1	0.0385378	0.0939087	-0.156863	-0.41912	0.311002	1.20064	3.04216	0.0194936	0.044987
Q80UY2	E3 ubiquitin-protein ligase KCMF1	Kcmf1	-0.115531	-0.482206	0.643369	1.03997	-0.0452282	-4.90953	3.04158	0.019511	0.0449977
Q9JIH2	Nuclear pore complex protein Nup50	Nup50	0.0301486	0.0976857	-0.545154	-0.530127	-0.0803245	-0.481008	3.04095	0.0195299	0.0449977
Q921C5	Protein bicaudal D homolog 2	Bicd2	-0.0251205	-0.0693315	-0.461183	-0.480466	-0.114151	0.30526	3.04088	0.019532	0.0449977
Q8R404	MICOS complex subunit MIC13	Micos13	-0.231304	0.311853	0.946508	1.19867	0.0855114	-3.46675	3.03464	0.0197203	0.0454054
P58462	Forkhead box protein P1	Foxp1	-0.194799	0.341105	-0.165905	-0.528198	-0.166506	-1.46566	3.03225	0.0197929	0.0455465
P04919	Band 3 anion transport protein	Slc4a1	-0.0887154	-0.0116272	0.526352	0.245409	0.0518284	1.39829	3.02859	0.0199047	0.0457671
Q9ET26	E3 ubiquitin-protein ligase RNF114	Rnf114	0.251064	0.110339	-0.294973	-0.443237	0.0394021	-1.64891	3.02805	0.0199211	0.0457671
Q80UU2	Ribonuclease P protein subunit p38	Rpp38	-0.268672	-0.129159	0.284568	0.421269	-0.419516	-3.95929	3.02799	0.0199231	0.0457671
Q9Z0I7	Schlafen family member 1	Slfn1	-0.00658786	0.198499	-0.256138	-0.503704	-0.0654205	-2.0446	3.02674	0.0199613	0.0458286
Q02788	Collagen alpha-2(VI) chain	Col6a2	0.344314	0.490041	0.522268	0.655294	0.568764	1.25154	3.02546	0.0200007	0.0458928
Q9ESM6	Glycerophosphoinositol inositolphosphodiesterase GDPD2	Gdpd2	-0.240234	-0.178047	0.106893	0.161594	-0.373671	1.35867	3.02478	0.0200217	0.0459145
Q9DBX1	Regulator of cell cycle RGCC	Rgcc	-0.413344	0.247694	0.493286	0.805125	0.283085	-3.69892	3.01799	0.0202321	0.0463705
Q9QWY8	Arf-GAP with SH3 domain, ANK repeat and PH domain-containing protein 1	Asap1	-0.0987198	0.207941	1.03504	1.15477	0.280391	-1.98716	3.01711	0.0202594	0.0464066
Q8BIH0	Histone deacetylase complex subunit SAP130	Sap130	0.147706	-0.0551009	-0.443614	-0.683776	-0.168232	-2.05164	3.0111	0.0204475	0.0468107
Q9DBF1	Alpha-aminoadipic semialdehyde dehydrogenase	Aldh7a1	-0.179652	0.213189	0.486049	0.810825	-0.272246	-1.2918	3.00801	0.0205451	0.0470072
P28271	Cytoplasmic aconitate hydratase	Aco1	-0.176433	-0.0608511	0.274322	0.321998	0.0215756	-0.342103	3.00706	0.0205752	0.0470355
Q9EPL0	Xylosyltransferase 2	Xylt2	0.299153	0.915887	3.32062	2.72736	0.916873	3.35817	3.00687	0.020581	0.0470355
Q9D7S9	Charged multivesicular body protein 5	Chmp5	-0.117473	-0.0338556	-0.149119	-0.619195	-0.0307876	-1.38997	3.00642	0.0205952	0.0470413
Q68FF6	ARF GTPase-activating protein GIT1	Git1	-0.163351	-0.114971	0.961662	1.04393	0.166878	-3.9686	3.00493	0.0206426	0.0471226
P28293	Cathepsin G	Ctsg	0.234021	-0.0751714	-0.212916	0.735132	0.0358349	-1.272	3.00079	0.0207746	0.0473968
Q80SZ7	Guanine nucleotide-binding protein G(I)/G(S)/G(O) subunit gamma-5	Gng5	0.519757	0.535027	-0.192478	-0.540694	0.0302324	-0.168091	2.99985	0.0208046	0.0474383
Q9ESL4	Mitogen-activated protein kinase kinase kinase 20	Map3k20	-0.190256	0.0357753	0.390799	0.414936	0.231177	-1.75088	2.99699	0.0208964	0.0476205
Q9JI44	DNA methyltransferase 1-associated protein 1	Dmap1	-0.189194	0.0925516	-0.451312	-0.956059	-0.247735	-1.06774	2.99432	0.0209825	0.0477896
Q6PHZ2	Calcium/calmodulin-dependent protein kinase type II subunit delta	Camk2d	0.153877	0.356692	0.0462712	-0.4775	-0.0459802	-0.60763	2.98493	0.0212882	0.0484582
P16301	Phosphatidylcholine-sterol acyltransferase	Lcat	0.135775	-0.0547431	0.384985	0.935809	0.344288	-1.1602	2.98235	0.0213729	0.0486234
Q9QYI3	DnaJ homolog subfamily C member 7	Dnajc7	0.155722	0.501204	0.389932	0.35469	0.436778	-1.60127	2.97915	0.0214787	0.0488364
Q8BYB9	Protein O-glucosyltransferase 1	Poglut1	-0.180876	0.412942	0.932124	0.907494	0.181278	-2.27421	2.97818	0.0215105	0.0488809
P55302	Alpha-2-macroglobulin receptor-associated protein	Lrpap1	-0.242605	-0.124101	0.0133117	0.168344	0.210362	-1.20097	2.9759	0.0215864	0.0490256
Q9CSH3	Exosome complex exonuclease RRP44	Dis3	0.200216	0.450338	0.0808097	-0.32768	1.1289	-1.38653	2.97421	0.0216427	0.0490956
Q6NXI6	Regulation of nuclear pre-mRNA domain-containing protein 2	Rprd2	-0.503162	-0.223583	0.459016	1.00938	-0.334466	-2.01382	2.97388	0.0216538	0.0490956
Q8BIJ7	RUN and FYVE domain-containing protein 1	Rufy1	-0.0149061	-0.187442	0.278136	0.811061	-0.120268	-1.12736	2.97387	0.0216541	0.0490956
Q3TKT4	Transcription activator BRG1	Smarca4	0.157235	0.0883602	-0.07559	-0.197044	-0.278013	-0.848944	2.97301	0.0216827	0.0491328
Q60775	ETS-related transcription factor Elf-1	Elf1	-0.16188	-0.0609352	-0.414017	-0.764582	-0.46784	-1.69361	2.96466	0.0219635	0.0497408
Q9ERU9	E3 SUMO-protein ligase RanBP2	Ranbp2	-0.0255867	0.196347	-0.290037	-0.45383	0.0362427	-1.10922	2.96382	0.0219917	0.0497766

## Sheet: Kidney_DEPs
UniProt Accession	UniProt Protein Name	Gene Symbol	condition5M	condition8M	condition14M	condition20M	condition26M	AveExpr	F	P.Value	adj.P.Val
P16110	Galectin-3	Lgals3	0.0683055	-0.0901247	0.0825463	1.73658	0.703344	0.161805	43.6468	1.44e-15	6.74e-12
P20152	Vimentin	Vim	-0.0472548	-0.0370317	0.229223	1.82851	0.759477	0.802371	41.4322	3.55e-15	8.29e-12
Q8BMK4	Cytoskeleton-associated protein 4	Ckap4	-0.0338323	-0.12318	0.138213	1.64249	0.620231	-1.57092	39.9495	6.64e-15	1.03e-11
O09174	Alpha-methylacyl-CoA racemase	Amacr	0.0296517	-0.105153	-0.312323	-1.50258	-0.791054	2.02699	37.9756	1.57e-14	1.43e-11
Q8VC03	Echinoderm microtubule-associated protein-like 3	Eml3	-0.234094	-0.240539	0.54364	3.41792	0.207402	-1.15767	37.8082	1.69e-14	1.43e-11
P40936	Indolethylamine N-methyltransferase	Inmt	-0.0148032	-0.0699432	-0.318616	-1.3786	-0.71471	3.49519	37.5857	1.87e-14	1.43e-11
Q07797	Galectin-3-binding protein	Lgals3bp	-0.11822	0.0515011	0.287832	2.31608	1.19457	-1.27898	36.9087	2.54e-14	1.43e-11
Q9WV32	Actin-related protein 2/3 complex subunit 1B	Arpc1b	-0.110179	-0.172717	0.0522306	1.5744	0.591291	0.209146	36.8506	2.61e-14	1.43e-11
P39061	Collagen alpha-1(XVIII) chain	Col18a1	-0.172802	-0.208833	0.264082	1.52871	0.705007	0.42847	36.7367	2.75e-14	1.43e-11
O35206	Collagen alpha-1(XV) chain	Col15a1	0.0361041	-0.163551	0.394915	2.0138	0.136131	-0.649479	35.7463	4.35e-14	2.03e-11
Q62188	Dihydropyrimidinase-related protein 3	Dpysl3	-0.136065	-0.208788	0.16421	1.92102	0.858093	-1.30377	35.3971	5.12e-14	2.09e-11
Q8R5A3	Amyloid beta A4 precursor protein-binding family B member 1-interacting protein	Apbb1ip	-0.0422133	-0.047385	0.0962223	2.05975	0.531262	-2.8579	35.1878	5.66e-14	2.09e-11
P28653	Biglycan	Bgn	-0.148375	-0.0945706	0.378372	1.46219	0.970209	-0.0932251	35.0988	5.9e-14	2.09e-11
P54320	Elastin	Eln	0.119561	0.045804	0.764968	3.19535	1.05368	-1.52167	34.9708	6.27e-14	2.09e-11
Q62356	Follistatin-related protein 1	Fstl1	-0.0556784	-0.0289313	0.25699	2.03872	0.459343	-2.98634	34.7608	6.93e-14	2.16e-11
P10107	Annexin A1	Anxa1	-0.0143074	-0.138926	0.192902	1.69312	0.615601	-0.981349	34.2757	8.76e-14	2.55e-11
Q91ZX7	Prolow-density lipoprotein receptor-related protein 1	Lrp1	-0.134487	-0.136847	0.928025	2.97041	0.523886	-1.9574	33.1051	1.55e-13	4.19e-11
Q04447	Creatine kinase B-type	Ckb	-0.103437	-0.160252	0.227759	1.57432	0.609006	-1.06902	33.0262	1.62e-13	4.19e-11
Q61233	Plastin-2	Lcp1	0.0164378	-0.0643864	0.258546	1.84825	0.81761	0.236422	32.7239	1.88e-13	4.62e-11
P97298	Pigment epithelium-derived factor	Serpinf1	-0.114367	-0.201611	0.310677	2.24645	0.303301	-1.81611	32.5562	2.05e-13	4.77e-11
Q9ERL7	Glia maturation factor gamma	Gmfg	-0.073385	-0.125042	0.231997	1.62498	0.653189	-2.00095	31.745	3.09e-13	6.87e-11
Q9JLZ3	Methylglutaconyl-CoA hydratase, mitochondrial	Auh	0.0407946	0.0394155	-0.0422636	-0.776742	-0.228928	0.815274	31.5274	3.46e-13	7.33e-11
O08992	Syntenin-1	Sdcbp	-0.0216604	0.101324	0.539836	1.86953	1.19029	-0.92503	31.3076	3.87e-13	7.86e-11
P97821	Dipeptidyl peptidase 1	Ctsc	-0.0163061	-0.101995	0.214115	1.98273	0.824899	-1.01967	31.0143	4.51e-13	8.61e-11
Q05144	Ras-related C3 botulinum toxin substrate 2	Rac2	-0.0296758	-0.0290118	0.436162	2.30626	1.05552	-1.99619	30.9109	4.76e-13	8.61e-11
P24452	Macrophage-capping protein	Capg	-0.0175949	0.000878807	0.103888	1.35926	0.710247	-0.824458	30.8974	4.8e-13	8.61e-11
Q8BTM8	Filamin-A	Flna	-0.0965418	-0.142511	0.0518166	1.04505	0.502698	0.313967	30.4456	6.09e-13	1.05e-10
A6X935	Inter alpha-trypsin inhibitor, heavy chain 4	Itih4	-0.0296117	-0.0682262	0.653485	2.33874	0.73259	-0.86842	30.1414	7.16e-13	1.19e-10
Q8VCI0	Phospholipase B-like 1	Plbd1	0.113398	0.157644	0.356152	2.01456	0.975937	-2.09686	30.0459	7.53e-13	1.21e-10
P14483	H-2 class II histocompatibility antigen, A beta chain	H2-Ab1	0.0256078	-0.04117	0.244784	2.1237	0.955261	-1.30077	29.8639	8.31e-13	1.29e-10
Q640N1	Adipocyte enhancer-binding protein 1	Aebp1	-0.0193515	-0.340707	0.405065	2.44943	0.178656	-1.65656	29.6583	9.28e-13	1.38e-10
Q99K41	EMILIN-1	Emilin1	0.0201753	-0.0337424	0.298901	1.64761	0.784888	-0.838385	29.6266	9.44e-13	1.38e-10
P15379	CD44 antigen	Cd44	-0.11395	-0.0752272	0.480603	2.32398	0.916758	-1.4174	29.5147	1e-12	1.42e-10
P51437	Cathelicidin antimicrobial peptide	Camp	0.0476495	-0.00533259	0.975423	3.63268	0.794278	-1.36869	29.4286	1.05e-12	1.44e-10
P18242	Cathepsin D	Ctsd	-0.0154147	-0.00382003	0.201704	1.22117	0.689552	0.498052	29.3765	1.08e-12	1.44e-10
O35639	Annexin A3	Anxa3	0.0227546	0.00835284	0.103942	1.06774	0.430646	0.244272	28.8458	1.45e-12	1.88e-10
Q8BNU0	Armadillo repeat-containing protein 6	Armc6	0.0246592	0.0741089	0.361193	2.26622	0.502692	0.050756	28.367	1.89e-12	2.38e-10
Q9DBK0	Acetyl-coenzyme A thioesterase	Acot12	-0.0580325	-0.212247	-0.272673	-1.01959	-0.56857	-0.247204	28.2803	1.98e-12	2.44e-10
O89053	Coronin-1A	Coro1a	0.141685	0.0816281	0.202948	1.79726	1.06259	0.13737	27.953	2.38e-12	2.85e-10
P0DOV1	Interferon-activable protein 205-B	Mnda	0.0555778	0.115826	0.41672	2.30774	1.33149	-1.7781	27.7806	2.63e-12	2.99e-10
Q91XE4	N-acyl-aromatic-L-amino acid amidohydrolase (carboxylate-forming)	Acy3	-0.0682733	-0.0802904	-0.107538	-1.21163	-0.591848	4.70401	27.7526	2.67e-12	2.99e-10
Q5U5V2	Hydroxylysine kinase	Hykk	0.00534604	-0.0418029	-0.133597	-0.931094	-0.360293	1.22034	27.7385	2.69e-12	2.99e-10
Q9DCW4	Electron transfer flavoprotein subunit beta	Etfb	0.0724277	0.11231	-0.0511792	-0.799923	-0.180192	3.88319	27.7011	2.75e-12	2.99e-10
P14434	H-2 class II histocompatibility antigen, A-B alpha chain	H2-Aa	0.0523991	0.0945055	0.361273	2.28279	1.20532	-1.00415	27.5958	2.92e-12	3.1e-10
Q9R045	Angiopoietin-related protein 2	Angptl2	-0.0902018	-0.117034	0.0682117	1.45384	0.360611	-2.54155	27.4009	3.27e-12	3.39e-10
Q61599	Rho GDP-dissociation inhibitor 2	Arhgdib	0.0124412	-0.0411904	0.171516	1.30526	0.634465	-0.71319	27.176	3.72e-12	3.77e-10
P29788	Vitronectin	Vtn	-0.0989302	0.0263827	0.7381	2.61569	0.964183	0.0818255	27.0424	4.02e-12	3.99e-10
P18468	H-2 class II histocompatibility antigen, I-A beta chain	H2-Eb1	-0.0260536	-0.139287	0.113423	1.62192	0.518519	-2.25685	26.9005	4.36e-12	4.24e-10
P07743	BPI fold-containing family A member 2	Bpifa2	-0.456037	0.0667331	1.32726	2.46306	1.84663	-1.27708	26.7672	4.71e-12	4.35e-10
Q61702	Inter-alpha-trypsin inhibitor heavy chain H1	Itih1	-0.0295115	-0.0153497	0.377791	1.50902	0.237062	-0.994016	26.7493	4.76e-12	4.35e-10
P31001	Desmin	Des	0.0555264	0.0256554	0.112743	1.15368	0.597023	-0.75338	26.7366	4.8e-12	4.35e-10
P43025	Tetranectin	Clec3b	-0.212232	-0.429392	0.443061	1.99882	-0.190839	-0.631663	26.7208	4.84e-12	4.35e-10
Q64516	Glycerol kinase	Gk	0.0704078	0.0579159	-0.0776593	-0.944099	-0.160406	1.76392	26.6872	4.94e-12	4.35e-10
O35955	Proteasome subunit beta type-10	Psmb10	0.130958	-0.0872196	0.261164	1.60434	0.904009	-1.81128	26.4614	5.64e-12	4.88e-10
Q99JW2	Aminoacylase-1	Acy1	0.0171597	0.0312808	-0.134232	-1.08906	-0.289525	0.809434	26.358	5.99e-12	5.08e-10
Q9QXS1	Plectin	Plec	-0.00769625	-0.0316124	0.0570085	0.951626	0.379971	-1.41561	26.331	6.09e-12	5.08e-10
Q3URE1	Malonate--CoA ligase ACSF3, mitochondrial	Acsf3	0.153847	0.106629	-0.0379582	-0.794801	-0.187238	-0.58951	25.8916	7.91e-12	6.48e-10
Q00915	Retinol-binding protein 1	Rbp1	-0.153202	-0.147395	0.195022	1.5802	0.63429	-1.34628	25.7711	8.5e-12	6.84e-10
Q9WVM8	Kynurenine/alpha-aminoadipate aminotransferase, mitochondrial	Aadat	0.0575434	0.0401172	-0.0217651	-1.16991	-0.451149	1.33734	25.6919	8.92e-12	7.06e-10
P10810	Monocyte differentiation antigen CD14	Cd14	-0.0531909	-0.1075	0.015973	1.69584	0.369144	-1.10302	25.3022	1.13e-11	8.79e-10
P17932	Putative large ribosomal subunit protein eL32'	Rpl32-ps	-0.521684	-0.453451	1.1829	3.77737	0.546016	4.27924	25.2565	1.16e-11	8.89e-10
Q9EQ20	Methylmalonate-semialdehyde/malonate-semialdehyde dehydrogenase [acylating], mitochondrial	Aldh6a1	0.0448013	0.0624734	-0.0526808	-0.894274	-0.227734	2.31066	25.1756	1.22e-11	9.18e-10
Q9D8Y0	EF-hand domain-containing protein D2	Efhd2	-0.106097	-0.0597281	0.135993	1.68631	0.739278	-0.840871	25.1179	1.26e-11	9.36e-10
Q91WG0	Acylcarnitine hydrolase	Ces2c	-0.0809388	-0.157521	-0.296853	-1.27698	-0.542659	1.5403	25.0542	1.31e-11	9.58e-10
P16331	Phenylalanine-4-hydroxylase	Pah	0.121747	0.0618355	-0.0459702	-0.96475	-0.238419	1.70076	25.0304	1.33e-11	9.58e-10
Q78JT3	3-hydroxyanthranilate 3,4-dioxygenase	Haao	-0.0142472	-0.050403	-0.132412	-1.07018	-0.368674	0.330321	24.976	1.38e-11	9.75e-10
Q60710	Deoxynucleoside triphosphate triphosphohydrolase SAMHD1	Samhd1	0.0312033	-0.14512	0.104403	1.48344	0.628582	-1.65836	24.894	1.45e-11	1.01e-09
Q99LB7	Sarcosine dehydrogenase, mitochondrial	Sardh	0.0736939	0.0633836	-0.0470621	-0.822772	-0.166896	1.63143	24.8724	1.47e-11	1.01e-09
Q8JZN5	Complex I assembly factor ACAD9, mitochondrial	Acad9	0.0641336	-0.0437481	-0.145555	-0.772644	-0.336602	0.235098	24.7611	1.57e-11	1.06e-09
Q99LB2	Dehydrogenase/reductase SDR family member 4	Dhrs4	0.109021	0.0366761	-0.103169	-0.853702	-0.373822	1.33758	24.6894	1.65e-11	1.1e-09
Q06890	Clusterin	Clu	-0.0719221	-0.108004	0.744006	2.65898	0.970348	0.678279	24.6282	1.71e-11	1.12e-09
Q91VA0	Acyl-coenzyme A synthetase ACSM1, mitochondrial	Acsm1	0.0944879	-0.0114268	-0.147604	-1.40036	-0.54254	0.316472	24.5242	1.82e-11	1.18e-09
Q99NB1	Acetyl-coenzyme A synthetase 2-like, mitochondrial	Acss1	0.0914375	0.0802489	-0.0344437	-0.8097	-0.144101	0.971424	24.4399	1.92e-11	1.23e-09
Q9D2R0	Acetoacetyl-CoA synthetase	Aacs	-0.0358536	-0.114023	-0.233731	-1.00179	-0.442145	0.167535	24.3479	2.04e-11	1.28e-09
P21614	Vitamin D-binding protein	Gc	-0.158483	-0.108728	0.244598	1.35929	0.451764	1.18291	24.2999	2.1e-11	1.31e-09
Q80X19	Collagen alpha-1(XIV) chain	Col14a1	-0.0581672	-0.17709	0.0986537	0.939076	0.797317	-0.734384	24.2637	2.15e-11	1.32e-09
P58137	Acyl-coenzyme A thioesterase 8	Acot8	-0.0588079	-0.153895	-0.285488	-1.22307	-0.603841	-0.918288	24.2457	2.17e-11	1.32e-09
Q8R138	Transmembrane protein 119	Tmem119	0.00558573	-0.0409303	0.05157	1.0341	0.276266	-2.62463	24.155	2.3e-11	1.38e-09
Q08761	Vitamin K-dependent protein S	Pros1	-0.175475	-0.199007	0.14338	1.61729	0.179219	-2.70973	24.1054	2.37e-11	1.39e-09
P70202	Latexin	Lxn	-0.194122	-0.239995	0.028978	1.30106	0.321273	-0.404041	24.0985	2.38e-11	1.39e-09
Q9CPW4	Actin-related protein 2/3 complex subunit 5	Arpc5	-0.0680927	-0.139279	0.0771904	0.789294	0.237276	1.14494	24.0447	2.46e-11	1.42e-09
Q9DCQ2	Aspartate dehydrogenase domain-containing protein	Aspdh	0.122893	0.0162059	-0.00202975	-0.966699	-0.189758	0.291161	23.9328	2.64e-11	1.51e-09
P09813	Apolipoprotein A-II	Apoa2	-0.431436	-0.761903	1.34927	4.21252	0.214326	0.115742	23.8093	2.86e-11	1.58e-09
P49710	Hematopoietic lineage cell-specific protein	Hcls1	0.0897685	0.0336401	0.192547	2.08709	1.0285	-1.7353	23.8068	2.86e-11	1.58e-09
Q91X17	Uromodulin	Umod	-0.11943	-0.0565466	0.197651	1.97147	1.44568	2.74577	23.797	2.88e-11	1.58e-09
Q9WUR9	Adenylate kinase 4, mitochondrial	Ak4	0.0206068	-0.0140037	-0.103892	-0.934507	-0.153068	1.40367	23.776	2.92e-11	1.59e-09
P19324	Serpin H1	Serpinh1	-0.00822271	-0.164996	0.103878	1.18394	0.282415	-0.127479	23.6259	3.21e-11	1.72e-09
Q7TPR4	Alpha-actinin-1	Actn1	0.0206143	-0.0448851	0.0933384	1.15176	0.396181	-0.338356	23.4751	3.54e-11	1.88e-09
Q9CX80	Cytoglobin	Cygb	0.0137627	-0.0449827	0.295346	1.74261	1.05941	-2.07142	23.3233	3.9e-11	2.05e-09
Q8K4Q8	Collectin-12	Colec12	-0.131897	-0.140105	0.148009	1.87928	0.675611	-3.02727	23.1203	4.45e-11	2.31e-09
P19221	Prothrombin	F2	-0.331324	-0.220749	0.175756	1.64826	0.272565	-0.157391	22.9416	5e-11	2.57e-09
P97290	Plasma protease C1 inhibitor	Serping1	-0.000643108	0.0113216	0.458509	1.72078	0.524531	-0.819245	22.8001	5.49e-11	2.76e-09
Q91V80	Apolipoprotein F	Apof	-0.141232	-0.0332832	0.0781784	1.80673	0.325972	-3.4541	22.7956	5.51e-11	2.76e-09
P11859	Angiotensinogen	Agt	-0.0985354	-0.105997	0.340625	1.87491	0.508109	-1.79703	22.6895	5.9e-11	2.93e-09
Q99KR3	Endoribonuclease LACTB2	Lactb2	0.0390405	0.0184791	-0.0521368	-0.931592	-0.21068	2.15352	22.619	6.18e-11	3.04e-09
P07214	SPARC	Sparc	-0.029607	-0.0952933	0.30839	2.08799	0.414002	-2.11853	22.5029	6.68e-11	3.25e-09
Q61704	Inter-alpha-trypsin inhibitor heavy chain H3	Itih3	-0.0751063	-0.109797	0.391809	2.14067	0.874638	-1.7027	22.4784	6.79e-11	3.27e-09
Q91WP6	Serine protease inhibitor A3N	Serpina3n	-0.0384984	-0.0973921	0.60843	2.51348	0.782873	-1.23531	22.4556	6.89e-11	3.28e-09
P06728	Apolipoprotein A-IV	Apoa4	-0.251571	-0.258733	0.80226	3.03176	0.537875	0.956124	22.425	7.03e-11	3.32e-09
P48453	Serine/threonine-protein phosphatase 2B catalytic subunit beta isoform	Ppp3cb	0.0547154	0.0402603	-0.154958	-0.914687	-0.456995	-0.402643	22.3142	7.57e-11	3.53e-09
Q04857	Collagen alpha-1(VI) chain	Col6a1	0.0578555	-0.0206305	0.337882	1.29718	0.448485	0.108257	22.2064	8.13e-11	3.76e-09
Q99JG3	Annexin A13	Anxa13	0.0823897	-0.0229554	0.0759	-1.00832	-0.646613	-1.45557	22.1425	8.49e-11	3.88e-09
Q9JHI5	Isovaleryl-CoA dehydrogenase, mitochondrial	Ivd	0.0761692	0.124393	-0.0707638	-0.786146	-0.144288	2.6877	22.059	8.98e-11	4.06e-09
Q9EPL9	Peroxisomal acyl-coenzyme A oxidase 3	Acox3	0.0416018	-0.136237	-0.230669	-1.27154	-0.715341	0.420765	22.0478	9.05e-11	4.06e-09
Q91X52	L-xylulose reductase	Dcxr	0.0786097	-0.0242126	-0.110738	-0.789058	-0.224845	0.518122	22.0261	9.18e-11	4.08e-09
Q8K0L3	Acyl-coenzyme A synthetase ACSM2, mitochondrial	Acsm2	0.00314484	-0.0274195	-0.169615	-1.0116	-0.381038	3.34176	22.0042	9.31e-11	4.1e-09
Q8BMD8	Mitochondrial adenyl nucleotide antiporter SLC25A24	Slc25a24	-0.0149524	-0.0799213	0.195447	1.40771	0.687407	-2.18512	21.9191	9.86e-11	4.3e-09
P11276	Fibronectin	Fn1	0.0609366	-0.0173225	0.207731	1.38702	0.440862	-1.02384	21.896	1e-10	4.33e-09
Q07417	Short-chain specific acyl-CoA dehydrogenase, mitochondrial	Acads	0.0142445	-0.0274922	-0.111781	-0.895376	-0.347229	0.980081	21.877	1.01e-10	4.35e-09
P06683	Complement component C9	C9	0.0214254	-0.0659188	0.482256	1.54148	0.586436	-1.07284	21.8463	1.04e-10	4.4e-09
P04441	H-2 class II histocompatibility antigen gamma chain	Cd74	0.13729	-0.0101827	0.243264	2.0752	0.896854	-1.40049	21.7611	1.1e-10	4.62e-09
Q8C5H8	NAD kinase 2, mitochondrial	Nadk2	0.00517559	0.0415632	-0.0876062	-0.779955	-0.211737	0.0256731	21.6683	1.17e-10	4.87e-09
Q3UNX5	Acyl-coenzyme A synthetase ACSM3, mitochondrial	Acsm3	0.0191319	-0.210874	-0.229453	-1.21478	-0.64842	0.919629	21.6247	1.2e-10	4.92e-09
Q61147	Ceruloplasmin	Cp	0.0561518	0.0098764	0.289296	1.72867	0.863912	-0.656147	21.6177	1.21e-10	4.92e-09
Q8VCC9	Spondin-1	Spon1	-0.15072	-0.197551	0.229395	2.37315	0.194393	-2.24604	21.6166	1.21e-10	4.92e-09
Q3TC72	Fumarylacetoacetate hydrolase domain-containing protein 2A	Fahd2	-0.0125578	-0.0010069	-0.098381	-0.915279	-0.26304	2.00049	21.5629	1.26e-10	5.05e-09
Q921I1	Serotransferrin	Tf	-0.0692258	-0.0692616	0.254423	1.52149	0.590599	2.97884	21.4841	1.33e-10	5.29e-09
Q9D826	Peroxisomal sarcosine oxidase	Pipox	0.039797	-0.042851	-0.181455	-1.02815	-0.490497	1.5355	21.4009	1.4e-10	5.55e-09
Q64449	C-type mannose receptor 2	Mrc2	0.140898	0.0877682	0.284442	1.53227	0.485493	-1.28147	21.3871	1.42e-10	5.56e-09
Q9JIL4	Na(+)/H(+) exchange regulatory cofactor NHE-RF3	Pdzk1	0.0393428	0.0369193	-0.0129778	-0.872231	-0.214155	1.88781	21.3485	1.45e-10	5.66e-09
Q99MZ7	Peroxisomal trans-2-enoyl-CoA reductase	Pecr	0.115823	-0.0914138	-0.246231	-1.01744	-0.434495	2.66441	21.3085	1.5e-10	5.77e-09
Q3ULW8	Protein mono-ADP-ribosyltransferase PARP3	Parp3	0.0302446	0.133664	0.253826	1.29172	0.574802	-2.17128	21.2811	1.52e-10	5.83e-09
Q8JZV9	Dehydrogenase/reductase SDR family member 6	Bdh2	0.0179515	-0.0069366	-0.0736652	-0.7903	-0.160951	1.87782	21.2306	1.58e-10	5.95e-09
Q8BUY8	G-protein coupled receptor-associated sorting protein 2	Gprasp2	-0.526939	-0.0969751	0.683958	2.78327	1.70633	-0.233705	21.2288	1.58e-10	5.95e-09
Q5FW60	Major urinary protein 20	Mup20	-0.105747	-0.256551	0.373311	2.66947	1.19395	0.432832	21.207	1.6e-10	5.99e-09
Q9DBL7	Bifunctional coenzyme A synthase	Coasy	0.0680551	-0.0201669	-0.110859	-0.828445	-0.254652	0.550199	21.1751	1.64e-10	6.06e-09
P70429	Ena/VASP-like protein	Evl	0.149021	0.0143945	0.126607	1.62644	0.311178	-2.14225	21.1669	1.65e-10	6.06e-09
Q9JHW2	Omega-amidase NIT2	Nit2	-0.0161384	-0.00518918	-0.0798802	-0.672704	-0.183115	1.16483	21.132	1.69e-10	6.16e-09
Q3UEG6	Alanine--glyoxylate aminotransferase 2, mitochondrial	Agxt2	-0.0385314	-0.165777	-0.179743	-1.04044	-0.254763	-0.0571345	20.9431	1.93e-10	6.97e-09
P21956	Lactadherin	Mfge8	-0.16083	-0.46721	0.307687	2.47391	1.33474	-1.12757	20.8891	2e-10	7.18e-09
Q6WVG3	BTB/POZ domain-containing protein KCTD12	Kctd12	0.00660452	-0.1595	0.0484849	0.83103	0.227289	-0.596942	20.8667	2.03e-10	7.24e-09
Q9DCY0	Glycine N-acyltransferase-like protein Keg1	Keg1	0.0642337	-0.166694	-0.178972	-0.938081	-0.306418	3.44819	20.7496	2.2e-10	7.79e-09
Q61847	Meprin A subunit beta	Mep1b	-0.0199263	-0.149923	-0.232733	-1.41644	-0.552602	1.3036	20.5801	2.48e-10	8.65e-09
P97372	Proteasome activator complex subunit 2	Psme2	0.0456324	0.0298255	0.146975	0.76042	0.537405	-0.449844	20.5795	2.48e-10	8.65e-09
Q9DBF1	Alpha-aminoadipic semialdehyde dehydrogenase	Aldh7a1	-0.00273011	-0.00492876	-0.0907857	-0.774552	-0.152618	2.15303	20.5649	2.51e-10	8.68e-09
Q8BH95	Enoyl-CoA hydratase, mitochondrial	Echs1	0.0426906	0.0384526	-0.0397932	-0.773488	-0.183556	2.16539	20.5096	2.61e-10	8.96e-09
Q62465	Synaptic vesicle membrane protein VAT-1 homolog	Vat1	-0.0571207	-0.139558	0.0630654	0.939464	0.365592	-0.218468	20.4803	2.66e-10	9.08e-09
P14246	Solute carrier family 2, facilitated glucose transporter member 2	Slc2a2	0.049295	-0.0908391	-0.220987	-1.03483	-0.538255	0.0052268	20.4224	2.78e-10	9.39e-09
P97823	Acyl-protein thioesterase 1	Lypla1	0.118175	0.0586748	-0.0969978	-0.796543	-0.361961	1.96009	20.3492	2.92e-10	9.79e-09
O70400	PDZ and LIM domain protein 1	Pdlim1	-0.0639819	-0.0475682	0.0853826	1.20323	0.417718	-1.06031	20.3436	2.93e-10	9.79e-09
P03930	ATP synthase protein 8	Mtatp8	-0.0502443	-0.0540685	-0.203757	-0.911109	-0.373446	1.97184	20.3124	3e-10	9.93e-09
Q9ESB3	Histidine-rich glycoprotein	Hrg	-0.0343183	0.0128428	0.273619	1.42701	0.378751	-1.03912	20.2844	3.06e-10	1.01e-08
P08101	Low affinity immunoglobulin gamma Fc region receptor II	Fcgr2	0.0675394	0.150569	0.266289	1.62451	0.545769	-2.07185	20.2425	3.15e-10	1.02e-08
Q8BG07	5'-3' exonuclease PLD4	Pld4	-0.31871	-0.497267	-0.00850621	1.68287	0.504105	-2.39116	20.2377	3.16e-10	1.02e-08
Q8R4N0	Citramalyl-CoA lyase, mitochondrial	Clybl	0.0859256	0.00754855	-0.109969	-0.773993	-0.151009	0.794552	20.2373	3.17e-10	1.02e-08
Q9DCG6	Phenazine biosynthesis-like domain-containing protein 1	Pbld1	-0.0119889	-0.030367	-0.133177	-0.893836	-0.241084	1.10749	20.1405	3.39e-10	1.08e-08
P08607	C4b-binding protein	C4bpa	-0.176086	-0.385575	0.423038	2.43204	0.81187	-2.02082	20.0594	3.59e-10	1.14e-08
Q8R3P0	Aspartoacylase	Aspa	-0.0807791	-0.100408	-0.183247	-0.966263	-0.331287	0.657602	20.0454	3.63e-10	1.15e-08
Q8R2Y2	Cell surface glycoprotein MUC18	Mcam	0.0667873	0.0812022	0.289943	1.12887	0.469955	-0.567949	20.0001	3.75e-10	1.17e-08
P33622	Apolipoprotein C-III	Apoc3	-0.196049	-0.321897	0.446375	1.89955	-0.236831	0.254157	19.9855	3.79e-10	1.18e-08
Q61703	Inter-alpha-trypsin inhibitor heavy chain H2	Itih2	0.0347999	0.166224	0.368077	1.48648	0.669407	-0.814576	19.9223	3.97e-10	1.23e-08
P01872	Immunoglobulin heavy constant mu	Ighm	0.0659815	0.205559	1.21736	2.41959	1.88447	0.978149	19.8194	4.27e-10	1.31e-08
P01898	H-2 class I histocompatibility antigen, Q10 alpha chain	H2-Q10	-0.208971	-0.166201	0.250851	1.18408	0.242665	-0.549915	19.7806	4.39e-10	1.34e-08
Q91VW3	SH3 domain-binding glutamic acid-rich-like protein 3	Sh3bgrl3	0.0282116	0.190897	0.234162	1.23895	0.63459	0.809289	19.7506	4.49e-10	1.36e-08
P01027	Complement C3	C3	-0.139628	-0.157499	0.0801435	1.34995	0.299091	0.00946729	19.6391	4.87e-10	1.47e-08
Q9WVA4	Transgelin-2	Tagln2	0.00321124	-0.110893	0.0263175	0.788114	0.385155	1.89771	19.5915	5.04e-10	1.51e-08
Q8BFR5	Elongation factor Tu, mitochondrial	Tufm	0.116747	0.0564124	-0.0412338	-0.649369	-0.14642	1.49573	19.5229	5.3e-10	1.58e-08
Q9D517	1-acyl-sn-glycerol-3-phosphate acyltransferase gamma	Agpat3	0.0740194	-0.0179238	-0.120627	-0.657021	-0.247758	-0.895349	19.4494	5.59e-10	1.65e-08
Q8CFA2	Aminomethyltransferase, mitochondrial	Amt	0.0204643	-0.0161222	-0.0913513	-0.761641	-0.244028	-0.308299	19.4285	5.68e-10	1.67e-08
Q9D7X8	Gamma-glutamylcyclotransferase	Ggct	0.0316994	0.0715514	-0.0719891	-0.740652	-0.282856	0.401732	19.3845	5.86e-10	1.71e-08
Q03734	Serine protease inhibitor A3M	Serpina3m	-0.352286	-0.428007	0.314776	2.00553	0.279698	-1.24906	19.3662	5.94e-10	1.72e-08
P41317	Mannose-binding protein C	Mbl2	-0.106137	0.302163	0.628006	1.99679	0.709745	-1.24436	19.3364	6.07e-10	1.75e-08
Q80VA0	N-acetylgalactosaminyltransferase 7	Galnt7	-0.0675045	-0.121346	0.322076	1.69583	0.667337	-1.30923	19.3206	6.15e-10	1.76e-08
Q9JIZ0	Probable N-acetyltransferase CML1	Cml1	-0.0595514	-0.108308	-0.359569	-1.2232	-0.403212	0.806851	19.1599	6.92e-10	1.97e-08
P31996	Macrosialin	Cd68	0.0599759	0.00724836	0.115787	1.28867	0.147583	-1.07035	19.1334	7.06e-10	2e-08
Q9QXD1	Peroxisomal acyl-coenzyme A oxidase 2	Acox2	0.0241062	-0.191223	-0.334502	-1.30594	-0.663805	-0.35217	19.1075	7.19e-10	2.02e-08
Q69ZN7	Myoferlin	Myof	0.00353685	-0.0636965	0.0448614	1.09194	0.287215	-1.7749	19.1006	7.23e-10	2.02e-08
Q9D7J9	Enoyl-CoA hydratase domain-containing protein 3, mitochondrial	Echdc3	0.0122714	-0.0437335	-0.122582	-0.829087	-0.390587	-0.0888204	19.069	7.4e-10	2.06e-08
Q9R118	Serine protease HTRA1	Htra1	-0.0137137	0.0655613	0.582641	1.51384	0.99337	-0.666622	19.0206	7.67e-10	2.12e-08
Q8R164	Valacyclovir hydrolase	Bphl	0.09628	0.0679844	0.00835582	-0.891558	-0.170179	1.65578	19.0057	7.76e-10	2.13e-08
Q9DCS3	Enoyl-[acyl-carrier-protein] reductase, mitochondrial	Mecr	0.138256	0.119121	0.0164954	-0.831168	-0.230273	0.288579	18.9695	7.97e-10	2.17e-08
Q01339	Beta-2-glycoprotein 1	Apoh	-0.0993427	-0.284606	0.267297	1.66093	0.745323	-0.343987	18.9657	7.99e-10	2.17e-08
P00375	Dihydrofolate reductase	Dhfr	0.0554101	0.0606233	-0.00254052	-0.634557	-0.157619	0.714326	18.8599	8.65e-10	2.33e-08
Q9CQN1	Heat shock protein 75 kDa, mitochondrial	Trap1	0.121731	0.0175365	-0.0443878	-0.704801	-0.244162	0.213295	18.705	9.71e-10	2.61e-08
P42125	Enoyl-CoA delta isomerase 1, mitochondrial	Eci1	-0.00153219	-0.0276678	-0.15501	-0.667688	-0.0786513	1.61108	18.6566	1.01e-09	2.69e-08
Q8BGA8	Acyl-coenzyme A synthetase ACSM5, mitochondrial	Acsm5	-0.0310722	-0.0689556	-0.132061	-1.06484	-0.322235	-0.452191	18.4829	1.15e-09	3.03e-08
Q5QNS5	Hepatitis A virus cellular receptor 1 homolog	Havcr1	0.0064999	-0.0332478	0.158153	1.54683	0.109433	-2.34804	18.4808	1.15e-09	3.03e-08
Q8BH00	2-aminomuconic semialdehyde dehydrogenase	Aldh8a1	-0.0534569	-0.0156624	-0.124685	-0.927281	-0.295216	1.84113	18.4757	1.15e-09	3.03e-08
Q8C0I1	Alkyldihydroxyacetonephosphate synthase, peroxisomal	Agps	0.0901531	-0.141563	-0.264639	-1.26048	-0.777512	-0.76205	18.3888	1.23e-09	3.22e-08
O08553	Dihydropyrimidinase-related protein 2	Dpysl2	-0.0653491	-0.0508723	0.0977326	0.748634	0.288901	0.458915	18.3579	1.26e-09	3.27e-08
Q64726	Zinc-alpha-2-glycoprotein	Azgp1	-0.167066	-0.128084	0.287185	1.41088	0.441103	-1.26323	18.3207	1.3e-09	3.34e-08
Q8K0E8	Fibrinogen beta chain	Fgb	0.0916256	-0.0948642	0.361839	1.44779	0.357379	0.367863	18.3179	1.3e-09	3.34e-08
Q8C025	Cholinephosphotransferase 1	Chpt1	0.00209191	-0.24213	-0.271719	-1.37404	-0.393197	3.01308	18.2141	1.41e-09	3.59e-08
P16045	Galectin-1	Lgals1	0.0601604	0.0769383	0.10376	1.20237	0.491781	0.702551	18.2072	1.42e-09	3.59e-08
P45952	Medium-chain specific acyl-CoA dehydrogenase, mitochondrial	Acadm	0.0872141	0.0337285	-0.0798903	-0.849541	-0.164577	2.62895	18.1655	1.46e-09	3.69e-08
P08122	Collagen alpha-2(IV) chain	Col4a2	0.0436721	-0.130264	0.116932	1.11942	0.915038	0.440083	18.1047	1.53e-09	3.84e-08
Q8JZZ0	UDP-glucuronosyltransferase 3A2	Ugt3a2	0.0629974	-0.14335	-0.217189	-1.2189	-0.549564	0.807469	18.0546	1.59e-09	3.97e-08
P51174	Long-chain specific acyl-CoA dehydrogenase, mitochondrial	Acadl	0.0303264	-0.00568219	-0.135325	-0.698651	-0.171374	2.07616	17.9466	1.73e-09	4.3e-08
Q922D8	C-1-tetrahydrofolate synthase, cytoplasmic	Mthfd1	0.1201	0.0522999	-0.0347067	-0.644042	-0.138059	0.977122	17.9148	1.77e-09	4.38e-08
Q8K2Z2	Pre-mRNA-processing factor 39	Prpf39	-0.0808381	-0.141207	-0.216591	-1.12918	-0.390143	1.31652	17.8844	1.82e-09	4.46e-08
Q91WV7	Amino acid transporter heavy chain SLC3A1	Slc3a1	0.0148455	-0.00416871	-0.0696896	-1.03393	-0.186743	-0.016132	17.857	1.85e-09	4.53e-08
P51658	Estradiol 17-beta-dehydrogenase 2	Hsd17b2	-0.0132711	-0.120587	-0.243524	-1.2732	-0.485024	-2.08309	17.8325	1.89e-09	4.59e-08
P06800	Receptor-type tyrosine-protein phosphatase C	Ptprc	-0.0281068	-0.0401279	0.618884	2.18214	0.916148	-2.1736	17.7836	1.96e-09	4.75e-08
P26150	3 beta-hydroxysteroid dehydrogenase/Delta 5-->4-isomerase type 3	Hsd3b3	-0.0476952	-0.231481	-0.255055	-1.18777	-0.600546	-0.447642	17.7723	1.98e-09	4.76e-08
Q61838	Pregnancy zone protein	Pzp	-0.0669916	-0.102106	0.256345	1.18065	0.226731	1.8109	17.7489	2.02e-09	4.83e-08
P13595	Neural cell adhesion molecule 1	Ncam1	-0.0138745	-0.0188127	0.0910842	0.881959	0.115225	-2.18347	17.7064	2.08e-09	4.96e-08
Q9WTP6	Adenylate kinase 2, mitochondrial	Ak2	0.0545091	0.0656931	-0.0541095	-0.575325	-0.141445	1.15795	17.6651	2.15e-09	5.1e-08
Q8CFZ5	Solute carrier family 22 member 12	Slc22a12	0.0475792	-0.0293532	-0.131727	-0.910497	-0.29012	0.30104	17.6587	2.16e-09	5.1e-08
Q9D032	Single-stranded DNA-binding protein 3	Ssbp3	0.0304793	-0.192034	0.926522	3.02484	1.20565	-1.98882	17.6372	2.2e-09	5.16e-08
Q91ZA3	Propionyl-CoA carboxylase alpha chain, mitochondrial	Pcca	0.0698087	0.00139384	-0.0496782	-0.857747	-0.234006	1.07464	17.5875	2.29e-09	5.32e-08
P01029	Complement C4-B	C4b	-0.155229	-0.0694717	0.456399	1.51962	0.436043	-1.34463	17.5856	2.29e-09	5.32e-08
P82198	Transforming growth factor-beta-induced protein ig-h3	Tgfbi	-0.0804955	-0.155083	0.0259883	1.3433	0.725065	-2.50402	17.4998	2.45e-09	5.66e-08
Q9QXC1	Fetuin-B	Fetub	-0.0711393	-0.134705	0.349022	1.53994	0.606122	-0.530478	17.4893	2.47e-09	5.68e-08
Q99LC5	Electron transfer flavoprotein subunit alpha, mitochondrial	Etfa	0.0567296	0.0397461	-0.036553	-0.826025	-0.116429	2.68421	17.4761	2.5e-09	5.71e-08
Q91WT9	Cystathionine beta-synthase	Cbs	0.055683	-0.0102175	-0.00187338	-0.778885	-0.177721	0.839367	17.4653	2.52e-09	5.73e-08
Q60847	Collagen alpha-1(XII) chain	Col12a1	-0.0740354	-0.142963	0.0531175	1.09449	0.221922	-1.53941	17.4478	2.55e-09	5.78e-08
P63038	60 kDa heat shock protein, mitochondrial	Hspd1	0.0565268	0.0340135	-0.0897263	-0.831948	-0.228262	1.7616	17.4048	2.64e-09	5.95e-08
Q8CHT0	Delta-1-pyrroline-5-carboxylate dehydrogenase, mitochondrial	Aldh4a1	0.118472	0.157516	-0.00584018	-0.675615	0.0409704	2.48288	17.3486	2.76e-09	6.14e-08
P04186	Complement factor B	Cfb	0.114183	0.0204306	0.290267	1.4222	0.501458	-0.672432	17.3481	2.76e-09	6.14e-08
P06801	NADP-dependent malic enzyme	Me1	0.0165315	-0.0441433	-0.104701	-0.971005	-0.44592	0.440102	17.3471	2.76e-09	6.14e-08
P11930	Acyl-coenzyme A diphosphatase NUDT19	Nudt19	-0.00892252	-0.063713	-0.181473	-1.21147	-0.553335	1.38243	17.329	2.8e-09	6.18e-08
Q8CC88	von Willebrand factor A domain-containing protein 8	Vwa8	0.0320923	-0.079627	-0.157942	-0.835752	-0.319225	0.328591	17.3258	2.81e-09	6.18e-08
P41593	Parathyroid hormone/parathyroid hormone-related peptide receptor	Pth1r	0.122063	0.0173102	0.00477039	-0.935254	-0.532871	-1.60254	17.3165	2.83e-09	6.2e-08
Q07235	Glia-derived nexin	Serpine2	-0.0907087	-0.125207	0.0244859	1.6079	0.448712	-2.64733	17.2873	2.9e-09	6.31e-08
Q8QZT1	Acetyl-CoA acetyltransferase, mitochondrial	Acat1	0.0584278	-0.0766174	-0.13045	-1.05139	-0.411048	2.8375	17.2817	2.91e-09	6.31e-08
Q61129	Complement factor I	Cfi	0.103979	-0.0185217	0.396501	1.57055	0.682167	-1.48861	17.2695	2.94e-09	6.35e-08
Q8QZS1	3-hydroxyisobutyryl-CoA hydrolase, mitochondrial	Hibch	0.0262163	0.084665	-0.0532235	-0.757534	-0.259184	0.104843	17.2149	3.07e-09	6.6e-08
P16332	Methylmalonyl-CoA mutase, mitochondrial	Mmut	0.0266092	-0.0119399	-0.0890571	-0.824528	-0.260221	0.275735	17.1443	3.24e-09	6.94e-08
Q63844	Mitogen-activated protein kinase 3	Mapk3	-0.00726474	0.0458945	0.0970268	0.664432	0.213118	-0.139962	17.1393	3.26e-09	6.94e-08
Q8VDD5	Myosin-9	Myh9	0.0760619	-0.00938124	0.0843511	0.694975	0.364259	0.572428	17.1233	3.3e-09	6.99e-08
Q9Z2I9	Succinate--CoA ligase [ADP-forming] subunit beta, mitochondrial	Sucla2	0.118873	0.109801	-0.0455983	-0.626234	-0.0912551	0.973151	17.118	3.31e-09	6.99e-08
Q8C407	Protein YIPF4	Yipf4	-0.224941	-0.159618	-0.375184	-1.43658	-0.653464	1.89402	17.0673	3.45e-09	7.25e-08
Q05793	Basement membrane-specific heparan sulfate proteoglycan core protein	Hspg2	-0.00601946	-0.133961	0.107378	0.920018	0.132292	-0.280391	17.0355	3.54e-09	7.39e-08
Q02788	Collagen alpha-2(VI) chain	Col6a2	0.0916273	0.0256385	0.281315	1.18759	0.428941	0.925664	17.0306	3.55e-09	7.39e-08
Q61576	Peptidyl-prolyl cis-trans isomerase FKBP10	Fkbp10	-0.0541345	-0.0879198	0.150054	1.53665	0.315081	-3.10858	17.0266	3.56e-09	7.39e-08
Q9DBC7	cAMP-dependent protein kinase type I-alpha regulatory subunit	Prkar1a	-0.0487599	-0.00938149	0.0343674	0.698855	0.252244	-1.45836	17.0024	3.63e-09	7.5e-08
Q3ULD5	Methylcrotonoyl-CoA carboxylase beta chain, mitochondrial	Mccc2	0.0986615	0.00772677	-0.0737189	-0.909307	-0.295877	0.520498	16.9867	3.68e-09	7.56e-08
Q8C650	Septin-10	Septin10	-0.08504	-0.186821	-0.317331	-0.908553	-0.65985	0.42811	16.9126	3.9e-09	7.99e-08
Q91X72	Hemopexin	Hpx	-0.0782086	-0.244127	0.390307	2.12179	1.06906	1.64039	16.8996	3.94e-09	8.04e-08
P12246	Serum amyloid P-component	Apcs	0.223571	-0.100217	1.17503	5.01778	1.74558	0.0745257	16.8847	3.99e-09	8.1e-08
P08905	Lysozyme C-2	Lyz2	0.0559697	-0.0423157	0.418571	1.51964	0.967574	2.30165	16.8364	4.15e-09	8.38e-08
Q8K389	CDK5 regulatory subunit-associated protein 2	Cdk5rap2	-0.0147481	-0.226226	-0.407021	-1.03691	-0.663387	1.99524	16.8031	4.26e-09	8.57e-08
P06684	Complement C5	C5	-0.190568	-0.127341	0.246939	1.36591	0.325074	-2.01296	16.7921	4.3e-09	8.61e-08
Q8BH97	Reticulocalbin-3	Rcn3	-0.011544	0.0904286	0.237936	1.32726	0.732276	-1.52615	16.7776	4.35e-09	8.68e-08
P29351	Tyrosine-protein phosphatase non-receptor type 6	Ptpn6	0.0797291	0.0516402	0.228153	0.998225	0.470106	-1.06876	16.7079	4.6e-09	9.14e-08
Q91YD6	Villin-like protein	Vill	0.0321617	-0.159884	-0.115312	-0.994448	-0.544973	-1.27284	16.6377	4.87e-09	9.63e-08
P28076	Proteasome subunit beta type-9	Psmb9	0.187853	0.215208	0.188744	1.5471	0.916335	-1.63184	16.6257	4.92e-09	9.69e-08
P40124	Adenylyl cyclase-associated protein 1	Cap1	0.0145007	-0.0206099	0.100568	0.742874	0.360101	-0.425137	16.5833	5.09e-09	9.98e-08
Q8VCG4	Complement component C8 gamma chain	C8g	-0.00204237	0.013378	0.623015	1.33018	0.474664	-0.850564	16.5141	5.38e-09	1.05e-07
Q9EQK5	Major vault protein	Mvp	0.0386128	-0.0193665	0.111178	0.869389	0.369062	-0.979498	16.472	5.57e-09	1.08e-07
Q8R550	SH3 domain-containing kinase-binding protein 1	Sh3kbp1	-0.199018	-0.133632	0.0819619	1.32561	0.372899	-2.4995	16.4672	5.59e-09	1.08e-07
Q07456	Protein AMBP	Ambp	-0.0104989	-0.101434	0.58148	2.31496	1.0238	0.128634	16.4226	5.8e-09	1.12e-07
Q8R0Y6	Cytosolic 10-formyltetrahydrofolate dehydrogenase	Aldh1l1	0.0315202	-0.0469147	-0.153799	-0.880949	-0.291522	1.35247	16.3486	6.16e-09	1.18e-07
Q8VCM7	Fibrinogen gamma chain	Fgg	0.0660867	-0.0857259	0.286628	1.42518	0.355054	0.585292	16.3385	6.21e-09	1.19e-07
Q9DCM2	Glutathione S-transferase kappa 1	Gstk1	0.0470646	-0.0495012	-0.127681	-0.937415	-0.241643	-0.106555	16.3076	6.37e-09	1.21e-07
Q9CYW4	Haloacid dehalogenase-like hydrolase domain-containing protein 3	Hdhd3	0.052346	0.0670351	0.0349563	-0.663015	-0.188819	-0.82446	16.28	6.52e-09	1.24e-07
Q8K1B8	Fermitin family homolog 3	Fermt3	0.0560481	-0.124768	0.19214	1.32919	0.746276	-1.59235	16.2684	6.58e-09	1.24e-07
Q9D6Y7	Mitochondrial peptide methionine sulfoxide reductase	Msra	0.0210055	0.0122477	-0.0541311	-0.726243	-0.112379	2.27954	16.2593	6.63e-09	1.25e-07
Q8BZ09	Mitochondrial 2-oxodicarboxylate carrier	Slc25a21	-0.0247124	-0.0555701	-0.171532	-0.947052	-0.291637	-1.17039	16.2392	6.74e-09	1.26e-07
Q5SSZ5	Tensin-3	Tns3	-0.0456763	-0.0748944	-0.123305	0.732384	0.0743062	-1.6831	16.2167	6.87e-09	1.28e-07
P42225	Signal transducer and activator of transcription 1	Stat1	-0.0319514	-0.0270564	-0.0191862	1.40175	0.647797	-1.26602	16.2014	6.96e-09	1.29e-07
Q8VC69	Solute carrier family 22 member 6	Slc22a6	-0.00424163	-0.0680884	-0.191864	-1.02859	-0.303665	0.880655	16.1961	6.99e-09	1.29e-07
Q9DBL1	Short/branched chain specific acyl-CoA dehydrogenase, mitochondrial	Acadsb	0.0880264	0.0204257	-0.104572	-0.709395	-0.183549	0.908998	16.1811	7.07e-09	1.3e-07
P13707	Glycerol-3-phosphate dehydrogenase [NAD(+)], cytoplasmic	Gpd1	0.0649035	0.0499351	-0.0655173	-0.634724	-0.170701	1.41732	16.1281	7.39e-09	1.36e-07
Q8BGV3	Tumor-associated calcium signal transducer 2	Tacstd2	0.017739	-0.157842	0.198487	1.09318	0.349581	-1.01766	16.1237	7.42e-09	1.36e-07
P50285	Flavin-containing monooxygenase 1	Fmo1	0.00235372	-0.134865	-0.182018	-0.912944	-0.448524	0.418994	16.1151	7.47e-09	1.36e-07
Q8R4R6	Nucleoporin NUP35	Nup35	-0.0770706	-0.194113	0.110057	0.828582	0.305411	-0.574862	16.0779	7.7e-09	1.4e-07
Q99MR8	Methylcrotonoyl-CoA carboxylase subunit alpha, mitochondrial	Mccc1	0.111349	0.00186596	-0.0469982	-0.858437	-0.26552	0.786889	16.0656	7.78e-09	1.41e-07
Q9JKF1	Ras GTPase-activating-like protein IQGAP1	Iqgap1	-0.0174246	-0.0385993	0.0591432	0.685158	0.287947	-0.602127	16.0323	8e-09	1.44e-07
P01631	Ig kappa chain V-II region 26-10	-	0.314327	0.105347	0.601467	2.33774	1.61999	1.39502	16.0171	8.1e-09	1.45e-07
Q8QZY2	Glycerate kinase	Glyctk	0.0464167	0.0622232	-0.0925048	-0.82219	-0.189437	0.0546614	16.0156	8.11e-09	1.45e-07
P01902	H-2 class I histocompatibility antigen, K-D alpha chain	H2-K1	-0.109961	-0.132034	0.0776633	1.10332	0.234639	-2.65183	15.9921	8.27e-09	1.47e-07
Q921M7	CYFIP-related Rac1 interactor B	Cyrib	-0.212574	-0.125131	0.0581631	1.42187	0.47208	-2.01444	15.9756	8.38e-09	1.49e-07
P01837	Immunoglobulin kappa constant	Igkc	0.296944	0.242603	0.788047	2.39786	1.54857	1.62184	15.9489	8.57e-09	1.52e-07
B2RXR6	Serine/threonine-protein phosphatase 6 regulatory ankyrin repeat subunit B	Ankrd44	-0.0301903	-0.160207	0.0570597	0.875702	0.277358	-2.40745	15.9265	8.73e-09	1.53e-07
Q8BJD1	Inter-alpha-trypsin inhibitor heavy chain H5	Itih5	-0.0326382	-0.13263	0.574595	1.25292	-0.0146244	-0.966409	15.926	8.74e-09	1.53e-07
Q8VCR7	Putative protein-lysine deacylase ABHD14B	Abhd14b	0.0168611	-0.0166149	-0.0931859	-0.684644	-0.173658	3.21321	15.9248	8.75e-09	1.53e-07
P48678	Prelamin-A/C	Lmna	0.0393998	-0.0184093	0.0173308	0.627749	0.3219	0.544827	15.8766	9.1e-09	1.59e-07
Q8R0N6	Hydroxyacid-oxoacid transhydrogenase, mitochondrial	Adhfe1	-0.0696229	-0.113613	-0.186692	-1.01181	-0.330803	0.310301	15.8685	9.17e-09	1.59e-07
Q9CRB8	Mitochondrial fission process protein 1	Mtfp1	-0.0344309	0.0916166	-0.0883057	-1.10014	-0.539797	-1.04482	15.8572	9.25e-09	1.6e-07
P24549	Aldehyde dehydrogenase 1A1	Aldh1a1	-0.0342009	-0.0202961	0.251159	1.1019	0.898475	-0.586919	15.8394	9.39e-09	1.62e-07
P21460	Cystatin-C	Cst3	0.139346	0.167333	0.274248	1.2467	0.846168	1.10786	15.8162	9.58e-09	1.64e-07
A2A9C3	KICSTOR complex protein SZT2	Szt2	0.230049	-0.126714	-0.033628	-1.10211	-0.244601	0.0437442	15.6775	1.08e-08	1.84e-07
Q3UQ28	Peroxidasin homolog	Pxdn	-0.0906458	-0.0619015	0.00179637	1.56028	0.144404	-2.86601	15.6751	1.08e-08	1.84e-07
Q9D8Y7	Tumor necrosis factor alpha-induced protein 8-like protein 2	Tnfaip8l2	-0.0530346	-0.10172	0.166827	1.57758	0.367998	-3.23442	15.6643	1.09e-08	1.85e-07
P47802	Metaxin-1	Mtx1	0.0505077	-0.00805466	-0.117639	-0.683735	-0.190275	-0.21903	15.655	1.1e-08	1.85e-07
Q9QXG4	Acetyl-coenzyme A synthetase, cytoplasmic	Acss2	-0.0432982	-0.0344704	-0.16119	-0.701705	-0.241107	0.580718	15.6354	1.11e-08	1.88e-07
P16460	Argininosuccinate synthase	Ass1	0.0644741	0.0840806	-0.0666213	-0.770376	-0.112339	3.07361	15.5992	1.15e-08	1.93e-07
P97371	Proteasome activator complex subunit 1	Psme1	-0.176875	-0.215732	0.0355052	0.957248	0.386477	0.396362	15.583	1.16e-08	1.95e-07
Q9Z2I8	Succinate--CoA ligase [GDP-forming] subunit beta, mitochondrial	Suclg2	0.101551	0.104218	-0.010217	-0.679028	-0.0751077	1.8328	15.49	1.26e-08	2.09e-07
P29699	Alpha-2-HS-glycoprotein	Ahsg	-0.0559274	-0.0806395	0.336163	1.42309	0.591964	1.56393	15.4893	1.26e-08	2.09e-07
P13020	Gelsolin	Gsn	-0.0251396	-0.0179622	0.102448	0.767978	0.163568	1.1394	15.4506	1.3e-08	2.16e-07
Q91WS0	CDGSH iron-sulfur domain-containing protein 1	Cisd1	0.0906037	0.00810411	-0.116819	-0.71991	-0.254971	2.06912	15.4258	1.33e-08	2.19e-07
Q9DBD0	Inhibitor of carbonic anhydrase	Inhca	-0.043678	0.00312586	0.300374	1.12839	0.273691	-1.48017	15.4172	1.34e-08	2.2e-07
P38647	Stress-70 protein, mitochondrial	Hspa9	0.092578	0.0843401	-0.0122457	-0.580087	-0.0531589	1.27773	15.3954	1.37e-08	2.24e-07
O54782	Epididymis-specific alpha-mannosidase	Man2b2	-0.255396	-0.160393	0.0421439	0.969486	0.34495	-1.31916	15.359	1.41e-08	2.3e-07
Q9CZN7	Serine hydroxymethyltransferase, mitochondrial	Shmt2	0.106167	0.0466243	-0.0689849	-0.869515	-0.19638	1.25358	15.3541	1.41e-08	2.3e-07
Q05920	Pyruvate carboxylase, mitochondrial	Pc	0.101264	0.0115203	-0.13279	-0.900898	-0.267897	1.40955	15.3515	1.42e-08	2.3e-07
Q91V76	Ester hydrolase C11orf54 homolog	4931406C07Rik	0.0120502	0.0303377	0.00202011	-0.674727	-0.134581	3.03354	15.3233	1.45e-08	2.33e-07
Q8BKZ9	Pyruvate dehydrogenase protein X component, mitochondrial	Pdhx	0.115834	0.0917492	-0.00599147	-0.58839	-0.0554197	-0.247688	15.3232	1.45e-08	2.33e-07
Q9WVL0	Maleylacetoacetate isomerase	Gstz1	0.0704743	-0.0857362	-0.0866357	-0.827488	-0.150635	0.869168	15.3213	1.45e-08	2.33e-07
Q99M87	DnaJ homolog subfamily A member 3, mitochondrial	Dnaja3	0.108399	-0.0414027	-0.0465103	-0.707171	-0.202039	-0.697368	15.2901	1.49e-08	2.39e-07
Q91VT4	3-oxoacyl-[acyl-carrier-protein] reductase	Cbr4	0.14029	-0.00202193	-0.129709	-0.734435	-0.112569	-0.608541	15.282	1.5e-08	2.39e-07
P42208	Septin-2	Septin2	0.0967641	0.0725209	0.0510243	0.698652	0.31881	0.220905	15.2819	1.5e-08	2.39e-07
Q91WU0	Carboxylesterase 1F	Ces1f	0.0251311	-0.0977013	-0.185626	-1.14998	-0.398453	1.3844	15.2715	1.52e-08	2.4e-07
Q9Z0L8	Gamma-glutamyl hydrolase	Ggh	-0.216159	-0.286429	0.0695271	2.30023	0.346952	-3.53065	15.2621	1.53e-08	2.41e-07
Q6P5H2	Nestin	Nes	0.0581685	-0.0273223	0.209926	1.10166	0.45892	-1.57823	15.2531	1.54e-08	2.42e-07
Q9JJU8	Adapter Sh3bgrl	Sh3bgrl	0.0489594	0.0996683	0.222518	0.972951	0.547665	0.385015	15.2273	1.58e-08	2.47e-07
P49300	C-type lectin domain family 10 member A	Clec10a	-0.0199693	-0.0696122	0.173026	1.13184	-0.102536	-1.06214	15.2073	1.6e-08	2.5e-07
Q99KC8	von Willebrand factor A domain-containing protein 5A	Vwa5a	0.0279116	-0.0552815	0.140339	0.902545	0.531347	-0.520565	15.2066	1.6e-08	2.5e-07
P39039	Mannose-binding protein A	Mbl1	0.0117352	-0.0194908	0.232389	1.48667	0.743451	2.12034	15.1926	1.62e-08	2.52e-07
Q60928	Glutathione hydrolase 1 proenzyme	Ggt1	-0.000865462	-0.000319668	-0.0475673	-0.746549	-0.19353	2.35063	15.1327	1.71e-08	2.64e-07
Q9JHS4	ATP-dependent Clp protease ATP-binding subunit clpX-like, mitochondrial	Clpx	0.0642325	0.00537127	-0.0582655	-0.557333	-0.180881	-0.731862	15.1317	1.71e-08	2.64e-07
P29391	Ferritin light chain 1	Ftl1	0.0486436	0.116852	0.454158	1.89273	1.06548	0.973556	15.1114	1.74e-08	2.67e-07
Q91YP0	L-2-hydroxyglutarate dehydrogenase, mitochondrial	L2hgdh	0.0696944	0.00655687	-0.0728494	-0.709707	-0.15944	-0.359773	15.1001	1.76e-08	2.69e-07
Q922H2	[Pyruvate dehydrogenase (acetyl-transferring)] kinase isozyme 3, mitochondrial	Pdk3	0.0669944	0.000481408	-0.140339	-0.683676	-0.207578	-0.793712	15.0923	1.77e-08	2.69e-07
Q8BNY6	Neuronal calcium sensor 1	Ncs1	-0.0177578	-0.110016	0.0500676	1.41458	0.239116	-0.398886	15.0915	1.77e-08	2.69e-07
P13597	Intercellular adhesion molecule 1	Icam1	-0.124	-0.119678	0.256773	0.96094	0.514746	-0.862161	15.0807	1.79e-08	2.71e-07
P10605	Cathepsin B	Ctsb	0.0257368	-0.105331	0.1053	0.81387	0.483421	-0.235362	15.0517	1.83e-08	2.77e-07
P24270	Catalase	Cat	0.0173373	-0.117235	-0.252413	-0.919149	-0.382941	2.52546	15.0342	1.86e-08	2.8e-07
E9Q9D5	Rab-like protein 2A	Rabl2	-0.069799	-0.0964923	0.18785	2.0197	0.771209	-0.59725	15.0245	1.88e-08	2.82e-07
Q9DC50	Peroxisomal carnitine O-octanoyltransferase	Crot	0.0621193	-0.0572805	-0.199166	-1.136	-0.704222	0.464715	14.9757	1.96e-08	2.93e-07
Q62468	Villin-1	Vil1	0.053953	0.00743193	-0.0145834	-0.604297	-0.129721	1.44609	14.8848	2.12e-08	3.15e-07
Q00519	Xanthine dehydrogenase/oxidase	Xdh	0.0811602	0.0367844	0.118431	1.02088	0.547804	-1.57563	14.8844	2.12e-08	3.15e-07
Q9D281	Protein Noxp20	Fam114a1	-0.196057	-0.132	-0.0125157	0.922705	0.259069	-2.93034	14.874	2.14e-08	3.17e-07
P84096	Rho-related GTP-binding protein RhoG	Rhog	-0.0542715	-0.230642	0.00572319	0.906136	0.27673	-1.67612	14.869	2.15e-08	3.17e-07
P99024	Tubulin beta-5 chain	Tubb5	0.0432499	-0.0606366	0.160591	1.05926	0.383956	0.873192	14.8659	2.15e-08	3.17e-07
Q9JK42	[Pyruvate dehydrogenase (acetyl-transferring)] kinase isozyme 2, mitochondrial	Pdk2	0.0528467	0.00694673	-0.0750349	-0.650488	-0.213065	-1.0765	14.8526	2.18e-08	3.2e-07
Q9CVB6	Actin-related protein 2/3 complex subunit 2	Arpc2	0.0382633	-0.0829416	0.00554375	0.635211	0.210632	-0.454518	14.8331	2.21e-08	3.24e-07
P28825	Meprin A subunit alpha	Mep1a	0.0527728	0.0672506	-0.114744	-0.943625	-0.221945	2.21163	14.794	2.29e-08	3.34e-07
P01592	Immunoglobulin J chain	Jchain	0.155698	0.413382	1.10761	2.74238	1.97151	0.352577	14.7445	2.39e-08	3.48e-07
Q7TNE1	Succinate--hydroxymethylglutarate CoA-transferase	Sugct	0.147707	-0.0621645	-0.0152995	-0.7947	-0.177546	-0.74115	14.7404	2.4e-08	3.48e-07
P97872	Flavin-containing monooxygenase 5	Fmo5	0.0278391	-0.0513607	-0.159241	-0.882063	-0.55587	-0.126472	14.7353	2.41e-08	3.48e-07
Q80XL6	Acyl-CoA dehydrogenase family member 11	Acad11	0.0747598	-0.0142455	-0.147568	-0.825809	-0.299677	-0.0754281	14.6912	2.51e-08	3.61e-07
Q9DCZ4	MICOS complex subunit Mic26	Apoo	0.0148836	-0.153307	-0.191654	-1.06269	-0.426144	0.808853	14.6743	2.54e-08	3.64e-07
O88342	WD repeat-containing protein 1	Wdr1	0.0393288	0.0121972	0.0779459	0.684747	0.321512	1.26393	14.6743	2.54e-08	3.64e-07
P32020	Sterol carrier protein 2	Scp2	0.0549972	-0.0357148	-0.119445	-0.900932	-0.370765	2.92015	14.6435	2.61e-08	3.72e-07
P28063	Proteasome subunit beta type-8	Psmb8	0.061416	0.120625	0.104355	1.20163	0.567716	-0.975837	14.641	2.62e-08	3.72e-07
Q8BMF4	Dihydrolipoyllysine-residue acetyltransferase component of pyruvate dehydrogenase complex, mitochondrial	Dlat	0.0514805	-0.0368638	-0.0740568	-0.741023	-0.249602	1.85932	14.638	2.63e-08	3.72e-07
P08226	Apolipoprotein E	Apoe	-0.258458	-0.249786	1.29783	3.90264	1.14409	1.68756	14.6045	2.7e-08	3.82e-07
O35664	Interferon alpha/beta receptor 2	Ifnar2	-0.202155	-0.282326	0.185885	1.42278	0.305134	-1.26312	14.571	2.78e-08	3.93e-07
P43406	Integrin alpha-V	Itgav	-0.0340553	-0.0364508	0.130249	0.781174	0.333704	-1.66133	14.553	2.83e-08	3.98e-07
Q05186	Reticulocalbin-1	Rcn1	0.0504077	0.00344905	0.108145	1.52287	0.683855	-1.58924	14.5107	2.94e-08	4.12e-07
Q3UNZ8	Quinone oxidoreductase-like protein 2	Cryzl2	-0.012503	-0.0881045	-0.157119	-0.979182	-0.261211	0.922648	14.4249	3.17e-08	4.43e-07
P06909	Complement factor H	Cfh	0.202687	0.100582	0.388052	1.92623	0.887982	0.140424	14.4112	3.21e-08	4.47e-07
P98197	Phospholipid-transporting ATPase IH	Atp11a	0.0738909	-0.0457268	-0.0787395	-0.737272	-0.344287	-1.01844	14.3997	3.24e-08	4.5e-07
Q78JN3	Enoyl-CoA delta isomerase 3, peroxisomal	Eci3	0.000310256	-0.103399	-0.26225	-1.4983	-0.569143	0.729187	14.3904	3.26e-08	4.52e-07
Q9R111	Guanine deaminase	Gda	0.0595702	-0.0490379	0.198311	0.85727	0.252201	-1.18324	14.3532	3.37e-08	4.66e-07
Q9DC61	Mitochondrial-processing peptidase subunit alpha	Pmpca	0.0217655	-0.0389495	-0.068081	-0.583422	-0.211201	-0.525674	14.3488	3.39e-08	4.67e-07
Q9CQE5	Regulator of G-protein signaling 10	Rgs10	-0.112143	-0.0976159	0.0648835	1.37553	0.545919	-2.18571	14.3403	3.41e-08	4.68e-07
P23953	Carboxylesterase 1C	Ces1c	-0.128367	-0.023358	0.154698	0.995706	0.229989	1.25608	14.3373	3.42e-08	4.68e-07
Q9JII6	Aldo-keto reductase family 1 member A1	Akr1a1	0.0931222	0.10238	0.0375308	-0.54238	-0.0605707	3.23077	14.2966	3.55e-08	4.84e-07
Q9QZS5	Serine/threonine-protein kinase Sgk2	Sgk2	0.0842516	-0.142055	-0.14228	-0.724216	-0.0891969	-1.22762	14.2771	3.61e-08	4.91e-07
O09159	Lysosomal alpha-mannosidase	Man2b1	-0.0879076	-0.279336	0.00780766	0.883052	0.437427	-1.34205	14.2562	3.68e-08	4.99e-07
Q9WVJ9	EGF-containing fibulin-like extracellular matrix protein 2	Efemp2	-0.0360764	-0.0599475	0.0552654	0.989165	0.219781	-2.07354	14.2495	3.7e-08	5.01e-07
Q9WV54	Acid ceramidase	Asah1	0.0716318	0.0114926	0.24956	1.01122	0.73622	-0.703519	14.1735	3.96e-08	5.34e-07
Q8BND5	Sulfhydryl oxidase 1	Qsox1	0.0561445	-0.109682	0.260497	1.48127	0.341751	-2.24478	14.1092	4.19e-08	5.63e-07
P61226	Ras-related protein Rap-2b	Rap2b	-0.113645	-0.135349	0.152065	1.2501	0.377341	-2.65547	14.1086	4.2e-08	5.63e-07
P35441	Thrombospondin-1	Thbs1	-0.0716267	-0.131804	0.114114	0.889271	0.809169	-1.7958	14.0805	4.3e-08	5.76e-07
Q99JR1	Sideroflexin-1	Sfxn1	0.0641291	-0.0130677	-0.111503	-0.77079	-0.247364	0.584862	14.0316	4.5e-08	6e-07
Q9ES00	Ubiquitin conjugation factor E4 B	Ube4b	0.183863	-0.0242938	-0.226198	-0.774059	-0.480701	-0.0357738	14.0176	4.55e-08	6.06e-07
Q9R0H0	Peroxisomal acyl-coenzyme A oxidase 1	Acox1	0.0469832	-0.168879	-0.278476	-1.20018	-0.543427	1.68355	13.998	4.63e-08	6.15e-07
P29452	Caspase-1	Casp1	-0.0872895	-0.101575	0.111201	1.13709	0.158737	-2.66519	13.9886	4.67e-08	6.18e-07
O55125	Protein NipSnap homolog 1	Nipsnap1	0.0674515	0.0491999	-0.0478739	-0.75819	-0.0518078	0.506644	13.9781	4.72e-08	6.22e-07
P20918	Plasminogen	Plg	0.0242996	-0.0752201	0.230611	1.15862	0.332125	-0.48957	13.9751	4.73e-08	6.22e-07
Q64105	Sepiapterin reductase	Spr	-0.0268043	-0.044391	-0.0589122	-0.572897	-0.173795	2.07708	13.9465	4.85e-08	6.36e-07
Q99L13	3-hydroxyisobutyrate dehydrogenase, mitochondrial	Hibadh	0.018907	-0.00844971	-0.11121	-0.901768	-0.139636	1.14004	13.9445	4.86e-08	6.36e-07
Q9JHU9	Inositol-3-phosphate synthase 1	Isyna1	0.140532	0.0432516	0.250218	1.00053	0.581664	-0.151044	13.8901	5.11e-08	6.66e-07
P49312	Heterogeneous nuclear ribonucleoprotein A1	Hnrnpa1	-0.00331067	-0.0130128	0.0209324	0.554255	0.219563	0.168905	13.8872	5.12e-08	6.66e-07
Q9WTP7	GTP:AMP phosphotransferase AK3, mitochondrial	Ak3	0.0596733	0.0317244	-0.0494167	-0.617058	-0.0653005	1.28838	13.8757	5.18e-08	6.69e-07
P97434	Myosin phosphatase Rho-interacting protein	Mprip	-0.0269205	0.00445514	0.0691768	0.686498	0.339373	-1.47053	13.8734	5.19e-08	6.69e-07
Q9QXZ6	Solute carrier organic anion transporter family member 1A1	Slco1a1	-0.0866301	-0.346659	-0.42185	-1.36355	-1.02169	-1.97691	13.8728	5.19e-08	6.69e-07
E9Q414	Apolipoprotein B-100	Apob	-0.142003	-0.119871	0.214357	1.0466	0.142823	-2.12726	13.8475	5.31e-08	6.83e-07
Q3TCN2	Putative phospholipase B-like 2	Plbd2	0.0522605	-0.0115356	0.224997	0.803722	0.485729	-1.22502	13.8139	5.47e-08	7.02e-07
P20060	Beta-hexosaminidase subunit beta	Hexb	-0.0825603	-0.177995	-0.135218	0.542381	0.144926	-0.701231	13.8051	5.52e-08	7.06e-07
P47934	Carnitine O-acetyltransferase	Crat	0.0522883	0.0124079	-0.075609	-0.560288	-0.0534729	0.0273514	13.7978	5.55e-08	7.06e-07
Q8R121	Protein Z-dependent protease inhibitor	Serpina10	-0.221455	-0.247596	0.128711	1.55257	0.229688	-1.36498	13.7967	5.56e-08	7.06e-07
Q9CQA3	Succinate dehydrogenase [ubiquinone] iron-sulfur subunit, mitochondrial	Sdhb	0.0729469	-0.0154993	-0.0585718	-0.619401	-0.107122	2.15326	13.7961	5.56e-08	7.06e-07
P51660	Peroxisomal multifunctional enzyme type 2	Hsd17b4	0.0380596	-0.13865	-0.207983	-0.791612	-0.409055	1.54385	13.7894	5.6e-08	7.08e-07
P10493	Nidogen-1	Nid1	-0.0242886	-0.0930915	0.100252	0.657253	0.50848	-0.252975	13.785	5.62e-08	7.09e-07
Q8K182	Complement component C8 alpha chain	C8a	0.0744278	0.0255327	0.477954	1.28192	0.540938	-1.34607	13.773	5.68e-08	7.15e-07
Q8BUG2	Beta-Ala-His dipeptidase	Cndp1	0.00453432	-0.0350996	-0.0135344	-0.774907	-0.354295	-0.5784	13.7627	5.73e-08	7.19e-07
P01899	H-2 class I histocompatibility antigen, D-B alpha chain	H2-D1	-0.0398196	-0.0588767	-0.0210339	1.2073	0.398689	-0.164168	13.7145	5.99e-08	7.5e-07
Q9JLJ2	4-trimethylaminobutyraldehyde dehydrogenase	Aldh9a1	0.0409335	0.0154999	-0.144437	-0.696175	-0.227336	2.17966	13.6123	6.58e-08	8.19e-07
O88322	Nidogen-2	Nid2	0.0252408	-0.152058	-0.0178981	0.766607	0.108558	-0.60599	13.6113	6.58e-08	8.19e-07
Q9D687	Sodium-dependent neutral amino acid transporter B(0)AT1	Slc6a19	-0.0210077	-0.0866904	-0.0686385	-1.15829	-0.220447	0.688523	13.5718	6.82e-08	8.46e-07
Q8VDK1	Deaminated glutathione amidase	Nit1	0.0201498	-0.0439548	-0.107148	-0.640744	-0.194676	0.700248	13.5705	6.83e-08	8.46e-07
Q62348	Translin	Tsn	-0.0195717	-0.0518707	0.0235541	0.60854	0.405551	-1.16041	13.5609	6.89e-08	8.51e-07
Q9EPB4	Apoptosis-associated speck-like protein containing a CARD	Pycard	-0.114427	-0.149101	0.165653	1.37282	0.509056	-1.86519	13.548	6.98e-08	8.59e-07
P99029	Peroxiredoxin-5, mitochondrial	Prdx5	-0.0501148	-0.0991499	-0.124588	-0.788809	-0.335312	4.47984	13.52	7.16e-08	8.79e-07
Q64345	Interferon-induced protein with tetratricopeptide repeats 3	Ifit3	0.0165673	0.00864544	0.364358	1.75091	0.900091	-3.08719	13.5156	7.19e-08	8.8e-07
Q9D7J4	Cytochrome c oxidase assembly protein COX20, mitochondrial	Cox20	0.037918	0.118453	-0.0797975	-0.727578	-0.106511	-1.72282	13.4947	7.32e-08	8.95e-07
Q8K2I4	Beta-mannosidase	Manba	-0.0827612	-0.113065	0.0779216	0.702055	0.353225	-1.18976	13.4819	7.41e-08	9.03e-07
P50136	2-oxoisovalerate dehydrogenase subunit alpha, mitochondrial	Bckdha	0.15847	0.0330858	-0.03046	-0.703365	-0.15272	-0.69373	13.4721	7.48e-08	9.09e-07
Q2KN98	Cytospin-A	Specc1l	-0.271924	0.00628051	0.0133002	0.563218	0.0174318	-1.80063	13.4528	7.61e-08	9.21e-07
P11688	Integrin alpha-5	Itga5	-0.0236245	-0.0209986	0.286688	1.1081	0.231671	-2.46183	13.4518	7.62e-08	9.21e-07
Q80SU7	Interferon-induced very large GTPase 1	Gvin1	0.213146	-0.0233208	0.447451	1.67799	0.622108	-2.65569	13.4128	7.9e-08	9.53e-07
P68368	Tubulin alpha-4A chain	Tuba4a	0.122013	0.0774826	0.00467124	-0.557821	-0.168561	1.94231	13.3977	8.01e-08	9.62e-07
Q8R0I0	Angiotensin-converting enzyme 2	Ace2	0.00789514	0.0323522	-0.215883	-0.87433	-0.146954	-1.75346	13.3944	8.03e-08	9.62e-07
P53395	Lipoamide acyltransferase component of branched-chain alpha-keto acid dehydrogenase complex, mitochondrial	Dbt	0.1366	0.0271802	-0.0433722	-0.779165	-0.138841	0.528478	13.3943	8.04e-08	9.62e-07
Q62318	Transcription intermediary factor 1-beta	Trim28	0.00795034	0.00305249	0.0763679	0.694484	0.351242	-0.834865	13.3521	8.35e-08	9.97e-07
Q8C165	N-fatty-acyl-amino acid synthase/hydrolase PM20D1	Pm20d1	-0.0212768	-0.144794	-0.136664	-0.715806	-0.296659	-0.568634	13.3429	8.43e-08	1e-06
Q9CPY7	Cytosol aminopeptidase	Lap3	0.0764956	0.00946942	0.000583255	-0.577666	-0.147393	1.28949	13.3349	8.49e-08	1.01e-06
Q61001	Laminin subunit alpha-5	Lama5	-0.031215	-0.0621786	0.0679741	0.630033	0.605043	-0.946717	13.2785	8.94e-08	1.06e-06
Q9D8Y1	Transmembrane protein 126A	Tmem126a	0.138333	0.0158765	-0.00791006	-0.537848	-0.123305	-0.661882	13.2697	9.02e-08	1.07e-06
Q9CZE3	Ras-related protein Rab-32	Rab32	0.0478542	-0.167722	0.0246579	0.795908	0.23057	-1.60548	13.2647	9.06e-08	1.07e-06
Q7TNG8	Probable D-lactate dehydrogenase, mitochondrial	Ldhd	0.111975	0.0860807	0.0996127	-0.650144	-0.100961	2.1203	13.251	9.18e-08	1.08e-06
Q9DB77	Cytochrome b-c1 complex subunit 2, mitochondrial	Uqcrc2	0.0847973	-0.00687747	-0.10544	-0.742704	-0.233679	2.46767	13.2254	9.4e-08	1.1e-06
P51655	Glypican-4	Gpc4	-0.0708139	-0.166423	0.470492	0.782269	-0.295387	-1.01465	13.2238	9.41e-08	1.1e-06
Q8VDT1	Sodium/glucose cotransporter 4	Slc5a9	-0.110269	-0.055605	-0.108476	-0.8744	-0.118199	-0.744427	13.2223	9.42e-08	1.1e-06
Q9JLZ6	Hypermethylated in cancer 2 protein	Hic2	-0.144896	-0.143224	-0.186198	1.43314	0.467488	-0.72482	13.2151	9.49e-08	1.1e-06
P51881	ADP/ATP translocase 2	Slc25a5	0.0542655	0.0807852	-0.122046	-0.677755	-0.232154	3.22453	13.2137	9.5e-08	1.1e-06
Q6Q899	Antiviral innate immune response receptor RIG-I	Rigi	-0.177674	-0.0843079	0.0361214	0.738383	0.354285	-2.17192	13.1604	9.98e-08	1.16e-06
Q80UG5	Septin-9	Septin9	0.0442796	0.047527	0.0725477	0.712391	0.355572	-0.978766	13.1496	1.01e-07	1.17e-06
Q80X72	Leucine-rich repeat-containing protein 15	Lrrc15	-0.0679846	-0.211316	0.0750509	1.41087	0.224189	-2.7575	13.1451	1.01e-07	1.17e-06
A2ARV4	Low-density lipoprotein receptor-related protein 2	Lrp2	0.0437977	-0.00467282	-0.0148373	-0.693311	-0.0528262	0.906478	13.1187	1.04e-07	1.19e-06
Q8VI78	Phospholipase A1 member A	Pla1a	-0.0977914	-0.187911	0.0299486	1.2635	0.242999	-2.75959	13.1097	1.05e-07	1.2e-06
Q9QWR8	Alpha-N-acetylgalactosaminidase	Naga	-0.105258	-0.167561	0.179785	0.848606	0.471595	-0.800049	13.1091	1.05e-07	1.2e-06
Q9ERS2	NADH dehydrogenase [ubiquinone] 1 alpha subcomplex subunit 13	Ndufa13	0.131681	0.104456	-0.00576381	-0.632859	-0.226255	0.492398	13.0787	1.08e-07	1.23e-06
Q62148	Retinal dehydrogenase 2	Aldh1a2	0.411482	0.430792	0.41006	2.57896	1.15511	-2.10287	13.0604	1.1e-07	1.25e-06
Q99L60	V-type proton ATPase subunit C 2	Atp6v1c2	0.14689	0.00144577	-0.111696	-0.565907	-0.290125	-1.72839	13.0259	1.13e-07	1.28e-06
P70389	Insulin-like growth factor-binding protein complex acid labile subunit	Igfals	-0.0543726	-0.203797	0.277066	1.17546	0.0649979	-2.36258	13.0254	1.13e-07	1.28e-06
Q8BUX5	Ammonium transporter Rh type B	Rhbg	-0.00613716	-0.11573	-0.426076	-1.11958	-1.05066	0.122838	13.0233	1.13e-07	1.28e-06
Q61093	Cytochrome b-245 heavy chain	Cybb	-0.138667	-0.0284016	-0.0141304	0.971025	0.162202	-2.31408	12.9744	1.19e-07	1.34e-06
O70370	Cathepsin S	Ctss	-0.0206642	-0.0858308	0.376412	1.83365	1.0492	-0.25248	12.9695	1.19e-07	1.34e-06
Q9QWT9	Kinesin-like protein KIFC1	Kifc1	0.0667557	-0.0277295	0.007127	-0.448423	-0.239838	0.786966	12.9671	1.2e-07	1.34e-06
Q9Z1J3	Cysteine desulfurase	Nfs1	0.0925412	0.0428125	-0.0289256	-0.631352	-0.0999285	-0.274578	12.9662	1.2e-07	1.34e-06
Q60590	Alpha-1-acid glycoprotein 1	Orm1	-0.104238	0.0494016	0.363662	2.05402	0.938798	-1.08273	12.9368	1.23e-07	1.37e-06
P22599	Alpha-1-antitrypsin 1-2	Serpina1b	-0.0850659	-0.0147499	0.324417	1.11259	0.278942	0.812297	12.9222	1.25e-07	1.39e-06
P51855	Glutathione synthetase	Gss	0.068991	0.0781454	-0.0522405	-0.577554	-0.0763975	1.23142	12.8939	1.28e-07	1.42e-06
Q9ET22	Dipeptidyl peptidase 2	Dpp7	0.066639	0.00924366	0.165203	0.842702	0.586107	0.0209002	12.8773	1.3e-07	1.44e-06
Q61553	Fascin	Fscn1	0.0942992	-0.0309061	0.0773279	0.799727	0.299757	-2.00914	12.8749	1.3e-07	1.44e-06
Q9JLB0	Protein PALS2	Pals2	0.0207242	0.0408849	0.0105172	-0.334625	-0.0514626	0.299303	12.863	1.32e-07	1.46e-06
Q8C1B7	Septin-11	Septin11	0.122668	0.0267394	0.0883031	0.657324	0.52252	-0.435285	12.8536	1.33e-07	1.47e-06
Q9D0F9	Phosphoglucomutase-1	Pgm1	-0.0121396	-0.055692	-0.102794	-0.552938	-0.227555	0.293711	12.7947	1.41e-07	1.55e-06
Q03265	ATP synthase subunit alpha, mitochondrial	Atp5f1a	0.130138	0.126668	-0.0100413	-0.58921	-0.1566	2.71324	12.7586	1.46e-07	1.59e-06
Q9D7B6	Isobutyryl-CoA dehydrogenase, mitochondrial	Acad8	0.0324994	-0.0240451	-0.0879043	-0.736035	-0.208151	-0.123964	12.7583	1.46e-07	1.59e-06
O70577	Solute carrier family 22 member 2	Slc22a2	0.0646008	-0.101666	-0.17975	-1.11002	-0.36308	0.188963	12.7362	1.49e-07	1.62e-06
P07356	Annexin A2	Anxa2	-0.0164121	-0.0823647	0.00732742	0.641155	0.147946	1.15093	12.7358	1.49e-07	1.62e-06
Q8VCT4	Carboxylesterase 1D	Ces1d	-0.0234131	-0.114005	-0.105849	-0.804671	-0.325122	0.561624	12.6981	1.54e-07	1.67e-06
Q9DBE0	Cysteine sulfinic acid decarboxylase	Csad	0.00133337	0.000296117	-0.0611237	-0.689173	-0.224647	0.791866	12.6549	1.61e-07	1.74e-06
Q5RKZ7	Molybdenum cofactor biosynthesis protein 1	Mocs1	-0.0190351	-0.0410166	-0.127792	-0.69	-0.0582485	-0.931832	12.652	1.61e-07	1.74e-06
Q9CWG8	Protein arginine methyltransferase NDUFAF7, mitochondrial	Ndufaf7	-0.0736693	-0.0354947	-0.109568	-0.675639	-0.291121	-1.24247	12.6476	1.62e-07	1.75e-06
Q9DBM2	Peroxisomal bifunctional enzyme	Ehhadh	0.114276	-0.124573	-0.237807	-1.21147	-0.574677	1.87365	12.6054	1.69e-07	1.81e-06
P04104	Keratin, type II cytoskeletal 1	Krt1	-0.478988	-0.332992	-0.436215	0.809145	0.0766279	1.13332	12.5917	1.71e-07	1.83e-06
Q91V16	Electron transfer flavoprotein regulatory factor 1	Etfrf1	-0.0809266	-0.0279799	-0.0604298	-0.913597	-0.342052	-0.0234909	12.5894	1.71e-07	1.83e-06
Q99K67	Alpha-aminoadipic semialdehyde synthase, mitochondrial	Aass	0.0180986	-0.042595	-0.0161123	-0.628377	0.0478044	0.961727	12.566	1.75e-07	1.87e-06
P97366	Ecotropic viral integration site 5 protein	Evi5	-0.0391817	-0.146268	0.38956	1.24089	0.645596	-1.27358	12.5636	1.75e-07	1.87e-06
P10404	MLV-related proviral Env polyprotein	-	-0.296041	-0.0187378	0.0799366	1.33139	0.509011	-2.65656	12.5617	1.76e-07	1.87e-06
Q9D0S9	Adenosine 5'-monophosphoramidase HINT2	Hint2	0.103722	0.151828	0.0812063	-0.625749	0.0249835	3.57915	12.5608	1.76e-07	1.87e-06
Q60936	Atypical kinase COQ8A, mitochondrial	Coq8a	0.0760103	0.0248159	-0.0252071	-0.746389	-0.246922	-0.196342	12.5489	1.78e-07	1.88e-06
Q9WV68	Peroxisomal 2,4-dienoyl-CoA reductase [(3E)-enoyl-CoA-producing]	Decr2	-0.0199189	-0.0916062	-0.176414	-0.936229	-0.432905	-0.200852	12.5442	1.79e-07	1.89e-06
Q8BK67	Protein RCC2	Rcc2	0.0201204	-0.0068586	0.178372	1.06086	0.385867	-1.93831	12.5368	1.8e-07	1.9e-06
Q3UFY7	7-methylguanosine phosphate-specific 5'-nucleotidase	Nt5c3b	-0.0450353	-0.0441512	0.015892	-0.650573	-0.232025	-0.362727	12.5106	1.85e-07	1.94e-06
Q9R233	Tapasin	Tapbp	0.252643	0.276207	0.196141	1.49603	0.918833	-2.38569	12.5085	1.85e-07	1.94e-06
P14106	Complement C1q subcomponent subunit B	C1qb	0.010321	-0.0692592	0.431983	2.10126	1.17549	-1.89698	12.4846	1.89e-07	1.97e-06
Q9DCJ1	Target of rapamycin complex subunit LST8	Mlst8	-0.0651358	-0.0477774	0.199728	1.32783	0.311124	-2.51483	12.4844	1.89e-07	1.97e-06
P49182	Heparin cofactor 2	Serpind1	0.014644	0.00621006	0.426151	1.08037	0.475781	-0.930942	12.483	1.9e-07	1.97e-06
P19783	Cytochrome c oxidase subunit 4 isoform 1, mitochondrial	Cox4i1	0.0661231	-0.00481648	-0.0598677	-0.595026	-0.16513	2.64134	12.4768	1.91e-07	1.98e-06
Q8BMS4	Ubiquinone biosynthesis O-methyltransferase, mitochondrial	Coq3	0.142593	0.0373312	0.0548187	-0.68601	-0.192214	-1.45013	12.4751	1.91e-07	1.98e-06
Q9CQH3	NADH dehydrogenase [ubiquinone] 1 beta subcomplex subunit 5, mitochondrial	Ndufb5	0.179802	0.142532	0.0400406	-0.517072	-0.0225828	1.33831	12.4721	1.92e-07	1.98e-06
Q8BPB0	MOB kinase activator 1B	Mob1b	-0.0373769	-0.120835	-0.0640406	0.422639	0.104252	-0.856862	12.471	1.92e-07	1.98e-06
Q8K209	Adhesion G-protein coupled receptor G1	Adgrg1	0.0478736	-0.0628274	0.25106	0.784858	0.349661	-1.86893	12.4694	1.92e-07	1.98e-06
O08966	Solute carrier family 22 member 1	Slc22a1	0.135735	-0.0101294	0.0203354	-0.857259	-0.0367524	-0.767361	12.4568	1.94e-07	2e-06
Q64442	Sorbitol dehydrogenase	Sord	0.0120867	0.0781071	-0.0149028	-0.700767	-0.0919956	3.57534	12.4229	2.01e-07	2.06e-06
P54923	ADP-ribosylhydrolase ARH1	Adprh	-0.0172538	0.00871073	0.126168	0.770466	0.203789	-1.65028	12.3833	2.09e-07	2.14e-06
Q9JHE7	U5 small nuclear ribonucleoprotein TSSC4	Tssc4	-0.0281852	-0.0263517	0.234561	0.723482	0.355418	-0.248588	12.3764	2.1e-07	2.15e-06
P50518	V-type proton ATPase subunit E 1	Atp6v1e1	0.0723039	-0.0134106	-0.0132205	-0.513271	-0.0870252	0.978112	12.3674	2.12e-07	2.16e-06
P01638	Ig kappa chain V-V region L6	-	-0.0213274	-0.050487	0.308945	2.14829	0.664701	-2.26256	12.3599	2.13e-07	2.17e-06
Q3V3R4	Integrin alpha-1	Itga1	0.0304033	-0.122173	0.120244	0.474497	0.207012	-0.38165	12.3537	2.15e-07	2.18e-06
Q60825	Sodium-dependent phosphate transport protein 2A	Slc34a1	0.0781444	-0.08164	-0.131762	-0.83337	-0.349052	0.409244	12.3331	2.19e-07	2.21e-06
Q8VCS0	N-acetylmuramoyl-L-alanine amidase	Pglyrp2	0.0766814	0.143362	0.236939	0.844635	0.157226	-1.25466	12.3319	2.19e-07	2.21e-06
Q8C5P5	5'-nucleotidase domain-containing protein 1	Nt5dc1	0.0451197	-0.147093	0.232227	0.785469	0.249854	-1.75163	12.3319	2.19e-07	2.21e-06
Q8VCN5	Cystathionine gamma-lyase	Cth	-0.0166936	-0.0527546	-0.0723183	-0.786926	-0.068212	1.54135	12.3243	2.21e-07	2.22e-06
Q3UW53	Protein Niban 1	Niban1	-0.0689837	0.074635	0.293332	1.25535	0.798784	-1.87853	12.3239	2.21e-07	2.22e-06
Q9DBT9	Dimethylglycine dehydrogenase, mitochondrial	Dmgdh	0.0316888	0.0524438	-0.0226028	-0.952916	-0.0978089	-0.103436	12.3098	2.24e-07	2.24e-06
Q9JJN5	Carboxypeptidase N catalytic chain	Cpn1	0.00410132	0.0441909	0.247822	1.17464	0.247018	-1.78073	12.299	2.26e-07	2.26e-06
Q6ZQI3	Malectin	Mlec	0.0149654	-0.0170819	-0.0785376	-0.540539	-0.202633	0.383867	12.2515	2.37e-07	2.36e-06
Q9CWS0	N(G),N(G)-dimethylarginine dimethylaminohydrolase 1	Ddah1	0.0652675	0.0644828	0.00239843	-0.62475	-0.0017046	-0.102226	12.2413	2.39e-07	2.38e-06
Q3TUH1	Phosphatidate cytidylyltransferase, mitochondrial	Tamm41	0.00409351	-0.230685	-0.178134	-1.01627	-0.44283	5.27837	12.1887	2.52e-07	2.49e-06
O88909	Organic anion transporter 3	Slc22a8	0.00842459	-0.0823512	-0.087987	-0.827904	-0.123249	0.755638	12.1885	2.52e-07	2.49e-06
O70570	Polymeric immunoglobulin receptor	Pigr	0.175878	-0.068128	0.246241	1.74316	1.45671	-1.94761	12.1873	2.52e-07	2.49e-06
Q8K354	Carbonyl reductase [NADPH] 3	Cbr3	-0.109421	-0.0389025	-0.019873	0.882677	0.505974	-1.16632	12.1816	2.54e-07	2.5e-06
Q91ZU9	Glutamate receptor ionotropic, NMDA 3B	Grin3b	-0.135753	-0.258745	-0.485339	-1.24841	-0.75207	-1.75426	12.1762	2.55e-07	2.51e-06
Q9Z2I0	Mitochondrial proton/calcium exchanger protein	Letm1	0.0539459	0.0323052	0.0286842	-0.578013	-0.0751787	0.0409463	12.1705	2.56e-07	2.52e-06
Q8R1G2	Carboxymethylenebutenolidase homolog	Cmbl	-0.00258803	-0.125028	-0.141235	-0.936041	-0.185318	0.756935	12.1608	2.59e-07	2.54e-06
Q8BH86	D-glutamate cyclase, mitochondrial	Dglucy	0.0664121	0.0766069	0.0497748	-0.528681	0.0608102	0.287971	12.1288	2.67e-07	2.61e-06
P70460	Vasodilator-stimulated phosphoprotein	Vasp	-0.0443165	-0.171442	0.117242	1.04832	0.368979	-0.908125	12.1237	2.68e-07	2.62e-06
O08677	Kininogen-1	Kng1	-0.0701182	0.012447	0.290795	1.34814	0.479334	1.2618	12.0814	2.8e-07	2.73e-06
Q99KI0	Aconitate hydratase, mitochondrial	Aco2	0.0149422	-0.0345299	-0.0708044	-0.711118	-0.176211	3.13111	12.071	2.83e-07	2.75e-06
Q8BWF0	Succinate-semialdehyde dehydrogenase, mitochondrial	Aldh5a1	0.0925247	0.0803988	-0.0214101	-0.723344	-0.138773	-0.10956	12.0694	2.83e-07	2.75e-06
Q00897	Alpha-1-antitrypsin 1-4	Serpina1d	-0.225817	-0.151066	0.233674	0.927473	0.126826	1.04615	12.0466	2.89e-07	2.8e-06
O54865	Guanylate cyclase soluble subunit beta-1	Gucy1b1	-0.0935755	0.0578383	0.218352	1.20268	0.441982	-1.96881	12.0362	2.92e-07	2.82e-06
P47879	Insulin-like growth factor-binding protein 4	Igfbp4	0.0666208	-0.0384157	0.000412237	0.515681	0.214542	-0.419039	12.0344	2.93e-07	2.82e-06
Q62426	Cystatin-B	Cstb	-0.135877	-0.143003	0.0193656	0.866698	0.285946	3.14392	12.0126	2.99e-07	2.88e-06
Q9WUR2	Enoyl-CoA delta isomerase 2	Eci2	0.00569797	-0.0867359	-0.100455	-0.772962	-0.290864	0.392413	11.9495	3.18e-07	3.06e-06
Q3TNA1	Xylulose kinase	Xylb	0.088673	0.0955187	0.0307572	-0.579196	-0.027475	0.937951	11.9332	3.23e-07	3.1e-06
Q3TLP5	Enoyl-CoA hydratase domain-containing protein 2, mitochondrial	Echdc2	0.032432	-0.117244	-0.0511941	-0.788265	-0.171285	1.18468	11.9157	3.29e-07	3.15e-06
Q99JR5	Tubulointerstitial nephritis antigen-like	Tinagl1	-0.215197	-0.325359	-0.0618005	0.553437	0.469673	-0.0768627	11.9018	3.34e-07	3.18e-06
P09055	Integrin beta-1	Itgb1	-0.0512947	-0.0944252	0.0659742	0.453801	0.206023	0.746513	11.8991	3.35e-07	3.18e-06
P0C7T6	Ataxin-1-like	Atxn1l	-0.0737872	-0.171107	-0.135616	-0.879728	-0.297138	3.50473	11.8983	3.35e-07	3.18e-06
P47740	Aldehyde dehydrogenase family 3 member A2	Aldh3a2	0.0680786	-0.030274	-0.053878	-0.767945	-0.257867	0.380271	11.8875	3.38e-07	3.21e-06
Q8K215	LYR motif-containing protein 4	Lyrm4	0.0148078	-0.131613	-0.210751	-0.838155	-0.202503	-0.235913	11.8806	3.41e-07	3.22e-06
Q8CFZ4	Glypican-3	Gpc3	0.00837439	-0.030171	0.585557	2.09209	0.665458	-2.74619	11.8793	3.41e-07	3.22e-06
Q9ERL9	Guanylate cyclase soluble subunit alpha-1	Gucy1a1	0.00372022	-0.0307613	0.101984	1.13361	0.26054	-2.4934	11.8783	3.41e-07	3.22e-06
Q9Z2V4	Phosphoenolpyruvate carboxykinase, cytosolic [GTP]	Pck1	-0.0831864	-0.198307	-0.285653	-1.06257	-0.593289	0.622323	11.8727	3.43e-07	3.23e-06
P16675	Lysosomal protective protein	Ctsa	-0.0512277	-0.047716	0.130737	0.543855	0.363251	1.166	11.8575	3.49e-07	3.27e-06
P50247	Adenosylhomocysteinase	Ahcy	-0.020223	-0.082689	-0.117544	-0.644201	-0.229062	1.19992	11.8341	3.57e-07	3.34e-06
Q80W22	Threonine synthase-like 2	Thnsl2	-0.021923	-0.0932949	-0.0816543	-0.764204	-0.248206	1.04702	11.8329	3.57e-07	3.34e-06
E9PV24	Fibrinogen alpha chain	Fga	0.0490725	0.0117271	0.255857	1.35004	0.348727	0.447323	11.7306	3.95e-07	3.69e-06
Q99J94	Solute carrier organic anion transporter family member 1A6	Slco1a6	-0.105194	-0.244369	-0.279318	-1.26085	-0.499275	-1.37968	11.7142	4.02e-07	3.74e-06
Q80YC5	Coagulation factor XII	F12	-0.0380208	-0.00465532	0.582235	1.28156	0.62657	-1.23425	11.7127	4.02e-07	3.74e-06
Q5M8N4	Epimerase family protein SDR39U1	Sdr39u1	0.0838231	-0.00140201	-0.0473096	-0.711424	-0.320612	-0.39445	11.7006	4.07e-07	3.78e-06
Q8CAK1	Putative transferase CAF17 homolog, mitochondrial	Iba57	0.0634372	0.127093	-0.0526576	-0.711327	-0.0727397	-1.38815	11.6962	4.09e-07	3.78e-06
Q9JKL4	NADH dehydrogenase [ubiquinone] 1 alpha subcomplex assembly factor 3	Ndufaf3	0.0714914	0.0619718	-0.0562923	-0.669932	-0.352341	-1.16824	11.6956	4.09e-07	3.78e-06
Q91XE0	Glycine N-acyltransferase	Glyat	0.089995	-0.00499552	-0.0294315	-0.726151	-0.115359	2.16714	11.6914	4.11e-07	3.79e-06
Q99JF5	Diphosphomevalonate decarboxylase	Mvd	-0.0392686	-0.0649795	-0.146355	-0.623845	-0.225038	-0.838176	11.6851	4.14e-07	3.81e-06
Q9NYQ2	2-Hydroxyacid oxidase 2	Hao2	-0.00350386	0.191717	0.117891	-0.660511	0.30185	1.48495	11.6207	4.41e-07	4.05e-06
Q8R146	Acylamino-acid-releasing enzyme	Apeh	-0.0165112	-0.0132952	-0.0116858	-0.585153	-0.148288	0.907938	11.5692	4.64e-07	4.26e-06
P49429	4-hydroxyphenylpyruvate dioxygenase	Hpd	0.0402551	-0.050998	-0.248071	-0.800634	-0.277116	-1.12884	11.5675	4.65e-07	4.26e-06
Q3TMH2	Secernin-3	Scrn3	0.103108	0.0852017	0.0133104	-0.689658	-0.167979	-0.905501	11.5576	4.7e-07	4.29e-06
P03977	Ig kappa chain V-III region 50S10.1	-	0.0208939	-0.130924	0.355564	1.4402	0.168262	-1.1014	11.5498	4.73e-07	4.32e-06
P67778	Prohibitin 1	Phb1	0.0844006	0.0211981	-0.0439054	-0.522647	-0.120478	2.09228	11.5072	4.94e-07	4.5e-06
Q91WR5	Aldo-keto reductase family 1 member C21	Akr1c21	-0.0273622	-0.0292854	-0.101146	-0.81248	-0.174499	3.07504	11.4898	5.03e-07	4.57e-06
Q8VE38	Oxidoreductase NAD-binding domain-containing protein 1	Oxnad1	-0.0440542	-0.0194061	-0.0904555	-0.819418	-0.38552	-0.107464	11.4862	5.05e-07	4.57e-06
P50544	Very long-chain specific acyl-CoA dehydrogenase, mitochondrial	Acadvl	0.0580633	-0.0128543	-0.0691902	-0.561996	-0.137244	1.5427	11.4581	5.19e-07	4.7e-06
Q6ZQM8	UDP-glucuronosyltransferase 1A7	Ugt1a7	0.0260483	-0.106509	-0.157766	-0.82067	-0.2385	0.663222	11.4048	5.48e-07	4.94e-06
Q9D6J6	NADH dehydrogenase [ubiquinone] flavoprotein 2, mitochondrial	Ndufv2	0.070217	-0.0393934	-0.0138153	-0.645589	-0.124959	1.36826	11.4011	5.5e-07	4.95e-06
O89100	GRB2-related adaptor protein 2	Grap2	-0.100947	-0.0490219	0.0640089	1.17924	0.219618	-3.2583	11.395	5.53e-07	4.97e-06
P16125	L-lactate dehydrogenase B chain	Ldhb	0.0596458	0.0596205	-0.0550552	-0.413352	-0.109968	3.60463	11.3806	5.61e-07	5.04e-06
Q61268	Apolipoprotein C-IV	Apoc4	-0.10407	-0.321697	0.158433	1.1599	0.338733	-0.960624	11.3649	5.7e-07	5.11e-06
P53808	Phosphatidylcholine transfer protein	Pctp	-0.0392392	-0.00454467	-0.119364	-0.71084	-0.346361	0.102935	11.3551	5.76e-07	5.15e-06
P39749	Flap endonuclease 1	Fen1	-0.0364917	-0.000767766	0.084252	0.77189	0.156031	-1.53863	11.342	5.83e-07	5.21e-06
Q9Z2J0	Solute carrier family 23 member 1	Slc23a1	0.0073932	0.0412204	-0.0287484	-0.917024	-0.0562887	-0.957149	11.3359	5.87e-07	5.23e-06
P37804	Transgelin	Tagln	-0.109945	-0.152515	0.0472545	0.834071	0.381443	0.533345	11.3325	5.89e-07	5.24e-06
Q9D172	Glutamine amidotransferase-like class 1 domain-containing protein 3, mitochondrial	Gatd3	0.169711	0.195642	0.0454489	-0.525808	0.105262	1.71145	11.317	5.98e-07	5.31e-06
Q9Z1G3	V-type proton ATPase subunit C 1	Atp6v1c1	0.0868882	0.0239993	-0.0270659	-0.492775	-0.0152744	0.815571	11.3075	6.04e-07	5.35e-06
P08249	Malate dehydrogenase, mitochondrial	Mdh2	0.083632	0.157973	0.03898	-0.505207	-0.0348898	3.212	11.3024	6.07e-07	5.37e-06
Q8C1A5	Thimet oligopeptidase	Thop1	-0.0670247	-0.0742035	0.0520766	0.599452	0.213592	-1.33393	11.2887	6.16e-07	5.43e-06
P29416	Beta-hexosaminidase subunit alpha	Hexa	-0.0984064	-0.431069	0.300724	1.32637	0.426558	-2.24524	11.2813	6.2e-07	5.47e-06
Q9D6R2	Isocitrate dehydrogenase [NAD] subunit alpha, mitochondrial	Idh3a	0.114148	0.0881751	-0.0046721	-0.558657	-0.0357707	1.16043	11.2784	6.22e-07	5.47e-06
Q99MN9	Propionyl-CoA carboxylase beta chain, mitochondrial	Pccb	0.0812779	0.0286558	-0.0736481	-0.881266	-0.218439	0.810953	11.2706	6.27e-07	5.5e-06
P09528	Ferritin heavy chain	Fth1	0.0572646	0.123993	0.412369	1.57909	0.857995	1.42066	11.2445	6.44e-07	5.64e-06
Q499X9	Methionine--tRNA ligase, mitochondrial	Mars2	0.0440422	-0.031564	-0.123791	-0.69556	-0.342473	-2.17684	11.2277	6.55e-07	5.73e-06
Q9D8C4	Interferon-induced 35 kDa protein homolog	Ifi35	-0.03816	-0.0377838	0.257589	0.893851	0.216821	-2.49863	11.2138	6.65e-07	5.8e-06
Q00780	Collagen alpha-1(VIII) chain	Col8a1	0.0301461	-0.0500336	-0.0649906	1.01301	0.10658	-1.55366	11.1794	6.88e-07	5.98e-06
P47753	F-actin-capping protein subunit alpha-1	Capza1	0.021541	0.0197246	0.0221324	0.625934	0.283246	-1.11437	11.1793	6.88e-07	5.98e-06
P09411	Phosphoglycerate kinase 1	Pgk1	0.0294321	0.0808554	-0.00542577	-0.392491	-0.067368	1.93424	11.1735	6.92e-07	6.01e-06
Q8CFE3	REST corepressor 1	Rcor1	-0.00864772	0.0125451	-0.00281583	0.676736	0.0760138	2.12373	11.1716	6.94e-07	6.01e-06
P52196	Thiosulfate sulfurtransferase	Tst	0.0651961	-0.00359106	-0.0681107	-0.646341	0.0116363	1.78892	11.1689	6.96e-07	6.01e-06
P70274	Selenoprotein P	Selenop	-0.203649	-0.274779	0.121426	1.18299	0.491837	-1.84296	11.166	6.98e-07	6.02e-06
P23198	Chromobox protein homolog 3	Cbx3	0.101239	0.0650108	0.0158421	0.653258	0.28427	1.02206	11.1555	7.05e-07	6.07e-06
O70456	14-3-3 protein sigma	Sfn	-0.360579	-0.246972	-0.0160114	0.989564	0.278288	-2.3919	11.1549	7.06e-07	6.07e-06
Q91W90	Thioredoxin domain-containing protein 5	Txndc5	-0.0541099	-0.163699	0.253719	1.02144	0.499818	0.0993814	11.1441	7.13e-07	6.12e-06
Q3UP75	UDP-glucuronosyltransferase 3A1	Ugt3a1	0.110814	-0.0323226	-0.0981406	-0.924871	-0.152674	-0.329071	11.133	7.22e-07	6.18e-06
P54071	Isocitrate dehydrogenase [NADP], mitochondrial	Idh2	0.0726215	0.0457648	-0.0126556	-0.717366	-0.185265	2.54003	11.1146	7.35e-07	6.29e-06
Q9D0K2	Succinyl-CoA:3-ketoacid coenzyme A transferase 1, mitochondrial	Oxct1	0.125493	0.121771	-0.0224167	-0.735051	-0.0428351	1.77806	11.0964	7.49e-07	6.39e-06
O35892	Nuclear autoantigen Sp-100	Sp100	-0.135063	-0.194734	-0.17223	0.981214	0.259129	-2.35312	11.075	7.66e-07	6.52e-06
P12265	Beta-glucuronidase	Gusb	-0.0740618	-0.0603271	0.0055038	0.743206	0.291768	-1.47538	11.0566	7.8e-07	6.63e-06
Q9D708	Protein S100-A16	S100a16	-0.164285	-0.111109	0.0979952	1.16977	0.34055	-2.24314	11.038	7.95e-07	6.75e-06
O35350	Calpain-1 catalytic subunit	Capn1	-0.0591273	-0.153596	-0.00591902	0.49722	0.0875997	-0.939638	11.034	7.99e-07	6.76e-06
O88456	Calpain small subunit 1	Capns1	-0.179745	-0.243279	-0.136661	0.408919	0.182948	-0.855174	10.9881	8.37e-07	7.08e-06
Q8CHH9	Septin-8	Septin8	-0.136369	-0.207087	-0.144226	0.627636	0.0740709	-1.10948	10.9868	8.38e-07	7.08e-06
P23818	Glutamate receptor 1	Gria1	0.0473021	-0.0889012	0.118322	1.13963	0.668959	-1.63569	10.9621	8.6e-07	7.24e-06
Q9WTK5	Nuclear factor NF-kappa-B p100 subunit	Nfkb2	-0.0957542	-0.0385583	0.1704	1.09346	0.283368	-3.42547	10.9534	8.68e-07	7.3e-06
P18528	Ig heavy chain V region 6.96	-	-0.400336	-0.0365853	0.231864	1.76442	0.0461303	-0.102936	10.9279	8.91e-07	7.48e-06
Q9CQX2	Cytochrome b5 type B	Cyb5b	0.0605003	-0.0628826	-0.135497	-0.539933	-0.174016	1.87975	10.9146	9.03e-07	7.57e-06
Q9Z0E6	Guanylate-binding protein 2	Gbp2	-0.103941	-0.155968	-0.0151854	1.04796	0.290489	-2.06463	10.9105	9.07e-07	7.59e-06
Q9CPQ1	Cytochrome c oxidase subunit 6C	Cox6c	0.13115	0.0560183	-0.0519997	-0.518809	-0.089821	2.64008	10.9085	9.09e-07	7.59e-06
P20108	Thioredoxin-dependent peroxide reductase, mitochondrial	Prdx3	0.0792026	0.0664022	-0.0426352	-0.595727	-0.108099	2.38331	10.8833	9.33e-07	7.77e-06
Q8K370	Acyl-CoA dehydrogenase family member 10	Acad10	0.00354301	-0.0958293	-0.126825	-0.851941	-0.290678	0.257461	10.8583	9.57e-07	7.96e-06
Q8BFR4	N-acetylglucosamine-6-sulfatase	Gns	-0.0273841	0.010416	0.0267063	0.53725	0.347504	-0.855947	10.8458	9.69e-07	8.05e-06
Q9DBS1	Transmembrane protein 43	Tmem43	-0.036563	-0.186336	0.0661737	0.766274	0.302597	-2.23635	10.8391	9.76e-07	8.09e-06
Q9D8T3	GTPase RhebL1	Rhebl1	-0.0474082	0.0294599	-0.0845094	-0.641705	-0.262777	4.25031	10.8309	9.85e-07	8.15e-06
Q8K2B3	Succinate dehydrogenase [ubiquinone] flavoprotein subunit, mitochondrial	Sdha	0.13479	0.046941	-0.0555074	-0.555681	-0.116758	2.21669	10.8232	9.92e-07	8.2e-06
Q91YN5	UDP-N-acetylhexosamine pyrophosphorylase	Uap1	-0.00273599	-0.0487944	-0.0845059	-0.50804	-0.248283	-0.724391	10.8038	1.01e-06	8.35e-06
P10923	Osteopontin	Spp1	0.12684	0.0601386	0.154627	1.88991	1.09704	-2.1117	10.792	1.03e-06	8.44e-06
Q8VCY6	U3 small nucleolar RNA-associated protein 6 homolog	Utp6	-0.119027	-0.263543	-0.347324	-1.20195	-0.578836	0.323594	10.7818	1.04e-06	8.51e-06
P97429	Annexin A4	Anxa4	0.0431772	-0.0644289	-0.0293331	0.448765	0.128106	0.17225	10.7572	1.06e-06	8.72e-06
Q6PB66	Leucine-rich PPR motif-containing protein, mitochondrial	Lrpprc	0.052523	-0.035569	-0.0808189	-0.653798	-0.213598	0.00943923	10.7438	1.08e-06	8.83e-06
Q9D404	3-oxoacyl-[acyl-carrier-protein] synthase, mitochondrial	Oxsm	0.0257018	0.0335448	-0.0369541	-0.561689	-0.0776113	-0.034273	10.7344	1.09e-06	8.9e-06
Q02105	Complement C1q subcomponent subunit C	C1qc	0.0726041	-0.113498	0.232062	1.46787	0.696371	-1.63899	10.6647	1.17e-06	9.55e-06
Q80ZS3	Small ribosomal subunit protein mS26	Mrps26	0.0579245	0.057463	-0.153601	-0.571899	-0.0498069	-0.882186	10.6514	1.19e-06	9.67e-06
Q9JK53	Prolargin	Prelp	-0.0489244	-0.213379	-0.0396247	0.399418	0.483568	0.847305	10.6464	1.19e-06	9.7e-06
Q9QZF2	Glypican-1	Gpc1	-0.0583021	-0.078705	0.0179674	0.764039	0.161222	-2.13205	10.6439	1.2e-06	9.71e-06
Q91YS8	Calcium/calmodulin-dependent protein kinase type 1	Camk1	-0.0411627	-0.00552847	0.0415449	0.821006	0.172378	-1.43046	10.6303	1.21e-06	9.83e-06
P11862	Growth arrest-specific protein 2	Gas2	0.1106	-0.0479093	-0.0146753	-0.608645	-0.17125	-0.441597	10.5838	1.27e-06	1.03e-05
Q9CZR2	N-acetylated-alpha-linked acidic dipeptidase 2	Naalad2	0.171892	0.0449909	0.227553	1.16843	0.484127	-2.57725	10.5447	1.33e-06	1.07e-05
O08691	Arginase-2, mitochondrial	Arg2	-0.0221628	-0.0316046	0.0886409	0.798506	0.0820179	-2.24708	10.5369	1.34e-06	1.08e-05
P10852	Amino acid transporter heavy chain SLC3A2	Slc3a2	0.142162	0.0349547	-0.00184411	-0.459162	0.0394819	0.613816	10.5356	1.34e-06	1.08e-05
Q62419	Endophilin-A2	Sh3gl1	-0.115315	-0.0941707	0.188201	0.982093	0.474116	-1.57739	10.5286	1.35e-06	1.08e-05
P11679	Keratin, type II cytoskeletal 8	Krt8	-0.368143	-0.288054	-0.324062	0.641756	0.0593371	-0.383985	10.5179	1.36e-06	1.09e-05
Q06185	ATP synthase subunit e, mitochondrial	Atp5me	0.222242	0.0967343	0.051719	-0.539246	0.0202449	1.46318	10.4922	1.4e-06	1.12e-05
Q9CXN7	Phenazine biosynthesis-like domain-containing protein 2	Pbld2	-0.00560694	-0.152549	-0.126287	-0.714218	-0.227415	-0.67518	10.4897	1.41e-06	1.12e-05
P58802	TBC1 domain family member 10A	Tbc1d10a	-0.151491	-0.0741264	-0.0538673	-0.678082	-0.242485	-1.47176	10.4876	1.41e-06	1.12e-05
Q7TSV4	Phosphopentomutase	Pgm2	-0.0661246	-0.0682902	-0.00705091	0.533584	0.170051	-0.827712	10.4759	1.43e-06	1.14e-05
O35405	5'-3' exonuclease PLD3	Pld3	-0.203104	-0.219947	-0.1342	0.615896	0.170221	-0.855565	10.4482	1.47e-06	1.17e-05
P14824	Annexin A6	Anxa6	0.0235356	-0.0379561	0.0700544	0.661776	0.247256	0.603186	10.4474	1.47e-06	1.17e-05
P42925	Peroxisomal membrane protein 2	Pxmp2	0.05991	-0.19302	-0.424787	-1.17969	-0.531252	-0.385589	10.4206	1.51e-06	1.2e-05
P30355	Arachidonate 5-lipoxygenase-activating protein	Alox5ap	-0.169518	-0.0296372	0.471718	2.79554	1.33506	-2.99134	10.3945	1.55e-06	1.23e-05
A2ASQ1	Agrin	Agrn	-0.0340204	-0.138765	0.128147	0.712882	0.108711	-1.12275	10.3925	1.56e-06	1.23e-05
Q64462	Cytochrome P450 4B1	Cyp4b1	0.00967111	-0.199982	-0.217705	-1.1995	-0.677657	1.40571	10.3779	1.58e-06	1.25e-05
Q8BH35	Complement component C8 beta chain	C8b	0.0415731	-0.0695437	0.48947	1.11482	0.395253	-1.3288	10.3659	1.6e-06	1.26e-05
O35459	Delta(3,5)-Delta(2,4)-dienoyl-CoA isomerase, mitochondrial	Ech1	0.0953307	-0.00664326	-0.0217627	-0.634926	-0.104616	-0.253143	10.3305	1.66e-06	1.31e-05
Q9JM62	Receptor expression-enhancing protein 6	Reep6	-0.0944865	-0.238876	-0.233277	-0.780339	-0.3515	0.695507	10.3278	1.67e-06	1.31e-05
Q80UE6	Serine/threonine-protein kinase WNK4	Wnk4	0.144049	0.0210701	-0.182546	-0.776399	-0.225368	4.8861	10.3235	1.68e-06	1.31e-05
Q91WN1	DnaJ homolog subfamily C member 9	Dnajc9	0.00144942	-0.110341	-0.0760641	-0.875389	-0.0537541	0.811639	10.313	1.69e-06	1.33e-05
Q921H8	3-ketoacyl-CoA thiolase A, peroxisomal	Acaa1a	-0.0589925	-0.111647	-0.217985	-0.81177	-0.405226	0.16391	10.3074	1.7e-06	1.33e-05
Q8R2Q4	Ribosome-releasing factor 2, mitochondrial	Gfm2	0.0857767	0.0281456	0.0278926	-0.597643	-0.100117	-1.14894	10.2947	1.73e-06	1.35e-05
P05202	Aspartate aminotransferase, mitochondrial	Got2	0.0912008	0.0548033	0.035224	-0.483056	-0.051342	1.9707	10.2726	1.77e-06	1.38e-05
P01636	Ig kappa chain V-V region MOPC 149	-	0.380305	0.155767	0.689594	2.44139	0.733861	-1.24498	10.2591	1.79e-06	1.39e-05
Q91VM9	Inorganic pyrophosphatase 2, mitochondrial	Ppa2	0.0583597	0.0857647	0.0314088	-0.626768	0.00969213	0.540585	10.2563	1.8e-06	1.4e-05
Q8K0C4	Lanosterol 14-alpha demethylase	Cyp51a1	0.00186831	-0.0164622	-0.211968	-0.994577	-0.481611	-1.49092	10.2354	1.84e-06	1.42e-05
Q8CGK3	Lon protease homolog, mitochondrial	Lonp1	0.0690775	0.0340906	-0.0306266	-0.638484	-0.106317	0.279274	10.2199	1.87e-06	1.45e-05
P02468	Laminin subunit gamma-1	Lamc1	0.0302889	-0.0296231	0.11319	0.555096	0.583206	-0.419155	10.1975	1.92e-06	1.48e-05
Q9CQC7	NADH dehydrogenase [ubiquinone] 1 beta subcomplex subunit 4	Ndufb4	0.221233	0.135086	-0.00345483	-0.60167	0.0259463	1.82958	10.1932	1.93e-06	1.48e-05
Q9D2R8	Small ribosomal subunit protein mS33	Mrps33	-0.0838796	-0.0124036	-0.188271	-0.647255	-0.239333	0.470549	10.1809	1.95e-06	1.5e-05
P28271	Cytoplasmic aconitate hydratase	Aco1	-0.00133121	-0.00344228	-0.0944499	-0.563996	-0.192461	0.972799	10.1767	1.96e-06	1.5e-05
Q501J2	Adenine nucleotide translocase lysine N-methyltransferase	Antkmt	-0.206983	-0.387656	-0.281225	-1.1958	-0.88031	-1.59506	10.1739	1.97e-06	1.51e-05
Q8BPG6	Inactive C-alpha-formylglycine-generating enzyme 2	Sumf2	-0.0741464	0.180641	0.133979	2.04011	0.936397	-0.251209	10.1633	1.99e-06	1.52e-05
P19536	Cytochrome c oxidase subunit 5B, mitochondrial	Cox5b	0.024915	0.0142456	-0.110206	-0.580836	-0.127218	3.00421	10.1629	1.99e-06	1.52e-05
P58735	Sulfate anion transporter 1	Slc26a1	0.137797	-0.0340426	-0.114091	-0.766852	-0.237302	-1.70841	10.1582	2e-06	1.52e-05
O88428	Bifunctional 3'-phosphoadenosine 5'-phosphosulfate synthase 2	Papss2	0.0717707	0.0233789	-0.06865	-0.607637	0.12044	-0.208005	10.1507	2.02e-06	1.53e-05
P60334	Cysteine dioxygenase type 1	Cdo1	0.171225	0.327597	-0.0530329	-0.850219	-0.0398712	-2.36495	10.1276	2.07e-06	1.57e-05
O88986	2-amino-3-ketobutyrate coenzyme A ligase, mitochondrial	Gcat	0.136673	0.0418133	0.125694	-0.609798	0.186008	-0.945943	10.1171	2.09e-06	1.59e-05
Q9CXJ4	Mitochondrial potassium channel ATP-binding subunit	Abcb8	0.133573	-0.024116	-0.0414806	-0.667701	-0.277763	-1.38077	10.1126	2.1e-06	1.59e-05
Q9WTQ5	A-kinase anchor protein 12	Akap12	0.00936051	-0.193262	-0.00228711	1.07936	0.47996	-1.73726	10.0752	2.18e-06	1.65e-05
Q9D273	Corrinoid adenosyltransferase MMAB	Mmab	0.0079154	-0.0149615	0.0178165	-0.61732	0.0331629	-1.02498	10.0633	2.21e-06	1.67e-05
O70318	Band 4.1-like protein 2	Epb41l2	0.0400168	0.0530233	0.0638383	0.910574	0.530053	-1.57435	10.063	2.21e-06	1.67e-05
Q9D964	Glycine amidinotransferase, mitochondrial	Gatm	0.0272206	-0.0402754	-0.102042	-1.12818	-0.224418	1.08163	10.0504	2.24e-06	1.69e-05
Q91WL5	Cytochrome P450 4A12A	Cyp4a12a	-0.00458381	-0.342683	0.0763372	-1.29366	-0.6572	-1.66587	10.0432	2.26e-06	1.7e-05
Q61070	Etoposide-induced protein 2.4	Ei24	-0.11443	-0.20034	-0.336175	-1.0608	-0.437731	2.17667	10.0254	2.31e-06	1.73e-05
Q60759	Glutaryl-CoA dehydrogenase, mitochondrial	Gcdh	0.0683407	-0.0523626	-0.0837117	-0.885557	-0.279733	0.950738	10.0241	2.31e-06	1.73e-05
Q8BH61	Coagulation factor XIII A chain	F13a1	-0.0544932	-0.240914	-0.0466068	1.15101	0.304453	-2.00462	10.0054	2.36e-06	1.76e-05
Q99MB2	Mitochondrial fission regulator 1	Mtfr1	0.0201091	-0.022656	0.0523166	-0.602762	-0.181614	-2.17551	10.0015	2.37e-06	1.77e-05
Q8C079	Striatin-interacting protein 1	Strip1	0.073676	0.13276	-0.0818301	-0.698137	-0.14561	0.906835	9.98989	2.39e-06	1.78e-05
O70433	Four and a half LIM domains protein 2	Fhl2	-0.00302365	0.128396	0.0438916	0.945701	0.62324	0.737517	9.98896	2.4e-06	1.78e-05
Q9CR68	Cytochrome b-c1 complex subunit Rieske, mitochondrial	Uqcrfs1	0.155223	0.0621765	-0.0350409	-0.704447	-0.140211	1.81135	9.98527	2.41e-06	1.79e-05
P97328	Ketohexokinase	Khk	0.127276	0.159844	0.106764	-0.701485	0.0614042	0.597532	9.9769	2.43e-06	1.8e-05
Q9DBX3	Sushi domain-containing protein 2	Susd2	0.0602998	0.0321876	0.106741	-0.493625	0.0366658	1.51637	9.9507	2.5e-06	1.85e-05
Q05816	Fatty acid-binding protein 5	Fabp5	0.0925231	0.253525	0.116435	1.10895	0.47114	-0.59025	9.9422	2.52e-06	1.87e-05
Q3UIR3	E3 ubiquitin-protein ligase DTX3L	Dtx3l	-0.0815262	-0.133241	0.0857831	1.11249	0.434031	-3.49636	9.94053	2.53e-06	1.87e-05
Q60604	Scinderin	Scin	-0.0837038	-0.0632012	-0.0709804	0.488566	0.156109	-0.361296	9.92903	2.56e-06	1.89e-05
Q8BWQ1	UDP-glucuronosyltransferase 2A3	Ugt2a3	-0.0285033	-0.144252	-0.13587	-0.66322	-0.317995	-2.08593	9.92659	2.56e-06	1.89e-05
P59158	Solute carrier family 12 member 3	Slc12a3	0.0722184	0.0238046	-0.0212577	-0.697064	-0.188856	-0.890846	9.89217	2.66e-06	1.96e-05
Q61581	Insulin-like growth factor-binding protein 7	Igfbp7	-0.0607484	-0.0318616	0.0798468	0.901143	0.565306	-0.05263	9.88992	2.67e-06	1.96e-05
P68510	14-3-3 protein eta	Ywhah	0.0595347	0.091362	0.00312316	0.643846	0.429076	-0.543474	9.88544	2.68e-06	1.96e-05
Q8CG76	Aflatoxin B1 aldehyde reductase member 2	Akr7a2	0.150018	0.106777	0.0165542	-0.644924	0.0153857	0.963308	9.86923	2.73e-06	2e-05
Q8BP40	Lysophosphatidic acid phosphatase type 6	Acp6	0.0213346	-0.0274674	-0.017842	-0.632876	-0.109685	-0.100628	9.85993	2.76e-06	2.01e-05
P16294	Coagulation factor IX	F9	-0.111041	-0.190973	0.152935	0.954013	0.032196	-1.52965	9.85109	2.78e-06	2.03e-05
Q78KK3	Solute carrier family 22 member 18	Slc22a18	-0.0556731	-0.113568	-0.191603	-1.30095	-0.424062	1.59362	9.83426	2.83e-06	2.06e-05
O88343	Electrogenic sodium bicarbonate cotransporter 1	Slc4a4	0.0964725	-0.00788809	-0.0860744	-0.830203	-0.16207	0.430435	9.81614	2.89e-06	2.1e-05
Q9WVH9	Fibulin-5	Fbln5	-0.215442	-0.459675	-0.0897887	0.696944	-0.00114997	-1.34067	9.75539	3.09e-06	2.24e-05
Q9D2G2	Dihydrolipoyllysine-residue succinyltransferase component of 2-oxoglutarate dehydrogenase complex, mitochondrial	Dlst	0.147375	0.198212	0.0400036	-0.520718	0.0292844	1.46346	9.75199	3.1e-06	2.25e-05
P09470	Angiotensin-converting enzyme	Ace	0.0868233	0.00963699	0.00235329	-0.47562	-0.24339	-0.468065	9.74964	3.11e-06	2.25e-05
Q91ZR3	CREB/ATF bZIP transcription factor	Crebzf	0.00992999	0.0556078	-0.0434347	-0.645795	-0.211541	1.87053	9.74873	3.11e-06	2.25e-05
O89020	Afamin	Afm	-0.28069	-0.130052	0.317842	0.923886	0.116477	-0.68052	9.74779	3.11e-06	2.25e-05
P18525	Ig heavy chain V region 5-84	-	-0.0172421	-0.0803018	0.277486	1.15674	-0.0770782	-1.04647	9.72751	3.18e-06	2.29e-05
Q8CAQ8	MICOS complex subunit Mic60	Immt	0.124744	0.0880772	-0.011099	-0.512972	0.0298219	0.820581	9.71996	3.21e-06	2.31e-05
Q61767	NADPH-dependent 3-keto-steroid reductase Hsd3b4	Hsd3b4	-0.0164972	-0.0425356	-0.183257	-0.782722	0.0424341	-0.302718	9.71112	3.24e-06	2.33e-05
Q61592	Growth arrest-specific protein 6	Gas6	-0.0823884	-0.0888374	0.0196742	0.774011	0.286074	-3.13773	9.70917	3.25e-06	2.33e-05
Q09014	Neutrophil cytosol factor 1	Ncf1	-0.0736993	-0.0851346	0.0656379	0.954628	0.0518072	-3.45578	9.7067	3.26e-06	2.33e-05
Q8R2Z5	von Willebrand factor A domain-containing protein 1	Vwa1	-0.0471287	0.463731	0.627549	1.5985	0.0510533	-2.24416	9.70245	3.27e-06	2.34e-05
Q8K262	Placenta-specific protein 9	Plac9	-0.192649	-0.588461	-0.00830978	2.01166	0.183013	-1.36742	9.68772	3.33e-06	2.37e-05
Q9QXN5	Inositol oxygenase	Miox	0.0235198	-0.0407581	0.0275574	-0.656593	-0.103505	0.858014	9.68334	3.34e-06	2.38e-05
P15947	Kallikrein-1	Klk1	0.0522389	0.0423606	0.334263	1.50826	0.494533	-0.584156	9.67373	3.38e-06	2.4e-05
Q9CQ75	NADH dehydrogenase [ubiquinone] 1 alpha subcomplex subunit 2	Ndufa2	0.122834	0.0275411	-0.0537707	-0.516562	-0.052819	1.4479	9.66495	3.41e-06	2.42e-05
Q7TMS5	Broad substrate specificity ATP-binding cassette transporter ABCG2	Abcg2	-0.0271651	-0.00079126	-0.0224579	-0.581716	-0.136356	0.711117	9.66388	3.41e-06	2.42e-05
Q9D2R6	Cytochrome c oxidase assembly factor 3 homolog, mitochondrial	Coa3	0.0576908	-0.0657357	-0.0324648	-0.606264	-0.136696	-0.0615087	9.61818	3.59e-06	2.54e-05
P47713	Cytosolic phospholipase A2	Pla2g4a	-0.34655	-0.368545	-0.111409	0.758395	-0.169965	-4.30224	9.61062	3.62e-06	2.56e-05
Q9JHK5	Pleckstrin	Plek	-0.150234	-0.0452458	0.13781	1.2065	0.394899	-1.8879	9.60675	3.63e-06	2.57e-05
D0QMC3	Myeloid cell nuclear differentiation antigen-like protein	Mndal	-0.00352898	-0.00122045	0.0784278	0.539365	0.0818481	-2.32395	9.58742	3.71e-06	2.62e-05
O09114	Prostaglandin-H2 D-isomerase	Ptgds	0.0958851	0.00443727	0.0243561	0.965115	0.557777	-1.16681	9.57818	3.75e-06	2.64e-05
Q3THE2	Myosin regulatory light chain 12B	Myl12b	-0.165624	0.0121841	0.0092933	0.632163	0.0568297	1.51438	9.55059	3.87e-06	2.72e-05
P37040	NADPH--cytochrome P450 reductase	Por	0.0569731	-0.0650491	-0.0941391	-0.679371	-0.293254	0.0667681	9.53741	3.92e-06	2.75e-05
Q8VE22	Small ribosomal subunit protein mS23	Mrps23	-0.0651635	-0.0815485	-0.0188147	-0.654981	-0.216303	-0.895049	9.5147	4.02e-06	2.82e-05
P01831	Thy-1 membrane glycoprotein	Thy1	0.0446012	0.10145	0.00523697	1.672	0.466675	-1.47478	9.51122	4.04e-06	2.83e-05
G5E8K5	Ankyrin-3	Ank3	0.124225	0.0753086	-0.00262072	-0.407415	-0.0347888	-0.903381	9.49963	4.09e-06	2.86e-05
Q80XN0	D-beta-hydroxybutyrate dehydrogenase, mitochondrial	Bdh1	0.0114363	-0.109836	-0.0943862	-0.817453	-0.456288	0.9396	9.48135	4.17e-06	2.91e-05
Q9DCV4	Regulator of microtubule dynamics protein 1	Rmdn1	-0.0316896	-0.0665054	-0.0638285	-0.523607	-0.177824	-0.481389	9.46355	4.26e-06	2.97e-05
P35486	Pyruvate dehydrogenase E1 component subunit alpha, somatic form, mitochondrial	Pdha1	0.0900707	0.0431452	-0.0458166	-0.579801	-0.127749	1.07059	9.46236	4.26e-06	2.97e-05
Q07813	Apoptosis regulator BAX	Bax	-0.134699	-0.144345	0.0948435	0.553279	0.204816	0.206907	9.46021	4.27e-06	2.97e-05
Q99LY9	NADH dehydrogenase [ubiquinone] iron-sulfur protein 5	Ndufs5	0.129697	0.0288909	-0.0458129	-0.571769	-0.0524863	1.25262	9.44075	4.37e-06	3.03e-05
P16301	Phosphatidylcholine-sterol acyltransferase	Lcat	0.0499053	0.00717551	0.375427	1.08458	0.650174	-2.49883	9.42644	4.44e-06	3.07e-05
P06797	Procathepsin L	Ctsl	-0.00499234	-0.0227887	0.0599565	1.02191	0.49079	-0.490913	9.41634	4.49e-06	3.1e-05
Q8K0D5	Elongation factor G, mitochondrial	Gfm1	0.0581322	0.0191091	-0.0463157	-0.629966	-0.179457	-0.369264	9.40238	4.56e-06	3.15e-05
P56392	Cytochrome c oxidase subunit 7A1, mitochondrial	Cox7a1	0.0752527	-0.0299921	-0.108886	-0.8154	-0.349021	2.32677	9.39569	4.59e-06	3.16e-05
Q60631	Growth factor receptor-bound protein 2	Grb2	0.0421617	0.0187043	0.00629197	0.691422	0.299349	-1.62738	9.39179	4.61e-06	3.17e-05
Q61879	Myosin-10	Myh10	-0.000713356	-0.113386	0.000443359	0.333962	0.183596	-0.721744	9.38904	4.62e-06	3.18e-05
Q02956	Protein kinase C zeta type	Prkcz	-0.103639	-0.0902222	-0.0809063	-0.902866	-0.195644	-2.4029	9.38629	4.64e-06	3.18e-05
Q3U7R1	Extended synaptotagmin-1	Esyt1	-0.147225	-0.25388	0.0148133	0.91889	0.223426	-2.14427	9.38445	4.65e-06	3.19e-05
Q9R0L6	Pericentriolar material 1 protein	Pcm1	0.0456542	0.049842	0.1813	1.26597	0.145007	0.924357	9.37611	4.69e-06	3.21e-05
Q91VA1	Choline transporter-like protein 4	Slc44a4	0.0948728	0.04428	0.0843576	-0.402409	0.00215842	-0.202834	9.37368	4.7e-06	3.21e-05
Q91UZ4	Prolyl hydroxylase EGLN3	Egln3	0.254111	0.110619	0.18004	1.13323	0.781451	-1.14981	9.35239	4.82e-06	3.29e-05
Q8BGB8	Ubiquinone biosynthesis protein COQ4 homolog, mitochondrial	Coq4	-0.00995876	-0.0921393	-0.0643	-0.806212	-0.248451	-0.175403	9.3475	4.84e-06	3.3e-05
Q9Z0X1	Apoptosis-inducing factor 1, mitochondrial	Aifm1	0.110277	0.00591887	-0.0516503	-0.660797	-0.154047	0.660903	9.34344	4.86e-06	3.31e-05
Q9ESE1	Lipopolysaccharide-responsive and beige-like anchor protein	Lrba	0.0339392	-0.0177648	-0.0914101	-0.404751	-0.177653	-0.918749	9.34072	4.88e-06	3.31e-05
Q78IK4	MICOS complex subunit Mic27	Apool	0.130155	0.093907	0.0438162	-0.452997	0.0666238	-0.588109	9.34045	4.88e-06	3.31e-05
P24638	Lysosomal acid phosphatase	Acp2	-0.0959704	-0.0995203	0.219156	1.01161	0.133038	-2.33465	9.32785	4.95e-06	3.35e-05
Q8BG05	Heterogeneous nuclear ribonucleoprotein A3	Hnrnpa3	0.0289455	-0.0818052	-0.0246236	0.368042	0.13169	1.01937	9.32378	4.97e-06	3.36e-05
B2RSH2	Guanine nucleotide-binding protein G(i) subunit alpha-1	Gnai1	0.0518274	-0.0124741	-0.00657791	-0.678659	-0.143565	-1.06103	9.31975	4.99e-06	3.37e-05
Q9CY97	RNA polymerase II subunit A C-terminal domain phosphatase SSU72	Ssu72	-0.209833	-0.0337186	0.182304	0.857967	0.0113356	-0.920599	9.31364	5.03e-06	3.39e-05
P28862	Stromelysin-1	Mmp3	0.141998	0.219174	0.283545	1.67072	0.934137	-1.9272	9.30372	5.08e-06	3.42e-05
P18894	D-amino-acid oxidase	Dao	0.0935247	-0.211348	-0.203656	-1.04718	-0.544187	-0.771917	9.29686	5.12e-06	3.45e-05
Q08093	Calponin-2	Cnn2	0.178474	0.123192	0.14941	0.855751	0.648618	-0.226596	9.29129	5.15e-06	3.46e-05
Q61205	Platelet-activating factor acetylhydrolase IB subunit alpha1	Pafah1b3	-0.091261	-0.0858679	0.149486	0.682809	0.33566	-0.462006	9.29118	5.16e-06	3.46e-05
Q9DBB9	Carboxypeptidase N subunit 2	Cpn2	-0.158229	-0.0267446	0.206973	0.668987	-0.0775334	0.132741	9.28005	5.22e-06	3.5e-05
Q9CXD6	Mitochondrial calcium uniporter regulator 1	Mcur1	0.120295	0.016493	-0.0309372	-0.650482	-0.133655	-0.501567	9.25332	5.38e-06	3.6e-05
P35700	Peroxiredoxin-1	Prdx1	0.0450614	0.00962866	-0.0771333	-0.405599	-0.246686	2.50985	9.25103	5.39e-06	3.6e-05
P61028	Ras-related protein Rab-8B	Rab8b	0.240377	0.0972379	0.338312	1.49415	0.8186	-1.62097	9.24752	5.41e-06	3.61e-05
Q99KP3	Lambda-crystallin homolog	Cryl1	0.0823172	0.0905876	0.0291371	-0.506214	-0.0474642	1.79767	9.24591	5.42e-06	3.61e-05
Q924N4	Solute carrier family 12 member 6	Slc12a6	0.102997	0.106081	-0.130376	-0.839593	-0.0734422	-2.75282	9.23156	5.51e-06	3.66e-05
Q64176	Carboxylesterase 1E	Ces1e	-0.0543622	-0.172504	-0.125879	-1.02587	-0.441255	-1.24412	9.22568	5.55e-06	3.68e-05
Q8VEM8	Solute carrier family 25 member 3	Slc25a3	0.0911092	0.0411813	-0.0596379	-0.614945	-0.16793	2.19693	9.21959	5.59e-06	3.7e-05
P01644	Ig kappa chain V-V region HP R16.7	-	-0.172793	-0.215644	0.524072	2.66558	2.49983	0.569183	9.2158	5.61e-06	3.71e-05
O09131	Glutathione S-transferase omega-1	Gsto1	0.0302543	0.0265521	-0.00396979	0.704156	0.346338	0.248508	9.20796	5.66e-06	3.74e-05
Q4VBE4	Pikachurin	Egflam	0.275355	0.20586	0.853886	1.77382	0.2852	-1.6915	9.19908	5.72e-06	3.77e-05
P06281	Renin-1	Ren1	-0.0313367	-0.13223	-0.186934	-1.31138	-0.845634	0.404786	9.19263	5.76e-06	3.8e-05
O35855	Branched-chain-amino-acid aminotransferase, mitochondrial	Bcat2	0.088884	0.0239155	-0.0480802	-0.775186	-0.286006	0.553365	9.18715	5.79e-06	3.81e-05
Q8VCH0	3-ketoacyl-CoA thiolase B, peroxisomal	Acaa1b	0.149318	0.0529565	-0.215366	-1.04607	-0.285739	0.052455	9.18066	5.83e-06	3.84e-05
Q9CQ54	NADH dehydrogenase [ubiquinone] 1 subunit C2	Ndufc2	0.0970826	-0.0125567	-0.0356448	-0.52929	-0.126686	1.18376	9.17235	5.89e-06	3.87e-05
Q9D051	Pyruvate dehydrogenase E1 component subunit beta, mitochondrial	Pdhb	0.0928081	0.0402655	-0.0270465	-0.696903	-0.181841	1.12308	9.17094	5.9e-06	3.87e-05
O35857	Mitochondrial import inner membrane translocase subunit TIM44	Timm44	0.0237847	-0.0403353	-0.0535928	-0.506492	-0.0420922	-0.671689	9.16386	5.95e-06	3.89e-05
Q8C7G5	Apolipoprotein A-V	Apoa5	0.0604885	0.25235	0.588203	1.63273	0.228189	-1.01592	9.14838	6.05e-06	3.96e-05
O08807	Peroxiredoxin-4	Prdx4	-0.166187	-0.0253168	0.124396	0.713719	0.254697	-0.959476	9.13791	6.12e-06	4e-05
Q8K1Z0	Ubiquinone biosynthesis protein COQ9, mitochondrial	Coq9	0.189583	0.0660273	0.0177155	-0.668394	0.0821317	0.0661142	9.12492	6.21e-06	4.05e-05
Q64727	Vinculin	Vcl	-0.0115967	-0.0170431	0.0197866	0.434534	0.246072	0.68066	9.11987	6.25e-06	4.07e-05
P07901	Heat shock protein HSP 90-alpha	Hsp90aa1	0.058249	0.013573	-0.0604905	-0.282415	-0.158028	0.967102	9.10568	6.35e-06	4.13e-05
Q6URW6	Myosin-14	Myh14	-0.0380509	-0.0979309	-0.122655	-0.473116	-0.25666	-1.1811	9.08763	6.48e-06	4.21e-05
A2AJL3	FGGY carbohydrate kinase domain-containing protein	Fggy	0.0948988	0.0251921	0.0816113	-0.632405	-0.0701994	0.0366034	9.07122	6.6e-06	4.28e-05
O54990	Prominin-1	Prom1	0.0445826	0.19345	0.0994772	0.976492	0.58453	-1.36556	9.04565	6.79e-06	4.4e-05
O35988	Syndecan-4	Sdc4	-0.0580622	-0.0710084	0.440615	1.86612	-0.0425495	0.525697	9.02828	6.93e-06	4.48e-05
Q923I7	Sodium/glucose cotransporter 2	Slc5a2	0.13527	0.0250782	-0.0703341	-0.86777	0.0114297	0.540763	9.00924	7.08e-06	4.57e-05
Q08879	Fibulin-1	Fbln1	-0.0206149	-0.0561702	0.501048	1.45693	0.7435	-1.28106	9.00234	7.13e-06	4.6e-05
Q8R0Y8	Mitochondrial coenzyme A transporter SLC25A42	Slc25a42	0.0356488	-0.222612	-0.286797	-1.05727	-0.431622	-0.917657	8.98589	7.27e-06	4.68e-05
P57746	V-type proton ATPase subunit D	Atp6v1d	0.0978018	0.0874676	0.0384721	-0.473762	-0.00882137	0.355235	8.9571	7.51e-06	4.83e-05
P56395	Cytochrome b5	Cyb5a	0.0689675	0.0321972	0.0617385	-0.76425	-0.255351	2.1552	8.95629	7.52e-06	4.83e-05
P01878	Ig alpha chain C region	-	0.19443	0.296025	0.431216	2.32109	2.01733	0.157656	8.94865	7.58e-06	4.86e-05
Q3TBD2	Rho GTPase-activating protein 45	Arhgap45	-0.016779	0.00492077	0.109466	0.963037	0.112364	-3.2432	8.94316	7.63e-06	4.89e-05
Q8CC35	Synaptopodin	Synpo	0.126574	0.0653061	0.391258	0.998383	0.692596	-0.971447	8.93318	7.72e-06	4.93e-05
Q9CXI0	2-methoxy-6-polyprenyl-1,4-benzoquinol methylase, mitochondrial	Coq5	0.242724	0.194266	0.0246037	-0.542228	-0.112755	-1.49866	8.92588	7.78e-06	4.97e-05
Q8VDG5	Phosphopantothenate--cysteine ligase	Ppcs	0.111355	0.0139497	-0.0324511	-0.495014	-0.16851	-0.408871	8.92236	7.81e-06	4.98e-05
O08532	Voltage-dependent calcium channel subunit alpha-2/delta-1	Cacna2d1	0.0467035	-0.225312	0.215527	0.984672	0.385178	-2.51687	8.91063	7.92e-06	5.04e-05
Q8BWT1	3-ketoacyl-CoA thiolase, mitochondrial	Acaa2	0.0394135	0.00192443	-0.0718379	-0.661891	-0.0531824	1.72111	8.91058	7.92e-06	5.04e-05
Q9CQZ6	NADH dehydrogenase [ubiquinone] 1 beta subcomplex subunit 3	Ndufb3	0.139028	0.0498505	0.0449512	-0.445226	-0.00694513	2.32118	8.90802	7.94e-06	5.04e-05
P61922	4-aminobutyrate aminotransferase, mitochondrial	Abat	-0.0378294	-0.141072	-0.0563093	-0.961343	-0.205398	0.365442	8.90437	7.97e-06	5.06e-05
Q9QZW0	Phospholipid-transporting ATPase 11C	Atp11c	-0.0614098	-0.0921778	-0.136193	-0.659522	-0.250173	4.33707	8.90276	7.99e-06	5.06e-05
Q8VC30	Triokinase/FMN cyclase	Tkfc	0.024149	-0.0216155	-0.000124256	-0.654105	-0.140927	0.964669	8.87939	8.2e-06	5.19e-05
Q99MZ6	Unconventional myosin-VIIb	Myo7b	-0.0162085	-0.06834	-0.047619	-0.481647	-0.135835	-1.27911	8.87311	8.26e-06	5.22e-05
Q3V3R1	Monofunctional C1-tetrahydrofolate synthase, mitochondrial	Mthfd1l	0.0938169	0.086663	0.29729	0.986674	0.282542	-2.16409	8.8726	8.27e-06	5.22e-05
Q3UTJ2	Sorbin and SH3 domain-containing protein 2	Sorbs2	-0.0217433	-0.143178	-0.0706217	0.515232	0.247192	-0.838488	8.85585	8.43e-06	5.31e-05
Q9R0Q6	Actin-related protein 2/3 complex subunit 1A	Arpc1a	0.154184	0.11288	0.0153149	-0.459057	-0.0703541	0.0910669	8.85337	8.45e-06	5.32e-05
Q8BV49	Pyrin and HIN domain-containing protein 1	Pyhin1	-0.0594082	-0.0657098	0.0837258	1.24872	0.264672	-3.41124	8.85234	8.46e-06	5.32e-05
Q8BVI4	Dihydropteridine reductase	Qdpr	0.0110723	-0.102329	-0.0618192	-0.706591	-0.23422	0.629002	8.83611	8.62e-06	5.41e-05
Q9CYH2	Peroxiredoxin-like 2A	Prxl2a	-0.0152354	-0.141506	-0.12143	-0.621959	-0.344022	0.470291	8.83465	8.63e-06	5.41e-05
P59999	Actin-related protein 2/3 complex subunit 4	Arpc4	-0.0634165	-0.0966561	-0.0478589	0.531235	0.0838052	1.00864	8.82872	8.69e-06	5.44e-05
Q3URS9	Mitochondrial potassium channel	Ccdc51	0.125184	0.0188446	0.0495828	-0.544942	-0.128581	-2.09059	8.81495	8.83e-06	5.52e-05
Q8CFX1	GDH/6PGL endoplasmic bifunctional protein	H6pd	-0.0748559	-0.176969	0.061221	0.642358	0.23234	-0.15588	8.80559	8.93e-06	5.57e-05
Q9CPU2	NADH dehydrogenase [ubiquinone] 1 beta subcomplex subunit 2, mitochondrial	Ndufb2	0.0470844	-0.0151243	-0.120258	-0.568602	-0.144367	1.98076	8.79314	9.05e-06	5.64e-05
Q9D7V9	N-acylethanolamine-hydrolyzing acid amidase	Naaa	-0.160561	-0.0882021	0.254934	0.767107	0.42099	-2.00846	8.79105	9.08e-06	5.65e-05
Q8BYF6	Sodium-coupled monocarboxylate transporter 1	Slc5a8	-0.164958	-0.132787	-0.235605	-1.06194	-0.506459	-0.145129	8.78961	9.09e-06	5.65e-05
Q5SXY1	Cytospin-B	Specc1	-0.0336954	-0.0354228	0.0508693	0.736432	0.333875	-1.46632	8.78556	9.13e-06	5.67e-05
O35488	Long-chain fatty acid transport protein 2	Slc27a2	0.0187204	-0.128345	-0.160942	-1.05594	-0.385514	0.935095	8.76815	9.32e-06	5.77e-05
P11438	Lysosome-associated membrane glycoprotein 1	Lamp1	0.144059	0.17249	0.0833185	0.619473	0.325156	0.866756	8.76708	9.33e-06	5.77e-05
Q01279	Epidermal growth factor receptor	Egfr	-0.111832	-0.255916	0.278592	0.805753	0.189023	-0.817214	8.76135	9.39e-06	5.81e-05
Q9CQQ7	ATP synthase F(0) complex subunit B1, mitochondrial	Atp5pb	0.0828966	-0.0118254	-0.0928436	-0.646082	-0.162489	1.30151	8.75126	9.5e-06	5.87e-05
Q8JZQ2	AFG3-like protein 2	Afg3l2	0.0814627	0.037044	-0.0466302	-0.416146	-0.0533535	-0.7769	8.73021	9.73e-06	6e-05
P02469	Laminin subunit beta-1	Lamb1	0.0412076	0.03211	0.0738038	0.505919	0.628149	-0.230927	8.72213	9.82e-06	6.05e-05
P48036	Annexin A5	Anxa5	-0.00673765	0.0654915	0.0870939	0.522746	0.229666	1.98332	8.71762	9.87e-06	6.07e-05
Q9WVK4	EH domain-containing protein 1	Ehd1	0.0127892	-0.072806	-0.0357612	-0.527207	-0.0969868	0.234298	8.70971	9.96e-06	6.12e-05
Q921S7	Large ribosomal subunit protein mL37	Mrpl37	0.116077	0.039461	-0.0109917	-0.476333	-0.124141	-1.22579	8.69665	1.01e-05	6.2e-05
P53986	Monocarboxylate transporter 1	Slc16a1	0.159471	-0.143701	-0.322554	-0.640275	-0.350084	-1.49515	8.69359	1.01e-05	6.22e-05
O88696	ATP-dependent Clp protease proteolytic subunit, mitochondrial	Clpp	0.0543267	-0.00499186	-0.0225353	-0.473324	-0.0440464	-0.0912193	8.69195	1.02e-05	6.22e-05
P06330	Ig heavy chain V region AC38 205.12	-	0.0356144	-0.201134	0.636841	2.58425	2.04076	-0.573311	8.69005	1.02e-05	6.23e-05
Q60854	Serpin B6	Serpinb6	0.0898549	0.0988521	0.134024	0.916431	0.574643	-0.126366	8.68756	1.02e-05	6.24e-05
Q04207	Transcription factor p65	Rela	-0.133119	-0.110738	0.0779771	0.749386	0.261189	-2.73231	8.68566	1.02e-05	6.24e-05
Q8VC97	Beta-ureidopropionase	Upb1	0.0495152	-0.0710809	0.136915	0.547033	0.410473	-1.55579	8.67375	1.04e-05	6.32e-05
P57096	Prostate stem cell antigen	Psca	-0.825	-0.535465	-0.492063	0.84335	0.479037	-0.875304	8.66616	1.05e-05	6.37e-05
P63321	Ras-related protein Ral-A	Rala	0.0445563	-0.155744	-0.208126	-0.741537	-0.589185	-0.082549	8.66377	1.05e-05	6.38e-05
P70414	Sodium/calcium exchanger 1	Slc8a1	0.219975	0.136717	-0.0105239	-0.608855	-0.255739	-0.535511	8.65569	1.06e-05	6.42e-05
E9Q555	E3 ubiquitin-protein ligase RNF213	Rnf213	-0.148487	-0.241225	-0.196686	0.758882	0.316157	-3.38785	8.65541	1.06e-05	6.42e-05
Q91VD9	NADH-ubiquinone oxidoreductase 75 kDa subunit, mitochondrial	Ndufs1	0.110962	0.0333641	0.00488952	-0.584476	-0.104571	1.36685	8.65307	1.06e-05	6.43e-05
Q9WU79	Proline dehydrogenase 1, mitochondrial	Prodh	0.122665	0.0959462	0.0304364	-0.503617	0.055694	-0.264041	8.6423	1.08e-05	6.5e-05
Q8VBW8	Tetratricopeptide repeat protein 36	Ttc36	-0.0416459	0.00234574	-0.13465	-0.985327	-0.291752	0.185598	8.63534	1.09e-05	6.55e-05
Q8BX02	KN motif and ankyrin repeat domain-containing protein 2	Kank2	-0.0732378	-0.0705349	-0.0327302	0.765867	0.344741	-2.4254	8.62574	1.1e-05	6.61e-05
Q9D880	Mitochondrial import inner membrane translocase subunit TIM50	Timm50	0.0808385	0.0336596	-0.0963877	-0.456529	-0.0811352	-0.940947	8.61025	1.12e-05	6.72e-05
P01867	Immunoglobulin heavy constant gamma 2B	Ighg2b	0.659426	0.658435	1.10659	2.91535	1.83273	1.01371	8.60602	1.12e-05	6.74e-05
Q3V0K9	Plastin-1	Pls1	0.0961409	-0.000302329	0.015646	-0.417502	-0.00740661	-0.47523	8.60423	1.13e-05	6.74e-05
Q99LP6	GrpE protein homolog 1, mitochondrial	Grpel1	0.0755515	0.0343805	-0.0280848	-0.55868	-0.0409649	0.911002	8.60415	1.13e-05	6.74e-05
Q922B1	ADP-ribose glycohydrolase MACROD1	Macrod1	-0.13233	-0.197852	-0.199978	-1.11627	-0.44862	0.469344	8.58847	1.15e-05	6.86e-05
O55131	Septin-7	Septin7	0.0270432	0.0563713	-0.0662517	0.434094	0.402704	-0.49548	8.56498	1.18e-05	7.04e-05
Q8BKG3	Inactive tyrosine-protein kinase 7	Ptk7	0.0368875	-0.143916	0.161162	1.0252	0.16397	-1.87645	8.53836	1.21e-05	7.25e-05
O89051	Integral membrane protein 2B	Itm2b	-0.175701	-0.323273	0.228575	1.10014	0.221313	-0.871535	8.5322	1.22e-05	7.29e-05
P08207	Protein S100-A10	S100a10	0.166235	0.0541977	0.158884	0.884808	0.360821	0.428614	8.52852	1.23e-05	7.31e-05
Q8R404	MICOS complex subunit MIC13	Micos13	0.0107559	0.0541418	0.0261084	-0.902325	-0.261518	-0.290171	8.52563	1.23e-05	7.32e-05
Q99J39	Malonyl-CoA decarboxylase, mitochondrial	Mlycd	0.0974045	-0.0328814	-0.133344	-0.874938	-0.23359	-0.913165	8.52521	1.23e-05	7.32e-05
P04919	Band 3 anion transport protein	Slc4a1	0.00168804	-0.0298809	-0.0678321	-0.58648	-0.371625	0.162873	8.52038	1.24e-05	7.35e-05
A6X942	SH2 domain-containing protein 4B	Sh2d4b	-0.12536	-0.328472	-0.0967125	-1.35952	-0.403497	2.52194	8.50321	1.26e-05	7.49e-05
Q9QXS6	Drebrin	Dbn1	0.199292	0.0449361	0.345976	0.833628	0.325498	-1.70816	8.49805	1.27e-05	7.53e-05
Q8BGH2	Sorting and assembly machinery component 50 homolog	Samm50	0.0453063	-0.0447738	-0.0976422	-0.639488	-0.258071	0.715535	8.48754	1.29e-05	7.61e-05
O09164	Extracellular superoxide dismutase [Cu-Zn]	Sod3	0.0668243	0.0621611	0.370741	0.646137	0.379235	-1.24724	8.47809	1.3e-05	7.68e-05
Q9R078	5'-AMP-activated protein kinase subunit beta-1	Prkab1	0.116751	0.193665	0.570962	1.22723	0.552702	-0.335934	8.47723	1.3e-05	7.68e-05
P17918	Proliferating cell nuclear antigen	Pcna	0.248256	0.12128	0.382374	0.894175	0.506051	-1.63796	8.4644	1.32e-05	7.79e-05
Q8K0Z7	Translational activator of cytochrome c oxidase 1	Taco1	0.0330065	0.0412043	0.0390868	-0.39977	-0.080033	0.0991027	8.45855	1.33e-05	7.83e-05
Q3UZZ6	Sulfotransferase 1 family member D1	Sult1d1	0.0623371	-0.0257741	0.0565673	-0.564207	0.0123232	0.681437	8.44314	1.36e-05	7.97e-05
Q71KU9	Fibrinogen-like protein 1	Fgl1	-0.0548255	-0.0430337	0.0824559	0.766365	0.229085	-3.24033	8.43941	1.36e-05	7.99e-05
P97333	Neuropilin-1	Nrp1	-0.0444709	-0.163411	0.27631	1.47337	0.287216	-2.7779	8.43869	1.36e-05	7.99e-05
Q6PD03	Serine/threonine-protein phosphatase 2A 56 kDa regulatory subunit alpha isoform	Ppp2r5a	-0.0844798	-0.0874595	-0.10608	-0.960165	-0.39613	0.41387	8.43417	1.37e-05	8.02e-05
Q99MS3	Mpv17-like protein	Mpv17l	-0.232671	-0.467405	-0.522609	-1.33636	-0.94383	-0.878767	8.42664	1.38e-05	8.08e-05
Q02013	Aquaporin-1	Aqp1	-0.0345382	0.0272408	-0.143601	-0.611947	-0.101124	1.45013	8.42011	1.39e-05	8.13e-05
Q9DBS2	Tumor protein p63-regulated gene 1-like protein	Tprg1l	-0.145201	-0.0121168	0.11556	0.756021	0.267145	-2.22352	8.41787	1.4e-05	8.14e-05
Q9CS42	Ribose-phosphate pyrophosphokinase 2	Prps2	-0.0572013	-0.0319188	-0.131923	-0.684312	-0.138405	-0.719441	8.41416	1.4e-05	8.17e-05
Q61387	Cytochrome c oxidase subunit 7A-related protein, mitochondrial	Cox7a2l	0.0365477	-0.0516952	-0.231028	-0.650228	-0.180087	-1.10072	8.4124	1.41e-05	8.17e-05
Q8K0H1	Multidrug and toxin extrusion protein 1	Slc47a1	0.117178	0.0110836	-0.20667	-0.794119	-0.119482	-0.681492	8.40882	1.41e-05	8.2e-05
Q9Z2A9	Glutathione hydrolase 5 proenzyme	Ggt5	0.0637696	-0.00284168	0.085855	0.75388	0.443684	-2.07855	8.38179	1.46e-05	8.45e-05
P51885	Lumican	Lum	-0.122225	-0.234051	0.0244773	0.525445	0.493451	0.845445	8.37353	1.47e-05	8.52e-05
Q91Y63	Na(+)/dicarboxylate cotransporter 3	Slc13a3	0.0816715	0.0335125	-0.151828	-0.839134	-0.209736	0.113989	8.36715	1.48e-05	8.57e-05
Q71RI9	Kynurenine--oxoglutarate transaminase 3	Kyat3	0.00276239	-0.0234384	-0.07341	-0.919863	-0.164191	0.346818	8.35678	1.5e-05	8.67e-05
Q91ZJ5	UTP--glucose-1-phosphate uridylyltransferase	Ugp2	0.0859683	0.0455133	-0.0287899	-0.387919	-0.0571253	0.223446	8.35363	1.51e-05	8.69e-05
Q9WUM3	Coronin-1B	Coro1b	0.0364295	-0.0390042	0.0196182	0.425031	0.211135	0.012777	8.35238	1.51e-05	8.69e-05
Q2KHI9	DNA helicase MCM9	Mcm9	0.116542	0.143641	0.0175263	-0.549831	-0.0582925	2.85969	8.34097	1.53e-05	8.79e-05
Q8BK62	Olfactomedin-like protein 3	Olfml3	-0.0399366	-0.0901516	0.00724534	0.730597	0.127452	3.89409	8.34058	1.53e-05	8.79e-05
Q60605	Myosin light polypeptide 6	Myl6	-0.0433256	-0.088023	0.0697717	0.598284	0.218747	2.08683	8.32603	1.56e-05	8.93e-05
Q9R022	DnaJ homolog subfamily C member 12	Dnajc12	-0.00568868	0.0459998	-0.0238128	-1.3339	-0.318945	-1.08032	8.31016	1.58e-05	9.09e-05
Q921T2	Torsin-1A-interacting protein 1	Tor1aip1	-0.0453192	-0.0882743	0.0837645	0.553522	0.353911	-1.23908	8.30019	1.6e-05	9.18e-05
Q9CPX7	Small ribosomal subunit protein bS16m	Mrps16	0.078434	-0.0377325	0.00921455	-0.581126	-0.20982	-0.717201	8.29843	1.61e-05	9.19e-05
P22315	Ferrochelatase, mitochondrial	Fech	0.019844	-0.0277856	-0.042162	-0.438176	-0.150175	-0.778212	8.27441	1.65e-05	9.44e-05
P52825	Carnitine O-palmitoyltransferase 2, mitochondrial	Cpt2	0.108402	0.0500191	-0.0581137	-0.524187	0.0406898	0.539972	8.26087	1.68e-05	9.58e-05
O35114	Lysosome membrane protein 2	Scarb2	-0.161722	-0.0869532	-0.196723	1.07922	0.577481	-0.6241	8.25705	1.69e-05	9.61e-05
Q62425	Cytochrome c oxidase subunit NDUFA4	Ndufa4	0.115874	0.141574	-0.0187603	-0.52344	-0.0100003	3.6899	8.25212	1.7e-05	9.66e-05
E9Q557	Desmoplakin	Dsp	0.0273663	-0.0355193	-0.198662	-0.753664	-0.371742	3.35408	8.2361	1.73e-05	9.83e-05
Q9CY18	Sorting nexin-7	Snx7	-0.0857327	-0.0864487	-0.161695	-0.431774	-0.137632	-0.192004	8.22124	1.76e-05	9.99e-05
P58059	Small ribosomal subunit protein bS21m	Mrps21	-0.0140403	-0.230828	-0.141616	-0.798142	-0.238624	-0.798329	8.21774	1.77e-05	0.000100214
Q8BFP9	[Pyruvate dehydrogenase (acetyl-transferring)] kinase isozyme 1, mitochondrial	Pdk1	-0.0221554	-0.106527	-0.0616035	-0.843162	-0.356791	-1.32964	8.21292	1.78e-05	0.000100664
Q9CYR6	Phosphoacetylglucosamine mutase	Pgm3	0.0838734	0.109649	0.0455366	-0.340739	-0.109296	-0.148671	8.17268	1.86e-05	0.000105435
Q9JHI7	Exosome complex component RRP45	Exosc9	-0.0870187	-0.112096	-0.0547948	0.565632	-0.00860441	-0.080869	8.16713	1.88e-05	0.000105915
Q99JY9	Actin-related protein 3	Actr3	0.0444631	-0.0421679	0.0393639	0.438912	0.12967	0.5154	8.16679	1.88e-05	0.000105915
Q60866	Phosphotriesterase-related protein	Pter	0.0474226	0.0419689	-0.000951877	-0.632797	0.124239	1.96814	8.14685	1.92e-05	0.000108311
P14733	Lamin-B1	Lmnb1	0.0312724	-0.0718444	-0.0494476	0.547005	0.19964	-0.419702	8.14479	1.93e-05	0.000108446
P27656	Hepatic triacylglycerol lipase	Lipc	-0.0635741	-0.0594547	0.112032	0.634598	0.157204	-2.61151	8.14157	1.93e-05	0.000108728
Q91XD4	Formimidoyltransferase-cyclodeaminase	Ftcd	0.0740888	0.196101	0.225427	-0.703388	0.471852	-1.80532	8.13901	1.94e-05	0.000108927
Q64444	Carbonic anhydrase 4	Ca4	0.165448	-0.0361897	-0.0761914	-0.827282	-0.309874	-0.358662	8.12708	1.97e-05	0.000110345
Q8BJ64	Choline dehydrogenase, mitochondrial	Chdh	0.158576	0.0152223	-0.0251281	-0.577497	-0.0907019	1.31167	8.10771	2.01e-05	0.000112773
P35290	Ras-related protein Rab-24	Rab24	-0.0319379	0.0993429	0.21279	0.762856	0.274084	0.0607099	8.10031	2.03e-05	0.00011363
Q8K3A0	Iron-sulfur cluster co-chaperone protein HscB	Hscb	-0.000578717	-0.0373272	-0.120587	-0.500328	0.0196631	-0.561049	8.09665	2.04e-05	0.000113988
Q5SWY8	Sodium/mannose cotransporter SLC5A10	Slc5a10	-0.0497672	-0.129822	-0.118386	-0.838255	-0.200665	-0.909993	8.09272	2.05e-05	0.000114383
Q9Z0S1	3'(2'),5'-bisphosphate nucleotidase 1	Bpnt1	0.0629969	0.0240865	0.0533971	-0.522758	0.000690024	2.10555	8.09071	2.05e-05	0.00011452
P03953	Complement factor D	Cfd	0.176669	0.198546	0.244273	1.39147	0.892871	0.859369	8.08431	2.07e-05	0.000115256
P18524	Ig heavy chain V region RF	-	0.0347638	0.00214803	0.441142	1.42139	0.8057	-0.630217	8.08108	2.08e-05	0.000115562
P58281	Dynamin-like 120 kDa protein, mitochondrial	Opa1	0.0934241	0.00172154	0.008403	-0.451384	-0.115147	-0.483768	8.05565	2.14e-05	0.000118966
Q80TB7	Zinc finger SWIM domain-containing protein 6	Zswim6	0.0399942	0.0144918	-0.342613	-0.987972	-0.527447	2.60933	8.05013	2.15e-05	0.000119607
Q6PHU5	Sortilin	Sort1	-0.0576667	-0.0789991	-0.0191806	0.554748	-0.0887478	-2.35046	8.04686	2.16e-05	0.000119931
Q9CWX2	Complex I intermediate-associated protein 30, mitochondrial	Ndufaf1	0.0981185	-0.0720334	-0.0839706	-0.465017	-0.192918	-1.50334	8.03637	2.19e-05	0.000121292
Q9Z0M6	Adhesion G protein-coupled receptor E5	Adgre5	0.0404284	-0.0465505	0.275574	1.19934	0.493761	-1.87075	8.02793	2.21e-05	0.000122373
Q9QXE0	2-hydroxyacyl-CoA lyase 1	Hacl1	0.083864	-0.0830286	-0.399024	-0.641261	-0.224501	-2.07509	8.02493	2.22e-05	0.000122666
Q06318	Uteroglobin	Scgb1a1	-0.035156	-0.164642	0.0377324	1.14572	0.581874	1.34318	8.01931	2.24e-05	0.000123344
Q8CIN4	Serine/threonine-protein kinase PAK 2	Pak2	-0.000268691	-0.0291868	-0.0159255	0.422067	0.141777	-0.444885	8.01469	2.25e-05	0.000123878
Q9DCN1	NAD-capped RNA hydrolase NUDT12	Nudt12	0.110707	0.0418342	-0.0760391	-0.583948	-0.141592	-1.77287	8.01135	2.26e-05	0.000124226
P47199	Quinone oxidoreductase	Cryz	0.0701339	0.040807	0.00571805	-0.530722	-0.0598627	1.95201	7.99613	2.3e-05	0.000126352
Q9CYK1	Tryptophan--tRNA ligase, mitochondrial	Wars2	0.0267256	0.02674	0.0508216	-0.50797	-0.0641327	-1.17607	7.99492	2.3e-05	0.000126386
Q8C1E7	Ion channel TACAN	Tmem120a	-0.0947101	-0.092401	-0.226971	-0.892234	-0.574254	-1.47672	7.99282	2.31e-05	0.000126554
P55096	ATP-binding cassette sub-family D member 3	Abcd3	0.158716	0.0227609	-0.0869365	-0.711307	-0.193352	-0.409718	7.97407	2.36e-05	0.000129249
Q9QVY8	Retinoic acid-induced protein 2	Rai2	-0.00831658	-0.0434376	-0.104621	-0.903381	-0.167396	3.6375	7.9732	2.36e-05	0.000129249
Q8K124	Pleckstrin homology domain-containing family O member 2	Plekho2	-0.267077	-0.277018	-0.171829	0.792436	-0.033933	-2.41237	7.97155	2.37e-05	0.000129353
G5E8Q8	Adhesion G protein-coupled receptor F5	Adgrf5	-0.061222	-0.118205	-0.129652	-0.534379	-0.232912	-1.81813	7.93503	2.47e-05	0.00013487
Q9DCS2	Methyltransferase-like 26	Mettl26	0.049372	0.000798377	-0.0159173	-0.595672	-0.12601	1.35137	7.93467	2.47e-05	0.00013487
Q8C3W1	Uncharacterized protein C1orf198 homolog	2310022B05Rik	-0.108789	-0.248066	0.441192	0.93115	0.263525	0.504776	7.91176	2.54e-05	0.000138425
P26149	3 beta-hydroxysteroid dehydrogenase/Delta 5-->4-isomerase type 2	Hsd3b2	-0.0177845	-0.0888999	0.101169	-0.963369	-0.325606	-1.90383	7.91099	2.54e-05	0.000138425
P26039	Talin-1	Tln1	0.0026721	-0.00595693	0.0483637	0.361072	0.254964	0.0190654	7.9052	2.56e-05	0.000139227
Q8VC28	Aldo-keto reductase family 1 member C13	Akr1c13	-0.0325279	0.0604096	0.134343	0.318313	0.623875	-1.1816	7.89063	2.61e-05	0.000141462
Q3THS6	S-adenosylmethionine synthase isoform type-2	Mat2a	0.0280562	-0.0275782	-0.0873907	-0.346832	-0.181467	0.0010047	7.88998	2.61e-05	0.000141462
P01654	Ig kappa chain V-III region PC 2880/PC 1229	-	-0.0236222	0.151123	0.90755	2.1433	0.894272	-1.62697	7.87796	2.65e-05	0.00014335
P97742	Carnitine O-palmitoyltransferase 1, liver isoform	Cpt1a	0.0315144	-0.0228326	-0.142978	-0.500856	-0.14591	0.361902	7.87177	2.67e-05	0.000144252
O54909	Retinol dehydrogenase 16	Rdh16	0.0303649	-0.0364438	-0.127218	-0.656746	0.0268763	-0.273238	7.86707	2.68e-05	0.000144901
P17047	Lysosome-associated membrane glycoprotein 2	Lamp2	-0.103084	-0.159655	0.105883	0.630872	0.29352	1.78812	7.85727	2.71e-05	0.000146341
O08529	Calpain-2 catalytic subunit	Capn2	-0.0399951	-0.0667238	0.0367283	0.575444	0.30016	-0.757193	7.85692	2.71e-05	0.000146341
P97797	Tyrosine-protein phosphatase non-receptor type substrate 1	Sirpa	0.171763	-0.147207	0.0624153	0.915775	0.458209	-2.21095	7.84388	2.76e-05	0.000148482
Q922J9	Fatty acyl-CoA reductase 1	Far1	0.106513	-0.189401	-0.187713	-0.808042	-0.554534	-1.5879	7.83927	2.77e-05	0.000149134
P11672	Neutrophil gelatinase-associated lipocalin	Lcn2	0.248	0.135861	0.126771	1.61539	0.877878	-0.499179	7.81791	2.85e-05	0.000152842
Q922Q4	Pyrroline-5-carboxylate reductase 2	Pycr2	0.0359369	-0.107322	0.182307	0.792764	0.359067	-1.34166	7.80487	2.89e-05	0.000155083
Q8K2C6	NAD-dependent protein deacylase sirtuin-5, mitochondrial	Sirt5	0.0933572	0.0444578	0.106625	-0.448692	-0.169301	-1.51387	7.78645	2.96e-05	0.000158385
Q99PP9	Tripartite motif-containing protein 16	Trim16	-0.00655227	-0.0485909	-0.0429092	-0.614564	-0.190655	7.15891	7.78406	2.96e-05	0.00015866
P30681	High mobility group protein B2	Hmgb2	-0.00825922	-0.107105	-0.0174106	0.830083	0.460977	-0.14274	7.76143	3.05e-05	0.000162866
Q64674	Spermidine synthase	Srm	-0.00937094	-0.0139278	0.0414492	0.607057	0.123603	-0.948733	7.7583	3.06e-05	0.000163296
Q64521	Glycerol-3-phosphate dehydrogenase, mitochondrial	Gpd2	0.0820604	0.0737742	0.0471628	-0.517762	-0.142639	-0.372418	7.75644	3.06e-05	0.000163476
Q8K297	Procollagen galactosyltransferase 1	Colgalt1	0.0844877	-0.0752803	0.148484	0.80995	0.088092	-2.57313	7.74094	3.12e-05	0.000166378
Q9DCU9	4-hydroxy-2-oxoglutarate aldolase, mitochondrial	Hoga1	0.105831	0.0595863	0.0180242	-0.667688	0.0690124	1.93928	7.72408	3.19e-05	0.000169612
O35129	Prohibitin-2	Phb2	0.0931517	0.0223953	-0.0406729	-0.506311	-0.0799666	1.55413	7.71988	3.2e-05	0.000170283
P47757	F-actin-capping protein subunit beta	Capzb	-0.00825156	-0.0527069	-0.0156553	0.44383	0.158896	0.373937	7.71743	3.21e-05	0.000170595
Q8VCZ9	Hydroxyproline dehydrogenase	Prodh2	0.11238	0.209763	0.0913303	-0.648703	0.17803	-2.10259	7.7038	3.27e-05	0.000173236
O88967	ATP-dependent zinc metalloprotease YME1L1	Yme1l1	0.212129	0.131267	0.00483899	-0.232808	-0.276845	-1.27511	7.68983	3.32e-05	0.000175994
P35276	Ras-related protein Rab-3D	Rab3d	-0.191779	-0.176767	0.0394292	0.863032	0.293422	-2.57435	7.68039	3.36e-05	0.000177806
O35683	NADH dehydrogenase [ubiquinone] 1 alpha subcomplex subunit 1	Ndufa1	0.0329938	-0.103732	-0.144101	-0.84387	-0.411048	1.27615	7.67952	3.36e-05	0.000177806
O08808	Protein diaphanous homolog 1	Diaph1	-0.0956154	-0.152493	-0.122838	0.735051	0.266974	-2.16269	7.67841	3.37e-05	0.000177843
Q9CPP6	NADH dehydrogenase [ubiquinone] 1 alpha subcomplex subunit 5	Ndufa5	0.15252	0.0446978	0.00674413	-0.447519	0.051523	1.03179	7.65248	3.48e-05	0.000183323
Q9CY16	Small ribosomal subunit protein bS1m	Mrps28	-0.08876	-0.136067	-0.17712	-0.554277	-0.272691	-0.664763	7.65136	3.48e-05	0.000183324
Q9ER88	Small ribosomal subunit protein mS29	Dap3	0.019446	-0.0221953	-0.0105947	-0.721071	-0.245775	-1.07487	7.65062	3.48e-05	0.000183324
P01786	Ig heavy chain V region MOPC 47A	-	-0.0232633	-0.214851	0.630952	2.09077	0.852922	-2.23513	7.63766	3.54e-05	0.000186023
P47754	F-actin-capping protein subunit alpha-2	Capza2	-0.065148	-0.0558541	0.0439281	0.52606	0.120546	0.886314	7.62951	3.57e-05	0.000187664
Q9Z0P5	Twinfilin-2	Twf2	-0.00854193	0.167319	0.381246	1.13589	0.349477	-2.00304	7.62543	3.59e-05	0.000188386
Q91YI0	Argininosuccinate lyase	Asl	0.0370176	-0.0267554	-0.0610154	-0.516911	0.0170902	1.00712	7.62079	3.61e-05	0.000189242
Q9D0E5	EF-hand calcium-binding domain-containing protein 11	Efcab11	-0.246158	-0.29919	-0.554051	-0.948554	-0.575781	-0.140377	7.60334	3.69e-05	0.000193088
Q5U430	E3 ubiquitin-protein ligase UBR3	Ubr3	0.126011	0.0164544	0.0893021	-1.27029	-0.400867	3.75457	7.58829	3.76e-05	0.000196441
P07724	Albumin	Alb	-0.160483	0.054687	0.136699	0.81479	0.174999	4.46192	7.58064	3.79e-05	0.00019806
P11152	Lipoprotein lipase	Lpl	0.224512	0.128815	0.610823	0.766867	-0.0537436	-1.59801	7.57941	3.8e-05	0.000198134
Q60597	2-oxoglutarate dehydrogenase complex component E1	Ogdh	0.0733194	-0.0504337	-0.0538893	-0.59062	-0.150234	0.95993	7.55548	3.91e-05	0.000203778
P01642	Ig kappa chain V-V region L7	Gm10881	0.126333	0.0814358	0.541585	2.11883	0.974829	-1.85283	7.52785	4.05e-05	0.000210542
Q9EST5	Acidic leucine-rich nuclear phosphoprotein 32 family member B	Anp32b	-0.0484826	0.0566225	-0.0160355	0.370807	-0.00835082	2.41419	7.51746	4.1e-05	0.000212996
Q80YX1	Tenascin	Tnc	0.143888	0.411143	0.206789	1.41391	0.47686	-2.04215	7.51367	4.12e-05	0.000213749
Q62470	Integrin alpha-3	Itga3	-0.0935606	-0.15039	0.0299852	0.492297	0.203901	-0.830362	7.50559	4.16e-05	0.000215633
P14602	Heat shock protein beta-1	Hspb1	-0.124577	0.0248971	-0.0159066	0.861867	0.490583	-0.0778151	7.49532	4.21e-05	0.000218119
P60824	Cold-inducible RNA-binding protein	Cirbp	0.00502716	-0.0472856	0.133013	0.681594	0.387242	0.420555	7.48684	4.25e-05	0.000220154
P56135	ATP synthase subunit f, mitochondrial	Atp5mf	0.0839264	-0.0439153	-0.0655579	-0.908434	-0.446785	2.12573	7.47572	4.31e-05	0.000222927
Q62048	Astrocytic phosphoprotein PEA-15	Pea15	-0.131636	-0.0574406	0.404174	1.52523	0.658351	-0.286325	7.47141	4.34e-05	0.000223861
P04939	Major urinary protein 3	Mup3	-0.169229	-0.3725	0.133478	1.54188	0.446128	-0.981817	7.46216	4.38e-05	0.000226165
Q9CQY2	RNA guanine-N7 methyltransferase activating subunit	Ramac	0.106011	0.167525	-0.455381	-1.03922	-0.298082	0.247968	7.4521	4.44e-05	0.000228721
Q91WN4	Kynurenine 3-monooxygenase	Kmo	0.0327851	0.00769172	-0.0283231	-0.876956	-0.318488	-0.223398	7.43211	4.55e-05	0.000233978
Q99J47	Dehydrogenase/reductase SDR family member 7B	Dhrs7b	-0.0130309	-0.170049	-0.178775	-0.676035	-0.466162	-1.80501	7.43181	4.55e-05	0.000233978
Q7TMF3	NADH dehydrogenase [ubiquinone] 1 alpha subcomplex subunit 12	Ndufa12	0.153389	-0.0486369	0.000705524	-0.59301	-0.0268106	1.47494	7.39779	4.75e-05	0.000243709
Q78IK2	ATP synthase membrane subunit K, mitochondrial	Atp5mk	-0.0270444	-0.0937509	-0.15839	-0.675696	-0.274351	2.92425	7.39562	4.76e-05	0.000244092
Q8K2V1	Serine/threonine-protein phosphatase 4 regulatory subunit 1	Ppp4r1	-0.258272	-0.191766	0.00274732	0.285335	0.0565819	-2.76922	7.37849	4.86e-05	0.000249025
Q91YE8	Synaptopodin-2	Synpo2	-0.0898099	-0.0678934	0.170982	0.69471	0.210779	-2.39376	7.36312	4.95e-05	0.000253461
Q8CIH5	1-phosphatidylinositol 4,5-bisphosphate phosphodiesterase gamma-2	Plcg2	0.123487	0.0410562	0.171495	0.935877	0.279096	-2.18527	7.3624	4.96e-05	0.000253461
Q9CWF2	Tubulin beta-2B chain	Tubb2b	0.182681	0.244655	0.159542	0.596134	0.482664	0.255248	7.35346	5.01e-05	0.00025599
Q61425	Hydroxyacyl-coenzyme A dehydrogenase, mitochondrial	Hadh	0.188853	0.149171	0.0163065	-0.561372	0.0227685	1.79107	7.34225	5.08e-05	0.000259274
Q8BJS4	SUN domain-containing protein 2	Sun2	-0.0797693	-0.069357	0.0664975	0.665626	0.213347	-2.01069	7.33218	5.15e-05	0.000262233
P55065	Phospholipid transfer protein	Pltp	0.0567265	0.0026015	0.359549	1.30429	0.284688	-2.28592	7.32019	5.22e-05	0.00026571
O09111	NADH dehydrogenase [ubiquinone] 1 beta subcomplex subunit 11, mitochondrial	Ndufb11	0.0745134	0.0303599	-0.0639066	-0.584695	-0.122136	-0.32798	7.31976	5.23e-05	0.00026571
P50427	Steryl-sulfatase	Sts	-0.0862978	-0.248332	0.0672057	0.491426	0.139538	-3.00173	7.30252	5.34e-05	0.00027114
Q9CRB9	MICOS complex subunit Mic19	Chchd3	0.152733	0.158624	-0.0397977	-0.603411	-0.0557896	1.02151	7.29723	5.37e-05	0.000272625
Q8C0Z1	Protein FAM234A	Fam234a	-0.0319102	-0.139899	-0.159539	-0.616622	-0.500127	-1.15781	7.28609	5.45e-05	0.000276111
Q9CZU6	Citrate synthase, mitochondrial	Cs	0.181904	0.109619	0.0323794	-0.40177	-0.0185244	1.19843	7.28224	5.47e-05	0.00027713
Q8BWL5	RNA-binding motif, single-stranded-interacting protein 3	Rbms3	-0.101626	-0.393367	-0.107501	0.388637	-0.0919746	-1.65101	7.27298	5.54e-05	0.000280026
Q99N94	Large ribosomal subunit protein bL9m	Mrpl9	0.0653343	0.0286665	-0.0101073	-0.423499	-0.0866707	-0.851453	7.25772	5.64e-05	0.000285065
Q9CXT8	Mitochondrial-processing peptidase subunit beta	Pmpcb	-0.00506536	-0.023037	-0.0546201	-0.545306	-0.107371	-0.971071	7.24718	5.72e-05	0.000288465
P32848	Parvalbumin alpha	Pvalb	0.148388	0.168049	-0.0870022	-1.34624	-0.708203	0.715677	7.24562	5.73e-05	0.000288465
Q99P72	Reticulon-4	Rtn4	-0.0777833	0.0592198	0.0573921	0.74721	0.45268	0.156467	7.24556	5.73e-05	0.000288465
P53995	Anaphase-promoting complex subunit 1	Anapc1	-0.0963385	-0.169891	-0.0870135	0.523114	0.120406	-3.25627	7.24407	5.74e-05	0.000288686
O35074	Prostacyclin synthase	Ptgis	0.0478621	0.235839	0.271193	0.785683	0.478401	-2.27041	7.23301	5.82e-05	0.000292364
Q80VJ3	5-hydroxymethyl-dUMP N-hydrolase	Dnph1	0.117739	0.0777665	-0.00715415	-0.48343	0.0783445	-0.33468	7.22713	5.86e-05	0.00029418
Q61292	Laminin subunit beta-2	Lamb2	0.0520407	-0.10006	0.00845992	0.519274	0.405177	-1.14813	7.22629	5.87e-05	0.00029418
Q61247	Alpha-2-antiplasmin	Serpinf2	-0.117016	-0.178862	0.0786432	0.68247	0.209768	0.121766	7.22176	5.9e-05	0.000295525
Q99K85	Phosphoserine aminotransferase	Psat1	-0.193157	-0.148102	0.0637313	0.644603	0.0828884	-1.14355	7.21899	5.92e-05	0.000296225
Q9EQG7	Ectonucleotide pyrophosphatase/phosphodiesterase family member 5	Enpp5	-0.0928857	-0.0774008	0.111209	0.662841	0.372072	-1.64734	7.20348	6.04e-05	0.000301673
Q9EST4	Proteasome assembly chaperone 2	Psmg2	-0.220562	-0.189776	-0.119389	0.832003	0.466047	-1.56216	7.19709	6.08e-05	0.000303754
Q8CH40	Nucleoside diphosphate-linked moiety X motif 6	Nudt6	-0.037994	-0.238073	0.0724896	-0.538882	0.229108	-1.29427	7.19495	6.1e-05	0.000304238
O89106	Bis(5'-adenosyl)-triphosphatase	Fhit	-0.0624924	-0.0122828	-0.104212	-0.662293	0.0915828	-1.37639	7.194	6.11e-05	0.000304275
Q8VDQ8	NAD-dependent protein deacetylase sirtuin-2	Sirt2	-0.020229	-0.0262866	-0.0755041	-0.335008	-0.293335	0.0263316	7.18436	6.18e-05	0.000307618
P15392	Cytochrome P450 2A4	Cyp2a4	-0.0412268	-0.0169012	-0.0486905	-0.782086	-0.0531762	-0.660953	7.17659	6.24e-05	0.000310281
P98086	Complement C1q subcomponent subunit A	C1qa	0.184663	0.168787	0.206843	1.45556	0.790552	-1.97603	7.17463	6.26e-05	0.000310708
Q8BWG8	Beta-arrestin-1	Arrb1	-0.0738691	-0.0937645	0.146149	0.508185	0.238311	-1.73135	7.16236	6.35e-05	0.000315163
P43276	Histone H1.5	H1-5	-0.0880012	-0.722595	-0.591085	0.791854	-0.286857	-0.258111	7.16112	6.36e-05	0.000315313
Q9Z1Q9	Valine--tRNA ligase	Vars1	0.0414859	-0.0297513	-0.0273443	0.454257	0.188644	-1.15358	7.14346	6.5e-05	0.000321998
O70250	Phosphoglycerate mutase 2	Pgam2	0.12359	0.129028	-0.0248316	-0.589556	-0.158983	0.20858	7.14065	6.53e-05	0.000322784
Q921G7	Electron transfer flavoprotein-ubiquinone oxidoreductase, mitochondrial	Etfdh	0.114934	0.0716727	-0.0541232	-0.485229	-0.100945	0.720021	7.13942	6.54e-05	0.00032294
P14069	Protein S100-A6	S100a6	-0.0449825	0.030761	-0.0339459	1.20931	0.781712	0.153056	7.12972	6.62e-05	0.00032653
Q60991	Cytochrome P450 7B1	Cyp7b1	-0.0148078	-0.210847	-0.176903	-1.23621	-0.54208	-1.78507	7.11795	6.72e-05	0.000331014
Q9EPK7	Exportin-7	Xpo7	0.0705211	-0.0528921	0.248593	0.772465	0.347544	-0.340057	7.111	6.77e-05	0.000333551
Q9D8T7	SRA stem-loop-interacting RNA-binding protein, mitochondrial	Slirp	0.169279	0.121507	0.0827086	-0.565505	-0.0829797	-0.204692	7.09501	6.91e-05	0.000339933
Q99LD8	Putative hydrolase DDAH2	Ddah2	-0.0251207	0.00293209	0.0378848	0.429489	0.245705	-0.936496	7.09285	6.93e-05	0.000340491
P06869	Urokinase-type plasminogen activator	Plau	-0.225691	-0.15831	0.0129359	0.991461	0.20389	-2.73053	7.08953	6.96e-05	0.00034155
Q60932	Voltage-dependent anion-selective channel protein 1	Vdac1	0.0426671	-0.0857518	-0.0853118	-0.700391	-0.252432	2.24558	7.087	6.98e-05	0.000342276
Q91VI7	Ribonuclease inhibitor	Rnh1	-0.0317324	-0.0787349	-0.000948356	0.373419	0.0893832	1.32582	7.08388	7.01e-05	0.000343254
Q8BSS9	Liprin-alpha-2	Ppfia2	0.0423054	-0.00660036	-0.066089	-0.653892	-0.249407	0.534609	7.08207	7.02e-05	0.00034367
P56480	ATP synthase subunit beta, mitochondrial	Atp5f1b	0.0695807	-0.0256186	-0.0985888	-0.696649	-0.181777	3.96698	7.07701	7.07e-05	0.000345496
Q91Z40	Guanylate-binding protein 7	Gbp7	-0.0344143	0.0381443	0.112422	0.929787	0.421821	-3.50082	7.0747	7.09e-05	0.000346133
P61939	Thyroxine-binding globulin	Serpina7	-0.0536124	-0.217216	0.551087	1.62066	0.681909	-3.54841	7.06105	7.21e-05	0.000351738
O88441	Metaxin-2	Mtx2	0.106544	-0.158337	-0.0449265	-0.53973	-0.129527	-0.599722	7.05838	7.24e-05	0.000352548
O88338	Cadherin-16	Cdh16	0.0469779	0.0051011	-0.0513922	-0.618245	-0.19538	1.40263	7.05606	7.26e-05	0.000353207
Q64282	Interferon-induced protein with tetratricopeptide repeats 1	Ifit1	-0.0122029	-0.116792	0.0568454	0.817477	0.26496	-2.97432	7.049	7.32e-05	0.000355977
Q791V5	Mitochondrial carrier homolog 2	Mtch2	0.131998	-0.0418264	-0.089296	-0.718749	-0.347932	0.390256	7.04077	7.4e-05	0.000359297
Q8BWN8	Peroxisomal succinyl-coenzyme A thioesterase	Acot4	-0.0244182	-0.163305	-0.23564	-1.09638	-0.508046	-0.337098	7.03797	7.42e-05	0.000360188
Q8VDN2	Sodium/potassium-transporting ATPase subunit alpha-1	Atp1a1	0.141789	0.0959725	-0.0122354	-0.553501	-0.0711299	2.50482	7.03337	7.47e-05	0.000361895
P34914	Bifunctional epoxide hydrolase 2	Ephx2	0.0294719	-0.0890874	-0.0919741	-0.95703	-0.45138	1.39244	7.01855	7.61e-05	0.000368314
O89094	Caspase-14	Casp14	-0.0799911	-0.109557	-0.278373	-0.764346	-0.337663	2.1218	7.00808	7.71e-05	0.000372808
Q9QZD8	Mitochondrial dicarboxylate carrier	Slc25a10	0.0923145	-0.113652	-0.0940259	-0.693181	-0.228987	0.528857	7.00357	7.75e-05	0.000374537
Q8R3Q6	Protein MIX23	Mix23	-0.0187098	0.015833	-0.0724254	-0.627922	-0.214182	0.255618	6.99307	7.85e-05	0.000379127
Q99PT1	Rho GDP-dissociation inhibitor 1	Arhgdia	0.0619453	0.0541108	0.0549774	0.349341	0.219808	1.06127	6.9786	8e-05	0.000385696
Q9DCT1	1,5-anhydro-D-fructose reductase	Akr1e2	-0.0296944	-0.0168066	-0.120186	-0.382676	-0.0906088	0.262278	6.9685	8.1e-05	0.000390227
P48758	Carbonyl reductase [NADPH] 1	Cbr1	0.0153671	0.0857143	0.172743	0.465436	0.553673	0.864981	6.96362	8.15e-05	0.000392229
Q9QZH6	Evolutionarily conserved signaling intermediate in Toll pathway, mitochondrial	Ecsit	0.116318	-0.0113006	-0.0922802	-0.518395	-0.0775804	-2.24588	6.96188	8.17e-05	0.000392688
Q68EF0	Rab-3A-interacting protein	Rab3ip	-0.0495084	-0.0610459	-0.108124	-0.547472	-0.10582	-1.14298	6.95362	8.25e-05	0.00039639
Q925N2	Sideroflexin-2	Sfxn2	0.0962724	0.0677697	0.0250522	-0.572981	0.0249313	-0.845678	6.94661	8.33e-05	0.000399498
Q9R0P9	Ubiquitin carboxyl-terminal hydrolase isozyme L1	Uchl1	-0.00503274	-0.0383158	0.331521	0.871392	0.42761	-0.0557834	6.92536	8.55e-05	0.000409933
Q91YN9	BAG family molecular chaperone regulator 2	Bag2	-0.153984	-0.0730171	-0.0587211	0.387132	-0.0193725	-1.54582	6.89648	8.87e-05	0.000424736
Q61176	Arginase-1	Arg1	0.00634162	0.029059	0.0212386	0.734493	0.0045835	-2.33717	6.88733	8.97e-05	0.000429239
Q9D394	Protein RUFY3	Rufy3	0.0561231	0.0266703	0.0630684	-0.37549	0.0837886	-0.902447	6.88329	9.02e-05	0.000431001
O08692	Neutrophilic granule protein	Ngp	0.0920022	-0.0507018	0.250168	1.32101	0.169409	-1.88973	6.88145	9.04e-05	0.000431563
Q9R182	Angiopoietin-related protein 3	Angptl3	-0.0394109	-0.0641354	0.148902	1.01118	0.0550811	-3.10855	6.87892	9.07e-05	0.000432506
Q8K157	Galactose mutarotase	Galm	-0.0891051	-0.0863951	-0.115953	-0.670269	-0.168093	1.37109	6.87621	9.1e-05	0.00043355
P55772	Ectonucleoside triphosphate diphosphohydrolase 1	Entpd1	-0.0252425	0.0480853	0.0734775	0.599119	0.169091	-0.794497	6.86599	9.22e-05	0.000438749
Q9Z0J0	NPC intracellular cholesterol transporter 2	Npc2	0.0776384	-0.0975979	0.0503292	0.438352	0.721802	0.48313	6.8541	9.36e-05	0.000444957
Q9Z247	Peptidyl-prolyl cis-trans isomerase FKBP9	Fkbp9	-0.233728	-0.170736	0.0595189	0.583531	-0.078163	-0.922597	6.82718	9.69e-05	0.000459945
Q8C4U3	Secreted frizzled-related protein 1	Sfrp1	0.209607	-0.0787876	0.22218	1.21363	0.0218107	-1.41092	6.82244	9.74e-05	0.000461982
Q8BPB5	EGF-containing fibulin-like extracellular matrix protein 1	Efemp1	0.00699341	-0.0271196	0.00228619	0.318347	0.015152	-0.64825	6.82134	9.76e-05	0.000461982
P70290	55 kDa erythrocyte membrane protein	Mpp1	0.0639208	-0.0231174	0.00677859	-0.664468	-0.176138	-0.212792	6.8213	9.76e-05	0.000461982
Q9D0M3	Cytochrome c1, heme protein, mitochondrial	Cyc1	0.234304	0.127742	0.048629	-0.478308	0.109739	1.90447	6.81784	9.8e-05	0.000463545
G5E897	Protein O-glucosyltransferase 3	Poglut3	-0.0468731	-0.0572127	0.0599666	0.756659	0.198735	-3.22485	6.81491	9.84e-05	0.000464801
O09172	Glutamate--cysteine ligase regulatory subunit	Gclm	0.0915876	0.0769218	-0.0734119	-0.430278	-0.154238	0.495319	6.81232	9.87e-05	0.000465866
Q9DBS9	Oxysterol-binding protein-related protein 3	Osbpl3	-0.14891	-0.367774	0.280642	1.47851	0.160795	-0.892058	6.80449	9.97e-05	0.000470046
O70362	Phosphatidylinositol-glycan-specific phospholipase D	Gpld1	-0.0326288	-0.207708	0.0361024	0.56965	0.112054	-1.01627	6.79644	0.000100713	0.000474098
Q8CGB6	Tensin-2	Tns2	-0.071526	-0.0466159	0.0459234	0.610785	0.20736	-1.59818	6.79615	0.000100751	0.000474098
Q9JK48	Endophilin-B1	Sh3glb1	-0.0472714	-0.229219	-0.0541084	0.332464	0.0622269	-1.93727	6.79336	0.00010111	0.000475308
P55012	Solute carrier family 12 member 2	Slc12a2	-0.00678712	-0.0219321	-0.0444131	-0.614939	-0.0406304	-1.85114	6.78788	0.000101817	0.000478149
Q9QXX4	Electrogenic aspartate/glutamate antiporter SLC25A13, mitochondrial	Slc25a13	0.0778064	-0.0146891	-0.13746	-0.694642	-0.210468	0.415818	6.78439	0.000102269	0.000479436
Q9D855	Cytochrome b-c1 complex subunit 7	Uqcrb	0.114927	0.0587244	-0.0523722	-0.615688	-0.0543861	1.8001	6.78361	0.000102371	0.000479436
P48771	Cytochrome c oxidase subunit 7A2, mitochondrial	Cox7a2	0.111329	-0.0789729	-0.133494	-0.729479	-0.191745	2.86823	6.7834	0.000102399	0.000479436
P15105	Glutamine synthetase	Glul	0.100258	-0.0754598	0.0632438	-0.633667	-0.0942568	0.421238	6.78127	0.000102676	0.000480024
O54749	Cytochrome P450 2J5	Cyp2j5	-0.0929801	-0.289338	-0.285513	-1.00411	-0.397194	-0.895466	6.78086	0.00010273	0.000480024
Q80YD1	ATP-dependent RNA helicase SUPV3L1, mitochondrial	Supv3l1	0.0451389	-0.0519975	-0.05925	-0.544194	-0.223819	0.418883	6.77969	0.000102883	0.00048026
Q921I9	Exosome complex component RRP41	Exosc4	-0.0361397	-0.0414228	0.125692	0.607994	0.271839	-2.22372	6.76488	0.000104841	0.000488552
Q8VDC0	Probable leucine--tRNA ligase, mitochondrial	Lars2	0.0783369	0.068193	-0.049194	-0.539579	-0.0935984	-1.35778	6.76467	0.000104869	0.000488552
P41241	Tyrosine-protein kinase CSK	Csk	0.182151	0.117571	0.209143	0.826013	0.362861	-1.34085	6.76068	0.000105404	0.000490403
Q61699	Heat shock protein 105 kDa	Hsph1	0.00373575	0.033534	-0.0774593	-0.518864	-0.0534743	-0.0234317	6.76014	0.000105477	0.000490403
Q62523	Zyxin	Zyx	0.00879143	-0.101435	0.103216	0.853546	0.280421	-0.416604	6.7555	0.000106102	0.00049282
P48962	ADP/ATP translocase 1	Slc25a4	0.101681	0.0292503	-0.0730866	-0.486006	-0.214506	2.68266	6.75221	0.000106547	0.000494397
O35945	Aldehyde dehydrogenase, cytosolic 1	Aldh1a7	-0.0152481	0.102299	0.157916	0.620855	1.05628	-1.36315	6.7399	0.000108233	0.00050172
P21958	Antigen peptide transporter 1	Tap1	-0.0710648	-0.0822076	-0.0401479	1.20539	0.34068	-3.41648	6.73583	0.000108797	0.000503833
Q8C7H1	Methylmalonic aciduria type A homolog, mitochondrial	Mmaa	0.0572147	-0.00637899	-0.0185707	-0.439283	-0.11956	-0.809201	6.72964	0.000109659	0.000507322
Q61084	Mitogen-activated protein kinase kinase kinase 3	Map3k3	-0.27799	-0.00272933	-0.00172466	0.914221	0.00827398	2.66526	6.72776	0.000109923	0.000507755
O55026	Ectonucleoside triphosphate diphosphohydrolase 2	Entpd2	-0.197224	-0.213012	-0.00779109	0.432503	-0.0429307	-1.83156	6.72742	0.00010997	0.000507755
P41216	Long-chain-fatty-acid--CoA ligase 1	Acsl1	0.0221624	-0.0566864	-0.135044	-0.585409	-0.221747	0.54753	6.71087	0.000112318	0.000518085
Q9DCT2	NADH dehydrogenase [ubiquinone] iron-sulfur protein 3, mitochondrial	Ndufs3	0.175695	0.106604	0.0882095	-0.544315	-0.0237901	0.976541	6.70865	0.000112639	0.000518352
P01726	Ig lambda-1 chain V region H2020	-	0.0462907	0.0849337	0.47973	1.63633	0.391112	0.938124	6.7084	0.000112674	0.000518352
Q9CZ13	Cytochrome b-c1 complex subunit 1, mitochondrial	Uqcrc1	0.17801	0.117212	0.0673278	-0.512256	-0.102735	2.30769	6.70742	0.000112816	0.000518352
P19973	Lymphocyte-specific protein 1	Lsp1	0.202162	0.0494576	-0.0602248	1.45569	0.960607	-1.22046	6.70738	0.00011282	0.000518352
Q05421	Cytochrome P450 2E1	Cyp2e1	0.125562	0.0766497	-0.107279	-0.843208	-0.161355	-0.51776	6.70278	0.000113486	0.000520898
Q9CXW2	Small ribosomal subunit protein mS22	Mrps22	0.0776003	-0.0314884	-0.0609053	-0.437841	-0.082271	-1.00357	6.68265	0.000116445	0.000533956
Q9R0I7	YLP motif-containing protein 1	Ylpm1	-0.343168	0.0136292	-0.0977366	-0.913897	-0.252325	-2.53904	6.67278	0.000117926	0.000540214
P16406	Glutamyl aminopeptidase	Enpep	0.087343	-0.0131852	0.0848597	-0.325519	0.173743	0.546492	6.6415	0.000122747	0.000561749
P07361	Alpha-1-acid glycoprotein 2	Orm2	0.744567	-0.417061	0.343178	3.44969	1.55362	-1.86506	6.63901	0.000123139	0.000562992
Q8VI47	ATP-binding cassette sub-family C member 2	Abcc2	0.0335024	-0.0523915	-0.00348392	-0.667136	-0.0724353	-1.24202	6.63328	0.000124048	0.000566552
E9Q394	A-kinase anchor protein 13	Akap13	-0.0655839	-0.15377	0.0203029	1.18291	0.562798	-0.863897	6.63257	0.000124161	0.000566552
Q8R1S0	Ubiquinone biosynthesis monooxygenase COQ6, mitochondrial	Coq6	0.146454	0.021996	0.0910968	-0.474311	-0.120541	-1.59843	6.62863	0.000124789	0.000568517
Q9D2V7	Coronin-7	Coro7	-0.110454	-0.148254	0.00805389	0.304019	0.113439	-1.19617	6.62835	0.000124835	0.000568517
Q91Y97	Fructose-bisphosphate aldolase B	Aldob	0.0610517	0.0456315	-0.0793122	-0.647905	-0.0167432	3.08728	6.62612	0.000125193	0.000569591
P28078	Class II histocompatibility antigen, M alpha chain	H2-DMa	-0.0245659	-0.0739388	0.0191312	0.639057	0.160736	-2.03286	6.6195	0.000126262	0.000573894
A2ARP1	Inositol hexakisphosphate and diphosphoinositol-pentakisphosphate kinase 1	Ppip5k1	-0.0161478	-0.0117529	0.0298054	-0.642898	-0.288496	-1.34848	6.61511	0.000126975	0.000576575
P01635	Immunoglobulin kappa chain variable 12-41	Igkv12-41	0.59125	0.271726	0.731915	1.93689	0.889141	1.08858	6.61334	0.000127264	0.000577327
Q922R8	Protein disulfide-isomerase A6	Pdia6	0.0115859	-0.0130347	0.0709434	0.333275	0.161349	0.710125	6.60329	0.000128918	0.00058426
Q8BKF1	DNA-directed RNA polymerase, mitochondrial	Polrmt	0.160007	-0.140377	0.346814	1.3665	0.64065	-0.98547	6.59888	0.00012965	0.000587007
P35802	Neuronal membrane glycoprotein M6-a	Gpm6a	-0.131839	-0.0869115	-0.235104	-0.876669	-0.209238	0.505732	6.5822	0.00013246	0.000599152
Q8CCH2	NHL repeat-containing protein 3	Nhlrc3	-0.11432	-0.0358018	0.068484	0.64408	0.510933	-0.733318	6.55249	0.000137624	0.000621905
Q9CR62	Mitochondrial 2-oxoglutarate/malate carrier protein	Slc25a11	0.123352	0.0177047	-0.0747324	-0.585002	-0.136747	0.390327	6.55021	0.000138029	0.000623132
Q5IRJ6	Proton-coupled zinc antiporter SLC30A9, mitochondrial	Slc30a9	-0.0293144	0.0292548	0.0468333	-0.728358	-0.178752	-1.95342	6.54523	0.000138917	0.000626537
Q9Z0K8	Pantetheinase	Vnn1	-0.037169	-0.215978	-0.194001	-0.430658	0.108128	-0.469839	6.54193	0.00013951	0.000628604
Q9ERI6	Retinol dehydrogenase 14	Rdh14	0.0908894	-0.0123908	-0.0371114	-0.498598	-0.280878	-1.52208	6.54055	0.000139759	0.000629117
Q61559	IgG receptor FcRn large subunit p51	Fcgrt	-0.0147089	0.043821	0.1822	0.634402	0.225992	-0.5389	6.52448	0.000142686	0.000641676
Q60963	Platelet-activating factor acetylhydrolase	Pla2g7	-0.110018	-0.134486	0.117025	0.900904	0.157696	-2.26916	6.51312	0.000144793	0.000650523
Q8R0F8	Acylpyruvase FAHD1, mitochondrial	Fahd1	0.114206	0.137413	0.124516	-0.601088	0.162586	0.375011	6.49937	0.000147388	0.000661545
P14847	C-reactive protein	Crp	-0.523618	-0.595073	0.0439226	1.03102	0.374925	-2.02236	6.49698	0.000147844	0.000662956
Q9CZR8	Elongation factor Ts, mitochondrial	Tsfm	0.0119918	-0.00562724	-0.00589973	-0.654967	-0.210392	-0.721567	6.49386	0.000148441	0.000664991
Q7TPH6	E3 ubiquitin-protein ligase MYCBP2	Mycbp2	0.114674	0.199974	-0.157788	-0.649068	-0.152149	0.713828	6.47588	0.000151932	0.000679979
Q9Z0T6	Polycystin family receptor for egg jelly	Pkdrej	0.0236901	-0.064504	-0.112008	0.759879	0.291145	0.105373	6.46919	0.000153253	0.000685236
P08071	Lactotransferrin	Ltf	0.0569851	0.156983	0.456513	1.98357	0.466954	-2.90962	6.45604	0.000155885	0.000696336
Q9EQU5	Protein SET	Set	-0.0801269	0.0180918	0.00405616	0.642238	0.328877	-0.447414	6.44484	0.000158164	0.000705839
P97449	Aminopeptidase N	Anpep	0.0668769	-0.0405535	0.0398317	-0.472675	0.0396909	0.526786	6.44407	0.00015832	0.000705863
O89112	Glutathione S-transferase LANCL1	Lancl1	-0.0263161	-0.0412726	0.123687	1.51983	0.999788	-0.0790798	6.43128	0.000160968	0.000716984
P08003	Protein disulfide-isomerase A4	Pdia4	0.0852574	0.0171252	0.076776	0.407709	0.233134	-0.10011	6.42983	0.000161271	0.000717648
P12023	Amyloid-beta precursor protein	App	0.0115287	-0.112747	0.160629	0.430832	0.17025	-0.971821	6.39975	0.000167693	0.000745515
Q922U1	U4/U6 small nuclear ribonucleoprotein Prp3	Prpf3	0.0286429	-0.147191	-0.0774603	0.763911	0.501215	-0.221516	6.39207	0.000169374	0.000752273
Q00724	Retinol-binding protein 4	Rbp4	-0.112723	-0.27572	0.13181	0.956204	0.100758	-1.28556	6.38562	0.0001708	0.000757883
P11714	Cytochrome P450 2D9	Cyp2d9	-0.106667	-0.180609	-0.170981	-0.889504	0.0461258	-1.79478	6.37448	0.000173291	0.000768209
B8JKV0	Protein AMN1 homolog	Amn1	0.0499704	-0.0046796	-0.131906	-0.730541	-0.209266	0.622432	6.37172	0.000173915	0.000770242
Q9WVJ3	Carboxypeptidase Q	Cpq	0.0306596	-0.0330401	0.15413	0.508855	0.402327	0.43997	6.37009	0.000174285	0.000771149
Q9DB20	ATP synthase subunit O, mitochondrial	Atp5po	0.218872	0.110436	0.0754521	-0.448619	-0.0594006	2.23005	6.36819	0.000174716	0.000772324
O54962	Barrier-to-autointegration factor	Banf1	-0.0478927	-0.191824	0.116816	0.684866	0.246	-1.15989	6.35354	0.00017808	0.000785892
Q9CQJ8	NADH dehydrogenase [ubiquinone] 1 beta subcomplex subunit 9	Ndufb9	0.172995	0.158773	0.146947	-0.45719	-0.0110005	-0.340662	6.35336	0.000178122	0.000785892
Q9QXY6	EH domain-containing protein 3	Ehd3	0.117798	0.0494918	-0.0302726	-0.377415	-0.150528	-0.593959	6.35049	0.000178789	0.000788091
Q62422	Osteoclast-stimulating factor 1	Ostf1	0.0842846	0.134358	0.262429	0.613847	0.204406	-0.50797	6.3401	0.000181227	0.000798082
Q02357	Ankyrin-1	Ank1	-0.125819	-0.079585	-0.0628787	-0.450261	-0.388659	-1.44876	6.32956	0.000183734	0.000808361
Q9CX86	Heterogeneous nuclear ribonucleoprotein A0	Hnrnpa0	0.0544711	-0.0547198	0.0200986	0.407592	0.260622	-0.15553	6.32566	0.000184671	0.000811719
Q8K4F5	sn-1-specific diacylglycerol lipase ABHD11	Abhd11	0.0609403	0.081626	0.0828148	-0.468744	-0.0698845	0.282353	6.31192	0.000188011	0.000825623
P28352	DNA repair nuclease/redox regulator APEX1	Apex1	0.181357	-0.0567172	0.102432	0.755742	0.426941	-1.34145	6.31079	0.000188289	0.000826065
P28665	Murinoglobulin-1	Mug1	-0.0514069	-0.101228	0.258695	0.520397	9.97e-05	0.357227	6.29889	0.000191238	0.000838215
P52624	Uridine phosphorylase 1	Upp1	-0.215206	0.12844	0.069371	0.513586	0.458789	-1.45362	6.28659	0.000194334	0.000850987
Q9D379	Epoxide hydrolase 1	Ephx1	-0.0696737	-0.092025	-0.0201772	0.480743	0.423791	-1.10893	6.28501	0.000194737	0.000851952
Q91XE8	Transmembrane protein 205	Tmem205	0.0959912	-0.0708015	-0.103962	-0.785266	-0.144784	0.0333682	6.27958	0.000196125	0.000857221
Q9JJW0	Peroxisomal membrane protein 4	Pxmp4	0.129872	-0.11419	-0.138819	-0.856862	-0.151363	-1.12077	6.27678	0.000196843	0.000859552
Q8C7X2	ER membrane protein complex subunit 1	Emc1	-0.0198685	-0.123996	-0.0218317	-0.387484	-0.25439	-1.10455	6.26794	0.000199133	0.000868741
Q9WTQ8	Mitochondrial import inner membrane translocase subunit Tim23	Timm23	-0.00479601	-0.216663	-0.190124	-0.596374	-0.346429	-1.29809	6.26418	0.000200114	0.000872207
Q9CYA0	Protein disulfide isomerase Creld2	Creld2	-0.0952194	-0.251668	0.266773	0.919381	0.512064	-1.28338	6.24543	0.000205088	0.000893052
P70404	Isocitrate dehydrogenase [NAD] subunit gamma 1, mitochondrial	Idh3g	0.135191	0.0503191	-0.0285517	-0.450655	-0.126147	1.23111	6.24247	0.000205885	0.000895685
Q8R3K3	Pentatricopeptide repeat-containing protein 2, mitochondrial	Ptcd2	0.00577993	0.0953753	-0.167347	-0.381214	-0.294633	-2.05176	6.22711	0.000210071	0.000913047
Q9D8V7	Signal peptidase complex catalytic subunit SEC11C	Sec11c	-0.0216214	-0.0247513	0.151527	1.3177	0.502516	-3.04901	6.21833	0.000212507	0.000922772
Q99KB8	Hydroxyacylglutathione hydrolase, mitochondrial	Hagh	0.00289779	-0.0732268	-0.0400226	-0.535549	-0.0104542	0.719699	6.20032	0.000217588	0.000943961
Q91YJ5	Translation initiation factor IF-2, mitochondrial	Mtif2	0.180726	0.138073	0.107838	-0.348523	-0.0942105	-1.79359	6.19195	0.000219995	0.000953516
Q99PG0	Arylacetamide deacetylase	Aadac	0.0191778	-0.0581542	-0.0210303	-0.725981	-0.123724	-0.819466	6.18842	0.000221017	0.000957057
Q9DBG9	Tax1-binding protein 3	Tax1bp3	-0.00105341	-0.0419437	0.100916	0.557831	0.17509	-0.519284	6.1868	0.000221486	0.000958201
Q9WV98	Mitochondrial import inner membrane translocase subunit Tim9	Timm9	0.0339508	-0.0306841	-0.145301	-0.5178	-0.0643177	1.11703	6.18228	0.000222808	0.000963026
Q05117	Tartrate-resistant acid phosphatase type 5	Acp5	-0.124962	-0.234724	0.197473	0.906466	0.365551	-2.23067	6.17433	0.000225149	0.000972245
O09173	Homogentisate 1,2-dioxygenase	Hgd	0.0164259	-0.0613023	0.0133825	-0.719086	-0.143665	1.41351	6.16991	0.000226462	0.00097701
Q9JKV5	Secretory carrier-associated membrane protein 4	Scamp4	-0.0485636	-0.204706	-0.179912	-0.894495	-0.36685	1.20815	6.16182	0.000228884	0.000986388
Q8CI51	PDZ and LIM domain protein 5	Pdlim5	0.0703217	0.0241605	0.00895323	0.461246	0.192774	-0.505211	6.16124	0.000229058	0.000986388
Q91ZE0	Trimethyllysine dioxygenase, mitochondrial	Tmlhe	-0.0134425	-0.123541	-0.0749545	-0.669835	-0.28007	-0.899898	6.14837	0.000232972	0.00100232
Q923D4	Splicing factor 3B subunit 5	Sf3b5	-0.0174682	-0.050506	0.0518098	0.490526	0.27826	-1.66968	6.13336	0.000237625	0.00102084
Q61646	Haptoglobin	Hp	0.61594	0.118342	0.524049	2.74349	1.5662	-0.131173	6.13308	0.000237715	0.00102084
P98192	Dihydroxyacetone phosphate acyltransferase	Gnpat	0.108617	0.0589381	0.0115596	-0.645564	-0.672583	-1.46194	6.10776	0.000245785	0.00105453
Q9DCJ5	NADH dehydrogenase [ubiquinone] 1 alpha subcomplex subunit 8	Ndufa8	0.161698	0.000643363	0.0279088	-0.495854	-0.00534097	1.89267	6.10307	0.000247312	0.0010601
Q6TCG2	Membrane progesterone receptor epsilon	Paqr9	0.121492	0.0148766	0.132633	-0.859764	-0.0478027	-2.89123	6.10236	0.000247542	0.00106012
Q9R112	Sulfide:quinone oxidoreductase, mitochondrial	Sqor	0.105144	-0.033545	-0.0794404	-0.557181	-0.1912	0.710822	6.09046	0.000251465	0.00107593
Q9CZX9	ER membrane protein complex subunit 4	Emc4	-0.246013	-0.264368	-0.208804	0.775009	0.341586	-1.78371	6.08805	0.000252265	0.00107836
Q99LR1	Lysophosphatidylserine lipase ABHD12	Abhd12	-0.0863678	-0.109619	0.04943	0.614389	0.164369	-2.08826	6.0783	0.000255539	0.00109136
Q91VR2	ATP synthase subunit gamma, mitochondrial	Atp5f1c	0.0899749	0.112058	0.0277559	-0.474782	-0.0825273	1.79108	6.07209	0.000257646	0.00109935
P10630	Eukaryotic initiation factor 4A-II	Eif4a2	0.00308884	-0.104126	-0.132768	-0.413158	-0.206056	0.00334819	6.06925	0.000258613	0.00110247
Q9ESG4	Collectrin	Cltrn	-0.0711439	-0.00718557	-0.0404395	-0.810909	-0.076215	2.08426	6.06659	0.000259525	0.00110362
O08600	Endonuclease G, mitochondrial	Endog	0.173939	0.117091	0.141667	-0.491257	-0.0271905	-1.0563	6.06651	0.000259554	0.00110362
Q8BU11	TOX high mobility group box family member 4	Tox4	-0.124654	-0.0266688	0.0392446	0.730048	0.365787	-2.77035	6.06639	0.000259592	0.00110362
Q9DCM0	Persulfide dioxygenase ETHE1, mitochondrial	Ethe1	0.0537391	0.0990294	-0.00564661	-0.554745	0.0356983	1.36242	6.06355	0.000260571	0.00110677
Q7TMB8	Cytoplasmic FMR1-interacting protein 1	Cyfip1	-0.0677699	-0.190857	-0.0626389	0.470551	0.00485694	-1.96703	6.0582	0.00026242	0.00111362
Q9EPB5	Serine hydrolase-like protein	Serhl	-0.0431543	-0.163555	-0.129848	-0.669165	-0.294942	-1.01843	6.0509	0.000264969	0.00112341
Q9QXD6	Fructose-1,6-bisphosphatase 1	Fbp1	0.0933504	0.0488289	0.0356144	-0.444131	0.149769	2.68957	6.04877	0.000265718	0.00112557
P01887	Beta-2-microglobulin	B2m	-0.0689259	-0.186446	-0.0767683	0.705165	0.386359	-0.722008	6.04217	0.000268051	0.00113442
P01634	Ig kappa chain V-V region MOPC 21	-	0.0195376	-0.596061	0.462438	2.31872	0.787147	-0.914939	6.03808	0.000269508	0.00113955
Q7TPV4	Myb-binding protein 1A	Mybbp1a	0.097426	-0.078085	-0.0023155	0.367025	0.246218	-2.2502	6.03607	0.000270225	0.00114155
P62814	V-type proton ATPase subunit B, brain isoform	Atp6v1b2	-0.0270093	-0.0308982	-0.100379	-0.602443	-0.16657	0.881627	6.03277	0.000271408	0.00114551
O55126	Protein NipSnap homolog 2	Nipsnap2	0.179256	0.146483	-0.018599	-0.451291	0.0180429	-0.614893	6.03088	0.000272089	0.00114734
Q8VCE4	Uncharacterized protein C9orf40 homolog	D030056L22Rik	-0.0549205	-0.0695926	-0.401257	-1.03573	-0.422204	2.23839	6.02334	0.000274824	0.00115783
Q920R6	V-type proton ATPase 116 kDa subunit a 4	Atp6v0a4	0.042313	-0.0148961	-0.0112414	-0.585467	-0.0835281	-0.263396	5.99794	0.000284244	0.00119644
Q8BK72	Small ribosomal subunit protein mS27	Mrps27	-0.0143626	-0.161713	-0.0306232	-0.605554	-0.194811	-1.71112	5.97776	0.000291966	0.00122783
Q8VC12	Urocanate hydratase	Uroc1	0.0679557	0.0950236	0.0591326	-0.47588	0.0596701	-0.160975	5.97698	0.000292267	0.001228
Q9D9V3	Ethylmalonyl-CoA decarboxylase	Echdc1	-0.0503782	-0.0248227	-0.0373073	-0.629246	-0.0654817	-0.716811	5.9723	0.000294091	0.00123455
Q9DCI9	Large ribosomal subunit protein bL32m	Mrpl32	0.070234	-0.153802	-0.0715019	-0.520623	-0.224917	-1.82272	5.97161	0.00029436	0.00123456
Q9D6S7	Ribosome-recycling factor, mitochondrial	Mrrf	-0.081669	0.0947937	-0.0261201	-0.646566	-0.166384	-1.82942	5.96713	0.00029612	0.00124084
Q6ZPF4	Formin-like protein 3	Fmnl3	-0.261951	-0.0907316	0.0891185	0.505921	0.124028	-2.39789	5.96642	0.000296401	0.0012409
A2AJI0	MAP7 domain-containing protein 1	Map7d1	-0.0531585	-0.0969409	0.0953268	0.953596	0.183424	-3.17677	5.96276	0.000297847	0.00124583
P42227	Signal transducer and activator of transcription 3	Stat3	0.118131	0.008334	0.447488	0.999053	0.538177	-2.60909	5.96031	0.000298817	0.00124877
Q91ZV4	2-acylglycerol O-acyltransferase 1	Mogat1	0.112018	-0.309209	-0.059328	-0.923697	-0.458975	-1.68787	5.95299	0.000301742	0.00125987
Q05BC3	Echinoderm microtubule-associated protein-like 1	Eml1	-0.124522	-0.166758	0.196341	0.739057	0.215519	-2.78385	5.95046	0.00030276	0.00126207
Q6PHZ2	Calcium/calmodulin-dependent protein kinase type II subunit delta	Camk2d	-0.100081	-0.190255	0.0586148	0.573473	0.166772	-1.76216	5.95034	0.000302811	0.00126207
Q61805	Lipopolysaccharide-binding protein	Lbp	-0.00120016	0.0233962	0.244537	1.07203	0.109864	-1.84666	5.94318	0.00030571	0.00127302
O54941	SWI/SNF-related matrix-associated actin-dependent regulator of chromatin subfamily E member 1	Smarce1	0.0824312	0.195314	-0.0264622	0.523652	0.312453	-1.68223	5.92878	0.000311632	0.00129652
Q9DBA6	Peroxisomal leader peptide-processing protease	Tysnd1	0.149132	-0.0578041	-0.130155	-0.726827	-0.346046	-2.43908	5.92378	0.000313712	0.00130402
Q60973	Histone-binding protein RBBP7	Rbbp7	-0.0510726	0.0308228	0.0982308	0.61676	0.196719	-1.33757	5.92009	0.000315259	0.00130928
Q9ET54	Palladin	Palld	0.0402667	0.046367	-0.0182069	0.72788	0.305646	-1.27325	5.91768	0.000316277	0.00131234
Q6VH22	Intraflagellar transport protein 172 homolog	Ift172	0.155459	0.121034	-0.0183358	-0.354153	-0.0660668	1.88863	5.91119	0.000319024	0.00132256
O35604	NPC intracellular cholesterol transporter 1	Npc1	-0.0690353	-0.0771238	-0.0141158	0.667603	0.133257	-3.51324	5.90945	0.000319765	0.00132446
P62748	Hippocalcin-like protein 1	Hpcal1	-0.121827	-0.158857	0.0300139	0.393239	0.123918	-0.272903	5.90069	0.000323527	0.00133885
Q9D958	Signal peptidase complex subunit 1	Spcs1	8.35e-05	-0.0757812	0.0365411	0.461433	0.23603	1.15071	5.89896	0.000324273	0.00134075
Q60994	Adiponectin	Adipoq	-0.154624	0.0307919	0.0251793	0.76309	0.309944	-0.681371	5.8921	0.000327255	0.00135188
B2KF05	Bromodomain and PHD finger-containing protein 3	Brpf3	-0.0470681	-0.16924	-0.170588	-0.709102	-0.342004	0.892669	5.889	0.000328615	0.00135517
P29533	Vascular cell adhesion protein 1	Vcam1	-0.219828	-0.2863	-0.237151	0.730244	0.0513945	-1.89243	5.88896	0.000328632	0.00135517
Q8R1F1	Protein Niban 2	Niban2	-0.0906299	-0.121351	0.00109188	0.408769	0.00874506	-1.2762	5.8845	0.000330596	0.00136207
Q8BMC1	V-type proton ATPase subunit G 3	Atp6v1g3	0.101766	0.0767388	-0.00947348	-0.440432	-0.174914	-1.10531	5.88055	0.000332345	0.00136727
P26043	Radixin	Rdx	0.12851	0.0732684	-0.0116549	-0.495839	0.0865105	0.289559	5.88033	0.000332444	0.00136727
Q91YT0	NADH dehydrogenase [ubiquinone] flavoprotein 1, mitochondrial	Ndufv1	0.104611	0.0117712	-0.00404984	-0.386402	-0.0189072	1.55835	5.87084	0.000336687	0.0013835
Q60855	Receptor-interacting serine/threonine-protein kinase 1	Ripk1	-0.0787697	-0.0918957	0.133203	0.423312	0.0019584	-1.45775	5.84948	0.000346443	0.00142162
Q9ET66	Peptidase inhibitor 16	Pi16	-0.022898	-0.135042	0.103357	0.829158	0.00821728	-1.6133	5.8492	0.000346572	0.00142162
Q9CQI6	Coactosin-like protein	Cotl1	0.107269	0.139652	0.142082	0.69949	0.51191	0.771873	5.83864	0.000351507	0.00144059
Q99JF8	PC4 and SFRS1-interacting protein	Psip1	-0.017582	-0.13817	-0.0645132	0.526611	0.0868424	-1.11967	5.83446	0.000353482	0.00144742
Q8BK48	Pyrethroid hydrolase Ces2e	Ces2e	-0.010863	0.17059	0.378889	0.417158	0.674865	-1.42519	5.83326	0.000354048	0.00144846
Q9EP89	Serine beta-lactamase-like protein LACTB, mitochondrial	Lactb	0.114263	-0.0131732	-0.0275798	-0.575194	-0.192255	-0.449633	5.82676	0.000357147	0.00145986
Q8BXZ1	Protein disulfide-isomerase TMX3	Tmx3	-0.111248	-0.105032	-0.088897	0.42029	-0.0269864	-2.04888	5.82335	0.00035878	0.00146525
P04945	Ig kappa chain V-VI region NQ2-6.1	-	0.48797	0.389446	1.76114	3.21175	1.22477	0.407984	5.81954	0.000360618	0.00147147
P05366	Serum amyloid A-1 protein	Saa1	0.00171661	-0.121687	0.263088	1.30717	1.05359	-1.94868	5.80399	0.00036822	0.00150118
Q6Y7W8	GRB10-interacting GYF protein 2	Gigyf2	0.220622	0.254662	0.57602	0.86993	0.708428	-0.35466	5.80095	0.000369721	0.00150599
P50516	V-type proton ATPase catalytic subunit A	Atp6v1a	0.0732832	-0.0357507	-0.04435	-0.544429	-0.160486	1.38187	5.78639	0.000377019	0.00153437
O88531	Palmitoyl-protein thioesterase 1	Ppt1	0.177281	0.130935	0.239311	0.641655	0.540142	-0.573232	5.78517	0.000377637	0.00153506
P63085	Mitogen-activated protein kinase 1	Mapk1	0.0486807	-0.0620264	0.0996656	0.457062	0.05727	-0.0895722	5.78476	0.000377846	0.00153506
P54116	Stomatin	Stom	-0.0726211	-0.0990086	0.0703712	0.396578	0.0298372	-1.49712	5.77828	0.000381149	0.00154713
P20065	Thymosin beta-4	Tmsb4x	-0.0416844	0.059187	-0.0800116	1.38256	0.886758	2.3631	5.77311	0.000383808	0.00155557
Q9DCX2	ATP synthase subunit d, mitochondrial	Atp5pd	0.00435291	-0.0255449	0.00252076	-0.605397	-0.0740613	2.49118	5.77294	0.000383894	0.00155557
Q922E4	Ethanolamine-phosphate cytidylyltransferase	Pcyt2	0.117396	0.153539	0.0511177	-0.415673	-0.0200463	-0.945868	5.75461	0.000393476	0.00159273
Q9CY73	Large ribosomal subunit protein mL44	Mrpl44	0.110342	-0.162052	-0.0483402	-0.560933	-0.146609	-0.46222	5.7541	0.000393746	0.00159273
Q9R069	Basal cell adhesion molecule	Bcam	0.0401978	-0.0650825	0.0183272	0.361638	0.246335	-0.288523	5.74829	0.000396835	0.00160368
Q9ES64	Harmonin	Ush1c	0.0368508	-0.0682329	-0.0207311	-0.566797	0.0270411	-0.573956	5.74771	0.000397141	0.00160368
P01843	Ig lambda-1 chain C region	-	0.0275117	0.0053773	0.149287	0.799032	-0.0463064	-1.5881	5.71772	0.000413514	0.00166776
Q9CVD2	Ataxin-3	Atxn3	-0.138856	-0.142163	0.100114	0.521324	0.125907	-2.74319	5.71734	0.000413725	0.00166776
Q925N0	Sideroflexin-5	Sfxn5	0.29176	0.130643	-0.00693818	-0.605469	-0.0787301	-1.91733	5.71393	0.000415634	0.00167401
Q9CQH0	PDZK1-interacting protein 1	Pdzk1ip1	0.134313	0.134074	0.0692144	-0.542427	-0.00115556	1.61917	5.70915	0.000418317	0.00168214
Q91Z53	Glyoxylate reductase/hydroxypyruvate reductase	Grhpr	0.0900376	-0.0486186	0.0261436	-0.670245	-0.154718	0.974382	5.70905	0.000418374	0.00168214
Q14DH7	Acyl-CoA synthetase short-chain family member 3, mitochondrial	Acss3	0.0952247	0.17334	-0.0400538	-0.359946	-0.196636	-1.61406	5.69214	0.000428028	0.00171948
O35386	Phytanoyl-CoA dioxygenase, peroxisomal	Phyh	0.0757151	-0.00857014	-0.199964	-0.607949	-0.123547	-0.344733	5.68888	0.000429916	0.00172558
Q64191	N(4)-(beta-N-acetylglucosaminyl)-L-asparaginase	Aga	-0.107981	-0.0354907	0.143602	0.74827	0.439859	-1.40093	5.68686	0.000431092	0.00172881
O35409	Glutamate carboxypeptidase 2	Folh1	0.0524481	-0.0422381	0.340204	0.264729	0.585563	-0.320192	5.68449	0.000432471	0.00173285
Q60953	Protein PML	Pml	-0.0288001	-0.00270301	0.0769913	0.832881	0.415088	-2.07297	5.66941	0.000441374	0.00176701
Q9QZZ6	Dermatopontin	Dpt	0.174379	0.256853	-0.308904	1.07845	1.07568	0.558369	5.66794	0.000442252	0.00176839
Q8R086	Sulfite oxidase, mitochondrial	Suox	0.00149213	-0.0502949	-0.0907619	-0.59072	-0.0220708	0.428259	5.66704	0.000442792	0.00176839
Q99JY0	Trifunctional enzyme subunit beta, mitochondrial	Hadhb	0.13872	0.0358399	-0.070922	-0.393791	0.0128912	0.27354	5.66693	0.000442856	0.00176839
Q64FW2	All-trans-retinol 13,14-reductase	Retsat	0.0868452	-0.063175	-0.119784	-0.593579	0.00234967	-1.34369	5.65287	0.000451355	0.00180079
Q8CI78	Required for meiotic nuclear division protein 1 homolog	Rmnd1	-0.0613375	-0.0239114	-0.0879801	-0.633959	-0.217241	-1.07601	5.64455	0.000456463	0.00181829
P12658	Calbindin	Calb1	0.13295	0.261155	0.064259	-0.685398	-0.230167	1.84043	5.64446	0.000456521	0.00181829
Q8K0C9	GDP-mannose 4,6 dehydratase	Gmds	-0.101823	-0.0674213	-0.00408305	0.358647	0.242676	-0.92329	5.63725	0.000460998	0.00183433
Q3UIL6	Pleckstrin homology domain-containing family A member 7	Plekha7	0.0354508	-0.0690023	-0.0765338	-0.559063	-0.207209	-1.54071	5.63671	0.000461332	0.00183433
P51175	Protoporphyrinogen oxidase	Ppox	-0.0158271	-0.0264872	0.0319349	-0.460277	-0.141501	-0.958289	5.63393	0.000463075	0.00183864
Q9D7X3	Dual specificity protein phosphatase 3	Dusp3	0.112564	0.0694004	0.258551	0.522868	0.293287	1.10925	5.63339	0.000463411	0.00183864
Q9D868	Peptidyl-prolyl cis-trans isomerase H	Ppih	0.0547536	-0.0637553	-0.0535255	0.396214	0.139773	-1.55198	5.63309	0.000463599	0.00183864
O70572	Sphingomyelin phosphodiesterase 2	Smpd2	-0.0155855	-0.0653311	-0.178564	-0.49368	-0.295943	-0.655874	5.62655	0.000467726	0.00185344
Q06770	Corticosteroid-binding globulin	Serpina6	-0.322984	-0.0917473	-0.0126737	0.726111	0.116869	-1.18211	5.62072	0.000471435	0.00186655
Q61102	Iron-sulfur clusters transporter ABCB7, mitochondrial	Abcb7	0.0558427	-0.041066	-0.0565221	-0.470794	-0.0636526	-1.58153	5.6136	0.000476003	0.00188301
B7ZMP1	Xaa-Pro aminopeptidase 3	Xpnpep3	0.0195421	0.011347	-0.0791328	-0.420189	-0.163684	-1.39752	5.61299	0.000476401	0.00188301
Q6ZWY8	Thymosin beta-10	Tmsb10	-0.047278	0.36054	0.0697635	1.84804	0.968181	-0.304811	5.60995	0.000478369	0.00188919
O35682	Myeloid-associated differentiation marker	Myadm	0.312337	0.174721	0.284574	0.91521	0.436803	-2.12251	5.60913	0.000478901	0.00188923
Q99K30	Epidermal growth factor receptor kinase substrate 8-like protein 2	Eps8l2	0.097907	0.0876028	-0.0114338	-0.337953	0.030865	-0.840777	5.60868	0.000479187	0.00188923
Q9CQ62	2,4-dienoyl-CoA reductase [(3E)-enoyl-CoA-producing], mitochondrial	Decr1	0.043111	0.0553333	0.00322863	-0.557312	-0.0426062	1.26771	5.59292	0.000489542	0.00192842
Q9CYD3	Cartilage-associated protein	Crtap	-0.133907	-0.126161	-0.066682	0.479996	-0.0646715	-2.06455	5.58627	0.000493983	0.00194428
Q3UUI3	Acyl-coenzyme A thioesterase THEM4	Them4	0.0708659	0.0591531	0.0765306	-0.607905	-0.0458651	-0.557127	5.58408	0.000495457	0.00194844
Q80TI0	Protein Aster-B	Gramd1b	0.0384753	0.0901908	0.146196	-0.664356	-0.237905	-2.25865	5.57877	0.000499036	0.00196086
Q80Y14	Glutaredoxin-related protein 5, mitochondrial	Glrx5	0.172941	0.196899	0.117823	-0.418443	0.045231	1.53977	5.57779	0.000499705	0.00196184
P97478	5-demethoxyubiquinone hydroxylase, mitochondrial	Coq7	-0.0096118	-0.0883896	-0.107663	-0.612996	-0.206004	-0.607631	5.57676	0.000500402	0.00196213
Q8VEK0	Cell cycle control protein 50A	Tmem30a	0.0650115	-0.113546	-0.105518	-0.389502	-0.159058	-0.720734	5.57644	0.000500621	0.00196213
Q9QX15	Calcium-activated chloride channel regulator 3A-1	Clca3a1	-0.391508	-0.449033	0.138246	1.35818	0.426852	-2.87369	5.57402	0.000502267	0.00196693
O55060	Thiopurine S-methyltransferase	Tpmt	-0.0551779	0.0104884	0.0284312	-0.603221	-0.0726264	0.818621	5.56865	0.000505948	0.00197969
P97352	Protein S100-A13	S100a13	0.0152685	0.0305775	0.0901005	0.552641	0.484667	0.436968	5.55605	0.000514683	0.00201218
Q5SW19	Clustered mitochondria protein homolog	Cluh	-0.0222059	-0.0642463	-0.134507	-0.362386	-0.196885	-0.726722	5.54478	0.000522636	0.00204156
Q9DCX8	Iodotyrosine deiodinase 1	Iyd	0.309547	0.0383329	0.188872	-0.567448	0.0214865	-1.36236	5.53692	0.000528254	0.00206178
O08749	Dihydrolipoyl dehydrogenase, mitochondrial	Dld	0.175156	0.147933	0.0950785	-0.571279	0.117679	2.19981	5.53578	0.00052908	0.00206328
Q9D3D9	ATP synthase subunit delta, mitochondrial	Atp5f1d	0.15096	0.180388	-0.0292248	-0.531538	0.0958957	3.03544	5.53302	0.000531072	0.00206932
Q9Z1X4	Interleukin enhancer-binding factor 3	Ilf3	-0.0576412	-0.112376	-0.079265	0.284172	0.0616729	-0.864247	5.5283	0.000534493	0.00208091
O89086	RNA-binding protein 3	Rbm3	0.035479	0.0989624	0.0842529	0.962792	0.568957	-0.503277	5.5236	0.000537923	0.00209252
Q9EQ06	Estradiol 17-beta-dehydrogenase 11	Hsd17b11	-0.0375367	-0.223722	-0.181862	-0.936329	-0.599345	-0.410589	5.52057	0.000540149	0.00209943
Q91WD5	NADH dehydrogenase [ubiquinone] iron-sulfur protein 2, mitochondrial	Ndufs2	0.0054427	-0.10759	-0.0945735	-0.679932	-0.208607	0.863022	5.51644	0.000543196	0.00210952
P49222	Protein 4.2	Epb42	-0.0177442	-0.077071	-0.00794617	-0.489049	-0.340031	-0.286766	5.51306	0.000545706	0.0021175
P28661	Septin-4	Septin4	0.071718	0.119351	0.0128156	0.688705	0.432417	-1.48034	5.50622	0.000550817	0.00213502
P50171	(3R)-3-hydroxyacyl-CoA dehydrogenase	Hsd17b8	0.0327536	-0.140216	-0.0799607	-0.708503	-0.157917	-0.17433	5.5058	0.000551134	0.00213502
Q9WVT6	Carbonic anhydrase 14	Ca14	0.289488	0.176934	0.18572	-0.665175	0.0896225	-0.173342	5.49987	0.000555611	0.00215057
Q9WVE8	Protein kinase C and casein kinase substrate in neurons protein 2	Pacsin2	0.0367341	0.0245526	-0.0390335	-0.353138	-0.0166703	0.618845	5.49436	0.000559797	0.00216498
Q9D1K2	V-type proton ATPase subunit F	Atp6v1f	-0.0135798	-0.156715	-0.17382	-0.708905	-0.143307	0.0404046	5.49368	0.000560318	0.0021652
P39447	Tight junction protein ZO-1	Tjp1	0.0317783	-0.0460175	0.0255806	0.358455	0.292434	-1.40563	5.48797	0.000564703	0.00218034
Q61578	NADPH:adrenodoxin oxidoreductase, mitochondrial	Fdxr	-0.0403345	0.0137379	-0.108236	-0.349609	-0.0862045	-0.828791	5.48729	0.000565225	0.00218055
Q9DBT5	AMP deaminase 2	Ampd2	0.0620122	0.0352855	-0.0610831	0.601907	0.143235	-2.65783	5.48327	0.000568336	0.00219074
O88876	Short-chain dehydrogenase/reductase 3	Dhrs3	0.10247	-0.0666841	0.0687259	-0.528194	-0.187417	-0.607815	5.47912	0.000571562	0.00220136
Q14C51	Small ribosomal subunit protein mS39	Ptcd3	0.00828619	-0.067628	-0.0463783	-0.616649	-0.257891	-1.46111	5.47096	0.000577968	0.00222321
Q8C9X6	Enhancer of polycomb homolog 1	Epc1	-0.0861352	-0.296466	0.481822	1.80364	0.223731	-3.4296	5.46995	0.000578764	0.00222321
A0A2R8VHR8	DDIT3 upstream open reading frame protein	Ddit3	0.0170238	0.143737	-0.162387	-0.859292	-0.308575	-0.838554	5.46983	0.000578862	0.00222321
Q9CT10	Ran-binding protein 3	Ranbp3	0.0337203	-0.0571004	0.0713069	0.599771	0.227234	-1.70839	5.46948	0.000579139	0.00222321
P17751	Triosephosphate isomerase	Tpi1	0.104852	0.115826	0.0453652	-0.31959	0.0366706	4.14252	5.46194	0.000585133	0.00224437
Q8BGC4	Prostaglandin reductase-3	Ptgr3	-0.00561406	-0.0653056	-0.158906	-0.55377	-0.27253	-0.739364	5.46005	0.000586648	0.00224834
Q9QWK4	CD5 antigen-like	Cd5l	0.0340629	0.298382	0.398696	1.65945	1.34125	-1.52593	5.45848	0.000587914	0.00225134
[truncated: 567 more rows]

## Sheet: Liver_DEPs
UniProt Accession	UniProt Protein Name	Gene Symbol	condition5M	condition8M	condition14M	condition20M	condition26M	AveExpr	F	P.Value	adj.P.Val
[truncated: 439 more rows]

[truncated: 15 more sheets: Lung_DEPs, Testis_DEPs, Skeletal Muscle_DEPs, Heart_DEPs, Brain_DEPs, Kidney_Classical_F_DEPs, Spleen_Classical_F_DEPs, Liver_Classical_F_DEPs, Lung_Classical_F_DEPs, Kidney_Linear-T_DEPs, Spleen_Linear-T_DEPs, Liver_Linear-T_DEPs, Lung_Linear-T_DEPs, Moderated-F_vs_Classical F-test, Moderated-F_vs_Linear-trend]
