# Supplementary material for: Proteomic aging signatures across mouse organs and life stages
Source: EMBO J. 2025 Jul 15;44(16):4631–60. doi: 10.1038/s44318-025-00509-x (PMC12361549; doi:10.1038/s44318-025-00509-x)
Supplement: Supplementary file 6 — Dataset EV3 [file 44318_2025_509_MOESM6_ESM.xlsx]

## Sheet: Dataset EV3
Dataset EV3. Principal component analysis of age-DEPs including blood proteome for the kidneys, spleen, liver and lungs.
Legend: The principle components (PC), standard deviation, proportion of variance and cumulative proportion are indicated for individiual organs.

## Sheet: Kidney_PC
Principal component analysis: Kidney
PC	Standard_Deviation	Proportion_of_Variance	Cumulative_Proportion
PC1	40.1312780392733	0.901746627696227	0.901746627696227
PC2	9.39341982910785	0.0494044434971314	0.951151071193359
PC3	5.91224160093201	0.019571444987565	0.970722516180924
PC4	5.63699532824503	0.0177915544964481	0.988514070677372
PC5	4.52922396997696	0.0114859293226282	1
PC6	1.29070518241998e-14	9.3276588349709e-32	1

## Sheet: Spleen_PC
Principal component analysis: Spleen
PC	Standard_Deviation	Proportion_of_Variance	Cumulative_Proportion
PC1	39.3401991	0.874873525	0.874873525
PC2	9.334003487	0.04925021	0.924123734
PC3	7.807065663	0.034454649	0.958578383
PC4	6.806578127	0.026189658	0.984768042
PC5	5.190889515	0.015231958	1
PC6	1.92E-14	2.08E-31	1

## Sheet: Liver_PC
Principal component analysis: Liver
PC	Standard_Deviation	Proportion_of_Variance	Cumulative_Proportion
PC1	19.2173728802518	0.841246971340863	0.841246971340863
PC2	6.02847333484145	0.0827847169678688	0.924031688308732
PC3	4.15027020183218	0.0392363160551621	0.963268004363894
PC4	3.16335674912581	0.0227945920779951	0.986062596441889
PC5	2.47356426276144	0.0139374035581106	1
PC6	7.44470870675796e-15	1.2624985815143e-31	1

## Sheet: Lung_PC
Principal component analysis: Lung
PC	Standard_Deviation	Proportion_of_Variance	Cumulative_Proportion
PC1	10.7828129983121	0.79094596024877	0.79094596024877
PC2	4.41768511058976	0.132761508410384	0.923707468659154
PC3	2.17594003120625	0.0322089457102438	0.955916414369398
PC4	2.00335429880344	0.0273022343301646	0.983218648699562
PC5	1.57062364720653	0.0167813513004378	1
PC6	3.85456156207287e-15	1.01072413849045e-31	1
