# Supplementary material for: Proteomic aging signatures across mouse organs and life stages
Source: EMBO J. 2025 Jul 15;44(16):4631–60. doi: 10.1038/s44318-025-00509-x (PMC12361549; doi:10.1038/s44318-025-00509-x)
Supplement: Supplementary file 7 — Dataset EV4 [file 44318_2025_509_MOESM7_ESM.xlsx]

## Sheet: Dataset EV4
Dataset EV4. Proteins identified in enriched clusters of DEPs associated with aging kidney, spleen, liver and lung.
Legend: The four mouse organs were harvested from male C57BL/6J mice at 3, 5, 8, 14, 20 and 26 months and were selected for trajectory analysis on the basis of substantial differential protein expression during aging in the organs.

## Sheet: Lung_Cluster1
UniProt Accession	Gene Symbol	UniProt Protein Name	Membership_Value	Avg_Expression
Q640N1	Aebp1	Adipocyte enhancer-binding protein 1	0.760382	-1.49236
A6X935	Itih4	Inter alpha-trypsin inhibitor, heavy chain 4	0.958832	0.0759208
Q61704	Itih3	Inter-alpha-trypsin inhibitor heavy chain H3	0.809869	-0.665937
P12246	Apcs	Serum amyloid P-component	0.799351	-0.586624
Q8K0E8	Fgb	Fibrinogen beta chain	0.850354	1.61531
Q8VCM7	Fgg	Fibrinogen gamma chain	0.875862	1.78059
P54320	Eln	Elastin	0.778125	0.00779036
Q8R4W6	Pcolce2	Procollagen C-endopeptidase enhancer 2	0.876987	-0.861854
P04223	H2-K1	H-2 class I histocompatibility antigen, K-K alpha chain	0.914004	0.257221
Q9CQN6	Tmem14c	Transmembrane protein 14C	0.829819	2.28119
Q07456	Ambp	Protein AMBP	0.907749	-0.805434
P39061	Col18a1	Collagen alpha-1(XVIII) chain	0.876662	0.326895
Q8VCC9	Spon1	Spondin-1	0.711572	-0.41912
Q9R118	Htra1	Serine protease HTRA1	0.796308	-1.78388
Q9ER58	Spock2	Testican-2	0.798305	-1.02041
E9PV24	Fga	Fibrinogen alpha chain	0.874812	1.09018
Q61147	Cp	Ceruloplasmin	0.818081	-0.00500528
Q06890	Clu	Clusterin	0.919871	1.52363
Q5FW60	Mup20	Major urinary protein 20	0.866195	-1.15559
Q61398	Pcolce	Procollagen C-endopeptidase enhancer 1	0.814393	-2.06315
P28301	Lox	Protein-lysine 6-oxidase	0.84762	-2.10812
P08226	Apoe	Apolipoprotein E	0.899752	1.51503
P09813	Apoa2	Apolipoprotein A-II	0.779247	0.309324
Q61702	Itih1	Inter-alpha-trypsin inhibitor heavy chain H1	0.794961	-0.35128
Q8C119	Ndnf	Protein NDNF	0.807881	-1.37343
P01634	-	Ig kappa chain V-V region MOPC 21	0.735865	-1.19134
Q4U2R1	Herc2	E3 ubiquitin-protein ligase HERC2	0.918166	-0.601461
P97298	Serpinf1	Pigment epithelium-derived factor	0.846625	-0.730932
Q8BND5	Qsox1	Sulfhydryl oxidase 1	0.727747	-0.769567
P06728	Apoa4	Apolipoprotein A-IV	0.88624	1.38737
Q91WP6	Serpina3n	Serine protease inhibitor A3N	0.898993	-0.678568
P21956	Mfge8	Lactadherin	0.798094	-0.138255
P01029	C4b	Complement C4-B	0.894545	-0.644718
P29788	Vtn	Vitronectin	0.958658	0.7853
P06909	Cfh	Complement factor H	0.730149	0.728586
Q61703	Itih2	Inter-alpha-trypsin inhibitor heavy chain H2	0.710461	-0.496765
Q8R121	Serpina10	Protein Z-dependent protease inhibitor	0.758843	-0.94057

## Sheet: Lung_Cluster2
UniProt Accession	Gene Symbol	UniProt Protein Name	Membership_Value	Avg_Expression
O55103	Prx	Periaxin	0.954479	0.91643
Q9WVH9	Fbln5	Fibulin-5	0.887357	0.028537
Q64444	Ca4	Carbonic anhydrase 4	0.938413	0.761226
Q00897	Serpina1d	Alpha-1-antitrypsin 1-4	0.900108	2.54889
P00920	Ca2	Carbonic anhydrase 2	0.86166	3.39122
P07758	Serpina1a	Alpha-1-antitrypsin 1-1	0.936804	2.46545
Q91YE8	Synpo2	Synaptopodin-2	0.866445	-0.514401
P17879	Hspa1b	Heat shock 70 kDa protein 1B	0.938806	-0.362037
P01942	Hba	Hemoglobin subunit alpha	0.893332	4.27849
Q9D7P7	Clic3	Chloride intracellular channel protein 3	0.971762	1.27876
Q8BHK2	Scn3b	Sodium channel regulatory subunit beta-3	0.887578	-2.19135
Q62009	Postn	Periostin	0.845812	0.989499
Q8BH64	Ehd2	EH domain-containing protein 2	0.978615	2.90821
Q3TMH2	Scrn3	Secernin-3	0.967089	-1.89533
P07759	Serpina3k	Serine protease inhibitor A3K	0.837368	2.99146
P08032	Spta1	Spectrin alpha chain, erythrocytic 1	0.942866	-0.688206
Q8BXK9	Clic5	Chloride intracellular channel protein 5	0.911259	2.43441
Q9JLB0	Pals2	Protein PALS2	0.846547	1.87196
P02088	Hbb-b1	Hemoglobin subunit beta-1	0.879109	4.52541
Q61171	Prdx2	Peroxiredoxin-2	0.956251	3.56063
Q02357	Ank1	Ankyrin-1	0.937517	-0.351225
P97927	Lama4	Laminin subunit alpha-4	0.976604	-0.217014

## Sheet: Lung_Cluster3
UniProt Accession	Gene Symbol	UniProt Protein Name	Membership_Value	Avg_Expression
P39876	Timp3	Metalloproteinase inhibitor 3	0.910861	0.290392
P39655	Alox12	Polyunsaturated fatty acid lipoxygenase ALOX12	0.922412	-1.43794
Q07797	Lgals3bp	Galectin-3-binding protein	0.944416	-0.876698
P35441	Thbs1	Thrombospondin-1	0.910731	-0.287114
P01631	Kv2a7	Ig kappa chain V-II region 26-10	0.729871	1.92069
P43277	H1-3	Histone H1.3	0.811253	-1.05506
Q8K1B8	Fermt3	Fermitin family homolog 3	0.924094	-0.625324
P68368	Tuba4a	Tubulin alpha-4A chain	0.884222	2.59774
Q08761	Pros1	Vitamin K-dependent protein S	0.929781	-1.59586
P16460	Ass1	Argininosuccinate synthase	0.875145	-0.267728
P36371	Tap2	Antigen peptide transporter 2	0.891714	-1.58014
P29391	Ftl1	Ferritin light chain 1	0.917973	1.24749
Q8K558	Treml1	Trem-like transcript 1 protein	0.880306	-1.37582
O54890	Itgb3	Integrin beta-3	0.8633	-0.203473
Q9D8I1	Mzb1	Marginal zone B- and B1-cell-specific protein	0.931382	-1.26599
P0DOV1	Mnda	Interferon-activable protein 205-B	0.971766	-1.37093
Q9QUM0	Itga2b	Integrin alpha-IIb	0.835318	-0.766694
A2AQ07	Tubb1	Tubulin beta-1 chain	0.871438	0.53965
Q9QUG9	Rasgrp2	RAS guanyl-releasing protein 2	0.926767	-1.93117
P09528	Fth1	Ferritin heavy chain	0.925488	1.78789
P30355	Alox5ap	Arachidonate 5-lipoxygenase-activating protein	0.765199	0.26297
Q9EPB4	Pycard	Apoptosis-associated speck-like protein containing a CARD	0.76553	-1.32542
Q60790	Rasa3	Ras GTPase-activating protein 3	0.900372	-1.06389
D3Z6Q9	Bin2	Bridging integrator 2	0.92412	-0.977462
O35930	Gp1ba	Platelet glycoprotein Ib alpha chain	0.841094	-1.6505
P09581	Csf1r	Macrophage colony-stimulating factor 1 receptor	0.76908	-1.88618
P56400	Gp1bb	Platelet glycoprotein Ib beta chain	0.893478	1.51507
Q8BG07	Pld4	5'-3' exonuclease PLD4	0.944229	-0.675406
Q9R233	Tapbp	Tapasin	0.942768	-0.0723064
Q9WV32	Arpc1b	Actin-related protein 2/3 complex subunit 1B	0.804279	1.46317
Q3U5Q7	Cmpk2	UMP-CMP kinase 2, mitochondrial	0.8795	0.38046
P06330	-	Ig heavy chain V region AC38 205.12	0.872364	1.1281
Q07235	Serpine2	Glia-derived nexin	0.951183	-1.5709
P21958	Tap1	Antigen peptide transporter 1	0.891942	-1.66368
O08742	Gp5	Platelet glycoprotein V	0.821332	-2.21849
Q9ES46	Parvb	Beta-parvin	0.816117	0.0241415
P04202	Tgfb1	Transforming growth factor beta-1 proprotein	0.809564	-0.808969
Q8VCC1	Hpgd	15-hydroxyprostaglandin dehydrogenase [NAD(+)]	0.798888	1.0752
Q61233	Lcp1	Plastin-2	0.885959	1.79304
P42225	Stat1	Signal transducer and activator of transcription 1	0.928438	-0.411074
P01831	Thy1	Thy-1 membrane glycoprotein	0.852904	0.62936
P18242	Ctsd	Cathepsin D	0.97933	0.771569
P01878	-	Ig alpha chain C region	0.731087	-0.379423
Q9QWR8	Naga	Alpha-N-acetylgalactosaminidase	0.712254	-0.891066
Q9DCE9	Igtp	Immunity-related GTPase family M protein 3	0.821133	-1.22662
Q9D154	Serpinb1a	Leukocyte elastase inhibitor A	0.923329	0.491413
P06800	Ptprc	Receptor-type tyrosine-protein phosphatase C	0.85954	-1.35753
P97361	Bpifa1	BPI fold-containing family A member 1	0.814826	0.455131
Q9JHK5	Plek	Pleckstrin	0.930965	-1.33187
Q9D958	Spcs1	Signal peptidase complex subunit 1	0.8197	1.68627
P03930	Mtatp8	ATP synthase protein 8	0.925035	0.874817

## Sheet: Kidney_Cluster1
UniProt Accession	Gene Symbol	UniProt Protein Name	Membership_Value	Avg_Expression
Q07797	Lgals3bp	Galectin-3-binding protein	0.928252	-1.27898
P39061	Col18a1	Collagen alpha-1(XVIII) chain	0.74464	0.42847
Q62188	Dpysl3	Dihydropyrimidinase-related protein 3	0.872894	-1.30377
P28653	Bgn	Biglycan	0.865256	-0.0932251
Q61233	Lcp1	Plastin-2	0.790114	0.236422
O08992	Sdcbp	Syntenin-1	0.875323	-0.92503
Q05144	Rac2	Ras-related C3 botulinum toxin substrate 2	0.75769	-1.99619
P24452	Capg	Macrophage-capping protein	0.963683	-0.824458
Q8BTM8	Flna	Filamin-A	0.937214	0.313967
Q8VCI0	Plbd1	Phospholipase B-like 1	0.81014	-2.09686
P14483	H2-Ab1	H-2 class II histocompatibility antigen, A beta chain	0.844594	-1.30077
Q99K41	Emilin1	EMILIN-1	0.861587	-0.838385
P18242	Ctsd	Cathepsin D	0.979057	0.498052
O89053	Coro1a	Coronin-1A	0.960795	0.13737
P0DOV1	Mnda	Interferon-activable protein 205-B	0.964397	-1.7781
P14434	H2-Aa	H-2 class II histocompatibility antigen, A-B alpha chain	0.950044	-1.00415
Q61599	Arhgdib	Rho GDP-dissociation inhibitor 2	0.945527	-0.71319
P31001	Des	Desmin	0.946937	-0.75338
O35955	Psmb10	Proteasome subunit beta type-10	0.962623	-1.81128
Q9D8Y0	Efhd2	EF-hand domain-containing protein D2	0.823425	-0.840871
Q60710	Samhd1	Deoxynucleoside triphosphate triphosphohydrolase SAMHD1	0.767187	-1.65836
Q80X19	Col14a1	Collagen alpha-1(XIV) chain	0.864987	-0.734384
P49710	Hcls1	Hematopoietic lineage cell-specific protein	0.919891	-1.7353
Q91X17	Umod	Uromodulin	0.927817	2.74577
Q9CX80	Cygb	Cytoglobin	0.98332	-2.07142
Q8BMD8	Slc25a24	Mitochondrial adenyl nucleotide antiporter SLC25A24	0.947491	-2.18512
P04441	Cd74	H-2 class II histocompatibility antigen gamma chain	0.716153	-1.40049
Q61147	Cp	Ceruloplasmin	0.930711	-0.656147
Q8BUY8	Gprasp2	G-protein coupled receptor-associated sorting protein 2	0.792975	-0.233705
Q5FW60	Mup20	Major urinary protein 20	0.813645	0.432832
P21956	Mfge8	Lactadherin	0.919938	-1.12757
P97372	Psme2	Proteasome activator complex subunit 2	0.946451	-0.449844
P01872	Ighm	Immunoglobulin heavy constant mu	0.72052	0.978149
Q91VW3	Sh3bgrl3	SH3 domain-binding glutamic acid-rich-like protein 3	0.763742	0.809289
Q9WVA4	Tagln2	Transgelin-2	0.920633	1.89771
Q9R118	Htra1	Serine protease HTRA1	0.772764	-0.666622
Q01339	Apoh	Beta-2-glycoprotein 1	0.725721	-0.343987
P08122	Col4a2	Collagen alpha-2(IV) chain	0.889364	0.440083
P82198	Tgfbi	Transforming growth factor-beta-induced protein ig-h3	0.967668	-2.50402
Q8VDD5	Myh9	Myosin-9	0.925186	0.572428
Q91X72	Hpx	Hemopexin	0.883394	1.64039
P08905	Lyz2	Lysozyme C-2	0.910528	2.30165
Q8BH97	Rcn3	Reticulocalbin-3	0.92339	-1.52615
P29351	Ptpn6	Tyrosine-protein phosphatase non-receptor type 6	0.700168	-1.06876
P28076	Psmb9	Proteasome subunit beta type-9	0.881696	-1.63184
P40124	Cap1	Adenylyl cyclase-associated protein 1	0.937907	-0.425137
Q8K1B8	Fermt3	Fermitin family homolog 3	0.969254	-1.59235
P42225	Stat1	Signal transducer and activator of transcription 1	0.848057	-1.26602
Q9JKF1	Iqgap1	Ras GTPase-activating-like protein IQGAP1	0.759486	-0.602127
P01631	-	Ig kappa chain V-II region 26-10	0.922038	1.39502
P01837	Igkc	Immunoglobulin kappa constant	0.859439	1.62184
P48678	Lmna	Prelamin-A/C	0.911017	0.544827
P24549	Aldh1a1	Aldehyde dehydrogenase 1A1	0.881497	-0.586919
P21460	Cst3	Cystatin-C	0.915831	1.10786
Q9JJU8	Sh3bgrl	Adapter Sh3bgrl	0.893134	0.385015
Q99KC8	Vwa5a	von Willebrand factor A domain-containing protein 5A	0.984137	-0.520565
P39039	Mbl1	Mannose-binding protein A	0.948237	2.12034
P29391	Ftl1	Ferritin light chain 1	0.905979	0.973556
P13597	Icam1	Intercellular adhesion molecule 1	0.737363	-0.862161
P10605	Ctsb	Cathepsin B	0.958129	-0.235362
Q00519	Xdh	Xanthine dehydrogenase/oxidase	0.946393	-1.57563
P01592	Jchain	Immunoglobulin J chain	0.78475	0.352577
O88342	Wdr1	WD repeat-containing protein 1	0.860899	1.26393
P28063	Psmb8	Proteasome subunit beta type-8	0.775115	-0.975837
Q05186	Rcn1	Reticulocalbin-1	0.824446	-1.58924
O09159	Man2b1	Lysosomal alpha-mannosidase	0.825542	-1.34205
Q9WV54	Asah1	Acid ceramidase	0.924012	-0.703519
P35441	Thbs1	Thrombospondin-1	0.847286	-1.7958
Q9JHU9	Isyna1	Inositol-3-phosphate synthase 1	0.901638	-0.151044
P97434	Mprip	Myosin phosphatase Rho-interacting protein	0.929149	-1.47053
Q3TCN2	Plbd2	Putative phospholipase B-like 2	0.900425	-1.22502
P10493	Nid1	Nidogen-1	0.89943	-0.252975
Q62348	Tsn	Translin	0.95238	-1.16041
Q64345	Ifit3	Interferon-induced protein with tetratricopeptide repeats 3	0.905968	-3.08719
Q8K2I4	Manba	Beta-mannosidase	0.90556	-1.18976
Q62318	Trim28	Transcription intermediary factor 1-beta	0.958892	-0.834865
Q61001	Lama5	Laminin subunit alpha-5	0.837905	-0.946717
Q6Q899	Rigi	Antiviral innate immune response receptor RIG-I	0.801334	-2.17192
Q80UG5	Septin9	Septin-9	0.875816	-0.978766
Q9QWR8	Naga	Alpha-N-acetylgalactosaminidase	0.811012	-0.800049
O70370	Ctss	Cathepsin S	0.956399	-0.25248
Q60590	Orm1	Alpha-1-acid glycoprotein 1	0.727179	-1.08273
Q9ET22	Dpp7	Dipeptidyl peptidase 2	0.95117	0.0209002
Q8C1B7	Septin11	Septin-11	0.878284	-0.435285
Q9R233	Tapbp	Tapasin	0.836588	-2.38569
P14106	C1qb	Complement C1q subcomponent subunit B	0.958412	-1.89698
Q3UW53	Niban1	Protein Niban 1	0.893568	-1.87853
O70570	Pigr	Polymeric immunoglobulin receptor	0.885611	-1.94761
Q8K354	Cbr3	Carbonyl reductase [NADPH] 3	0.916536	-1.16632
Q99JR5	Tinagl1	Tubulointerstitial nephritis antigen-like	0.760828	-0.0768627
P09055	Itgb1	Integrin beta-1	0.732791	0.746513
P16675	Ctsa	Lysosomal protective protein	0.882595	1.166
P37804	Tagln	Transgelin	0.861658	0.533345
P09528	Fth1	Ferritin heavy chain	0.842882	1.42066
P47753	Capza1	F-actin-capping protein subunit alpha-1	0.794537	-1.11437
P23818	Gria1	Glutamate receptor 1	0.979668	-1.63569
Q8BFR4	Gns	N-acetylglucosamine-6-sulfatase	0.937749	-0.855947
P10923	Spp1	Osteopontin	0.955493	-2.1117
Q02105	C1qc	Complement C1q subcomponent subunit C	0.858428	-1.63899
Q9JK53	Prelp	Prolargin	0.736295	0.847305
Q62419	Sh3gl1	Endophilin-A2	0.775809	-1.57739
P30355	Alox5ap	Arachidonate 5-lipoxygenase-activating protein	0.837876	-2.99134
P02468	Lamc1	Laminin subunit gamma-1	0.807598	-0.419155
Q8BPG6	Sumf2	Inactive C-alpha-formylglycine-generating enzyme 2	0.749151	-0.251209
Q9WTQ5	Akap12	A-kinase anchor protein 12	0.81282	-1.73726
O70318	Epb41l2	Band 4.1-like protein 2	0.939495	-1.57435
O70433	Fhl2	Four and a half LIM domains protein 2	0.869966	0.737517
Q61581	Igfbp7	Insulin-like growth factor-binding protein 7	0.966118	-0.05263
P68510	Ywhah	14-3-3 protein eta	0.842292	-0.543474
O09114	Ptgds	Prostaglandin-H2 D-isomerase	0.90941	-1.16681
P16301	Lcat	Phosphatidylcholine-sterol acyltransferase	0.798701	-2.49883
P06797	Ctsl	Procathepsin L	0.928265	-0.490913
Q60631	Grb2	Growth factor receptor-bound protein 2	0.723113	-1.62738
Q61879	Myh10	Myosin-10	0.807736	-0.721744
Q91UZ4	Egln3	Prolyl hydroxylase EGLN3	0.876836	-1.14981
P28862	Mmp3	Stromelysin-1	0.885762	-1.9272
Q08093	Cnn2	Calponin-2	0.869776	-0.226596
Q61205	Pafah1b3	Platelet-activating factor acetylhydrolase IB subunit alpha1	0.729853	-0.462006
P61028	Rab8b	Ras-related protein Rab-8B	0.860816	-1.62097
P01644	-	Ig kappa chain V-V region HP R16.7	0.836397	0.569183
O09131	Gsto1	Glutathione S-transferase omega-1	0.832186	0.248508
Q64727	Vcl	Vinculin	0.975179	0.68066
O54990	Prom1	Prominin-1	0.822898	-1.36556
P01878	-	Ig alpha chain C region	0.86133	0.157656
Q8CC35	Synpo	Synaptopodin	0.811908	-0.971447
Q3UTJ2	Sorbs2	Sorbin and SH3 domain-containing protein 2	0.795526	-0.838488
Q5SXY1	Specc1	Cytospin-B	0.892238	-1.46632
P02469	Lamb1	Laminin subunit beta-1	0.75694	-0.230927
P06330	-	Ig heavy chain V region AC38 205.12	0.884163	-0.573311
Q60854	Serpinb6	Serpin B6	0.93235	-0.126366
Q8VC97	Upb1	Beta-ureidopropionase	0.867463	-1.55579
E9Q555	Rnf213	E3 ubiquitin-protein ligase RNF213	0.725447	-3.38785
Q8BX02	Kank2	KN motif and ankyrin repeat domain-containing protein 2	0.854088	-2.4254
P01867	Ighg2b	Immunoglobulin heavy constant gamma 2B	0.72493	1.01371
O55131	Septin7	Septin-7	0.765602	-0.49548
Q9Z2A9	Ggt5	Glutathione hydrolase 5 proenzyme	0.971475	-2.07855
P51885	Lum	Lumican	0.780162	0.845445
Q9WUM3	Coro1b	Coronin-1B	0.87884	0.012777
Q921T2	Tor1aip1	Torsin-1A-interacting protein 1	0.928449	-1.23908
O35114	Scarb2	Lysosome membrane protein 2	0.81538	-0.6241
P03953	Cfd	Complement factor D	0.907724	0.859369
P18524	-	Ig heavy chain V region RF	0.813744	-0.630217
Q06318	Scgb1a1	Uteroglobin	0.952025	1.34318
P26039	Tln1	Talin-1	0.952647	0.0190654
O08529	Capn2	Calpain-2 catalytic subunit	0.974242	-0.757193
P97797	Sirpa	Tyrosine-protein phosphatase non-receptor type substrate 1	0.73079	-2.21095
P11672	Lcn2	Neutrophil gelatinase-associated lipocalin	0.845005	-0.499179
P30681	Hmgb2	High mobility group protein B2	0.936273	-0.14274
P14602	Hspb1	Heat shock protein beta-1	0.859236	-0.0778151
P60824	Cirbp	Cold-inducible RNA-binding protein	0.961011	0.420555
Q9CWF2	Tubb2b	Tubulin beta-2B chain	0.723534	0.255248
Q99P72	Rtn4	Reticulon-4	0.879517	0.156467
Q61292	Lamb2	Laminin subunit beta-2	0.854347	-1.14813
Q9EQG7	Enpp5	Ectonucleotide pyrophosphatase/phosphodiesterase family member 5	0.891599	-1.64734
Q9EST4	Psmg2	Proteasome assembly chaperone 2	0.847627	-1.56216
P98086	C1qa	Complement C1q subcomponent subunit A	0.866314	-1.97603
P14069	S100a6	Protein S100-A6	0.898247	0.153056
Q99LD8	Ddah2	Putative hydrolase DDAH2	0.961544	-0.936496
Q91Z40	Gbp7	Guanylate-binding protein 7	0.77706	-3.50082
Q99PT1	Arhgdia	Rho GDP-dissociation inhibitor 1	0.871232	1.06127
P48758	Cbr1	Carbonyl reductase [NADPH] 1	0.740865	0.864981
P19973	Lsp1	Lymphocyte-specific protein 1	0.844306	-1.22046
E9Q394	Akap13	A-kinase anchor protein 13	0.930749	-0.863897
Q922R8	Pdia6	Protein disulfide-isomerase A6	0.82175	0.710125
Q8CCH2	Nhlrc3	NHL repeat-containing protein 3	0.866212	-0.733318
Q9EQU5	Set	Protein SET	0.846827	-0.447414
O89112	Lancl1	Glutathione S-transferase LANCL1	0.964912	-0.0790798
P08003	Pdia4	Protein disulfide-isomerase A4	0.854323	-0.10011
Q922U1	Prpf3	U4/U6 small nuclear ribonucleoprotein Prp3	0.858762	-0.221516
Q9WVJ3	Cpq	Carboxypeptidase Q	0.860388	0.43997
Q9CX86	Hnrnpa0	Heterogeneous nuclear ribonucleoprotein A0	0.883668	-0.15553
P28352	Apex1	DNA repair nuclease/redox regulator APEX1	0.782655	-1.34145
Q9D379	Ephx1	Epoxide hydrolase 1	0.844144	-1.10893
Q923D4	Sf3b5	Splicing factor 3B subunit 5	0.985137	-1.66968
Q61646	Hp	Haptoglobin	0.83391	-0.131173
Q9CZX9	Emc4	ER membrane protein complex subunit 4	0.738339	-1.78371
Q8BU11	Tox4	TOX high mobility group box family member 4	0.860122	-2.77035
P01887	B2m	Beta-2-microglobulin	0.870486	-0.722008
Q7TPV4	Mybbp1a	Myb-binding protein 1A	0.751135	-2.2502
Q9D958	Spcs1	Signal peptidase complex subunit 1	0.930962	1.15071
Q9CQI6	Cotl1	Coactosin-like protein	0.867086	0.771873
P05366	Saa1	Serum amyloid A-1 protein	0.889616	-1.94868
O88531	Ppt1	Palmitoyl-protein thioesterase 1	0.799521	-0.573232
P20065	Tmsb4x	Thymosin beta-4	0.871076	2.3631
Q9R069	Bcam	Basal cell adhesion molecule	0.876563	-0.288523
Q64191	Aga	N(4)-(beta-N-acetylglucosaminyl)-L-asparaginase	0.875306	-1.40093
Q60953	Pml	Protein PML	0.945231	-2.07297
Q8K0C9	Gmds	GDP-mannose 4,6 dehydratase	0.859654	-0.92329
Q6ZWY8	Tmsb10	Thymosin beta-10	0.732377	-0.304811
P97352	S100a13	Protein S100-A13	0.869585	0.436968
O89086	Rbm3	RNA-binding protein 3	0.914278	-0.503277
P28661	Septin4	Septin-4	0.817451	-1.48034
P39447	Tjp1	Tight junction protein ZO-1	0.874406	-1.40563
Q9QWK4	Cd5l	CD5 antigen-like	0.847316	-1.52593
P97315	Csrp1	Cysteine and glycine-rich protein 1	0.876911	0.0700009
Q9R1T4	Septin6	Septin-6	0.854227	-1.22976
Q9CQW9	Ifitm3	Interferon-induced transmembrane protein 3	0.767775	-0.559246
P62500	Tsc22d1	TSC22 domain family protein 1	0.966575	-0.130799
Q60648	Gm2a	Ganglioside GM2 activator	0.700417	2.44054
Q62000	Ogn	Mimecan	0.721921	-1.16026
Q02496	Muc1	Mucin-1	0.782049	-0.792788
P01864	-	Ig gamma-2A chain C region secreted form	0.780782	0.246329
P08113	Hsp90b1	Endoplasmin	0.920957	0.586003
Q9Z0U1	Tjp2	Tight junction protein ZO-2	0.799116	-1.3365
P26645	Marcks	Myristoylated alanine-rich C-kinase substrate	0.904604	-1.87493
Q80TY0	Fnbp1	Formin-binding protein 1	0.770555	-1.35032
Q9Z2W0	Dnpep	Aspartyl aminopeptidase	0.780308	-0.680103
Q9DAU1	Cnpy3	Protein canopy homolog 3	0.781974	-0.928937
Q6A028	Swap70	Switch-associated protein 70	0.821913	-1.20023
Q3TJD7	Pdlim7	PDZ and LIM domain protein 7	0.797716	-2.9806
Q9Z2U1	Psma5	Proteasome subunit alpha type-5	0.931081	1.18878
Q91XV3	Basp1	Brain acid soluble protein 1	0.782346	-3.20095
P11087	Col1a1	Collagen alpha-1(I) chain	0.866116	1.38993
Q99JP6	Homer3	Homer protein homolog 3	0.882433	-2.01299
Q9WUA3	Pfkp	ATP-dependent 6-phosphofructokinase, platelet type	0.804431	-1.16075
Q91VJ5	Pqbp1	Polyglutamine-binding protein 1	0.763067	-1.25618
Q8BTJ4	Enpp4	Bis(5'-adenosyl)-triphosphatase enpp4	0.729557	-2.49363
Q8R3B1	Plcd1	1-phosphatidylinositol 4,5-bisphosphate phosphodiesterase delta-1	0.837795	-1.95503
Q8BFW7	Lpp	Lipoma-preferred partner homolog	0.765641	-0.811755
P18760	Cfl1	Cofilin-1	0.707175	0.373752
Q60668	Hnrnpd	Heterogeneous nuclear ribonucleoprotein D0	0.810672	-0.239347
Q91ZR2	Snx18	Sorting nexin-18	0.962085	-0.658531
Q9Z2U0	Psma7	Proteasome subunit alpha type-7	0.883659	1.08765
Q9CZX0	Elp3	Elongator complex protein 3	0.827239	0.763061
Q9EP71	Rai14	Ankycorbin	0.846155	-1.71228
P27546	Map4	Microtubule-associated protein 4	0.824958	-1.04636
Q99K51	Pls3	Plastin-3	0.840868	-0.440182
P21995	Emb	Embigin	0.760679	0.347298
Q9Z2S7	Tsc22d3	TSC22 domain family protein 3	0.851146	-2.30507
Q8BJU0	Sgta	Small glutamine-rich tetratricopeptide repeat-containing protein alpha	0.868954	-1.81954
Q8BKC5	Ipo5	Importin-5	0.823601	-1.71131
Q8VCW8	Acsf2	Medium-chain acyl-CoA ligase ACSF2, mitochondrial	0.769526	-1.52843
Q61074	Ppm1g	Protein phosphatase 1G	0.725425	-0.893845
P50543	S100a11	Protein S100-A11	0.770215	1.79451
O54916	Reps1	RalBP1-associated Eps domain-containing protein 1	0.802152	-1.52242
P32067	Ssb	Lupus La protein homolog	0.783742	-0.932922
Q8C0M9	Asrgl1	Isoaspartyl peptidase/L-asparaginase	0.853318	-1.45804
P68254	Ywhaq	14-3-3 protein theta	0.718862	0.109411
Q7TMM9	Tubb2a	Tubulin beta-2A chain	0.78154	1.2895
Q8K3X4	Irf2bpl	Probable E3 ubiquitin-protein ligase IRF2BPL	0.77076	-2.69647
P63005	Pafah1b1	Platelet-activating factor acetylhydrolase IB subunit beta	0.799058	-0.41043
Q62384	Zpr1	Zinc finger protein ZPR1	0.760213	-0.367305
Q9DBG5	Plin3	Perilipin-3	0.830631	-1.03422
Q3TZZ7	Esyt2	Extended synaptotagmin-2	0.726167	-2.28666
P45377	Akr1b8	Aldose reductase-related protein 2	0.782727	-0.191763
P02463	Col4a1	Collagen alpha-1(IV) chain	0.705276	0.116752
P61953	Gng11	Guanine nucleotide-binding protein G(I)/G(S)/G(O) subunit gamma-11	0.866331	-0.9989
Q91VC3	Eif4a3	Eukaryotic initiation factor 4A-III	0.708396	-1.26907
Q99L27	Gmpr2	GMP reductase 2	0.732406	-1.10016
Q6IRU2	Tpm4	Tropomyosin alpha-4 chain	0.919745	1.52171
O35887	Calu	Calumenin	0.884849	0.243632
Q9JLV1	Bag3	BAG family molecular chaperone regulator 3	0.927789	-1.95266
P62313	Lsm6	U6 snRNA-associated Sm-like protein LSm6	0.843436	-0.753932
Q3UMT1	Ppp1r12c	Protein phosphatase 1 regulatory subunit 12C	0.918458	-0.985642
Q9D6Z1	Nop56	Nucleolar protein 56	0.725447	-1.10896
Q8R326	Pspc1	Paraspeckle component 1	0.775244	-1.43547
P0C0A3	Chmp6	Charged multivesicular body protein 6	0.78116	-0.956602
Q8K1L5	Ppp1r11	E3 ubiquitin-protein ligase PPP1R11	0.724588	-2.4611
Q9CYN2	Spcs2	Signal peptidase complex subunit 2	0.86126	-0.879181
Q9JM76	Arpc3	Actin-related protein 2/3 complex subunit 3	0.743869	-0.324138
Q9WUU7	Ctsz	Cathepsin Z	0.786029	2.19266
Q3UZ39	Lrrfip1	Leucine-rich repeat flightless-interacting protein 1	0.743466	-2.14224
O08583	Alyref	THO complex subunit 4	0.891214	-1.47126
Q01730	Rsu1	Ras suppressor protein 1	0.804132	-0.417869
Q9DCT8	Crip2	Cysteine-rich protein 2	0.81829	0.0572129
Q9D8N2	Dennd10	DENN domain-containing protein 10	0.813798	-1.24585
Q3UQA7	Selenoh	Selenoprotein H	0.755414	-0.596174
Q9R013	Ctsf	Cathepsin F	0.704838	-0.856623
Q8VHS6	Asb15	Ankyrin repeat and SOCS box protein 15	0.781609	7.77749

## Sheet: Kidney_Cluster2
UniProt Accession	Gene Symbol	UniProt Protein Name	Membership_Value	Avg_Expression
Q8VC03	Eml3	Echinoderm microtubule-associated protein-like 3	0.920843	-1.15767
O35206	Col15a1	Collagen alpha-1(XV) chain	0.899268	-0.649479
Q8R5A3	Apbb1ip	Amyloid beta A4 precursor protein-binding family B member 1-interacting protein	0.878311	-2.8579
P54320	Eln	Elastin	0.898672	-1.52167
Q62356	Fstl1	Follistatin-related protein 1	0.967417	-2.98634
Q91ZX7	Lrp1	Prolow-density lipoprotein receptor-related protein 1	0.891193	-1.9574
P97298	Serpinf1	Pigment epithelium-derived factor	0.967827	-1.81611
A6X935	Itih4	Inter alpha-trypsin inhibitor, heavy chain 4	0.894957	-0.86842
Q640N1	Aebp1	Adipocyte enhancer-binding protein 1	0.917869	-1.65656
P51437	Camp	Cathelicidin antimicrobial peptide	0.928595	-1.36869
Q8BNU0	Armc6	Armadillo repeat-containing protein 6	0.937777	0.050756
Q9R045	Angptl2	Angiopoietin-related protein 2	0.93701	-2.54155
P29788	Vtn	Vitronectin	0.772699	0.0818255
P18468	H2-Eb1	H-2 class II histocompatibility antigen, I-A beta chain	0.807383	-2.25685
Q61702	Itih1	Inter-alpha-trypsin inhibitor heavy chain H1	0.921745	-0.994016
P43025	Clec3b	Tetranectin	0.83468	-0.631663
P10810	Cd14	Monocyte differentiation antigen CD14	0.887444	-1.10302
P17932	Rpl32-ps	Putative large ribosomal subunit protein eL32'	0.864629	4.27924
Q06890	Clu	Clusterin	0.792387	0.678279
P21614	Gc	Vitamin D-binding protein	0.839573	1.18291
Q8R138	Tmem119	Transmembrane protein 119	0.870227	-2.62463
Q08761	Pros1	Vitamin K-dependent protein S	0.96628	-2.70973
P70202	Lxn	Latexin	0.901828	-0.404041
Q9CPW4	Arpc5	Actin-related protein 2/3 complex subunit 5	0.878691	1.14494
P09813	Apoa2	Apolipoprotein A-II	0.843095	0.115742
P19324	Serpinh1	Serpin H1	0.954345	-0.127479
Q7TPR4	Actn1	Alpha-actinin-1	0.705923	-0.338356
P19221	F2	Prothrombin	0.951038	-0.157391
P97290	Serping1	Plasma protease C1 inhibitor	0.911218	-0.819245
Q91V80	Apof	Apolipoprotein F	0.915889	-3.4541
P11859	Agt	Angiotensinogen	0.980146	-1.79703
P07214	Sparc	SPARC	0.978118	-2.11853
Q91WP6	Serpina3n	Serine protease inhibitor A3N	0.927707	-1.23531
P06728	Apoa4	Apolipoprotein A-IV	0.923819	0.956124
Q04857	Col6a1	Collagen alpha-1(VI) chain	0.864706	0.108257
P11276	Fn1	Fibronectin	0.895744	-1.02384
P06683	C9	Complement component C9	0.746328	-1.07284
Q8VCC9	Spon1	Spondin-1	0.939441	-2.24604
Q64449	Mrc2	C-type mannose receptor 2	0.84887	-1.28147
P70429	Evl	Ena/VASP-like protein	0.853623	-2.14225
Q6WVG3	Kctd12	BTB/POZ domain-containing protein KCTD12	0.826372	-0.596942
Q9ESB3	Hrg	Histidine-rich glycoprotein	0.957413	-1.03912
P08101	Fcgr2	Low affinity immunoglobulin gamma Fc region receptor II	0.777201	-2.07185
P08607	C4bpa	C4b-binding protein	0.826941	-2.02082
P33622	Apoc3	Apolipoprotein C-III	0.818743	0.254157
P01898	H2-Q10	H-2 class I histocompatibility antigen, Q10 alpha chain	0.917659	-0.549915
P01027	C3	Complement C3	0.975063	0.00946729
Q03734	Serpina3m	Serine protease inhibitor A3M	0.942361	-1.24906
P41317	Mbl2	Mannose-binding protein C	0.700616	-1.24436
P31996	Cd68	Macrosialin	0.879318	-1.07035
Q69ZN7	Myof	Myoferlin	0.870594	-1.7749
Q5QNS5	Havcr1	Hepatitis A virus cellular receptor 1 homolog	0.893755	-2.34804
Q64726	Azgp1	Zinc-alpha-2-glycoprotein	0.879447	-1.26323
Q8K0E8	Fgb	Fibrinogen beta chain	0.92527	0.367863
Q61838	Pzp	Pregnancy zone protein	0.964431	1.8109
P13595	Ncam1	Neural cell adhesion molecule 1	0.931588	-2.18347
P01029	C4b	Complement C4-B	0.851747	-1.34463
Q60847	Col12a1	Collagen alpha-1(XII) chain	0.971238	-1.53941
P04186	Cfb	Complement factor B	0.823889	-0.672432
Q07235	Serpine2	Glia-derived nexin	0.823897	-2.64733
Q63844	Mapk3	Mitogen-activated protein kinase 3	0.813943	-0.139962
Q05793	Hspg2	Basement membrane-specific heparan sulfate proteoglycan core protein	0.954777	-0.280391
Q02788	Col6a2	Collagen alpha-2(VI) chain	0.817394	0.925664
Q61576	Fkbp10	Peptidyl-prolyl cis-trans isomerase FKBP10	0.976895	-3.10858
P12246	Apcs	Serum amyloid P-component	0.868665	0.0745257
P06684	C5	Complement C5	0.951667	-2.01296
Q8R550	Sh3kbp1	SH3 domain-containing kinase-binding protein 1	0.873078	-2.4995
Q8VCM7	Fgg	Fibrinogen gamma chain	0.957759	0.585292
Q5SSZ5	Tns3	Tensin-3	0.746288	-1.6831
Q8BGV3	Tacstd2	Tumor-associated calcium signal transducer 2	0.86121	-1.01766
P01902	H2-K1	H-2 class I histocompatibility antigen, K-D alpha chain	0.983882	-2.65183
B2RXR6	Ankrd44	Serine/threonine-protein phosphatase 6 regulatory ankyrin repeat subunit B	0.756732	-2.40745
Q8BJD1	Itih5	Inter-alpha-trypsin inhibitor heavy chain H5	0.759685	-0.966409
Q3UQ28	Pxdn	Peroxidasin homolog	0.883595	-2.86601
Q9D8Y7	Tnfaip8l2	Tumor necrosis factor alpha-induced protein 8-like protein 2	0.983687	-3.23442
P13020	Gsn	Gelsolin	0.973738	1.1394
Q9DBD0	Inhca	Inhibitor of carbonic anhydrase	0.924172	-1.48017
Q9Z0L8	Ggh	Gamma-glutamyl hydrolase	0.961844	-3.53065
P49300	Clec10a	C-type lectin domain family 10 member A	0.825791	-1.06214
Q8BNY6	Ncs1	Neuronal calcium sensor 1	0.927563	-0.398886
Q9D281	Fam114a1	Protein Noxp20	0.721399	-2.93034
P99024	Tubb5	Tubulin beta-5 chain	0.749002	0.873192
P08226	Apoe	Apolipoprotein E	0.836804	1.68756
O35664	Ifnar2	Interferon alpha/beta receptor 2	0.961719	-1.26312
Q9R111	Gda	Guanine deaminase	0.916398	-1.18324
P23953	Ces1c	Carboxylesterase 1C	0.937203	1.25608
Q9WVJ9	Efemp2	EGF-containing fibulin-like extracellular matrix protein 2	0.947613	-2.07354
Q8BND5	Qsox1	Sulfhydryl oxidase 1	0.964521	-2.24478
P61226	Rap2b	Ras-related protein Rap-2b	0.931979	-2.65547
P29452	Casp1	Caspase-1	0.971794	-2.66519
P20918	Plg	Plasminogen	0.961999	-0.48957
E9Q414	Apob	Apolipoprotein B-100	0.939754	-2.12726
Q8R121	Serpina10	Protein Z-dependent protease inhibitor	0.97834	-1.36498
O88322	Nid2	Nidogen-2	0.833413	-0.60599
Q2KN98	Specc1l	Cytospin-A	0.711875	-1.80063
P11688	Itga5	Integrin alpha-5	0.937154	-2.46183
Q80SU7	Gvin1	Interferon-induced very large GTPase 1	0.754325	-2.65569
Q80X72	Lrrc15	Leucine-rich repeat-containing protein 15	0.963754	-2.7575
Q8VI78	Pla1a	Phospholipase A1 member A	0.955896	-2.75959
P70389	Igfals	Insulin-like growth factor-binding protein complex acid labile subunit	0.889326	-2.36258
Q61093	Cybb	Cytochrome b-245 heavy chain	0.858711	-2.31408
P22599	Serpina1b	Alpha-1-antitrypsin 1-2	0.890769	0.812297
P07356	Anxa2	Annexin A2	0.891609	1.15093
Q8BK67	Rcc2	Protein RCC2	0.783597	-1.93831
Q9DCJ1	Mlst8	Target of rapamycin complex subunit LST8	0.98351	-2.51483
P54923	Adprh	ADP-ribosylhydrolase ARH1	0.955325	-1.65028
P01638	-	Ig kappa chain V-V region L6	0.935427	-2.26256
Q8VCS0	Pglyrp2	N-acetylmuramoyl-L-alanine amidase	0.809199	-1.25466
Q8C5P5	Nt5dc1	5'-nucleotidase domain-containing protein 1	0.75863	-1.75163
Q9JJN5	Cpn1	Carboxypeptidase N catalytic chain	0.933112	-1.78073
O08677	Kng1	Kininogen-1	0.80822	1.2618
Q00897	Serpina1d	Alpha-1-antitrypsin 1-4	0.859183	1.04615
Q8CFZ4	Gpc3	Glypican-3	0.892978	-2.74619
Q9ERL9	Gucy1a1	Guanylate cyclase soluble subunit alpha-1	0.944792	-2.4934
E9PV24	Fga	Fibrinogen alpha chain	0.95335	0.447323
P03977	-	Ig kappa chain V-III region 50S10.1	0.907837	-1.1014
O89100	Grap2	GRB2-related adaptor protein 2	0.942831	-3.2583
Q61268	Apoc4	Apolipoprotein C-IV	0.78847	-0.960624
P39749	Fen1	Flap endonuclease 1	0.94843	-1.53863
Q9D8C4	Ifi35	Interferon-induced 35 kDa protein homolog	0.915544	-2.49863
Q00780	Col8a1	Collagen alpha-1(VIII) chain	0.794437	-1.55366
Q8CFE3	Rcor1	REST corepressor 1	0.8329	2.12373
Q9D708	S100a16	Protein S100-A16	0.881497	-2.24314
O35350	Capn1	Calpain-1 catalytic subunit	0.869931	-0.939638
Q8CHH9	Septin8	Septin-8	0.722363	-1.10948
Q9WTK5	Nfkb2	Nuclear factor NF-kappa-B p100 subunit	0.96523	-3.42547
P18528	-	Ig heavy chain V region 6.96	0.854834	-0.102936
Q9Z0E6	Gbp2	Guanylate-binding protein 2	0.780594	-2.06463
Q9QZF2	Gpc1	Glypican-1	0.943023	-2.13205
Q91YS8	Camk1	Calcium/calmodulin-dependent protein kinase type 1	0.907664	-1.43046
O08691	Arg2	Arginase-2, mitochondrial	0.930458	-2.24708
A2ASQ1	Agrn	Agrin	0.943843	-1.12275
Q8BH35	C8b	Complement component C8 beta chain	0.711116	-1.3288
P01636	-	Ig kappa chain V-V region MOPC 149	0.83118	-1.24498
Q8BH61	F13a1	Coagulation factor XIII A chain	0.725671	-2.00462
P16294	F9	Coagulation factor IX	0.916069	-1.52965
Q9WVH9	Fbln5	Fibulin-5	0.741473	-1.34067
O89020	Afm	Afamin	0.774656	-0.68052
P18525	-	Ig heavy chain V region 5-84	0.82387	-1.04647
Q09014	Ncf1	Neutrophil cytosol factor 1	0.92384	-3.45578
Q8K262	Plac9	Placenta-specific protein 9	0.904033	-1.36742
P15947	Klk1	Kallikrein-1	0.89743	-0.584156
P47713	Pla2g4a	Cytosolic phospholipase A2	0.813118	-4.30224
Q9JHK5	Plek	Pleckstrin	0.788591	-1.8879
D0QMC3	Mndal	Myeloid cell nuclear differentiation antigen-like protein	0.938201	-2.32395
Q3THE2	Myl12b	Myosin regulatory light chain 12B	0.80192	1.51438
Q3U7R1	Esyt1	Extended synaptotagmin-1	0.838961	-2.14427
Q9R0L6	Pcm1	Pericentriolar material 1 protein	0.88318	0.924357
P24638	Acp2	Lysosomal acid phosphatase	0.940183	-2.33465
Q9CY97	Ssu72	RNA polymerase II subunit A C-terminal domain phosphatase SSU72	0.835452	-0.920599
Q9DBB9	Cpn2	Carboxypeptidase N subunit 2	0.773256	0.132741
Q4VBE4	Egflam	Pikachurin	0.744455	-1.6915
Q8C7G5	Apoa5	Apolipoprotein A-V	0.791528	-1.01592
O35988	Sdc4	Syndecan-4	0.843455	0.525697
Q3TBD2	Arhgap45	Rho GTPase-activating protein 45	0.913094	-3.2432
Q3V3R1	Mthfd1l	Monofunctional C1-tetrahydrofolate synthase, mitochondrial	0.856376	-2.16409
Q8BV49	Pyhin1	Pyrin and HIN domain-containing protein 1	0.958435	-3.41124
P59999	Arpc4	Actin-related protein 2/3 complex subunit 4	0.847796	1.00864
Q01279	Egfr	Epidermal growth factor receptor	0.741166	-0.817214
Q8BKG3	Ptk7	Inactive tyrosine-protein kinase 7	0.933585	-1.87645
O89051	Itm2b	Integral membrane protein 2B	0.856783	-0.871535
Q71KU9	Fgl1	Fibrinogen-like protein 1	0.926847	-3.24033
P97333	Nrp1	Neuropilin-1	0.975949	-2.7779
Q8BK62	Olfml3	Olfactomedin-like protein 3	0.935569	3.89409
Q9JHI7	Exosc9	Exosome complex component RRP45	0.867072	-0.080869
Q99JY9	Actr3	Actin-related protein 3	0.777943	0.5154
P27656	Lipc	Hepatic triacylglycerol lipase	0.975466	-2.61151
P35290	Rab24	Ras-related protein Rab-24	0.715787	0.0607099
Q6PHU5	Sort1	Sortilin	0.815813	-2.35046
Q8K124	Plekho2	Pleckstrin homology domain-containing family O member 2	0.815894	-2.41237
Q64674	Srm	Spermidine synthase	0.932941	-0.948733
Q8K297	Colgalt1	Procollagen galactosyltransferase 1	0.872931	-2.57313
P47754	Capza2	F-actin-capping protein subunit alpha-2	0.975996	0.886314
Q9Z0P5	Twf2	Twinfilin-2	0.774169	-2.00304
P07724	Alb	Albumin	0.802518	4.46192
Q9EST5	Anp32b	Acidic leucine-rich nuclear phosphoprotein 32 family member B	0.724678	2.41419
P04939	Mup3	Major urinary protein 3	0.825214	-0.981817
Q91YE8	Synpo2	Synaptopodin-2	0.855542	-2.39376
Q8CIH5	Plcg2	1-phosphatidylinositol 4,5-bisphosphate phosphodiesterase gamma-2	0.838485	-2.18527
Q8BJS4	Sun2	SUN domain-containing protein 2	0.832113	-2.01069
P55065	Pltp	Phospholipid transfer protein	0.918252	-2.28592
Q61247	Serpinf2	Alpha-2-antiplasmin	0.747739	0.121766
Q99K85	Psat1	Phosphoserine aminotransferase	0.894457	-1.14355
P06869	Plau	Urokinase-type plasminogen activator	0.893947	-2.73053
Q91VI7	Rnh1	Ribonuclease inhibitor	0.86449	1.32582
Q64282	Ifit1	Interferon-induced protein with tetratricopeptide repeats 1	0.75901	-2.97432
Q91YN9	Bag2	BAG family molecular chaperone regulator 2	0.802577	-1.54582
Q61176	Arg1	Arginase-1	0.809803	-2.33717
O08692	Ngp	Neutrophilic granule protein	0.905225	-1.88973
Q9R182	Angptl3	Angiopoietin-related protein 3	0.913178	-3.10855
P55772	Entpd1	Ectonucleoside triphosphate diphosphohydrolase 1	0.82592	-0.794497
Q9Z247	Fkbp9	Peptidyl-prolyl cis-trans isomerase FKBP9	0.827194	-0.922597
Q8C4U3	Sfrp1	Secreted frizzled-related protein 1	0.794737	-1.41092
Q8BPB5	Efemp1	EGF-containing fibulin-like extracellular matrix protein 1	0.857606	-0.64825
G5E897	Poglut3	Protein O-glucosyltransferase 3	0.960092	-3.22485
Q9DBS9	Osbpl3	Oxysterol-binding protein-related protein 3	0.913421	-0.892058
O70362	Gpld1	Phosphatidylinositol-glycan-specific phospholipase D	0.800578	-1.01627
Q8CGB6	Tns2	Tensin-2	0.701231	-1.59818
Q62523	Zyx	Zyxin	0.831052	-0.416604
P21958	Tap1	Antigen peptide transporter 1	0.704417	-3.41648
Q61084	Map3k3	Mitogen-activated protein kinase kinase kinase 3	0.797443	2.66526
O55026	Entpd2	Ectonucleoside triphosphate diphosphohydrolase 2	0.82141	-1.83156
P01726	-	Ig lambda-1 chain V region H2020	0.894759	0.938124
P28078	H2-DMa	Class II histocompatibility antigen, M alpha chain	0.906552	-2.03286
Q61559	Fcgrt	IgG receptor FcRn large subunit p51	0.780499	-0.5389
Q60963	Pla2g7	Platelet-activating factor acetylhydrolase	0.983198	-2.26916
P08071	Ltf	Lactotransferrin	0.901112	-2.90962
Q00724	Rbp4	Retinol-binding protein 4	0.916113	-1.28556
Q62422	Ostf1	Osteoclast-stimulating factor 1	0.709461	-0.50797
P28665	Mug1	Murinoglobulin-1	0.739688	0.357227
Q9DBG9	Tax1bp3	Tax1-binding protein 3	0.944442	-0.519284
Q99LR1	Abhd12	Lysophosphatidylserine lipase ABHD12	0.922527	-2.08826
Q7TMB8	Cyfip1	Cytoplasmic FMR1-interacting protein 1	0.817697	-1.96703
A2AJI0	Map7d1	MAP7 domain-containing protein 1	0.98872	-3.17677
Q05BC3	Eml1	Echinoderm microtubule-associated protein-like 1	0.775771	-2.78385
Q6PHZ2	Camk2d	Calcium/calmodulin-dependent protein kinase type II subunit delta	0.720046	-1.76216
Q61805	Lbp	Lipopolysaccharide-binding protein	0.890052	-1.84666
Q60973	Rbbp7	Histone-binding protein RBBP7	0.807257	-1.33757
O35604	Npc1	NPC intracellular cholesterol transporter 1	0.898388	-3.51324
Q8R1F1	Niban2	Protein Niban 2	0.917158	-1.2762
Q60855	Ripk1	Receptor-interacting serine/threonine-protein kinase 1	0.824738	-1.45775
Q9ET66	Pi16	Peptidase inhibitor 16	0.895344	-1.6133
Q99JF8	Psip1	PC4 and SFRS1-interacting protein	0.743962	-1.11967
Q8BXZ1	Tmx3	Protein disulfide-isomerase TMX3	0.811468	-2.04888
P63085	Mapk1	Mitogen-activated protein kinase 1	0.86186	-0.0895722
P54116	Stom	Stomatin	0.909679	-1.49712
P01843	-	Ig lambda-1 chain C region	0.810544	-1.5881
Q9CVD2	Atxn3	Ataxin-3	0.794389	-2.74319
Q06770	Serpina6	Corticosteroid-binding globulin	0.718198	-1.18211
Q9CYD3	Crtap	Cartilage-associated protein	0.837438	-2.06455
Q8C9X6	Epc1	Enhancer of polycomb homolog 1	0.897996	-3.4296
Q64735	Cr1l	Complement component receptor 1-like protein	0.737042	-0.874318
Q8VCN9	Tbcc	Tubulin-specific chaperone C	0.762534	-0.46268
Q00623	Apoa1	Apolipoprotein A-I	0.940806	3.38861
P01750	-	Ig heavy chain V region 102	0.834862	-1.40448
P61161	Actr2	Actin-related protein 2	0.839695	0.152819
Q9R0E2	Plod1	Procollagen-lysine,2-oxoglutarate 5-dioxygenase 1	0.716043	-1.17482
Q5SUC9	Sco1	Protein SCO1 homolog, mitochondrial	0.91797	-0.437373
Q8BUV8	Gpr107	Protein GPR107	0.810835	-3.23385
Q7TNG5	Eml2	Echinoderm microtubule-associated protein-like 2	0.724823	-0.553147
Q00612	G6pdx	Glucose-6-phosphate 1-dehydrogenase X	0.735446	-0.19172
Q8BGB7	Enoph1	Enolase-phosphatase E1	0.788028	-1.75053
P05622	Pdgfrb	Platelet-derived growth factor receptor beta	0.90961	-2.44735
Q9QXD8	Limd1	LIM domain-containing protein 1	0.826061	-1.28737
Q3TYS2	Cybc1	Cytochrome b-245 chaperone 1	0.712474	-2.0434
Q05020	Apoc2	Apolipoprotein C-II	0.745286	-0.447432
Q8R1G6	Pdlim2	PDZ and LIM domain protein 2	0.908648	-0.363466
P60843	Eif4a1	Eukaryotic initiation factor 4A-I	0.829801	-0.0558234
Q9JM14	Nt5c	5'(3')-deoxyribonucleotidase, cytosolic type	0.935695	-0.547389
Q8BX10	Pgam5	Serine/threonine-protein phosphatase PGAM5, mitochondrial	0.705699	-3.33877
P63163	Snrpn	Small nuclear ribonucleoprotein-associated protein N	0.701122	0.906522
Q8C522	Endod1	Endonuclease domain-containing 1 protein	0.889322	-3.02374
Q6P549	Inppl1	Phosphatidylinositol 3,4,5-trisphosphate 5-phosphatase 2	0.810269	-0.914
Q3UI43	Babam1	BRISC and BRCA1-A complex member 1	0.946337	-1.76822
Q9DAR7	Dcps	m7GpppX diphosphatase	0.882849	-0.631542
Q9JIF0	Prmt1	Protein arginine N-methyltransferase 1	0.952751	-1.75743
Q99J36	Thumpd1	THUMP domain-containing protein 1	0.878731	-0.986677
Q9Z1K5	Arih1	E3 ubiquitin-protein ligase ARIH1	0.799633	-1.85638
Q3UEB3	Puf60	Poly(U)-binding-splicing factor PUF60	0.874515	-1.46192
Q9D1J3	Sarnp	SAP domain-containing ribonucleoprotein	0.756799	-0.129545
P17439	Gba1	Lysosomal acid glucosylceramidase	0.841048	-2.5754
P97864	Casp7	Caspase-7	0.832181	-2.95764
Q501J6	Ddx17	Probable ATP-dependent RNA helicase DDX17	0.829437	-0.682596
Q921E2	Rab31	Ras-related protein Rab-31	0.881228	-2.88052
Q6ZQB6	Ppip5k2	Inositol hexakisphosphate and diphosphoinositol-pentakisphosphate kinase 2	0.843582	-1.71505
Q62293	Tgtp1	T-cell-specific guanine nucleotide triphosphate-binding protein 1	0.767416	-2.54887
Q9QYI3	Dnajc7	DnaJ homolog subfamily C member 7	0.744502	-1.72543
Q9D554	Sf3a3	Splicing factor 3A subunit 3	0.755317	-0.76263
Q9DBR3	Armc8	Armadillo repeat-containing protein 8	0.851472	5.59528
Q7TMR0	Prcp	Lysosomal Pro-X carboxypeptidase	0.741924	-0.878592
P35969	Flt1	Vascular endothelial growth factor receptor 1	0.724927	-4.05957
Q8BH15	Cnot10	CCR4-NOT transcription complex subunit 10	0.967449	-3.39668
Q61191	Hcfc1	Host cell factor 1	0.886539	-1.66327
Q9R087	Gpc6	Glypican-6	0.943998	-1.42125
Q9D1X0	Nol3	Nucleolar protein 3	0.882626	-1.40328
Q8BHG2	Czib	CXXC motif containing zinc binding protein	0.786904	0.0801152
Q8VHL1	Setd7	Histone-lysine N-methyltransferase SETD7	0.855589	-2.70959
P18181	Cd48	CD48 antigen	0.897617	-1.02866
Q9D7S7	Rpl22l1	Ribosomal protein eL22-like 1	0.761203	-2.99516
Q8CCS6	Pabpn1	Polyadenylate-binding protein 2	0.7985	-0.100567
Q921M3	Sf3b3	Splicing factor 3B subunit 3	0.837174	-0.708529
P43275	H1-1	Histone H1.1	0.835042	0.463857
Q9WTR5	Cdh13	Cadherin-13	0.834165	-2.50368
Q8VED9	Lgalsl	Galectin-related protein	0.753656	-1.5922
Q8CCP0	Nemf	Ribosome quality control complex subunit NEMF	0.754582	0.0077747
Q9JJH1	Rnase4	Ribonuclease 4	0.866798	-1.34876
P08074	Cbr2	Carbonyl reductase [NADPH] 2	0.70631	-1.17269
Q8R1R3	Stard7	StAR-related lipid transfer protein 7, mitochondrial	0.744333	-1.58695
E9Q912	Rap1gds1	Rap1 GTPase-GDP dissociation stimulator 1	0.81855	-1.38727
Q7TMK9	Syncrip	Heterogeneous nuclear ribonucleoprotein Q	0.721595	-0.26116
Q91VX2	Ubap2	Ubiquitin-associated protein 2	0.728435	-1.7953
Q60787	Lcp2	Lymphocyte cytosolic protein 2	0.881661	-0.459042
Q6Y685	Tacc1	Transforming acidic coiled-coil-containing protein 1	0.741675	-1.34703
Q9R1T2	Sae1	SUMO-activating enzyme subunit 1	0.890865	-1.90283
O54824	Il16	Pro-interleukin-16	0.973855	-2.20299
Q62209	Sycp1	Synaptonemal complex protein 1	0.760601	1.2483
P34928	Apoc1	Apolipoprotein C-I	0.965715	1.99049
Q8C052	Map1s	Microtubule-associated protein 1S	0.845044	-1.55341
Q9CRB6	Tppp3	Tubulin polymerization-promoting protein family member 3	0.761157	-1.1077
Q08943	Ssrp1	FACT complex subunit SSRP1	0.8825	-1.28888
Q9WVB0	Rbpms	RNA-binding protein with multiple splicing	0.701486	-0.0477357
O55102	Bloc1s1	Biogenesis of lysosome-related organelles complex 1 subunit 1	0.720325	-1.26682
P06327	Gm5629	Ig heavy chain V region VH558 A1/A4	0.829264	-2.24607
O08810	Eftud2	116 kDa U5 small nuclear ribonucleoprotein component	0.89525	-1.47389
Q91Z67	Srgap2	SLIT-ROBO Rho GTPase-activating protein 2	0.786864	-3.75033
Q61420	Slc35a1	CMP-sialic acid transporter	0.891861	-2.00155
Q0V8T9	Cntnap5a	Contactin-associated protein like 5-1	0.843752	-1.30451
Q61033	Tmpo	Lamina-associated polypeptide 2, isoforms alpha/zeta	0.717659	-2.61338
P08752	Gnai2	Guanine nucleotide-binding protein G(i) subunit alpha-2	0.78387	-0.10808
P01630	-	Ig kappa chain V-II region 7S34.1	0.762428	-1.39067
Q3U962	Col5a2	Collagen alpha-2(V) chain	0.861297	-1.33661
P11103	Parp1	Poly [ADP-ribose] polymerase 1	0.810501	-2.15915
Q50H33	Kctd8	BTB/POZ domain-containing protein KCTD8	0.80346	-2.0432
Q8CBA2	Slfn5	Schlafen family member 5	0.750829	-2.81844
Q6PDQ2	Chd4	Chromodomain-helicase-DNA-binding protein 4	0.918154	-1.68078
Q9WUP7	Uchl5	Ubiquitin carboxyl-terminal hydrolase isozyme L5	0.741637	-0.868634

## Sheet: Kidney_Cluster3
UniProt Acession	Gene Symbol	UniProt Protein Name	Membership_Value	Avg_Expression
O09174	Amacr	Alpha-methylacyl-CoA racemase	0.991899	2.02699
P40936	Inmt	Indolethylamine N-methyltransferase	0.991789	3.49519
Q9JLZ3	Auh	Methylglutaconyl-CoA hydratase, mitochondrial	0.999134	0.815274
Q9DBK0	Acot12	Acetyl-coenzyme A thioesterase	0.988091	-0.247204
Q91XE4	Acy3	N-acyl-aromatic-L-amino acid amidohydrolase (carboxylate-forming)	0.992836	4.70401
Q5U5V2	Hykk	Hydroxylysine kinase	0.998735	1.22034
Q9DCW4	Etfb	Electron transfer flavoprotein subunit beta	0.997944	3.88319
Q64516	Gk	Glycerol kinase	0.998867	1.76392
Q99JW2	Acy1	Aminoacylase-1	0.999237	0.809434
Q3URE1	Acsf3	Malonate--CoA ligase ACSF3, mitochondrial	0.998365	-0.58951
Q9WVM8	Aadat	Kynurenine/alpha-aminoadipate aminotransferase, mitochondrial	0.996869	1.33734
Q9EQ20	Aldh6a1	Methylmalonate-semialdehyde/malonate-semialdehyde dehydrogenase [acylating], mitochondrial	0.99906	2.31066
Q91WG0	Ces2c	Acylcarnitine hydrolase	0.996938	1.5403
P16331	Pah	Phenylalanine-4-hydroxylase	0.999533	1.70076
Q78JT3	Haao	3-hydroxyanthranilate 3,4-dioxygenase	0.999274	0.330321
Q99LB7	Sardh	Sarcosine dehydrogenase, mitochondrial	0.999224	1.63143
Q8JZN5	Acad9	Complex I assembly factor ACAD9, mitochondrial	0.996544	0.235098
Q99LB2	Dhrs4	Dehydrogenase/reductase SDR family member 4	0.995232	1.33758
Q91VA0	Acsm1	Acyl-coenzyme A synthetase ACSM1, mitochondrial	0.99848	0.316472
Q99NB1	Acss1	Acetyl-coenzyme A synthetase 2-like, mitochondrial	0.998896	0.971424
Q9D2R0	Aacs	Acetoacetyl-CoA synthetase	0.996603	0.167535
P58137	Acot8	Acyl-coenzyme A thioesterase 8	0.994137	-0.918288
Q9DCQ2	Aspdh	Aspartate dehydrogenase domain-containing protein	0.999396	0.291161
Q9WUR9	Ak4	Adenylate kinase 4, mitochondrial	0.998444	1.40367
Q99KR3	Lactb2	Endoribonuclease LACTB2	0.999477	2.15352
P48453	Ppp3cb	Serine/threonine-protein phosphatase 2B catalytic subunit beta isoform	0.991451	-0.402643
Q99JG3	Anxa13	Annexin A13	0.970663	-1.45557
Q9JHI5	Ivd	Isovaleryl-CoA dehydrogenase, mitochondrial	0.996967	2.6877
Q9EPL9	Acox3	Peroxisomal acyl-coenzyme A oxidase 3	0.989129	0.420765
Q91X52	Dcxr	L-xylulose reductase	0.999705	0.518122
Q8K0L3	Acsm2	Acyl-coenzyme A synthetase ACSM2, mitochondrial	0.998658	3.34176
Q07417	Acads	Short-chain specific acyl-CoA dehydrogenase, mitochondrial	0.998633	0.980081
Q8C5H8	Nadk2	NAD kinase 2, mitochondrial	0.998695	0.0256731
Q3UNX5	Acsm3	Acyl-coenzyme A synthetase ACSM3, mitochondrial	0.990897	0.919629
Q3TC72	Fahd2	Fumarylacetoacetate hydrolase domain-containing protein 2A	0.999219	2.00049
Q9D826	Pipox	Peroxisomal sarcosine oxidase	0.99506	1.5355
Q9JIL4	Pdzk1	Na(+)/H(+) exchange regulatory cofactor NHE-RF3	0.999001	1.88781
Q99MZ7	Pecr	Peroxisomal trans-2-enoyl-CoA reductase	0.994776	2.66441
Q8JZV9	Bdh2	Dehydrogenase/reductase SDR family member 6	0.999296	1.87782
Q9DBL7	Coasy	Bifunctional coenzyme A synthase	0.999726	0.550199
Q9JHW2	Nit2	Omega-amidase NIT2	0.999117	1.16483
Q3UEG6	Agxt2	Alanine--glyoxylate aminotransferase 2, mitochondrial	0.997707	-0.0571345
Q9DCY0	Keg1	Glycine N-acyltransferase-like protein Keg1	0.997556	3.44819
Q61847	Mep1b	Meprin A subunit beta	0.998701	1.3036
Q9DBF1	Aldh7a1	Alpha-aminoadipic semialdehyde dehydrogenase	0.99869	2.15303
Q8BH95	Echs1	Enoyl-CoA hydratase, mitochondrial	0.999371	2.16539
P14246	Slc2a2	Solute carrier family 2, facilitated glucose transporter member 2	0.992069	0.0052268
P97823	Lypla1	Acyl-protein thioesterase 1	0.993232	1.96009
P03930	Mtatp8	ATP synthase protein 8	0.997022	1.97184
Q8R4N0	Clybl	Citramalyl-CoA lyase, mitochondrial	0.999137	0.794552
Q9DCG6	Pbld1	Phenazine biosynthesis-like domain-containing protein 1	0.999411	1.10749
Q8R3P0	Aspa	Aspartoacylase	0.998301	0.657602
Q8BFR5	Tufm	Elongation factor Tu, mitochondrial	0.999122	1.49573
Q9D517	Agpat3	1-acyl-sn-glycerol-3-phosphate acyltransferase gamma	0.997877	-0.895349
Q8CFA2	Amt	Aminomethyltransferase, mitochondrial	0.999646	-0.308299
Q9D7X8	Ggct	Gamma-glutamylcyclotransferase	0.996146	0.401732
Q9JIZ0	Cml1	Probable N-acetyltransferase CML1	0.996294	0.806851
Q9QXD1	Acox2	Peroxisomal acyl-coenzyme A oxidase 2	0.99225	-0.35217
Q9D7J9	Echdc3	Enoyl-CoA hydratase domain-containing protein 3, mitochondrial	0.995675	-0.0888204
Q8R164	Bphl	Valacyclovir hydrolase	0.998967	1.65578
Q9DCS3	Mecr	Enoyl-[acyl-carrier-protein] reductase, mitochondrial	0.997633	0.288579
P00375	Dhfr	Dihydrofolate reductase	0.998684	0.714326
Q9CQN1	Trap1	Heat shock protein 75 kDa, mitochondrial	0.998278	0.213295
P42125	Eci1	Enoyl-CoA delta isomerase 1, mitochondrial	0.992366	1.61108
Q8BGA8	Acsm5	Acyl-coenzyme A synthetase ACSM5, mitochondrial	0.999402	-0.452191
Q8BH00	Aldh8a1	2-aminomuconic semialdehyde dehydrogenase	0.998419	1.84113
Q8C0I1	Agps	Alkyldihydroxyacetonephosphate synthase, peroxisomal	0.982352	-0.76205
Q8C025	Chpt1	Cholinephosphotransferase 1	0.998028	3.01308
P45952	Acadm	Medium-chain specific acyl-CoA dehydrogenase, mitochondrial	0.999462	2.62895
Q8JZZ0	Ugt3a2	UDP-glucuronosyltransferase 3A2	0.996351	0.807469
P51174	Acadl	Long-chain specific acyl-CoA dehydrogenase, mitochondrial	0.998908	2.07616
Q922D8	Mthfd1	C-1-tetrahydrofolate synthase, cytoplasmic	0.999173	0.977122
Q8K2Z2	Prpf39	Pre-mRNA-processing factor 39	0.998488	1.31652
Q91WV7	Slc3a1	Amino acid transporter heavy chain SLC3A1	0.998698	-0.016132
P51658	Hsd17b2	Estradiol 17-beta-dehydrogenase 2	0.998781	-2.08309
P26150	Hsd3b3	3 beta-hydroxysteroid dehydrogenase/Delta 5-->4-isomerase type 3	0.992805	-0.447642
Q9WTP6	Ak2	Adenylate kinase 2, mitochondrial	0.998484	1.15795
Q8CFZ5	Slc22a12	Solute carrier family 22 member 12	0.999695	0.30104
Q91ZA3	Pcca	Propionyl-CoA carboxylase alpha chain, mitochondrial	0.999807	1.07464
Q99LC5	Etfa	Electron transfer flavoprotein subunit alpha, mitochondrial	0.998427	2.68421
Q91WT9	Cbs	Cystathionine beta-synthase	0.999254	0.839367
P63038	Hspd1	60 kDa heat shock protein, mitochondrial	0.999536	1.7616
Q8CHT0	Aldh4a1	Delta-1-pyrroline-5-carboxylate dehydrogenase, mitochondrial	0.987464	2.48288
P06801	Me1	NADP-dependent malic enzyme	0.99596	0.440102
P11930	Nudt19	Acyl-coenzyme A diphosphatase NUDT19	0.996303	1.38243
Q8CC88	Vwa8	von Willebrand factor A domain-containing protein 8	0.998685	0.328591
P41593	Pth1r	Parathyroid hormone/parathyroid hormone-related peptide receptor	0.983384	-1.60254
Q8QZT1	Acat1	Acetyl-CoA acetyltransferase, mitochondrial	0.998695	2.8375
Q8QZS1	Hibch	3-hydroxyisobutyryl-CoA hydrolase, mitochondrial	0.996612	0.104843
P16332	Mmut	Methylmalonyl-CoA mutase, mitochondrial	0.999662	0.275735
Q9Z2I9	Sucla2	Succinate--CoA ligase [ADP-forming] subunit beta, mitochondrial	0.996834	0.973151
Q8C407	Yipf4	Protein YIPF4	0.99255	1.89402
Q3ULD5	Mccc2	Methylcrotonoyl-CoA carboxylase beta chain, mitochondrial	0.999414	0.520498
Q8C650	Septin10	Septin-10	0.964051	0.42811
Q8K389	Cdk5rap2	CDK5 regulatory subunit-associated protein 2	0.972234	1.99524
Q91YD6	Vill	Villin-like protein	0.988868	-1.27284
Q8R0Y6	Aldh1l1	Cytosolic 10-formyltetrahydrofolate dehydrogenase	0.999488	1.35247
Q9DCM2	Gstk1	Glutathione S-transferase kappa 1	0.999825	-0.106555
Q9CYW4	Hdhd3	Haloacid dehalogenase-like hydrolase domain-containing protein 3	0.99698	-0.82446
Q9D6Y7	Msra	Mitochondrial peptide methionine sulfoxide reductase	0.998316	2.27954
Q8BZ09	Slc25a21	Mitochondrial 2-oxodicarboxylate carrier	0.999254	-1.17039
Q8VC69	Slc22a6	Solute carrier family 22 member 6	0.999408	0.880655
Q9DBL1	Acadsb	Short/branched chain specific acyl-CoA dehydrogenase, mitochondrial	0.99925	0.908998
P13707	Gpd1	Glycerol-3-phosphate dehydrogenase [NAD(+)], cytoplasmic	0.999113	1.41732
P50285	Fmo1	Flavin-containing monooxygenase 1	0.994419	0.418994
Q99MR8	Mccc1	Methylcrotonoyl-CoA carboxylase subunit alpha, mitochondrial	0.999434	0.786889
Q8QZY2	Glyctk	Glycerate kinase	0.998854	0.0546614
Q8VCR7	Abhd14b	Putative protein-lysine deacylase ABHD14B	0.999698	3.21321
Q8R0N6	Adhfe1	Hydroxyacid-oxoacid transhydrogenase, mitochondrial	0.998675	0.310301
Q9CRB8	Mtfp1	Mitochondrial fission process protein 1	0.988733	-1.04482
A2A9C3	Szt2	KICSTOR complex protein SZT2	0.996446	0.0437442
P47802	Mtx1	Metaxin-1	0.99945	-0.21903
Q9QXG4	Acss2	Acetyl-coenzyme A synthetase, cytoplasmic	0.997713	0.580718
P16460	Ass1	Argininosuccinate synthase	0.997638	3.07361
Q9Z2I8	Suclg2	Succinate--CoA ligase [GDP-forming] subunit beta, mitochondrial	0.997229	1.8328
Q91WS0	Cisd1	CDGSH iron-sulfur domain-containing protein 1	0.998228	2.06912
P38647	Hspa9	Stress-70 protein, mitochondrial	0.996997	1.27773
Q9CZN7	Shmt2	Serine hydroxymethyltransferase, mitochondrial	0.999604	1.25358
Q05920	Pc	Pyruvate carboxylase, mitochondrial	0.999327	1.40955
Q91V76	4931406C07Rik	Ester hydrolase C11orf54 homolog	0.997887	3.03354
Q8BKZ9	Pdhx	Pyruvate dehydrogenase protein X component, mitochondrial	0.997107	-0.247688
Q9WVL0	Gstz1	Maleylacetoacetate isomerase	0.998416	0.869168
Q99M87	Dnaja3	DnaJ homolog subfamily A member 3, mitochondrial	0.999198	-0.697368
Q91VT4	Cbr4	3-oxoacyl-[acyl-carrier-protein] reductase	0.996383	-0.608541
Q91WU0	Ces1f	Carboxylesterase 1F	0.999467	1.3844
Q60928	Ggt1	Glutathione hydrolase 1 proenzyme	0.999186	2.35063
Q9JHS4	Clpx	ATP-dependent Clp protease ATP-binding subunit clpX-like, mitochondrial	0.999368	-0.731862
Q91YP0	L2hgdh	L-2-hydroxyglutarate dehydrogenase, mitochondrial	0.999775	-0.359773
Q922H2	Pdk3	[Pyruvate dehydrogenase (acetyl-transferring)] kinase isozyme 3, mitochondrial	0.998455	-0.793712
P24270	Cat	Catalase	0.995997	2.52546
Q9DC50	Crot	Peroxisomal carnitine O-octanoyltransferase	0.982461	0.464715
Q62468	Vil1	Villin-1	0.999585	1.44609
Q9JK42	Pdk2	[Pyruvate dehydrogenase (acetyl-transferring)] kinase isozyme 2, mitochondrial	0.999435	-1.0765
P28825	Mep1a	Meprin A subunit alpha	0.998871	2.21163
Q7TNE1	Sugct	Succinate--hydroxymethylglutarate CoA-transferase	0.99808	-0.74115
P97872	Fmo5	Flavin-containing monooxygenase 5	0.981524	-0.126472
Q80XL6	Acad11	Acyl-CoA dehydrogenase family member 11	0.998508	-0.0754281
Q9DCZ4	Apoo	MICOS complex subunit Mic26	0.998077	0.808853
P32020	Scp2	Sterol carrier protein 2	0.998035	2.92015
Q8BMF4	Dlat	Dihydrolipoyllysine-residue acetyltransferase component of pyruvate dehydrogenase complex, mitochondrial	0.999574	1.85932
Q3UNZ8	Cryzl2	Quinone oxidoreductase-like protein 2	0.999391	0.922648
P98197	Atp11a	Phospholipid-transporting ATPase IH	0.995074	-1.01844
Q78JN3	Eci3	Enoyl-CoA delta isomerase 3, peroxisomal	0.998894	0.729187
Q9DC61	Pmpca	Mitochondrial-processing peptidase subunit alpha	0.999315	-0.525674
Q9JII6	Akr1a1	Aldo-keto reductase family 1 member A1	0.996336	3.23077
Q9QZS5	Sgk2	Serine/threonine-protein kinase Sgk2	0.988875	-1.22762
Q99JR1	Sfxn1	Sideroflexin-1	0.999532	0.584862
Q9ES00	Ube4b	Ubiquitin conjugation factor E4 B	0.970266	-0.0357738
Q9R0H0	Acox1	Peroxisomal acyl-coenzyme A oxidase 1	0.995485	1.68355
O55125	Nipsnap1	Protein NipSnap homolog 1	0.996018	0.506644
Q64105	Spr	Sepiapterin reductase	0.99896	2.07708
Q99L13	Hibadh	3-hydroxyisobutyrate dehydrogenase, mitochondrial	0.998042	1.14004
Q9WTP7	Ak3	GTP:AMP phosphotransferase AK3, mitochondrial	0.997619	1.28838
Q9QXZ6	Slco1a1	Solute carrier organic anion transporter family member 1A1	0.960246	-1.97691
P47934	Crat	Carnitine O-acetyltransferase	0.996344	0.0273514
Q9CQA3	Sdhb	Succinate dehydrogenase [ubiquinone] iron-sulfur subunit, mitochondrial	0.999237	2.15326
P51660	Hsd17b4	Peroxisomal multifunctional enzyme type 2	0.990222	1.54385
Q8BUG2	Cndp1	Beta-Ala-His dipeptidase	0.993566	-0.5784
Q9JLJ2	Aldh9a1	4-trimethylaminobutyraldehyde dehydrogenase	0.998092	2.17966
Q9D687	Slc6a19	Sodium-dependent neutral amino acid transporter B(0)AT1	0.997774	0.688523
Q8VDK1	Nit1	Deaminated glutathione amidase	0.999685	0.700248
P99029	Prdx5	Peroxiredoxin-5, mitochondrial	0.997181	4.47984
Q9D7J4	Cox20	Cytochrome c oxidase assembly protein COX20, mitochondrial	0.994741	-1.72282
P50136	Bckdha	2-oxoisovalerate dehydrogenase subunit alpha, mitochondrial	0.998906	-0.69373
P68368	Tuba4a	Tubulin alpha-4A chain	0.997037	1.94231
Q8R0I0	Ace2	Angiotensin-converting enzyme 2	0.993604	-1.75346
P53395	Dbt	Lipoamide acyltransferase component of branched-chain alpha-keto acid dehydrogenase complex, mitochondrial	0.999294	0.528478
Q8C165	Pm20d1	N-fatty-acyl-amino acid synthase/hydrolase PM20D1	0.996572	-0.568634
Q9CPY7	Lap3	Cytosol aminopeptidase	0.99939	1.28949
Q9D8Y1	Tmem126a	Transmembrane protein 126A	0.998224	-0.661882
Q7TNG8	Ldhd	Probable D-lactate dehydrogenase, mitochondrial	0.995575	2.1203
Q9DB77	Uqcrc2	Cytochrome b-c1 complex subunit 2, mitochondrial	0.999365	2.46767
Q8VDT1	Slc5a9	Sodium/glucose cotransporter 4	0.989946	-0.744427
P51881	Slc25a5	ADP/ATP translocase 2	0.995473	3.22453
A2ARV4	Lrp2	Low-density lipoprotein receptor-related protein 2	0.995766	0.906478
Q9ERS2	Ndufa13	NADH dehydrogenase [ubiquinone] 1 alpha subcomplex subunit 13	0.994814	0.492398
Q99L60	Atp6v1c2	V-type proton ATPase subunit C 2	0.984406	-1.72839
Q8BUX5	Rhbg	Ammonium transporter Rh type B	0.920306	0.122838
Q9QWT9	Kifc1	Kinesin-like protein KIFC1	0.985831	0.786966
Q9Z1J3	Nfs1	Cysteine desulfurase	0.999116	-0.274578
P51855	Gss	Glutathione synthetase	0.997069	1.23142
Q9JLB0	Pals2	Protein PALS2	0.99675	0.299303
Q9D0F9	Pgm1	Phosphoglucomutase-1	0.99811	0.293711
Q03265	Atp5f1a	ATP synthase subunit alpha, mitochondrial	0.995732	2.71324
Q9D7B6	Acad8	Isobutyryl-CoA dehydrogenase, mitochondrial	0.999885	-0.123964
O70577	Slc22a2	Solute carrier family 22 member 2	0.999479	0.188963
Q8VCT4	Ces1d	Carboxylesterase 1D	0.997793	0.561624
Q9DBE0	Csad	Cysteine sulfinic acid decarboxylase	0.999104	0.791866
Q5RKZ7	Mocs1	Molybdenum cofactor biosynthesis protein 1	0.990818	-0.931832
Q9CWG8	Ndufaf7	Protein arginine methyltransferase NDUFAF7, mitochondrial	0.995114	-1.24247
Q9DBM2	Ehhadh	Peroxisomal bifunctional enzyme	0.994199	1.87365
Q91V16	Etfrf1	Electron transfer flavoprotein regulatory factor 1	0.99575	-0.0234909
Q99K67	Aass	Alpha-aminoadipic semialdehyde synthase, mitochondrial	0.976995	0.961727
Q9D0S9	Hint2	Adenosine 5'-monophosphoramidase HINT2	0.988475	3.57915
Q60936	Coq8a	Atypical kinase COQ8A, mitochondrial	0.998896	-0.196342
Q9WV68	Decr2	Peroxisomal 2,4-dienoyl-CoA reductase [(3E)-enoyl-CoA-producing]	0.996256	-0.200852
Q3UFY7	Nt5c3b	7-methylguanosine phosphate-specific 5'-nucleotidase	0.993284	-0.362727
P19783	Cox4i1	Cytochrome c oxidase subunit 4 isoform 1, mitochondrial	0.999817	2.64134
Q8BMS4	Coq3	Ubiquinone biosynthesis O-methyltransferase, mitochondrial	0.997218	-1.45013
Q9CQH3	Ndufb5	NADH dehydrogenase [ubiquinone] 1 beta subcomplex subunit 5, mitochondrial	0.993183	1.33831
O08966	Slc22a1	Solute carrier family 22 member 1	0.99475	-0.767361
Q64442	Sord	Sorbitol dehydrogenase	0.995593	3.57534
P50518	Atp6v1e1	V-type proton ATPase subunit E 1	0.99905	0.978112
Q60825	Slc34a1	Sodium-dependent phosphate transport protein 2A	0.997196	0.409244
Q8VCN5	Cth	Cystathionine gamma-lyase	0.992936	1.54135
Q9DBT9	Dmgdh	Dimethylglycine dehydrogenase, mitochondrial	0.996216	-0.103436
Q6ZQI3	Mlec	Malectin	0.998965	0.383867
Q9CWS0	Ddah1	N(G),N(G)-dimethylarginine dimethylaminohydrolase 1	0.99265	-0.102226
Q3TUH1	Tamm41	Phosphatidate cytidylyltransferase, mitochondrial	0.994694	5.27837
O88909	Slc22a8	Organic anion transporter 3	0.996888	0.755638
Q91ZU9	Grin3b	Glutamate receptor ionotropic, NMDA 3B	0.978203	-1.75426
Q9Z2I0	Letm1	Mitochondrial proton/calcium exchanger protein	0.997449	0.0409463
Q8R1G2	Cmbl	Carboxymethylenebutenolidase homolog	0.997607	0.756935
Q8BH86	Dglucy	D-glutamate cyclase, mitochondrial	0.982585	0.287971
Q99KI0	Aco2	Aconitate hydratase, mitochondrial	0.999724	3.13111
Q8BWF0	Aldh5a1	Succinate-semialdehyde dehydrogenase, mitochondrial	0.998896	-0.10956
Q9WUR2	Eci2	Enoyl-CoA delta isomerase 2	0.998901	0.392413
Q3TNA1	Xylb	Xylulose kinase	0.995054	0.937951
Q3TLP5	Echdc2	Enoyl-CoA hydratase domain-containing protein 2, mitochondrial	0.997621	1.18468
P0C7T6	Atxn1l	Ataxin-1-like	0.99697	3.50473
P47740	Aldh3a2	Aldehyde dehydrogenase family 3 member A2	0.999391	0.380271
Q8K215	Lyrm4	LYR motif-containing protein 4	0.996262	-0.235913
Q9Z2V4	Pck1	Phosphoenolpyruvate carboxykinase, cytosolic [GTP]	0.988395	0.622323
P50247	Ahcy	Adenosylhomocysteinase	0.998932	1.19992
Q80W22	Thnsl2	Threonine synthase-like 2	0.998931	1.04702
Q99J94	Slco1a6	Solute carrier organic anion transporter family member 1A6	0.996704	-1.37968
Q5M8N4	Sdr39u1	Epimerase family protein SDR39U1	0.995205	-0.39445
Q8CAK1	Iba57	Putative transferase CAF17 homolog, mitochondrial	0.994538	-1.38815
Q9JKL4	Ndufaf3	NADH dehydrogenase [ubiquinone] 1 alpha subcomplex assembly factor 3	0.987845	-1.16824
Q91XE0	Glyat	Glycine N-acyltransferase	0.999161	2.16714
Q99JF5	Mvd	Diphosphomevalonate decarboxylase	0.99803	-0.838176
Q9NYQ2	Hao2	2-Hydroxyacid oxidase 2	0.90629	1.48495
Q8R146	Apeh	Acylamino-acid-releasing enzyme	0.997904	0.907938
P49429	Hpd	4-hydroxyphenylpyruvate dioxygenase	0.995021	-1.12884
Q3TMH2	Scrn3	Secernin-3	0.99842	-0.905501
P67778	Phb1	Prohibitin 1	0.999503	2.09228
Q91WR5	Akr1c21	Aldo-keto reductase family 1 member C21	0.998507	3.07504
Q8VE38	Oxnad1	Oxidoreductase NAD-binding domain-containing protein 1	0.99386	-0.107464
P50544	Acadvl	Very long-chain specific acyl-CoA dehydrogenase, mitochondrial	0.99978	1.5427
Q6ZQM8	Ugt1a7	UDP-glucuronosyltransferase 1A7	0.999018	0.663222
Q9D6J6	Ndufv2	NADH dehydrogenase [ubiquinone] flavoprotein 2, mitochondrial	0.998937	1.36826
P16125	Ldhb	L-lactate dehydrogenase B chain	0.996958	3.60463
P53808	Pctp	Phosphatidylcholine transfer protein	0.992732	0.102935
Q9Z2J0	Slc23a1	Solute carrier family 23 member 1	0.993166	-0.957149
Q9D172	Gatd3	Glutamine amidotransferase-like class 1 domain-containing protein 3, mitochondrial	0.977143	1.71145
Q9Z1G3	Atp6v1c1	V-type proton ATPase subunit C 1	0.995025	0.815571
P08249	Mdh2	Malate dehydrogenase, mitochondrial	0.990638	3.212
Q9D6R2	Idh3a	Isocitrate dehydrogenase [NAD] subunit alpha, mitochondrial	0.996296	1.16043
Q99MN9	Pccb	Propionyl-CoA carboxylase beta chain, mitochondrial	0.999765	0.810953
Q499X9	Mars2	Methionine--tRNA ligase, mitochondrial	0.993936	-2.17684
P09411	Pgk1	Phosphoglycerate kinase 1	0.994988	1.93424
P52196	Tst	Thiosulfate sulfurtransferase	0.988694	1.78892
Q3UP75	Ugt3a1	UDP-glucuronosyltransferase 3A1	0.998933	-0.329071
P54071	Idh2	Isocitrate dehydrogenase [NADP], mitochondrial	0.999298	2.54003
Q9D0K2	Oxct1	Succinyl-CoA:3-ketoacid coenzyme A transferase 1, mitochondrial	0.995525	1.77806
Q9CQX2	Cyb5b	Cytochrome b5 type B	0.99646	1.87975
Q9CPQ1	Cox6c	Cytochrome c oxidase subunit 6C	0.997202	2.64008
P20108	Prdx3	Thioredoxin-dependent peroxide reductase, mitochondrial	0.99869	2.38331
Q8K370	Acad10	Acyl-CoA dehydrogenase family member 10	0.999391	0.257461
Q9D8T3	Rhebl1	GTPase RhebL1	0.994004	4.25031
Q8K2B3	Sdha	Succinate dehydrogenase [ubiquinone] flavoprotein subunit, mitochondrial	0.997848	2.21669
Q91YN5	Uap1	UDP-N-acetylhexosamine pyrophosphorylase	0.994946	-0.724391
Q8VCY6	Utp6	U3 small nucleolar RNA-associated protein 6 homolog	0.992144	0.323594
Q6PB66	Lrpprc	Leucine-rich PPR motif-containing protein, mitochondrial	0.999641	0.00943923
Q9D404	Oxsm	3-oxoacyl-[acyl-carrier-protein] synthase, mitochondrial	0.997816	-0.034273
Q80ZS3	Mrps26	Small ribosomal subunit protein mS26	0.987026	-0.882186
P11862	Gas2	Growth arrest-specific protein 2	0.998069	-0.441597
P10852	Slc3a2	Amino acid transporter heavy chain SLC3A2	0.987044	0.613816
Q06185	Atp5me	ATP synthase subunit e, mitochondrial	0.990536	1.46318
Q9CXN7	Pbld2	Phenazine biosynthesis-like domain-containing protein 2	0.997154	-0.67518
P58802	Tbc1d10a	TBC1 domain family member 10A	0.986917	-1.47176
P42925	Pxmp2	Peroxisomal membrane protein 2	0.98873	-0.385589
Q64462	Cyp4b1	Cytochrome P450 4B1	0.988473	1.40571
O35459	Ech1	Delta(3,5)-Delta(2,4)-dienoyl-CoA isomerase, mitochondrial	0.999133	-0.253143
Q9JM62	Reep6	Receptor expression-enhancing protein 6	0.988593	0.695507
Q80UE6	Wnk4	Serine/threonine-protein kinase WNK4	0.995367	4.8861
Q91WN1	Dnajc9	DnaJ homolog subfamily C member 9	0.989541	0.811639
Q921H8	Acaa1a	3-ketoacyl-CoA thiolase A, peroxisomal	0.992931	0.16391
Q8R2Q4	Gfm2	Ribosome-releasing factor 2, mitochondrial	0.998608	-1.14894
P05202	Got2	Aspartate aminotransferase, mitochondrial	0.9974	1.9707
Q91VM9	Ppa2	Inorganic pyrophosphatase 2, mitochondrial	0.990338	0.540585
Q8K0C4	Cyp51a1	Lanosterol 14-alpha demethylase	0.993604	-1.49092
Q8CGK3	Lonp1	Lon protease homolog, mitochondrial	0.999227	0.279274
Q9CQC7	Ndufb4	NADH dehydrogenase [ubiquinone] 1 beta subcomplex subunit 4	0.989453	1.82958
Q9D2R8	Mrps33	Small ribosomal subunit protein mS33	0.991912	0.470549
P28271	Aco1	Cytoplasmic aconitate hydratase	0.998873	0.972799
Q501J2	Antkmt	Adenine nucleotide translocase lysine N-methyltransferase	0.956191	-1.59506
P19536	Cox5b	Cytochrome c oxidase subunit 5B, mitochondrial	0.998255	3.00421
P58735	Slc26a1	Sulfate anion transporter 1	0.998199	-1.70841
O88428	Papss2	Bifunctional 3'-phosphoadenosine 5'-phosphosulfate synthase 2	0.963597	-0.208005
P60334	Cdo1	Cysteine dioxygenase type 1	0.983722	-2.36495
O88986	Gcat	2-amino-3-ketobutyrate coenzyme A ligase, mitochondrial	0.956381	-0.945943
Q9CXJ4	Abcb8	Mitochondrial potassium channel ATP-binding subunit	0.995103	-1.38077
Q9D273	Mmab	Corrinoid adenosyltransferase MMAB	0.980497	-1.02498
Q9D964	Gatm	Glycine amidinotransferase, mitochondrial	0.999264	1.08163
Q91WL5	Cyp4a12a	Cytochrome P450 4A12A	0.974251	-1.66587
Q61070	Ei24	Etoposide-induced protein 2.4	0.993737	2.17667
Q60759	Gcdh	Glutaryl-CoA dehydrogenase, mitochondrial	0.999706	0.950738
Q99MB2	Mtfr1	Mitochondrial fission regulator 1	0.994924	-2.17551
Q8C079	Strip1	Striatin-interacting protein 1	0.995413	0.906835
Q9CR68	Uqcrfs1	Cytochrome b-c1 complex subunit Rieske, mitochondrial	0.998771	1.81135
P97328	Khk	Ketohexokinase	0.985878	0.597532
Q9DBX3	Susd2	Sushi domain-containing protein 2	0.980215	1.51637
Q8BWQ1	Ugt2a3	UDP-glucuronosyltransferase 2A3	0.993602	-2.08593
P59158	Slc12a3	Solute carrier family 12 member 3	0.999563	-0.890846
Q8CG76	Akr7a2	Aflatoxin B1 aldehyde reductase member 2	0.992805	0.963308
Q8BP40	Acp6	Lysophosphatidic acid phosphatase type 6	0.998375	-0.100628
Q78KK3	Slc22a18	Solute carrier family 22 member 18	0.999209	1.59362
O88343	Slc4a4	Electrogenic sodium bicarbonate cotransporter 1	0.999541	0.430435
Q9D2G2	Dlst	Dihydrolipoyllysine-residue succinyltransferase component of 2-oxoglutarate dehydrogenase complex, mitochondrial	0.985651	1.46346
P09470	Ace	Angiotensin-converting enzyme	0.98822	-0.468065
Q91ZR3	Crebzf	CREB/ATF bZIP transcription factor	0.997394	1.87053
Q8CAQ8	Immt	MICOS complex subunit Mic60	0.989826	0.820581
Q61767	Hsd3b4	NADPH-dependent 3-keto-steroid reductase Hsd3b4	0.969081	-0.302718
Q9QXN5	Miox	Inositol oxygenase	0.995846	0.858014
Q9CQ75	Ndufa2	NADH dehydrogenase [ubiquinone] 1 alpha subcomplex subunit 2	0.996366	1.4479
Q7TMS5	Abcg2	Broad substrate specificity ATP-binding cassette transporter ABCG2	0.997422	0.711117
Q9D2R6	Coa3	Cytochrome c oxidase assembly factor 3 homolog, mitochondrial	0.998768	-0.0615087
P37040	Por	NADPH--cytochrome P450 reductase	0.996969	0.0667681
Q8VE22	Mrps23	Small ribosomal subunit protein mS23	0.994394	-0.895049
G5E8K5	Ank3	Ankyrin-3	0.995667	-0.903381
Q80XN0	Bdh1	D-beta-hydroxybutyrate dehydrogenase, mitochondrial	0.988674	0.9396
Q9DCV4	Rmdn1	Regulator of microtubule dynamics protein 1	0.998456	-0.481389
P35486	Pdha1	Pyruvate dehydrogenase E1 component subunit alpha, somatic form, mitochondrial	0.999312	1.07059
Q99LY9	Ndufs5	NADH dehydrogenase [ubiquinone] iron-sulfur protein 5	0.996769	1.25262
Q8K0D5	Gfm1	Elongation factor G, mitochondrial	0.999676	-0.369264
P56392	Cox7a1	Cytochrome c oxidase subunit 7A1, mitochondrial	0.997125	2.32677
Q02956	Prkcz	Protein kinase C zeta type	0.994646	-2.4029
Q91VA1	Slc44a4	Choline transporter-like protein 4	0.990213	-0.202834
Q8BGB8	Coq4	Ubiquinone biosynthesis protein COQ4 homolog, mitochondrial	0.998922	-0.175403
Q9Z0X1	Aifm1	Apoptosis-inducing factor 1, mitochondrial	0.999546	0.660903
Q9ESE1	Lrba	Lipopolysaccharide-responsive and beige-like anchor protein	0.995465	-0.918749
Q78IK4	Apool	MICOS complex subunit Mic27	0.984635	-0.588109
B2RSH2	Gnai1	Guanine nucleotide-binding protein G(i) subunit alpha-1	0.999292	-1.06103
P18894	Dao	D-amino-acid oxidase	0.988884	-0.771917
Q9CXD6	Mcur1	Mitochondrial calcium uniporter regulator 1	0.999387	-0.501567
P35700	Prdx1	Peroxiredoxin-1	0.980979	2.50985
Q99KP3	Cryl1	Lambda-crystallin homolog	0.99623	1.79767
Q924N4	Slc12a6	Solute carrier family 12 member 6	0.99389	-2.75282
Q64176	Ces1e	Carboxylesterase 1E	0.996057	-1.24412
Q8VEM8	Slc25a3	Solute carrier family 25 member 3	0.999172	2.19693
P06281	Ren1	Renin-1	0.979592	0.404786
O35855	Bcat2	Branched-chain-amino-acid aminotransferase, mitochondrial	0.998239	0.553365
Q8VCH0	Acaa1b	3-ketoacyl-CoA thiolase B, peroxisomal	0.997276	0.052455
Q9CQ54	Ndufc2	NADH dehydrogenase [ubiquinone] 1 subunit C2	0.999244	1.18376
Q9D051	Pdhb	Pyruvate dehydrogenase E1 component subunit beta, mitochondrial	0.999499	1.12308
O35857	Timm44	Mitochondrial import inner membrane translocase subunit TIM44	0.994393	-0.671689
Q8K1Z0	Coq9	Ubiquinone biosynthesis protein COQ9, mitochondrial	0.985083	0.0661142
P07901	Hsp90aa1	Heat shock protein HSP 90-alpha	0.981563	0.967102
Q6URW6	Myh14	Myosin-14	0.989459	-1.1811
A2AJL3	Fggy	FGGY carbohydrate kinase domain-containing protein	0.995403	0.0366034
Q923I7	Slc5a2	Sodium/glucose cotransporter 2	0.9912	0.540763
Q8R0Y8	Slc25a42	Mitochondrial coenzyme A transporter SLC25A42	0.994257	-0.917657
P57746	Atp6v1d	V-type proton ATPase subunit D	0.994256	0.355235
P56395	Cyb5a	Cytochrome b5	0.99578	2.1552
Q9CXI0	Coq5	2-methoxy-6-polyprenyl-1,4-benzoquinol methylase, mitochondrial	0.987721	-1.49866
Q8VDG5	Ppcs	Phosphopantothenate--cysteine ligase	0.997349	-0.408871
Q8BWT1	Acaa2	3-ketoacyl-CoA thiolase, mitochondrial	0.995672	1.72111
Q9CQZ6	Ndufb3	NADH dehydrogenase [ubiquinone] 1 beta subcomplex subunit 3	0.99404	2.32118
P61922	Abat	4-aminobutyrate aminotransferase, mitochondrial	0.996081	0.365442
Q9QZW0	Atp11c	Phospholipid-transporting ATPase 11C	0.997606	4.33707
Q8VC30	Tkfc	Triokinase/FMN cyclase	0.998645	0.964669
Q99MZ6	Myo7b	Unconventional myosin-VIIb	0.998397	-1.27911
Q9R0Q6	Arpc1a	Actin-related protein 2/3 complex subunit 1A	0.994844	0.0910669
Q8BVI4	Qdpr	Dihydropteridine reductase	0.998576	0.629002
Q9CYH2	Prxl2a	Peroxiredoxin-like 2A	0.987975	0.470291
Q3URS9	Ccdc51	Mitochondrial potassium channel	0.997211	-2.09059
Q9CPU2	Ndufb2	NADH dehydrogenase [ubiquinone] 1 beta subcomplex subunit 2, mitochondrial	0.998596	1.98076
Q8BYF6	Slc5a8	Sodium-coupled monocarboxylate transporter 1	0.992313	-0.145129
O35488	Slc27a2	Long-chain fatty acid transport protein 2	0.99906	0.935095
Q9CQQ7	Atp5pb	ATP synthase F(0) complex subunit B1, mitochondrial	0.999462	1.30151
Q8JZQ2	Afg3l2	AFG3-like protein 2	0.997343	-0.7769
Q9WVK4	Ehd1	EH domain-containing protein 1	0.997029	0.234298
Q921S7	Mrpl37	Large ribosomal subunit protein mL37	0.998236	-1.22579
P53986	Slc16a1	Monocarboxylate transporter 1	0.94717	-1.49515
O88696	Clpp	ATP-dependent Clp protease proteolytic subunit, mitochondrial	0.997322	-0.0912193
P63321	Rala	Ras-related protein Ral-A	0.951789	-0.082549
P70414	Slc8a1	Sodium/calcium exchanger 1	0.985781	-0.535511
Q91VD9	Ndufs1	NADH-ubiquinone oxidoreductase 75 kDa subunit, mitochondrial	0.999081	1.36685
Q9WU79	Prodh	Proline dehydrogenase 1, mitochondrial	0.986976	-0.264041
Q8VBW8	Ttc36	Tetratricopeptide repeat protein 36	0.998563	0.185598
Q9D880	Timm50	Mitochondrial import inner membrane translocase subunit TIM50	0.995265	-0.940947
Q3V0K9	Pls1	Plastin-1	0.993395	-0.47523
Q99LP6	Grpel1	GrpE protein homolog 1, mitochondrial	0.996962	0.911002
Q922B1	Macrod1	ADP-ribose glycohydrolase MACROD1	0.996072	0.469344
Q8R404	Micos13	MICOS complex subunit MIC13	0.996753	-0.290171
Q99J39	Mlycd	Malonyl-CoA decarboxylase, mitochondrial	0.999527	-0.913165
P04919	Slc4a1	Band 3 anion transport protein	0.980336	0.162873
A6X942	Sh2d4b	SH2 domain-containing protein 4B	0.991536	2.52194
Q8BGH2	Samm50	Sorting and assembly machinery component 50 homolog	0.998215	0.715535
Q8K0Z7	Taco1	Translational activator of cytochrome c oxidase 1	0.996293	0.0991027
Q3UZZ6	Sult1d1	Sulfotransferase 1 family member D1	0.985781	0.681437
Q6PD03	Ppp2r5a	Serine/threonine-protein phosphatase 2A 56 kDa regulatory subunit alpha isoform	0.996306	0.41387
Q99MS3	Mpv17l	Mpv17-like protein	0.957513	-0.878767
Q02013	Aqp1	Aquaporin-1	0.991455	1.45013
Q9CS42	Prps2	Ribose-phosphate pyrophosphokinase 2	0.995693	-0.719441
Q61387	Cox7a2l	Cytochrome c oxidase subunit 7A-related protein, mitochondrial	0.991159	-1.10072
Q8K0H1	Slc47a1	Multidrug and toxin extrusion protein 1	0.992731	-0.681492
Q91Y63	Slc13a3	Na(+)/dicarboxylate cotransporter 3	0.998609	0.113989
Q71RI9	Kyat3	Kynurenine--oxoglutarate transaminase 3	0.9985	0.346818
Q91ZJ5	Ugp2	UTP--glucose-1-phosphate uridylyltransferase	0.997813	0.223446
Q2KHI9	Mcm9	DNA helicase MCM9	0.994656	2.85969
Q9R022	Dnajc12	DnaJ homolog subfamily C member 12	0.998078	-1.08032
Q9CPX7	Mrps16	Small ribosomal subunit protein bS16m	0.996705	-0.717201
P22315	Fech	Ferrochelatase, mitochondrial	0.999494	-0.778212
P52825	Cpt2	Carnitine O-palmitoyltransferase 2, mitochondrial	0.984873	0.539972
Q62425	Ndufa4	Cytochrome c oxidase subunit NDUFA4	0.990912	3.6899
E9Q557	Dsp	Desmoplakin	0.992153	3.35408
Q9CY18	Snx7	Sorting nexin-7	0.984546	-0.192004
P58059	Mrps21	Small ribosomal subunit protein bS21m	0.992056	-0.798329
Q8BFP9	Pdk1	[Pyruvate dehydrogenase (acetyl-transferring)] kinase isozyme 1, mitochondrial	0.996177	-1.32964
Q9CYR6	Pgm3	Phosphoacetylglucosamine mutase	0.987746	-0.148671
Q60866	Pter	Phosphotriesterase-related protein	0.96665	1.96814
Q91XD4	Ftcd	Formimidoyltransferase-cyclodeaminase	0.873822	-1.80532
Q64444	Ca4	Carbonic anhydrase 4	0.996742	-0.358662
Q8BJ64	Chdh	Choline dehydrogenase, mitochondrial	0.997454	1.31167
Q8K3A0	Hscb	Iron-sulfur cluster co-chaperone protein HscB	0.971705	-0.561049
Q5SWY8	Slc5a10	Sodium/mannose cotransporter SLC5A10	0.997264	-0.909993
Q9Z0S1	Bpnt1	3'(2'),5'-bisphosphate nucleotidase 1	0.990967	2.10555
P58281	Opa1	Dynamin-like 120 kDa protein, mitochondrial	0.998532	-0.483768
Q80TB7	Zswim6	Zinc finger SWIM domain-containing protein 6	0.98199	2.60933
Q9CWX2	Ndufaf1	Complex I intermediate-associated protein 30, mitochondrial	0.991003	-1.50334
Q9QXE0	Hacl1	2-hydroxyacyl-CoA lyase 1	0.94323	-2.07509
Q9DCN1	Nudt12	NAD-capped RNA hydrolase NUDT12	0.998375	-1.77287
P47199	Cryz	Quinone oxidoreductase	0.998077	1.95201
Q9CYK1	Wars2	Tryptophan--tRNA ligase, mitochondrial	0.99462	-1.17607
Q8C1E7	Tmem120a	Ion channel TACAN	0.978475	-1.47672
P55096	Abcd3	ATP-binding cassette sub-family D member 3	0.998018	-0.409718
Q9QVY8	Rai2	Retinoic acid-induced protein 2	0.998409	3.6375
G5E8Q8	Adgrf5	Adhesion G protein-coupled receptor F5	0.994365	-1.81813
Q9DCS2	Mettl26	Methyltransferase-like 26	0.999564	1.35137
P26149	Hsd3b2	3 beta-hydroxysteroid dehydrogenase/Delta 5-->4-isomerase type 2	0.989795	-1.90383
Q3THS6	Mat2a	S-adenosylmethionine synthase isoform type-2	0.989992	0.0010047
P97742	Cpt1a	Carnitine O-palmitoyltransferase 1, liver isoform	0.996166	0.361902
O54909	Rdh16	Retinol dehydrogenase 16	0.978347	-0.273238
Q922J9	Far1	Fatty acyl-CoA reductase 1	0.965851	-1.5879
Q8K2C6	Sirt5	NAD-dependent protein deacylase sirtuin-5, mitochondrial	0.985404	-1.51387
Q99PP9	Trim16	Tripartite motif-containing protein 16	0.999111	7.15891
Q64521	Gpd2	Glycerol-3-phosphate dehydrogenase, mitochondrial	0.996289	-0.372418
Q9DCU9	Hoga1	4-hydroxy-2-oxoglutarate aldolase, mitochondrial	0.985197	1.93928
O35129	Phb2	Prohibitin-2	0.998821	1.55413
Q8VCZ9	Prodh2	Hydroxyproline dehydrogenase	0.963522	-2.10259
O88967	Yme1l1	ATP-dependent zinc metalloprotease YME1L1	0.858118	-1.27511
O35683	Ndufa1	NADH dehydrogenase [ubiquinone] 1 alpha subcomplex subunit 1	0.994649	1.27615
Q9CPP6	Ndufa5	NADH dehydrogenase [ubiquinone] 1 alpha subcomplex subunit 5	0.984993	1.03179
Q9CY16	Mrps28	Small ribosomal subunit protein bS1m	0.988597	-0.664763
Q9ER88	Dap3	Small ribosomal subunit protein mS29	0.998248	-1.07487
Q91YI0	Asl	Argininosuccinate lyase	0.984377	1.00712
Q9D0E5	Efcab11	EF-hand calcium-binding domain-containing protein 11	0.943811	-0.140377
Q5U430	Ubr3	E3 ubiquitin-protein ligase UBR3	0.99685	3.75457
Q60597	Ogdh	2-oxoglutarate dehydrogenase complex component E1	0.999342	0.95993
P56135	Atp5mf	ATP synthase subunit f, mitochondrial	0.993201	2.12573
Q9CQY2	Ramac	RNA guanine-N7 methyltransferase activating subunit	0.970374	0.247968
Q91WN4	Kmo	Kynurenine 3-monooxygenase	0.998053	-0.223398
Q99J47	Dhrs7b	Dehydrogenase/reductase SDR family member 7B	0.970398	-1.80501
Q7TMF3	Ndufa12	NADH dehydrogenase [ubiquinone] 1 alpha subcomplex subunit 12	0.991011	1.47494
Q78IK2	Atp5mk	ATP synthase membrane subunit K, mitochondrial	0.997533	2.92425
Q61425	Hadh	Hydroxyacyl-coenzyme A dehydrogenase, mitochondrial	0.990131	1.79107
O09111	Ndufb11	NADH dehydrogenase [ubiquinone] 1 beta subcomplex subunit 11, mitochondrial	0.999346	-0.32798
Q9CRB9	Chchd3	MICOS complex subunit Mic19	0.992791	1.02151
Q8C0Z1	Fam234a	Protein FAM234A	0.950509	-1.15781
Q9CZU6	Cs	Citrate synthase, mitochondrial	0.991138	1.19843
Q99N94	Mrpl9	Large ribosomal subunit protein bL9m	0.99943	-0.851453
Q9CXT8	Pmpcb	Mitochondrial-processing peptidase subunit beta	0.998703	-0.971071
P32848	Pvalb	Parvalbumin alpha	0.986351	0.715677
Q80VJ3	Dnph1	5-hydroxymethyl-dUMP N-hydrolase	0.980361	-0.33468
Q8CH40	Nudt6	Nucleoside diphosphate-linked moiety X motif 6	0.795492	-1.29427
O89106	Fhit	Bis(5'-adenosyl)-triphosphatase	0.950715	-1.37639
Q8VDQ8	Sirt2	NAD-dependent protein deacetylase sirtuin-2	0.938366	0.0263316
P15392	Cyp2a4	Cytochrome P450 2A4	0.990242	-0.660953
O70250	Pgam2	Phosphoglycerate mutase 2	0.99538	0.20858
Q921G7	Etfdh	Electron transfer flavoprotein-ubiquinone oxidoreductase, mitochondrial	0.996674	0.720021
Q60991	Cyp7b1	Cytochrome P450 7B1	0.996353	-1.78507
Q9D8T7	Slirp	SRA stem-loop-interacting RNA-binding protein, mitochondrial	0.995166	-0.204692
Q60932	Vdac1	Voltage-dependent anion-selective channel protein 1	0.998834	2.24558
Q8BSS9	Ppfia2	Liprin-alpha-2	0.998649	0.534609
P56480	Atp5f1b	ATP synthase subunit beta, mitochondrial	0.999703	3.96698
O88441	Mtx2	Metaxin-2	0.983256	-0.599722
O88338	Cdh16	Cadherin-16	0.999591	1.40263
Q791V5	Mtch2	Mitochondrial carrier homolog 2	0.991702	0.390256
Q8BWN8	Acot4	Peroxisomal succinyl-coenzyme A thioesterase	0.995845	-0.337098
Q8VDN2	Atp1a1	Sodium/potassium-transporting ATPase subunit alpha-1	0.996998	2.50482
P34914	Ephx2	Bifunctional epoxide hydrolase 2	0.995177	1.39244
O89094	Casp14	Caspase-14	0.990486	2.1218
Q9QZD8	Slc25a10	Mitochondrial dicarboxylate carrier	0.996887	0.528857
Q8R3Q6	Mix23	Protein MIX23	0.998002	0.255618
Q9DCT1	Akr1e2	1,5-anhydro-D-fructose reductase	0.991606	0.262278
Q9QZH6	Ecsit	Evolutionarily conserved signaling intermediate in Toll pathway, mitochondrial	0.995102	-2.24588
Q68EF0	Rab3ip	Rab-3A-interacting protein	0.994806	-1.14298
Q925N2	Sfxn2	Sideroflexin-2	0.990992	-0.845678
Q9D394	Rufy3	Protein RUFY3	0.966401	-0.902447
Q8K157	Galm	Galactose mutarotase	0.995226	1.37109
P70290	Mpp1	55 kDa erythrocyte membrane protein	0.998997	-0.212792
Q9D0M3	Cyc1	Cytochrome c1, heme protein, mitochondrial	0.976513	1.90447
O09172	Gclm	Glutamate--cysteine ligase regulatory subunit	0.991444	0.495319
P55012	Slc12a2	Solute carrier family 12 member 2	0.992396	-1.85114
Q9QXX4	Slc25a13	Electrogenic aspartate/glutamate antiporter SLC25A13, mitochondrial	0.998654	0.415818
Q9D855	Uqcrb	Cytochrome b-c1 complex subunit 7	0.996839	1.8001
P48771	Cox7a2	Cytochrome c oxidase subunit 7A2, mitochondrial	0.997515	2.86823
P15105	Glul	Glutamine synthetase	0.992034	0.421238
O54749	Cyp2j5	Cytochrome P450 2J5	0.991438	-0.895466
Q80YD1	Supv3l1	ATP-dependent RNA helicase SUPV3L1, mitochondrial	0.997624	0.418883
Q8VDC0	Lars2	Probable leucine--tRNA ligase, mitochondrial	0.99811	-1.35778
Q61699	Hsph1	Heat shock protein 105 kDa	0.99386	-0.0234317
P48962	Slc25a4	ADP/ATP translocase 1	0.992327	2.68266
Q8C7H1	Mmaa	Methylmalonic aciduria type A homolog, mitochondrial	0.999649	-0.809201
P41216	Acsl1	Long-chain-fatty-acid--CoA ligase 1	0.998051	0.54753
Q9DCT2	Ndufs3	NADH dehydrogenase [ubiquinone] iron-sulfur protein 3, mitochondrial	0.993968	0.976541
Q9CZ13	Uqcrc1	Cytochrome b-c1 complex subunit 1, mitochondrial	0.994152	2.30769
Q05421	Cyp2e1	Cytochrome P450 2E1	0.998356	-0.51776
Q9CXW2	Mrps22	Small ribosomal subunit protein mS22	0.997639	-1.00357
Q9R0I7	Ylpm1	YLP motif-containing protein 1	0.954431	-2.53904
P16406	Enpep	Glutamyl aminopeptidase	0.897378	0.546492
Q8VI47	Abcc2	ATP-binding cassette sub-family C member 2	0.99528	-1.24202
Q8R1S0	Coq6	Ubiquinone biosynthesis monooxygenase COQ6, mitochondrial	0.99186	-1.59843
Q91Y97	Aldob	Fructose-bisphosphate aldolase B	0.992203	3.08728
A2ARP1	Ppip5k1	Inositol hexakisphosphate and diphosphoinositol-pentakisphosphate kinase 1	0.989711	-1.34848
P35802	Gpm6a	Neuronal membrane glycoprotein M6-a	0.991505	0.505732
Q9CR62	Slc25a11	Mitochondrial 2-oxoglutarate/malate carrier protein	0.998354	0.390327
Q5IRJ6	Slc30a9	Proton-coupled zinc antiporter SLC30A9, mitochondrial	0.993688	-1.95342
Q9Z0K8	Vnn1	Pantetheinase	0.790347	-0.469839
Q9ERI6	Rdh14	Retinol dehydrogenase 14	0.985078	-1.52208
Q8R0F8	Fahd1	Acylpyruvase FAHD1, mitochondrial	0.965608	0.375011
Q9CZR8	Tsfm	Elongation factor Ts, mitochondrial	0.998269	-0.721567
Q7TPH6	Mycbp2	E3 ubiquitin-protein ligase MYCBP2	0.981237	0.713828
P97449	Anpep	Aminopeptidase N	0.977883	0.526786
P11714	Cyp2d9	Cytochrome P450 2D9	0.951607	-1.79478
B8JKV0	Amn1	Protein AMN1 homolog	0.999291	0.622432
Q9DB20	Atp5po	ATP synthase subunit O, mitochondrial	0.990515	2.23005
Q9CQJ8	Ndufb9	NADH dehydrogenase [ubiquinone] 1 beta subcomplex subunit 9	0.986578	-0.340662
Q9QXY6	Ehd3	EH domain-containing protein 3	0.990748	-0.593959
Q02357	Ank1	Ankyrin-1	0.921706	-1.44876
Q8K4F5	Abhd11	sn-1-specific diacylglycerol lipase ABHD11	0.993057	0.282353
Q91XE8	Tmem205	Transmembrane protein 205	0.99827	0.0333682
Q9JJW0	Pxmp4	Peroxisomal membrane protein 4	0.99564	-1.12077
Q8C7X2	Emc1	ER membrane protein complex subunit 1	0.961987	-1.10455
Q9WTQ8	Timm23	Mitochondrial import inner membrane translocase subunit Tim23	0.972837	-1.29809
P70404	Idh3g	Isocitrate dehydrogenase [NAD] subunit gamma 1, mitochondrial	0.99601	1.23111
Q8R3K3	Ptcd2	Pentatricopeptide repeat-containing protein 2, mitochondrial	0.921994	-2.05176
Q99KB8	Hagh	Hydroxyacylglutathione hydrolase, mitochondrial	0.984432	0.719699
Q91YJ5	Mtif2	Translation initiation factor IF-2, mitochondrial	0.979616	-1.79359
Q99PG0	Aadac	Arylacetamide deacetylase	0.997625	-0.819466
Q9WV98	Timm9	Mitochondrial import inner membrane translocase subunit Tim9	0.990413	1.11703
O09173	Hgd	Homogentisate 1,2-dioxygenase	0.996821	1.41351
Q9JKV5	Scamp4	Secretory carrier-associated membrane protein 4	0.995679	1.20815
Q91ZE0	Tmlhe	Trimethyllysine dioxygenase, mitochondrial	0.996102	-0.899898
P98192	Gnpat	Dihydroxyacetone phosphate acyltransferase	0.901328	-1.46194
Q9DCJ5	Ndufa8	NADH dehydrogenase [ubiquinone] 1 alpha subcomplex subunit 8	0.991121	1.89267
Q6TCG2	Paqr9	Membrane progesterone receptor epsilon	0.991802	-2.89123
Q9R112	Sqor	Sulfide:quinone oxidoreductase, mitochondrial	0.99736	0.710822
Q91VR2	Atp5f1c	ATP synthase subunit gamma, mitochondrial	0.995723	1.79108
P10630	Eif4a2	Eukaryotic initiation factor 4A-II	0.987448	0.00334819
Q9ESG4	Cltrn	Collectrin	0.98956	2.08426
O08600	Endog	Endonuclease G, mitochondrial	0.989686	-1.0563
Q9DCM0	Ethe1	Persulfide dioxygenase ETHE1, mitochondrial	0.985591	1.36242
Q9EPB5	Serhl	Serine hydrolase-like protein	0.994031	-1.01843
Q9QXD6	Fbp1	Fructose-1,6-bisphosphatase 1	0.953004	2.68957
P62814	Atp6v1b2	V-type proton ATPase subunit B, brain isoform	0.998953	0.881627
O55126	Nipsnap2	Protein NipSnap homolog 2	0.985163	-0.614893
Q8VCE4	D030056L22Rik	Uncharacterized protein C9orf40 homolog	0.988589	2.23839
Q920R6	Atp6v0a4	V-type proton ATPase 116 kDa subunit a 4	0.998249	-0.263396
Q8BK72	Mrps27	Small ribosomal subunit protein mS27	0.990676	-1.71112
Q8VC12	Uroc1	Urocanate hydratase	0.981698	-0.160975
Q9D9V3	Echdc1	Ethylmalonyl-CoA decarboxylase	0.990948	-0.716811
Q9DCI9	Mrpl32	Large ribosomal subunit protein bL32m	0.985056	-1.82272
Q9D6S7	Mrrf	Ribosome-recycling factor, mitochondrial	0.986651	-1.82942
Q91ZV4	Mogat1	2-acylglycerol O-acyltransferase 1	0.975063	-1.68787
Q9DBA6	Tysnd1	Peroxisomal leader peptide-processing protease	0.990253	-2.43908
Q6VH22	Ift172	Intraflagellar transport protein 172 homolog	0.986404	1.88863
B2KF05	Brpf3	Bromodomain and PHD finger-containing protein 3	0.992522	0.892669
Q8BMC1	Atp6v1g3	V-type proton ATPase subunit G 3	0.992405	-1.10531
P26043	Rdx	Radixin	0.978701	0.289559
Q91YT0	Ndufv1	NADH dehydrogenase [ubiquinone] flavoprotein 1, mitochondrial	0.995088	1.55835
Q9EP89	Lactb	Serine beta-lactamase-like protein LACTB, mitochondrial	0.99795	-0.449633
P50516	Atp6v1a	V-type proton ATPase catalytic subunit A	0.999354	1.38187
Q9DCX2	Atp5pd	ATP synthase subunit d, mitochondrial	0.995324	2.49118
Q922E4	Pcyt2	Ethanolamine-phosphate cytidylyltransferase	0.989809	-0.945868
Q9CY73	Mrpl44	Large ribosomal subunit protein mL44	0.984301	-0.46222
Q9ES64	Ush1c	Harmonin	0.979358	-0.573956
Q925N0	Sfxn5	Sideroflexin-5	0.989747	-1.91733
Q9CQH0	Pdzk1ip1	PDZK1-interacting protein 1	0.99247	1.61917
Q91Z53	Grhpr	Glyoxylate reductase/hydroxypyruvate reductase	0.997676	0.974382
Q14DH7	Acss3	Acyl-CoA synthetase short-chain family member 3, mitochondrial	0.955687	-1.61406
O35386	Phyh	Phytanoyl-CoA dioxygenase, peroxisomal	0.989798	-0.344733
Q8R086	Suox	Sulfite oxidase, mitochondrial	0.987854	0.428259
Q99JY0	Hadhb	Trifunctional enzyme subunit beta, mitochondrial	0.981447	0.27354
Q64FW2	Retsat	All-trans-retinol 13,14-reductase	0.981664	-1.34369
Q8CI78	Rmnd1	Required for meiotic nuclear division protein 1 homolog	0.997308	-1.07601
P12658	Calb1	Calbindin	0.983169	1.84043
Q3UIL6	Plekha7	Pleckstrin homology domain-containing family A member 7	0.998661	-1.54071
P51175	Ppox	Protoporphyrinogen oxidase	0.993226	-0.958289
O70572	Smpd2	Sphingomyelin phosphodiesterase 2	0.980213	-0.655874
Q61102	Abcb7	Iron-sulfur clusters transporter ABCB7, mitochondrial	0.99703	-1.58153
B7ZMP1	Xpnpep3	Xaa-Pro aminopeptidase 3	0.997175	-1.39752
Q99K30	Eps8l2	Epidermal growth factor receptor kinase substrate 8-like protein 2	0.985394	-0.840777
Q9CQ62	Decr1	2,4-dienoyl-CoA reductase [(3E)-enoyl-CoA-producing], mitochondrial	0.995783	1.26771
Q3UUI3	Them4	Acyl-coenzyme A thioesterase THEM4	0.994184	-0.557127
Q80TI0	Gramd1b	Protein Aster-B	0.983417	-2.25865
Q80Y14	Glrx5	Glutaredoxin-related protein 5, mitochondrial	0.981158	1.53977
P97478	Coq7	5-demethoxyubiquinone hydroxylase, mitochondrial	0.998996	-0.607631
Q8VEK0	Tmem30a	Cell cycle control protein 50A	0.981596	-0.720734
O55060	Tpmt	Thiopurine S-methyltransferase	0.987636	0.818621
Q5SW19	Cluh	Clustered mitochondria protein homolog	0.985025	-0.726722
Q9DCX8	Iyd	Iodotyrosine deiodinase 1	0.976584	-1.36236
O08749	Dld	Dihydrolipoyl dehydrogenase, mitochondrial	0.979332	2.19981
Q9D3D9	Atp5f1d	ATP synthase subunit delta, mitochondrial	0.973269	3.03544
Q9EQ06	Hsd17b11	Estradiol 17-beta-dehydrogenase 11	0.978093	-0.410589
Q91WD5	Ndufs2	NADH dehydrogenase [ubiquinone] iron-sulfur protein 2, mitochondrial	0.99885	0.863022
P49222	Epb42	Protein 4.2	0.964551	-0.286766
P50171	Hsd17b8	(3R)-3-hydroxyacyl-CoA dehydrogenase	0.996103	-0.17433
Q9WVT6	Ca14	Carbonic anhydrase 14	0.983761	-0.173342
Q9WVE8	Pacsin2	Protein kinase C and casein kinase substrate in neurons protein 2	0.994212	0.618845
Q9D1K2	Atp6v1f	V-type proton ATPase subunit F	0.991822	0.0404046
Q61578	Fdxr	NADPH:adrenodoxin oxidoreductase, mitochondrial	0.986812	-0.828791
O88876	Dhrs3	Short-chain dehydrogenase/reductase 3	0.987938	-0.607815
Q14C51	Ptcd3	Small ribosomal subunit protein mS39	0.997032	-1.46111
A0A2R8VHR8	Ddit3	DDIT3 upstream open reading frame protein	0.991072	-0.838554
P17751	Tpi1	Triosephosphate isomerase	0.984697	4.14252
Q8BGC4	Ptgr3	Prostaglandin reductase-3	0.992693	-0.739364
P47738	Aldh2	Aldehyde dehydrogenase, mitochondrial	0.987316	2.62019
Q924L1	Letmd1	LETM1 domain-containing protein 1	0.982642	-1.23032
Q9CQ91	Ndufa3	NADH dehydrogenase [ubiquinone] 1 alpha subcomplex subunit 3	0.991336	0.146059
Q8BHE8	Maip1	m-AAA protease-interacting protein 1, mitochondrial	0.998608	-1.66316
Q9JI75	Nqo2	Ribosyldihydronicotinamide dehydrogenase [quinone]	0.837083	-0.195212
Q6UJY2	Slc9c1	Solute carrier family 9 member C1	0.993948	1.5138
P51863	Atp6v0d1	V-type proton ATPase subunit d 1	0.988948	0.413976
Q3UJU9	Rmdn3	Regulator of microtubule dynamics protein 3	0.99236	-0.539103
Q9JKF7	Mrpl39	Large ribosomal subunit protein mL39	0.996995	-0.955638
Q9WVD5	Slc25a15	Mitochondrial ornithine transporter 1	0.997647	-0.275976
Q8VE95	C030006K11Rik	UPF0598 protein C8orf82 homolog	0.989078	-1.3703
Q8BZT5	Lrrc19	Leucine-rich repeat-containing protein 19	0.99565	-1.52751
Q8CHB8	Ttll5	Tubulin polyglutamylase TTLL5	0.978547	-0.389933
P62915	Gtf2b	Transcription initiation factor IIB	0.952326	1.65625
Q8BIP0	Dars2	Aspartate--tRNA ligase, mitochondrial	0.93276	-1.13363
P14094	Atp1b1	Sodium/potassium-transporting ATPase subunit beta-1	0.992397	2.04946
Q9QXW9	Slc7a8	Large neutral amino acids transporter small subunit 2	0.995698	-1.6881
Q91WU2	Slc22a7	Solute carrier family 22 member 7	0.97497	-0.369911
Q8BUY5	Timmdc1	Complex I assembly factor TIMMDC1, mitochondrial	0.967695	-1.52963
P18572	Bsg	Basigin	0.995837	0.657921
Q8K023	Akr1c18	Aldo-keto reductase family 1 member C18	0.9018	-2.33111
Q9CQZ5	Ndufa6	NADH dehydrogenase [ubiquinone] 1 alpha subcomplex subunit 6	0.988412	2.35678
Q6A4L0	Slc22a13	Solute carrier family 22 member 13	0.993187	-1.43078
Q9D7A8	Armc1	Armadillo repeat-containing protein 1	0.994503	-1.1251
Q5BL07	Pex1	Peroxisomal ATPase PEX1	0.983511	-2.19314
Q80X85	Mrps7	Small ribosomal subunit protein uS7m	0.993388	-0.977586
Q3V384	Afg1l	AFG1-like ATPase	0.998487	-1.86644
P14152	Mdh1	Malate dehydrogenase, cytoplasmic	0.981868	3.72311
Q9CR21	Ndufab1	Acyl carrier protein, mitochondrial	0.986024	1.23044
Q08857	Cd36	Platelet glycoprotein 4	0.96625	-0.336755
Q49B93	Slc5a12	Sodium-coupled monocarboxylate transporter 2	0.989588	-0.8759
Q9Z224	Mocs2	Molybdopterin synthase sulfur carrier subunit	0.997726	0.0150585
Q9JIK9	Mrps34	Small ribosomal subunit protein mS34	0.995301	-0.678099
Q61133	Gstt2	Glutathione S-transferase theta-2	0.994878	0.236703
Q9CXZ1	Ndufs4	NADH dehydrogenase [ubiquinone] iron-sulfur protein 4, mitochondrial	0.997993	-0.0643213
Q9QYF9	Ndrg3	Protein NDRG3	0.977328	0.0947495
Q7TN05	Ap1s3	AP-1 complex subunit sigma-3	0.943442	-1.55171
P10518	Alad	Delta-aminolevulinic acid dehydratase	0.803395	-0.572082
Q8CI85	Ca12	Carbonic anhydrase 12	0.989954	-1.22048
Q9CQ85	Timm22	Mitochondrial import inner membrane translocase subunit Tim22	0.981686	1.43971
Q8K3X6	Anks4b	Ankyrin repeat and SAM domain-containing protein 4B	0.986778	-0.917857
Q9D1P4	Chordc1	Cysteine and histidine-rich domain-containing protein 1	0.980569	-1.04624
P20852	Cyp2a5	Cytochrome P450 2A5	0.745227	-1.7529
P56382	Atp5f1e	ATP synthase subunit epsilon, mitochondrial	0.9903	4.19638
Q5XG73	Acbd5	Acyl-CoA-binding domain-containing protein 5	0.997826	-1.00948
P97494	Gclc	Glutamate--cysteine ligase catalytic subunit	0.997783	-0.636335
Q7TQG1	Plekha6	Pleckstrin homology domain-containing family A member 6	0.992436	-1.46091
Q99N93	Mrpl16	Large ribosomal subunit protein uL16m	0.986845	-1.62946
Q99JB7	Amn	Protein amnionless	0.990925	-0.592098
Q8JZM0	Tfb1m	Dimethyladenosine transferase 1, mitochondrial	0.9961	-1.10084
Q63ZW7	Patj	InaD-like protein	0.987949	-1.60952
Q924X2	Cpt1b	Carnitine O-palmitoyltransferase 1, muscle isoform	0.998188	-1.60077
Q9QYI4	Dnajb12	DnaJ homolog subfamily B member 12	0.998714	-1.54039
Q8C0C7	Farsa	Phenylalanine--tRNA ligase alpha subunit	0.988216	-0.237028
Q9D0G0	Mrps30	Large ribosomal subunit protein mL65	0.99365	-1.66401
P12787	Cox5a	Cytochrome c oxidase subunit 5A, mitochondrial	0.992645	3.69414
P26443	Glud1	Glutamate dehydrogenase 1, mitochondrial	0.996816	1.56954
Q9DCC7	Isoc2b	Isochorismatase domain-containing protein 2B	0.76442	0.613851
Q8CFD4	Snx8	Sorting nexin-8	0.994373	-1.0494
Q8VCM8	Ncln	BOS complex subunit NCLN	0.997915	-1.32722
O55028	Bckdk	Branched-chain alpha-ketoacid dehydrogenase kinase	0.998857	-1.72121
Q9D125	Mrps25	Small ribosomal subunit protein mS25	0.98065	-1.30796
Q69ZP3	Pnkd	Probable hydrolase PNKD	0.961288	-1.62779
P56389	Cda	Cytidine deaminase	0.987228	2.69408
Q9JLF6	Tgm1	Protein-glutamine gamma-glutamyltransferase K	0.874328	-1.20727
Q8R1T4	Slc35a3	UDP-N-acetylglucosamine transporter	0.997724	-0.905389
Q8VHG0	Fmo4	Dimethylaniline monooxygenase [N-oxide-forming] 4	0.908325	-1.64658
Q9D8P4	Mrpl17	Large ribosomal subunit protein bL17m	0.989212	-0.603695
Q9Z2B9	Rps6ka4	Ribosomal protein S6 kinase alpha-4	0.932664	2.27778
Q9CQR4	Acot13	Acyl-coenzyme A thioesterase 13	0.993926	1.40862
Q8BTY1	Kyat1	Kynurenine--oxoglutarate transaminase 1	0.962984	-0.144849
Q924D0	Rtn4ip1	Reticulon-4-interacting protein 1, mitochondrial	0.991744	-0.561065
P42859	Htt	Huntingtin	0.973484	-1.65148
P30275	Ckmt1	Creatine kinase U-type, mitochondrial	0.937158	0.495545
P17563	Selenbp1	Methanethiol oxidase	0.996486	1.12376
Q9JLT2	Treh	Trehalase	0.944499	-0.639004
Q8R1A4	Dock7	Dedicator of cytokinesis protein 7	0.986435	1.07689
O35435	Dhodh	Dihydroorotate dehydrogenase (quinone), mitochondrial	0.99436	-1.31954
Q8BVU5	Nudt9	ADP-ribose pyrophosphatase, mitochondrial	0.985492	0.250787
Q4PJX1	Odr4	Protein odr-4 homolog	0.928735	-1.01537
P17665	Cox7c	Cytochrome c oxidase subunit 7C, mitochondrial	0.99744	1.78199
Q8JZK9	Hmgcs1	Hydroxymethylglutaryl-CoA synthase, cytoplasmic	0.980439	-0.415377
Q8BP56	Pgghg	Protein-glucosylgalactosylhydroxylysine glucosidase	0.982918	-1.4135
Q9CPQ8	Atp5mg	ATP synthase subunit g, mitochondrial	0.997014	2.32387
Q9CZ83	Mrpl55	Large ribosomal subunit protein mL55	0.982747	-1.32458
Q9R0M5	Tpk1	Thiamin pyrophosphokinase 1	0.988718	2.04033
P49183	Dnase1	Deoxyribonuclease-1	0.982998	1.7335
Q9CQF0	Mrpl11	Large ribosomal subunit protein uL11m	0.988717	-1.04823
Q91YM4	Tbrg4	FAST kinase domain-containing protein 4	0.987928	-2.22369
P47857	Pfkm	ATP-dependent 6-phosphofructokinase, muscle type	0.995661	-0.870774
O35658	C1qbp	Complement component 1 Q subcomponent-binding protein, mitochondrial	0.994454	-0.520826
Q8K2I3	Fmo2	Dimethylaniline monooxygenase [N-oxide-forming] 2	0.974761	0.43535
P61110	Kap	Kidney androgen-regulated protein	0.983949	0.268991
Q8C5Q4	Grsf1	G-rich sequence factor 1	0.996704	-1.93835
Q78J03	Msrb2	Methionine-R-sulfoxide reductase B2, mitochondrial	0.980137	-0.772575
P30416	Fkbp4	Peptidyl-prolyl cis-trans isomerase FKBP4	0.994415	-0.797707
Q91W43	Gldc	Glycine dehydrogenase (decarboxylating), mitochondrial	0.818679	-1.4204
Q9JLT4	Txnrd2	Thioredoxin reductase 2, mitochondrial	0.976161	-0.426715
Q925F2	Esam	Endothelial cell-selective adhesion molecule	0.995607	0.860892
Q8VDQ1	Ptgr2	Prostaglandin reductase 2	0.997061	0.0497674
Q9WUZ9	Entpd5	Ectonucleoside triphosphate diphosphohydrolase 5	0.997971	0.299083
P56391	Cox6b1	Cytochrome c oxidase subunit 6B1	0.988208	2.99033
Q8BFZ9	Erlin2	Erlin-2	0.997941	0.0771988
Q59J78	Ndufaf2	NADH dehydrogenase [ubiquinone] 1 alpha subcomplex assembly factor 2	0.986562	-1.35233
Q8VCC2	Ces1	Liver carboxylesterase 1	0.984082	-0.274025
O55143	Atp2a2	Sarcoplasmic/endoplasmic reticulum calcium ATPase 2	0.996195	-0.131317
Q2TPA8	Hsdl2	Hydroxysteroid dehydrogenase-like protein 2	0.94738	-0.392467
Q9CQV7	Dnajc19	Mitochondrial import inner membrane translocase subunit TIM14	0.962231	-1.15
Q9DAS9	Gng12	Guanine nucleotide-binding protein G(I)/G(S)/G(O) subunit gamma-12	0.989609	0.634832
Q9JMD3	Stard10	START domain-containing protein 10	0.991652	-0.263776
A2RSY1	Kansl3	KAT8 regulatory NSL complex subunit 3	0.963364	-0.865946
Q8R123	Flad1	FAD synthase	0.979427	-1.3869
Q9CZB0	Sdhc	Succinate dehydrogenase cytochrome b560 subunit, mitochondrial	0.981507	1.99259
P00405	Mtco2	Cytochrome c oxidase subunit 2	0.999195	2.52626
Q9Z0W3	Nup160	Nuclear pore complex protein Nup160	0.958983	-1.35867
Q3U186	Rars2	Probable arginine--tRNA ligase, mitochondrial	0.999833	-1.44105
Q8R0S9	Slc22a22	Solute carrier family 22 member 22	0.996465	2.18803
P50295	Nat2	Arylamine N-acetyltransferase 2	0.97688	-0.170454
Q99L04	Dhrs1	Dehydrogenase/reductase SDR family member 1	0.976046	-0.779484
Q8K4K6	Pank1	Pantothenate kinase 1	0.957049	-2.09328
Q8QZR5	Gpt	Alanine aminotransferase 1	0.736648	-0.753441
P17182	Eno1	Alpha-enolase	0.958733	3.43519
Q9D023	Mpc2	Mitochondrial pyruvate carrier 2	0.997024	1.95528
P11404	Fabp3	Fatty acid-binding protein, heart	0.890407	0.735582
P35505	Fah	Fumarylacetoacetase	0.993473	1.31429
Q91V09	Wdr13	WD repeat-containing protein 13	0.851462	-0.188478
Q3TDQ1	Stt3b	Dolichyl-diphosphooligosaccharide--protein glycosyltransferase subunit STT3B	0.993322	-0.491063
Q8BGY4	Klhl26	Kelch-like protein 26	0.987437	-1.93343
Q62417	Sorbs1	Sorbin and SH3 domain-containing protein 1	0.993942	-1.02778
Q4VAE3	Tmem65	Transmembrane protein 65	0.94862	-0.484406
Q9WV85	Nme3	Nucleoside diphosphate kinase 3	0.979598	-0.00375614
Q64331	Myo6	Unconventional myosin-VI	0.99879	0.0487522
G3X9C2	Nccrp1	F-box only protein 50	0.964759	0.60017
Q8BG51	Rhot1	Mitochondrial Rho GTPase 1	0.989656	-1.49573
Q8BH60	Gopc	Golgi-associated PDZ and coiled-coil motif-containing protein	0.99773	-1.04986
Q9D6J5	Ndufb8	NADH dehydrogenase [ubiquinone] 1 beta subcomplex subunit 8, mitochondrial	0.99697	0.364642
O88533	Ddc	Aromatic-L-amino-acid decarboxylase	0.955172	-0.670559
Q9QYG0	Ndrg2	Protein NDRG2	0.970503	-0.813523
Q9CZ42	Naxd	ATP-dependent (S)-NAD(P)H-hydrate dehydratase	0.987844	0.559536
Q9Z1X2	Ptdss2	Phosphatidylserine synthase 2	0.988894	-1.39718
Q9DA03	Lyrm7	Complex III assembly factor LYRM7	0.989083	-0.552558
Q9CR24	Nudt8	Mitochondrial coenzyme A diphosphatase NUDT8	0.996254	-2.16101
Q8R035	Mrpl58	Large ribosomal subunit protein mL62	0.957966	-0.546237
Q9D020	Nt5c3a	Cytosolic 5'-nucleotidase 3A	0.99619	-0.48088
Q6ZQL4	Wdr43	WD repeat-containing protein 43	0.987428	-1.7005
P09671	Sod2	Superoxide dismutase [Mn], mitochondrial	0.964534	3.45365
Q9DC71	Mrps15	Small ribosomal subunit protein uS15m	0.948037	-1.58779
P00920	Ca2	Carbonic anhydrase 2	0.994007	3.10263
Q3ULF4	Spg7	Paraplegin	0.911586	-2.31674
Q91V01	Lpcat3	Lysophospholipid acyltransferase 5	0.959719	-0.720391
Q11136	Pepd	Xaa-Pro dipeptidase	0.98733	0.803368
Q9D1G3	Hhatl	Protein-cysteine N-palmitoyltransferase HHAT-like protein	0.994926	-3.84807
P28474	Adh5	Alcohol dehydrogenase class-3	0.93508	1.01605
Q9JLB4	Cubn	Cubilin	0.939107	0.0293602
Q8BGD4	Slco4c1	Solute carrier organic anion transporter family member 4C1	0.991438	-2.20803
Q5XJY4	Parl	Presenilin-associated rhomboid-like protein, mitochondrial	0.998635	-2.09694
Q9D6U8	Fam162a	Protein FAM162A	0.977597	0.362418
Q6PGC1	Dhx29	ATP-dependent RNA helicase DHX29	0.976754	2.89001
Q91ZV0	Mia2	Melanoma inhibitory activity protein 2	0.992031	-1.80015
Q922K7	Nop2	Probable 28S rRNA (cytosine-C(5))-methyltransferase	0.990828	2.54062
Q9WV69	Dmtn	Dematin	0.997388	0.273133
Q8BH59	Slc25a12	Electrogenic aspartate/glutamate antiporter SLC25A12, mitochondrial	0.998105	-0.375708
Q9JIY7	Nat8	N-acetyltransferase 8	0.948001	0.6656
Q922Q1	Mtarc2	Mitochondrial amidoxime reducing component 2	0.971928	0.834237
Q791T5	Mtch1	Mitochondrial carrier homolog 1	0.981117	-0.625851
Q922G0	Slc25a36	Solute carrier family 25 member 36	0.994395	-1.5784
P36552	Cpox	Oxygen-dependent coproporphyrinogen-III oxidase, mitochondrial	0.9901	-0.103791
P24288	Bcat1	Branched-chain-amino-acid aminotransferase, cytosolic	0.990415	-0.577681
Q99LC3	Ndufa10	NADH dehydrogenase [ubiquinone] 1 alpha subcomplex subunit 10, mitochondrial	0.989499	0.0877957
Q8VIM4	Bsnd	Barttin	0.996503	-0.324634
O70325	Gpx4	Phospholipid hydroperoxide glutathione peroxidase GPX4	0.915566	0.422113
Q9D8I3	Glod5	Glyoxalase domain-containing protein 5	0.957203	0.0990546
Q80U63	Mfn2	Mitofusin-2	0.994137	-0.507286
Q3UFF7	Lyplal1	Lysophospholipase-like protein 1	0.961907	-0.603877
Q8BU88	Mrpl22	Large ribosomal subunit protein uL22m	0.995465	-1.51192
Q91VA6	Poldip2	Polymerase delta-interacting protein 2	0.990485	-0.441225
Q9D0I4	Stx17	Syntaxin-17	0.998082	0.142187
O70492	Snx3	Sorting nexin-3	0.987104	1.44854
A6H611	Mipep	Mitochondrial intermediate peptidase	0.988012	-1.60627
P97807	Fh	Fumarate hydratase, mitochondrial	0.998778	1.1525
Q9DCS9	Ndufb10	NADH dehydrogenase [ubiquinone] 1 beta subcomplex subunit 10	0.995018	1.59047
P40630	Tfam	Transcription factor A, mitochondrial	0.986537	-0.0427284
Q9CQB5	Cisd2	CDGSH iron-sulfur domain-containing protein 2	0.93162	0.430955
Q3TRM4	Pnpla6	Patatin-like phospholipase domain-containing protein 6	0.981516	-2.32108
Q8BYM8	Cars2	Probable cysteine--tRNA ligase, mitochondrial	0.942923	-0.665175
Q8BUV3	Gphn	Gephyrin	0.99318	-0.607583
Q8VHQ9	Acot11	Acyl-coenzyme A thioesterase 11	0.953244	-1.29783
Q9QYC0	Add1	Alpha-adducin	0.930112	-0.795898
Q8R1I1	Uqcr10	Cytochrome b-c1 complex subunit 9	0.993927	3.38222
Q9DC70	Ndufs7	NADH dehydrogenase [ubiquinone] iron-sulfur protein 7, mitochondrial	0.975723	0.738767
Q4VAC9	Plekhg3	Pleckstrin homology domain-containing family G member 3	0.930015	-1.47532
Q3TYG6	Togaram2	TOG array regulator of axonemal microtubules protein 2	0.881564	-0.79012
Q99LX0	Park7	Parkinson disease protein 7 homolog	0.975068	2.04163
Q9QZ23	Nfu1	NFU1 iron-sulfur cluster scaffold homolog, mitochondrial	0.98948	0.970721
Q99N92	Mrpl27	Large ribosomal subunit protein bL27m	0.982077	-0.656805
Q9D710	Tmx2	Thioredoxin-related transmembrane protein 2	0.984368	-1.36376
Q64669	Nqo1	NAD(P)H dehydrogenase [quinone] 1	0.756244	0.243126
Q91WM2	Hdhd5	Haloacid dehalogenase-like hydrolase domain-containing 5	0.996534	-1.40856
P03893	mt-Nd2	NADH-ubiquinone oxidoreductase chain 2	0.987541	-1.70057
Q9DCB8	Isca2	Iron-sulfur cluster assembly 2 homolog, mitochondrial	0.987	-0.305959
O08601	Mttp	Microsomal triglyceride transfer protein large subunit	0.973473	-1.20927
Q9Z2Y8	Plpbp	Pyridoxal phosphate homeostasis protein	0.96195	0.901748
Q9CPR5	Mrpl15	Large ribosomal subunit protein uL15m	0.981296	-0.938251
Q8R5C5	Actr1b	Beta-centractin	0.97708	-0.329577
Q9QXS8	Cml5	Probable N-acetyltransferase CML5	0.982824	-1.16228
Q9D1P0	Mrpl13	Large ribosomal subunit protein uL13m	0.989047	-1.44151
Q9D1I2	Card19	Caspase recruitment domain-containing protein 19	0.990329	-0.79852
Q91W52	Tmem19	Transmembrane protein 19	0.920826	-0.0696367
Q921H9	Coa7	Cytochrome c oxidase assembly factor 7	0.94891	-0.965646
Q8BGR9	Ublcp1	Ubiquitin-like domain-containing CTD phosphatase 1	0.983144	-0.919546
P15508	Sptb	Spectrin beta chain, erythrocytic	0.930318	-1.50337
O88844	Idh1	Isocitrate dehydrogenase [NADP] cytoplasmic	0.977918	2.04536
O88532	Zfr	Zinc finger RNA-binding protein	0.98017	-2.136
O88947	F10	Coagulation factor X	0.947051	0.676621
Q91XF0	Pnpo	Pyridoxine-5'-phosphate oxidase	0.986777	-0.301106
Q8R3F5	Mcat	Malonyl-CoA-acyl carrier protein transacylase, mitochondrial	0.896481	-2.51631
Q9D1N9	Mrpl21	Large ribosomal subunit protein bL21m	0.975279	-1.55419
P10649	Gstm1	Glutathione S-transferase Mu 1	0.98281	1.9137
Q99M01	Fars2	Phenylalanine--tRNA ligase, mitochondrial	0.984302	-1.52652
Q925I1	Atad3	ATPase family AAA domain-containing protein 3	0.981855	-0.858219
Q3U4G3	Xxylt1	Xyloside xylosyltransferase 1	0.87165	-1.39977
Q3UIU2	Ndufb6	NADH dehydrogenase [ubiquinone] 1 beta subcomplex subunit 6	0.985223	0.551095
Q6P9R2	Oxsr1	Serine/threonine-protein kinase OSR1	0.976579	-0.15057
Q3U4I7	Pyroxd2	Pyridine nucleotide-disulfide oxidoreductase domain-containing protein 2	0.848932	-0.375238
Q9CRC8	Lrrc40	Leucine-rich repeat-containing protein 40	0.96942	-0.322285
Q6GQS1	Slc25a23	Mitochondrial adenyl nucleotide antiporter SLC25A23	0.993524	-2.37545
Q9EPQ7	Stard5	StAR-related lipid transfer protein 5	0.972427	0.258363
Q9DBN5	Lonp2	Lon protease homolog 2, peroxisomal	0.910962	-2.17151
Q8VHF2	Cdhr5	Cadherin-related family member 5	0.935222	-0.41982
Q9D0M5	Dynll2	Dynein light chain 2, cytoplasmic	0.956796	1.23747
P63037	Dnaja1	DnaJ homolog subfamily A member 1	0.949459	-1.10484
Q9DBH5	Lman2	Vesicular integral-membrane protein VIP36	0.958869	-0.0716242
Q9JLB2	Pals1	Protein PALS1	0.987698	-1.6079
Q3U2P1	Sec24a	Protein transport protein Sec24A	0.978097	-1.11079
Q8C3X2	Ccdc90b	Coiled-coil domain-containing protein 90B, mitochondrial	0.888744	-0.930202
Q5U458	Dnajc11	DnaJ homolog subfamily C member 11	0.990118	-1.33195
O35387	Hax1	HCLS1-associated protein X-1	0.996889	-3.20068
Q9ESW4	Agk	Acylglycerol kinase, mitochondrial	0.922195	-0.354365
Q9CR59	Gadd45gip1	Large ribosomal subunit protein mL64	0.975712	-0.608089
P19258	Mpv17	Protein Mpv17	0.970517	-1.73936
Q3UEI1	Pde4c	3',5'-cyclic-AMP phosphodiesterase 4C	0.954778	-1.98731
Q99KR7	Ppif	Peptidyl-prolyl cis-trans isomerase F, mitochondrial	0.963367	0.786412
A2ATU0	Dhtkd1	2-oxoadipate dehydrogenase complex component E1	0.965014	-2.26353
Q80X80	C2cd2l	Phospholipid transfer protein C2CD2L	0.965859	-0.975732
P29341	Pabpc1	Polyadenylate-binding protein 1	0.892425	0.380032
Q64433	Hspe1	10 kDa heat shock protein, mitochondrial	0.997437	3.8043
P02089	Hbb-b2	Hemoglobin subunit beta-2	0.877164	0.1753
P15327	Bpgm	Bisphosphoglycerate mutase	0.966658	0.00462783
Q8VDC1	Fyco1	FYVE and coiled-coil domain-containing protein 1	0.96787	-2.12524
Q8BMB3	Eif4e2	Eukaryotic translation initiation factor 4E type 2	0.95685	-0.720594
P16858	Gapdh	Glyceraldehyde-3-phosphate dehydrogenase	0.998088	2.53127
Q8R104	Sirt3	NAD-dependent protein deacetylase sirtuin-3	0.993845	-1.63556
Q9D6M3	Slc25a22	Mitochondrial glutamate carrier 1	0.996874	-1.92023
Q08509	Eps8	Epidermal growth factor receptor kinase substrate 8	0.986207	-0.438959
Q6PGH2	Jpt2	Jupiter microtubule associated homolog 2	0.98946	1.74688
Q6GQT9	Nomo1	BOS complex subunit NOMO1	0.981495	-0.864921
Q5SSK3	Tefm	Transcription elongation factor, mitochondrial	0.980134	-2.42006
E9QA62	Lmod3	Leiomodin-3	0.996676	2.13608
Q9D2C7	Tmbim6	Bax inhibitor 1	0.943277	0.087973
P58044	Idi1	Isopentenyl-diphosphate Delta-isomerase 1	0.984676	0.724014
P45376	Akr1b1	Aldo-keto reductase family 1 member B1	0.760571	2.45378
Q8BVD5	Mpp7	MAGUK p55 subfamily member 7	0.987662	-2.22628
Q99K23	Ufsp2	Ufm1-specific protease 2	0.977255	-2.43126
Q8BRJ4	Ppp1r3e	Protein phosphatase 1 regulatory subunit 3E	0.912982	-1.97159
P15208	Insr	Insulin receptor	0.979585	1.82734
P56213	Gfer	FAD-linked sulfhydryl oxidase ALR	0.967897	-0.762348
Q923B0	Ggact	Gamma-glutamylaminecyclotransferase	0.99366	-0.123547
Q9D3H2	Obp1a	Odorant-binding protein 1a	0.996685	0.385301
Q9WV27	Atp1a4	Sodium/potassium-transporting ATPase subunit alpha-4	0.941881	-0.578052
Q6NZC7	Sec23ip	SEC23-interacting protein	0.923532	-0.902448
Q8BLF1	Nceh1	Neutral cholesterol ester hydrolase 1	0.996181	-0.498412
Q9EQI8	Mrpl46	Large ribosomal subunit protein mL46	0.993212	-1.28706
Q9CR67	Tmem33	Transmembrane protein 33	0.985408	0.671766
Q9BCZ4	Selenos	Selenoprotein S	0.89432	-0.971244
P35293	Rab18	Ras-related protein Rab-18	0.976676	0.520555
P21271	Myo5b	Unconventional myosin-Vb	0.989069	-1.94349
Q8VDT9	Mrpl50	Large ribosomal subunit protein mL50	0.949381	-0.602111
Q9D7E3	Ovca2	Esterase OVCA2	0.9894	5.4644
P48193	Epb41	Protein 4.1	0.974329	-0.123642
Q8VBT0	Tmx1	Thioredoxin-related transmembrane protein 1	0.933539	-0.236248
P63030	Mpc1	Mitochondrial pyruvate carrier 1	0.983535	2.04427
Q9Z2G9	Htatip2	Oxidoreductase HTATIP2	0.85655	-2.02674
Q61391	Mme	Neprilysin	0.93734	-0.885577
P08032	Spta1	Spectrin alpha chain, erythrocytic 1	0.912661	-1.30658
Q8VCH7	Rdh10	Retinol dehydrogenase 10	0.922309	0.414767
Q6P6M7	Sepsecs	O-phosphoseryl-tRNA(Sec) selenium transferase	0.969924	-1.59947
Q9CQ00	Dmac1	Distal membrane-arm assembly complex protein 1	0.972524	-0.928919
Q8BIJ6	Iars2	Isoleucine--tRNA ligase, mitochondrial	0.997893	0.025228
P55302	Lrpap1	Alpha-2-macroglobulin receptor-associated protein	0.986242	0.500136
P0DN34	Ndufb1	NADH dehydrogenase [ubiquinone] 1 beta subcomplex subunit 1	0.892065	0.333067
Q8K0E3	Slc5a11	Sodium/myo-inositol cotransporter 2	0.955942	-2.00895
Q8VCA8	Scrn2	Secernin-2	0.987148	0.269225
Q9D773	Mrpl2	Large ribosomal subunit protein uL2m	0.98384	-0.131513
Q69Z37	Samd9l	Sterile alpha motif domain-containing protein 9-like	0.986996	-1.58564

## Sheet: Spleen_Cluster1
UniProt Accession	Gene Symbol	UniProt Protein Name	Membership_Value	Avg_Expression
O89053	Coro1a	Coronin-1A	0.998952	2.18605
P83917	Cbx1	Chromobox protein homolog 1	0.999576	-0.00181218
P20040	-	H-2 class II histocompatibility antigen, E-Q beta chain	0.999714	0.244283
Q9D6M3	Slc25a22	Mitochondrial glutamate carrier 1	0.996892	-0.0914647
P13379	Cd5	T-cell surface glycoprotein CD5	0.991732	-0.646934
P70224	Gimap1	GTPase IMAP family member 1	0.995566	-1.7774
Q9D0L8	Rnmt	mRNA cap guanine-N7 methyltransferase	0.998729	-1.53866
Q9D115	Znf706	Zinc finger protein 706	0.994706	0.674982
P14733	Lmnb1	Lamin-B1	0.998671	0.576636
P28078	H2-DMa	Class II histocompatibility antigen, M alpha chain	0.99839	1.39608
P62317	Snrpd2	Small nuclear ribonucleoprotein Sm D2	0.997303	-1.28016
Q8BV49	Pyhin1	Pyrin and HIN domain-containing protein 1	0.997282	0.368795
Q8VEK0	Tmem30a	Cell cycle control protein 50A	0.998562	2.98743
Q8BZM1	Glmn	Glomulin	0.99975	1.12795
P24452	Capg	Macrophage-capping protein	0.997041	1.30363
Q99NB9	Sf3b1	Splicing factor 3B subunit 1	0.999684	-1.09823
P19437	Ms4a1	B-lymphocyte antigen CD20	0.996416	0.103967
Q9CQZ6	Ndufb3	NADH dehydrogenase [ubiquinone] 1 beta subcomplex subunit 3	0.99831	-0.325452
Q9CU62	Smc1a	Structural maintenance of chromosomes protein 1A	0.999582	-0.357274
Q8VEK3	Hnrnpu	Heterogeneous nuclear ribonucleoprotein U	0.999716	1.34063
P43276	H1-5	Histone H1.5	0.999304	1.49367
Q61470	Cd37	Leukocyte antigen CD37	0.996389	0.0153793
Q3TEA8	Hp1bp3	Heterochromatin protein 1-binding protein 3	0.999464	-0.239434
O54824	Il16	Pro-interleukin-16	0.994588	0.0476382
Q9D6Z1	Nop56	Nucleolar protein 56	0.999717	-0.58409
P70315	Was	Actin nucleation-promoting factor WAS	0.999659	-0.00983134
Q5U458	Dnajc11	DnaJ homolog subfamily C member 11	0.996716	-2.04974
Q9JI11	Stk4	Serine/threonine-protein kinase 4	0.998833	-0.703199
P21619	Lmnb2	Lamin-B2	0.999139	-0.390542
Q640N3	Arhgap30	Rho GTPase-activating protein 30	0.998555	-1.94432
Q7JJ13	Brd2	Bromodomain-containing protein 2	0.997913	-0.669429
Q80VH0	Bank1	B-cell scaffold protein with ankyrin repeats	0.997767	-1.51712
Q8VIJ6	Sfpq	Splicing factor, proline- and glutamine-rich	0.999751	0.114196
P23198	Cbx3	Chromobox protein homolog 3	0.998853	-0.0450389
P43274	H1-4	Histone H1.4	0.999306	2.42207
P35550	Fbl	rRNA 2'-O-methyltransferase fibrillarin	0.999768	1.00243
Q6A028	Swap70	Switch-associated protein 70	0.999651	-0.551957
Q91WN1	Dnajc9	DnaJ homolog subfamily C member 9	0.99934	-0.442296
Q3U9G9	Lbr	Delta(14)-sterol reductase LBR	0.998914	-1.23593
Q7TNV0	Dek	Protein DEK	0.999301	0.168416
Q99K48	Nono	Non-POU domain-containing octamer-binding protein	0.999569	-0.804603
P16330	Cnp	2',3'-cyclic-nucleotide 3'-phosphodiesterase	0.998717	-1.28511
Q4VA53	Pds5b	Sister chromatid cohesion protein PDS5 homolog B	0.998079	-1.85492
Q8CGF7	Tcerg1	Transcription elongation regulator 1	0.999599	-0.988018
Q6P1F6	Ppp2r2a	Serine/threonine-protein phosphatase 2A 55 kDa regulatory subunit B alpha isoform	0.998063	-0.598887
P04441	Cd74	H-2 class II histocompatibility antigen gamma chain	0.996179	0.0751576
Q9R1P0	Psma4	Proteasome subunit alpha type-4	0.998548	1.03074
Q8BK67	Rcc2	Protein RCC2	0.999469	0.30292
P35459	Ly6d	Lymphocyte antigen 6D	0.984865	0.256244
Q80TY0	Fnbp1	Formin-binding protein 1	0.997992	-0.891855
P63158	Hmgb1	High mobility group protein B1	0.999392	2.38771
Q8C0C0	Zhx2	Zinc fingers and homeoboxes protein 2	0.99881	-0.223591
Q9D8E6	Rpl4	Large ribosomal subunit protein uL4	0.997273	-0.861143
Q9R0Q9	Mpdu1	Mannose-P-dolichol utilization defect 1 protein	0.995229	-0.957741
Q64012	Raly	RNA-binding protein Raly	0.998758	-0.394189
Q8JZZ7	Adgrl2	Adhesion G protein-coupled receptor L2	0.999193	2.35396
O35892	Sp100	Nuclear autoantigen Sp-100	0.997525	0.346291
Q3ULJ0	Gpd1l	Glycerol-3-phosphate dehydrogenase 1-like protein	0.995599	0.0575023
P50247	Ahcy	Adenosylhomocysteinase	0.996101	0.872301
P19253	Rpl13a	Large ribosomal subunit protein uL13	0.99961	1.21242
P61620	Sec61a1	Protein transport protein Sec61 subunit alpha isoform 1	0.99818	-0.496132
P70279	Surf6	Surfeit locus protein 6	0.999239	-1.45957
P56959	Fus	RNA-binding protein FUS	0.998427	0.333788
Q9WUU7	Ctsz	Cathepsin Z	0.999156	2.10324
Q60631	Grb2	Growth factor receptor-bound protein 2	0.999819	0.0831725
Q9R020	Zranb2	Zinc finger Ran-binding domain-containing protein 2	0.996009	0.0406889
Q9JHI5	Ivd	Isovaleryl-CoA dehydrogenase, mitochondrial	0.997373	-0.21433
Q61545	Ewsr1	RNA-binding protein EWS	0.998511	-0.343089
Q78IK4	Apool	MICOS complex subunit Mic27	0.99777	-1.10366
P43275	H1-1	Histone H1.1	0.999222	1.43242
Q8CHC4	Synj1	Synaptojanin-1	0.999278	-0.933214
Q7TNC4	Luc7l2	Putative RNA-binding protein Luc7-like 2	0.999747	-0.647545
Q9Z2I9	Sucla2	Succinate--CoA ligase [ADP-forming] subunit beta, mitochondrial	0.997339	0.169345
P29351	Ptpn6	Tyrosine-protein phosphatase non-receptor type 6	0.999247	0.633535
Q9JLI8	Sart3	Squamous cell carcinoma antigen recognized by T-cells 3	0.998493	-0.781856
P28352	Apex1	DNA repair nuclease/redox regulator APEX1	0.996496	-1.17867
Q61753	Phgdh	D-3-phosphoglycerate dehydrogenase	0.999401	0.698855
Q569Z6	Thrap3	Thyroid hormone receptor-associated protein 3	0.999182	-0.659226
P30681	Hmgb2	High mobility group protein B2	0.999314	1.1617
Q61191	Hcfc1	Host cell factor 1	0.997354	-0.484761
P01831	Thy1	Thy-1 membrane glycoprotein	0.996968	0.29674
Q80SW1	Ahcyl1	S-adenosylhomocysteine hydrolase-like protein 1	0.996661	-1.0616
Q60953	Pml	Protein PML	0.99868	0.329928
Q9D554	Sf3a3	Splicing factor 3A subunit 3	0.998393	-0.615559
Q8K2B3	Sdha	Succinate dehydrogenase [ubiquinone] flavoprotein subunit, mitochondrial	0.999564	0.157062
B2RY56	Rbm25	RNA-binding protein 25	0.998756	-1.04951
P12970	Rpl7a	Large ribosomal subunit protein eL8	0.998372	1.21264
Q91ZW3	Smarca5	SWI/SNF-related matrix-associated actin-dependent regulator of chromatin subfamily A member 5	0.999584	-1.16011
Q8R4Y0	Fcrl1	Fc receptor-like protein 1	0.998608	0.457704
P27870	Vav1	Proto-oncogene vav	0.998233	-1.68903
Q9WV32	Arpc1b	Actin-related protein 2/3 complex subunit 1B	0.999161	0.895066
Q06185	Atp5me	ATP synthase subunit e, mitochondrial	0.998743	0.503699
Q8BL97	Srsf7	Serine/arginine-rich splicing factor 7	0.999522	1.16694
Q9D1Q4	Dpm3	Dolichol-phosphate mannosyltransferase subunit 3	0.999513	-0.258699
Q61656	Ddx5	Probable ATP-dependent RNA helicase DDX5	0.999075	-0.2732
Q3TBD2	Arhgap45	Rho GTPase-activating protein 45	0.999361	-1.32298
P10711	Tcea1	Transcription elongation factor A protein 1	0.99927	-0.439769
P19536	Cox5b	Cytochrome c oxidase subunit 5B, mitochondrial	0.999786	0.545103
Q8R322	Gle1	mRNA export factor GLE1	0.999509	2.55029
Q9Z1K6	Arih2	E3 ubiquitin-protein ligase ARIH2	0.999165	-1.22417
O09043	Napsa	Napsin-A	0.995776	0.893321
Q8BFR5	Tufm	Elongation factor Tu, mitochondrial	0.999795	-0.241644
P15530	Cd79b	B-cell antigen receptor complex-associated protein beta chain	0.998606	1.09344
Q3TWW8	Srsf6	Serine/arginine-rich splicing factor 6	0.999333	0.853604
Q9CX00	Ist1	IST1 homolog	0.99807	-0.765988
O08915	Aip	AH receptor-interacting protein	0.998583	-0.820477
Q6ZWU9	Rps27	Small ribosomal subunit protein eS27	0.99881	0.0161391
Q6PIP5	Nudcd1	NudC domain-containing protein 1	0.999407	-1.39731
Q8CGY8	Ogt	UDP-N-acetylglucosamine--peptide N-acetylglucosaminyltransferase 110 kDa subunit	0.997176	-1.23099
Q91WB4	Plekhf2	Pleckstrin homology domain-containing family F member 2	0.98979	-1.00061
Q9D0E1	Hnrnpm	Heterogeneous nuclear ribonucleoprotein M	0.998293	-0.2069
Q8BYW1	Arhgap25	Rho GTPase-activating protein 25	0.997595	-0.357012
Q9Z1K5	Arih1	E3 ubiquitin-protein ligase ARIH1	0.995283	-1.0082
Q9Z204	Hnrnpc	Heterogeneous nuclear ribonucleoproteins C1/C2	0.999837	0.702218
Q8K2Y9	Ccm2	Cerebral cavernous malformations protein 2 homolog	0.987248	-1.01253
Q62376	Snrnp70	U1 small nuclear ribonucleoprotein 70 kDa	0.998644	-0.740478
P80317	Cct6a	T-complex protein 1 subunit zeta	0.999398	0.28951
P62751	Rpl23a	Large ribosomal subunit protein uL23	0.99826	0.425911
Q8BGB5	Limd2	LIM domain-containing protein 2	0.998502	-1.41977
E9Q7G0	Numa1	Nuclear mitotic apparatus protein 1	0.999686	-0.606696
Q62446	Fkbp3	Peptidyl-prolyl cis-trans isomerase FKBP3	0.999131	0.436958
P61979	Hnrnpk	Heterogeneous nuclear ribonucleoprotein K	0.998976	1.03017
Q6PDM2	Srsf1	Serine/arginine-rich splicing factor 1	0.99909	1.01047
Q60668	Hnrnpd	Heterogeneous nuclear ribonucleoprotein D0	0.99937	0.308199
Q9DCW4	Etfb	Electron transfer flavoprotein subunit beta	0.999765	0.416184
Q8JZX4	Rbm17	Splicing factor 45	0.996563	-1.57552
Q62348	Tsn	Translin	0.99951	0.211325
Q9WVA3	Bub3	Mitotic checkpoint protein BUB3	0.999649	-0.519794
O54782	Man2b2	Epididymis-specific alpha-mannosidase	0.997022	-1.55922
P47757	Capzb	F-actin-capping protein subunit beta	0.996936	1.08252
P63101	Ywhaz	14-3-3 protein zeta/delta	0.996498	1.98216
Q6PDG5	Smarcc2	SWI/SNF complex subunit SMARCC2	0.99864	-1.17026
Q921T2	Tor1aip1	Torsin-1A-interacting protein 1	0.999152	-0.19655
P52623	Uck1	Uridine-cytidine kinase 1	0.998775	-1.34327
O35295	Purb	Transcriptional regulator protein Pur-beta	0.997837	-0.851999
P47758	Srprb	Signal recognition particle receptor subunit beta	0.996068	-0.972594
P15307	Rel	Proto-oncogene c-Rel	0.997165	-1.14994
P00329	Adh1	Alcohol dehydrogenase 1	0.996415	0.257368
P62313	Lsm6	U6 snRNA-associated Sm-like protein LSm6	0.997749	0.203879
Q9JI10	Stk3	Serine/threonine-protein kinase 3	0.984864	-0.66473
P25444	Rps2	Small ribosomal subunit protein uS5	0.9995	1.73058
P70429	Evl	Ena/VASP-like protein	0.997534	-0.845527
P28867	Prkcd	Protein kinase C delta type	0.996788	-0.75577
P14148	Rpl7	Large ribosomal subunit protein uL30	0.999417	0.590263
Q91VJ5	Pqbp1	Polyglutamine-binding protein 1	0.998079	-1.0908
O35381	Anp32a	Acidic leucine-rich nuclear phosphoprotein 32 family member A	0.997457	0.756061
P11942	Cd3g	T-cell surface glycoprotein CD3 gamma chain	0.996956	-0.623152
P40630	Tfam	Transcription factor A, mitochondrial	0.999603	-0.218655
Q8BPB0	Mob1b	MOB kinase activator 1B	0.999833	-0.0281951
Q04750	Top1	DNA topoisomerase 1	0.995506	-0.754768
P30355	Alox5ap	Arachidonate 5-lipoxygenase-activating protein	0.998895	1.44065
A6H684	Mgat4e	Alpha-1,3-mannosyl-glycoprotein 4-beta-N-acetylglucosaminyltransferase-like protein MGAT4E	0.975806	3.41068
Q99L47	St13	Hsc70-interacting protein	0.99929	0.15429
P56391	Cox6b1	Cytochrome c oxidase subunit 6B1	0.997743	1.64842
Q9CZ44	Nsfl1c	NSFL1 cofactor p47	0.999024	0.567862
Q9D0T1	Snu13	NHP2-like protein 1	0.999313	0.436107
P97351	Rps3a	Small ribosomal subunit protein eS1	0.999566	0.741295
P62264	Rps14	Small ribosomal subunit protein uS11	0.998876	0.74909
Q8K019	Bclaf1	Bcl-2-associated transcription factor 1	0.99914	-0.731423
O08539	Bin1	Myc box-dependent-interacting protein 1	0.993431	-0.448188
P62274	Rps29	Small ribosomal subunit protein uS14	0.999477	2.69555
O54786	Dffa	DNA fragmentation factor subunit alpha	0.994404	-0.456471
Q9CPS6	Hint3	Adenosine 5'-monophosphoramidase HINT3	0.998782	-1.47799
Q9JKB1	Uchl3	Ubiquitin carboxyl-terminal hydrolase isozyme L3	0.996171	0.149355
P47962	Rpl5	Large ribosomal subunit protein uL18	0.999295	-0.152405
Q93092	Taldo1	Transaldolase	0.999245	1.82643
Q7TPW1	Nexn	Nexilin	0.969958	-0.0234057
Q91UZ4	Egln3	Prolyl hydroxylase EGLN3	0.999562	-0.432683
P63328	Ppp3ca	Protein phosphatase 3 catalytic subunit alpha	0.998758	-0.613877
P25976	Ubtf	Nucleolar transcription factor 1	0.996344	-1.08268
Q62293	Tgtp1	T-cell-specific guanine nucleotide triphosphate-binding protein 1	0.985844	-0.685097
P63037	Dnaja1	DnaJ homolog subfamily A member 1	0.997912	-1.7418
P62137	Ppp1ca	Serine/threonine-protein phosphatase PP1-alpha catalytic subunit	0.996958	1.32765
P97823	Lypla1	Acyl-protein thioesterase 1	0.999024	1.17644
Q8R5A3	Apbb1ip	Amyloid beta A4 precursor protein-binding family B member 1-interacting protein	0.998645	-0.198082
P62242	Rps8	Small ribosomal subunit protein eS8	0.998998	1.38188
Q9JIX8	Acin1	Apoptotic chromatin condensation inducer in the nucleus	0.998923	-1.28099
P42125	Eci1	Enoyl-CoA delta isomerase 1, mitochondrial	0.998873	0.534063
Q5F297	Slc35g3	Solute carrier family 35 member G3	0.96583	2.4151
Q3UIA2	Arhgap17	Rho GTPase-activating protein 17	0.999362	-2.00996
Q8BHG9	Cggbp1	CGG triplet repeat-binding protein 1	0.991724	-0.325016
Q9CQR4	Acot13	Acyl-coenzyme A thioesterase 13	0.996866	-0.361092
P43277	H1-3	Histone H1.3	0.994994	0.905504
Q6VH22	Ift172	Intraflagellar transport protein 172 homolog	0.998737	2.5059
Q80WJ7	Mtdh	Protein LYRIC	0.991991	-1.05062
Q99LB2	Dhrs4	Dehydrogenase/reductase SDR family member 4	0.987518	-0.591783
Q791V5	Mtch2	Mitochondrial carrier homolog 2	0.997376	-0.57464
Q8BG67	Efr3a	Protein EFR3 homolog A	0.999162	1.22053
Q9CZW5	Tomm70	Mitochondrial import receptor subunit TOM70	0.994746	-0.418614
Q62189	Snrpa	U1 small nuclear ribonucleoprotein A	0.996819	-0.00563868
P45376	Akr1b1	Aldo-keto reductase family 1 member B1	0.999013	2.239
Q9ESX5	Dkc1	H/ACA ribonucleoprotein complex subunit DKC1	0.997912	-1.20366
O55127	Cyp26a1	Cytochrome P450 26A1	0.998704	0.477787
Q8C2Q3	Rbm14	RNA-binding protein 14	0.996344	-0.795082
Q9CQY5	Magt1	Magnesium transporter protein 1	0.999199	-0.383064
Q9EP69	Sacm1l	Phosphatidylinositol-3-phosphatase SAC1	0.994739	-1.37335
Q8BZL4	Gpr22	G-protein coupled receptor 22	0.993545	-1.89267
Q99JF8	Psip1	PC4 and SFRS1-interacting protein	0.994557	-0.98033
P18337	Sell	L-selectin	0.982993	-0.278526
P11499	Hsp90ab1	Heat shock protein HSP 90-beta	0.999105	1.37206
Q9D958	Spcs1	Signal peptidase complex subunit 1	0.992306	2.17627
Q9ERL7	Gmfg	Glia maturation factor gamma	0.999588	-0.383906
O55142	Rpl35a	Large ribosomal subunit protein eL33	0.997944	-1.06824
Q9CWU4	2410004B18Rik	UPF0690 protein C1orf52 homolog	0.9867	-2.27896
Q91VR8	Brk1	Protein BRICK1	0.997141	-0.534517
Q9EST5	Anp32b	Acidic leucine-rich nuclear phosphoprotein 32 family member B	0.998602	1.25438
P26040	Ezr	Ezrin	0.999755	-0.185357
Q9Z2D6	Mecp2	Methyl-CpG-binding protein 2	0.997639	-0.563558
Q810A7	Ddx42	ATP-dependent RNA helicase DDX42	0.997723	-1.53651
Q6NZC7	Sec23ip	SEC23-interacting protein	0.998239	-1.33129
Q9CQK7	Rwdd1	RWD domain-containing protein 1	0.986066	-0.440103
P28474	Adh5	Alcohol dehydrogenase class-3	0.999018	-0.133212
Q9CWZ3	Rbm8a	RNA-binding protein 8A	0.993114	-0.497373
P27659	Rpl3	Large ribosomal subunit protein uL3	0.998252	0.321844
P19783	Cox4i1	Cytochrome c oxidase subunit 4 isoform 1, mitochondrial	0.999455	1.27908
Q6NZF1	Zc3h11a	Zinc finger CCCH domain-containing protein 11A	0.992194	-1.37787
Q99KP6	Prpf19	Pre-mRNA-processing factor 19	0.999752	0.0938616
Q9Z1M8	Ik	Protein Red	0.998256	-1.21692
Q9Z0R4	Itsn1	Intersectin-1	0.998067	-1.24534
Q99JY3	Gimap4	GTPase IMAP family member 4	0.997844	-0.0657459
P14429	H2-Q7	H-2 class I histocompatibility antigen, Q7 alpha chain	0.986149	-0.601121
P42932	Cct8	T-complex protein 1 subunit theta	0.998811	0.28442
Q9CQQ8	Lsm7	U6 snRNA-associated Sm-like protein LSm7	0.990151	-0.727657
O09012	Pex5	Peroxisomal targeting signal 1 receptor	0.999803	2.58684
Q61081	Cdc37	Hsp90 co-chaperone Cdc37	0.999542	-0.911823
Q4VAA2	Cdv3	Protein CDV3	0.993935	0.576185
P19973	Lsp1	Lymphocyte-specific protein 1	0.998636	0.939946
Q80ZM7	Gtf2a2	Transcription initiation factor IIA subunit 2	0.997517	-0.127109
P21958	Tap1	Antigen peptide transporter 1	0.995409	-1.00467
Q9DB42	Znf593	Zinc finger protein 593	0.995124	-1.46072
P97384	Anxa11	Annexin A11	0.993796	0.536883
Q61316	Hspa4	Heat shock 70 kDa protein 4	0.998962	-0.0676313
P60867	Rps20	Small ribosomal subunit protein uS10	0.998579	3.2774
Q9QZ88	Vps29	Vacuolar protein sorting-associated protein 29	0.995899	0.49194
Q9CYI4	Luc7l	Putative RNA-binding protein Luc7-like 1	0.996543	-1.89594
P39749	Fen1	Flap endonuclease 1	0.984666	-0.389795
P51859	Hdgf	Hepatoma-derived growth factor	0.999716	0.955915
Q91WJ8	Fubp1	Far upstream element-binding protein 1	0.999008	-0.68237
Q9D8T2	Gsdmd	Gasdermin-D	0.999455	-0.909063
Q91W98	Slc15a4	Solute carrier family 15 member 4	0.999278	0.156411
Q9EP89	Lactb	Serine beta-lactamase-like protein LACTB, mitochondrial	0.996171	-1.11542
Q8BQ30	Ppp1r18	Phostensin	0.992953	-0.102626
Q9WTP7	Ak3	GTP:AMP phosphotransferase AK3, mitochondrial	0.995273	-0.376986
P30416	Fkbp4	Peptidyl-prolyl cis-trans isomerase FKBP4	0.993354	-1.14126
P61255	Rpl26	Large ribosomal subunit protein uL24	0.999286	0.117402
P97461	Rps5	Small ribosomal subunit protein uS7	0.995031	0.118063
P63017	Hspa8	Heat shock cognate 71 kDa protein	0.998416	1.69293
P68510	Ywhah	14-3-3 protein eta	0.991004	0.117775
Q61136	Prpf4b	Serine/threonine-protein kinase PRP4 homolog	0.99971	-1.72562
Q7TSI3	Ppp6r1	Serine/threonine-protein phosphatase 6 regulatory subunit 1	0.998869	-1.19114
D0QMC3	Mndal	Myeloid cell nuclear differentiation antigen-like protein	0.997126	-0.906061
Q9D1E6	Tbcb	Tubulin-folding cofactor B	0.999318	-0.0260499
P27612	Plaa	Phospholipase A-2-activating protein	0.998857	-1.33033
Q8K4G5	Ablim1	Actin-binding LIM protein 1	0.987295	-1.5334
Q91VR2	Atp5f1c	ATP synthase subunit gamma, mitochondrial	0.999458	1.67427
Q61189	Clns1a	Methylosome subunit pICln	0.991752	0.0265693
Q8R0G9	Nup133	Nuclear pore complex protein Nup133	0.996543	0.790228
P62307	Snrpf	Small nuclear ribonucleoprotein F	0.995916	-1.09528
G3X987	Gimap9	GTPase IMAP family member 9	0.997575	-0.619368
Q8BRN9	Cc2d1b	Coiled-coil and C2 domain-containing protein 1B	0.943482	-2.16177
Q9Z1Q9	Vars1	Valine--tRNA ligase	0.999012	0.00411258
P28659	Celf1	CUGBP Elav-like family member 1	0.995599	-1.26257
Q9CY57	Chtop	Chromatin target of PRMT1 protein	0.988745	-1.32704
P09405	Ncl	Nucleolin	0.998353	0.363774
Q60864	Stip1	Stress-induced-phosphoprotein 1	0.998399	-0.183024
Q9WV98	Timm9	Mitochondrial import inner membrane translocase subunit Tim9	0.996956	-1.10474
P47911	Rpl6	Large ribosomal subunit protein eL6	0.99748	-0.0923344
P47915	Rpl29	Large ribosomal subunit protein eL29	0.998142	0.711305
Q8BGS2	Bola2	BolA-like protein 2	0.996684	1.06468
Q9WVJ2	Psmd13	26S proteasome non-ATPase regulatory subunit 13	0.999431	0.267341
P80313	Cct7	T-complex protein 1 subunit eta	0.999147	-0.566066
P16460	Ass1	Argininosuccinate synthase	0.995223	-0.225023
P70404	Idh3g	Isocitrate dehydrogenase [NAD] subunit gamma 1, mitochondrial	0.999276	-0.24442
Q8BMF4	Dlat	Dihydrolipoyllysine-residue acetyltransferase component of pyruvate dehydrogenase complex, mitochondrial	0.999334	-0.130499
Q80ZV0	Rnaseh2b	Ribonuclease H2 subunit B	0.991983	-1.78583
Q9JIK5	Ddx21	Nucleolar RNA helicase 2	0.9993	-1.09436
Q9CQ48	Nudcd2	NudC domain-containing protein 2	0.979695	-1.49819
Q3U0V1	Khsrp	Far upstream element-binding protein 2	0.997949	-0.214276
Q8K4Z5	Sf3a1	Splicing factor 3A subunit 1	0.998026	-0.792212
Q8BTW3	Exosc6	Exosome complex component MTR3	0.998733	-1.06447
Q8BHD7	Ptbp3	Polypyrimidine tract-binding protein 3	0.989527	-0.442638
Q6PH08	Erc2	ERC protein 2	0.996668	1.97248
Q6P069	Sri	Sorcin	0.995599	1.11135
Q9R1P4	Psma1	Proteasome subunit alpha type-1	0.998948	0.594251
P62869	Elob	Elongin-B	0.999528	0.612691
Q9ERU3	Znf22	Zinc finger protein 22	0.983138	1.28378
P48453	Ppp3cb	Serine/threonine-protein phosphatase 2B catalytic subunit beta isoform	0.996049	-1.50535
Q9CQ75	Ndufa2	NADH dehydrogenase [ubiquinone] 1 alpha subcomplex subunit 2	0.999131	-0.194761
Q91VM5	Rbmxl1	RNA binding motif protein, X-linked-like-1	0.997857	-0.00991173
P14483	H2-Ab1	H-2 class II histocompatibility antigen, A beta chain	0.985868	0.761166
Q8R574	Prpsap2	Phosphoribosyl pyrophosphate synthase-associated protein 2	0.97493	-1.60903
Q501J6	Ddx17	Probable ATP-dependent RNA helicase DDX17	0.99869	-0.0690404
P97376	Frg1	Protein FRG1	0.993935	-0.67691
Q9CY66	Gar1	H/ACA ribonucleoprotein complex subunit 1	0.997484	-0.685693
P84089	Erh	Enhancer of rudimentary homolog	0.998053	-0.366708
P14211	Calr	Calreticulin	0.99227	1.31174
Q6ZWR4	Ppp2r2b	Serine/threonine-protein phosphatase 2A 55 kDa regulatory subunit B beta isoform	0.996096	-2.77232
Q9EPE9	Atp13a1	Endoplasmic reticulum transmembrane helix translocase	0.993975	0.982987
Q8VEM8	Slc25a3	Solute carrier family 25 member 3	0.999308	0.328281
Q8C079	Strip1	Striatin-interacting protein 1	0.991231	-1.36487
P62702	Rps4x	Small ribosomal subunit protein eS4	0.997518	1.01798
Q6ZWX6	Eif2s1	Eukaryotic translation initiation factor 2 subunit 1	0.993093	-0.115384
Q922H2	Pdk3	[Pyruvate dehydrogenase (acetyl-transferring)] kinase isozyme 3, mitochondrial	0.996992	-1.47438
P46414	Cdkn1b	Cyclin-dependent kinase inhibitor 1B	0.996821	-0.682968
Q9CQT1	Mri1	Methylthioribose-1-phosphate isomerase	0.997521	-0.217278
Q91ZM8	Cabp7	Calcium-binding protein 7	0.991455	0.766152
P84104	Srsf3	Serine/arginine-rich splicing factor 3	0.999472	0.564746
Q99JP6	Homer3	Homer protein homolog 3	0.997312	0.0355641
P57776	Eef1d	Elongation factor 1-delta	0.998878	0.619837
P38647	Hspa9	Stress-70 protein, mitochondrial	0.998347	-0.201509
P97372	Psme2	Proteasome activator complex subunit 2	0.993475	0.745487
P98195	Atp9b	Probable phospholipid-transporting ATPase IIB	0.998165	3.10665
Q8R0F6	Ilkap	Integrin-linked kinase-associated serine/threonine phosphatase 2C	0.997861	-1.34052
O88712	Ctbp1	C-terminal-binding protein 1	0.990049	-0.662537
Q91VC3	Eif4a3	Eukaryotic initiation factor 4A-III	0.995434	-0.479492
P11031	Sub1	Activated RNA polymerase II transcriptional coactivator p15	0.997816	-0.486142
Q61035	Hars1	Histidine--tRNA ligase, cytoplasmic	0.991438	-0.559422
Q64433	Hspe1	10 kDa heat shock protein, mitochondrial	0.996833	1.3799
O54941	Smarce1	SWI/SNF-related matrix-associated actin-dependent regulator of chromatin subfamily E member 1	0.987449	-0.877439
Q9Z1F9	Uba2	SUMO-activating enzyme subunit 2	0.994151	-0.967004
P62827	Ran	GTP-binding nuclear protein Ran	0.998498	2.21897
Q75N62	Gimap8	GTPase IMAP family member 8	0.98873	-2.0596
Q99JR1	Sfxn1	Sideroflexin-1	0.998409	-0.311795
Q9DB15	Mrpl12	Large ribosomal subunit protein bL12m	0.997043	-0.566639
P26041	Msn	Moesin	0.999476	1.22564
Q9CQV8	Ywhab	14-3-3 protein beta/alpha	0.996999	0.649933
Q62418	Dbnl	Drebrin-like protein	0.999583	0.148635
Q61164	Ctcf	Transcriptional repressor CTCF	0.99824	-2.00993
Q9CT10	Ranbp3	Ran-binding protein 3	0.998268	-1.47814
Q9CYL5	Glipr2	Golgi-associated plant pathogenesis-related protein 1	0.988984	-0.967988
Q08024	Cbfb	Core-binding factor subunit beta	0.998755	-0.293776
Q99KH8	Stk24	Serine/threonine-protein kinase 24	0.998931	-0.388345
Q9R190	Mta2	Metastasis-associated protein MTA2	0.997359	-0.748769
Q8C3J5	Dock2	Dedicator of cytokinesis protein 2	0.998575	-1.01353
P11911	Cd79a	B-cell antigen receptor complex-associated protein alpha chain	0.996946	-0.719023
Q9JLV6	Pnkp	Bifunctional polynucleotide phosphatase/kinase	0.985521	-0.562628
Q9Z2X1	Hnrnpf	Heterogeneous nuclear ribonucleoprotein F	0.998227	0.783277
Q9JL26	Fmnl1	Formin-like protein 1	0.990785	-1.49858
Q3TBT3	Sting1	Stimulator of interferon genes protein	0.994958	-0.968135
O08638	Myh11	Myosin-11	0.94702	-0.0852934
Q61210	Arhgef1	Rho guanine nucleotide exchange factor 1	0.997749	-0.833595
Q80UZ2	Sdad1	Protein SDA1 homolog	0.998225	2.15648
Q9Z2U1	Psma5	Proteasome subunit alpha type-5	0.999156	1.39344
C0HKD8	Mfap1a	Microfibrillar-associated protein 1A	0.996723	-1.60789
P80315	Cct4	T-complex protein 1 subunit delta	0.998116	0.238495
Q8K0D2	Habp2	Hyaluronan-binding protein 2	0.997791	0.93638
P46061	Rangap1	Ran GTPase-activating protein 1	0.999431	-0.907035
Q8VI36	Pxn	Paxillin	0.991775	0.33365
Q9D1R9	Rpl34	Large ribosomal subunit protein eL34	0.993254	1.5828
P62754	Rps6	Small ribosomal subunit protein eS6	0.995123	0.108986
P62281	Rps11	Small ribosomal subunit protein uS17	0.99852	1.25642
Q00422	Gabpa	GA-binding protein alpha chain	0.996201	0.122193
Q9CZU6	Cs	Citrate synthase, mitochondrial	0.999387	0.413311
O88696	Clpp	ATP-dependent Clp protease proteolytic subunit, mitochondrial	0.98939	-1.41545
Q9CSN1	Snw1	SNW domain-containing protein 1	0.992419	-1.67349
P35123	Usp4	Ubiquitin carboxyl-terminal hydrolase 4	0.998485	-0.625966
Q8CGP0	H2bc26	Histone H2B type 3-B	0.994739	1.90241
Q9Z1Q5	Clic1	Chloride intracellular channel protein 1	0.999026	1.4023
Q8BFQ4	Wdr82	WD repeat-containing protein 82	0.999185	-1.64432
P54731	Faf1	FAS-associated factor 1	0.998489	-1.02233
O88569	Hnrnpa2b1	Heterogeneous nuclear ribonucleoproteins A2/B1	0.996719	1.37232
Q61686	Cbx5	Chromobox protein homolog 5	0.992768	-0.995414
P56379	Atp5mpl	ATP synthase subunit ATP5MPL, mitochondrial	0.998781	0.40331
P70372	Elavl1	ELAV-like protein 1	0.99915	-0.0673996
P70245	Ebp	3-beta-hydroxysteroid-Delta(8),Delta(7)-isomerase	0.996966	-0.601011
Q9CPQ1	Cox6c	Cytochrome c oxidase subunit 6C	0.997032	1.05274
Q61233	Lcp1	Plastin-2	0.990021	1.91565
Q9ERG2	Strn3	Striatin-3	0.995771	-0.230689
Q9WU78	Pdcd6ip	Programmed cell death 6-interacting protein	0.999358	0.124625
Q9D3D9	Atp5f1d	ATP synthase subunit delta, mitochondrial	0.999487	2.4694
P54728	Rad23b	UV excision repair protein RAD23 homolog B	0.995833	-0.124814
Q91YX0	Themis2	Protein THEMIS2	0.997529	-1.95751
Q9CZL5	Pcbd2	Pterin-4-alpha-carbinolamine dehydratase 2	0.988959	-0.77374
Q9WTP6	Ak2	Adenylate kinase 2, mitochondrial	0.997818	-0.270478
O08573	Lgals9	Galectin-9	0.99607	2.19273
Q9CR16	Ppid	Peptidyl-prolyl cis-trans isomerase D	0.998944	-0.435601
Q8R550	Sh3kbp1	SH3 domain-containing kinase-binding protein 1	0.999218	-0.322868
Q6ZWV7	Rpl35	Large ribosomal subunit protein uL29	0.999026	1.77637
F6ZDS4	Tpr	Nucleoprotein TPR	0.998731	-1.02168
O70133	Dhx9	ATP-dependent RNA helicase A	0.998091	-1.02133
Q07076	Anxa7	Annexin A7	0.997999	-0.299211
Q63932	Map2k2	Dual specificity mitogen-activated protein kinase kinase 2	0.998799	-0.603042
Q9CQZ5	Ndufa6	NADH dehydrogenase [ubiquinone] 1 alpha subcomplex subunit 6	0.9865	-0.279726
Q9D6J5	Ndufb8	NADH dehydrogenase [ubiquinone] 1 beta subcomplex subunit 8, mitochondrial	0.990968	-1.28265
Q8CAQ8	Immt	MICOS complex subunit Mic60	0.994715	-1.11586
Q6P6M7	Sepsecs	O-phosphoseryl-tRNA(Sec) selenium transferase	0.993704	0.436548
O55023	Impa1	Inositol monophosphatase 1	0.996669	0.626861
Q9D1J3	Sarnp	SAP domain-containing ribonucleoprotein	0.996799	0.617134
Q9R0Q3	Tmed2	Transmembrane emp24 domain-containing protein 2	0.998804	-1.74085
P41241	Csk	Tyrosine-protein kinase CSK	0.997434	-0.0938386
P14131	Rps16	Small ribosomal subunit protein uS9	0.999441	1.54
P35329	Cd22	B-cell receptor CD22	0.994357	-0.727847
Q9DAR7	Dcps	m7GpppX diphosphatase	0.992646	0.254401
Q62093	Srsf2	Serine/arginine-rich splicing factor 2	0.997038	0.977993
Q61074	Ppm1g	Protein phosphatase 1G	0.997484	-0.569391
Q3TGF2	Fam107b	Protein FAM107B	0.99524	0.485924
Q8BXZ1	Tmx3	Protein disulfide-isomerase TMX3	0.99084	-1.63057
P62259	Ywhae	14-3-3 protein epsilon	0.997149	0.271458
Q8R1B4	Eif3c	Eukaryotic translation initiation factor 3 subunit C	0.998711	-0.421764
Q4VBE8	Wdr18	WD repeat-containing protein 18	0.99703	-1.56955
Q9D824	Fip1l1	Pre-mRNA 3'-end-processing factor FIP1	0.995024	-0.87745
Q9D9V3	Echdc1	Ethylmalonyl-CoA decarboxylase	0.985775	-0.919657
P61082	Ube2m	NEDD8-conjugating enzyme Ubc12	0.998512	0.427656
Q9JHU9	Isyna1	Inositol-3-phosphate synthase 1	0.997433	-0.0808812
Q9D154	Serpinb1a	Leukocyte elastase inhibitor A	0.993559	1.51743
Q9JKP5	Mbnl1	Muscleblind-like protein 1	0.997856	-0.0205126
P35486	Pdha1	Pyruvate dehydrogenase E1 component subunit alpha, somatic form, mitochondrial	0.993321	-1.22716
P40124	Cap1	Adenylyl cyclase-associated protein 1	0.999228	1.13865
O08784	Tcof1	Treacle protein	0.998686	-1.61377
Q9QZQ8	Macroh2a1	Core histone macro-H2A.1	0.985247	1.8477
Q9CWK8	Snx2	Sorting nexin-2	0.99665	-0.00312796
P13439	Umps	Uridine 5'-monophosphate synthase	0.998909	-1.35077
Q9CR26	Vta1	Vacuolar protein sorting-associated protein VTA1 homolog	0.995359	2.17816
Q9DB50	Ap1s2	AP-1 complex subunit sigma-2	0.998275	-0.143508
Q8K2H4	Acap1	Arf-GAP with coiled-coil, ANK repeat and PH domain-containing protein 1	0.97745	-2.28091
P97873	Loxl1	Lysyl oxidase homolog 1	0.989634	0.985823
Q9DBP5	Cmpk1	UMP-CMP kinase	0.999	0.49883
P62996	Tra2b	Transformer-2 protein homolog beta	0.998556	0.984256
Q9D0L7	Armc10	Armadillo repeat-containing protein 10	0.996722	-1.61037
Q8K310	Matr3	Matrin-3	0.998546	-1.1147
P07901	Hsp90aa1	Heat shock protein HSP 90-alpha	0.999321	0.745793
Q91VW3	Sh3bgrl3	SH3 domain-binding glutamic acid-rich-like protein 3	0.998196	2.19749
Q99JY9	Actr3	Actin-related protein 3	0.994472	1.61098
P60335	Pcbp1	Poly(rC)-binding protein 1	0.995095	1.99058
P05202	Got2	Aspartate aminotransferase, mitochondrial	0.999562	0.928623
Q8CIN4	Pak2	Serine/threonine-protein kinase PAK 2	0.997441	-0.491808
Q9CWW6	Pin4	Peptidyl-prolyl cis-trans isomerase NIMA-interacting 4	0.998667	-1.11708
P49710	Hcls1	Hematopoietic lineage cell-specific protein	0.995649	0.41488
P63038	Hspd1	60 kDa heat shock protein, mitochondrial	0.99894	0.225998
Q9D898	Arpc5l	Actin-related protein 2/3 complex subunit 5-like protein	0.992356	0.715311
P80316	Cct5	T-complex protein 1 subunit epsilon	0.999706	-0.323984
Q8R4K2	Irak4	Interleukin-1 receptor-associated kinase 4	0.986509	-2.04743
Q8BWU5	Osgep	tRNA N6-adenosine threonylcarbamoyltransferase	0.99814	1.13408
P28076	Psmb9	Proteasome subunit beta type-9	0.998333	1.19218
Q8BG07	Pld4	5'-3' exonuclease PLD4	0.996882	0.0292856
Q9QZD9	Eif3i	Eukaryotic translation initiation factor 3 subunit I	0.99846	-0.137137
Q8CCP0	Nemf	Ribosome quality control complex subunit NEMF	0.99395	-1.24722
P48962	Slc25a4	ADP/ATP translocase 1	0.998835	1.34671
Q8BG05	Hnrnpa3	Heterogeneous nuclear ribonucleoprotein A3	0.997093	1.85052
Q9DCJ5	Ndufa8	NADH dehydrogenase [ubiquinone] 1 alpha subcomplex subunit 8	0.998528	-0.367758
Q8BU14	Sec62	Translocation protein SEC62	0.999034	-1.26507
P70168	Kpnb1	Importin subunit beta-1	0.998291	0.211477
Q9Z1X4	Ilf3	Interleukin enhancer-binding factor 3	0.998209	-0.799321
P83940	Eloc	Elongin-C	0.9962	0.0338408
Q9CR57	Rpl14	Large ribosomal subunit protein eL14	0.993288	0.904731
P61804	Dad1	Dolichyl-diphosphooligosaccharide--protein glycosyltransferase subunit DAD1	0.996143	0.015067
Q61029	Tmpo	Lamina-associated polypeptide 2, isoforms beta/delta/epsilon/gamma	0.996668	0.0666623
Q9DC04	Rgs3	Regulator of G-protein signaling 3	0.99246	1.69395
Q8VDM6	Hnrnpul1	Heterogeneous nuclear ribonucleoprotein U-like protein 1	0.993727	-0.14837
Q922V4	Plrg1	Pleiotropic regulator 1	0.993966	-1.27413
P68404	Prkcb	Protein kinase C beta type	0.991588	-1.07841
Q9CQF3	Nudt21	Cleavage and polyadenylation specificity factor subunit 5	0.998556	-0.383023
Q63739	Ptp4a1	Protein tyrosine phosphatase type IVA 1	0.998342	-0.288532
Q9D8U8	Snx5	Sorting nexin-5	0.996794	-0.28529
P19096	Fasn	Fatty acid synthase	0.997795	-0.960767
Q99MR6	Srrt	Serrate RNA effector molecule homolog	0.997629	-1.17335
Q9CQI7	Snrpb2	U2 small nuclear ribonucleoprotein B''	0.996101	-0.0656975
Q3UEB3	Puf60	Poly(U)-binding-splicing factor PUF60	0.996948	-1.12065
Q62318	Trim28	Transcription intermediary factor 1-beta	0.99621	-0.0786377
O70439	Stx7	Syntaxin-7	0.996453	-0.499282
Q9D289	Trappc6b	Trafficking protein particle complex subunit 6B	0.999103	-0.344049
Q91X05	Nphs2	Podocin	0.993168	0.722562
Q9Z2M7	Pmm2	Phosphomannomutase 2	0.985888	-0.44391
P62900	Rpl31	Large ribosomal subunit protein eL31	0.997857	1.31271
Q8K2F8	Lsm14a	Protein LSM14 homolog A	0.999197	-1.27355
Q3TIU4	Pde12	2',5'-phosphodiesterase 12	0.999447	-1.20302
Q8K124	Plekho2	Pleckstrin homology domain-containing family O member 2	0.991235	-1.00277
Q9CQC9	Sar1b	GTP-binding protein SAR1b	0.994613	0.941447
P67871	Csnk2b	Casein kinase II subunit beta	0.995513	-1.55971
Q8BYK6	Ythdf3	YTH domain-containing family protein 3	0.99127	-0.838624
P67984	Rpl22	Large ribosomal subunit protein eL22	0.999051	0.337655
P62245	Rps15a	Small ribosomal subunit protein uS8	0.999595	1.5009
Q9ERN0	Scamp2	Secretory carrier-associated membrane protein 2	0.992836	-0.768684
Q9CWZ7	Napg	Gamma-soluble NSF attachment protein	0.991605	-1.02064
Q91VI7	Rnh1	Ribonuclease inhibitor	0.998331	1.21076
Q6IQX7	Chpf	Chondroitin sulfate synthase 2	0.998712	0.378009
Q921M3	Sf3b3	Splicing factor 3B subunit 3	0.997257	-0.303172
Q9QX47	Son	Protein SON	0.996104	-1.40448
Q6NZB0	Dnajc8	DnaJ homolog subfamily C member 8	0.997826	-0.474988
P14824	Anxa6	Annexin A6	0.990783	1.16746
Q6ZWM4	Lsm8	U6 snRNA-associated Sm-like protein LSm8	0.99847	0.897698
P48771	Cox7a2	Cytochrome c oxidase subunit 7A2, mitochondrial	0.991477	1.21072
Q8VE97	Srsf4	Serine/arginine-rich splicing factor 4	0.999064	-1.29458
P61161	Actr2	Actin-related protein 2	0.9902	1.07603
Q9D2V7	Coro7	Coronin-7	0.999503	-0.166443
Q8BG94	Commd7	COMM domain-containing protein 7	0.991664	-1.52544
Q8BP40	Acp6	Lysophosphatidic acid phosphatase type 6	0.998655	-1.29199
Q9CQQ7	Atp5pb	ATP synthase F(0) complex subunit B1, mitochondrial	0.997076	-0.672071
Q99KG3	Rbm10	RNA-binding protein 10	0.99142	-1.59029
P62270	Rps18	Small ribosomal subunit protein uS13	0.995559	1.97436
P68040	Rack1	Small ribosomal subunit protein RACK1	0.996876	1.29116
P51174	Acadl	Long-chain specific acyl-CoA dehydrogenase, mitochondrial	0.99179	0.073711
Q9CZN7	Shmt2	Serine hydroxymethyltransferase, mitochondrial	0.995454	-0.112359
P70441	Nherf1	Na(+)/H(+) exchange regulatory cofactor NHE-RF1	0.993792	0.53205
O35226	Psmd4	26S proteasome non-ATPase regulatory subunit 4	0.994637	-0.456873
P61982	Ywhag	14-3-3 protein gamma	0.998737	0.482822
Q9D937	1810009A15Rik	Uncharacterized protein C11orf98 homolog	0.99566	-0.909968
P35980	Rpl18	Large ribosomal subunit protein eL18	0.998674	1.46745
P17665	Cox7c	Cytochrome c oxidase subunit 7C, mitochondrial	0.978727	-0.988759
Q9CPP6	Ndufa5	NADH dehydrogenase [ubiquinone] 1 alpha subcomplex subunit 5	0.998155	-0.42908
Q6P2B1	Tnpo3	Transportin-3	0.986162	-1.20559
O35286	Dhx15	ATP-dependent RNA helicase DHX15	0.991397	-0.0740985
Q8K003	Tma7	Translation machinery-associated protein 7	0.998328	-0.233493
P97765	Wbp2	WW domain-binding protein 2	0.995193	-1.54559
Q60973	Rbbp7	Histone-binding protein RBBP7	0.995401	-0.757293
P62774	Mtpn	Myotrophin	0.986377	1.21313
O55098	Stk10	Serine/threonine-protein kinase 10	0.99733	-1.4926
P59114	Pcif1	mRNA (2'-O-methyladenosine-N(6)-)-methyltransferase	0.998375	-1.9255
Q9Z2U0	Psma7	Proteasome subunit alpha type-7	0.997753	0.854405
Q8K1Y2	Prkd3	Serine/threonine-protein kinase D3	0.988658	3.35632
Q9CR68	Uqcrfs1	Cytochrome b-c1 complex subunit Rieske, mitochondrial	0.995279	-0.570308
Q61792	Lasp1	LIM and SH3 domain protein 1	0.998593	0.723272
P62918	Rpl8	Large ribosomal subunit protein uL2	0.995186	1.11233
P50580	Pa2g4	Proliferation-associated protein 2G4	0.999437	-0.429803
O08583	Alyref	THO complex subunit 4	0.998139	-0.0666478
Q9CPR4	Rpl17	Large ribosomal subunit protein uL22	0.999289	0.314147
Q6P8X1	Snx6	Sorting nexin-6	0.991983	-0.398002
Q9D3P8	Plgrkt	Plasminogen receptor (KT)	0.988176	-0.822234
P23116	Eif3a	Eukaryotic translation initiation factor 3 subunit A	0.988343	-1.08428
P70460	Vasp	Vasodilator-stimulated phosphoprotein	0.995203	0.242419
Q9CX56	Psmd8	26S proteasome non-ATPase regulatory subunit 8	0.99968	-0.109239
P52431	Pold1	DNA polymerase delta catalytic subunit	0.996125	-1.3935
Q9CRB9	Chchd3	MICOS complex subunit Mic19	0.996934	-1.17674
Q99LX0	Park7	Parkinson disease protein 7 homolog	0.998936	0.5225
Q3V125	Ccdc110	Coiled-coil domain-containing protein 110	0.998565	-0.867118
Q99PT1	Arhgdia	Rho GDP-dissociation inhibitor 1	0.997286	1.82726
Q922D4	Ppp6r3	Serine/threonine-protein phosphatase 6 regulatory subunit 3	0.998496	-0.495473
Q99KE1	Me2	NAD-dependent malic enzyme, mitochondrial	0.994231	-0.550569
Q91WG2	Rabep2	Rab GTPase-binding effector protein 2	0.995329	-0.256322
P09411	Pgk1	Phosphoglycerate kinase 1	0.995616	1.18519
Q9Z2L7	Crlf3	Cytokine receptor-like factor 3	0.992312	-0.669903
Q9JM76	Arpc3	Actin-related protein 2/3 complex subunit 3	0.998363	1.40819
P40142	Tkt	Transketolase	0.999414	2.06269
P62852	Rps25	Small ribosomal subunit protein eS25	0.998878	1.86355
Q60710	Samhd1	Deoxynucleoside triphosphate triphosphohydrolase SAMHD1	0.994895	0.11011
Q1HFZ0	Nsun2	RNA cytosine C(5)-methyltransferase NSUN2	0.999025	-1.57876
Q9WUM3	Coro1b	Coronin-1B	0.997925	1.09659
Q61937	Npm1	Nucleophosmin	0.998723	0.769407
Q9R1Q7	Plp2	Proteolipid protein 2	0.99364	-0.509315
Q3UTJ2	Sorbs2	Sorbin and SH3 domain-containing protein 2	0.974584	0.112451
Q8VE70	Pdcd10	Programmed cell death protein 10	0.997459	0.257622
Q9Z130	Hnrnpdl	Heterogeneous nuclear ribonucleoprotein D-like	0.988128	-0.383739
Q9JJZ6	Klf13	Krueppel-like factor 13	0.998198	0.902814
Q9D2G2	Dlst	Dihydrolipoyllysine-residue succinyltransferase component of 2-oxoglutarate dehydrogenase complex, mitochondrial	0.994498	-0.336875
P97429	Anxa4	Annexin A4	0.998632	-0.294093
Q8BJF9	Chmp2b	Charged multivesicular body protein 2b	0.998319	-1.33575
Q9ERI6	Rdh14	Retinol dehydrogenase 14	0.975534	-1.65868
P11103	Parp1	Poly [ADP-ribose] polymerase 1	0.98641	-0.288704
Q922B2	Dars1	Aspartate--tRNA ligase, cytoplasmic	0.999064	0.205394
P62267	Rps23	Small ribosomal subunit protein uS12	0.993611	1.08902
Q9CXW3	Cacybp	Calcyclin-binding protein	0.997647	-0.778784
Q8BGR9	Ublcp1	Ubiquitin-like domain-containing CTD phosphatase 1	0.99694	-1.26802
Q61554	Fbn1	Fibrillin-1	0.999224	-0.221009
Q03265	Atp5f1a	ATP synthase subunit alpha, mitochondrial	0.999857	1.13771
Q9ERB0	Snap29	Synaptosomal-associated protein 29	0.988021	-0.916243
P84099	Rpl19	Large ribosomal subunit protein eL19	0.995036	-0.920654
P09671	Sod2	Superoxide dismutase [Mn], mitochondrial	0.992339	0.689907
P19070	Cr2	Complement receptor type 2	0.986068	-1.29972
P47963	Rpl13	Large ribosomal subunit protein eL13	0.995183	0.050396
O70591	Pfdn2	Prefoldin subunit 2	0.988004	0.943751
B2RXR6	Ankrd44	Serine/threonine-protein phosphatase 6 regulatory ankyrin repeat subunit B	0.990977	-1.02368
Q8VE99	Ccdc115	Coiled-coil domain-containing protein 115	0.996953	-2.13078
P48025	Syk	Tyrosine-protein kinase SYK	0.998074	-0.423531
Q3TLH4	Prrc2c	Protein PRRC2C	0.989293	-1.6006
Q6DFW4	Nop58	Nucleolar protein 58	0.99969	-0.621331
Q69ZQ2	Isy1	Pre-mRNA-splicing factor ISY1 homolog	0.996422	-0.807977
Q80YR5	Safb2	Scaffold attachment factor B2	0.993623	-0.815693
Q8R4Y4	Stab1	Stabilin-1	0.99623	-0.952198
O09111	Ndufb11	NADH dehydrogenase [ubiquinone] 1 beta subcomplex subunit 11, mitochondrial	0.996774	0.337766
Q8VHL1	Setd7	Histone-lysine N-methyltransferase SETD7	0.999632	-1.48312
Q8QZY1	Eif3l	Eukaryotic translation initiation factor 3 subunit L	0.994697	-0.693388
O08795	Prkcsh	Glucosidase 2 subunit beta	0.993009	-0.593201
Q9CXW4	Rpl11	Large ribosomal subunit protein uL5	0.992576	0.924164
Q9R1T4	Septin6	Septin-6	0.998146	-0.394042
Q9CX86	Hnrnpa0	Heterogeneous nuclear ribonucleoprotein A0	0.996061	-0.859585
P31996	Cd68	Macrosialin	0.99835	1.12676
P54823	Ddx6	Probable ATP-dependent RNA helicase DDX6	0.996028	-0.550389
P61358	Rpl27	Large ribosomal subunit protein eL27	0.994764	0.758159
Q6ZWY8	Tmsb10	Thymosin beta-10	0.993728	2.68955
P63005	Pafah1b1	Platelet-activating factor acetylhydrolase IB subunit beta	0.998098	-0.282513
Q9QUM9	Psma6	Proteasome subunit alpha type-6	0.9735	1.15448
Q8K352	Sash3	SAM and SH3 domain-containing protein 3	0.998889	-1.14367
Q8VE62	Paip1	Polyadenylate-binding protein-interacting protein 1	0.998231	-1.27816
P97371	Psme1	Proteasome activator complex subunit 1	0.99606	1.06439
Q9Z0U1	Tjp2	Tight junction protein ZO-2	0.997321	-1.17891
P68254	Ywhaq	14-3-3 protein theta	0.988458	0.170947
Q8BHY2	Noc4l	Nucleolar complex protein 4 homolog	0.998101	-1.17997
Q9Z315	Sart1	U4/U6.U5 tri-snRNP-associated protein 1	0.99529	-1.72567
P83887	Tubg1	Tubulin gamma-1 chain	0.998119	-1.21265
Q9CQH7	Btf3l4	Transcription factor BTF3 homolog 4	0.995504	-0.701228
Q3UJK4	Gtpbp2	GTP-binding protein 2	0.996074	0.590266
P46062	Sipa1	Signal-induced proliferation-associated protein 1	0.965907	-1.43724
Q8K0V4	Cnot3	CCR4-NOT transcription complex subunit 3	0.996049	-1.373
Q9CQR2	Rps21	Small ribosomal subunit protein eS21	0.992913	1.18168
P63087	Ppp1cc	Serine/threonine-protein phosphatase PP1-gamma catalytic subunit	0.992427	-0.11859
Q8C1B7	Septin11	Septin-11	0.985159	-1.03572
Q921W0	Chmp1a	Charged multivesicular body protein 1a	0.998496	-0.711245
Q6ZWY3	Rps27l	Small ribosomal subunit protein eS27-like	0.98293	-0.666951
P61089	Ube2n	Ubiquitin-conjugating enzyme E2 N	0.997226	1.25124
Q62193	Rpa2	Replication protein A 32 kDa subunit	0.998594	-0.140442
Q8C8T8	Tsr2	Pre-rRNA-processing protein TSR2 homolog	0.998218	-0.878958
P34022	Ranbp1	Ran-specific GTPase-activating protein	0.997959	2.29653
Q9Z0X1	Aifm1	Apoptosis-inducing factor 1, mitochondrial	0.996839	-1.55235
P51881	Slc25a5	ADP/ATP translocase 2	0.990429	1.59516
Q9D8V0	Hm13	Minor histocompatibility antigen H13	0.978213	-0.867999
Q3UZ39	Lrrfip1	Leucine-rich repeat flightless-interacting protein 1	0.996251	-1.63817
Q3THG9	Aarsd1	Alanyl-tRNA editing protein Aarsd1	0.997404	-0.481865
P60122	Ruvbl1	RuvB-like 1	0.996252	-0.052378
Q8BH43	Wasf2	Actin-binding protein WASF2	0.991907	0.370607
O70200	Aif1	Allograft inflammatory factor 1	0.921902	-0.714415
Q03267	Ikzf1	DNA-binding protein Ikaros	0.936464	0.0251759
Q9CYG7	Tomm34	Mitochondrial import receptor subunit TOM34	0.993357	-0.0508189
P28063	Psmb8	Proteasome subunit beta type-8	0.995936	-0.0538776
P14152	Mdh1	Malate dehydrogenase, cytoplasmic	0.989136	2.07813
Q3UHX2	Pdap1	28 kDa heat- and acid-stable phosphoprotein	0.994104	-1.23115
Q9JLQ0	Cd2ap	CD2-associated protein	0.999069	-0.743399
Q99JX3	Gorasp2	Golgi reassembly-stacking protein 2	0.98607	0.678989
Q99L13	Hibadh	3-hydroxyisobutyrate dehydrogenase, mitochondrial	0.985739	-1.43041
Q9WVE8	Pacsin2	Protein kinase C and casein kinase substrate in neurons protein 2	0.983992	-0.348127
Q9Z1D1	Eif3g	Eukaryotic translation initiation factor 3 subunit G	0.995408	-0.647729
O70310	Nmt1	Glycylpeptide N-tetradecanoyltransferase 1	0.987841	-1.29932
Q80SY5	Prpf38b	Pre-mRNA-splicing factor 38B	0.993495	1.92514
P52503	Ndufs6	NADH dehydrogenase [ubiquinone] iron-sulfur protein 6, mitochondrial	0.998564	-0.551336
Q9R1T2	Sae1	SUMO-activating enzyme subunit 1	0.997156	-1.19666
Q9EQU5	Set	Protein SET	0.997139	0.900441
Q91YJ3	Thyn1	Thymocyte nuclear protein 1	0.99484	-0.529292
Q8BYZ1	Abi3	ABI gene family member 3	0.996939	-0.530411
P32067	Ssb	Lupus La protein homolog	0.998542	-0.818696
Q3UPL0	Sec31a	Protein transport protein Sec31A	0.990743	-1.51337
Q8CIG8	Prmt5	Protein arginine N-methyltransferase 5	0.99663	-1.28738
P06800	Ptprc	Receptor-type tyrosine-protein phosphatase C	0.989967	-0.530415
Q9WV69	Dmtn	Dematin	0.992761	1.20048
P63163	Snrpn	Small nuclear ribonucleoprotein-associated protein N	0.998344	0.986655
O35598	Adam10	Disintegrin and metalloproteinase domain-containing protein 10	0.968981	1.21317
Q64287	Irf4	Interferon regulatory factor 4	0.919176	-1.13012
O55135	Eif6	Eukaryotic translation initiation factor 6	0.993762	0.638222
O70404	Vamp8	Vesicle-associated membrane protein 8	0.994006	0.288744
Q62192	Cd180	CD180 antigen	0.988362	-0.614596
Q61599	Arhgdib	Rho GDP-dissociation inhibitor 2	0.999478	1.68168
P61957	Sumo2	Small ubiquitin-related modifier 2	0.998365	1.81928
Q9CQS8	Sec61b	Protein transport protein Sec61 subunit beta	0.992881	-0.0697072
Q9CPU2	Ndufb2	NADH dehydrogenase [ubiquinone] 1 beta subcomplex subunit 2, mitochondrial	0.993521	0.554894
P49443	Ppm1a	Protein phosphatase 1A	0.973221	-1.2969
Q6ZWV3	Rpl10	Large ribosomal subunit protein uL16	0.995668	0.446753
Q6P9Q6	Fkbp15	FK506-binding protein 15	0.980548	-1.3881
Q60749	Khdrbs1	KH domain-containing, RNA-binding, signal transduction-associated protein 1	0.997153	-1.28092
O35129	Phb2	Prohibitin-2	0.993382	0.415525
Q9QVP9	Ptk2b	Protein-tyrosine kinase 2-beta	0.990015	-0.833747
Q9JL35	Hmgn5	High mobility group nucleosome-binding domain-containing protein 5	0.99585	-0.0524157
Q99LL5	Pwp1	Periodic tryptophan protein 1 homolog	0.994824	-1.88752
P62717	Rpl18a	Large ribosomal subunit protein eL20	0.980739	-0.111906
P29452	Casp1	Caspase-1	0.983342	-0.584644
P46467	Vps4b	Vacuolar protein sorting-associated protein 4B	0.999115	-0.017964
Q9R233	Tapbp	Tapasin	0.99795	0.141013
Q91YT7	Ythdf2	YTH domain-containing family protein 2	0.99549	-1.8395
Q8VH51	Rbm39	RNA-binding protein 39	0.998085	-0.44362
P59017	Bcl2l13	Bcl-2-like protein 13	0.99777	-1.93263
Q7TSV4	Pgm2	Phosphopentomutase	0.98618	-0.191232
Q8R4X3	Rbm12	RNA-binding protein 12	0.994812	-1.27125
Q01147	Creb1	Cyclic AMP-responsive element-binding protein 1	0.99961	-0.553606
Q61469	Plpp1	Phospholipid phosphatase 1	0.998352	-2.11143
P26369	U2af2	Splicing factor U2AF 65 kDa subunit	0.997448	-1.5013
Q62000	Ogn	Mimecan	0.994707	0.136542
Q8VI63	Mob2	MOB kinase activator 2	0.998655	-1.14255
P26516	Psmd7	26S proteasome non-ATPase regulatory subunit 7	0.995218	-1.17137
P0C6F1	Dnah2	Dynein axonemal heavy chain 2	0.98789	-1.20086
P59708	Sf3b6	Splicing factor 3B subunit 6	0.997715	-0.591309
Q9CQC7	Ndufb4	NADH dehydrogenase [ubiquinone] 1 beta subcomplex subunit 4	0.996342	-0.0370536
Q9CR51	Atp6v1g1	V-type proton ATPase subunit G 1	0.981701	0.251717
Q9D8Y0	Efhd2	EF-hand domain-containing protein D2	0.975961	-0.015146
Q62280	Ss18	Protein SSXT	0.996064	-2.3665
O08900	Ikzf3	Zinc finger protein Aiolos	0.994576	-0.554774
Q9D1L0	Chchd2	Coiled-coil-helix-coiled-coil-helix domain-containing protein 2	0.989891	-0.187881
Q9DB77	Uqcrc2	Cytochrome b-c1 complex subunit 2, mitochondrial	0.997454	0.00630287
P24063	Itgal	Integrin alpha-L	0.995446	-1.0687
Q9CVB6	Arpc2	Actin-related protein 2/3 complex subunit 2	0.988163	0.10593
Q924A2	Cic	Protein capicua homolog	0.962328	-1.98395
Q9QUI0	Rhoa	Transforming protein RhoA	0.998004	-0.049937
Q9D517	Agpat3	1-acyl-sn-glycerol-3-phosphate acyltransferase gamma	0.977459	-0.80857
Q9CR62	Slc25a11	Mitochondrial 2-oxoglutarate/malate carrier protein	0.994271	-0.473969
P16675	Ctsa	Lysosomal protective protein	0.997585	0.600371
Q5SUA5	Myo1g	Unconventional myosin-Ig	0.985477	-0.833186
O70435	Psma3	Proteasome subunit alpha type-3	0.986161	0.679127
Q9ERS5	Plekha2	Pleckstrin homology domain-containing family A member 2	0.995541	-1.07391
Q9CQI6	Cotl1	Coactosin-like protein	0.993852	1.68075
D3YXK2	Safb	Scaffold attachment factor B1	0.995663	-2.32908
Q9JHS9	Cwc15	Spliceosome-associated protein CWC15 homolog	0.993969	-2.51437
Q5SSL4	Abr	Active breakpoint cluster region-related protein	0.997167	-1.91339
Q00PI9	Hnrnpul2	Heterogeneous nuclear ribonucleoprotein U-like protein 2	0.991818	-0.0432564
Q9DCZ4	Apoo	MICOS complex subunit Mic26	0.96434	-0.685643
O35227	Adam7	Disintegrin and metalloproteinase domain-containing protein 7	0.98945	-1.59365
Q8C147	Dock8	Dedicator of cytokinesis protein 8	0.991076	-1.34459
Q8C3X8	Lmf2	Lipase maturation factor 2	0.964008	-1.38775
Q6WVG3	Kctd12	BTB/POZ domain-containing protein KCTD12	0.993871	0.0832794
P97360	Etv6	Transcription factor ETV6	0.986893	-1.82494
Q6PFQ7	Rasa4	Ras GTPase-activating protein 4	0.986893	-1.82494
Q8BV79	Trank1	TPR and ankyrin repeat-containing protein 1	0.989284	-0.14856
Q9WTX6	Cul1	Cullin-1	0.956649	-2.62124
Q8R035	Mrpl58	Large ribosomal subunit protein mL62	0.994634	-1.82961
Q9CQC6	Bzw1	eIF5-mimic protein 2	0.991836	-0.126293
Q99JR8	Smarcd2	SWI/SNF-related matrix-associated actin-dependent regulator of chromatin subfamily D member 2	0.985045	-1.24878
Q9CYR0	Ssbp1	Single-stranded DNA-binding protein, mitochondrial	0.973244	-1.11875
Q8CHY6	Gatad2a	Transcriptional repressor p66 alpha	0.999763	-1.16269
P12787	Cox5a	Cytochrome c oxidase subunit 5A, mitochondrial	0.998248	1.74089
Q8VDP4	Ccar2	Cell cycle and apoptosis regulator protein 2	0.994546	-1.36137
Q76MZ3	Ppp2r1a	Serine/threonine-protein phosphatase 2A 65 kDa regulatory subunit A alpha isoform	0.995835	-0.0453411
Q6ZWN5	Rps9	Small ribosomal subunit protein uS4	0.998687	1.93231
O55131	Septin7	Septin-7	0.979537	-0.483216
Q99L45	Eif2s2	Eukaryotic translation initiation factor 2 subunit 2	0.983276	-0.0481746
Q80W54	Zmpste24	CAAX prenyl protease 1 homolog	0.988149	-0.916163
Q91YR7	Prpf6	Pre-mRNA-processing factor 6	0.99334	-1.47395
P06342	H2-Ab1	H-2 class II histocompatibility antigen, A-Q beta chain	0.96967	-1.74542
Q9QZU9	Ube2l6	Ubiquitin/ISG15-conjugating enzyme E2 L6	0.991353	-1.5485
Q8VBW6	Nae1	NEDD8-activating enzyme E1 regulatory subunit	0.991809	-1.66159
P41105	Rpl28	Large ribosomal subunit protein eL28	0.991029	-0.11705
Q8R081	Hnrnpl	Heterogeneous nuclear ribonucleoprotein L	0.998914	-0.260532
P35737	H2-DMb1	Class II histocompatibility antigen, M beta 1 chain	0.997218	-2.19258
P62892	Rpl39	Large ribosomal subunit protein eL39	0.998008	1.18192
Q8VD58	Evi2b	Protein EVI2B	0.985259	0.856943
Q9WV03	Fam50a	Protein FAM50A	0.983947	-1.39742
Q61878	Prg2	Bone marrow proteoglycan	0.988851	1.56933
Q91WQ3	Yars1	Tyrosine--tRNA ligase, cytoplasmic	0.997122	-0.958918
Q9JLT4	Txnrd2	Thioredoxin reductase 2, mitochondrial	0.992468	-1.67055
Q91WV0	Dr1	Protein Dr1	0.984473	0.344979
Q9JHJ0	Tmod3	Tropomodulin-3	0.997814	0.1459
Q9CY58	Serbp1	SERPINE1 mRNA-binding protein 1	0.997688	-0.409723
Q9CX34	Sugt1	Protein SGT1 homolog	0.982609	-1.74913
Q80VJ2	Sra1	Steroid receptor RNA activator 1	0.974579	-1.90565
P62311	Lsm3	U6 snRNA-associated Sm-like protein LSm3	0.997142	0.631465
Q9R1C7	Prpf40a	Pre-mRNA-processing factor 40 homolog A	0.989459	-2.13253
Q9WTX5	Skp1	S-phase kinase-associated protein 1	0.979142	-1.24313
Q9D6R2	Idh3a	Isocitrate dehydrogenase [NAD] subunit alpha, mitochondrial	0.998933	-0.795686
Q07417	Acads	Short-chain specific acyl-CoA dehydrogenase, mitochondrial	0.991606	-0.43649
Q80XU3	Nucks1	Nuclear ubiquitous casein and cyclin-dependent kinase substrate 1	0.99552	-1.07087
P57759	Erp29	Endoplasmic reticulum resident protein 29	0.985264	-0.0643994
Q02248	Ctnnb1	Catenin beta-1	0.890749	-1.57908
P17156	Hspa2	Heat shock-related 70 kDa protein 2	0.988836	-1.53854
Q923D4	Sf3b5	Splicing factor 3B subunit 5	0.941582	-1.79186
Q9JKF1	Iqgap1	Ras GTPase-activating-like protein IQGAP1	0.996586	-0.0195538
P48428	Tbca	Tubulin-specific chaperone A	0.995322	-0.335051
O35855	Bcat2	Branched-chain-amino-acid aminotransferase, mitochondrial	0.998191	-0.622105
Q8C2K1	Def6	Differentially expressed in FDCP 6	0.986005	-0.470121
O55201	Supt5h	Transcription elongation factor SPT5	0.997002	-1.26579
P84096	Rhog	Rho-related GTP-binding protein RhoG	0.998461	0.367824
P70122	Sbds	Ribosome maturation protein SBDS	0.980622	0.288403
Q6R891	Ppp1r9b	Neurabin-2	0.989542	-2.02792
O89110	Casp8	Caspase-8	0.993393	-1.35273
P84091	Ap2m1	AP-2 complex subunit mu	0.991175	-0.458195
Q9ET30	Tm9sf3	Transmembrane 9 superfamily member 3	0.98864	-0.891695
Q8VDD8	Washc1	WASH complex subunit 1	0.987914	-1.21526
Q3THS6	Mat2a	S-adenosylmethionine synthase isoform type-2	0.999047	-0.342756
E9Q2M9	Wdfy4	WD repeat- and FYVE domain-containing protein 4	0.982106	-1.44493
Q9CZE3	Rab32	Ras-related protein Rab-32	0.996905	-0.704471
Q91X52	Dcxr	L-xylulose reductase	0.954252	-1.01869
P03930	Mtatp8	ATP synthase protein 8	0.992253	1.04295
Q9WTX8	Mad1l1	Mitotic spindle assembly checkpoint protein MAD1	0.98176	-1.74337
Q7TN05	Ap1s3	AP-1 complex subunit sigma-3	0.982841	-1.1289
Q61823	Pdcd4	Programmed cell death protein 4	0.99447	-0.863942
Q922U1	Prpf3	U4/U6 small nuclear ribonucleoprotein Prp3	0.999511	-0.565702
Q8VDP3	Mical1	[F-actin]-monooxygenase MICAL1	0.980745	-1.63384
P26043	Rdx	Radixin	0.997662	-0.950902
Q3UMY5	Eml4	Echinoderm microtubule-associated protein-like 4	0.973845	-0.884549
O35639	Anxa3	Annexin A3	0.996699	0.442408
Q91ZJ5	Ugp2	UTP--glucose-1-phosphate uridylyltransferase	0.996886	-0.280048
Q8BG51	Rhot1	Mitochondrial Rho GTPase 1	0.996498	1.22037
P0C7N9	Psmg4	Proteasome assembly chaperone 4	0.993186	-0.998127
P08043	Zfp2	Zinc finger protein ZFP2	0.997394	-2.07184
Q8R3Q6	Mix23	Protein MIX23	0.992244	-1.19756
E9Q5C9	Nolc1	Nucleolar and coiled-body phosphoprotein 1	0.999544	-1.06494
P03958	Ada	Adenosine deaminase	0.97543	-0.344819
Q6A068	Cdc5l	Cell division cycle 5-like protein	0.998054	-1.72186
Q9DCB1	Hmgn3	High mobility group nucleosome-binding domain-containing protein 3	0.997118	0.940779
Q2VPQ9	Meaf6	Chromatin modification-related protein MEAF6	0.983429	0.924929
O35127	Grcc10	Protein C10	0.994474	-2.22099
Q99J36	Thumpd1	THUMP domain-containing protein 1	0.97395	-0.334199
Q91WM3	Rrp9	U3 small nucleolar RNA-interacting protein 2	0.999768	-0.0529074
Q8R0P4	Aamdc	Mth938 domain-containing protein	0.994426	-1.41425
Q6NXN1	Szrd1	SUZ domain-containing protein 1	0.981056	-1.09321
P70318	Tial1	Nucleolysin TIAR	0.998148	-0.623444
O35658	C1qbp	Complement component 1 Q subcomponent-binding protein, mitochondrial	0.979401	-0.795139
Q99LM2	Cdk5rap3	CDK5 regulatory subunit-associated protein 3	0.978785	0.140143
Q7TNE3	Spag7	Sperm-associated antigen 7	0.962901	-0.948932
Q61166	Mapre1	Microtubule-associated protein RP/EB family member 1	0.999593	-0.0284371
Q99LD4	Gps1	COP9 signalosome complex subunit 1	0.975462	-0.881047
P56528	Cd38	ADP-ribosyl cyclase/cyclic ADP-ribose hydrolase 1	0.954228	-1.60384
Q9D8B3	Chmp4b	Charged multivesicular body protein 4b	0.99617	0.147412
Q6ZQ58	Larp1	La-related protein 1	0.994469	-2.25866
P61290	Psme3	Proteasome activator complex subunit 3	0.984447	0.224798
P62855	Rps26	Small ribosomal subunit protein eS26	0.996615	1.43078
Q924M7	Mpi	Mannose-6-phosphate isomerase	0.9733	-1.54385
Q9DB05	Napa	Alpha-soluble NSF attachment protein	0.970198	-0.938381
Q8K3C3	Lzic	Protein LZIC	0.985701	-0.624344
Q3TDQ1	Stt3b	Dolichyl-diphosphooligosaccharide--protein glycosyltransferase subunit STT3B	0.996006	-1.60462
P24668	M6pr	Cation-dependent mannose-6-phosphate receptor	0.986077	0.505227
P70444	Bid	BH3-interacting domain death agonist	0.990009	-0.2924
P58252	Eef2	Elongation factor 2	0.9967	0.926793
P61965	Wdr5	WD repeat-containing protein 5	0.980268	0.303588
Q99PL5	Rrbp1	Ribosome-binding protein 1	0.992889	-0.387275
P08249	Mdh2	Malate dehydrogenase, mitochondrial	0.998323	1.99616
P14685	Psmd3	26S proteasome non-ATPase regulatory subunit 3	0.990215	-0.0624007
Q9DBR7	Ppp1r12a	Protein phosphatase 1 regulatory subunit 12A	0.997568	-0.656777
Q62448	Eif4g2	Eukaryotic translation initiation factor 4 gamma 2	0.985302	-1.33282
Q61335	Bcap31	B-cell receptor-associated protein 31	0.99563	-0.681684
Q8R409	Hexim1	Protein HEXIM1	0.997211	-1.49652
Q9DBC7	Prkar1a	cAMP-dependent protein kinase type I-alpha regulatory subunit	0.997517	-0.200278
Q8CG50	Rab43	Ras-related protein Rab-43	0.99752	-0.864218
Q8R2M2	Dnttip2	Deoxynucleotidyltransferase terminal-interacting protein 2	0.998035	0.273784
Q8JZN5	Acad9	Complex I assembly factor ACAD9, mitochondrial	0.999841	-0.873509
Q91Z38	Ttc1	Tetratricopeptide repeat protein 1	0.981907	-2.07754
P49817	Cav1	Caveolin-1	0.868405	-0.965094
P63139	Nfyb	Nuclear transcription factor Y subunit beta	0.993314	-0.496048
Q8BMJ3	Eif1ax	Eukaryotic translation initiation factor 1A, X-chromosomal	0.996895	-1.05493
Q9JKX6	Nudt5	ADP-sugar pyrophosphatase	0.980912	-0.637841
Q9Z1G4	Atp6v0a1	V-type proton ATPase 116 kDa subunit a 1	0.969422	2.57351
Q5SUR0	Pfas	Phosphoribosylformylglycinamidine synthase	0.993458	-0.388126
Q6PHU5	Sort1	Sortilin	0.964063	-0.190318
Q922H1	Prmt3	Protein arginine N-methyltransferase 3	0.97379	-1.73734
Q3THK3	Gtf2f1	General transcription factor IIF subunit 1	0.97315	-0.973075
Q6NZA9	Taf9b	Transcription initiation factor TFIID subunit 9B	0.991428	-2.79396
Q8BU11	Tox4	TOX high mobility group box family member 4	0.997402	-0.725399
Q61165	Slc9a1	Sodium/hydrogen exchanger 1	0.968091	2.16686
Q9CR41	Hypk	Huntingtin-interacting protein K	0.981467	-1.77749
Q9CZ28	Snf8	Vacuolar-sorting protein SNF8	0.990841	-1.34434
Q8VDD5	Myh9	Myosin-9	0.998932	1.2203
O55013	Trappc3	Trafficking protein particle complex subunit 3	0.997127	-0.00546426
Q99KN9	Clint1	Clathrin interactor 1	0.999564	-0.613684
Q9D0M3	Cyc1	Cytochrome c1, heme protein, mitochondrial	0.988418	-0.693086
P51863	Atp6v0d1	V-type proton ATPase subunit d 1	0.994042	-1.64182
Q8K396	Mnd1	Meiotic nuclear division protein 1 homolog	0.996566	2.7278
P31230	Aimp1	Aminoacyl tRNA synthase complex-interacting multifunctional protein 1	0.974915	-0.751311
Q9QZK7	Dok3	Docking protein 3	0.949719	0.128506
P09602	Hmgn2	Non-histone chromosomal protein HMG-17	0.988849	-0.79363
Q9DCM0	Ethe1	Persulfide dioxygenase ETHE1, mitochondrial	0.988883	-1.18282
P50429	Arsb	Arylsulfatase B	0.96765	-1.79793
Q9CR27	Washc3	WASH complex subunit 3	0.996205	1.74189
Q9Z0S1	Bpnt1	3'(2'),5'-bisphosphate nucleotidase 1	0.98962	-1.09918
Q8VD04	Gripap1	GRIP1-associated protein 1	0.982975	-1.41786
P42225	Stat1	Signal transducer and activator of transcription 1	0.98681	-0.102059
Q9Z0F8	Adam17	Disintegrin and metalloproteinase domain-containing protein 17	0.991091	-1.49229
Q9Z0N1	Eif2s3x	Eukaryotic translation initiation factor 2 subunit 3, X-linked	0.986623	-0.754011
Q5XJY5	Arcn1	Coatomer subunit delta	0.950304	-0.320086
Q8CHT0	Aldh4a1	Delta-1-pyrroline-5-carboxylate dehydrogenase, mitochondrial	0.973221	-1.67083
Q9ERK4	Cse1l	Exportin-2	0.989198	-0.153874
O35326	Srsf5	Serine/arginine-rich splicing factor 5	0.997931	-0.909858
O89090	Sp1	Transcription factor Sp1	0.943063	-0.864312
Q91WE2	Psme3ip1	PSME3-interacting protein	0.985948	-0.711061
P15864	H1-2	Histone H1.2	0.954787	-0.327916
Q80YT7	Pde4dip	Myomegalin	0.995488	1.14826
Q9CPP0	Npm3	Nucleoplasmin-3	0.964597	0.129719
O35737	Hnrnph1	Heterogeneous nuclear ribonucleoprotein H	0.995957	-0.543595
P17918	Pcna	Proliferating cell nuclear antigen	0.989314	0.536238
Q6PD26	Pigs	GPI transamidase component PIG-S	0.975385	-2.2117
P97822	Anp32e	Acidic leucine-rich nuclear phosphoprotein 32 family member E	0.995717	0.361124
Q99J77	Nans	Sialic acid synthase	0.994977	0.33517
Q9EQ61	Pes1	Pescadillo homolog	0.989878	-1.01099
Q61818	Rai1	Retinoic acid-induced protein 1	0.992134	-1.27777
P56212	Arpp19	cAMP-regulated phosphoprotein 19	0.981685	-0.496515
Q9Z2N8	Actl6a	Actin-like protein 6A	0.974956	-0.944004
Q66JS6	Eif3j2	Eukaryotic translation initiation factor 3 subunit J-B	0.964063	-0.506102
P17095	Hmga1	High mobility group protein HMG-I/HMG-Y	0.988165	-1.52746
Q61647	Has1	Hyaluronan synthase 1	0.994607	2.32964
P61027	Rab10	Ras-related protein Rab-10	0.974121	0.142854
P62071	Rras2	Ras-related protein R-Ras2	0.95105	-1.12714
P99027	Rplp2	Large ribosomal subunit protein P2	0.975948	0.824935
Q61624	Znf148	Zinc finger protein 148	0.989474	1.4757
O70172	Pip4k2a	Phosphatidylinositol 5-phosphate 4-kinase type-2 alpha	0.920825	-0.185643
P52293	Kpna2	Importin subunit alpha-1	0.816701	-1.28704
Q9JIW9	Ralb	Ras-related protein Ral-B	0.977759	-2.28977
Q3TW96	Uap1l1	UDP-N-acetylhexosamine pyrophosphorylase-like protein 1	0.990909	0.119215
O35955	Psmb10	Proteasome subunit beta type-10	0.961683	0.254345
Q9QXH4	Itgax	Integrin alpha-X	0.994033	-1.36932
Q99L88	Sntb1	Beta-1-syntrophin	0.801618	-2.86099
Q8VDM4	Psmd2	26S proteasome non-ATPase regulatory subunit 2	0.99179	-0.739353
Q6NSR8	Npepl1	Probable aminopeptidase NPEPL1	0.983395	-1.00204
Q9CXF0	Kynu	Kynureninase	0.973812	-0.866749
P83882	Rpl36a	Large ribosomal subunit protein eL42	0.987983	-1.84807
Q8CAS9	Parp9	Protein mono-ADP-ribosyltransferase PARP9	0.997243	-1.22961
Q9JIF0	Prmt1	Protein arginine N-methyltransferase 1	0.991004	-0.209617
Q91YE8	Synpo2	Synaptopodin-2	0.982599	-0.000707565
O35685	Nudc	Nuclear migration protein nudC	0.996471	-0.312277
Q8BTZ7	Gmppb	Mannose-1-phosphate guanyltransferase beta	0.920392	-0.403916
P97369	Ncf4	Neutrophil cytosol factor 4	0.977153	-1.73821
Q64331	Myo6	Unconventional myosin-VI	0.982856	-1.66671
P56812	Pdcd5	Programmed cell death protein 5	0.996032	0.27459
Q571I9	Aldh16a1	Aldehyde dehydrogenase family 16 member A1	0.988564	-0.975573
Q8JZV7	Amdhd2	N-acetylglucosamine-6-phosphate deacetylase	0.991987	-0.972615
P10605	Ctsb	Cathepsin B	0.975657	1.09924
P28843	Dpp4	Dipeptidyl peptidase 4	0.892206	-1.75756
Q920B9	Supt16h	FACT complex subunit SPT16	0.997774	-1.8197
P0DP27	Calm2	Calmodulin-2	0.995038	1.78659
Q8BQ47	Cnpy4	Protein canopy homolog 4	0.981751	-0.135676
O09044	Snap23	Synaptosomal-associated protein 23	0.920422	-0.667695
P97311	Mcm6	DNA replication licensing factor MCM6	0.962922	-1.03039
P36371	Tap2	Antigen peptide transporter 2	0.991136	-1.09366
Q9QX11	Cyth1	Cytohesin-1	0.970957	-1.20215
Q9DCL9	Paics	Bifunctional phosphoribosylaminoimidazole carboxylase/phosphoribosylaminoimidazole succinocarboxamide synthetase	0.992718	-0.195442
Q7TSQ8	Pdpr	Pyruvate dehydrogenase phosphatase regulatory subunit, mitochondrial	0.984552	-0.957591
Q3UE37	Ube2z	Ubiquitin-conjugating enzyme E2 Z	0.978379	-2.42607
Q6PGH2	Jpt2	Jupiter microtubule associated homolog 2	0.96218	-1.01119
Q9QYJ0	Dnaja2	DnaJ homolog subfamily A member 2	0.988878	-0.515423
Q9JIQ3	Diablo	Diablo IAP-binding mitochondrial protein	0.985572	-2.10403
A2BDX3	Mocs3	Adenylyltransferase and sulfurtransferase MOCS3	0.991937	0.172097
P68372	Tubb4b	Tubulin beta-4B chain	0.99452	1.54511
Q9CZY3	Ube2v1	Ubiquitin-conjugating enzyme E2 variant 1	0.956034	-0.7439
P81069	Gabpb2	GA-binding protein subunit beta-2	0.979513	-2.28362
P70452	Stx4	Syntaxin-4	0.996116	-1.31465
P80314	Cct2	T-complex protein 1 subunit beta	0.999608	0.0495372
Q8BSU7	Mob3a	MOB kinase activator 3A	0.998633	-0.835216
D3Z6Q9	Bin2	Bridging integrator 2	0.992863	0.876792
P17182	Eno1	Alpha-enolase	0.997881	2.4113
P18608	Hmgn1	Non-histone chromosomal protein HMG-14	0.989038	-0.974946
Q3UQA7	Selenoh	Selenoprotein H	0.99801	-0.91896
P62908	Rps3	Small ribosomal subunit protein uS3	0.998773	1.11757
Q9CWY8	Rnaseh2a	Ribonuclease H2 subunit A	0.978394	-1.89841
Q9JMG1	Edf1	Endothelial differentiation-related factor 1	0.997619	-2.02116
Q99KI0	Aco2	Aconitate hydratase, mitochondrial	0.990085	0.543729
Q8BIG7	Comtd1	Catechol O-methyltransferase domain-containing protein 1	0.989922	-2.40925
Q91YI0	Asl	Argininosuccinate lyase	0.982064	-0.727775
P21107	Tpm3	Tropomyosin alpha-3 chain	0.991504	2.27852
P62192	Psmc1	26S proteasome regulatory subunit 4	0.997866	-0.987473
P20108	Prdx3	Thioredoxin-dependent peroxide reductase, mitochondrial	0.975756	0.71382
Q80ZW2	Them6	Protein THEM6	0.974124	-2.01219
P31938	Map2k1	Dual specificity mitogen-activated protein kinase kinase 1	0.998764	-0.75667
Q8C407	Yipf4	Protein YIPF4	0.986101	-0.722794
Q9CZM2	Rpl15	Large ribosomal subunit protein eL15	0.997081	0.966664
Q5SUF2	Luc7l3	Luc7-like protein 3	0.996383	-1.53349
Q3V3V9	Carmil2	Capping protein, Arp2/3 and myosin-I linker protein 2	0.992408	2.3765
Q99LF4	Rtcb	RNA-splicing ligase RtcB homolog	0.968011	-1.20676
O35744	Chil3	Chitinase-like protein 3	0.904457	2.63544
O08547	Sec22b	Vesicle-trafficking protein SEC22b	0.997696	-0.816119
O09167	Rpl21	Large ribosomal subunit protein eL21	0.993981	0.230495
Q69ZN7	Myof	Myoferlin	0.993598	-1.14185
P97450	Atp5pf	ATP synthase-coupling factor 6, mitochondrial	0.970093	0.206318
Q64697	Ptprcap	Protein tyrosine phosphatase receptor type C-associated protein	0.979978	0.0785776
Q8BJS4	Sun2	SUN domain-containing protein 2	0.984375	0.146517
Q99LC5	Etfa	Electron transfer flavoprotein subunit alpha, mitochondrial	0.983816	0.480441
Q9D2C7	Tmbim6	Bax inhibitor 1	0.98248	-1.59771
Q9DCF9	Ssr3	Translocon-associated protein subunit gamma	0.959506	0.0468265
Q9CQ92	Fis1	Mitochondrial fission 1 protein	0.989343	-0.316794
P80318	Cct3	T-complex protein 1 subunit gamma	0.990485	0.101731
O35841	Api5	Apoptosis inhibitor 5	0.996302	-0.47518
O88271	Cfdp1	Craniofacial development protein 1	0.991349	-1.89139
Q3U1F9	Pag1	Phosphoprotein associated with glycosphingolipid-enriched microdomains 1	0.973435	-1.40334
Q8VEH3	Arl8a	ADP-ribosylation factor-like protein 8A	0.973756	0.0658681
Q9Z2E1	Mbd2	Methyl-CpG-binding domain protein 2	0.986817	-0.784723
Q9DCG9	Trmt112	Multifunctional methyltransferase subunit TRM112-like protein	0.986183	0.390413
Q921F2	Tardbp	TAR DNA-binding protein 43	0.992925	-0.522649
Q64131	Runx3	Runt-related transcription factor 3	0.989285	-2.03992
Q921L5	Cog2	Conserved oligomeric Golgi complex subunit 2	0.984949	1.62023
Q8R480	Nup85	Nuclear pore complex protein Nup85	0.945154	0.0961409
Q9JMD0	Znf207	BUB3-interacting and GLEBS motif-containing protein ZNF207	0.988798	-0.558998
Q60936	Coq8a	Atypical kinase COQ8A, mitochondrial	0.975703	-0.530424
Q9DC70	Ndufs7	NADH dehydrogenase [ubiquinone] iron-sulfur protein 7, mitochondrial	0.916227	-1.59215
Q62108	Dlg4	Disks large homolog 4	0.993477	-0.971208
Q8BXC6	Commd2	COMM domain-containing protein 2	0.999498	-1.51363
Q9ERF3	Skic8	Superkiller complex protein 8	0.979514	-1.33395
P62862	Fau	Ubiquitin-like FUBI-ribosomal protein eS30 fusion protein	0.992034	1.74728
E9Q1P8	Irf2bp2	Interferon regulatory factor 2-binding protein 2	0.938956	-2.01591
P62858	Rps28	Small ribosomal subunit protein eS28	0.982973	1.32098
Q62241	Snrpc	U1 small nuclear ribonucleoprotein C	0.976027	-2.14207
Q9CRD2	Emc2	ER membrane protein complex subunit 2	0.979879	-0.994801
P27546	Map4	Microtubule-associated protein 4	0.988543	-1.01875
Q99LP6	Grpel1	GrpE protein homolog 1, mitochondrial	0.963194	0.12351
Q505B7	Zbtb8os	Protein archease	0.987715	0.211817
Q9D8X2	Ccdc124	Coiled-coil domain-containing protein 124	0.995467	-1.48887
Q6A026	Pds5a	Sister chromatid cohesion protein PDS5 homolog A	0.997068	-2.02136
Q9ERZ0	Hemgn	Hemogen	0.940482	-1.01456
Q505F5	Lrrc47	Leucine-rich repeat-containing protein 47	0.98262	-1.17866
O08749	Dld	Dihydrolipoyl dehydrogenase, mitochondrial	0.999293	-0.047456
P14206	Rpsa	Small ribosomal subunit protein uS2	0.984589	1.71555
Q8CBW3	Abi1	Abl interactor 1	0.921375	-0.769111
Q9D328	Tmem35a	Novel acetylcholine receptor chaperone	0.995685	-1.43613
Q9ES52	Inpp5d	Phosphatidylinositol 3,4,5-trisphosphate 5-phosphatase 1	0.99089	-0.881673
Q9CZX8	Rps19	Small ribosomal subunit protein eS19	0.994233	0.0156514
Q62393	Tpd52	Tumor protein D52	0.986503	0.563561
D3Z7P3	Gls	Glutaminase kidney isoform, mitochondrial	0.991867	-1.53121
Q00899	Yy1	Transcriptional repressor protein YY1	0.975675	-1.32716
Q9CQ60	Pgls	6-phosphogluconolactonase	0.986122	0.716494
Q8CGC7	Eprs1	Bifunctional glutamate/proline--tRNA ligase	0.985781	-1.32902
P32020	Scp2	Sterol carrier protein 2	0.993623	0.0707875
Q8BPU7	Elmo1	Engulfment and cell motility protein 1	0.983022	-0.906405
Q8CAY6	Acat2	Acetyl-CoA acetyltransferase, cytosolic	0.968109	-3.73484
Q99M28	Rnps1	RNA-binding protein with serine-rich domain 1	0.995256	-1.08014
P70227	Itpr3	Inositol 1,4,5-trisphosphate receptor type 3	0.986126	-1.67391
Q9CX60	Lbh	Protein LBH	0.977941	-1.68264
Q8BJW6	Eif2a	Eukaryotic translation initiation factor 2A	0.999273	-1.2594
Q9Z1E4	Gys1	Glycogen [starch] synthase, muscle	0.996538	3.3388
Q6ZQI3	Mlec	Malectin	0.993167	-0.237705
P21550	Eno3	Beta-enolase	0.996468	-1.8454
O70503	Hsd17b12	Very-long-chain 3-oxoacyl-CoA reductase	0.993068	-0.717201
Q9QXL1	Kif21b	Kinesin-like protein KIF21B	0.982867	2.86673
Q91Z98	Chil4	Chitinase-like protein 4	0.943466	2.57344
Q3UZA1	Rcsd1	CapZ-interacting protein	0.991022	-2.02455
P01899	H2-D1	H-2 class I histocompatibility antigen, D-B alpha chain	0.997178	1.04968
Q9QZD8	Slc25a10	Mitochondrial dicarboxylate carrier	0.988196	-2.30751
Q68FH4	Galk2	N-acetylgalactosamine kinase	0.881784	-1.2269
O89112	Lancl1	Glutathione S-transferase LANCL1	0.965929	-0.632388
Q61699	Hsph1	Heat shock protein 105 kDa	0.969164	-1.27307
Q64478	H2bc9	Histone H2B type 1-H	0.985647	-1.32555
Q9CSU0	Rprd1b	Regulation of nuclear pre-mRNA domain-containing protein 1B	0.956837	0.0356206
Q8K3A9	Mepce	7SK snRNA methylphosphate capping enzyme	0.978686	-2.59408
Q9CQ69	Uqcrq	Cytochrome b-c1 complex subunit 8	0.99494	-0.810778
Q8CCS6	Pabpn1	Polyadenylate-binding protein 2	0.989053	0.738996
P01901	H2-K1	H-2 class I histocompatibility antigen, K-B alpha chain	0.998079	-0.29864
Q9CQR6	Ppp6c	Serine/threonine-protein phosphatase 6 catalytic subunit	0.983547	-0.686251
P54227	Stmn1	Stathmin	0.988803	1.00139
Q9D0B0	Srsf9	Serine/arginine-rich splicing factor 9	0.995345	-0.368122
Q3TCJ1	Abraxas2	BRISC complex subunit Abraxas 2	0.997673	-1.1521
Q9WUP7	Uchl5	Ubiquitin carboxyl-terminal hydrolase isozyme L5	0.962631	-0.548743
Q99L04	Dhrs1	Dehydrogenase/reductase SDR family member 1	0.994634	-0.859088
P20060	Hexb	Beta-hexosaminidase subunit beta	0.994347	0.626568
O08810	Eftud2	116 kDa U5 small nuclear ribonucleoprotein component	0.97699	-0.729172
Q9DD18	Dtd1	D-aminoacyl-tRNA deacylase 1	0.986523	-2.67729
Q9EPV8	Ubl5	Ubiquitin-like protein 5	0.993727	-0.87745
Q03958	Pfdn6	Prefoldin subunit 6	0.973133	0.66905
Q9Z0R6	Itsn2	Intersectin-2	0.988083	-1.92032
Q9D1P4	Chordc1	Cysteine and histidine-rich domain-containing protein 1	0.985133	-0.840456
Q9D172	Gatd3	Glutamine amidotransferase-like class 1 domain-containing protein 3, mitochondrial	0.984318	0.227398
O35405	Pld3	5'-3' exonuclease PLD3	0.852673	-0.166044
Q3U1J4	Ddb1	DNA damage-binding protein 1	0.996409	-0.346164
P61924	Copz1	Coatomer subunit zeta-1	0.994568	0.138805
Q8BZR9	Ncbp3	Nuclear cap-binding protein subunit 3	0.983647	-0.821348
Q9D287	Bcas2	Pre-mRNA-splicing factor SPF27	0.990539	-0.501258
O55029	Copb2	Coatomer subunit beta'	0.989059	-0.1072
Q9CZ13	Uqcrc1	Cytochrome b-c1 complex subunit 1, mitochondrial	0.989541	-0.0595865
Q9D8X1	Cutc	Copper homeostasis protein cutC homolog	0.964308	-1.15621
Q9ER00	Stx12	Syntaxin-12	0.990096	0.0755704
Q99MK8	Grk2	Beta-adrenergic receptor kinase 1	0.98971	-0.458808
O08738	Casp6	Caspase-6	0.936941	-1.24703
Q8VCC2	Ces1	Liver carboxylesterase 1	0.988822	2.35432
Q9D1Q6	Erp44	Endoplasmic reticulum resident protein 44	0.940397	-0.436255
Q8BGD9	Eif4b	Eukaryotic translation initiation factor 4B	0.995935	-1.2163
Q8BVQ5	Ppme1	Protein phosphatase methylesterase 1	0.985293	-1.07749
P62889	Rpl30	Large ribosomal subunit protein eL30	0.96609	-0.671462
Q9JKC8	Ap3m1	AP-3 complex subunit mu-1	0.979693	-1.09857
P20491	Fcer1g	High affinity immunoglobulin epsilon receptor subunit gamma	0.975348	-1.38227
Q7TMK9	Syncrip	Heterogeneous nuclear ribonucleoprotein Q	0.994243	-0.319936
Q99J09	Wdr77	Methylosome protein WDR77	0.963138	-1.21037
P27773	Pdia3	Protein disulfide-isomerase A3	0.940283	2.16583
Q3UPF5	Zc3hav1	Zinc finger CCCH-type antiviral protein 1	0.974635	-0.00746433
Q6P8I4	Pcnp	PEST proteolytic signal-containing nuclear protein	0.995706	-0.937602
Q8VD62	Bles03	UPF0696 protein C11orf68 homolog	0.958956	-0.696634
O35459	Ech1	Delta(3,5)-Delta(2,4)-dienoyl-CoA isomerase, mitochondrial	0.93902	-1.32407
Q8K2X3	Stn1	CST complex subunit STN1	0.936167	-2.05414
Q9D0F3	Lman1	Protein ERGIC-53	0.980184	0.747067
P61327	Magoh	Protein mago nashi homolog	0.99471	-1.07022
Q80UG5	Septin9	Septin-9	0.998299	-0.369144
Q8VDN2	Atp1a1	Sodium/potassium-transporting ATPase subunit alpha-1	0.997945	-0.326523
P08775	Polr2a	DNA-directed RNA polymerase II subunit RPB1	0.973006	-0.439603
O55101	Syngr2	Synaptogyrin-2	0.978332	0.22872
Q9CWK3	Cd2bp2	CD2 antigen cytoplasmic tail-binding protein 2	0.976712	-1.26873
P26350	Ptma	Prothymosin alpha	0.994228	0.0702569
Q8R050	Gspt1	Eukaryotic peptide chain release factor GTP-binding subunit ERF3A	0.990422	-0.849778
Q78JT3	Haao	3-hydroxyanthranilate 3,4-dioxygenase	0.968389	-1.38213
P08003	Pdia4	Protein disulfide-isomerase A4	0.94975	1.03224
Q9Z0P5	Twf2	Twinfilin-2	0.99419	-0.681163
Q9QYB1	Clic4	Chloride intracellular channel protein 4	0.976629	0.256892
Q8BFZ3	Actbl2	Beta-actin-like protein 2	0.926283	-0.0479558
O70145	Ncf2	Neutrophil cytosol factor 2	0.979304	-0.418754
Q60854	Serpinb6	Serpin B6	0.989269	0.961797
P14901	Hmox1	Heme oxygenase 1	0.866347	0.646183
P19426	Nelfe	Negative elongation factor E	0.996975	0.412029
Q64475	H2bc3	Histone H2B type 1-B	0.991386	-3.843
P35979	Rpl12	Large ribosomal subunit protein uL11	0.885976	2.71098
Q8VDI1	Epsti1	Epithelial-stromal interaction protein 1	0.955192	-2.15865
Q9EQN3	Tsc22d4	TSC22 domain family protein 4	0.973256	-1.45546
P62743	Ap2s1	AP-2 complex subunit sigma	0.940155	-0.782131
Q9JKV1	Adrm1	Proteasomal ubiquitin receptor ADRM1	0.988185	-2.95183
Q3U1Z5	Gpsm3	G-protein-signaling modulator 3	0.992698	-0.283624
Q9D1D4	Tmed10	Transmembrane emp24 domain-containing protein 10	0.99359	0.112256
P55258	Rab8a	Ras-related protein Rab-8A	0.991105	-0.70712
Q9CYN2	Spcs2	Signal peptidase complex subunit 2	0.991573	-0.550672
Q9JJX6	P2rx4	P2X purinoceptor 4	0.871662	1.05768
O88455	Dhcr7	7-dehydrocholesterol reductase	0.98758	-0.371816
P59999	Arpc4	Actin-related protein 2/3 complex subunit 4	0.995719	1.64698
Q8BK30	Ndufv3	NADH dehydrogenase [ubiquinone] flavoprotein 3, mitochondrial	0.941704	-0.436718
Q8BG81	Poldip3	Polymerase delta-interacting protein 3	0.978365	-1.77964
Q3U0S6	Rasip1	Ras-interacting protein 1	0.98746	0.594567
Q61990	Pcbp2	Poly(rC)-binding protein 2	0.912447	1.65422
Q99KQ4	Nampt	Nicotinamide phosphoribosyltransferase	0.99417	-0.208097
Q8VE37	Rcc1	Regulator of chromosome condensation	0.983449	-0.852165
Q2VLH6	Cd163	Scavenger receptor cysteine-rich type 1 protein M130	0.834115	-0.413755
Q3UMU9	Hdgfl2	Hepatoma-derived growth factor-related protein 2	0.991356	-3.50652
Q63850	Nup62	Nuclear pore glycoprotein p62	0.89582	-1.49173
Q99PV0	Prpf8	Pre-mRNA-processing-splicing factor 8	0.996895	-1.58563
Q9CR09	Ufc1	Ubiquitin-fold modifier-conjugating enzyme 1	0.975693	0.477489
P81117	Nucb2	Nucleobindin-2	0.911619	-1.08446
Q8K1I7	Wipf1	WAS/WASL-interacting protein family member 1	0.919526	-0.382974
Q09014	Ncf1	Neutrophil cytosol factor 1	0.980505	-1.2231
Q5NCR9	Nsrp1	Nuclear speckle splicing regulatory protein 1	0.988536	-1.92218
O55125	Nipsnap1	Protein NipSnap homolog 1	0.995042	5.184
P20029	Hspa5	Endoplasmic reticulum chaperone BiP	0.914335	1.84749
P48024	Eif1	Eukaryotic translation initiation factor 1	0.963741	-0.0129546
O70139	Pkig	cAMP-dependent protein kinase inhibitor gamma	0.989595	-1.34625
Q9WV02	Rbmx	RNA-binding motif protein, X chromosome	0.992176	-1.24256
Q497V5	Srbd1	S1 RNA-binding domain-containing protein 1	0.986835	3.42826
O09046	Il4i1	L-amino-acid oxidase	0.858794	-1.23024
Q923D5	Wbp11	WW domain-binding protein 11	0.987007	-1.35828
Q08943	Ssrp1	FACT complex subunit SSRP1	0.997351	-0.783778
P59729	Rin3	Ras and Rab interactor 3	0.992693	-0.0786203
Q8BY35	Fgd2	FYVE, RhoGEF and PH domain-containing protein 2	0.989653	-1.03372
Q9D892	Itpa	Inosine triphosphate pyrophosphatase	0.923243	-0.963552
O09131	Gsto1	Glutathione S-transferase omega-1	0.996211	0.416623
Q8BGB7	Enoph1	Enolase-phosphatase E1	0.951821	-0.602218
Q9CQE5	Rgs10	Regulator of G-protein signaling 10	0.988683	-0.775832
Q99JY0	Hadhb	Trifunctional enzyme subunit beta, mitochondrial	0.995667	-0.264498
Q07813	Bax	Apoptosis regulator BAX	0.968461	-0.543989
Q9D0J8	Ptms	Parathymosin	0.998841	-0.438121
O08579	Emd	Emerin	0.972704	-0.481452
Q9ERG0	Lima1	LIM domain and actin-binding protein 1	0.995424	-0.638249
P61222	Abce1	ATP-binding cassette sub-family E member 1	0.995533	-1.49611
Q8R1K1	Ubac2	Ubiquitin-associated domain-containing protein 2	0.962879	-0.652589
P47753	Capza1	F-actin-capping protein subunit alpha-1	0.977033	0.104853
O54931	Pakap	PALM2-AKAP2 fusion protein	0.986196	-1.19955
P10922	H1-0	Histone H1.0	0.987237	0.185688
O08759	Ube3a	Ubiquitin-protein ligase E3A	0.989896	-1.10741
P17225	Ptbp1	Polypyrimidine tract-binding protein 1	0.993386	0.151152
Q0P678	Zc3h18	Zinc finger CCCH domain-containing protein 18	0.891613	-1.41912
P61514	Rpl37a	Large ribosomal subunit protein eL43	0.957619	-1.22146
Q8QZS1	Hibch	3-hydroxyisobutyryl-CoA hydrolase, mitochondrial	0.98385	-1.23214
Q9Z1Z2	Strap	Serine-threonine kinase receptor-associated protein	0.98798	-0.772049
Q9JM90	Stap1	Signal-transducing adaptor protein 1	0.926866	-2.37074
Q60766	Irgm1	Immunity-related GTPase family M protein 1	0.991791	-1.15997
O70492	Snx3	Sorting nexin-3	0.967965	1.11727
Q9Z172	Sumo3	Small ubiquitin-related modifier 3	0.997942	-0.979734
Q9R099	Tbl2	Transducin beta-like protein 2	0.909448	-0.543378
P97355	Sms	Spermine synthase	0.988807	-2.22391
Q9DCC4	Pycr3	Pyrroline-5-carboxylate reductase 3	0.97379	0.996473
Q922P9	Glyr1	Cytokine-like nuclear factor N-PAC	0.992518	-1.19677
Q8BG15	Ctdspl2	CTD small phosphatase-like protein 2	0.969822	-1.71002
Q7TQ95	Lnpk	Endoplasmic reticulum junction formation protein lunapark	0.98314	-0.41744
P54822	Adsl	Adenylosuccinate lyase	0.978252	-0.244121
Q3TCN2	Plbd2	Putative phospholipase B-like 2	0.838576	-0.703803
Q80WQ2	Vac14	Protein VAC14 homolog	0.991961	-1.78656
O08585	Clta	Clathrin light chain A	0.994738	1.46304
P46460	Nsf	Vesicle-fusing ATPase	0.987192	-0.612155
Q8BWZ3	Naa25	N-alpha-acetyltransferase 25, NatB auxiliary subunit	0.976805	3.50852
Q08093	Cnn2	Calponin-2	0.959094	1.241
Q9DCK3	Tspan4	Tetraspanin-4	0.974376	-1.20505
Q9R061	Nubp2	Cytosolic Fe-S cluster assembly factor NUBP2	0.965423	0.160056
Q99K28	Arfgap2	ADP-ribosylation factor GTPase-activating protein 2	0.969196	-0.700572
P70399	Tp53bp1	TP53-binding protein 1	0.845001	-1.72434
Q5SXY1	Specc1	Cytospin-B	0.964562	-0.270305
Q8BH59	Slc25a12	Electrogenic aspartate/glutamate antiporter SLC25A12, mitochondrial	0.995211	-0.671756
O35609	Scamp3	Secretory carrier-associated membrane protein 3	0.998207	-0.952891
Q9WTQ5	Akap12	A-kinase anchor protein 12	0.955034	-0.883069
Q8BY89	Slc44a2	Choline transporter-like protein 2	0.968492	-1.92588
Q02053	Uba1	Ubiquitin-like modifier-activating enzyme 1	0.981057	0.586654
G5E8V9	Arfip1	Arfaptin-1	0.974123	-1.22452
Q60855	Ripk1	Receptor-interacting serine/threonine-protein kinase 1	0.969886	-1.16193
O54946	Dnajb6	DnaJ homolog subfamily B member 6	0.992515	-1.71764
Q8BP67	Rpl24	Large ribosomal subunit protein eL24	0.967957	1.30313
P06240	Lck	Proto-oncogene tyrosine-protein kinase LCK	0.985468	-1.86707
P53026	Rpl10a	Large ribosomal subunit protein uL1	0.99014	0.786145
P11438	Lamp1	Lysosome-associated membrane glycoprotein 1	0.940431	1.20064
Q9JIH2	Nup50	Nuclear pore complex protein Nup50	0.989384	-0.481008
Q921C5	Bicd2	Protein bicaudal D homolog 2	0.988	0.30526
P58462	Foxp1	Forkhead box protein P1	0.937779	-1.46566
Q9ET26	Rnf114	E3 ubiquitin-protein ligase RNF114	0.992813	-1.64891
Q9Z0I7	Slfn1	Schlafen family member 1	0.995241	-2.0446
Q8BIH0	Sap130	Histone deacetylase complex subunit SAP130	0.995758	-2.05164
Q9D7S9	Chmp5	Charged multivesicular body protein 5	0.969978	-1.38997
Q80SZ7	Gng5	Guanine nucleotide-binding protein G(I)/G(S)/G(O) subunit gamma-5	0.985445	-0.168091
Q9JI44	Dmap1	DNA methyltransferase 1-associated protein 1	0.993171	-1.06774
Q6PHZ2	Camk2d	Calcium/calmodulin-dependent protein kinase type II subunit delta	0.967111	-0.60763
Q3TKT4	Smarca4	Transcription activator BRG1	0.883326	-0.848944
Q60775	Elf1	ETS-related transcription factor Elf-1	0.980785	-1.69361
Q9ERU9	Ranbp2	E3 SUMO-protein ligase RanBP2	0.988789	-1.10922

## Sheet: Spleen_Cluster2
UniProt Accession	Gene Symbol	UniProt Protein Name	Membership_Value	Avg_Expression
P40224	Cxcl12	Stromal cell-derived factor 1	0.999073	-1.59795
P0C0A3	Chmp6	Charged multivesicular body protein 6	0.997998	0.312072
Q8BND5	Qsox1	Sulfhydryl oxidase 1	0.994795	-1.56796
Q8C4U3	Sfrp1	Secreted frizzled-related protein 1	0.999219	-1.13348
Q91X72	Hpx	Hemopexin	0.994402	1.68326
Q8VI78	Pla1a	Phospholipase A1 member A	0.999091	-1.18899
Q8VCS0	Pglyrp2	N-acetylmuramoyl-L-alanine amidase	0.998002	-0.243312
Q61147	Cp	Ceruloplasmin	0.993163	-0.808438
P11152	Lpl	Lipoprotein lipase	0.999528	-1.60532
P04939	Mup3	Major urinary protein 3	0.998831	-0.695316
P14847	Crp	C-reactive protein	0.999446	-1.28159
P19221	F2	Prothrombin	0.998407	0.0811774
Q8C6A8	Bhlhe22	Class E basic helix-loop-helix protein 22	0.992114	-0.990321
A6X935	Itih4	Inter alpha-trypsin inhibitor, heavy chain 4	0.998199	-0.0744334
Q4VBE4	Egflam	Pikachurin	0.996159	-1.2929
O09164	Sod3	Extracellular superoxide dismutase [Cu-Zn]	0.997842	-2.80796
Q7TT37	Elp1	Elongator complex protein 1	0.997228	-1.93083
E9Q394	Akap13	A-kinase anchor protein 13	0.987298	0.717723
Q9JJH1	Rnase4	Ribonuclease 4	0.987732	-1.8216
Q8K0E8	Fgb	Fibrinogen beta chain	0.996434	0.806966
Q9ESB3	Hrg	Histidine-rich glycoprotein	0.999256	-1.24464
P31428	Dpep1	Dipeptidase 1	0.981665	-1.61741
Q07456	Ambp	Protein AMBP	0.991311	-0.350284
Q921I1	Tf	Serotransferrin	0.999136	2.14853
Q9R0Y5	Ak1	Adenylate kinase isoenzyme 1	0.998841	-0.747888
Q6NVD9	Bfsp2	Phakinin	0.998807	-0.922147
Q9JHH6	Cpb2	Carboxypeptidase B2	0.998047	-1.99499
P39061	Col18a1	Collagen alpha-1(XVIII) chain	0.997677	0.0512508
Q91WP6	Serpina3n	Serine protease inhibitor A3N	0.997996	-1.24357
Q8VC03	Eml3	Echinoderm microtubule-associated protein-like 3	0.998265	1.71802
P11859	Agt	Angiotensinogen	0.998429	-1.80219
Q91X97	Ncald	Neurocalcin-delta	0.995816	4.30629
P01027	C3	Complement C3	0.99815	0.202391
P03953	Cfd	Complement factor D	0.996925	1.12166
P97298	Serpinf1	Pigment epithelium-derived factor	0.99707	-0.112186
P23953	Ces1c	Carboxylesterase 1C	0.997923	0.602814
Q9CY97	Ssu72	RNA polymerase II subunit A C-terminal domain phosphatase SSU72	0.999363	0.349479
Q8K330	Ssh3	Protein phosphatase Slingshot homolog 3	0.999395	-1.27362
Q64726	Azgp1	Zinc-alpha-2-glycoprotein	0.999592	-0.988588
P07214	Sparc	SPARC	0.998407	-1.18007
P01872	Ighm	Immunoglobulin heavy constant mu	0.98899	3.54273
Q9JM99	Prg4	Proteoglycan 4	0.969062	-1.10034
Q6GQT9	Nomo1	BOS complex subunit NOMO1	0.999277	-1.78511
O08992	Sdcbp	Syntenin-1	0.998405	-0.551162
P97290	Serping1	Plasma protease C1 inhibitor	0.998991	-0.407579
Q00915	Rbp1	Retinol-binding protein 1	0.999148	-1.24165
P70663	Sparcl1	SPARC-like protein 1	0.997973	-2.59435
Q91V80	Apof	Apolipoprotein F	0.996341	-1.77791
A2ASQ1	Agrn	Agrin	0.999042	-1.0695
Q8BH35	C8b	Complement component C8 beta chain	0.998958	-1.37032
Q61398	Pcolce	Procollagen C-endopeptidase enhancer 1	0.992135	-2.23656
Q60847	Col12a1	Collagen alpha-1(XII) chain	0.996828	-0.740711
Q9R087	Gpc6	Glypican-6	0.999508	-1.91294
Q61838	Pzp	Pregnancy zone protein	0.999229	1.26238
Q61702	Itih1	Inter-alpha-trypsin inhibitor heavy chain H1	0.999512	-0.665736
Q61704	Itih3	Inter-alpha-trypsin inhibitor heavy chain H3	0.980937	-0.697472
Q9QXC1	Fetub	Fetuin-B	0.996868	-0.89402
Q8CI78	Rmnd1	Required for meiotic nuclear division protein 1 homolog	0.999396	-0.175085
Q60590	Orm1	Alpha-1-acid glycoprotein 1	0.993061	-0.91172
O35075	Vps26c	Vacuolar protein sorting-associated protein 26C	0.993274	-2.59591
Q8VE47	Uba5	Ubiquitin-like modifier-activating enzyme 5	0.98728	-0.937457
P21614	Gc	Vitamin D-binding protein	0.999541	0.714749
Q80WT5	Aftph	Aftiphilin	0.999277	-2.29151
Q8VCG4	C8g	Complement component C8 gamma chain	0.997969	-0.576312
P98064	Masp1	Mannan-binding lectin serine protease 1	0.99732	-1.49134
P50172	Hsd11b1	11-beta-hydroxysteroid dehydrogenase 1	0.998266	-0.919001
Q9DC33	Hmg20a	High mobility group protein 20A	0.998401	-0.380341
P01786	-	Ig heavy chain V region MOPC 47A	0.998684	-1.77681
P01758	Igh-VJ558	Ig heavy chain V region 108A	0.999244	-1.52331
P30412	Ppic	Peptidyl-prolyl cis-trans isomerase C	0.996216	-1.63489
Q8VCM7	Fgg	Fibrinogen gamma chain	0.986171	1.40775
Q05793	Hspg2	Basement membrane-specific heparan sulfate proteoglycan core protein	0.99938	0.0544689
P97401	Frzb	Secreted frizzled-related protein 3	0.99653	-0.831237
Q69ZT9	Tbc1d30	TBC1 domain family member 30	0.972604	0.0655852
P01902	H2-K1	H-2 class I histocompatibility antigen, K-D alpha chain	0.990846	-0.602016
O88947	F10	Coagulation factor X	0.992535	0.101828
P70389	Igfals	Insulin-like growth factor-binding protein complex acid labile subunit	0.998414	-1.21752
Q8CG47	Smc4	Structural maintenance of chromosomes protein 4	0.996245	-0.848799
Q8K1I3	Spp2	Secreted phosphoprotein 24	0.999403	0.125471
Q80YC5	F12	Coagulation factor XII	0.999034	-1.08141
O88322	Nid2	Nidogen-2	0.996046	-0.787174
Q9QZF2	Gpc1	Glypican-1	0.996881	-1.27553
Q8CI19	Pdgfc	Platelet-derived growth factor C	0.987246	-1.33518
P22599	Serpina1b	Alpha-1-antitrypsin 1-2	0.997333	0.746157
P12246	Apcs	Serum amyloid P-component	0.965809	1.30982
Q06335	Aplp2	Amyloid beta precursor like protein 2	0.999294	-2.77449
O89020	Afm	Afamin	0.996631	-1.11124
Q01279	Egfr	Epidermal growth factor receptor	0.999093	-0.49269
P51912	Slc1a5	Neutral amino acid transporter B(0)	0.997971	-2.53003
P49182	Serpind1	Heparin cofactor 2	0.999406	-0.956325
P51437	Camp	Cathelicidin antimicrobial peptide	0.993181	3.01685
Q8R121	Serpina10	Protein Z-dependent protease inhibitor	0.995364	-1.59461
P28665	Mug1	Murinoglobulin-1	0.994743	-0.0465682
P04104	Krt1	Keratin, type II cytoskeletal 1	0.999248	-0.31388
P05367	Saa2	Serum amyloid A-2 protein	0.99664	-0.811243
P11589	Mup2	Major urinary protein 2	0.998962	0.334512
P01662	-	Ig kappa chain V-III region ABPC 22/PC 9245	0.991478	-1.81464
Q03734	Serpina3m	Serine protease inhibitor A3M	0.992961	-1.79946
Q61646	Hp	Haptoglobin	0.957449	0.217716
Q9R118	Htra1	Serine protease HTRA1	0.999515	-1.74829
P01898	H2-Q10	H-2 class I histocompatibility antigen, Q10 alpha chain	0.997599	-0.209327
Q9R182	Angptl3	Angiopoietin-related protein 3	0.993888	-2.02316
P21180	C2	Complement C2	0.997169	-2.28245
O35206	Col15a1	Collagen alpha-1(XV) chain	0.996779	-1.34734
P07759	Serpina3k	Serine protease inhibitor A3K	0.992547	1.89537
Q922S4	Pde2a	cGMP-dependent 3',5'-cyclic phosphodiesterase	0.99912	-0.871323
P11930	Nudt19	Acyl-coenzyme A diphosphatase NUDT19	0.998571	-1.70358
Q501P1	Fbln7	Fibulin-7	0.989559	-2.21836
O88200	Clec11a	C-type lectin domain family 11 member A	0.992398	-2.2046
Q8C9X6	Epc1	Enhancer of polycomb homolog 1	0.994241	-2.75138
Q61268	Apoc4	Apolipoprotein C-IV	0.993539	1.43704
Q00897	Serpina1d	Alpha-1-antitrypsin 1-4	0.997004	0.823092
Q8R1L8	Angptl8	Angiopoietin-like protein 8	0.992737	0.165361
Q8VC30	Tkfc	Triokinase/FMN cyclase	0.979212	-2.03934
Q9D8T3	Rhebl1	GTPase RhebL1	0.979212	-2.03934
Q9D4H1	Exoc2	Exocyst complex component 2	0.999303	1.62036
E9Q414	Apob	Apolipoprotein B-100	0.997032	-1.07909
Q9DBB9	Cpn2	Carboxypeptidase N subunit 2	0.99906	-0.506445
Q8BHG2	Czib	CXXC motif containing zinc binding protein	0.999517	1.30034
Q8CBR6	Tsku	Tsukushi	0.99788	-2.92716
P01837	Igkc	Immunoglobulin kappa constant	0.993027	2.15035
A2RSY6	Trmt1l	TRMT1-like protein	0.998768	-3.03689
Q8CD91	Smoc2	SPARC-related modular calcium-binding protein 2	0.996458	0.358875
Q9QXN0	Shroom3	Protein Shroom3	0.998515	-1.24865
Q61703	Itih2	Inter-alpha-trypsin inhibitor heavy chain H2	0.996692	-0.559345
Q8BJD1	Itih5	Inter-alpha-trypsin inhibitor heavy chain H5	0.998138	-2.44748
Q8BYA0	Tbcd	Tubulin-specific chaperone D	0.992649	-1.29975
P43025	Clec3b	Tetranectin	0.998887	-0.643926
Q8CGZ0	Cherp	Calcium homeostasis endoplasmic reticulum protein	0.99096	1.01942
P11276	Fn1	Fibronectin	0.998786	-0.566343
O08677	Kng1	Kininogen-1	0.996696	1.2773
P46412	Gpx3	Glutathione peroxidase 3	0.989428	-0.611734
Q08879	Fbln1	Fibulin-1	0.998579	-2.40756
Q8CJ91	Cd209b	CD209 antigen-like protein B	0.968183	-0.105829
P59997	Kdm2a	Lysine-specific demethylase 2A	0.998451	-0.326954
Q8VC51	Wrap53	Telomerase Cajal body protein 1	0.996409	-3.05567
P10493	Nid1	Nidogen-1	0.998881	-0.272959
Q08761	Pros1	Vitamin K-dependent protein S	0.989064	-1.42302
Q0V8T9	Cntnap5a	Contactin-associated protein like 5-1	0.998786	-0.247428
Q61805	Lbp	Lipopolysaccharide-binding protein	0.990156	-1.67687
P28653	Bgn	Biglycan	0.9991	0.598052
Q8BUY8	Gprasp2	G-protein coupled receptor-associated sorting protein 2	0.972734	1.44266
Q00724	Rbp4	Retinol-binding protein 4	0.989712	-1.63413
P01029	C4b	Complement C4-B	0.999229	-0.470134
Q64449	Mrc2	C-type mannose receptor 2	0.999652	-3.14233
Q60676	Ppp5c	Serine/threonine-protein phosphatase 5	0.998976	5.05144
Q6KCD5	Nipbl	Nipped-B-like protein	0.992297	-1.96416
P04186	Cfb	Complement factor B	0.994201	-0.700376
Q80ZW0	Stk35	Serine/threonine-protein kinase 35	0.994691	0.220447
P07743	Bpifa2	BPI fold-containing family A member 2	0.997633	-0.886547
P06683	C9	Complement component C9	0.999009	-0.910056
Q8CFX1	H6pd	GDH/6PGL endoplasmic bifunctional protein	0.999109	-1.28062
Q91WG0	Ces2c	Acylcarnitine hydrolase	0.979305	0.0449436
P55065	Pltp	Phospholipid transfer protein	0.987754	-0.57432
P07361	Orm2	Alpha-1-acid glycoprotein 2	0.915619	-2.66662
Q62507	Coch	Cochlin	0.993415	0.771274
Q9R0M5	Tpk1	Thiamin pyrophosphokinase 1	0.996481	-1.77714
P04117	Fabp4	Fatty acid-binding protein, adipocyte	0.976842	0.831219
P07724	Alb	Albumin	0.998188	4.30551
Q9EST1	Gsdma	Gasdermin-A	0.998706	-2.73615
Q9R0M3	Srpx	Sushi-repeat-containing protein SRPX	0.998431	-2.51031
Q61730	Il1rap	Interleukin-1 receptor accessory protein	0.995387	-0.619065
P33622	Apoc3	Apolipoprotein C-III	0.998819	1.44522
P01864	-	Ig gamma-2A chain C region secreted form	0.994994	0.518304
Q91VJ4	Stk38	Serine/threonine-protein kinase 38	0.999414	-0.0315568
Q06890	Clu	Clusterin	0.997876	1.84356
Q00623	Apoa1	Apolipoprotein A-I	0.997456	3.1766
Q923G2	Polr2h	DNA-directed RNA polymerases I, II, and III subunit RPABC3	0.997856	-0.312717
O88783	F5	Coagulation factor V	0.989159	-1.90702
P31532	Saa4	Serum amyloid A-4 protein	0.994982	-1.66017
P07758	Serpina1a	Alpha-1-antitrypsin 1-1	0.991193	1.78475
Q61247	Serpinf2	Alpha-2-antiplasmin	0.99846	-0.159397
P01867	Ighg2b	Immunoglobulin heavy constant gamma 2B	0.987836	1.25034
P18525	-	Ig heavy chain V region 5-84	0.998473	-0.631427
Q8C7G5	Apoa5	Apolipoprotein A-V	0.99911	-1.28904
P13634	Ca1	Carbonic anhydrase 1	0.995704	2.70767
P20918	Plg	Plasminogen	0.997473	-0.252883
P28654	Dcn	Decorin	0.998364	-0.56516
P39876	Timp3	Metalloproteinase inhibitor 3	0.991949	0.834724
Q99LE6	Abcf2	ATP-binding cassette sub-family F member 2	0.991208	-1.62475
P61939	Serpina7	Thyroxine-binding globulin	0.984879	-3.11643
P35951	Ldlr	Low-density lipoprotein receptor	0.995186	-2.79805
O35988	Sdc4	Syndecan-4	0.999403	0.494773
Q921N6	Ddx27	Probable ATP-dependent RNA helicase DDX27	0.991158	-1.67557
P29533	Vcam1	Vascular cell adhesion protein 1	0.994957	-0.34249
Q91ZX7	Lrp1	Prolow-density lipoprotein receptor-related protein 1	0.999475	-0.142879
P32261	Serpinc1	Antithrombin-III	0.996011	0.338223
O08605	Mknk1	MAP kinase-interacting serine/threonine-protein kinase 1	0.972481	-2.04059
Q99NH0	Ankrd17	Ankyrin repeat domain-containing protein 17	0.99719	-0.943631
P50171	Hsd17b8	(3R)-3-hydroxyacyl-CoA dehydrogenase	0.994511	0.427652
P06728	Apoa4	Apolipoprotein A-IV	0.99867	1.94775
Q9QZS6	Hs3st3b1	Heparan sulfate glucosamine 3-O-sulfotransferase 3B1	0.987178	-1.89287
Q7TQD2	Tppp	Tubulin polymerization-promoting protein	0.990569	-2.55356
Q2KN98	Specc1l	Cytospin-A	0.993389	2.41223
P03977	-	Ig kappa chain V-III region 50S10.1	0.98633	-1.07053
Q91WK1	Spryd4	SPRY domain-containing protein 4	0.995886	-0.186052
P54320	Eln	Elastin	0.99819	0.95658
P07309	Ttr	Transthyretin	0.994514	3.42019
P27656	Lipc	Hepatic triacylglycerol lipase	0.998268	-1.70322
Q9DAU1	Cnpy3	Protein canopy homolog 3	0.995889	0.623049
P04938	Mup11	Major urinary protein 11	0.982893	-2.13669
Q9R0Q1	Sytl4	Synaptotagmin-like protein 4	0.889685	-1.6204
P97314	Csrp2	Cysteine and glycine-rich protein 2	0.959315	-0.328405
E9PV24	Fga	Fibrinogen alpha chain	0.966	0.717601
P06684	C5	Complement C5	0.994216	-1.0253
P01631	-	Ig kappa chain V-II region 26-10	0.980815	1.13118
P29699	Ahsg	Alpha-2-HS-glycoprotein	0.995654	2.19108
P23188	Furin	Furin	0.981827	-0.804619
P24549	Aldh1a1	Aldehyde dehydrogenase 1A1	0.971795	-0.17666
P04443	Hbb-bh0	Hemoglobin subunit beta-H0	0.990212	-1.16197
Q62470	Itga3	Integrin alpha-3	0.995527	-1.60407
Q60963	Pla2g7	Platelet-activating factor acetylhydrolase	0.992742	-1.76383
O70433	Fhl2	Four and a half LIM domains protein 2	0.947609	-0.89504
Q5FW60	Mup20	Major urinary protein 20	0.993933	-1.76986
P35762	Cd81	CD81 antigen	0.995437	-0.830002
P01646	-	Ig kappa chain V-V region HP 123E6	0.986282	1.93193
P35505	Fah	Fumarylacetoacetase	0.930982	-2.02969
Q8CF94	Rhd	Blood group Rh(D) polypeptide	0.996848	-3.28098
P10810	Cd14	Monocyte differentiation antigen CD14	0.992054	-1.39313
P29788	Vtn	Vitronectin	0.996181	3.08478
P37804	Tagln	Transgelin	0.953048	1.18789
P16406	Enpep	Glutamyl aminopeptidase	0.992264	-1.31551
P09813	Apoa2	Apolipoprotein A-II	0.999202	2.16551
P13020	Gsn	Gelsolin	0.993625	1.9776
Q8R2Y2	Mcam	Cell surface glycoprotein MUC18	0.996006	-1.16658
P18524	-	Ig heavy chain V region RF	0.999546	0.238155
Q8BKG3	Ptk7	Inactive tyrosine-protein kinase 7	0.967025	-0.962467
O70362	Gpld1	Phosphatidylinositol-glycan-specific phospholipase D	0.997027	-0.292001
P97364	Sephs2	Selenide, water dikinase 2	0.997035	-2.26684
P15508	Sptb	Spectrin beta chain, erythrocytic	0.993421	-1.07577
P97927	Lama4	Laminin subunit alpha-4	0.997368	-3.0095
Q8CFG0	Sulf2	Extracellular sulfatase Sulf-2	0.997218	-1.60531
Q9WUD1	Stub1	E3 ubiquitin-protein ligase CHIP	0.993573	-0.887524
P06330	-	Ig heavy chain V region AC38 205.12	0.997934	1.02617
P70274	Selenop	Selenoprotein P	0.994479	-1.56309
Q07968	F13b	Coagulation factor XIII B chain	0.989068	-1.79299
A2AF47	Dock11	Dedicator of cytokinesis protein 11	0.989583	-1.30366
O55070	Dnase1l3	Deoxyribonuclease gamma	0.99502	-0.708022
P01878	-	Ig alpha chain C region	0.969891	0.756628
Q80X19	Col14a1	Collagen alpha-1(XIV) chain	0.984099	-0.322039
Q8CHU3	Epn2	Epsin-2	0.993439	-3.48205
P03976	-	Ig kappa chain V-II region 17S29.1	0.99742	-0.708045
P08032	Spta1	Spectrin alpha chain, erythrocytic 1	0.992158	-0.798999
Q99P31	Hspbp1	Hsp70-binding protein 1	0.992378	-1.84297
O70209	Pdlim3	PDZ and LIM domain protein 3	0.975063	-0.915342
P52430	Pon1	Serum paraoxonase/arylesterase 1	0.988038	-2.07856
Q640N1	Aebp1	Adipocyte enhancer-binding protein 1	0.994418	-0.709265
Q8BH64	Ehd2	EH domain-containing protein 2	0.982213	-1.0016
P70671	Irf3	Interferon regulatory factor 3	0.991987	-1.86315
Q01730	Rsu1	Ras suppressor protein 1	0.949119	0.641774
Q9DBD0	Inhca	Inhibitor of carbonic anhydrase	0.998179	-1.64882
Q3UQ28	Pxdn	Peroxidasin homolog	0.997173	-2.8896
P98078	Dab2	Disabled homolog 2	0.998451	-2.93456
P01639	Igkv9-120	Immunoglobulin kappa chain variable 9-120	0.983027	-0.399502
P49813	Tmod1	Tropomodulin-1	0.997536	-2.89639
Q8R2Z5	Vwa1	von Willebrand factor A domain-containing protein 1	0.997635	-0.472416
P43406	Itgav	Integrin alpha-V	0.997476	-3.70165
Q9R1S3	Pign	GPI ethanolamine phosphate transferase 1	0.996975	-0.743586
P50608	Fmod	Fibromodulin	0.997628	-1.02785
P60469	Ppfia3	Liprin-alpha-3	0.996389	-0.806269
O88291	Znf326	DBIRD complex subunit ZNF326	0.998561	-2.18155
Q9CZC8	Scrn1	Secernin-1	0.99731	-3.27102
Q9JK53	Prelp	Prolargin	0.992746	0.576584
Q8BWM0	Ptges2	Prostaglandin E synthase 2	0.986847	-1.90265
Q9DCS3	Mecr	Enoyl-[acyl-carrier-protein] reductase, mitochondrial	0.991772	-1.60606
Q8R2G6	Ccdc80	Coiled-coil domain-containing protein 80	0.989017	-1.11568
Q9D708	S100a16	Protein S100-A16	0.997353	-1.9398
P41317	Mbl2	Mannose-binding protein C	0.985981	-1.09112
Q06770	Serpina6	Corticosteroid-binding globulin	0.999514	-1.74394
Q8CI33	Cwf19l1	CWF19-like protein 1	0.996699	-1.95825
P15626	Gstm2	Glutathione S-transferase Mu 2	0.992799	0.0906952
O08999	Ltbp2	Latent-transforming growth factor beta-binding protein 2	0.99062	-1.56806
P02468	Lamc1	Laminin subunit gamma-1	0.99718	-0.965226
P26262	Klkb1	Plasma kallikrein	0.997908	-1.17267
Q62077	Plcg1	1-phosphatidylinositol 4,5-bisphosphate phosphodiesterase gamma-1	0.997591	-2.71026
Q68FE2	Atg9a	Autophagy-related protein 9A	0.999533	-4.10917
P02088	Hbb-b1	Hemoglobin subunit beta-1	0.9928	5.80898
P09055	Itgb1	Integrin beta-1	0.973446	0.749993
Q9DBG7	Srpra	Signal recognition particle receptor subunit alpha	0.993814	-0.307411
P83877	Txnl4a	Thioredoxin-like protein 4A	0.997021	-2.94164
Q69ZH9	Arhgap23	Rho GTPase-activating protein 23	0.975719	0.700852
P48774	Gstm5	Glutathione S-transferase Mu 5	0.980204	-2.27859
Q99K41	Emilin1	EMILIN-1	0.871358	-0.14148
P17439	Gba1	Lysosomal acid glucosylceramidase	0.999256	-2.34674
Q61103	Dpf2	Zinc finger protein ubi-d4	0.990768	-0.838717
Q920F6	Smc1b	Structural maintenance of chromosomes protein 1B	0.991817	-0.616393
Q91W53	Golga7	Golgin subfamily A member 7	0.996627	-0.977799
Q9QX15	Clca3a1	Calcium-activated chloride channel regulator 3A-1	0.973994	-0.894897
Q02357	Ank1	Ankyrin-1	0.987446	-0.609836
P01654	-	Ig kappa chain V-III region PC 2880/PC 1229	0.99627	-1.90613
Q61503	Nt5e	5'-nucleotidase	0.989213	-1.12963
Q9CZS1	Aldh1b1	Aldehyde dehydrogenase X, mitochondrial	0.991496	-1.72677
Q99M71	Epdr1	Mammalian ependymin-related protein 1	0.993559	1.56943
Q5DU09	Znf652	Zinc finger protein 652	0.997653	3.31168
Q8BJU2	Tspan9	Tetraspanin-9	0.851272	-0.15861
Q5SVR0	Tbc1d9b	TBC1 domain family member 9B	0.995213	-1.13443
Q07235	Serpine2	Glia-derived nexin	0.981541	-1.45483
P02469	Lamb1	Laminin subunit beta-1	0.995671	-1.00845
Q9DBD5	Pelp1	Proline-, glutamic acid- and leucine-rich protein 1	0.986351	1.03258
Q924D0	Rtn4ip1	Reticulon-4-interacting protein 1, mitochondrial	0.997722	-2.94984
Q9Z2Z6	Slc25a20	Mitochondrial carnitine/acylcarnitine carrier protein	0.996973	-3.37654
P01801	-	Ig heavy chain V-III region J606	0.994607	-0.616682
P21956	Mfge8	Lactadherin	0.995506	-0.326314
Q8VED9	Lgalsl	Galectin-related protein	0.990787	-1.16033
Q8CHD8	Rab11fip3	Rab11 family-interacting protein 3	0.995741	-0.0654616
Q9CPR5	Mrpl15	Large ribosomal subunit protein uL15m	0.995741	-0.0654616
Q8CGC6	Rbm28	RNA-binding protein 28	0.997333	-3.81648
P18406	Ccn1	CCN family member 1	0.984581	-2.04562
Q9CX80	Cygb	Cytoglobin	0.953125	-0.886884
Q91VC4	Plvap	Plasmalemma vesicle-associated protein	0.996954	-1.28094
Q9CVD2	Atxn3	Ataxin-3	0.997096	-0.145379
Q8VCR7	Abhd14b	Putative protein-lysine deacylase ABHD14B	0.980026	-0.922264
P16294	F9	Coagulation factor IX	0.994661	-0.0302601
Q148V7	Relch	RAB11-binding protein RELCH	0.995012	-2.6696
Q63961	Eng	Endoglin	0.984649	-0.151376
P17563	Selenbp1	Methanethiol oxidase	0.985355	0.599298
P06802	Enpp1	Ectonucleotide pyrophosphatase/phosphodiesterase family member 1	0.996722	-2.5336
Q61176	Arg1	Arginase-1	0.976627	-1.73454
P14106	C1qb	Complement C1q subcomponent subunit B	0.993049	0.766278
P01869	Ighg1	Ig gamma-1 chain C region, membrane-bound form	0.987296	0.412159
Q8K2Y3	Eva1b	Protein eva-1 homolog B	0.921714	-0.625645
O70131	Ninj1	Ninjurin-1	0.996849	-3.26627
O08742	Gp5	Platelet glycoprotein V	0.98374	-2.24779
Q01339	Apoh	Beta-2-glycoprotein 1	0.986193	-0.163676
P06537	Nr3c1	Glucocorticoid receptor	0.971313	-0.256908
Q9D832	Dnajb4	DnaJ homolog subfamily B member 4	0.982427	-1.36677
Q9ESD7	Dysf	Dysferlin	0.996271	-2.93096
P04945	-	Ig kappa chain V-VI region NQ2-6.1	0.994328	1.44244
P45700	Man1a1	Mannosyl-oligosaccharide 1,2-alpha-mannosidase IA	0.999179	-1.62425
Q00898	Serpina1e	Alpha-1-antitrypsin 1-5	0.988285	1.10251
P50295	Nat2	Arylamine N-acetyltransferase 2	0.992688	1.40441
Q5DTY9	Kctd16	BTB/POZ domain-containing protein KCTD16	0.980783	0.044094
Q8VDV3	Rab3il1	Guanine nucleotide exchange factor for Rab-3A	0.99808	-3.09883
Q60787	Lcp2	Lymphocyte cytosolic protein 2	0.990724	-0.743004
Q3UM18	Lsg1	Large subunit GTPase 1 homolog	0.985441	0.602642
Q8K182	C8a	Complement component C8 alpha chain	0.996697	-0.949075
Q6PA06	Atl2	Atlastin-2	0.990142	-3.42016
Q6ZPJ3	Ube2o	(E3-independent) E2 ubiquitin-conjugating enzyme UBE2O	0.997315	-1.42392
Q8C7E7	Stbd1	Starch-binding domain-containing protein 1	0.928104	-1.39144
P45377	Akr1b8	Aldose reductase-related protein 2	0.995649	-0.905357
Q9D1X0	Nol3	Nucleolar protein 3	0.991027	-3.72031
Q9CZR2	Naalad2	N-acetylated-alpha-linked acidic dipeptidase 2	0.996708	-2.90439
Q91ZW2	Pofut1	GDP-fucose protein O-fucosyltransferase 1	0.935646	-2.14198
Q8BVA4	Lmod1	Leiomodin-1	0.968685	-1.89041
P55772	Entpd1	Ectonucleoside triphosphate diphosphohydrolase 1	0.99695	-1.65886
Q9Z1R3	Apom	Apolipoprotein M	0.994897	1.14322
Q62188	Dpysl3	Dihydropyrimidinase-related protein 3	0.98714	-0.107408
P19324	Serpinh1	Serpin H1	0.997811	-0.243762
Q3UH68	Limch1	LIM and calponin homology domains-containing protein 1	0.985631	-0.97361
B2RPV6	Mmrn1	Multimerin-1	0.984424	-0.477521
Q63886	Ugt1a1	UDP-glucuronosyltransferase 1A1	0.996458	-3.97475
Q8C3W1	2310022B05Rik	Uncharacterized protein C1orf198 homolog	0.978368	0.451289
Q8K262	Plac9	Placenta-specific protein 9	0.898848	0.011034
Q61171	Prdx2	Peroxiredoxin-2	0.991523	3.92711
Q9D8L5	Ccdc91	Coiled-coil domain-containing protein 91	0.997465	-2.1361
Q921J2	Rheb	GTP-binding protein Rheb	0.979174	-1.34473
Q64339	Isg15	Ubiquitin-like protein ISG15	0.999056	-0.122179
O54865	Gucy1b1	Guanylate cyclase soluble subunit beta-1	0.995066	-1.45191
Q8C6K9	Col6a6	Collagen alpha-6(VI) chain	0.99233	-1.90722
Q9JJN5	Cpn1	Carboxypeptidase N catalytic chain	0.990345	-0.905926
Q9D3G5	Stx11	Syntaxin-11	0.968162	-0.532973
P97742	Cpt1a	Carnitine O-palmitoyltransferase 1, liver isoform	0.992206	-0.0307519
Q99K51	Pls3	Plastin-3	0.975507	-1.31117
Q9JHI0	Mmp19	Matrix metalloproteinase-19	0.994504	-0.80667
P18528	-	Ig heavy chain V region 6.96	0.986552	0.596491
O35343	Kpna4	Importin subunit alpha-3	0.976476	-3.16457
P15702	Spn	Leukosialin	0.980061	-1.70309
Q05117	Acp5	Tartrate-resistant acid phosphatase type 5	0.940936	-0.488198
Q922F4	Tubb6	Tubulin beta-6 chain	0.994941	-0.822805
Q9EPC1	Parva	Alpha-parvin	0.950419	-0.832548
Q9ET66	Pi16	Peptidase inhibitor 16	0.97853	-1.97932
Q9WVG6	Carm1	Histone-arginine methyltransferase CARM1	0.997706	-2.50963
D7PDD4	Mpig6b	Megakaryocyte and platelet inhibitory receptor G6b	0.994496	7.52881
P17047	Lamp2	Lysosome-associated membrane glycoprotein 2	0.99068	1.19459
Q8BX02	Kank2	KN motif and ankyrin repeat domain-containing protein 2	0.998431	-1.57008
P63024	Vamp3	Vesicle-associated membrane protein 3	0.975865	-1.10382
P49586	Pcyt1a	Choline-phosphate cytidylyltransferase A	0.982523	-1.69381
Q9DBX6	Cyp2s1	Cytochrome P450 2S1	0.841913	-2.47713
P09470	Ace	Angiotensin-converting enzyme	0.997389	-3.72192
O08734	Bak1	Bcl-2 homologous antagonist/killer	0.969026	-1.5337
Q00993	Axl	Tyrosine-protein kinase receptor UFO	0.990365	-1.53795
Q8VCN9	Tbcc	Tubulin-specific chaperone C	0.984957	-1.14906
Q8CB77	Eloa	Elongin-A	0.998554	-3.71788
Q8K449	Abca9	ATP-binding cassette sub-family A member 9	0.985709	-2.08336
Q70UZ7	Vwa2	von Willebrand factor A domain-containing protein 2	0.976964	2.80057
Q64345	Ifit3	Interferon-induced protein with tetratricopeptide repeats 3	0.997199	-3.71613
Q99JR5	Tinagl1	Tubulointerstitial nephritis antigen-like	0.986681	-0.177699
Q9EQT3	Rhou	Rho-related GTP-binding protein RhoU	0.938815	-0.214188
Q8VHC3	Selenom	Selenoprotein M	0.998499	-4.23286
P01636	-	Ig kappa chain V-V region MOPC 149	0.949171	0.146475
Q9QY24	Zbp1	Z-DNA-binding protein 1	0.989616	-0.510676
Q8K0U4	Hspa12a	Heat shock 70 kDa protein 12A	0.986019	-2.54618
P97434	Mprip	Myosin phosphatase Rho-interacting protein	0.992337	-1.47262
Q9Z0M6	Adgre5	Adhesion G protein-coupled receptor E5	0.988835	-0.320961
P31324	Prkar2b	cAMP-dependent protein kinase type II-beta regulatory subunit	0.963018	-1.62109
Q9JJZ2	Tuba8	Tubulin alpha-8 chain	0.90134	-1.58581
Q8CJ53	Trip10	Cdc42-interacting protein 4	0.99872	-3.57909
P82198	Tgfbi	Transforming growth factor-beta-induced protein ig-h3	0.976225	-0.866387
P54276	Msh6	DNA mismatch repair protein Msh6	0.989224	-2.30234
Q00519	Xdh	Xanthine dehydrogenase/oxidase	0.996224	-1.76464
P08226	Apoe	Apolipoprotein E	0.994861	4.26973
P24638	Acp2	Lysosomal acid phosphatase	0.968415	-1.34734
P70261	Pald1	Paladin	0.984214	0.264969
Q5DTM8	Rnf20	E3 ubiquitin-protein ligase BRE1A	0.986742	-2.88121
Q9D0Q7	Mrpl45	Large ribosomal subunit protein mL45	0.958657	-1.95674
Q62009	Postn	Periostin	0.986923	-1.64503
P06909	Cfh	Complement factor H	0.984077	1.13927
Q8BV13	Cops7b	COP9 signalosome complex subunit 7b	0.991234	-2.6699
Q5S006	Lrrk2	Leucine-rich repeat serine/threonine-protein kinase 2	0.995107	-4.15974
Q61581	Igfbp7	Insulin-like growth factor-binding protein 7	0.99266	-0.246511
Q07797	Lgals3bp	Galectin-3-binding protein	0.931518	-0.455059
Q9DCG2	Cd302	CD302 antigen	0.997835	-3.72306
Q8CF89	Tab1	TGF-beta-activated kinase 1 and MAP3K7-binding protein 1	0.994504	-2.41777
P97333	Nrp1	Neuropilin-1	0.997926	-2.26569
Q8K4L3	Svil	Supervillin	0.993325	-0.661546
Q80VJ3	Dnph1	5-hydroxymethyl-dUMP N-hydrolase	0.999735	-3.51454
Q9CQF9	Pcyox1	Prenylcysteine oxidase 1	0.992827	-0.855753
C0HKG6	Rnaset2b	Ribonuclease T2-B	0.995407	0.0381311
Q91V76	4931406C07Rik	Ester hydrolase C11orf54 homolog	0.967723	-1.06805
P70375	F7	Coagulation factor VII	0.838422	-1.07222
P01665	-	Ig kappa chain V-III region PC 7043	0.992785	-0.389826
Q8CIF4	Btd	Biotinidase	0.995493	-2.97915
Q64261	Cdk6	Cyclin-dependent kinase 6	0.993375	-0.967853
Q9WVL0	Gstz1	Maleylacetoacetate isomerase	0.984818	-2.64861
P05622	Pdgfrb	Platelet-derived growth factor receptor beta	0.966855	-2.02506
P07607	Tyms	Thymidylate synthase	0.972705	-3.16146
Q9JHF7	Hpgds	Hematopoietic prostaglandin D synthase	0.99641	-3.477
Q8K2I3	Fmo2	Dimethylaniline monooxygenase [N-oxide-forming] 2	0.991646	-2.77753
Q6PAR5	Gapvd1	GTPase-activating protein and VPS9 domain-containing protein 1	0.999247	-1.21681
Q8K4Q8	Colec12	Collectin-12	0.998641	-1.65404
Q9CQE6	Asf1a	Histone chaperone ASF1A	0.996914	-2.76043
P28650	Adss1	Adenylosuccinate synthetase isozyme 1	0.979105	-1.40955
P01642	Gm10881	Ig kappa chain V-V region L7	0.928256	0.696152
P20693	Fcer2	Low affinity immunoglobulin epsilon Fc receptor	0.972326	-0.446685
Q91V64	Isoc1	Isochorismatase domain-containing protein 1	0.995554	-0.737867
P39655	Alox12	Polyunsaturated fatty acid lipoxygenase ALOX12	0.84339	-0.406803
Q9ES46	Parvb	Beta-parvin	0.864812	0.194545
O70566	Diaph2	Protein diaphanous homolog 2	0.834937	-1.73646
P61922	Abat	4-aminobutyrate aminotransferase, mitochondrial	0.998773	-4.24576
Q8C6E0	Cfap36	Cilia- and flagella-associated protein 36	0.998549	-4.00022
Q8BLR5	Psd4	PH and SEC7 domain-containing protein 4	0.994533	-1.86167
P97494	Gclc	Glutamate--cysteine ligase catalytic subunit	0.933681	-1.3329
Q9QYE6	Golga5	Golgin subfamily A member 5	0.998045	-0.0369894
O35678	Mgll	Monoglyceride lipase	0.994845	-2.6313
P51432	Plcb3	1-phosphatidylinositol 4,5-bisphosphate phosphodiesterase beta-3	0.98559	-2.99143
A2AQ07	Tubb1	Tubulin beta-1 chain	0.974614	0.38259
Q8C6G8	Wdr26	WD repeat-containing protein 26	0.993717	-2.79233
P24270	Cat	Catalase	0.881949	0.0240493
Q7M6Z4	Kif27	Kinesin-like protein KIF27	0.986588	0.808601
Q9D6F9	Tubb4a	Tubulin beta-4A chain	0.994868	0.0122074
Q9D6V8	Paip2	Polyadenylate-binding protein-interacting protein 2	0.990759	-3.74841
Q9DBX3	Susd2	Sushi domain-containing protein 2	0.963008	-0.936788
Q8R344	Ccdc12	Coiled-coil domain-containing protein 12	0.948545	-1.15247
Q01320	Top2a	DNA topoisomerase 2-alpha	0.980811	-0.273849
P15535	B4galt1	Beta-1,4-galactosyltransferase 1	0.929934	-1.98411
Q9D7A8	Armc1	Armadillo repeat-containing protein 1	0.998884	-3.7024
P70290	Mpp1	55 kDa erythrocyte membrane protein	0.992891	-0.649853
P70677	Casp3	Caspase-3	0.961946	-0.77335
Q9JLQ2	Git2	ARF GTPase-activating protein GIT2	0.966705	-1.29326
P99029	Prdx5	Peroxiredoxin-5, mitochondrial	0.991107	2.53716
Q8CG48	Smc2	Structural maintenance of chromosomes protein 2	0.998606	-2.46038
Q9DC50	Crot	Peroxisomal carnitine O-octanoyltransferase	0.988342	-2.20064
E9PVX6	Mki67	Proliferation marker protein Ki-67	0.95806	-1.07467
Q8VCA8	Scrn2	Secernin-2	0.989884	-0.372074
P04202	Tgfb1	Transforming growth factor beta-1 proprotein	0.986331	-1.02969
Q8R1G2	Cmbl	Carboxymethylenebutenolidase homolog	0.986893	-2.14037
P26952	Il3ra	Interleukin-3 receptor subunit alpha	0.996845	-3.23132
Q8VDQ1	Ptgr2	Prostaglandin reductase 2	0.991583	-1.71159
Q9D903	Ebna1bp2	Probable rRNA-processing protein EBP2	0.987881	-1.00558
Q8R0H9	Gga1	ADP-ribosylation factor-binding protein GGA1	0.994561	-3.57428
Q9JJ80	Rpf2	Ribosome production factor 2 homolog	0.988718	-3.9899
Q8K3X4	Irf2bpl	Probable E3 ubiquitin-protein ligase IRF2BPL	0.958579	-2.8115
P70387	Hfe	Hereditary hemochromatosis protein homolog	0.982648	-3.45239
G3XA59	Lrrc32	Transforming growth factor beta activator LRRC32	0.993567	-3.80522
Q99L20	Gstt3	Glutathione S-transferase theta-3	0.860712	-1.45612
O54724	Cavin1	Caveolae-associated protein 1	0.985302	-0.496646
Q9CQ19	Myl9	Myosin regulatory light polypeptide 9	0.933701	0.321774
Q9ER38	Tor3a	Torsin-3A	0.994066	-2.35357
Q924C1	Xpo5	Exportin-5	0.981676	3.04147
O88796	Rpp30	Ribonuclease P protein subunit p30	0.995141	-2.79016
Q9ERL9	Gucy1a1	Guanylate cyclase soluble subunit alpha-1	0.992752	-3.0872
Q9WVQ5	Apip	Methylthioribulose-1-phosphate dehydratase	0.871625	-1.34089
O70309	Itgb5	Integrin beta-5	0.992346	-3.68833
Q8VCC9	Spon1	Spondin-1	0.880764	-1.03113
Q9D853	Eef1akmt2	EEF1A lysine methyltransferase 2	0.976969	-5.06749
Q8VDF3	Dapk2	Death-associated protein kinase 2	0.978831	-2.42812
Q6P5E6	Gga2	ADP-ribosylation factor-binding protein GGA2	0.993133	-2.53649
Q8VCI5	Pex19	Peroxisomal biogenesis factor 19	0.98611	-3.43625
O09110	Map2k3	Dual specificity mitogen-activated protein kinase kinase 3	0.997718	-3.70053
Q78HU7	Gypc	Glycophorin-C	0.89803	2.57905
Q6V3W6	Drc7	Dynein regulatory complex subunit 7	0.915012	1.87254
P11928	Oas1a	2'-5'-oligoadenylate synthase 1A	0.968449	-5.00834
P70698	Ctps1	CTP synthase 1	0.998604	-3.4537
P03921	Mtnd5	NADH-ubiquinone oxidoreductase chain 5	0.99317	-3.69545
O54819	Tfpi	Tissue factor pathway inhibitor	0.987686	-1.55072
Q0GNC1	Inf2	Inverted formin-2	0.821029	-2.12273
Q9QXY6	Ehd3	EH domain-containing protein 3	0.951012	-0.627143
Q91ZR2	Snx18	Sorting nexin-18	0.975558	-0.804788
Q3UJU9	Rmdn3	Regulator of microtubule dynamics protein 3	0.994923	-1.60211
Q9WUX5	Irag1	Inositol 1,4,5-triphosphate receptor associated 1	0.931146	-1.85263
Q64695	Procr	Endothelial protein C receptor	0.992991	-1.56879
P01648	-	Ig kappa chain V-V region HP 91A3	0.859903	-0.736417
O70165	Fcn1	Ficolin-1	0.983344	-1.36229
Q8R464	Cadm4	Cell adhesion molecule 4	0.909427	-0.772123
P39447	Tjp1	Tight junction protein ZO-1	0.97974	-2.34042
Q9ET22	Dpp7	Dipeptidyl peptidase 2	0.989229	-1.28991
O88851	Rbbp9	Putative hydrolase RBBP9	0.967369	-0.324838
P56380	Nudt2	Bis(5'-nucleosyl)-tetraphosphatase [asymmetrical]	0.990706	-3.38838
P53762	Arnt	Aryl hydrocarbon receptor nuclear translocator	0.993124	2.03116
Q8R2K1	Fuom	Fucose mutarotase	0.984631	-3.1528
Q61129	Cfi	Complement factor I	0.97362	-0.771807
Q8BTJ4	Enpp4	Bis(5'-adenosyl)-triphosphatase enpp4	0.991836	-2.02848
Q5M8N0	Cnrip1	CB1 cannabinoid receptor-interacting protein 1	0.993345	-3.13298
Q63943	Mef2d	Myocyte-specific enhancer factor 2D	0.984446	-0.335583
P34928	Apoc1	Apolipoprotein C-I	0.99691	0.933998
Q569Z5	Ddx46	Probable ATP-dependent RNA helicase DDX46	0.987608	-0.895247
P00920	Ca2	Carbonic anhydrase 2	0.969543	2.58344
Q91W90	Txndc5	Thioredoxin domain-containing protein 5	0.892392	1.23679
Q7TQK5	Ccdc93	Coiled-coil domain-containing protein 93	0.972523	-1.30602
Q62048	Pea15	Astrocytic phosphoprotein PEA-15	0.955776	-0.264942
P34902	Il2rg	Cytokine receptor common subunit gamma	0.97892	-1.58874
P14602	Hspb1	Heat shock protein beta-1	0.998765	0.0374129
P70699	Gaa	Lysosomal alpha-glucosidase	0.945231	-1.72911
O08911	Mapk12	Mitogen-activated protein kinase 12	0.991772	-2.99231
P62492	Rab11a	Ras-related protein Rab-11A	0.988678	-3.94052
P01630	-	Ig kappa chain V-II region 7S34.1	0.998894	0.477398
P51576	P2rx1	P2X purinoceptor 1	0.957005	-1.8976
Q8K0Q5	Arhgap18	Rho GTPase-activating protein 18	0.990081	-1.71104
Q9Z0W3	Nup160	Nuclear pore complex protein Nup160	0.955061	-4.96039
Q9D7X3	Dusp3	Dual specificity protein phosphatase 3	0.973967	0.9797
Q08091	Cnn1	Calponin-1	0.978691	-0.778458
Q71KU9	Fgl1	Fibrinogen-like protein 1	0.826612	-2.08443
P97452	Bop1	Ribosome biogenesis protein BOP1	0.997038	-2.35558
Q9DB16	Cab39l	Calcium-binding protein 39-like	0.995571	-2.49261
P70697	Urod	Uroporphyrinogen decarboxylase	0.995159	-1.2213
Q9CQZ1	Hsbp1	Heat shock factor-binding protein 1	0.905242	-5.23893
Q64277	Bst1	ADP-ribosyl cyclase/cyclic ADP-ribose hydrolase 2	0.98658	-2.29263
Q9CXY9	Pigk	GPI-anchor transamidase	0.99759	-2.49239
Q62159	Rhoc	Rho-related GTP-binding protein RhoC	0.997111	-3.36204
Q3TCH7	Cul4a	Cullin-4A	0.989445	-4.09984
Q8BYI6	Lpcat2	Lysophosphatidylcholine acyltransferase 2	0.986974	-1.78037
Q9CQX8	Kgd4	Alpha-ketoglutarate dehydrogenase component 4	0.99328	0.258394
P97287	Mcl1	Induced myeloid leukemia cell differentiation protein Mcl-1 homolog	0.988362	-3.79626
Q3TMH2	Scrn3	Secernin-3	0.994694	-2.24116
A2A690	Tanc2	Protein TANC2	0.990571	5.84804
P11531	Dmd	Dystrophin	0.99678	-2.2375
P0C605	Prkg1	cGMP-dependent protein kinase 1	0.990978	-1.98285
P98086	C1qa	Complement C1q subcomponent subunit A	0.974386	-1.64139
P35330	Icam2	Intercellular adhesion molecule 2	0.974828	-0.679612
P97930	Dtymk	Thymidylate kinase	0.978028	0.0309112
G5E897	Poglut3	Protein O-glucosyltransferase 3	0.990346	-1.84058
Q9JIM1	Slc29a1	Equilibrative nucleoside transporter 1	0.997198	-3.05521
Q8BMS9	Rassf2	Ras association domain-containing protein 2	0.976875	-0.521436
Q4QQM4	Trp53i11	Tumor protein p53-inducible protein 11	0.995524	0.435249
P10833	Rras	Ras-related protein R-Ras	0.977943	0.782949
Q9WUL7	Arl3	ADP-ribosylation factor-like protein 3	0.997634	-1.10943
P52196	Tst	Thiosulfate sulfurtransferase	0.992304	-1.89197
Q6PFX9	Tnks	Poly [ADP-ribose] polymerase tankyrase-1	0.972421	-0.497928
P60762	Morf4l1	Mortality factor 4-like protein 1	0.995638	-3.69708
Q80UY2	Kcmf1	E3 ubiquitin-protein ligase KCMF1	0.990703	-4.90953
Q8R404	Micos13	MICOS complex subunit MIC13	0.992445	-3.46675
P04919	Slc4a1	Band 3 anion transport protein	0.945446	1.39829
Q80UU2	Rpp38	Ribonuclease P protein subunit p38	0.958572	-3.95929
Q02788	Col6a2	Collagen alpha-2(VI) chain	0.866533	1.25154
Q9ESM6	Gdpd2	Glycerophosphoinositol inositolphosphodiesterase GDPD2	0.923402	1.35867
Q9DBX1	Rgcc	Regulator of cell cycle RGCC	0.977307	-3.69892
Q9QWY8	Asap1	Arf-GAP with SH3 domain, ANK repeat and PH domain-containing protein 1	0.99631	-1.98716
Q9DBF1	Aldh7a1	Alpha-aminoadipic semialdehyde dehydrogenase	0.96901	-1.2918
P28271	Aco1	Cytoplasmic aconitate hydratase	0.995333	-0.342103
Q9EPL0	Xylt2	Xylosyltransferase 2	0.978198	3.35817
Q68FF6	Git1	ARF GTPase-activating protein GIT1	0.996883	-3.9686
P28293	Ctsg	Cathepsin G	0.821873	-1.272
Q9ESL4	Map3k20	Mitogen-activated protein kinase kinase kinase 20	0.983157	-1.75088
P16301	Lcat	Phosphatidylcholine-sterol acyltransferase	0.983934	-1.1602
Q8BYB9	Poglut1	Protein O-glucosyltransferase 1	0.977909	-2.27421
P55302	Lrpap1	Alpha-2-macroglobulin receptor-associated protein	0.883539	-1.20097
Q6NXI6	Rprd2	Regulation of nuclear pre-mRNA domain-containing protein 2	0.991151	-2.01382
Q8BIJ7	Rufy1	RUN and FYVE domain-containing protein 1	0.984269	-1.12736

## Sheet: Liver_Cluster1
UniProt Accession	Gene Symbol	UniProt Protein Name	Membership_Value	Avg_Expression
P01899	H2-D1	H-2 class I histocompatibility antigen, D-B alpha chain	0.949304	-0.217443
Q9WVA4	Tagln2	Transgelin-2	0.955999	0.046949
Q99K41	Emilin1	EMILIN-1	0.611905	-0.929373
O35955	Psmb10	Proteasome subunit beta type-10	0.818053	-1.00881
P10107	Anxa1	Annexin A1	0.86019	-1.48666
Q9Z126	Pf4	Platelet factor 4	0.787309	-0.80627
P26039	Tln1	Talin-1	0.929024	-0.579314
Q8BG07	Pld4	5'-3' exonuclease PLD4	0.682799	-1.89044
P24452	Capg	Macrophage-capping protein	0.903578	-1.85607
Q9Z0J0	Npc2	NPC intracellular cholesterol transporter 2	0.921911	-0.078609
P20152	Vim	Vimentin	0.923625	0.357818
Q99PT1	Arhgdia	Rho GDP-dissociation inhibitor 1	0.673946	0.7465
Q9DBX3	Susd2	Sushi domain-containing protein 2	0.67492	-2.32813
Q8K0T0	Rtn1	Reticulon-1	0.855804	-1.63418
P16110	Lgals3	Galectin-3	0.913041	-1.18143
P45376	Akr1b1	Aldo-keto reductase family 1 member B1	0.872607	0.127738
Q9D8T2	Gsdmd	Gasdermin-D	0.786486	-0.885547
P52480	Pkm	Pyruvate kinase PKM	0.868841	-1.2802
P70194	Clec4f	C-type lectin domain family 4 member F	0.938624	-0.666297
Q3U5Q7	Cmpk2	UMP-CMP kinase 2, mitochondrial	0.890738	-0.0393071
Q8VDD5	Myh9	Myosin-9	0.821616	-0.076818
Q9JJU8	Sh3bgrl	Adapter Sh3bgrl	0.706643	0.629387
Q9Z1Q5	Clic1	Chloride intracellular channel protein 1	0.804529	-0.787325
Q9JKF1	Iqgap1	Ras GTPase-activating-like protein IQGAP1	0.956228	-1.76894
Q61233	Lcp1	Plastin-2	0.91564	0.27829
P28063	Psmb8	Proteasome subunit beta type-8	0.852601	-0.127379
Q9CQI6	Cotl1	Coactosin-like protein	0.743026	-0.276603
Q9D8Y0	Efhd2	EF-hand domain-containing protein D2	0.803102	-0.248909
O35639	Anxa3	Annexin A3	0.930327	-0.802547
Q62318	Trim28	Transcription intermediary factor 1-beta	0.624301	-0.864334
Q9QY24	Zbp1	Z-DNA-binding protein 1	0.924767	-2.16721
P14901	Hmox1	Heme oxygenase 1	0.769629	-0.9235
Q9D1G2	Pmvk	Phosphomevalonate kinase	0.617904	-0.647705
Q8BTM8	Flna	Filamin-A	0.935481	-1.58606
Q9D8U8	Snx5	Sorting nexin-5	0.78147	-0.388271
Q9CPW4	Arpc5	Actin-related protein 2/3 complex subunit 5	0.78287	0.63032
Q91VW3	Sh3bgrl3	SH3 domain-binding glutamic acid-rich-like protein 3	0.935642	-0.729613
P42225	Stat1	Signal transducer and activator of transcription 1	0.790227	-1.57945
P28076	Psmb9	Proteasome subunit beta type-9	0.798522	-0.747293
Q8C1B7	Septin11	Septin-11	0.721404	-1.61553
Q6WVG3	Kctd12	BTB/POZ domain-containing protein KCTD12	0.674059	-1.64218
Q7TPR4	Actn1	Alpha-actinin-1	0.745042	-0.902641
Q6P069	Sri	Sorcin	0.732101	-0.241131
Q6Q899	Rigi	Antiviral innate immune response receptor RIG-I	0.796013	-1.88037
Q05144	Rac2	Ras-related C3 botulinum toxin substrate 2	0.969679	-1.92798
P22437	Ptgs1	Prostaglandin G/H synthase 1	0.694921	-1.994
Q9R233	Tapbp	Tapasin	0.635397	-0.423622
Q01730	Rsu1	Ras suppressor protein 1	0.634208	-1.63111
Q61599	Arhgdib	Rho GDP-dissociation inhibitor 2	0.68323	-1.57492
Q60854	Serpinb6	Serpin B6	0.825084	-0.403285
P49710	Hcls1	Hematopoietic lineage cell-specific protein	0.823322	-1.7198
Q02105	C1qc	Complement C1q subcomponent subunit C	0.650636	-2.6487
Q9CQW9	Ifitm3	Interferon-induced transmembrane protein 3	0.853613	-0.0859251
Q99P72	Rtn4	Reticulon-4	0.665417	-0.525973
O89053	Coro1a	Coronin-1A	0.854364	-1.29385
P42208	Septin2	Septin-2	0.641139	-0.180245
Q9CWK8	Snx2	Sorting nexin-2	0.703124	-0.277109
Q8K1B8	Fermt3	Fermitin family homolog 3	0.752789	-2.22963
O89086	Rbm3	RNA-binding protein 3	0.845485	-1.67858
Q6PDN3	Mylk	Myosin light chain kinase, smooth muscle	0.677959	-0.683864
Q61768	Kif5b	Kinesin-1 heavy chain	0.854551	-1.93896
P08113	Hsp90b1	Endoplasmin	0.831973	1.12848
Q64727	Vcl	Vinculin	0.699896	-0.0455166
Q920E5	Fdps	Farnesyl pyrophosphate synthase	0.7581	1.29818
Q99JY3	Gimap4	GTPase IMAP family member 4	0.826678	-1.68147
Q8BFZ3	Actbl2	Beta-actin-like protein 2	0.762255	3.02068
Q8VDJ3	Hdlbp	Vigilin	0.755013	0.166901
P30933	Svs5	Seminal vesicle secretory protein 5	0.65762	-1.79519
Q9JJX6	P2rx4	P2X purinoceptor 4	0.770943	-1.64641
Q9JM76	Arpc3	Actin-related protein 2/3 complex subunit 3	0.733578	0.170841
Q6P8X1	Snx6	Sorting nexin-6	0.711136	-1.2101
Q9JHQ5	Lztfl1	Leucine zipper transcription factor-like protein 1	0.736144	-0.767268
A4Q9F0	Ttll7	Tubulin polyglutamylase TTLL7	0.670542	1.09487
Q60605	Myl6	Myosin light polypeptide 6	0.643983	1.48217
Q8VC31	Ccdc9	Coiled-coil domain-containing protein 9	0.643299	-0.469829
Q8CH40	Nudt6	Nucleoside diphosphate-linked moiety X motif 6	0.642066	-1.73484

[truncated: 3 more sheets: Liver_Cluster2, Liver_Cluster3, Liver_Cluster4]
