# Supplementary material for: Proteomic aging signatures across mouse organs and life stages
Source: EMBO J. 2025 Jul 15;44(16):4631–60. doi: 10.1038/s44318-025-00509-x (PMC12361549; doi:10.1038/s44318-025-00509-x)
Supplement: Supplementary file 8 — Dataset EV5 [file 44318_2025_509_MOESM8_ESM.xlsx]

## Sheet: Dataset EV5
Dataset EV5. Shared age-DEPs including blood proteome for various mouse organs.
Legend: Common age-DEPs are indicated for two or more organs as shown in the Upset plot (Fig 4B). The 8 assessed mouse organs include- the brain, heart, lung, liver, kidney, spleen, skeletal muscle, and testis. Organs were harvested from male C57BL/6J mice at 3, 5, 8, 14, 20 and 26 months. Abbreviations: Kd- kidney, Lv- liver, Sp- spleen, and SM- skeletal muscle.

## Sheet: Kd_Sp_DEPs
UniProt Accession	UniProt Protein Name	Gene Symbol
Q8VC03	Echinoderm microtubule-associated protein-like 3	Eml3
Q07797	Galectin-3-binding protein	Lgals3bp
Q9WV32	Actin-related protein 2/3 complex subunit 1B	Arpc1b
P39061	Collagen alpha-1(XVIII) chain	Col18a1
O35206	Collagen alpha-1(XV) chain	Col15a1
Q62188	Dihydropyrimidinase-related protein 3	Dpysl3
Q8R5A3	Amyloid beta A4 precursor protein-binding family B member 1-interacting protein	Apbb1ip
P28653	Biglycan	Bgn
P54320	Elastin	Eln
Q91ZX7	Prolow-density lipoprotein receptor-related protein 1	Lrp1
Q61233	Plastin-2	Lcp1
P97298	Pigment epithelium-derived factor	Serpinf1
Q9ERL7	Glia maturation factor gamma	Gmfg
O08992	Syntenin-1	Sdcbp
P24452	Macrophage-capping protein	Capg
A6X935	Inter alpha-trypsin inhibitor, heavy chain 4	Itih4
P14483	H-2 class II histocompatibility antigen, A beta chain	H2-Ab1
Q640N1	Adipocyte enhancer-binding protein 1	Aebp1
Q99K41	EMILIN-1	Emilin1
P51437	Cathelicidin antimicrobial peptide	Camp
O35639	Annexin A3	Anxa3
O89053	Coronin-1A	Coro1a
Q9DCW4	Electron transfer flavoprotein subunit beta	Etfb
Q61599	Rho GDP-dissociation inhibitor 2	Arhgdib
P29788	Vitronectin	Vtn
P07743	BPI fold-containing family A member 2	Bpifa2
Q61702	Inter-alpha-trypsin inhibitor heavy chain H1	Itih1
P43025	Tetranectin	Clec3b
O35955	Proteasome subunit beta type-10	Psmb10
Q00915	Retinol-binding protein 1	Rbp1
P10810	Monocyte differentiation antigen CD14	Cd14
Q9D8Y0	EF-hand domain-containing protein D2	Efhd2
Q91WG0	Acylcarnitine hydrolase	Ces2c
Q78JT3	3-hydroxyanthranilate 3,4-dioxygenase	Haao
Q60710	Deoxynucleoside triphosphate triphosphohydrolase SAMHD1	Samhd1
Q8JZN5	Complex I assembly factor ACAD9, mitochondrial	Acad9
Q99LB2	Dehydrogenase/reductase SDR family member 4	Dhrs4
Q06890	Clusterin	Clu
P21614	Vitamin D-binding protein	Gc
Q80X19	Collagen alpha-1(XIV) chain	Col14a1
Q08761	Vitamin K-dependent protein S	Pros1
P09813	Apolipoprotein A-II	Apoa2
P49710	Hematopoietic lineage cell-specific protein	Hcls1
P19324	Serpin H1	Serpinh1
Q9CX80	Cytoglobin	Cygb
Q8K4Q8	Collectin-12	Colec12
P19221	Prothrombin	F2
P97290	Plasma protease C1 inhibitor	Serping1
Q91V80	Apolipoprotein F	Apof
P11859	Angiotensinogen	Agt
P07214	SPARC	Sparc
Q61704	Inter-alpha-trypsin inhibitor heavy chain H3	Itih3
Q91WP6	Serine protease inhibitor A3N	Serpina3n
P06728	Apolipoprotein A-IV	Apoa4
P48453	Serine/threonine-protein phosphatase 2B catalytic subunit beta isoform	Ppp3cb
Q9JHI5	Isovaleryl-CoA dehydrogenase, mitochondrial	Ivd
Q91X52	L-xylulose reductase	Dcxr
P11276	Fibronectin	Fn1
Q07417	Short-chain specific acyl-CoA dehydrogenase, mitochondrial	Acads
P06683	Complement component C9	C9
P04441	H-2 class II histocompatibility antigen gamma chain	Cd74
Q61147	Ceruloplasmin	Cp
Q8VCC9	Spondin-1	Spon1
Q921I1	Serotransferrin	Tf
Q64449	C-type mannose receptor 2	Mrc2
Q8BUY8	G-protein coupled receptor-associated sorting protein 2	Gprasp2
Q5FW60	Major urinary protein 20	Mup20
P70429	Ena/VASP-like protein	Evl
P21956	Lactadherin	Mfge8
Q6WVG3	BTB/POZ domain-containing protein KCTD12	Kctd12
P97372	Proteasome activator complex subunit 2	Psme2
Q9DBF1	Alpha-aminoadipic semialdehyde dehydrogenase	Aldh7a1
P97823	Acyl-protein thioesterase 1	Lypla1
P03930	ATP synthase protein 8	Mtatp8
Q9ESB3	Histidine-rich glycoprotein	Hrg
Q8BG07	5'-3' exonuclease PLD4	Pld4
Q8R2Y2	Cell surface glycoprotein MUC18	Mcam
P33622	Apolipoprotein C-III	Apoc3
Q61703	Inter-alpha-trypsin inhibitor heavy chain H2	Itih2
P01872	Immunoglobulin heavy constant mu	Ighm
P01898	H-2 class I histocompatibility antigen, Q10 alpha chain	H2-Q10
Q91VW3	SH3 domain-binding glutamic acid-rich-like protein 3	Sh3bgrl3
P01027	Complement C3	C3
Q8BFR5	Elongation factor Tu, mitochondrial	Tufm
Q9D517	1-acyl-sn-glycerol-3-phosphate acyltransferase gamma	Agpat3
Q03734	Serine protease inhibitor A3M	Serpina3m
P41317	Mannose-binding protein C	Mbl2
P31996	Macrosialin	Cd68
Q69ZN7	Myoferlin	Myof
Q9R118	Serine protease HTRA1	Htra1
Q9DCS3	Enoyl-[acyl-carrier-protein] reductase, mitochondrial	Mecr
Q01339	Beta-2-glycoprotein 1	Apoh
P42125	Enoyl-CoA delta isomerase 1, mitochondrial	Eci1
Q64726	Zinc-alpha-2-glycoprotein	Azgp1
Q8K0E8	Fibrinogen beta chain	Fgb
P51174	Long-chain specific acyl-CoA dehydrogenase, mitochondrial	Acadl
P06800	Receptor-type tyrosine-protein phosphatase C	Ptprc
Q61838	Pregnancy zone protein	Pzp
Q9WTP6	Adenylate kinase 2, mitochondrial	Ak2
P01029	Complement C4-B	C4b
P82198	Transforming growth factor-beta-induced protein ig-h3	Tgfbi
Q9QXC1	Fetuin-B	Fetub
Q99LC5	Electron transfer flavoprotein subunit alpha, mitochondrial	Etfa
Q60847	Collagen alpha-1(XII) chain	Col12a1
P63038	60 kDa heat shock protein, mitochondrial	Hspd1
Q8CHT0	Delta-1-pyrroline-5-carboxylate dehydrogenase, mitochondrial	Aldh4a1
P04186	Complement factor B	Cfb
P11930	Acyl-coenzyme A diphosphatase NUDT19	Nudt19
Q07235	Glia-derived nexin	Serpine2
Q61129	Complement factor I	Cfi
Q8QZS1	3-hydroxyisobutyryl-CoA hydrolase, mitochondrial	Hibch
Q8VDD5	Myosin-9	Myh9
Q9Z2I9	Succinate--CoA ligase [ADP-forming] subunit beta, mitochondrial	Sucla2
Q8C407	Protein YIPF4	Yipf4
Q05793	Basement membrane-specific heparan sulfate proteoglycan core protein	Hspg2
Q02788	Collagen alpha-2(VI) chain	Col6a2
Q9DBC7	cAMP-dependent protein kinase type I-alpha regulatory subunit	Prkar1a
Q91X72	Hemopexin	Hpx
P12246	Serum amyloid P-component	Apcs
P06684	Complement C5	C5
P29351	Tyrosine-protein phosphatase non-receptor type 6	Ptpn6
P28076	Proteasome subunit beta type-9	Psmb9
P40124	Adenylyl cyclase-associated protein 1	Cap1
Q8VCG4	Complement component C8 gamma chain	C8g
Q8R550	SH3 domain-containing kinase-binding protein 1	Sh3kbp1
Q07456	Protein AMBP	Ambp
Q8VCM7	Fibrinogen gamma chain	Fgg
P42225	Signal transducer and activator of transcription 1	Stat1
Q9JKF1	Ras GTPase-activating-like protein IQGAP1	Iqgap1
P01631	Ig kappa chain V-II region 26-10	-
P01902	H-2 class I histocompatibility antigen, K-D alpha chain	H2-K1
P01837	Immunoglobulin kappa constant	Igkc
B2RXR6	Serine/threonine-protein phosphatase 6 regulatory ankyrin repeat subunit B	Ankrd44
Q8BJD1	Inter-alpha-trypsin inhibitor heavy chain H5	Itih5
Q8VCR7	Putative protein-lysine deacylase ABHD14B	Abhd14b
P24549	Aldehyde dehydrogenase 1A1	Aldh1a1
Q3UQ28	Peroxidasin homolog	Pxdn
P16460	Argininosuccinate synthase	Ass1
P97371	Proteasome activator complex subunit 1	Psme1
P29699	Alpha-2-HS-glycoprotein	Ahsg
P13020	Gelsolin	Gsn
Q9DBD0	Inhibitor of carbonic anhydrase	Inhca
P38647	Stress-70 protein, mitochondrial	Hspa9
O54782	Epididymis-specific alpha-mannosidase	Man2b2
Q9CZN7	Serine hydroxymethyltransferase, mitochondrial	Shmt2
Q91V76	Ester hydrolase C11orf54 homolog	4931406C07Rik
Q9WVL0	Maleylacetoacetate isomerase	Gstz1
Q922H2	[Pyruvate dehydrogenase (acetyl-transferring)] kinase isozyme 3, mitochondrial	Pdk3
P10605	Cathepsin B	Ctsb
P24270	Catalase	Cat
Q9DC50	Peroxisomal carnitine O-octanoyltransferase	Crot
Q00519	Xanthine dehydrogenase/oxidase	Xdh
P84096	Rho-related GTP-binding protein RhoG	Rhog
Q9CVB6	Actin-related protein 2/3 complex subunit 2	Arpc2
Q9DCZ4	MICOS complex subunit Mic26	Apoo
P32020	Sterol carrier protein 2	Scp2
P28063	Proteasome subunit beta type-8	Psmb8
Q8BMF4	Dihydrolipoyllysine-residue acetyltransferase component of pyruvate dehydrogenase complex, mitochondrial	Dlat
P08226	Apolipoprotein E	Apoe
P43406	Integrin alpha-V	Itgav
P06909	Complement factor H	Cfh
Q9CQE5	Regulator of G-protein signaling 10	Rgs10
P23953	Carboxylesterase 1C	Ces1c
Q8BND5	Sulfhydryl oxidase 1	Qsox1
Q99JR1	Sideroflexin-1	Sfxn1
P29452	Caspase-1	Casp1
O55125	Protein NipSnap homolog 1	Nipsnap1
P20918	Plasminogen	Plg
Q99L13	3-hydroxyisobutyrate dehydrogenase, mitochondrial	Hibadh
Q9JHU9	Inositol-3-phosphate synthase 1	Isyna1
Q9WTP7	GTP:AMP phosphotransferase AK3, mitochondrial	Ak3
P97434	Myosin phosphatase Rho-interacting protein	Mprip
E9Q414	Apolipoprotein B-100	Apob
Q3TCN2	Putative phospholipase B-like 2	Plbd2
P20060	Beta-hexosaminidase subunit beta	Hexb
Q8R121	Protein Z-dependent protease inhibitor	Serpina10
P10493	Nidogen-1	Nid1
Q8K182	Complement component C8 alpha chain	C8a
P01899	H-2 class I histocompatibility antigen, D-B alpha chain	H2-D1
O88322	Nidogen-2	Nid2
Q62348	Translin	Tsn
P99029	Peroxiredoxin-5, mitochondrial	Prdx5
Q64345	Interferon-induced protein with tetratricopeptide repeats 3	Ifit3
Q2KN98	Cytospin-A	Specc1l
Q62318	Transcription intermediary factor 1-beta	Trim28
Q9CZE3	Ras-related protein Rab-32	Rab32
Q9DB77	Cytochrome b-c1 complex subunit 2, mitochondrial	Uqcrc2
P51881	ADP/ATP translocase 2	Slc25a5
Q80UG5	Septin-9	Septin9
Q8VI78	Phospholipase A1 member A	Pla1a
P70389	Insulin-like growth factor-binding protein complex acid labile subunit	Igfals
Q60590	Alpha-1-acid glycoprotein 1	Orm1
P22599	Alpha-1-antitrypsin 1-2	Serpina1b
Q9ET22	Dipeptidyl peptidase 2	Dpp7
Q8C1B7	Septin-11	Septin11
Q03265	ATP synthase subunit alpha, mitochondrial	Atp5f1a
P04104	Keratin, type II cytoskeletal 1	Krt1
Q60936	Atypical kinase COQ8A, mitochondrial	Coq8a
Q8BK67	Protein RCC2	Rcc2
Q9R233	Tapasin	Tapbp
P14106	Complement C1q subcomponent subunit B	C1qb
P49182	Heparin cofactor 2	Serpind1
P19783	Cytochrome c oxidase subunit 4 isoform 1, mitochondrial	Cox4i1
Q8BPB0	MOB kinase activator 1B	Mob1b
Q8VCS0	N-acetylmuramoyl-L-alanine amidase	Pglyrp2
Q9JJN5	Carboxypeptidase N catalytic chain	Cpn1
Q6ZQI3	Malectin	Mlec
Q8R1G2	Carboxymethylenebutenolidase homolog	Cmbl
P70460	Vasodilator-stimulated phosphoprotein	Vasp
O08677	Kininogen-1	Kng1
Q99KI0	Aconitate hydratase, mitochondrial	Aco2
Q00897	Alpha-1-antitrypsin 1-4	Serpina1d
O54865	Guanylate cyclase soluble subunit beta-1	Gucy1b1
Q99JR5	Tubulointerstitial nephritis antigen-like	Tinagl1
P09055	Integrin beta-1	Itgb1
Q9ERL9	Guanylate cyclase soluble subunit alpha-1	Gucy1a1
P16675	Lysosomal protective protein	Ctsa
P50247	Adenosylhomocysteinase	Ahcy
E9PV24	Fibrinogen alpha chain	Fga
Q80YC5	Coagulation factor XII	F12
Q3TMH2	Secernin-3	Scrn3
P03977	Ig kappa chain V-III region 50S10.1	-
Q61268	Apolipoprotein C-IV	Apoc4
P39749	Flap endonuclease 1	Fen1
P37804	Transgelin	Tagln
Q9D172	Glutamine amidotransferase-like class 1 domain-containing protein 3, mitochondrial	Gatd3
P08249	Malate dehydrogenase, mitochondrial	Mdh2
Q9D6R2	Isocitrate dehydrogenase [NAD] subunit alpha, mitochondrial	Idh3a
P47753	F-actin-capping protein subunit alpha-1	Capza1
P09411	Phosphoglycerate kinase 1	Pgk1
P52196	Thiosulfate sulfurtransferase	Tst
P70274	Selenoprotein P	Selenop
P23198	Chromobox protein homolog 3	Cbx3
Q91W90	Thioredoxin domain-containing protein 5	Txndc5
O35892	Nuclear autoantigen Sp-100	Sp100
Q9D708	Protein S100-A16	S100a16
P18528	Ig heavy chain V region 6.96	-
Q9CPQ1	Cytochrome c oxidase subunit 6C	Cox6c
P20108	Thioredoxin-dependent peroxide reductase, mitochondrial	Prdx3
Q9D8T3	GTPase RhebL1	Rhebl1
Q8K2B3	Succinate dehydrogenase [ubiquinone] flavoprotein subunit, mitochondrial	Sdha
P97429	Annexin A4	Anxa4
Q9JK53	Prolargin	Prelp
Q9QZF2	Glypican-1	Gpc1
Q9CZR2	N-acetylated-alpha-linked acidic dipeptidase 2	Naalad2
Q06185	ATP synthase subunit e, mitochondrial	Atp5me
Q7TSV4	Phosphopentomutase	Pgm2
O35405	5'-3' exonuclease PLD3	Pld3
P14824	Annexin A6	Anxa6
P30355	Arachidonate 5-lipoxygenase-activating protein	Alox5ap
A2ASQ1	Agrin	Agrn
Q8BH35	Complement component C8 beta chain	C8b
O35459	Delta(3,5)-Delta(2,4)-dienoyl-CoA isomerase, mitochondrial	Ech1
Q91WN1	DnaJ homolog subfamily C member 9	Dnajc9
P05202	Aspartate aminotransferase, mitochondrial	Got2
P01636	Ig kappa chain V-V region MOPC 149	-
P02468	Laminin subunit gamma-1	Lamc1
Q9CQC7	NADH dehydrogenase [ubiquinone] 1 beta subcomplex subunit 4	Ndufb4
P28271	Cytoplasmic aconitate hydratase	Aco1
P19536	Cytochrome c oxidase subunit 5B, mitochondrial	Cox5b
Q9WTQ5	A-kinase anchor protein 12	Akap12
Q8C079	Striatin-interacting protein 1	Strip1
O70433	Four and a half LIM domains protein 2	Fhl2
Q9CR68	Cytochrome b-c1 complex subunit Rieske, mitochondrial	Uqcrfs1
Q9DBX3	Sushi domain-containing protein 2	Susd2
Q61581	Insulin-like growth factor-binding protein 7	Igfbp7
P68510	14-3-3 protein eta	Ywhah
Q8BP40	Lysophosphatidic acid phosphatase type 6	Acp6
P16294	Coagulation factor IX	F9
Q9D2G2	Dihydrolipoyllysine-residue succinyltransferase component of 2-oxoglutarate dehydrogenase complex, mitochondrial	Dlst
P09470	Angiotensin-converting enzyme	Ace
O89020	Afamin	Afm
P18525	Ig heavy chain V region 5-84	-
Q8CAQ8	MICOS complex subunit Mic60	Immt
Q09014	Neutrophil cytosol factor 1	Ncf1
Q8R2Z5	von Willebrand factor A domain-containing protein 1	Vwa1
Q8K262	Placenta-specific protein 9	Plac9
Q9CQ75	NADH dehydrogenase [ubiquinone] 1 alpha subcomplex subunit 2	Ndufa2
D0QMC3	Myeloid cell nuclear differentiation antigen-like protein	Mndal
P01831	Thy-1 membrane glycoprotein	Thy1
P35486	Pyruvate dehydrogenase E1 component subunit alpha, somatic form, mitochondrial	Pdha1
Q07813	Apoptosis regulator BAX	Bax
P16301	Phosphatidylcholine-sterol acyltransferase	Lcat
Q60631	Growth factor receptor-bound protein 2	Grb2
Q91UZ4	Prolyl hydroxylase EGLN3	Egln3
Q9Z0X1	Apoptosis-inducing factor 1, mitochondrial	Aifm1
Q78IK4	MICOS complex subunit Mic27	Apool
P24638	Lysosomal acid phosphatase	Acp2
Q8BG05	Heterogeneous nuclear ribonucleoprotein A3	Hnrnpa3
Q9CY97	RNA polymerase II subunit A C-terminal domain phosphatase SSU72	Ssu72
Q08093	Calponin-2	Cnn2
Q9DBB9	Carboxypeptidase N subunit 2	Cpn2
Q8VEM8	Solute carrier family 25 member 3	Slc25a3
O09131	Glutathione S-transferase omega-1	Gsto1
Q4VBE4	Pikachurin	Egflam
O35855	Branched-chain-amino-acid aminotransferase, mitochondrial	Bcat2
Q8C7G5	Apolipoprotein A-V	Apoa5
P07901	Heat shock protein HSP 90-alpha	Hsp90aa1
O35988	Syndecan-4	Sdc4
Q08879	Fibulin-1	Fbln1
P01878	Ig alpha chain C region	-
Q3TBD2	Rho GTPase-activating protein 45	Arhgap45
Q9CQZ6	NADH dehydrogenase [ubiquinone] 1 beta subcomplex subunit 3	Ndufb3
P61922	4-aminobutyrate aminotransferase, mitochondrial	Abat
Q8VC30	Triokinase/FMN cyclase	Tkfc
Q3UTJ2	Sorbin and SH3 domain-containing protein 2	Sorbs2
Q8BV49	Pyrin and HIN domain-containing protein 1	Pyhin1
P59999	Actin-related protein 2/3 complex subunit 4	Arpc4
Q8CFX1	GDH/6PGL endoplasmic bifunctional protein	H6pd
Q9CPU2	NADH dehydrogenase [ubiquinone] 1 beta subcomplex subunit 2, mitochondrial	Ndufb2
Q5SXY1	Cytospin-B	Specc1
P11438	Lysosome-associated membrane glycoprotein 1	Lamp1
Q01279	Epidermal growth factor receptor	Egfr
Q9CQQ7	ATP synthase F(0) complex subunit B1, mitochondrial	Atp5pb
P02469	Laminin subunit beta-1	Lamb1
O88696	ATP-dependent Clp protease proteolytic subunit, mitochondrial	Clpp
P06330	Ig heavy chain V region AC38 205.12	-
Q60854	Serpin B6	Serpinb6
Q8BX02	KN motif and ankyrin repeat domain-containing protein 2	Kank2
P01867	Immunoglobulin heavy constant gamma 2B	Ighg2b
Q99LP6	GrpE protein homolog 1, mitochondrial	Grpel1
O55131	Septin-7	Septin7
Q8BKG3	Inactive tyrosine-protein kinase 7	Ptk7
Q8R404	MICOS complex subunit MIC13	Micos13
P04919	Band 3 anion transport protein	Slc4a1
O09164	Extracellular superoxide dismutase [Cu-Zn]	Sod3
P17918	Proliferating cell nuclear antigen	Pcna
Q71KU9	Fibrinogen-like protein 1	Fgl1
P97333	Neuropilin-1	Nrp1
Q91ZJ5	UTP--glucose-1-phosphate uridylyltransferase	Ugp2
Q9WUM3	Coronin-1B	Coro1b
Q921T2	Torsin-1A-interacting protein 1	Tor1aip1
Q99JY9	Actin-related protein 3	Actr3
P14733	Lamin-B1	Lmnb1
P27656	Hepatic triacylglycerol lipase	Lipc
Q9Z0S1	3'(2'),5'-bisphosphate nucleotidase 1	Bpnt1
P03953	Complement factor D	Cfd
P18524	Ig heavy chain V region RF	-
Q6PHU5	Sortilin	Sort1
Q9Z0M6	Adhesion G protein-coupled receptor E5	Adgre5
Q8CIN4	Serine/threonine-protein kinase PAK 2	Pak2
Q8K124	Pleckstrin homology domain-containing family O member 2	Plekho2
Q8C3W1	Uncharacterized protein C1orf198 homolog	2310022B05Rik
Q3THS6	S-adenosylmethionine synthase isoform type-2	Mat2a
P01654	Ig kappa chain V-III region PC 2880/PC 1229	-
P97742	Carnitine O-palmitoyltransferase 1, liver isoform	Cpt1a
P17047	Lysosome-associated membrane glycoprotein 2	Lamp2
P30681	High mobility group protein B2	Hmgb2
O35129	Prohibitin-2	Phb2
P47757	F-actin-capping protein subunit beta	Capzb
Q9CPP6	NADH dehydrogenase [ubiquinone] 1 alpha subcomplex subunit 5	Ndufa5
P01786	Ig heavy chain V region MOPC 47A	-
Q9Z0P5	Twinfilin-2	Twf2
Q91YI0	Argininosuccinate lyase	Asl
P07724	Albumin	Alb
P11152	Lipoprotein lipase	Lpl
P01642	Ig kappa chain V-V region L7	Gm10881
Q9EST5	Acidic leucine-rich nuclear phosphoprotein 32 family member B	Anp32b
Q62470	Integrin alpha-3	Itga3
P14602	Heat shock protein beta-1	Hspb1
Q62048	Astrocytic phosphoprotein PEA-15	Pea15
P04939	Major urinary protein 3	Mup3
Q91YE8	Synaptopodin-2	Synpo2
Q8BJS4	SUN domain-containing protein 2	Sun2
P55065	Phospholipid transfer protein	Pltp
O09111	NADH dehydrogenase [ubiquinone] 1 beta subcomplex subunit 11, mitochondrial	Ndufb11
Q9CRB9	MICOS complex subunit Mic19	Chchd3
Q9CZU6	Citrate synthase, mitochondrial	Cs
Q80VJ3	5-hydroxymethyl-dUMP N-hydrolase	Dnph1
Q61247	Alpha-2-antiplasmin	Serpinf2
P98086	Complement C1q subcomponent subunit A	C1qa
P43276	Histone H1.5	H1-5
Q9Z1Q9	Valine--tRNA ligase	Vars1
Q91VI7	Ribonuclease inhibitor	Rnh1
P61939	Thyroxine-binding globulin	Serpina7
Q791V5	Mitochondrial carrier homolog 2	Mtch2
Q8VDN2	Sodium/potassium-transporting ATPase subunit alpha-1	Atp1a1
Q9QZD8	Mitochondrial dicarboxylate carrier	Slc25a10
Q8R3Q6	Protein MIX23	Mix23
Q99PT1	Rho GDP-dissociation inhibitor 1	Arhgdia
Q61176	Arginase-1	Arg1
Q9R182	Angiopoietin-related protein 3	Angptl3
P55772	Ectonucleoside triphosphate diphosphohydrolase 1	Entpd1
Q8C4U3	Secreted frizzled-related protein 1	Sfrp1
P70290	55 kDa erythrocyte membrane protein	Mpp1
Q9D0M3	Cytochrome c1, heme protein, mitochondrial	Cyc1
G5E897	Protein O-glucosyltransferase 3	Poglut3
O70362	Phosphatidylinositol-glycan-specific phospholipase D	Gpld1
P48771	Cytochrome c oxidase subunit 7A2, mitochondrial	Cox7a2
P41241	Tyrosine-protein kinase CSK	Csk
Q61699	Heat shock protein 105 kDa	Hsph1
P48962	ADP/ATP translocase 1	Slc25a4
P21958	Antigen peptide transporter 1	Tap1
Q9CZ13	Cytochrome b-c1 complex subunit 1, mitochondrial	Uqcrc1
P19973	Lymphocyte-specific protein 1	Lsp1
P16406	Glutamyl aminopeptidase	Enpep
P07361	Alpha-1-acid glycoprotein 2	Orm2
E9Q394	A-kinase anchor protein 13	Akap13
Q9D2V7	Coronin-7	Coro7
P28078	Class II histocompatibility antigen, M alpha chain	H2-DMa
Q8CCH2	NHL repeat-containing protein 3	Nhlrc3
Q9CR62	Mitochondrial 2-oxoglutarate/malate carrier protein	Slc25a11
Q9ERI6	Retinol dehydrogenase 14	Rdh14
Q60963	Platelet-activating factor acetylhydrolase	Pla2g7
P14847	C-reactive protein	Crp
Q9EQU5	Protein SET	Set
O89112	Glutathione S-transferase LANCL1	Lancl1
P08003	Protein disulfide-isomerase A4	Pdia4
Q922U1	U4/U6 small nuclear ribonucleoprotein Prp3	Prpf3
Q00724	Retinol-binding protein 4	Rbp4
Q9QXY6	EH domain-containing protein 3	Ehd3
Q02357	Ankyrin-1	Ank1
Q9CX86	Heterogeneous nuclear ribonucleoprotein A0	Hnrnpa0
P28352	DNA repair nuclease/redox regulator APEX1	Apex1
P28665	Murinoglobulin-1	Mug1
P70404	Isocitrate dehydrogenase [NAD] subunit gamma 1, mitochondrial	Idh3g
Q9WV98	Mitochondrial import inner membrane translocase subunit Tim9	Timm9
Q05117	Tartrate-resistant acid phosphatase type 5	Acp5
Q923D4	Splicing factor 3B subunit 5	Sf3b5
Q61646	Haptoglobin	Hp
Q9DCJ5	NADH dehydrogenase [ubiquinone] 1 alpha subcomplex subunit 8	Ndufa8
Q91VR2	ATP synthase subunit gamma, mitochondrial	Atp5f1c
Q8BU11	TOX high mobility group box family member 4	Tox4
Q9DCM0	Persulfide dioxygenase ETHE1, mitochondrial	Ethe1
Q9D9V3	Ethylmalonyl-CoA decarboxylase	Echdc1
Q6PHZ2	Calcium/calmodulin-dependent protein kinase type II subunit delta	Camk2d
Q61805	Lipopolysaccharide-binding protein	Lbp
O54941	SWI/SNF-related matrix-associated actin-dependent regulator of chromatin subfamily E member 1	Smarce1
Q60973	Histone-binding protein RBBP7	Rbbp7
Q6VH22	Intraflagellar transport protein 172 homolog	Ift172
Q9D958	Signal peptidase complex subunit 1	Spcs1
P29533	Vascular cell adhesion protein 1	Vcam1
P26043	Radixin	Rdx
Q60855	Receptor-interacting serine/threonine-protein kinase 1	Ripk1
Q9ET66	Peptidase inhibitor 16	Pi16
Q9CQI6	Coactosin-like protein	Cotl1
Q99JF8	PC4 and SFRS1-interacting protein	Psip1
Q9EP89	Serine beta-lactamase-like protein LACTB, mitochondrial	Lactb
Q8BXZ1	Protein disulfide-isomerase TMX3	Tmx3
P04945	Ig kappa chain V-VI region NQ2-6.1	-
Q9CVD2	Ataxin-3	Atxn3
Q60953	Protein PML	Pml
Q99JY0	Trifunctional enzyme subunit beta, mitochondrial	Hadhb
Q8CI78	Required for meiotic nuclear division protein 1 homolog	Rmnd1
Q9D7X3	Dual specificity protein phosphatase 3	Dusp3
Q06770	Corticosteroid-binding globulin	Serpina6
Q6ZWY8	Thymosin beta-10	Tmsb10
Q8VEK0	Cell cycle control protein 50A	Tmem30a
Q9QX15	Calcium-activated chloride channel regulator 3A-1	Clca3a1
O08749	Dihydrolipoyl dehydrogenase, mitochondrial	Dld
Q9D3D9	ATP synthase subunit delta, mitochondrial	Atp5f1d
Q9Z1X4	Interleukin enhancer-binding factor 3	Ilf3
P50171	(3R)-3-hydroxyacyl-CoA dehydrogenase	Hsd17b8
Q9WVE8	Protein kinase C and casein kinase substrate in neurons protein 2	Pacsin2
P39447	Tight junction protein ZO-1	Tjp1
Q8C9X6	Enhancer of polycomb homolog 1	Epc1
Q9CT10	Ran-binding protein 3	Ranbp3
Q8VCN9	Tubulin-specific chaperone C	Tbcc
Q9R1T4	Septin-6	Septin6
P51863	V-type proton ATPase subunit d 1	Atp6v0d1
Q00623	Apolipoprotein A-I	Apoa1
Q3UJU9	Regulator of microtubule dynamics protein 3	Rmdn3
P61161	Actin-related protein 2	Actr2
Q62000	Mimecan	Ogn
Q9CQZ5	NADH dehydrogenase [ubiquinone] 1 alpha subcomplex subunit 6	Ndufa6
Q9D7A8	Armadillo repeat-containing protein 1	Armc1
Q9ERS5	Pleckstrin homology domain-containing family A member 2	Plekha2
Q9WU78	Programmed cell death 6-interacting protein	Pdcd6ip
P14152	Malate dehydrogenase, cytoplasmic	Mdh1
Q08857	Platelet glycoprotein 4	Cd36
P01864	Ig gamma-2A chain C region secreted form	-
Q8BGB7	Enolase-phosphatase E1	Enoph1
Q7TN05	AP-1 complex subunit sigma-3	Ap1s3
P05622	Platelet-derived growth factor receptor beta	Pdgfrb
Q9Z0U1	Tight junction protein ZO-2	Tjp2
Q9D1P4	Cysteine and histidine-rich domain-containing protein 1	Chordc1
Q9JJX6	P2X purinoceptor 4	P2rx4
P97494	Glutamate--cysteine ligase catalytic subunit	Gclc
P28654	Decorin	Dcn
P25976	Nucleolar transcription factor 1	Ubtf
P12787	Cytochrome c oxidase subunit 5A, mitochondrial	Cox5a
P03958	Adenosine deaminase	Ada
Q80TY0	Formin-binding protein 1	Fnbp1
Q9DAU1	Protein canopy homolog 3	Cnpy3
Q6A028	Switch-associated protein 70	Swap70
Q9Z2U1	Proteasome subunit alpha type-5	Psma5
Q9CQR4	Acyl-coenzyme A thioesterase 13	Acot13
O70566	Protein diaphanous homolog 2	Diaph2
Q924D0	Reticulon-4-interacting protein 1, mitochondrial	Rtn4ip1
P63163	Small nuclear ribonucleoprotein-associated protein N	Snrpn
Q8BH43	Actin-binding protein WASF2	Wasf2
P17563	Methanethiol oxidase	Selenbp1
O35744	Chitinase-like protein 3	Chil3
Q99JP6	Homer protein homolog 3	Homer3
P28867	Protein kinase C delta type	Prkcd
P17665	Cytochrome c oxidase subunit 7C, mitochondrial	Cox7c
Q9R0M5	Thiamin pyrophosphokinase 1	Tpk1
P43277	Histone H1.3	H1-3
O35658	Complement component 1 Q subcomponent-binding protein, mitochondrial	C1qbp
Q9DAR7	m7GpppX diphosphatase	Dcps
Q8K2I3	Dimethylaniline monooxygenase [N-oxide-forming] 2	Fmo2
Q9JIF0	Protein arginine N-methyltransferase 1	Prmt1
Q91VJ5	Polyglutamine-binding protein 1	Pqbp1
Q99J36	THUMP domain-containing protein 1	Thumpd1
P30416	Peptidyl-prolyl cis-trans isomerase FKBP4	Fkbp4
Q8BTJ4	Bis(5'-adenosyl)-triphosphatase enpp4	Enpp4
Q9JLT4	Thioredoxin reductase 2, mitochondrial	Txnrd2
Q8VDQ1	Prostaglandin reductase 2	Ptgr2
P56391	Cytochrome c oxidase subunit 6B1	Cox6b1
Q9Z1K5	E3 ubiquitin-protein ligase ARIH1	Arih1
Q8VCC2	Liver carboxylesterase 1	Ces1
P62317	Small nuclear ribonucleoprotein Sm D2	Snrpd2
Q3UEB3	Poly(U)-binding-splicing factor PUF60	Puf60
Q9Z0W3	Nuclear pore complex protein Nup160	Nup160
Q9D1J3	SAP domain-containing ribonucleoprotein	Sarnp
P17439	Lysosomal acid glucosylceramidase	Gba1
P70699	Lysosomal alpha-glucosidase	Gaa
P50295	Arylamine N-acetyltransferase 2	Nat2
Q99L04	Dehydrogenase/reductase SDR family member 1	Dhrs1
P17182	Alpha-enolase	Eno1
P35505	Fumarylacetoacetase	Fah
Q501J6	Probable ATP-dependent RNA helicase DDX17	Ddx17
Q3TDQ1	Dolichyl-diphosphooligosaccharide--protein glycosyltransferase subunit STT3B	Stt3b
Q60668	Heterogeneous nuclear ribonucleoprotein D0	Hnrnpd
Q91ZR2	Sorting nexin-18	Snx18
Q64331	Unconventional myosin-VI	Myo6
Q8BG51	Mitochondrial Rho GTPase 1	Rhot1
Q9Z2U0	Proteasome subunit alpha type-7	Psma7
Q9D6J5	NADH dehydrogenase [ubiquinone] 1 beta subcomplex subunit 8, mitochondrial	Ndufb8
Q62293	T-cell-specific guanine nucleotide triphosphate-binding protein 1	Tgtp1
Q8BQ30	Phostensin	Ppp1r18
Q9QYI3	DnaJ homolog subfamily C member 7	Dnajc7
Q8R035	Large ribosomal subunit protein mL62	Mrpl58
Q3U1Z5	G-protein-signaling modulator 3	Gpsm3
Q9D554	Splicing factor 3A subunit 3	Sf3a3
P09671	Superoxide dismutase [Mn], mitochondrial	Sod2
P00920	Carbonic anhydrase 2	Ca2
P27546	Microtubule-associated protein 4	Map4
Q61191	Host cell factor 1	Hcfc1
Q9R087	Glypican-6	Gpc6
P28474	Alcohol dehydrogenase class-3	Adh5
Q99K51	Plastin-3	Pls3
Q9D1X0	Nucleolar protein 3	Nol3
Q8BHG2	CXXC motif containing zinc binding protein	Czib
Q8VHL1	Histone-lysine N-methyltransferase SETD7	Setd7
Q9WV69	Dematin	Dmtn
Q8CCS6	Polyadenylate-binding protein 2	Pabpn1
Q8BH59	Electrogenic aspartate/glutamate antiporter SLC25A12, mitochondrial	Slc25a12
Q9D8U8	Sorting nexin-5	Snx5
O08579	Emerin	Emd
Q61074	Protein phosphatase 1G	Ppm1g
Q921M3	Splicing factor 3B subunit 3	Sf3b3
P43275	Histone H1.1	H1-1
P28740	Kinesin-like protein KIF2A	Kif2a
Q8VED9	Galectin-related protein	Lgalsl
Q64475	Histone H2B type 1-B	H2bc3
Q08091	Calponin-1	Cnn1
O70492	Sorting nexin-3	Snx3
Q8CCP0	Ribosome quality control complex subunit NEMF	Nemf
P40630	Transcription factor A, mitochondrial	Tfam
P32067	Lupus La protein homolog	Ssb
Q9JJH1	Ribonuclease 4	Rnase4
P01801	Ig heavy chain V-III region J606	-
Q9DC70	NADH dehydrogenase [ubiquinone] iron-sulfur protein 7, mitochondrial	Ndufs7
Q99LX0	Parkinson disease protein 7 homolog	Park7
P68254	14-3-3 protein theta	Ywhaq
Q7TMK9	Heterogeneous nuclear ribonucleoprotein Q	Syncrip
Q60787	Lymphocyte cytosolic protein 2	Lcp2
Q8K3X4	Probable E3 ubiquitin-protein ligase IRF2BPL	Irf2bpl
P52430	Serum paraoxonase/arylesterase 1	Pon1
Q8R2G6	Coiled-coil domain-containing protein 80	Ccdc80
Q9CPR5	Large ribosomal subunit protein uL15m	Mrpl15
Q9R1T2	SUMO-activating enzyme subunit 1	Sae1
P63005	Platelet-activating factor acetylhydrolase IB subunit beta	Pafah1b1
Q62189	U1 small nuclear ribonucleoprotein A	Snrpa
Q9EQ61	Pescadillo homolog	Pes1
Q9Z2X1	Heterogeneous nuclear ribonucleoprotein F	Hnrnpf
O70145	Neutrophil cytosol factor 2	Ncf2
O54824	Pro-interleukin-16	Il16
Q62009	Periostin	Postn
Q8BGR9	Ubiquitin-like domain-containing CTD phosphatase 1	Ublcp1
P15508	Spectrin beta chain, erythrocytic	Sptb
Q8VDM6	Heterogeneous nuclear ribonucleoprotein U-like protein 1	Hnrnpul1
Q63961	Endoglin	Eng
P45377	Aldose reductase-related protein 2	Akr1b8
P31532	Serum amyloid A-4 protein	Saa4
O88947	Coagulation factor X	F10
Q91VC3	Eukaryotic initiation factor 4A-III	Eif4a3
Q61554	Fibrillin-1	Fbn1
Q61686	Chromobox protein homolog 5	Cbx5
P34928	Apolipoprotein C-I	Apoc1
P62313	U6 snRNA-associated Sm-like protein LSm6	Lsm6
P63037	DnaJ homolog subfamily A member 1	Dnaja1
Q9D6Z1	Nucleolar protein 56	Nop56
Q08943	FACT complex subunit SSRP1	Ssrp1
P0C0A3	Charged multivesicular body protein 6	Chmp6
Q5U458	DnaJ homolog subfamily C member 11	Dnajc11
Q8VEK3	Heterogeneous nuclear ribonucleoprotein U	Hnrnpu
Q9CYN2	Signal peptidase complex subunit 2	Spcs2
Q9JM76	Actin-related protein 2/3 complex subunit 3	Arpc3
Q9WUU7	Cathepsin Z	Ctsz
Q9JL26	Formin-like protein 1	Fmnl1
Q3UZ39	Leucine-rich repeat flightless-interacting protein 1	Lrrfip1
Q6DFW4	Nucleolar protein 58	Nop58
O08583	THO complex subunit 4	Alyref
Q64433	10 kDa heat shock protein, mitochondrial	Hspe1
Q01730	Ras suppressor protein 1	Rsu1
Q9CQ19	Myosin regulatory light polypeptide 9	Myl9
O08810	116 kDa U5 small nuclear ribonucleoprotein component	Eftud2
P62137	Serine/threonine-protein phosphatase PP1-alpha catalytic subunit	Ppp1ca
Q9D6M3	Mitochondrial glutamate carrier 1	Slc25a22
Q9D3P8	Plasminogen receptor (KT)	Plgrkt
Q6PGH2	Jupiter microtubule associated homolog 2	Jpt2
Q6GQT9	BOS complex subunit NOMO1	Nomo1
Q0V8T9	Contactin-associated protein like 5-1	Cntnap5a
Q9D2C7	Bax inhibitor 1	Tmbim6
P01630	Ig kappa chain V-II region 7S34.1	-
P45376	Aldo-keto reductase family 1 member B1	Akr1b1
Q8BFQ4	WD repeat-containing protein 82	Wdr82
Q5SUR0	Phosphoribosylformylglycinamidine synthase	Pfas
Q3UQA7	Selenoprotein H	Selenoh
Q6NZC7	SEC23-interacting protein	Sec23ip
C0HKG6	Ribonuclease T2-B	Rnaset2b
P11103	Poly [ADP-ribose] polymerase 1	Parp1
Q99J09	Methylosome protein WDR77	Wdr77
P08032	Spectrin alpha chain, erythrocytic 1	Spta1
Q8BL97	Serine/arginine-rich splicing factor 7	Srsf7
Q6P6M7	O-phosphoseryl-tRNA(Sec) selenium transferase	Sepsecs
P63087	Serine/threonine-protein phosphatase PP1-gamma catalytic subunit	Ppp1cc
P55302	Alpha-2-macroglobulin receptor-associated protein	Lrpap1
P52623	Uridine-cytidine kinase 1	Uck1
P32261	Antithrombin-III	Serpinc1
Q9WUP7	Ubiquitin carboxyl-terminal hydrolase isozyme L5	Uchl5
Q8VCA8	Secernin-2	Scrn2

## Sheet: Kd_Lv_DEPs
UniProt Accession	UniProt Protein Name	Gene Symbol
P16110	Galectin-3	Lgals3
P20152	Vimentin	Vim
Q8VC03	Echinoderm microtubule-associated protein-like 3	Eml3
P40936	Indolethylamine N-methyltransferase	Inmt
Q07797	Galectin-3-binding protein	Lgals3bp
Q9WV32	Actin-related protein 2/3 complex subunit 1B	Arpc1b
P39061	Collagen alpha-1(XVIII) chain	Col18a1
P28653	Biglycan	Bgn
P54320	Elastin	Eln
P10107	Annexin A1	Anxa1
Q91ZX7	Prolow-density lipoprotein receptor-related protein 1	Lrp1
Q04447	Creatine kinase B-type	Ckb
Q61233	Plastin-2	Lcp1
P97298	Pigment epithelium-derived factor	Serpinf1
P97821	Dipeptidyl peptidase 1	Ctsc
Q05144	Ras-related C3 botulinum toxin substrate 2	Rac2
P24452	Macrophage-capping protein	Capg
Q8BTM8	Filamin-A	Flna
A6X935	Inter alpha-trypsin inhibitor, heavy chain 4	Itih4
Q8VCI0	Phospholipase B-like 1	Plbd1
Q99K41	EMILIN-1	Emilin1
P51437	Cathelicidin antimicrobial peptide	Camp
P18242	Cathepsin D	Ctsd
O35639	Annexin A3	Anxa3
O89053	Coronin-1A	Coro1a
Q61599	Rho GDP-dissociation inhibitor 2	Arhgdib
P29788	Vitronectin	Vtn
Q61702	Inter-alpha-trypsin inhibitor heavy chain H1	Itih1
O35955	Proteasome subunit beta type-10	Psmb10
Q3URE1	Malonate--CoA ligase ACSF3, mitochondrial	Acsf3
Q00915	Retinol-binding protein 1	Rbp1
Q9WVM8	Kynurenine/alpha-aminoadipate aminotransferase, mitochondrial	Aadat
P17932	Putative large ribosomal subunit protein eL32'	Rpl32-ps
Q9EQ20	Methylmalonate-semialdehyde/malonate-semialdehyde dehydrogenase [acylating], mitochondrial	Aldh6a1
Q9D8Y0	EF-hand domain-containing protein D2	Efhd2
Q91WG0	Acylcarnitine hydrolase	Ces2c
Q60710	Deoxynucleoside triphosphate triphosphohydrolase SAMHD1	Samhd1
Q99LB7	Sarcosine dehydrogenase, mitochondrial	Sardh
Q06890	Clusterin	Clu
Q9D2R0	Acetoacetyl-CoA synthetase	Aacs
P21614	Vitamin D-binding protein	Gc
Q9CPW4	Actin-related protein 2/3 complex subunit 5	Arpc5
P09813	Apolipoprotein A-II	Apoa2
P49710	Hematopoietic lineage cell-specific protein	Hcls1
Q9WUR9	Adenylate kinase 4, mitochondrial	Ak4
Q7TPR4	Alpha-actinin-1	Actn1
Q9CX80	Cytoglobin	Cygb
P19221	Prothrombin	F2
P97290	Plasma protease C1 inhibitor	Serping1
P11859	Angiotensinogen	Agt
Q99KR3	Endoribonuclease LACTB2	Lactb2
Q61704	Inter-alpha-trypsin inhibitor heavy chain H3	Itih3
Q91WP6	Serine protease inhibitor A3N	Serpina3n
P06728	Apolipoprotein A-IV	Apoa4
Q04857	Collagen alpha-1(VI) chain	Col6a1
Q91X52	L-xylulose reductase	Dcxr
P11276	Fibronectin	Fn1
Q07417	Short-chain specific acyl-CoA dehydrogenase, mitochondrial	Acads
Q3UNX5	Acyl-coenzyme A synthetase ACSM3, mitochondrial	Acsm3
Q61147	Ceruloplasmin	Cp
Q3TC72	Fumarylacetoacetate hydrolase domain-containing protein 2A	Fahd2
Q921I1	Serotransferrin	Tf
Q99MZ7	Peroxisomal trans-2-enoyl-CoA reductase	Pecr
Q6WVG3	BTB/POZ domain-containing protein KCTD12	Kctd12
Q9DCY0	Glycine N-acyltransferase-like protein Keg1	Keg1
Q62465	Synaptic vesicle membrane protein VAT-1 homolog	Vat1
Q8BG07	5'-3' exonuclease PLD4	Pld4
P08607	C4b-binding protein	C4bpa
Q61703	Inter-alpha-trypsin inhibitor heavy chain H2	Itih2
P01872	Immunoglobulin heavy constant mu	Ighm
Q91VW3	SH3 domain-binding glutamic acid-rich-like protein 3	Sh3bgrl3
P01027	Complement C3	C3
Q9WVA4	Transgelin-2	Tagln2
Q03734	Serine protease inhibitor A3M	Serpina3m
Q9D7J9	Enoyl-CoA hydratase domain-containing protein 3, mitochondrial	Echdc3
Q01339	Beta-2-glycoprotein 1	Apoh
P42125	Enoyl-CoA delta isomerase 1, mitochondrial	Eci1
O08553	Dihydropyrimidinase-related protein 2	Dpysl2
Q8K0E8	Fibrinogen beta chain	Fgb
P06800	Receptor-type tyrosine-protein phosphatase C	Ptprc
Q61838	Pregnancy zone protein	Pzp
Q9WTP6	Adenylate kinase 2, mitochondrial	Ak2
P01029	Complement C4-B	C4b
P82198	Transforming growth factor-beta-induced protein ig-h3	Tgfbi
Q9QXC1	Fetuin-B	Fetub
Q91WT9	Cystathionine beta-synthase	Cbs
P04186	Complement factor B	Cfb
P06801	NADP-dependent malic enzyme	Me1
Q8CC88	von Willebrand factor A domain-containing protein 8	Vwa8
Q8QZT1	Acetyl-CoA acetyltransferase, mitochondrial	Acat1
Q61129	Complement factor I	Cfi
Q8VDD5	Myosin-9	Myh9
Q05793	Basement membrane-specific heparan sulfate proteoglycan core protein	Hspg2
Q91X72	Hemopexin	Hpx
P12246	Serum amyloid P-component	Apcs
P08905	Lysozyme C-2	Lyz2
Q8BH97	Reticulocalbin-3	Rcn3
P28076	Proteasome subunit beta type-9	Psmb9
P40124	Adenylyl cyclase-associated protein 1	Cap1
Q9EQK5	Major vault protein	Mvp
Q07456	Protein AMBP	Ambp
Q8VCM7	Fibrinogen gamma chain	Fgg
Q8K1B8	Fermitin family homolog 3	Fermt3
P42225	Signal transducer and activator of transcription 1	Stat1
Q9DBL1	Short/branched chain specific acyl-CoA dehydrogenase, mitochondrial	Acadsb
P13707	Glycerol-3-phosphate dehydrogenase [NAD(+)], cytoplasmic	Gpd1
Q9JKF1	Ras GTPase-activating-like protein IQGAP1	Iqgap1
P01631	Ig kappa chain V-II region 26-10	-
P01837	Immunoglobulin kappa constant	Igkc
P42208	Septin-2	Septin2
Q9JJU8	Adapter Sh3bgrl	Sh3bgrl
Q99KC8	von Willebrand factor A domain-containing protein 5A	Vwa5a
P13597	Intercellular adhesion molecule 1	Icam1
P10605	Cathepsin B	Ctsb
Q00519	Xanthine dehydrogenase/oxidase	Xdh
P99024	Tubulin beta-5 chain	Tubb5
Q9CVB6	Actin-related protein 2/3 complex subunit 2	Arpc2
P01592	Immunoglobulin J chain	Jchain
O88342	WD repeat-containing protein 1	Wdr1
P32020	Sterol carrier protein 2	Scp2
P28063	Proteasome subunit beta type-8	Psmb8
P08226	Apolipoprotein E	Apoe
P06909	Complement factor H	Cfh
Q9QZS5	Serine/threonine-protein kinase Sgk2	Sgk2
O09159	Lysosomal alpha-mannosidase	Man2b1
Q9WV54	Acid ceramidase	Asah1
Q99L13	3-hydroxyisobutyrate dehydrogenase, mitochondrial	Hibadh
Q9JHU9	Inositol-3-phosphate synthase 1	Isyna1
Q9QXZ6	Solute carrier organic anion transporter family member 1A1	Slco1a1
P20060	Beta-hexosaminidase subunit beta	Hexb
Q8R121	Protein Z-dependent protease inhibitor	Serpina10
P01899	H-2 class I histocompatibility antigen, D-B alpha chain	H2-D1
Q62348	Translin	Tsn
Q62318	Transcription intermediary factor 1-beta	Trim28
P51655	Glypican-4	Gpc4
Q6Q899	Antiviral innate immune response receptor RIG-I	Rigi
Q60590	Alpha-1-acid glycoprotein 1	Orm1
P51855	Glutathione synthetase	Gss
Q8C1B7	Septin-11	Septin11
Q03265	ATP synthase subunit alpha, mitochondrial	Atp5f1a
Q60936	Atypical kinase COQ8A, mitochondrial	Coq8a
Q9R233	Tapasin	Tapbp
P49182	Heparin cofactor 2	Serpind1
O08966	Solute carrier family 22 member 1	Slc22a1
Q8VCS0	N-acetylmuramoyl-L-alanine amidase	Pglyrp2
Q3UW53	Protein Niban 1	Niban1
Q9CWS0	N(G),N(G)-dimethylarginine dimethylaminohydrolase 1	Ddah1
Q9Z2I0	Mitochondrial proton/calcium exchanger protein	Letm1
Q8R1G2	Carboxymethylenebutenolidase homolog	Cmbl
Q8BWF0	Succinate-semialdehyde dehydrogenase, mitochondrial	Aldh5a1
O54865	Guanylate cyclase soluble subunit beta-1	Gucy1b1
P47740	Aldehyde dehydrogenase family 3 member A2	Aldh3a2
Q9Z2V4	Phosphoenolpyruvate carboxykinase, cytosolic [GTP]	Pck1
P16675	Lysosomal protective protein	Ctsa
E9PV24	Fibrinogen alpha chain	Fga
P49429	4-hydroxyphenylpyruvate dioxygenase	Hpd
P67778	Prohibitin 1	Phb1
P29416	Beta-hexosaminidase subunit alpha	Hexa
P09528	Ferritin heavy chain	Fth1
P23198	Chromobox protein homolog 3	Cbx3
Q3UP75	UDP-glucuronosyltransferase 3A1	Ugt3a1
P12265	Beta-glucuronidase	Gusb
Q9CQX2	Cytochrome b5 type B	Cyb5b
Q9CPQ1	Cytochrome c oxidase subunit 6C	Cox6c
Q02105	Complement C1q subcomponent subunit C	C1qc
Q9CXN7	Phenazine biosynthesis-like domain-containing protein 2	Pbld2
Q7TSV4	Phosphopentomutase	Pgm2
Q9JM62	Receptor expression-enhancing protein 6	Reep6
Q91WL5	Cytochrome P450 4A12A	Cyp4a12a
Q9DBX3	Sushi domain-containing protein 2	Susd2
Q05816	Fatty acid-binding protein 5	Fabp5
P16294	Coagulation factor IX	F9
Q9D2G2	Dihydrolipoyllysine-residue succinyltransferase component of 2-oxoglutarate dehydrogenase complex, mitochondrial	Dlst
Q8CAQ8	MICOS complex subunit Mic60	Immt
Q7TMS5	Broad substrate specificity ATP-binding cassette transporter ABCG2	Abcg2
Q3THE2	Myosin regulatory light chain 12B	Myl12b
P06797	Procathepsin L	Ctsl
Q61879	Myosin-10	Myh10
Q78IK4	MICOS complex subunit Mic27	Apool
Q61205	Platelet-activating factor acetylhydrolase IB subunit alpha1	Pafah1b3
Q8VCH0	3-ketoacyl-CoA thiolase B, peroxisomal	Acaa1b
Q8C7G5	Apolipoprotein A-V	Apoa5
O08807	Peroxiredoxin-4	Prdx4
Q64727	Vinculin	Vcl
O35988	Syndecan-4	Sdc4
Q08879	Fibulin-1	Fbln1
P59999	Actin-related protein 2/3 complex subunit 4	Arpc4
Q8CFX1	GDH/6PGL endoplasmic bifunctional protein	H6pd
P02469	Laminin subunit beta-1	Lamb1
P48036	Annexin A5	Anxa5
Q60854	Serpin B6	Serpinb6
P01867	Immunoglobulin heavy constant gamma 2B	Ighg2b
P04919	Band 3 anion transport protein	Slc4a1
O09164	Extracellular superoxide dismutase [Cu-Zn]	Sod3
Q71KU9	Fibrinogen-like protein 1	Fgl1
Q02013	Aquaporin-1	Aqp1
Q9Z2A9	Glutathione hydrolase 5 proenzyme	Ggt5
Q60605	Myosin light polypeptide 6	Myl6
Q9R022	DnaJ homolog subfamily C member 12	Dnajc12
Q99JY9	Actin-related protein 3	Actr3
Q60866	Phosphotriesterase-related protein	Pter
P58281	Dynamin-like 120 kDa protein, mitochondrial	Opa1
Q9CWX2	Complex I intermediate-associated protein 30, mitochondrial	Ndufaf1
P55096	ATP-binding cassette sub-family D member 3	Abcd3
P26039	Talin-1	Tln1
Q8VCZ9	Hydroxyproline dehydrogenase	Prodh2
P01786	Ig heavy chain V region MOPC 47A	-
P01642	Ig kappa chain V-V region L7	Gm10881
P60824	Cold-inducible RNA-binding protein	Cirbp
Q62048	Astrocytic phosphoprotein PEA-15	Pea15
Q99P72	Reticulon-4	Rtn4
Q8CH40	Nucleoside diphosphate-linked moiety X motif 6	Nudt6
Q921G7	Electron transfer flavoprotein-ubiquinone oxidoreductase, mitochondrial	Etfdh
Q91VI7	Ribonuclease inhibitor	Rnh1
Q91Z40	Guanylate-binding protein 7	Gbp7
P61939	Thyroxine-binding globulin	Serpina7
Q9QZD8	Mitochondrial dicarboxylate carrier	Slc25a10
Q99PT1	Rho GDP-dissociation inhibitor 1	Arhgdia
P48758	Carbonyl reductase [NADPH] 1	Cbr1
O08692	Neutrophilic granule protein	Ngp
Q9Z0J0	NPC intracellular cholesterol transporter 2	Npc2
Q9D855	Cytochrome b-c1 complex subunit 7	Uqcrb
P41216	Long-chain-fatty-acid--CoA ligase 1	Acsl1
Q9D2V7	Coronin-7	Coro7
P01635	Immunoglobulin kappa chain variable 12-41	Igkv12-41
Q922R8	Protein disulfide-isomerase A6	Pdia6
Q9Z0K8	Pantetheinase	Vnn1
Q9DB20	ATP synthase subunit O, mitochondrial	Atp5po
Q02357	Ankyrin-1	Ank1
Q99KB8	Hydroxyacylglutathione hydrolase, mitochondrial	Hagh
Q9DBG9	Tax1-binding protein 3	Tax1bp3
Q61646	Haptoglobin	Hp
Q9DCM0	Persulfide dioxygenase ETHE1, mitochondrial	Ethe1
P01634	Ig kappa chain V-V region MOPC 21	-
P42227	Signal transducer and activator of transcription 3	Stat3
Q60855	Receptor-interacting serine/threonine-protein kinase 1	Ripk1
Q9CQI6	Coactosin-like protein	Cotl1
Q8BK48	Pyrethroid hydrolase Ces2e	Ces2e
Q14DH7	Acyl-CoA synthetase short-chain family member 3, mitochondrial	Acss3
Q8R086	Sulfite oxidase, mitochondrial	Suox
Q99JY0	Trifunctional enzyme subunit beta, mitochondrial	Hadhb
Q9D7X3	Dual specificity protein phosphatase 3	Dusp3
Q9CQ62	2,4-dienoyl-CoA reductase [(3E)-enoyl-CoA-producing], mitochondrial	Decr1
O89086	RNA-binding protein 3	Rbm3
Q9EQ06	Estradiol 17-beta-dehydrogenase 11	Hsd17b11
Q8VCN9	Tubulin-specific chaperone C	Tbcc
Q9CQ91	NADH dehydrogenase [ubiquinone] 1 alpha subcomplex subunit 3	Ndufa3
Q9CQW9	Interferon-induced transmembrane protein 3	Ifitm3
Q3UJU9	Regulator of microtubule dynamics protein 3	Rmdn3
Q9EQH2	Endoplasmic reticulum aminopeptidase 1	Erap1
P08113	Endoplasmin	Hsp90b1
Q9D5J6	Sedoheptulokinase	Shpk
Q9JJX6	P2X purinoceptor 4	P2rx4
P28654	Decorin	Dcn
P56389	Cytidine deaminase	Cda
Q9JLF6	Protein-glutamine gamma-glutamyltransferase K	Tgm1
O35744	Chitinase-like protein 3	Chil3
Q8JZK9	Hydroxymethylglutaryl-CoA synthase, cytoplasmic	Hmgcs1
Q9DAR7	m7GpppX diphosphatase	Dcps
P63168	Dynein light chain 1, cytoplasmic	Dynll1
Q9WV85	Nucleoside diphosphate kinase 3	Nme3
Q9D020	Cytosolic 5'-nucleotidase 3A	Nt5c3a
Q7TMR0	Lysosomal Pro-X carboxypeptidase	Prcp
Q11136	Xaa-Pro dipeptidase	Pepd
Q9D7S7	Ribosomal protein eL22-like 1	Rpl22l1
Q9D8U8	Sorting nexin-5	Snx5
Q9JJH1	Ribonuclease 4	Rnase4
Q8BUV3	Gephyrin	Gphn
Q9R1T2	SUMO-activating enzyme subunit 1	Sae1
Q5YD48	APOBEC1 complementation factor	A1cf
O89017	Legumain	Lgmn
Q4KML4	Costars family protein ABRACL	Abracl
Q9Z126	Platelet factor 4	Pf4
P10649	Glutathione S-transferase Mu 1	Gstm1
Q9JM76	Actin-related protein 2/3 complex subunit 3	Arpc3
Q01730	Ras suppressor protein 1	Rsu1
P15327	Bisphosphoglycerate mutase	Bpgm
P32921	Tryptophan--tRNA ligase, cytoplasmic	Wars1
P58044	Isopentenyl-diphosphate Delta-isomerase 1	Idi1
P45376	Aldo-keto reductase family 1 member B1	Akr1b1
Q5SUR0	Phosphoribosylformylglycinamidine synthase	Pfas
Q9Z2G9	Oxidoreductase HTATIP2	Htatip2

## Sheet: Kd_Lung_DEPs
UniProt Accession	UniProt Protein Name	Gene Symbol
Q07797	Galectin-3-binding protein	Lgals3bp
Q9WV32	Actin-related protein 2/3 complex subunit 1B	Arpc1b
P39061	Collagen alpha-1(XVIII) chain	Col18a1
P54320	Elastin	Eln
Q91ZX7	Prolow-density lipoprotein receptor-related protein 1	Lrp1
Q61233	Plastin-2	Lcp1
P97298	Pigment epithelium-derived factor	Serpinf1
O08992	Syntenin-1	Sdcbp
Q05144	Ras-related C3 botulinum toxin substrate 2	Rac2
A6X935	Inter alpha-trypsin inhibitor, heavy chain 4	Itih4
Q640N1	Adipocyte enhancer-binding protein 1	Aebp1
P18242	Cathepsin D	Ctsd
P0DOV1	Interferon-activable protein 205-B	Mnda
P29788	Vitronectin	Vtn
Q61702	Inter-alpha-trypsin inhibitor heavy chain H1	Itih1
Q06890	Clusterin	Clu
Q08761	Vitamin K-dependent protein S	Pros1
P09813	Apolipoprotein A-II	Apoa2
Q61704	Inter-alpha-trypsin inhibitor heavy chain H3	Itih3
Q91WP6	Serine protease inhibitor A3N	Serpina3n
P06728	Apolipoprotein A-IV	Apoa4
P11276	Fibronectin	Fn1
Q61147	Ceruloplasmin	Cp
Q8VCC9	Spondin-1	Spon1
Q5FW60	Major urinary protein 20	Mup20
P21956	Lactadherin	Mfge8
P03930	ATP synthase protein 8	Mtatp8
Q8BG07	5'-3' exonuclease PLD4	Pld4
P08607	C4b-binding protein	C4bpa
Q61703	Inter-alpha-trypsin inhibitor heavy chain H2	Itih2
P01872	Immunoglobulin heavy constant mu	Ighm
Q9R118	Serine protease HTRA1	Htra1
Q8K0E8	Fibrinogen beta chain	Fgb
P08122	Collagen alpha-2(IV) chain	Col4a2
P06800	Receptor-type tyrosine-protein phosphatase C	Ptprc
P01029	Complement C4-B	C4b
Q07235	Glia-derived nexin	Serpine2
Q91X72	Hemopexin	Hpx
P12246	Serum amyloid P-component	Apcs
Q07456	Protein AMBP	Ambp
Q8VCM7	Fibrinogen gamma chain	Fgg
Q8K1B8	Fermitin family homolog 3	Fermt3
P42225	Signal transducer and activator of transcription 1	Stat1
P01631	Ig kappa chain V-II region 26-10	-
P01902	H-2 class I histocompatibility antigen, K-D alpha chain	H2-K1
P01837	Immunoglobulin kappa constant	Igkc
P21460	Cystatin-C	Cst3
Q9D8Y7	Tumor necrosis factor alpha-induced protein 8-like protein 2	Tnfaip8l2
P16460	Argininosuccinate synthase	Ass1
P29391	Ferritin light chain 1	Ftl1
P01592	Immunoglobulin J chain	Jchain
P08226	Apolipoprotein E	Apoe
P06909	Complement factor H	Cfh
Q8BND5	Sulfhydryl oxidase 1	Qsox1
P35441	Thrombospondin-1	Thbs1
P20060	Beta-hexosaminidase subunit beta	Hexb
Q8R121	Protein Z-dependent protease inhibitor	Serpina10
Q9EPB4	Apoptosis-associated speck-like protein containing a CARD	Pycard
P68368	Tubulin alpha-4A chain	Tuba4a
Q9QWR8	Alpha-N-acetylgalactosaminidase	Naga
Q61093	Cytochrome b-245 heavy chain	Cybb
O70370	Cathepsin S	Ctss
Q9JLB0	Protein PALS2	Pals2
Q9R233	Tapasin	Tapbp
P14106	Complement C1q subcomponent subunit B	C1qb
Q00897	Alpha-1-antitrypsin 1-4	Serpina1d
E9PV24	Fibrinogen alpha chain	Fga
Q3TMH2	Secernin-3	Scrn3
P09528	Ferritin heavy chain	Fth1
P30355	Arachidonate 5-lipoxygenase-activating protein	Alox5ap
Q8BH61	Coagulation factor XIII A chain	F13a1
Q9WVH9	Fibulin-5	Fbln5
Q9JHK5	Pleckstrin	Plek
P01831	Thy-1 membrane glycoprotein	Thy1
P01878	Ig alpha chain C region	-
P06330	Ig heavy chain V region AC38 205.12	-
P01867	Immunoglobulin heavy constant gamma 2B	Ighg2b
Q64444	Carbonic anhydrase 4	Ca4
P01654	Ig kappa chain V-III region PC 2880/PC 1229	-
Q91YE8	Synaptopodin-2	Synpo2
P21958	Antigen peptide transporter 1	Tap1
Q02357	Ankyrin-1	Ank1
Q61646	Haptoglobin	Hp
P01634	Ig kappa chain V-V region MOPC 21	-
Q9D958	Signal peptidase complex subunit 1	Spcs1
P43277	Histone H1.3	H1-3
P00920	Carbonic anhydrase 2	Ca2
Q62009	Periostin	Postn
P17879	Heat shock 70 kDa protein 1B	Hspa1b
P02463	Collagen alpha-1(IV) chain	Col4a1
P08032	Spectrin alpha chain, erythrocytic 1	Spta1

## Sheet: Kd_Testis_DEPs
UniProt Accession	UniProt Protein Name	Gene Symbol
P39061	Collagen alpha-1(XVIII) chain	Col18a1
A6X935	Inter alpha-trypsin inhibitor, heavy chain 4	Itih4
O89053	Coronin-1A	Coro1a
P14434	H-2 class II histocompatibility antigen, A-B alpha chain	H2-Aa
P31001	Desmin	Des
Q06890	Clusterin	Clu
P21614	Vitamin D-binding protein	Gc
Q61704	Inter-alpha-trypsin inhibitor heavy chain H3	Itih3
Q61147	Ceruloplasmin	Cp
Q5FW60	Major urinary protein 20	Mup20
Q61703	Inter-alpha-trypsin inhibitor heavy chain H2	Itih2
P01872	Immunoglobulin heavy constant mu	Ighm
Q9QXC1	Fetuin-B	Fetub
Q61129	Complement factor I	Cfi
Q07456	Protein AMBP	Ambp
Q8VCM7	Fibrinogen gamma chain	Fgg
P01631	Ig kappa chain V-II region 26-10	-
P01837	Immunoglobulin kappa constant	Igkc
P48678	Prelamin-A/C	Lmna
P16460	Argininosuccinate synthase	Ass1
P29391	Ferritin light chain 1	Ftl1
P08226	Apolipoprotein E	Apoe
P06909	Complement factor H	Cfh
O08677	Kininogen-1	Kng1
E9PV24	Fibrinogen alpha chain	Fga
Q9DBX3	Sushi domain-containing protein 2	Susd2
P51885	Lumican	Lum
O35114	Lysosome membrane protein 2	Scarb2
P43276	Histone H1.5	H1-5
Q61646	Haptoglobin	Hp

## Sheet: Kd_Brain_DEPs
UniProt Accession	UniProt Protein Name	Gene Symbol
P15379	CD44 antigen	Cd44

## Sheet: Kd_Heart_DEPs
UniProt Accession	UniProt Protein Name	Gene Symbol
P16110	Galectin-3	Lgals3
Q9D8Y0	EF-hand domain-containing protein D2	Efhd2
Q06890	Clusterin	Clu
P06728	Apolipoprotein A-IV	Apoa4
Q61147	Ceruloplasmin	Cp
P12246	Serum amyloid P-component	Apcs
Q07456	Protein AMBP	Ambp
P01592	Immunoglobulin J chain	Jchain
P08226	Apolipoprotein E	Apoe
Q9QXY6	EH domain-containing protein 3	Ehd3
Q9DBG9	Tax1-binding protein 3	Tax1bp3
Q9WV69	Dematin	Dmtn
P43275	Histone H1.1	H1-1

## Sheet: Kd_SM_DEPs
UniProt Accession	UniProt Protein Name	Gene Symbol
P39061	Collagen alpha-1(XVIII) chain	Col18a1
Q61147	Ceruloplasmin	Cp
Q921I1	Serotransferrin	Tf
Q5FW60	Major urinary protein 20	Mup20
P01872	Immunoglobulin heavy constant mu	Ighm
Q8K0E8	Fibrinogen beta chain	Fgb
Q61838	Pregnancy zone protein	Pzp
Q91X72	Hemopexin	Hpx
Q8VCM7	Fibrinogen gamma chain	Fgg
P01631	Ig kappa chain V-II region 26-10	-
P01837	Immunoglobulin kappa constant	Igkc
P48678	Prelamin-A/C	Lmna
Q99KC8	von Willebrand factor A domain-containing protein 5A	Vwa5a
P06909	Complement factor H	Cfh
E9PV24	Fibrinogen alpha chain	Fga
P09528	Ferritin heavy chain	Fth1
P05202	Aspartate aminotransferase, mitochondrial	Got2
P06797	Procathepsin L	Ctsl
P01644	Ig kappa chain V-V region HP R16.7	-
P06330	Ig heavy chain V region AC38 205.12	-
Q61646	Haptoglobin	Hp
Q9QZZ6	Dermatopontin	Dpt
P01864	Ig gamma-2A chain C region secreted form	-
Q9DBE8	Alpha-1,3/1,6-mannosyltransferase ALG2	Alg2
Q9DBG5	Perilipin-3	Plin3
Q01730	Ras suppressor protein 1	Rsu1

## Sheet: Sp_Lv_DEPs
UniProt Accession	UniProt Protein Name	Gene Symbol
O89053	Coronin-1A	Coro1a
Q91X72	Hemopexin	Hpx
Q8VCS0	N-acetylmuramoyl-L-alanine amidase	Pglyrp2
Q61147	Ceruloplasmin	Cp
P19221	Prothrombin	F2
A6X935	Inter alpha-trypsin inhibitor, heavy chain 4	Itih4
O09164	Extracellular superoxide dismutase [Cu-Zn]	Sod3
Q9JJH1	Ribonuclease 4	Rnase4
Q8K0E8	Fibrinogen beta chain	Fgb
Q07456	Protein AMBP	Ambp
Q921I1	Serotransferrin	Tf
P39061	Collagen alpha-1(XVIII) chain	Col18a1
Q91WP6	Serine protease inhibitor A3N	Serpina3n
Q8VC03	Echinoderm microtubule-associated protein-like 3	Eml3
P11859	Angiotensinogen	Agt
P24452	Macrophage-capping protein	Capg
P01027	Complement C3	C3
P97298	Pigment epithelium-derived factor	Serpinf1
P01872	Immunoglobulin heavy constant mu	Ighm
P97290	Plasma protease C1 inhibitor	Serping1
Q00915	Retinol-binding protein 1	Rbp1
Q61838	Pregnancy zone protein	Pzp
Q61702	Inter-alpha-trypsin inhibitor heavy chain H1	Itih1
Q61704	Inter-alpha-trypsin inhibitor heavy chain H3	Itih3
P23198	Chromobox protein homolog 3	Cbx3
Q9QXC1	Fetuin-B	Fetub
Q60590	Alpha-1-acid glycoprotein 1	Orm1
P21614	Vitamin D-binding protein	Gc
P01786	Ig heavy chain V region MOPC 47A	-
Q8VCM7	Fibrinogen gamma chain	Fgg
Q05793	Basement membrane-specific heparan sulfate proteoglycan core protein	Hspg2
P12246	Serum amyloid P-component	Apcs
Q78IK4	MICOS complex subunit Mic27	Apool
P49182	Heparin cofactor 2	Serpind1
P51437	Cathelicidin antimicrobial peptide	Camp
Q8R121	Protein Z-dependent protease inhibitor	Serpina10
P11589	Major urinary protein 2	Mup2
Q03734	Serine protease inhibitor A3M	Serpina3m
Q61646	Haptoglobin	Hp
Q9WV32	Actin-related protein 2/3 complex subunit 1B	Arpc1b
P01837	Immunoglobulin kappa constant	Igkc
Q61703	Inter-alpha-trypsin inhibitor heavy chain H2	Itih2
P11276	Fibronectin	Fn1
Q62348	Translin	Tsn
Q08879	Fibulin-1	Fbln1
P28653	Biglycan	Bgn
P01029	Complement C4-B	C4b
P04186	Complement factor B	Cfb
Q8CFX1	GDH/6PGL endoplasmic bifunctional protein	H6pd
Q91WG0	Acylcarnitine hydrolase	Ces2c
P04117	Fatty acid-binding protein, adipocyte	Fabp4
P42125	Enoyl-CoA delta isomerase 1, mitochondrial	Eci1
P45376	Aldo-keto reductase family 1 member B1	Akr1b1
Q06890	Clusterin	Clu
P26040	Ezrin	Ezr
Q99JY3	GTPase IMAP family member 4	Gimap4
P01867	Immunoglobulin heavy constant gamma 2B	Ighg2b
Q8C7G5	Apolipoprotein A-V	Apoa5
P13634	Carbonic anhydrase 1	Ca1
Q9D8T2	Gasdermin-D	Gsdmd
P28654	Decorin	Dcn
P61939	Thyroxine-binding globulin	Serpina7
O35988	Syndecan-4	Sdc4
Q91ZX7	Prolow-density lipoprotein receptor-related protein 1	Lrp1
Q6P069	Sorcin	Sri
P06728	Apolipoprotein A-IV	Apoa4
P54320	Elastin	Eln
E9PV24	Fibrinogen alpha chain	Fga
P01631	Ig kappa chain V-II region 26-10	-
Q99KH8	Serine/threonine-protein kinase 24	Stk24
Q00422	GA-binding protein alpha chain	Gabpa
Q9Z1Q5	Chloride intracellular channel protein 1	Clic1
Q9CPQ1	Cytochrome c oxidase subunit 6C	Cox6c
Q61233	Plastin-2	Lcp1
Q9WTP6	Adenylate kinase 2, mitochondrial	Ak2
P29788	Vitronectin	Vtn
P09813	Apolipoprotein A-II	Apoa2
Q8CAQ8	MICOS complex subunit Mic60	Immt
Q9DAR7	m7GpppX diphosphatase	Dcps
Q9JHU9	Inositol-3-phosphate synthase 1	Isyna1
P40124	Adenylyl cyclase-associated protein 1	Cap1
Q9CWK8	Sorting nexin-2	Snx2
Q91VW3	SH3 domain-binding glutamic acid-rich-like protein 3	Sh3bgrl3
Q99JY9	Actin-related protein 3	Actr3
P49710	Hematopoietic lineage cell-specific protein	Hcls1
P28076	Proteasome subunit beta type-9	Psmb9
Q8BG07	5'-3' exonuclease PLD4	Pld4
Q9D8U8	Sorting nexin-5	Snx5
Q62318	Transcription intermediary factor 1-beta	Trim28
Q01730	Ras suppressor protein 1	Rsu1
P01639	Immunoglobulin kappa chain variable 9-120	Igkv9-120
Q91VI7	Ribonuclease inhibitor	Rnh1
Q9D2V7	Coronin-7	Coro7
Q6P8X1	Sorting nexin-6	Snx6
Q99PT1	Rho GDP-dissociation inhibitor 1	Arhgdia
Q9JM76	Actin-related protein 2/3 complex subunit 3	Arpc3
Q60710	Deoxynucleoside triphosphate triphosphohydrolase SAMHD1	Samhd1
Q9D2G2	Dihydrolipoyllysine-residue succinyltransferase component of 2-oxoglutarate dehydrogenase complex, mitochondrial	Dlst
P15626	Glutathione S-transferase Mu 2	Gstm2
Q03265	ATP synthase subunit alpha, mitochondrial	Atp5f1a
P02088	Hemoglobin subunit beta-1	Hbb-b1
Q8C1B7	Septin-11	Septin11
P61089	Ubiquitin-conjugating enzyme E2 N	Ube2n
Q99K41	EMILIN-1	Emilin1
P28063	Proteasome subunit beta type-8	Psmb8
Q02357	Ankyrin-1	Ank1
Q99L13	3-hydroxyisobutyrate dehydrogenase, mitochondrial	Hibadh
Q9R1T2	SUMO-activating enzyme subunit 1	Sae1
P06800	Receptor-type tyrosine-protein phosphatase C	Ptprc
P02469	Laminin subunit beta-1	Lamb1
Q61599	Rho GDP-dissociation inhibitor 2	Arhgdib
Q9R233	Tapasin	Tapbp
Q9CX80	Cytoglobin	Cygb
Q7TSV4	Phosphopentomutase	Pgm2
Q01147	Cyclic AMP-responsive element-binding protein 1	Creb1
P16294	Coagulation factor IX	F9
Q9D8Y0	EF-hand domain-containing protein D2	Efhd2
Q9CVB6	Actin-related protein 2/3 complex subunit 2	Arpc2
P06802	Ectonucleotide pyrophosphatase/phosphodiesterase family member 1	Enpp1
P16675	Lysosomal protective protein	Ctsa
Q9CQI6	Coactosin-like protein	Cotl1
Q6WVG3	BTB/POZ domain-containing protein KCTD12	Kctd12
Q01339	Beta-2-glycoprotein 1	Apoh
P62311	U6 snRNA-associated Sm-like protein LSm3	Lsm3
Q07417	Short-chain specific acyl-CoA dehydrogenase, mitochondrial	Acads
Q9JKF1	Ras GTPase-activating-like protein IQGAP1	Iqgap1
Q9Z1R3	Apolipoprotein M	Apom
Q91X52	L-xylulose reductase	Dcxr
O35639	Annexin A3	Anxa3
O54865	Guanylate cyclase soluble subunit beta-1	Gucy1b1
Q9EPC1	Alpha-parvin	Parva
Q8VCN9	Tubulin-specific chaperone C	Tbcc
Q5SUR0	Phosphoribosylformylglycinamidine synthase	Pfas
Q8VDD5	Myosin-9	Myh9
Q9QY24	Z-DNA-binding protein 1	Zbp1
P82198	Transforming growth factor-beta-induced protein ig-h3	Tgfbi
Q9DCM0	Persulfide dioxygenase ETHE1, mitochondrial	Ethe1
Q00519	Xanthine dehydrogenase/oxidase	Xdh
P42225	Signal transducer and activator of transcription 1	Stat1
P08226	Apolipoprotein E	Apoe
P06909	Complement factor H	Cfh
Q07797	Galectin-3-binding protein	Lgals3bp
Q3TW96	UDP-N-acetylhexosamine pyrophosphorylase-like protein 1	Uap1l1
O35955	Proteasome subunit beta type-10	Psmb10
P10605	Cathepsin B	Ctsb
P01642	Ig kappa chain V-V region L7	Gm10881
O35744	Chitinase-like protein 3	Chil3
Q9DBX3	Sushi domain-containing protein 2	Susd2
Q60936	Atypical kinase COQ8A, mitochondrial	Coq8a
Q8R1G2	Carboxymethylenebutenolidase homolog	Cmbl
P32020	Sterol carrier protein 2	Scp2
Q8BJW6	Eukaryotic translation initiation factor 2A	Eif2a
P01899	H-2 class I histocompatibility antigen, D-B alpha chain	H2-D1
Q9QZD8	Mitochondrial dicarboxylate carrier	Slc25a10
P01901	H-2 class I histocompatibility antigen, K-B alpha chain	H2-K1
P20060	Beta-hexosaminidase subunit beta	Hexb
Q3UJU9	Regulator of microtubule dynamics protein 3	Rmdn3
Q8VC31	Coiled-coil domain-containing protein 9	Ccdc9
Q61129	Complement factor I	Cfi
Q8BFZ3	Beta-actin-like protein 2	Actbl2
Q60854	Serpin B6	Serpinb6
P14901	Heme oxygenase 1	Hmox1
Q62048	Astrocytic phosphoprotein PEA-15	Pea15
Q9JJX6	P2X purinoceptor 4	P2rx4
P59999	Actin-related protein 2/3 complex subunit 4	Arpc4
Q3U0S6	Ras-interacting protein 1	Rasip1
Q99KQ4	Nicotinamide phosphoribosyltransferase	Nampt
Q9D7X3	Dual specificity protein phosphatase 3	Dusp3
P81117	Nucleobindin-2	Nucb2
Q71KU9	Fibrinogen-like protein 1	Fgl1
Q99JY0	Trifunctional enzyme subunit beta, mitochondrial	Hadhb
Q60855	Receptor-interacting serine/threonine-protein kinase 1	Ripk1
P04919	Band 3 anion transport protein	Slc4a1

## Sheet: Sp_Lung_DEPs
UniProt Accession	UniProt Protein Name	Gene Symbol
Q8BND5	Sulfhydryl oxidase 1	Qsox1
Q91X72	Hemopexin	Hpx
Q61147	Ceruloplasmin	Cp
A6X935	Inter alpha-trypsin inhibitor, heavy chain 4	Itih4
Q8K0E8	Fibrinogen beta chain	Fgb
Q07456	Protein AMBP	Ambp
P39061	Collagen alpha-1(XVIII) chain	Col18a1
Q91WP6	Serine protease inhibitor A3N	Serpina3n
P97298	Pigment epithelium-derived factor	Serpinf1
P01872	Immunoglobulin heavy constant mu	Ighm
O08992	Syntenin-1	Sdcbp
Q61398	Procollagen C-endopeptidase enhancer 1	Pcolce
Q61702	Inter-alpha-trypsin inhibitor heavy chain H1	Itih1
Q61704	Inter-alpha-trypsin inhibitor heavy chain H3	Itih3
Q8VCM7	Fibrinogen gamma chain	Fgg
P01902	H-2 class I histocompatibility antigen, K-D alpha chain	H2-K1
P12246	Serum amyloid P-component	Apcs
Q8R121	Protein Z-dependent protease inhibitor	Serpina10
Q61753	D-3-phosphoglycerate dehydrogenase	Phgdh
P01831	Thy-1 membrane glycoprotein	Thy1
P01662	Ig kappa chain V-III region ABPC 22/PC 9245	-
Q61646	Haptoglobin	Hp
Q9R118	Serine protease HTRA1	Htra1
P07759	Serine protease inhibitor A3K	Serpina3k
Q9WV32	Actin-related protein 2/3 complex subunit 1B	Arpc1b
Q00897	Alpha-1-antitrypsin 1-4	Serpina1d
P01837	Immunoglobulin kappa constant	Igkc
Q61703	Inter-alpha-trypsin inhibitor heavy chain H2	Itih2
P11276	Fibronectin	Fn1
Q08761	Vitamin K-dependent protein S	Pros1
P01029	Complement C4-B	C4b
P30355	Arachidonate 5-lipoxygenase-activating protein	Alox5ap
P43277	Histone H1.3	H1-3
Q06890	Clusterin	Clu
Q9D958	Signal peptidase complex subunit 1	Spcs1
P07758	Alpha-1-antitrypsin 1-1	Serpina1a
P21958	Antigen peptide transporter 1	Tap1
P01867	Immunoglobulin heavy constant gamma 2B	Ighg2b
P39876	Metalloproteinase inhibitor 3	Timp3
Q91ZX7	Prolow-density lipoprotein receptor-related protein 1	Lrp1
P16460	Argininosuccinate synthase	Ass1
P06728	Apolipoprotein A-IV	Apoa4
P54320	Elastin	Eln
E9PV24	Fibrinogen alpha chain	Fga
P01631	Ig kappa chain V-II region 26-10	-
Q5FW60	Major urinary protein 20	Mup20
Q61233	Plastin-2	Lcp1
P29788	Vitronectin	Vtn
P09813	Apolipoprotein A-II	Apoa2
Q9D154	Leukocyte elastase inhibitor A	Serpinb1a
P97927	Laminin subunit alpha-4	Lama4
P06330	Ig heavy chain V region AC38 205.12	-
P01878	Ig alpha chain C region	-
Q8BG07	5'-3' exonuclease PLD4	Pld4
P08032	Spectrin alpha chain, erythrocytic 1	Spta1
Q640N1	Adipocyte enhancer-binding protein 1	Aebp1
Q8BH64	EH domain-containing protein 2	Ehd2
Q99KE1	NAD-dependent malic enzyme, mitochondrial	Me2
P02088	Hemoglobin subunit beta-1	Hbb-b1
Q02357	Ankyrin-1	Ank1
P01654	Ig kappa chain V-III region PC 2880/PC 1229	-
P06800	Receptor-type tyrosine-protein phosphatase C	Ptprc
Q07235	Glia-derived nexin	Serpine2
P21956	Lactadherin	Mfge8
Q9R233	Tapasin	Tapbp
P14106	Complement C1q subcomponent subunit B	C1qb
O08742	Platelet glycoprotein V	Gp5
P03930	ATP synthase protein 8	Mtatp8
Q61171	Peroxiredoxin-2	Prdx2
P42225	Signal transducer and activator of transcription 1	Stat1
P08226	Apolipoprotein E	Apoe
Q62009	Periostin	Postn
P06909	Complement factor H	Cfh
Q07797	Galectin-3-binding protein	Lgals3bp
Q91YE8	Synaptopodin-2	Synpo2
P36371	Antigen peptide transporter 2	Tap2
D3Z6Q9	Bridging integrator 2	Bin2
P39655	Polyunsaturated fatty acid lipoxygenase ALOX12	Alox12
Q9ES46	Beta-parvin	Parvb
A2AQ07	Tubulin beta-1 chain	Tubb1
O35930	Platelet glycoprotein Ib alpha chain	Gp1ba
P04202	Transforming growth factor beta-1 proprotein	Tgfb1
Q91Z98	Chitinase-like protein 4	Chil4
Q9QUM0	Integrin alpha-IIb	Itga2b
P20060	Beta-hexosaminidase subunit beta	Hexb
P56400	Platelet glycoprotein Ib beta chain	Gp1bb
Q8VCC9	Spondin-1	Spon1
P00920	Carbonic anhydrase 2	Ca2
Q3TMH2	Secernin-3	Scrn3

[truncated: 110 more sheets: Sp_Testis_DEPs, Sp_Heart_DEPs, Sp_SM_DEPs, Lv_Lung_DEPs, Lv_Testis_DEPs, Lv_Heart_DEPs, Lv_SM_DEPs, Lung_Testis_DEPs, Lung_Heart_DEPs, Lung_SM_DEPs, Testis_Heart_DEPs, Testis_SM_DEPs, Kd_Sp_Lv_DEPs, Kd_Sp_Lung_DEPs, Kd_Sp_Testis_DEPs, Kd_Sp_Heart_DEPs, Kd_Sp_SM_DEPs, Kd_Lv_Lung_DEPs, Kd_Lv_Testis_DEPs, Kd_Lv_Heart_DEPs …]
