# Supplementary material for: Proteomic aging signatures across mouse organs and life stages
Source: EMBO J. 2025 Jul 15;44(16):4631–60. doi: 10.1038/s44318-025-00509-x (PMC12361549; doi:10.1038/s44318-025-00509-x)
Supplement: Supplementary file 9 — Dataset EV6 [file 44318_2025_509_MOESM9_ESM.xlsx]

## Sheet: Dataset EV6
Dataset EV6. Summary of non-blood derived age-DEPs across mouse organs.
Legend: Age-DEPs after exclusion of the blood proteome are indicated for 8 mouse organs- brain, heart, lung, liver, kidney, spleen, skeletal muscle, and testis. Organs were harvested from male C57BL/6J mice at 3, 5, 8, 14, 20 and 26 months.

## Sheet: Combined_Blood Proteome
UniProt Accession	UniProt Protein Name	Gene Symbol
P02088	Hemoglobin subunit beta-1	Hbb-b1
P01942	Hemoglobin subunit alpha	Hba
P02089	Hemoglobin subunit beta-2	Hbb-b2
Q61838	Pregnancy zone protein	Pzp
P01027	Complement C3	C3
Q19LI2	Alpha-1B-glycoprotein	A1bg
Q00623	Apolipoprotein A-I	Apoa1
P23953	Carboxylesterase 1C	Ces1c
Q00897	Alpha-1-antitrypsin 1-4	Serpina1d
P00920	Carbonic anhydrase 2	Ca2
P22599	Alpha-1-antitrypsin 1-2	Serpina1b
Q921I1	Serotransferrin	Tf
P07758	Alpha-1-antitrypsin 1-1	Serpina1a
P07309	Transthyretin	Ttr
Q923D2	Flavin reductase (NADPH)	Blvrb
P15327	Bisphosphoglycerate mutase	Bpgm
Q91X72	Hemopexin	Hpx
A6X935	Inter alpha-trypsin inhibitor, heavy chain 4	Itih4
Q61171	Peroxiredoxin-2	Prdx2
P09813	Apolipoprotein A-II	Apoa2
P24270	Catalase	Cat
P06728	Apolipoprotein A-IV	Apoa4
P13634	Carbonic anhydrase 1	Ca1
P07759	Serine protease inhibitor A3K	Serpina3k
Q61147	Ceruloplasmin	Cp
P07724	Albumin	Alb
Q01853	Transitional endoplasmic reticulum ATPase	Vcp
Q03734	Serine protease inhibitor A3M	Serpina3m
P08228	Superoxide dismutase [Cu-Zn]	Sod1
Q60590	Alpha-1-acid glycoprotein 1	Orm1
P28665	Murinoglobulin-1	Mug1
P06151	L-lactate dehydrogenase A chain	Ldha
P11352	Glutathione peroxidase 1	Gpx1
P16858	Glyceraldehyde-3-phosphate dehydrogenase	Gapdh
Q8R146	Acylamino-acid-releasing enzyme	Apeh
P03953	Complement factor D	Cfd
P24549	Aldehyde dehydrogenase 1A1	Aldh1a1
P29788	Vitronectin	Vtn
P63242	Eukaryotic translation initiation factor 5A-1	Eif5a
P07361	Alpha-1-acid glycoprotein 2	Orm2
O08677	Kininogen-1	Kng1
Q9R111	Guanine deaminase	Gda
P13020	Gelsolin	Gsn
Q06770	Corticosteroid-binding globulin	Serpina6
P23492	Purine nucleoside phosphorylase	Pnp
P17182	Alpha-enolase	Eno1
P63017	Heat shock cognate 71 kDa protein	Hspa8
P62827	GTP-binding nuclear protein Ran	Ran
P17563	Methanethiol oxidase	Selenbp1
P06909	Complement factor H	Cfh
Q61704	Inter-alpha-trypsin inhibitor heavy chain H3	Itih3
O55042	Alpha-synuclein	Snca
P21614	Vitamin D-binding protein	Gc
P04186	Complement factor B	Cfb
Q60994	Adiponectin	Adipoq
Q61247	Alpha-2-antiplasmin	Serpinf2
P40142	Transketolase	Tkt
P97371	Proteasome activator complex subunit 1	Psme1
Q61702	Inter-alpha-trypsin inhibitor heavy chain H1	Itih1
P29699	Alpha-2-HS-glycoprotein	Ahsg
O70435	Proteasome subunit alpha type-3	Psma3
Q9CQT1	Methylthioribose-1-phosphate isomerase	Mri1
P01029	Complement C4-B	C4b
Q9CPU0	Lactoylglutathione lyase	Glo1
O09061	Proteasome subunit beta type-1	Psmb1
Q61316	Heat shock 70 kDa protein 4	Hspa4
Q64339	Ubiquitin-like protein ISG15	Isg15
O35945	Aldehyde dehydrogenase, cytosolic 1	Aldh1a7
P54726	UV excision repair protein RAD23 homolog A	Rad23a
P08226	Apolipoprotein E	Apoe
P20918	Plasminogen	Plg
Q02053	Ubiquitin-like modifier-activating enzyme 1	Uba1
P53657	Pyruvate kinase PKLR	Pklr
Q61598	Rab GDP dissociation inhibitor beta	Gdi2
Q99LX0	Parkinson disease protein 7 homolog	Park7
P15532	Nucleoside diphosphate kinase A	Nme1
P80317	T-complex protein 1 subunit zeta	Cct6a
P33622	Apolipoprotein C-III	Apoc3
Q9DBJ1	Phosphoglycerate mutase 1	Pgam1
Q8K1B8	Fermitin family homolog 3	Fermt3
P09411	Phosphoglycerate kinase 1	Pgk1
P58389	Serine/threonine-protein phosphatase 2A activator	Ptpa
P35700	Peroxiredoxin-1	Prdx1
Q9CWJ9	Bifunctional purine biosynthesis protein ATIC	Atic
E9Q414	Apolipoprotein B-100	Apob
Q01768	Nucleoside diphosphate kinase B	Nme2
P58252	Elongation factor 2	Eef2
P01898	H-2 class I histocompatibility antigen, Q10 alpha chain	H2-Q10
P34022	Ran-specific GTPase-activating protein	Ranbp1
Q91XF0	Pyridoxine-5'-phosphate oxidase	Pnpo
Q9DBD0	Inhibitor of carbonic anhydrase	Inhca
O08709	Peroxiredoxin-6	Prdx6
P63101	14-3-3 protein zeta/delta	Ywhaz
Q05020	Apolipoprotein C-II	Apoc2
P40124	Adenylyl cyclase-associated protein 1	Cap1
Q9Z2U1	Proteasome subunit alpha type-5	Psma5
Q9ESB3	Histidine-rich glycoprotein	Hrg
P52430	Serum paraoxonase/arylesterase 1	Pon1
Q91WP6	Serine protease inhibitor A3N	Serpina3n
P14152	Malate dehydrogenase, cytoplasmic	Mdh1
O55234	Proteasome subunit beta type-5	Psmb5
P50247	Adenosylhomocysteinase	Ahcy
Q9D358	Low molecular weight phosphotyrosine protein phosphatase	Acp1
P01887	Beta-2-microglobulin	B2m
P45376	Aldo-keto reductase family 1 member B1	Akr1b1
Q8CC86	Nicotinate phosphoribosyltransferase	Naprt
P22907	Porphobilinogen deaminase	Hmbs
P70697	Uroporphyrinogen decarboxylase	Urod
Q61703	Inter-alpha-trypsin inhibitor heavy chain H2	Itih2
Q3U0B3	Dehydrogenase/reductase SDR family member 11	Dhrs11
P99026	Proteasome subunit beta type-4	Psmb4
Q9DCD0	6-phosphogluconate dehydrogenase, decarboxylating	Pgd
Q9CQV8	14-3-3 protein beta/alpha	Ywhab
P62259	14-3-3 protein epsilon	Ywhae
Q5SUR0	Phosphoribosylformylglycinamidine synthase	Pfas
P01872	Immunoglobulin heavy constant mu	Ighm
Q6ZQ38	Cullin-associated NEDD8-dissociated protein 1	Cand1
P35441	Thrombospondin-1	Thbs1
P61089	Ubiquitin-conjugating enzyme E2 N	Ube2n
P56395	Cytochrome b5	Cyb5a
P18760	Cofilin-1	Cfl1
Q9CQ60	6-phosphogluconolactonase	Pgls
P06745	Glucose-6-phosphate isomerase	Gpi
P48774	Glutathione S-transferase Mu 5	Gstm5
Q99LD4	COP9 signalosome complex subunit 1	Gps1
P10649	Glutathione S-transferase Mu 1	Gstm1
O35350	Calpain-1 catalytic subunit	Capn1
Q9QXC1	Fetuin-B	Fetub
P11983	T-complex protein 1 subunit alpha	Tcp1
P56399	Ubiquitin carboxyl-terminal hydrolase 5	Usp5
Q99J08	SEC14-like protein 2	Sec14l2
O35343	Importin subunit alpha-3	Kpna4
Q3TMH2	Secernin-3	Scrn3
P06684	Complement C5	C5
Q9R1P0	Proteasome subunit alpha type-4	Psma4
Q8CB27	Ubiquitin thioesterase OTU1	Yod1
Q9R098	Hepatocyte growth factor activator	Hgfac
Q9R1P1	Proteasome subunit beta type-3	Psmb3
P62192	26S proteasome regulatory subunit 4	Psmc1
P46412	Glutathione peroxidase 3	Gpx3
P05064	Fructose-bisphosphate aldolase A	Aldoa
P97494	Glutamate--cysteine ligase catalytic subunit	Gclc
Q9D892	Inosine triphosphate pyrophosphatase	Itpa
Q9JMA1	Ubiquitin carboxyl-terminal hydrolase 14	Usp14
P31725	Protein S100-A9	S100a9
Q64727	Vinculin	Vcl
P62835	Ras-related protein Rap-1A	Rap1a
P48722	Heat shock 70 kDa protein 4L	Hspa4l
O70362	Phosphatidylinositol-glycan-specific phospholipase D	Gpld1
Q6GSS7	Histone H2A type 2-A	Hist2h2aa1; Hist2h2aa2
P17742	Peptidyl-prolyl cis-trans isomerase A	Ppia
P34884	Macrophage migration inhibitory factor	Mif
P20029	Endoplasmic reticulum chaperone BiP	Hspa5
Q8BND5	Sulfhydryl oxidase 1	Qsox1
P70195	Proteasome subunit beta type-7	Psmb7
Q06318	Uteroglobin	Scgb1a1
P14847	C-reactive protein	Crp
P0DP27	Calmodulin-2	Calm2
P70168	Importin subunit beta-1	Kpnb1
P54822	Adenylosuccinate lyase	Adsl
P21981	Protein-glutamine gamma-glutamyltransferase 2	Tgm2
P60710	Actin, cytoplasmic 1	Actb
P48193	Protein 4.1	Epb41
Q922D8	C-1-tetrahydrofolate synthase, cytoplasmic	Mthfd1
Q9R0P3	S-formylglutathione hydrolase	Esd
P50396	Rab GDP dissociation inhibitor alpha	Gdi1
O35593	26S proteasome non-ATPase regulatory subunit 14	Psmd14
P19096	Fatty acid synthase	Fasn
Q64726	Zinc-alpha-2-glycoprotein	Azgp1
Q9JLT4	Thioredoxin reductase 2, mitochondrial	Txnrd2
Q9QZ73	DCN1-like protein 1	Dcun1d1
P54775	26S proteasome regulatory subunit 6B	Psmc4
P42703	Leukemia inhibitory factor receptor	Lifr
Q9QUI0	Transforming protein RhoA	Rhoa
Q9WVA4	Transgelin-2	Tagln2
Q9Z2U0	Proteasome subunit alpha type-7	Psma7
P21550	Beta-enolase	Eno3
O35930	Platelet glycoprotein Ib alpha chain	Gp1ba
P13675	Y-linked testis-specific protein 1	Ssty1
P80316	T-complex protein 1 subunit epsilon	Cct5
P52480	Pyruvate kinase PKM	Pkm
Q66JS6	Eukaryotic translation initiation factor 3 subunit J-B	Eif3j2
Q8R016	Bleomycin hydrolase	Blmh
Q9WTX5	S-phase kinase-associated protein 1	Skp1
P10639	Thioredoxin	Txn
Q08093	Calponin-2	Cnn2
O08742	Platelet glycoprotein V	Gp5
P11276	Fibronectin	Fn1
Q9D967	Magnesium-dependent phosphatase 1	Mdp1
O35344	Importin subunit alpha-4	Kpna3
Q62422	Osteoclast-stimulating factor 1	Ostf1
P55264	Adenosine kinase	Adk
Q3U7U3	F-box only protein 7	Fbxo7
Q9CQM9	Glutaredoxin-3	Glrx3
P62631	Elongation factor 1-alpha 2	Eef1a2
Q3UM45	Protein phosphatase 1 regulatory subunit 7	Ppp1r7
P27005	Protein S100-A8	S100a8
Q8R121	Protein Z-dependent protease inhibitor	Serpina10
P97372	Proteasome activator complex subunit 2	Psme2
Q8BGQ7	Alanine--tRNA ligase, cytoplasmic	Aars1
Q8BGD9	Eukaryotic translation initiation factor 4B	Eif4b
Q9Z0N1	Eukaryotic translation initiation factor 2 subunit 3, X-linked	Eif2s3x
P61205	ADP-ribosylation factor 3	Arf3
Q80UY2	E3 ubiquitin-protein ligase KCMF1	Kcmf1
Q9R1P4	Proteasome subunit alpha type-1	Psma1
Q9WU78	Programmed cell death 6-interacting protein	Pdcd6ip
Q9QUM9	Proteasome subunit alpha type-6	Psma6
Q9CY02	Alpha-hemoglobin-stabilizing protein	Ahsp
O09043	Napsin-A	Napsa
Q9ES46	Beta-parvin	Parvb
Q07968	Coagulation factor XIII B chain	F13b
Q99PG2	Opioid growth factor receptor	Ogfr
Q61166	Microtubule-associated protein RP/EB family member 1	Mapre1
Q8R238	Serine dehydratase-like	Sdsl
P32261	Antithrombin-III	Serpinc1
Q571I9	Aldehyde dehydrogenase family 16 member A1	Aldh16a1
Q9CX56	26S proteasome non-ATPase regulatory subunit 8	Psmd8
P06683	Complement component C9	C9
P49722	Proteasome subunit alpha type-2	Psma2
P10518	Delta-aminolevulinic acid dehydratase	Alad
P62196	26S proteasome regulatory subunit 8	Psmc5
Q60605	Myosin light polypeptide 6	Myl6
P05977	Myosin light chain 1/3, skeletal muscle isoform	Myl1
P70389	Insulin-like growth factor-binding protein complex acid labile subunit	Igfals
Q9JLJ2	4-trimethylaminobutyraldehyde dehydrogenase	Aldh9a1
Q8BMJ3	Eukaryotic translation initiation factor 1A, X-chromosomal	Eif1ax
Q922B2	Aspartate--tRNA ligase, cytoplasmic	Dars1
Q8VCS0	N-acetylmuramoyl-L-alanine amidase	Pglyrp2
P47753	F-actin-capping protein subunit alpha-1	Capza1
P06795	ATP-dependent translocase ABCB1	Abcb1b
Q00612	Glucose-6-phosphate 1-dehydrogenase X	G6pdx
P11859	Angiotensinogen	Agt
Q9CZ04	COP9 signalosome complex subunit 7a	Cops7a
P10605	Cathepsin B	Ctsb
P80318	T-complex protein 1 subunit gamma	Cct3
Q76MZ3	Serine/threonine-protein phosphatase 2A 65 kDa regulatory subunit A alpha isoform	Ppp2r1a
Q7TNP2	Serine/threonine-protein phosphatase 2A 65 kDa regulatory subunit A beta isoform	Ppp2r1b
Q9JJU8	Adapter Sh3bgrl	Sh3bgrl
Q9CQI6	Coactosin-like protein	Cotl1
P34928	Apolipoprotein C-I	Apoc1
Q9WVE8	Protein kinase C and casein kinase substrate in neurons protein 2	Pacsin2
Q60692	Proteasome subunit beta type-6	Psmb6
P51885	Lumican	Lum
Q9JLV5	Cullin-3	Cul3
Q9DBB9	Carboxypeptidase N subunit 2	Cpn2
P04443	Hemoglobin subunit beta-H0	Hbb-bh0
Q8CHP8	Glycerol-3-phosphate phosphatase	Pgp
Q9D819	Inorganic pyrophosphatase	Ppa1
P61222	ATP-binding cassette sub-family E member 1	Abce1
Q9JI75	Ribosyldihydronicotinamide dehydrogenase [quinone]	Nqo2
Q91ZJ5	UTP--glucose-1-phosphate uridylyltransferase	Ugp2
Q9Z2W0	Aspartyl aminopeptidase	Dnpep
P24547	Inosine-5'-monophosphate dehydrogenase 2	Impdh2
Q641P0	Actin-related protein 3B	Actr3b
P70296	Phosphatidylethanolamine-binding protein 1	Pebp1
O55023	Inositol monophosphatase 1	Impa1
P26043	Radixin	Rdx
P26040	Ezrin	Ezr
P55258	Ras-related protein Rab-8A	Rab8a
Q9QXY6	EH domain-containing protein 3	Ehd3
Q9R1P3	Proteasome subunit beta type-2	Psmb2
Q6YGZ1	Heparanase	Hpse
Q99KQ4	Nicotinamide phosphoribosyltransferase	Nampt
Q6P5F9	Exportin-1	Xpo1
L7N1X6	F-box/WD repeat-containing protein 15	Fbxw15
Q6PGC1	ATP-dependent RNA helicase DHX29	Dhx29
Q8VDM4	26S proteasome non-ATPase regulatory subunit 2	Psmd2
Q9R0Q7	Prostaglandin E synthase 3	Ptges3
P36993	Protein phosphatase 1B	Ppm1b
P18111	Homeobox protein CDX-1	Cdx1
Q01339	Beta-2-glycoprotein 1	Apoh
Q01279	Epidermal growth factor receptor	Egfr
Q9D0M1	Phosphoribosyl pyrophosphate synthase-associated protein 1	Prpsap1
Q9Z126	Platelet factor 4	Pf4
P62082	Small ribosomal subunit protein eS7	Rps7
Q9JHR7	Insulin-degrading enzyme	Ide
Q64442	Sorbitol dehydrogenase	Sord
P01670	Ig kappa chain V-III region PC 6684	-
P46471	26S proteasome regulatory subunit 7	Psmc2
P48758	Carbonyl reductase [NADPH] 1	Cbr1
Q9JHW2	Omega-amidase NIT2	Nit2
P57780	Alpha-actinin-4	Actn4
O35490	Betaine--homocysteine S-methyltransferase 1	Bhmt
Q5XPI3	E3 ubiquitin-protein ligase RNF123	Rnf123
Q60674	Nuclear receptor subfamily 1 group D member 2	Nr1d2
P47968	Ribose-5-phosphate isomerase	Rpia
Q9DAI4	Zinc finger and BTB domain-containing protein 43	Zbtb43
Q9D7G0	Ribose-phosphate pyrophosphokinase 1	Prps1
Q8VDI7	Ubiquitin-associated domain-containing protein 1	Ubac1
O09172	Glutamate--cysteine ligase regulatory subunit	Gclm
O54962	Barrier-to-autointegration factor	Banf1
P80314	T-complex protein 1 subunit beta	Cct2
O88685	26S proteasome regulatory subunit 6A	Psmc3
P51125	Calpastatin	Cast
O35085	Homeobox protein ARX	Arx
P11032	Granzyme A	Gzma
Q61315	Adenomatous polyposis coli protein	Apc
Q8BTZ7	Mannose-1-phosphate guanyltransferase beta	Gmppb
Q8CIE6	Coatomer subunit alpha	Copa
P62737	Actin, aortic smooth muscle	Acta2
P99027	Large ribosomal subunit protein P2	Rplp2
Q9WVJ2	26S proteasome non-ATPase regulatory subunit 13	Psmd13
Q9CQ89	Protein CutA	Cuta
Q80TA9	Ectopic P granules protein 5 homolog	Epg5
A2AGX3	PR domain-containing protein 11	Prdm11
P50295	Arylamine N-acetyltransferase 2	Nat2
Q9D3N8	Growth hormone-regulated TBC protein 1	Grtp1
P12382	ATP-dependent 6-phosphofructokinase, liver type	Pfkl
Q80SU6	Sodium-dependent phosphate transport protein 2C	Slc34a3
Q8BH61	Coagulation factor XIII A chain	F13a1
Q61026	Nuclear receptor coactivator 2	Ncoa2
Q8BWT1	3-ketoacyl-CoA thiolase, mitochondrial	Acaa2
P08030	Adenine phosphoribosyltransferase	Aprt
Q6P8X1	Sorting nexin-6	Snx6
Q80XK6	Autophagy-related protein 2 homolog B	Atg2b
Q9DBK0	Acetyl-coenzyme A thioesterase	Acot12
Q9DBP5	UMP-CMP kinase	Cmpk1
Q8BV13	COP9 signalosome complex subunit 7b	Cops7b
Q9WV69	Dematin	Dmtn
Q8BKC5	Importin-5	Ipo5
P26516	26S proteasome non-ATPase regulatory subunit 7	Psmd7
Q6P1E8	EF-hand calcium-binding domain-containing protein 6	Efcab6
Q78ZA7	Nucleosome assembly protein 1-like 4	Nap1l4
Q6NS59	Protein FAM135A	Fam135a
Q3U0S6	Ras-interacting protein 1	Rasip1
O88783	Coagulation factor V	F5
Q8BTM8	Filamin-A	Flna
P19221	Prothrombin	F2
Q6ZWZ2	Ubiquitin-conjugating enzyme E2 R2	Ube2r2
P46460	Vesicle-fusing ATPase	Nsf
Q9R0A1	Chloride channel protein 2	Clcn2
Q52KR3	Protein prune homolog 2	Prune2
Q62383	Transcription elongation factor SPT6	Supt6h
Q9CQL4	Large ribosomal subunit protein bL20m	Mrpl20
P01864	Ig gamma-2A chain C region secreted form	-
Q3ULB5	Serine/threonine-protein kinase PAK 6	Pak6
P68372	Tubulin beta-4B chain	Tubb4b
Q9DB29	Isoamyl acetate-hydrolyzing esterase 1 homolog	Iah1
P80313	T-complex protein 1 subunit eta	Cct7
Q9CZ30	Obg-like ATPase 1	Ola1
P59325	Eukaryotic translation initiation factor 5	Eif5
Q9JHU9	Inositol-3-phosphate synthase 1	Isyna1
Q61647	Hyaluronan synthase 1	Has1
Q8BIJ6	Isoleucine--tRNA ligase, mitochondrial	Iars2
Q3U0D9	E3 ubiquitin-protein ligase HACE1	Hace1
Q8VCE4	Uncharacterized protein C9orf40 homolog	D030056L22Rik
P47955	Large ribosomal subunit protein P1	Rplp1
Q8CJG0	Protein argonaute-2	Ago2
P26039	Talin-1	Tln1
O55111	Desmoglein-2	Dsg2
P68037	Ubiquitin-conjugating enzyme E2 L3	Ube2l3
Q9QXS1	Plectin	Plec
P21180	Complement C2	C2
Q61735	Leukocyte surface antigen CD47	Cd47
Q9DAM9	Fibronectin type 3 and ankyrin repeat domains 1 protein	Fank1
Q07113	Cation-independent mannose-6-phosphate receptor	Igf2r
P05202	Aspartate aminotransferase, mitochondrial	Got2
P17426	AP-2 complex subunit alpha-1	Ap2a1
Q8K1S2	Netrin receptor UNC5D	Unc5d
Q4KML4	Costars family protein ABRACL	Abracl
P61971	Nuclear transport factor 2	Nutf2
Q91W20	Leucine-rich repeat-containing protein 26	Lrrc26
B1AUC7	Rho GTPase-activating protein 36	Arhgap36
P68040	Small ribosomal subunit protein RACK1	Rack1
Q8R1A4	Dedicator of cytokinesis protein 7	Dock7
Q6P069	Sorcin	Sri
Q8CAY6	Acetyl-CoA acetyltransferase, cytosolic	Acat2
Q8BJS8	Mdm2-binding protein	Mtbp
O35215	D-dopachrome decarboxylase	Ddt
Q8C5V5	WD repeat-containing protein 27	Wdr27
Q8VDZ4	Palmitoyltransferase ZDHHC5	Zdhhc5
P68368	Tubulin alpha-4A chain	Tuba4a
Q925H1	Zinc finger transcription factor Trps1	Trps1
Q61574	Forkhead box protein S1	Foxs1
Q9EPK7	Exportin-7	Xpo7
Q9CZ44	NSFL1 cofactor p47	Nsfl1c
P14106	Complement C1q subcomponent subunit B	C1qb
P08249	Malate dehydrogenase, mitochondrial	Mdh2
Q91V14	Solute carrier family 12 member 5	Slc12a5
Q07456	Protein AMBP	Ambp
Q62348	Translin	Tsn
Q8VID5	ATP-dependent DNA helicase Q5	Recql5
Q9JJ26	Pyrin	Mefv
O35737	Heterogeneous nuclear ribonucleoprotein H	Hnrnph1
P08121	Collagen alpha-1(III) chain	Col3a1
Q99LS3	Phosphoserine phosphatase	Psph
Q11011	Puromycin-sensitive aminopeptidase	Npepps
Q99JI4	26S proteasome non-ATPase regulatory subunit 6	Psmd6
Q8BX90	Fibronectin type-III domain-containing protein 3A	Fndc3a
E9PZQ0	Ryanodine receptor 1	Ryr1
P47963	Large ribosomal subunit protein eL13	Rpl13
Q8BJY1	26S proteasome non-ATPase regulatory subunit 5	Psmd5
Q61129	Complement factor I	Cfi
Q1EHW4	Histone deacetylase complex subunit SAP25	Sap25
Q8C196	Carbamoyl-phosphate synthase [ammonia], mitochondrial	Cps1
P51163	Uroporphyrinogen-III synthase	Uros
P28663	Beta-soluble NSF attachment protein	Napb
Q8CIF4	Biotinidase	Btd
Q9D1A2	Cytosolic non-specific dipeptidase	Cndp2
Q6PAR5	GTPase-activating protein and VPS9 domain-containing protein 1	Gapvd1
Q9JM14	5'(3')-deoxyribonucleotidase, cytosolic type	Nt5c
Q9DB72	BTB/POZ domain-containing protein 17	Btbd17
Q3U5Q7	UMP-CMP kinase 2, mitochondrial	Cmpk2
P15105	Glutamine synthetase	Glul
Q9CU62	Structural maintenance of chromosomes protein 1A	Smc1a
Q3TXS7	26S proteasome non-ATPase regulatory subunit 1	Psmd1
P49182	Heparin cofactor 2	Serpind1
Q8BFZ4	F-box/LRR-repeat protein 21	Fbxl21
A2AN08	E3 ubiquitin-protein ligase UBR4	Ubr4
P10820	Perforin-1	Prf1
Q9JJN5	Carboxypeptidase N catalytic chain	Cpn1
Q91YE6	Importin-9	Ipo9
Q9CZM2	Large ribosomal subunit protein eL15	Rpl15
P14685	26S proteasome non-ATPase regulatory subunit 3	Psmd3
Q9Z160	Conserved oligomeric Golgi complex subunit 1	Cog1
Q9ERL9	Guanylate cyclase soluble subunit alpha-1	Gucy1a1
P08032	Spectrin alpha chain, erythrocytic 1	Spta1
Q61043	Ninein	Nin
Q9R0N0	Galactokinase	Galk1
Q7TSG5	SH3 domain-containing protein 21	Sh3d21
P61087	Ubiquitin-conjugating enzyme E2 K	Ube2k
P59999	Actin-related protein 2/3 complex subunit 4	Arpc4
P26262	Plasma kallikrein	Klkb1
Q8R574	Phosphoribosyl pyrophosphate synthase-associated protein 2	Prpsap2
Q91VJ2	Caveolae-associated protein 3	Cavin3
Q6P542	ATP-binding cassette sub-family F member 1	Abcf1
P35278	Ras-related protein Rab-5C	Rab5c
Q8C0V1	Telomere repeats-binding bouquet formation protein 1	Terb1
P09581	Macrophage colony-stimulating factor 1 receptor	Csf1r
Q6P2B1	Transportin-3	Tnpo3
P12710	Fatty acid-binding protein, liver	Fabp1
Q9CXT8	Mitochondrial-processing peptidase subunit beta	Pmpcb
O88737	Protein bassoon	Bsn
P23591	GDP-L-fucose synthase	Gfus
P52760	2-iminobutanoate/2-iminopropanoate deaminase	Rida
Q9CR16	Peptidyl-prolyl cis-trans isomerase D	Ppid
P46638	Ras-related protein Rab-11B	Rab11b
Q8JZQ2	AFG3-like protein 2	Afg3l2
Q68FD5	Clathrin heavy chain 1	Cltc
P98086	Complement C1q subcomponent subunit A	C1qa
Q9D8W5	26S proteasome non-ATPase regulatory subunit 12	Psmd12
O88587	Catechol O-methyltransferase	Comt
Q9D8E6	Large ribosomal subunit protein uL4	Rpl4
Q93092	Transaldolase	Taldo1
Q64GA5	Cytosolic phospholipase A2 gamma	Pla2g4c
P13597	Intercellular adhesion molecule 1	Icam1
P99029	Peroxiredoxin-5, mitochondrial	Prdx5
Q8CE13	Coiled-coil domain-containing protein 17	Ccdc17
P62814	V-type proton ATPase subunit B, brain isoform	Atp6v1b2
P43687	Homeobox protein HMX2	Hmx2
Q9EQ80	NIF3-like protein 1	Nif3l1
Q9D4H2	GRIP and coiled-coil domain-containing protein 1	Gcc1
Q9WTX6	Cullin-1	Cul1
P46664	Adenylosuccinate synthetase isozyme 2	Adss2
Q9DAL7	IQ domain-containing protein F5	Iqcf5
O88958	Glucosamine-6-phosphate isomerase 1	Gnpda1
Q9Z2L6	Multiple inositol polyphosphate phosphatase 1	Minpp1
P63005	Platelet-activating factor acetylhydrolase IB subunit beta	Pafah1b1
P12246	Serum amyloid P-component	Apcs
O35286	ATP-dependent RNA helicase DHX15	Dhx15
Q60864	Stress-induced-phosphoprotein 1	Stip1
Q8R5H1	Ubiquitin carboxyl-terminal hydrolase 15	Usp15
P51660	Peroxisomal multifunctional enzyme type 2	Hsd17b4
O88544	COP9 signalosome complex subunit 4	Cops4
P97447	Four and a half LIM domains protein 1	Fhl1
P62301	Small ribosomal subunit protein uS15	Rps13
Q9D020	Cytosolic 5'-nucleotidase 3A	Nt5c3a
Q78YY6	DnaJ homolog subfamily C member 15	Dnajc15
P51855	Glutathione synthetase	Gss
P18572	Basigin	Bsg
Q99KL7	Ras-related protein Rab-28	Rab28
P50516	V-type proton ATPase catalytic subunit A	Atp6v1a
Q3U1V8	Mitogen-activated protein kinase kinase kinase 9	Map3k9
Q64514	Tripeptidyl-peptidase 2	Tpp2
Q921M7	CYFIP-related Rac1 interactor B	Cyrib
Q8VDC1	FYVE and coiled-coil domain-containing protein 1	Fyco1
P37172	Activin receptor type-1	Acvr1
Q6P5U8	Coiled-coil domain-containing protein 148	Ccdc148
P62849	Small ribosomal subunit protein eS24	Rps24
P31786	Acyl-CoA-binding protein	Dbi
Q8BLN5	Lanosterol synthase	Lss
Q791V5	Mitochondrial carrier homolog 2	Mtch2
Q9QXD6	Fructose-1,6-bisphosphatase 1	Fbp1
A6H6A9	Rab GTPase-activating protein 1-like	Rabgap1l
Q8BW94	Dynein axonemal heavy chain 3	Dnah3
Q6P5D8	Structural maintenance of chromosomes flexible hinge domain-containing protein 1	Smchd1
Q8BG32	26S proteasome non-ATPase regulatory subunit 11	Psmd11
O88968	Transcobalamin-2	Tcn2
Q8BFR1	Zinc finger CCCH-type antiviral protein 1-like	Zc3hav1l
Q0VAV2	Exophilin-5	Exph5
Q5RKZ7	Molybdenum cofactor biosynthesis protein 1	Mocs1
Q64737	Trifunctional purine biosynthetic protein adenosine-3	Gart
P62821	Ras-related protein Rab-1A	Rab1A
Q9EPE9	Endoplasmic reticulum transmembrane helix translocase	Atp13a1
O09101	Phosphatidylinositol-glycan biosynthesis class F protein	Pigf
Q9JII6	Aldo-keto reductase family 1 member A1	Akr1a1
E9Q401	Ryanodine receptor 2	Ryr2
A2ASS6	Titin	Ttn
Q8K183	Pyridoxal kinase	Pdxk
Q60739	BAG family molecular chaperone regulator 1	Bag1
Q7TQE6	Macoilin	Maco1
P61027	Ras-related protein Rab-10	Rab10
Q9D8S4	Oligoribonuclease, mitochondrial	Rexo2
Q8BU03	Periodic tryptophan protein 2 homolog	Pwp2
Q9DCL9	Bifunctional phosphoribosylaminoimidazole carboxylase/phosphoribosylaminoimidazole succinocarboxamide synthetase	Paics
P70670	Nascent polypeptide-associated complex subunit alpha, muscle-specific form	Naca
Q8VGK5	Olfactory receptor 1J21	Or1j21
P53026	Large ribosomal subunit protein uL1	Rpl10a
Q8R1G6	PDZ and LIM domain protein 2	Pdlim2
Q62240	Lysine-specific demethylase 5D	Kdm5d
P48036	Annexin A5	Anxa5
P14148	Large ribosomal subunit protein uL30	Rpl7
P50580	Proliferation-associated protein 2G4	Pa2g4
Q06890	Clusterin	Clu
P32043	Homeobox protein Hox-C5	Hoxc5
P14211	Calreticulin	Calr
P70290	55 kDa erythrocyte membrane protein	Mpp1
Q924L1	LETM1 domain-containing protein 1	Letmd1
O08553	Dihydropyrimidinase-related protein 2	Dpysl2
Q91X96	Guanine nucleotide exchange factor MSS4	Rabif
P01680	Ig kappa chain V-IV region S107B	-
Q64105	Sepiapterin reductase	Spr
O88947	Coagulation factor X	F10
P23116	Eukaryotic translation initiation factor 3 subunit A	Eif3a
O35643	AP-1 complex subunit beta-1	Ap1b1
P17751	Triosephosphate isomerase	Tpi1
Q99KB8	Hydroxyacylglutathione hydrolase, mitochondrial	Hagh
P62715	Serine/threonine-protein phosphatase 2A catalytic subunit beta isoform	Ppp2cb
Q9CR86	Calcium-regulated heat stable protein 1	Carhsp1
O35621	Phosphomannomutase 1	Pmm1
P39054	Dynamin-2	Dnm2
P39655	Polyunsaturated fatty acid lipoxygenase ALOX12	Alox12
Q64012	RNA-binding protein Raly	Raly
Q9CPY7	Cytosol aminopeptidase	Lap3
P63028	Translationally-controlled tumor protein	Tpt1
O88342	WD repeat-containing protein 1	Wdr1
P70444	BH3-interacting domain death agonist	Bid
Q9QXT9	Zinc finger protein 354B	Znf354b
Q3UQ28	Peroxidasin homolog	Pxdn
Q9CQ35	GLIPR1-like protein 2	Glipr1l2
Q99KK7	Dipeptidyl peptidase 3	Dpp3
P28656	Nucleosome assembly protein 1-like 1	Nap1l1
Q8VC19	5-aminolevulinate synthase, non-specific, mitochondrial	Alas1
Q99PT1	Rho GDP-dissociation inhibitor 1	Arhgdia
Q99PT9	Kinesin-like protein KIF19	Kif19
Q8BGC3	Monocarboxylate transporter 12	Slc16a12
Q99MN1	Lysine--tRNA ligase	Kars1
P60335	Poly(rC)-binding protein 1	Pcbp1
P17710	Hexokinase-1	Hk1
Q9QZU9	Ubiquitin/ISG15-conjugating enzyme E2 L6	Ube2l6
P70398	Probable ubiquitin carboxyl-terminal hydrolase FAF-X	Usp9x
P01674	Ig kappa chain V-III region PC 2154	-
P60764	Ras-related C3 botulinum toxin substrate 3	Rac3
P58321	Ubiquitin carboxyl-terminal hydrolase isozyme L4	Uchl4
Q9CZU3	Exosome RNA helicase MTR4	Mtrex
Q8K558	Trem-like transcript 1 protein	Treml1
O70481	E3 ubiquitin-protein ligase UBR1	Ubr1
Q9DB34	Charged multivesicular body protein 2a	Chmp2a
Q99LH1	Nucleolar GTP-binding protein 2	Gnl2
Q9CQ48	NudC domain-containing protein 2	Nudcd2
P97290	Plasma protease C1 inhibitor	Serping1
Q921G8	Gamma-tubulin complex component 2	Tubgcp2
P60766	Cell division control protein 42 homolog	Cdc42
A2AJA9	Apical junction component 1 homolog	Ajm1
P11499	Heat shock protein HSP 90-beta	Hsp90ab1
Q9DAM7	Transmembrane protein 263	Tmem263
Q8VBV7	COP9 signalosome complex subunit 8	Cops8
Q9Z1B5	Mitotic spindle assembly checkpoint protein MAD2A	Mad2l1
Q6ZWX6	Eukaryotic translation initiation factor 2 subunit 1	Eif2s1
P43432	Interleukin-12 subunit beta	Il12b
Q62426	Cystatin-B	Cstb
Q8C1A5	Thimet oligopeptidase	Thop1
Q6R891	Neurabin-2	Ppp1r9b
Q00724	Retinol-binding protein 4	Rbp4
Q9D6A1	Unconventional myosin-Ih	Myo1h
P06800	Receptor-type tyrosine-protein phosphatase C	Ptprc
P55065	Phospholipid transfer protein	Pltp
O88456	Calpain small subunit 1	Capns1
Q3UHB8	Coiled-coil domain-containing protein 177	Ccdc177
P16015	Carbonic anhydrase 3	Ca3
Q9CW03	Structural maintenance of chromosomes protein 3	Smc3
P32848	Parvalbumin alpha	Pvalb
P05132	cAMP-dependent protein kinase catalytic subunit alpha	Prkaca
Q6PDI5	Proteasome adapter and scaffold protein ECM29	Ecpas
P24527	Leukotriene A-4 hydrolase	Lta4h
Q9D0I9	Arginine--tRNA ligase, cytoplasmic	Rars1
P56812	Programmed cell death protein 5	Pdcd5
P47791	Glutathione reductase, mitochondrial	Gsr
Q8CBE3	WD repeat-containing protein 37	Wdr37
Q3V0F0	RIMS-binding protein 3	Rimbp3
P15508	Spectrin beta chain, erythrocytic	Sptb
Q8R0Y6	Cytosolic 10-formyltetrahydrofolate dehydrogenase	Aldh1l1
P42932	T-complex protein 1 subunit theta	Cct8
P62806	Histone H4	H4c16; H4c4; H4c9; H4c12; H4c8; H4c6; H4c3; Hist1h4m; H4c2; H4c11; H4c1; H4c14
P25444	Small ribosomal subunit protein uS5	Rps2
Q8C092	Transcription initiation factor TFIID subunit 5	Taf5
P56376	Acylphosphatase-1	Acyp1
P97298	Pigment epithelium-derived factor	Serpinf1
Q64669	NAD(P)H dehydrogenase [quinone] 1	Nqo1
Q9DBG3	AP-2 complex subunit beta	Ap2b1
Q60872	Eukaryotic translation initiation factor 1A	Eif1a
P16092	Fibroblast growth factor receptor 1	Fgfr1
Q9QYJ3	DnaJ homolog subfamily B member 1	Dnajb1
Q6ZQF7	E3 ubiquitin-protein ligase Jade-2	Jade2
P62900	Large ribosomal subunit protein eL31	Rpl31
Q91Z40	Guanylate-binding protein 7	Gbp7
P11725	Ornithine transcarbamylase, mitochondrial	Otc
Q61233	Plastin-2	Lcp1
P70274	Selenoprotein P	Selenop
Q91YP3	Deoxyribose-phosphate aldolase	Dera
Q8CAA7	Glucose 1,6-bisphosphate synthase	Pgm2l1
P16460	Argininosuccinate synthase	Ass1
Q8BGG9	Acyl-coenzyme A amino acid N-acyltransferase 2	Acnat2
Q9D0I6	WD repeat, SAM and U-box domain-containing protein 1	Wdsub1
Q9Z0R0	Serine/threonine-protein kinase haspin	Haspin
E9Q8T2	PR domain zinc finger protein 15	Prdm15
P41317	Mannose-binding protein C	Mbl2
Q5SX40	Myosin-1	Myh1
Q8K274	Ketosamine-3-kinase	Fn3krp
P63157	BarH-like 1 homeobox protein	Barhl1
Q08761	Vitamin K-dependent protein S	Pros1
Q9EPL8	Importin-7	Ipo7
B2RQC6	Multifunctional protein CAD	Cad
P28481	Collagen alpha-1(II) chain	Col2a1
Q8C0D7	Inhibitor of growth protein 4	Ing4
Q80X82	Symplekin	Sympk
Q91YN5	UDP-N-acetylhexosamine pyrophosphorylase	Uap1
P49452	Centromere protein C	Cenpc
Q6ZPJ3	(E3-independent) E2 ubiquitin-conjugating enzyme UBE2O	Ube2o
Q9CQR6	Serine/threonine-protein phosphatase 6 catalytic subunit	Ppp6c
Q9CR00	26S proteasome non-ATPase regulatory subunit 9	Psmd9
P47915	Large ribosomal subunit protein eL29	Rpl29
P05201	Aspartate aminotransferase, cytoplasmic	Got1
Q8CG76	Aflatoxin B1 aldehyde reductase member 2	Akr7a2
Q91VI7	Ribonuclease inhibitor	Rnh1
Q8CGC7	Bifunctional glutamate/proline--tRNA ligase	Eprs1
Q9JMD3	START domain-containing protein 10	Stard10
P19157	Glutathione S-transferase P 1	Gstp1
Q9CY64	Biliverdin reductase A	Blvra
Q99LB6	Methionine adenosyltransferase 2 subunit beta	Mat2b
Q9Z1Q5	Chloride intracellular channel protein 1	Clic1
P80315	T-complex protein 1 subunit delta	Cct4
Q9WV66	E3 ubiquitin-protein ligase MARCHF7	Marchf7
Q80WC3	Trinucleotide repeat-containing gene 18 protein	Tnrc18
P49429	4-hydroxyphenylpyruvate dioxygenase	Hpd
Q8BRT1	CLIP-associating protein 2	Clasp2
Q9ESJ0	Exportin-4	Xpo4
P60843	Eukaryotic initiation factor 4A-I	Eif4a1
Q9Z1W8	Potassium-transporting ATPase alpha chain 2	Atp12a
P56974	Pro-neuregulin-2, membrane-bound isoform	Nrg2
Q3UKC1	Tax1-binding protein 1 homolog	Tax1bp1
Q9JHK5	Pleckstrin	Plek
Q9WVB0	RNA-binding protein with multiple splicing	Rbpms
P83741	Serine/threonine-protein kinase WNK1	Wnk1
Q9CQX0	Ubiquitin thioesterase OTUB2	Otub2
P62334	26S proteasome regulatory subunit 10B	Psmc6
Q9Z204	Heterogeneous nuclear ribonucleoproteins C1/C2	Hnrnpc
Q9Z2L7	Cytokine receptor-like factor 3	Crlf3
O88898	Tumor protein 63	Tp63
P97807	Fumarate hydratase, mitochondrial	Fh
P56480	ATP synthase subunit beta, mitochondrial	Atp5f1b
O08997	Copper transport protein ATOX1	Atox1
Q69Z23	Dynein axonemal heavy chain 17	Dnah17
Q8K3Z9	Nuclear envelope pore membrane protein POM 121	Pom121
Q80YR6	DNA endonuclease RBBP8	Rbbp8
Q8K284	General transcription factor 3C polypeptide 1	Gtf3c1
P98064	Mannan-binding lectin serine protease 1	Masp1
Q8C0C7	Phenylalanine--tRNA ligase alpha subunit	Farsa
A0A068BFR3	-	Rab11b
A0A068BIT8	-	Psmb8
A0A075B5J6	-	Gm20730
A0A075B5J9	-	Igkv17-127
A0A075B5K2	-	Igkv9-124
A0A075B5K5	-	Igkv2-112
A0A075B5K7	-	Igkv14-100
A0A075B5K9	-	Igkv12-98
A0A075B5L3	-	Igkv4-90
A0A075B5L4	-	Igkv12-89
A0A075B5L7	-	Igkv4-80
A0A075B5M3	-	Igkv4-58
A0A075B5M7	-	Igkv5-39
A0A075B5M8	-	Igkv12-38
A0A075B5N2	-	Igkv6-29
A0A075B5N3	-	Igkv8-28
A0A075B5N4	-	Igkv8-27
A0A075B5N7	-	Igkv6-13
A0A075B5N9	-	Igkv3-7
A0A075B5P1	-	Igkv3-1
A0A075B5P4	-	Ighg1
A0A075B5P5	-	Ighg3
A0A075B5P6	-	Ighm
A0A075B5Q4	-	Ighv5-12
A0A075B5R0	-	Ighv5-16
A0A075B5R4	-	Ighv14-1
A0A075B5R5	-	Ighv4-1
A0A075B5R6	-	Ighv11-1
A0A075B5R7	-	Ighv14-2
A0A075B5S2	-	Ighv7-1
A0A075B5S3	-	Ighv14-4
A0A075B5S5	-	Ighv7-4
A0A075B5S6	-	Ighv3-1
A0A075B5S9	-	Ighv9-4
A0A075B5T3	-	Ighv6-6
A0A075B5T6	-	Ighv10-3
A0A075B5T9	-	Ighv1-9
A0A075B5U6	-	Ighv1-20
A0A075B5V5	-	Ighv1-39
A0A075B5V6	-	Ighv1-42
A0A075B5V8	-	Ighv1-47
A0A075B5W2	-	Ighv1-52
A0A075B5W9	-	Ighv1-58
A0A075B5X7	-	Ighv1-69
A0A075B5Y1	-	Ighv1-74
A0A075B5Y3	-	Ighv1-80
A0A075B664	-	Iglv2
A0A075B674	-	Ighv1-78
A0A075B677	-	Igkv4-53
A0A075B696	-	Ighv2-3
A0A075B6D5	-	Igkv19-93
A0A077S2U6	-	Lyz2
A0A087WPN7	-	Ighv13-2
A0A087WSN6	-	Fn1
A0A0A0MQ98	-	Jmjd1c
A0A0A0MQA3	-	Serpina1a
A0A0A0MQF6	-	Gapdh
A0A0A0MQM0	-	Eif5a
A0A0A6YW67	-	Gm8797
A0A0A6YWI9	-	Ighv1-11
A0A0A6YXA5	-	Ighv1-15
A0A0A6YXN4	-	Ighv1-18
A0A0A6YY47	-	Ncam1
A0A0B4J1H6	-	Igkv2-137
A0A0B4J1H7	-	Igkv1-135
A0A0B4J1I1	-	Igkv16-104
A0A0B4J1I7	-	Igkv4-68
A0A0B4J1I9	-	Igkv4-55
A0A0B4J1J0	-	Igkv4-50
A0A0B4J1J2	-	Igkv5-43
A0A0B4J1J5	-	Ighv9-3
A0A0B4J1J6	-	Ighv10-1
A0A0B4J1J7	-	Ighv1-82
A0A0B4J1K5	-	Iglv3
A0A0B4J1N0	-	Ighv1-76
A0A0B6VSQ6	-	Klk1
A0A0D9SEG8	-	Adgre5
A0A0E4B366	-	HC
A0A0F7R1P3	-	HC
A0A0G2JDL9	-	Rap1a
A0A0G2JF64	-	Mccc1
A0A0G2JGD2	-	S100a4
A0A0G2JGQ8	-	Iglc3
A0A0J9YV87	-	Pdgfra
A0A0J9YVE6	-	Mgam
A0A0N4SVU1	-	Gm7298
A0A0N4SVV4	-	Rarres2
A0A0R4IZW5	-	Cdh1
A0A0R4IZZ5	-	Clec4f
A0A0R4J032	-	C9
A0A0R4J038	-	Kng1
A0A0R4J039	-	Hrg
A0A0R4J052	-	Hagh
A0A0R4J097	-	Tgfbr3
A0A0R4J0E1	-	Fgl1
A0A0R4J0H5	-	Gnptg
A0A0R4J0I1	-	Serpina3k
A0A0R4J0I9	-	Lrp1
A0A0R4J0M4	-	Apof
A0A0R4J0M6	-	Colec11
A0A0R4J0Q4	-	Loxl1
A0A0R4J0S2	-	Igfals
A0A0R4J0X5	-	Serpina1c
A0A0R4J107	-	Apeh
A0A0R4J131	-	Btd
A0A0R4J1N3	-	Apoc3
A0A0R4J1N7	-	Ank1
A0A0R4J207	-	Prg4
A0A0R4J256	-	Psmb9
A0A140T8M2	-	Igkv12-44
A0A140T8M4	-	Igkv8-19
A0A140T8M5	-	Igkv6-15
A0A140T8N0	-	Igkv9-120
A0A140T8N2	-	Igkv5-48
A0A140T8N3	-	Igkv13-84
A0A140T8N5	-	Igkv6-23
A0A140T8N8	-	Igkv9-123
A0A140T8N9	-	Igkv6-32
A0A140T8P1	-	Igkv6-14
A0A140T8P3	-	Igkv15-103
A0A140T8P5	-	Igkv8-24
A0A140T8P6	-	Igkv12-46
A0A140T8P9	-	Igkv14-111
A0A140T8Q1	-	Igkv12-41
A0A140T8Q3	-	Igkv6-17
A0A146E664	-	Islr
A0A1B0GR11	-	Taldo1
A0A1B0GR60	-	Ftl1
A0A1B0GSR9	-	Ldha
A0A1C7CYU3	-	Nucb1
A0A1L1SVH6	-	Nkpd1
A0A1R3UCH5	-	Klna6
A0A1R3UDC2	-	Klk1b26
A0A1R3UFA0	-	Klna3
A0A1S6GWH5	-	Uba1
A0A1W2P6F6	-	Myl6
A0A1W2P788	-	Man1a
A0A1Y7VJW9	-	Fbln5
A0A1Y7VMN0	-	Rock2
A0A1Y7VP49	-	Ctsl
A0A286YDF0	-	Gm49391
A0A286YDT5	-	Adgrf5
A0A2I3BQE1	-	AI182371
A0A2K6EDJ7	-	Itih4
A0A2K6EDK8	-	Dpep2
A0A2R8VK43	-	Cela1
A0JLY3	-	F9
A1A4T2	-	Ganab
A1A540	-	Igkv10-96
A1L2Z1	-	Dspp
A1L353	-	Tgfbi
A2A5N2	-	Ywhab
A2A7A7	-	H6pd
A2A997	-	C8a
A2AE15	-	Cfp
A2AE89	-	Gstm1
A2AEN9	-	Gm5938
A2AEP0	Odorant-binding protein 1b	Obp1b
A2AFG7	-	L1cam
A2AGH5	-	Gm20489
A2APM1	-	Cd44
A2APX3	-	Cst3
A2AW05	-	Ssrp1
A2CEK3	-	Pgm2
A2CEK7	-	Mup14
A2CEL1	-	Mup1
A2CFB8	-	Gp1ba
A2KTK5	-	IGHVDJ
A2N494	-
A2NVE9	-
A2RS23	-	Pepd
A2RTA0	-	Ckm
A2RTT4	-	Ube2n
A2TJ61	-	Pglyrp2
A3KML3	-	Ywhaq
A5GZX3	-	Glo1
A6XA75	-	Treml1
A7VL18	-	Aldh9a1
A8DUK4	-	Hbb-bs
A8DUL0	-	Hbbt1
A8DUP7	-	Hbbt1
A8DUV1	-	Hbat1
A8DUV3	-	Hbat1
A8IP69	-	Ywhag
B1AXW5	-	Prdx1
B1AY85	-	Plxdc2
B1AZS9	-	Prdx4
B1B0C7	-	Hspg2
B1B506	-	Sell
B1Q450	-	HBB1
B2CQD6	-	Fbln1
B2MWM9	-	Calr
B2RRX1	-	Actb
B2RTK3	-	Hist1h2bm
B2RTL6	-	Thbs4
B2RTM0	-	Hist2h4
B2RUD7	-	Psap
B2RUG5	-	Gm4788
B2RUJ7	-	Xdh
B2RWX2	-	C4b
B2RX08	-	Sptb
B5THE2	-	Mgam
B5X0G2	Major urinary protein 17	Mup17
B7FAU9	-	Flna
B7STB7	-	Anxa1
B7ZBY7	-	Ube2v1
B7ZCG3	-	Bpifa2
B7ZNS9	-	Cfd
B8JJI4	-	Bnip1
B8JJN0	-	Gm20547
B8JJN2	-	C2
B9EKG3	-	Ggh
D3YU40	-	Igfbp2
D3YXF5	-	C7
D3YZ61	-	C1qtnf3
D3Z5G7	-	Ces1b
D3Z6Q9	Bridging integrator 2	Bin2
D3Z6T3	-	Ctse
D6RFD9	-	Abcb9
E0CXN0	-	Mst1
E0CY49	-	Asl
E0CYM8	Tyrosine-protein phosphatase non-receptor type substrate 1	Sirpa
E9PUM3	-	Pygm
E9PV24	Fibrinogen alpha chain	Fga
E9PYI8	-	Usp14
E9PZD8	-	Cp
E9PZF0	-	Gm20390
E9Q092	-	Habp2
E9Q0B5	-	Fcgbp
E9Q242	-	Adsl
E9Q328	-	5430401F13Rik
E9Q6C2	-	C1s1
E9Q6D8	-	C6
E9Q6I2	-	Il1rap
E9Q797	-	Dnase1
E9Q7N9	-	Dnah11
E9Q8I0	-	Cfh
E9QK54	-	Serpina11
E9QLK3	-	Brat1
E9QNE5	-	Pi16
E9QPB2	-	Sbsn
E9QPK1	-	Cgref1
E9QPU1	-	Vwf
E9QPX1	-	Col18a1
F6RLD8	-	Ihh
F6WR04	-	Ctss
F6XLV1	Ciliary rootlet coiled-coil protein 2	Crocc2
F8VQ07	-	5830473C10Rik
F8VQD7	-	Ptprg
F8WI14	-	Ecm1
F8WIP8	-	Spp1
F8WIR1	-	Ctsd
G0YP42	-
G3UXY9	-	Enpp2
G3UXZ5	-	Psme1
G3X8Q5	-	Cp
G3X8T3	-	Ctsa
G3X8T9	-	Serpina3n
G3X977	-	Itih2
G3X9D6	-	Apon
G3XA25	-	Acat2
G5E850	-	Cyb5a
H3BJL6	-	Esd
H7BWY6	-	Rbp4
H7BX99	-	F2
H9H9R5	-	Klkb1
I6L966	-	Crp
I6L978	-	Igk
I6L985	-	Igh
I6L9E1	-
M0QWU8	-	Dbi
O09159	Lysosomal alpha-mannosidase	Man2b1
O09164	Extracellular superoxide dismutase [Cu-Zn]	Sod3
O35664	Interferon alpha/beta receptor 2	Ifnar2
O35744	Chitinase-like protein 3	Chil3
O70165	Ficolin-1	Fcn1
O70250	Phosphoglycerate mutase 2	Pgam2
O70570	Polymeric immunoglobulin receptor	Pigr
O78207	-	H2-D1
O88200	C-type lectin domain family 11 member A	Clec11a
O88844	Isocitrate dehydrogenase [NADP] cytoplasmic	Idh1
O89020	Afamin	Afm
O89053	Coronin-1A	Coro1a
P00329	Alcohol dehydrogenase 1	Adh1
P00687	Alpha-amylase 1	Amy1
P00688	Pancreatic alpha-amylase 2a5	Amy2
P01592	Immunoglobulin J chain	Jchain
P01643	Ig kappa chain V-V region MOPC 173
P01654	Ig kappa chain V-III region PC 2880/PC 1229
P01660	Ig kappa chain V-III region PC 3741/TEPC 111
P01662	Ig kappa chain V-III region ABPC 22/PC 9245
P01665	Ig kappa chain V-III region PC 7043
P01667	Ig kappa chain V-III region PC 6308
P01671	Ig kappa chain V-III region PC 7175
P01675	Ig kappa chain V-VI region XRPC 44
P01749	Ig heavy chain V region 3	Ighv1-61
P01803	Ig heavy chain V region AMPC1
P01844	Ig lambda-2 chain C region	Iglc2
P02104	Hemoglobin subunit epsilon-Y2	Hbb-y
P02816	Prolactin-inducible protein homolog	Pip
P03976	Ig kappa chain V-II region 17S29.1
P04117	Fatty acid-binding protein, adipocyte	Fabp4
P04247	Myoglobin	Mb
P04919	Band 3 anion transport protein	Slc4a1
P04939	Major urinary protein 3	Mup3
P05208	Chymotrypsin-like elastase family member 2A	Cela2a
P05366	Serum amyloid A-1 protein	Saa1
P06330	Ig heavy chain V region AC38 205.12
P06801	NADP-dependent malic enzyme	Me1
P07901	Heat shock protein HSP 90-alpha	Hsp90aa1
P08071	Lactotransferrin	Ltf
P08113	Endoplasmin	Hsp90b1
P08607	C4b-binding protein	C4bpa
P09103	Protein disulfide-isomerase	P4hb
P09470	Angiotensin-converting enzyme	Ace
P09528	Ferritin heavy chain	Fth1
P0DP26	Calmodulin-1	Calm1
P10126	Elongation factor 1-alpha 1	Eef1a1
P10493	Nidogen-1	Nid1
P10810	Monocyte differentiation antigen CD14	Cd14
P10852	Amino acid transporter heavy chain SLC3A2	Slc3a2
P11087	Collagen alpha-1(I) chain	Col1a1
P11152	Lipoprotein lipase	Lpl
P11404	Fatty acid-binding protein, heart	Fabp3
P11438	Lysosome-associated membrane glycoprotein 1	Lamp1
P11589	Major urinary protein 2	Mup2
P12815	Programmed cell death protein 6	Pdcd6
P15535	Beta-1,4-galactosyltransferase 1	B4galt1
P15948	Kallikrein 1-related peptidase b22	Klk1b22
P16045	Galectin-1	Lgals1
P16110	Galectin-3	Lgals3
P16125	L-lactate dehydrogenase B chain	Ldhb
P16301	Phosphatidylcholine-sterol acyltransferase	Lcat
P16406	Glutamyl aminopeptidase	Enpep
P16882-2	-	Ghr
P17879	Heat shock 70 kDa protein 1B	Hspa1b
P18528	Ig heavy chain V region 6.96
P20065-2	-	Tmsb4x
P21107-2	-	Tpm3
P24472	Glutathione S-transferase A4	Gsta4
P26041	Moesin	Msn
P26339	Chromogranin-A	Chga
P26645	Myristoylated alanine-rich C-kinase substrate	Marcks
P27046	Alpha-mannosidase 2	Man2a1
P27656	Hepatic triacylglycerol lipase	Lipc
P27773	Protein disulfide-isomerase A3	Pdia3
P27931	Interleukin-1 receptor type 2	Il1r2
P28666	Murinoglobulin-2	Mug2
P28843	Dipeptidyl peptidase 4	Dpp4
P29533	Vascular cell adhesion protein 1	Vcam1
P29621	Serine protease inhibitor A3C	Serpina3c
P30412	Peptidyl-prolyl cis-trans isomerase C	Ppic
P31532	Serum amyloid A-4 protein	Saa4
P31809	Carcinoembryonic antigen-related cell adhesion molecule 1	Ceacam1
P33587	Vitamin K-dependent protein C	Proc
P35917	Vascular endothelial growth factor receptor 3	Flt4
P39039	Mannose-binding protein A	Mbl1
P43025	Tetranectin	Clec3b
P47878	Insulin-like growth factor-binding protein 3	Igfbp3
P51437	Cathelicidin antimicrobial peptide	Camp
P51910	Apolipoprotein D	Apod
P55284	Cadherin-5	Cdh5
P58774-2	-	Tpm2
P59383	Leucine-rich repeat neuronal protein 4	Lrrn4
P61939	Thyroxine-binding globulin	Serpina7
P62897	Cytochrome c, somatic	Cycs
P62962	Profilin-1	Pfn1
P63038	60 kDa heat shock protein, mitochondrial	Hspd1
P68033	Actin, alpha cardiac muscle 1	Actc1
P68369	Tubulin alpha-1A chain	Tuba1a
P70349	Adenosine 5'-monophosphoramidase HINT1	Hint1
P70375	Coagulation factor VII	F7
P70663	SPARC-like protein 1	Sparcl1
P97333	Neuropilin-1	Nrp1
P97363	Serine palmitoyltransferase 2	Sptlc2
P97449	Aminopeptidase N	Anpep
P98063	Bone morphogenetic protein 1	Bmp1
P98064-2	-	Masp1
Q00898	Alpha-1-antitrypsin 1-5	Serpina1e
Q02105	Complement C1q subcomponent subunit C	C1qc
Q03311	Cholinesterase	Bche
Q05CL2	-	Proz
Q07079	Insulin-like growth factor-binding protein 5	Igfbp5
Q08879-2	-	Fbln1
Q102J0	-	Ctbs
Q148T4	-	Tnc
Q2KHP2	-	Mmp19
Q31152	-
Q31188	-	MHC integral membrane protein
Q3TA66	-	Gp5
Q3TCR9	-	Zyx
Q3TDX7	-	Ecm1
Q3TGJ9	-	Gsn
Q3TGR2	-	Fgb
Q3THE2	Myosin regulatory light chain 12B	Myl12b
Q3THQ5	-	Stip1
Q3TJ66	-	Aldob
Q3TJX0	-	Lcp1
Q3TL95	-	Psma4
Q3TN31	-	Psma7
Q3TR40	-	Thbs1
Q3TS44	-	Psma1
Q3TUI9	-	Psma5
Q3TV82	-	Adnp2
Q3TVJ9	-	B3gnt2
Q3TVK3	-	Dnpep
Q3TVN6	-	Pf4
Q3TVT6	-	Pcyox1
Q3TW74	-	Mthfd1
Q3U2G2	-	Hspa4
Q3U6G1	-	Blvrb
Q3UAG2	-	Pgd
Q3UBS3	-	Hp
Q3UC72	-	Gdi2
Q3UEF5	-	Angptl3
Q3UEK0	-	Vnn1
Q3UER8	-	Fgg
Q3UTR7	-	Agt
Q3V3W7	-	F13a1
Q4FJR9	-	Isg15
Q4FK36	-	Dstn
Q4VAI2	-	Acp1
Q53VR2	-
Q542D9	-	Tfrc
Q543C6	-	Lhx2
Q545G0	-	Psmb3
Q545I6	-	Ctsz
Q545J3	-	Hgfac
Q546Y8	-	Aicda
Q548F2	-	Gda
Q566I6	-	C1ra
Q58E54	-	Igh
Q5F2I0	-	IgG1 anti-TS1 VL
Q5FW60	Major urinary protein 20	Mup20
Q5MJS3	Extracellular serine/threonine protein kinase FAM20C	Fam20c
Q5ND36	-	Serpinf2
Q5UCA9	-	Rnase4
Q60805	Tyrosine-protein kinase Mer	Mertk
Q60963	Platelet-activating factor acetylhydrolase	Pla2g7
Q61268	Apolipoprotein C-IV	Apoc4
Q61406	-	Cfhr1
Q61468	Mesothelin	Msln
Q61649	-
Q61805	Lipopolysaccharide-binding protein	Lbp
Q62009	Periostin	Postn
Q63880	Carboxylesterase 3A	Ces3a
Q683Y7	-	IGHV
Q6GQT1	Alpha-2-macroglobulin-P	A2m
Q6GT24	-	Prdx6
Q6IRU2	Tropomyosin alpha-4 chain	Tpm4
Q6PIP8	-	Igh
Q6S9I0	-	Kng2
Q6YJU2	-	Fetub
Q6ZQ74	-	Daam1
Q711L0	-	Spp2
Q7M084	-
Q7M6Z4	Kinesin-like protein KIF27	Kif27
Q7TPR4	Alpha-actinin-1	Actn1
Q80XD8	Proline-rich acidic protein 1	Prap1
Q80YC5	Coagulation factor XII	F12
Q80ZI7	-	Igh
Q810I7	-	Apoa4
Q8BH35	Complement component C8 beta chain	C8b
Q8BK48	Pyrethroid hydrolase Ces2e	Ces2e
Q8BPB5	EGF-containing fibulin-like extracellular matrix protein 1	Efemp1
Q8BSB7	-	Tfpi
Q8C165	N-fatty-acyl-amino acid synthase/hydrolase PM20D1	Pm20d1
Q8C7G5	Apolipoprotein A-V	Apoa5
Q8K1F0	-
Q8K1F1	-
Q8K1F2	-
Q8K397	-	Cst6
Q8QZR3	Pyrethroid hydrolase Ces2a	Ces2a
Q8QZR4	Out at first protein homolog	Oaf
Q8R0I8	-	Cfhr2
Q8R0Z6	Angiopoietin-related protein 6	Angptl6
Q8R2Y2	Cell surface glycoprotein MUC18	Mcam
Q8VC79	-	Apom
Q8VCG4	Complement component C8 gamma chain	C8g
Q8VCU2	-	Gpld1
Q8VDD5	Myosin-9	Myh9
Q91WG0	Acylcarnitine hydrolase	Ces2c
Q91WP0	Mannan-binding lectin serine protease 2	Masp2
Q91WQ0	-	Serpina6
Q91XL1	-	Lrg1
Q91XQ0	Dynein axonemal heavy chain 8	Dnah8
Q91Y47	Coagulation factor XI	F11
Q91Z05	-	Ighg
Q924P8	-	Ighv1-53
Q924Q0	-	V165-D-J-C mu
Q99KA4	-	Igh-VJ558
Q9CQ52	Chymotrypsin-like elastase family member 3B	Cela3b
Q9CR35	Chymotrypsinogen B	Ctrb1
Q9CWS5	-
Q9CZT5	Vasorin	Vasn
Q9D3H2	Odorant-binding protein 1a	Obp1a
Q9D7P8	-	Ctrl
Q9D8L4	-
Q9DBD0		Ica
Q9EQH2	Endoplasmic reticulum aminopeptidase 1	Erap1
Q9JHH6	Carboxypeptidase B2	Cpb2
Q9JKK7-3	-	Tmod2
Q9QWK4	CD5 antigen-like	Cd5l
Q9QZ83	-	Actg1
Q9R0E2	Procollagen-lysine,2-oxoglutarate 5-dioxygenase 1	Plod1
Q9R0Y5	Adenylate kinase isoenzyme 1	Ak1
Q9WVJ3	Carboxypeptidase Q	Cpq
U5LP42	-
X5J4I1	-
X5J5C6	-
X5J5N0	-
Q8VCC2	Liver carboxylesterase 1	Ces1
P17156	Heat shock-related 70 kDa protein 2	Hspa2
Q9CS42	Ribose-phosphate pyrophosphokinase 2	Prps2
P27661	Histone H2AX	H2ax
P05213	Tubulin alpha-1B chain	Tuba1b
P14430	H-2 class I histocompatibility antigen, Q8 alpha chain	H2-Q8
Q9CZS1	Aldehyde dehydrogenase X, mitochondrial	Aldh1b1
P10630	Eukaryotic initiation factor 4A-II	Eif4a2
Q9DBM1	G patch domain-containing protein 1	Gpatch1
Q5SX39	Myosin-4	Myh4
Q9CR57	Large ribosomal subunit protein eL14	Rpl14
P14576	Signal recognition particle subunit SRP54	Srp54
P68510	14-3-3 protein eta	Ywhah
Q9CQI3	Glia maturation factor beta	Gmfb
P01837	Immunoglobulin kappa constant	Igkc
P14869	Large ribosomal subunit protein uL10	Rplp0
Q8BZ60	Stonin-2	Ston2
Q7TMA2	Zinc finger protein 503	Znf503
E9QAM5	3'-5' exoribonuclease HELZ2	Helz2
Q921M3	Splicing factor 3B subunit 3	Sf3b3
Q6PHN9	Ras-related protein Rab-35	Rab35
O70172	Phosphatidylinositol 5-phosphate 4-kinase type-2 alpha	Pip4k2a
Q91WC9	Diacylglycerol lipase-beta	Daglb
P70452	Syntaxin-4	Stx4
P21619	Lamin-B2	Lmnb2
Q8C5Q4	G-rich sequence factor 1	Grsf1
Q62523	Zyxin	Zyx
Q8VDQ1	Prostaglandin reductase 2	Ptgr2
P30115	Glutathione S-transferase A3	Gsta3
P23506	Protein-L-isoaspartate(D-aspartate) O-methyltransferase	Pcmt1
Q9JJA7	Cyclin-L2	Ccnl2
Q9D0F1	Kinetochore protein NDC80 homolog	Ndc80
Q9CZY3	Ubiquitin-conjugating enzyme E2 variant 1	Ube2v1
Q69ZW3	EH domain-binding protein 1	Ehbp1
Q3UUI3	Acyl-coenzyme A thioesterase THEM4	Them4
P54731	FAS-associated factor 1	Faf1
Q9WV68	Peroxisomal 2,4-dienoyl-CoA reductase [(3E)-enoyl-CoA-producing]	Decr2
Q6PH08	ERC protein 2	Erc2
Q61206	Platelet-activating factor acetylhydrolase IB subunit alpha2	Pafah1b2
Q8CFD4	Sorting nexin-8	Snx8
O54825	Bystin	Bysl
Q9DB05	Alpha-soluble NSF attachment protein	Napa
Q3UFK8	FERM domain-containing protein 8	Frmd8
A2BE28	Ribosomal biogenesis protein LAS1L	Las1l
Q8C0T9	Adenylate cyclase type 10	Adcy10
Q922D4	Serine/threonine-protein phosphatase 6 regulatory subunit 3	Ppp6r3
P40935	Phenylethanolamine N-methyltransferase	Pnmt
Q922K9	Tyrosine-protein kinase FRK	Frk
Q91ZU6	Dystonin	Dst
Q920B9	FACT complex subunit SPT16	Supt16h
Q8C166	Copine-1	Cpne1
O08582	GTP-binding protein 1	Gtpbp1
P20065	Thymosin beta-4	Tmsb4x
Q8BWG8	Beta-arrestin-1	Arrb1
P48428	Tubulin-specific chaperone A	Tbca
Q00558	40-kDa huntingtin-associated protein	F8a1
O88689	Protocadherin alpha-4	Pcdha4
Q9D9J7	Izumo sperm-egg fusion protein 1	Izumo1
Q9R0M0	Cadherin EGF LAG seven-pass G-type receptor 2	Celsr2
Q6PFD5	Disks large-associated protein 3	Dlgap3
P54227	Stathmin	Stmn1
P70269	Cathepsin E	Ctse
A6H630	Damage-control phosphatase ARMT1	Armt1
Q2PFD7	PH and SEC7 domain-containing protein 3	Psd3
O89112	Glutathione S-transferase LANCL1	Lancl1
O88879	Apoptotic protease-activating factor 1	Apaf1
E9PVX6	Proliferation marker protein Ki-67	Mki67
P52332	Tyrosine-protein kinase JAK1	Jak1
Q11136	Xaa-Pro dipeptidase	Pepd
A2AKB9	DDB1- and CUL4-associated factor 10	Dcaf10
P01867	Immunoglobulin heavy constant gamma 2B	Ighg2b
Q9QXT1	Dual adapter for phosphotyrosine and 3-phosphotyrosine and 3-phosphoinositide	Dapp1
Q8K1I3	Secreted phosphoprotein 24	Spp2
Q9WU79	Proline dehydrogenase 1, mitochondrial	Prodh
D3YXG0	Hemicentin-1	Hmcn1
P63073	Eukaryotic translation initiation factor 4E	Eif4e
Q0VGT4	5'-3' DNA helicase ZGRF1	Zgrf1
Q811D2	Ankyrin repeat domain-containing protein 26	Ankrd26
Q99M04	Lipoyl synthase, mitochondrial	Lias
P61079	Ubiquitin-conjugating enzyme E2 D3	Ube2d3
Q920H4	Muscarinic acetylcholine receptor M5	Chrm5
Q9D1K7	Adipose-secreted signaling protein	Adissp
Q9D0R2	Threonine--tRNA ligase 1, cytoplasmic	Tars1
Q571G4	Protein lin-54 homolog	Lin54
Q9D952	Envoplakin	Evpl
Q8K442	ABC-type organic anion transporter ABCA8A	Abca8a
Q7TMS5	Broad substrate specificity ATP-binding cassette transporter ABCG2	Abcg2
Q8CHB8	Tubulin polyglutamylase TTLL5	Ttll5
P28825	Meprin A subunit alpha	Mep1a
O09111	NADH dehydrogenase [ubiquinone] 1 beta subcomplex subunit 11, mitochondrial	Ndufb11
Q9JKV2	Serine/threonine-protein kinase ICK	Cilk1
Q3UDE2	Tubulin--tyrosine ligase-like protein 12	Ttll12
P07310	Creatine kinase M-type	Ckm
P61202	COP9 signalosome complex subunit 2	Cops2
A3KFU9	Protein dispatched homolog 3	Disp3
Q9CXV0	Insulin gene enhancer protein ISL-2	Isl2
Q80XI1	F-box only protein 34	Fbxo34
Q91ZP3	Phosphatidate phosphatase LPIN1	Lpin1
Q9R1W3	E3 ubiquitin-protein ligase RNF103	Rnf103
Q61084	Mitogen-activated protein kinase kinase kinase 3	Map3k3
Q7TMY4	THO complex subunit 7 homolog	Thoc7
Q9CSP9	Tetratricopeptide repeat protein 14	Ttc14
Q3U2V3	8-oxo-dGDP phosphatase NUDT18	Nudt18
Q61189	Methylosome subunit pICln	Clns1a
Q8BM96	Adhesion G-protein coupled receptor G7	Adgrg7
P02301	Histone H3.3C	H3-5
Q61699	Heat shock protein 105 kDa	Hsph1
Q9EP82	tRNA (guanine-N(7)-)-methyltransferase non-catalytic subunit WDR4	Wdr4
P97377	Cyclin-dependent kinase 2	Cdk2
Q9D9M5	Pyridoxal phosphate phosphatase PHOSPHO2	Phospho2
P97479	Unconventional myosin-VIIa	Myo7a
Q8BZQ7	Anaphase-promoting complex subunit 2	Anapc2
Q8R4X3	RNA-binding protein 12	Rbm12
Q9JHJ7	Testisin	Prss21
P53995	Anaphase-promoting complex subunit 1	Anapc1
P01631	Ig kappa chain V-II region 26-10	-
O35955	Proteasome subunit beta type-10	Psmb10
D3YWQ0	Diacylglycerol kinase iota	Dgki
P61028	Ras-related protein Rab-8B	Rab8b
Q9Z2M7	Phosphomannomutase 2	Pmm2
P35235	Tyrosine-protein phosphatase non-receptor type 11	Ptpn11
P97794	ATP-sensitive inward rectifier potassium channel 8	Kcnj8
Q8R001	Microtubule-associated protein RP/EB family member 2	Mapre2
P02772	Alpha-fetoprotein	Afp
P51150	Ras-related protein Rab-7a	Rab7a
Q6P9R2	Serine/threonine-protein kinase OSR1	Oxsr1
Q3UHU5	Microtubule cross-linking factor 1	Mtcl1
P39428	TNF receptor-associated factor 1	Traf1
Q8CD15	Ribosomal oxygenase 2	Riox2
Q9D0F9	Phosphoglucomutase-1	Pgm1
Q9WV07	Hydroperoxide isomerase ALOXE3	Aloxe3
B1AY13	Ubiquitin carboxyl-terminal hydrolase 24	Usp24
Q7TPH6	E3 ubiquitin-protein ligase MYCBP2	Mycbp2
Q91ZS8	Double-stranded RNA-specific editase 1	Adarb1
Q5DTZ0	Protein NYNRIN	Nynrin
P53395	Lipoamide acyltransferase component of branched-chain alpha-keto acid dehydrogenase complex, mitochondrial	Dbt
Q64338	Dual specificity calcium/calmodulin-dependent 3',5'-cyclic nucleotide phosphodiesterase 1C	Pde1c
P47857	ATP-dependent 6-phosphofructokinase, muscle type	Pfkm
Q9EPB4	Apoptosis-associated speck-like protein containing a CARD	Pycard
Q3UX61	N-alpha-acetyltransferase 11	Naa11
Q09M05	Cytosolic carboxypeptidase 4	Agbl1
Q6P3A8	2-oxoisovalerate dehydrogenase subunit beta, mitochondrial	Bckdhb
Q8BWR2	PITH domain-containing protein 1	Pithd1
P47757	F-actin-capping protein subunit beta	Capzb
Q62351	Transferrin receptor protein 1	Tfrc
Q80WQ9	Zinc finger BED domain-containing protein 4	Zbed4
P03987	Ig gamma-3 chain C region	-
Q9WUZ9	Ectonucleoside triphosphate diphosphohydrolase 5	Entpd5
Q8K2T1	NmrA-like family domain-containing protein 1	Nmral1
Q9CQE1	Protein NipSnap homolog 3B	Nipsnap3b
Q9CPV4	Glyoxalase domain-containing protein 4	Glod4
Q80TT8	Cullin-9	Cul9
O08863	Baculoviral IAP repeat-containing protein 3	Birc3
P29391	Ferritin light chain 1	Ftl1
A2ADY9	Protein DDI1 homolog 2	Ddi2
P06327	Ig heavy chain V region VH558 A1/A4	Gm5629
B1AUE5	Peroxisome biogenesis factor 10	Pex10
P68134	Actin, alpha skeletal muscle	Acta1
Q64522	Histone H2A type 2-B	H2ac21
Q8K382	DENN domain-containing protein 1A	Dennd1a
Q61361	Brevican core protein	Bcan
Q91Y97	Fructose-bisphosphate aldolase B	Aldob
Q9QUH0	Glutaredoxin-1	Glrx
P01667		-
Q64331	Unconventional myosin-VI	Myo6
P06330		-
Q8VHS6	Ankyrin repeat and SOCS box protein 15	Asb15
P01630	Ig kappa chain V-II region 7S34.1	-
O88799	Zonadhesin	Zan
P04184	Thymidine kinase, cytosolic	Tk1
Q9WUU9	Germinal-center associated nuclear protein	Mcm3ap
Q80U16	Rho family-interacting cell polarization regulator 2	Ripor2
Q8BVI4	Dihydropteridine reductase	Qdpr
Q8R3L8	Cyclin-dependent kinase 8	Cdk8
Q9D1G5	Leucine-rich repeat-containing protein 57	Lrrc57
Q6P1B1	Xaa-Pro aminopeptidase 1	Xpnpep1
Q6JHY2	Submandibular gland protein C	Muc19
Q3UNH4	G protein-regulated inducer of neurite outgrowth 1	Gprin1
E9Q3E1	Aldehyde dehydrogenase family 3 member B2	Aldh3b2
D3YZP9	Coiled-coil domain-containing protein 6	Ccdc6
O54984	ATPase GET3	Get3
Q00322	CCAAT/enhancer-binding protein delta	Cebpd
Q9EST3	Eukaryotic translation initiation factor 4E transporter	Eif4enif1
Q9EST4	Proteasome assembly chaperone 2	Psmg2
Q99JP7	Glutathione hydrolase 7	Ggt7
P10853	Histone H2B type 1-F/J/L	H2bc7; H2bc11; H2bc15; H2bc13
Q6VNS1	NT-3 growth factor receptor	Ntrk3
Q8C7H1	Methylmalonic aciduria type A homolog, mitochondrial	Mmaa
Q9QXZ0	Microtubule-actin cross-linking factor 1, isoforms 1/2/3/4	Macf1
Q6IQX7	Chondroitin sulfate synthase 2	Chpf
Q8QZV0	DNA-binding death effector domain-containing protein 2	Dedd2
O09167	Large ribosomal subunit protein eL21	Rpl21
Q3LAC4	Phosphatidylinositol 3,4,5-trisphosphate-dependent Rac exchanger 2 protein	Prex2
Q91YD4	Transient receptor potential cation channel subfamily M member 2	Trpm2
Q9Z1R3	Apolipoprotein M	Apom
Q8R2K1	Fucose mutarotase	Fuom
Q99MV7	RING finger protein 17	Rnf17
Q91V12	Cytosolic acyl coenzyme A thioester hydrolase	Acot7
Q02357	Ankyrin-1	Ank1
Q6NZJ6	Eukaryotic translation initiation factor 4 gamma 1	Eif4g1
Q9JMH6	Thioredoxin reductase 1, cytoplasmic	Txnrd1
Q8VD04	GRIP1-associated protein 1	Gripap1
Q0KL02	Triple functional domain protein	Trio
Q9ESG4	Collectrin	Cltrn
Q8R2Z5	von Willebrand factor A domain-containing protein 1	Vwa1
Q91VW5	Golgin subfamily A member 4	Golga4
Q5NC83	Protein SPMIP7	Spmip7
Q8K0U4	Heat shock 70 kDa protein 12A	Hspa12a
Q9WVQ1	Membrane-associated guanylate kinase, WW and PDZ domain-containing protein 2	Magi2
Q6A4J8	Ubiquitin carboxyl-terminal hydrolase 7	Usp7
Q3TAA7	Serine/threonine-protein kinase 11-interacting protein	Stk11ip
Q9D051	Pyruvate dehydrogenase E1 component subunit beta, mitochondrial	Pdhb
Q9D9K3	Cell death regulator Aven	Aven
Q91Z53	Glyoxylate reductase/hydroxypyruvate reductase	Grhpr
Q9D0J8	Parathymosin	Ptms
E9Q5C9	Nucleolar and coiled-body phosphoprotein 1	Nolc1
P21107	Tropomyosin alpha-3 chain	Tpm3
Q9QZ11	Exonuclease 1	Exo1
P58043	Sestrin-2	Sesn2
Q9DA04	Transmembrane protein 89	Tmem89
O09131	Glutathione S-transferase omega-1	Gsto1
P48725	Pericentrin	Pcnt
Q6NXL6	Sentrin-specific protease 5	Senp5
Q9R0M5	Thiamin pyrophosphokinase 1	Tpk1
Q5SSH7	Zinc finger ZZ-type and EF-hand domain-containing protein 1	Zzef1
Q9QXW0	F-box/LRR-repeat protein 6	Fbxl6
P04938	Major urinary protein 11	Mup11
Q8CGI1	Protein FAM193A	Fam193a
Q9CWN7	CCR4-NOT transcription complex subunit 11	Cnot11
Q9WVL0	Maleylacetoacetate isomerase	Gstz1
Q5DTN8	Janus kinase and microtubule-interacting protein 3	Jakmip3
P81117	Nucleobindin-2	Nucb2
E9Q6B2	Coiled-coil domain-containing protein 85C	Ccdc85c
A2AIV2	Protein virilizer homolog	Virma
Q3UPF5	Zinc finger CCCH-type antiviral protein 1	Zc3hav1
Q8CJ96	Ras association domain-containing protein 8	Rassf8
Q8R1S0	Ubiquinone biosynthesis monooxygenase COQ6, mitochondrial	Coq6
Q9Z315	U4/U6.U5 tri-snRNP-associated protein 1	Sart1
Q3UUD2	Protein sprouty homolog 3	Spry3
P59598	Polycomb group protein ASXL1	Asxl1
P37237	Fibroblast growth factor 8	Fgf8
Q3V132	ADP/ATP translocase 4	Slc25a31
Q9D6E4	Tetratricopeptide repeat protein 9B	Ttc9b
Q3URY6	Armadillo repeat-containing protein 2	Armc2
Q9CZR2	N-acetylated-alpha-linked acidic dipeptidase 2	Naalad2
P70677	Caspase-3	Casp3
P29121	Proprotein convertase subtilisin/kexin type 4	Pcsk4
Q9DD06	Retinoic acid receptor responder protein 2	Rarres2
Q61140	Breast cancer anti-estrogen resistance protein 1	Bcar1
Q99MJ9	ATP-dependent RNA helicase DDX50	Ddx50
Q91YI0	Argininosuccinate lyase	Asl
Q61753	D-3-phosphoglycerate dehydrogenase	Phgdh
P61406	Telomerase-binding protein EST1A	Smg6
B1AUH1	Receptor-type tyrosine-protein phosphatase U	Ptpru
Q61122	NGFI-A-binding protein 1	Nab1
O35226	26S proteasome non-ATPase regulatory subunit 4	Psmd4
P97414	Potassium voltage-gated channel subfamily KQT member 1	Kcnq1
Q8BXV2	BRI3-binding protein	Bri3bp
P14206	Small ribosomal subunit protein uS2	Rpsa
Q6ZQ89	E3 ubiquitin-protein ligase MARCHF6	Marchf6
Q9R1L5	Microtubule-associated serine/threonine-protein kinase 1	Mast1
Q9CX84	Regulator of G-protein signaling 19	Rgs19
Q8VIG1	RE1-silencing transcription factor	Rest
Q8CHY7	Tetratricopeptide repeat protein 23	Ttc23
Q8VCF0	Mitochondrial antiviral-signaling protein	Mavs
Q3UWS6	Myocilin opposite strand protein	Myocos
Q9QY40	Plexin-B3	Plxnb3
A2ARP1	Inositol hexakisphosphate and diphosphoinositol-pentakisphosphate kinase 1	Ppip5k1
Q61234	Alpha-1-syntrophin	Snta1
P97467	Peptidyl-glycine alpha-amidating monooxygenase	Pam
P54728	UV excision repair protein RAD23 homolog B	Rad23b
Q9CQ62	2,4-dienoyl-CoA reductase [(3E)-enoyl-CoA-producing], mitochondrial	Decr1
Q91X88	Protein O-linked-mannose beta-1,2-N-acetylglucosaminyltransferase 1	Pomgnt1
P55012	Solute carrier family 12 member 2	Slc12a2
Q6PFX6	Cadherin-24	Cdh24
Q64318	Zinc finger E-box-binding homeobox 1	Zeb1
Q61176	Arginase-1	Arg1
P61979	Heterogeneous nuclear ribonucleoprotein K	Hnrnpk
Q8R2P1	Kelch-like protein 25	Klhl25
Q14AX6	Cyclin-dependent kinase 12	Cdk12
Q9Z2I9	Succinate--CoA ligase [ADP-forming] subunit beta, mitochondrial	Sucla2
Q8K1N2	Pleckstrin homology-like domain family B member 2	Phldb2
Q8CCJ9	PHD finger protein 20-like protein 1	Phf20l1
Q9R0B9	Procollagen-lysine,2-oxoglutarate 5-dioxygenase 2	Plod2
Q6W3F0	Prolyl 4-hydroxylase subunit alpha-3	P4ha3
Q62087	Serum paraoxonase/lactonase 3	Pon3
Q80YA8	Protein crumbs homolog 2	Crb2
P14115	Large ribosomal subunit protein uL15	Rpl27a
A2A5R2	Brefeldin A-inhibited guanine nucleotide-exchange protein 2	Arfgef2
Q68FD7	Folliculin-interacting protein 1	Fnip1
P97772	Metabotropic glutamate receptor 1	Grm1
A3KGF9	Coiled-coil domain-containing protein 9B	Ccdc9b
Q5NC05	Transcription termination factor 2	Ttf2
P54265	Myotonin-protein kinase	Dmpk
Q8BHZ4	Zinc finger protein 592	Znf592
A2ACP1	Tetratricopeptide repeat protein 39A	Ttc39a
P20108	Thioredoxin-dependent peroxide reductase, mitochondrial	Prdx3
Q8QZR5	Alanine aminotransferase 1	Gpt
Q9ERK4	Exportin-2	Cse1l
P60229	Eukaryotic translation initiation factor 3 subunit E	Eif3e
D3Z2X2	Dynein heavy chain domain-containing protein 1	Dnhd1
Q3TGW2	Endonuclease/exonuclease/phosphatase family domain-containing protein 1	Eepd1
Q64261	Cyclin-dependent kinase 6	Cdk6
Q7TQA5	Taste receptor type 2 member 39	Tas2r39
P31254	Ubiquitin-like modifier-activating enzyme 1 Y	Uba1y
Q8BJA3	Homeobox-containing protein 1	Hmbox1
Q3TTY5	Keratin, type II cytoskeletal 2 epidermal	Krt2
Q9CWH6	Proteasome subunit alpha type-8	Psma8
Q4U4S6	Xin actin-binding repeat-containing protein 2	Xirp2
Q61060	Forkhead box protein D3	Foxd3
Q9QZS6	Heparan sulfate glucosamine 3-O-sulfotransferase 3B1	Hs3st3b1
Q99P47	Contactin-associated protein-like 4	Cntnap4
E9Q555	E3 ubiquitin-protein ligase RNF213	Rnf213
Q3UPH7	Rho guanine nucleotide exchange factor 40	Arhgef40
Q6QNU9	Toll-like receptor 12	Tlr12
Q80XP9	Serine/threonine-protein kinase WNK3	Wnk3
Q8BTI9	Phosphatidylinositol 4,5-bisphosphate 3-kinase catalytic subunit beta isoform	Pik3cb
Q01149	Collagen alpha-2(I) chain	Col1a2
Q8VIM6	Stereocilin	Strc
Q8K305	Kinetochore-associated protein NSL1 homolog	Nsl1
P01659	Ig kappa chain V-III region TEPC 124	-
P28271	Cytoplasmic aconitate hydratase	Aco1
O35111	Potassium channel subfamily K member 3	Kcnk3
Q6QR59	TRPM8 channel-associated factor 3	Tcaf3
Q8BIQ3	Zinc finger protein 2	Znf2
P63323	Small ribosomal subunit protein eS12	Rps12
Q9D154	Leukocyte elastase inhibitor A	Serpinb1a
A2AQP0	Myosin-7B	Myh7b
Q99N32	Beta-klotho	Klb
Q8CDN6	Thioredoxin-like protein 1	Txnl1
Q63959	Potassium voltage-gated channel subfamily C member 3	Kcnc3
P0DOV2	Interferon-activable protein 204	Ifi204
Q9CRT8	Exportin-T	Xpot
Q9WVK4	EH domain-containing protein 1	Ehd1
Q05BC3	Echinoderm microtubule-associated protein-like 1	Eml1
O54957	Linker for activation of T-cells family member 1	Lat
Q6L8S8	Beta-1,4-N-acetylgalactosaminyltransferase 3	B4galnt3
P28563	Dual specificity protein phosphatase 1	Dusp1
Q61508	Extracellular matrix protein 1	Ecm1
Q8C3R1	BRCA1-associated ATM activator 1	Brat1
Q7TNM2	Tripartite motif-containing protein 46	Trim46
Q91ZX7	Prolow-density lipoprotein receptor-related protein 1	Lrp1
Q8K4K4	Tribbles homolog 1	Trib1
A2A690	Protein TANC2	Tanc2
Q8BZN6	Dedicator of cytokinesis protein 10	Dock10
Q7TMY8	E3 ubiquitin-protein ligase HUWE1	Huwe1
Q6ZQ18	Protein EFR3 homolog B	Efr3b
Q9QXL1	Kinesin-like protein KIF21B	Kif21b
B2RQL2	Storkhead-box protein 1	Stox1
Q8C9X6	Enhancer of polycomb homolog 1	Epc1
Q9JIB4	General transcription factor IIH subunit 2	Gtf2h2
E9Q3L2	Phosphatidylinositol 4-kinase alpha	Pi4ka
P28236	Gap junction alpha-8 protein	Gja8
Q3TZ89	Protein transport protein Sec31B	Sec31b
Q9Z0V8	Mitochondrial import inner membrane translocase subunit Tim17-A	Timm17a
Q69ZR2	E3 ubiquitin-protein ligase HECTD1	Hectd1
P02463	Collagen alpha-1(IV) chain	Col4a1
Q8R139	Equilibrative nucleoside transporter 4	Slc29a4
Q9D2Y5	Sorting nexin-20	Snx20
P62270	Small ribosomal subunit protein uS13	Rps18
Q8CGY6	Protein unc-45 homolog B	Unc45b
Q8VCW8	Medium-chain acyl-CoA ligase ACSF2, mitochondrial	Acsf2
O35173	Potassium voltage-gated channel subfamily S member 1	Kcns1
Q69Z38	Inactive tyrosine-protein kinase PEAK1	Peak1
Q9WV27	Sodium/potassium-transporting ATPase subunit alpha-4	Atp1a4
Q4VAA2	Protein CDV3	Cdv3
P29341	Polyadenylate-binding protein 1	Pabpc1
Q80SX8	ATP-dependent DNA helicase PIF1	Pif1
Q8BYK8	Zinc finger CCCH domain-containing protein 6	Zc3h6
Q3TRM4	Patatin-like phospholipase domain-containing protein 6	Pnpla6
Q8BLB8	Ankyrin repeat domain-containing protein 34C	Ankrd34c
Q99J77	Sialic acid synthase	Nans
P57725	SAM domain-containing protein SAMSN-1	Samsn1
Q8BQT2	Divergent protein kinase domain 1C	Dipk1c
Q80WE4	Kinesin-like protein KIF20B	Kif20b
O88543	COP9 signalosome complex subunit 3	Cops3
Q9WVL6	Exostosin-like 3	Extl3
P20489	High affinity immunoglobulin epsilon receptor subunit alpha	Fcer1a
B1B0V2	EZH inhibitory protein	Ezhip
Q8BGS2	BolA-like protein 2	Bola2
Q8K3H5	Myosin-IIIa	Myo3a
Q9CWY3	N-lysine methyltransferase SETD6	Setd6
Q8R1N4	NudC domain-containing protein 3	Nudcd3
Q9R0P5	Destrin	Dstn
Q9CQM5	Thioredoxin domain-containing protein 17	Txndc17
Q9DCC4	Pyrroline-5-carboxylate reductase 3	Pycr3
Q9QZ88	Vacuolar protein sorting-associated protein 29	Vps29
Q9QXA7	Tripartite motif-containing protein 44	Trim44
Q9DCN2	NADH-cytochrome b5 reductase 3	Cyb5r3
Q9Z1B8	PHD finger protein 1	Phf1
Q9EPX2	Papilin	Papln
Q9JMI0	Endothelin-converting enzyme-like 1	Ecel1
Q91VH6	Protein MEMO1	Memo1
Q9EQ32	Phosphoinositide 3-kinase adapter protein 1	Pik3ap1
A2AQ19	RNA polymerase-associated protein RTF1 homolog	Rtf1
Q8BV79	TPR and ankyrin repeat-containing protein 1	Trank1
Q3ZK22	Vezatin	Vezt
P21845	Tryptase beta-2	Tpsb2
O08849	Regulator of G-protein signaling 2	Rgs2
Q8CDN9	Leucine-rich repeat-containing protein 9	Lrrc9
Q80T41	Gamma-aminobutyric acid type B receptor subunit 2	Gabbr2
P32921	Tryptophan--tRNA ligase, cytoplasmic	Wars1
Q80TM6	R3H domain-containing protein 2	R3hdm2
Q80UW0	Heparan-sulfate 6-O-sulfotransferase 2	Hs6st2
Q8K4B2	Interleukin-1 receptor-associated kinase 3	Irak3
P70696	Histone H2B type 1-A	H2bc1
Q8K211	High affinity copper uptake protein 1	Slc31a1
Q922Y1	UBX domain-containing protein 1	Ubxn1
A6H619	PHD and RING finger domain-containing protein 1	Phrf1
Q8CGF6	WD repeat-containing protein 47	Wdr47
Q3USH1	Inhibitory synaptic factor 2A	Insyn2a
Q9DC22	DDB1- and CUL4-associated factor 6	Dcaf6
Q3V0Q7	Transmembrane protease serine 12	Tmprss12
Q9QUM0	Integrin alpha-IIb	Itga2b
Q61160	FAS-associated death domain protein	Fadd
B2RX88	Centrosome and spindle pole associated protein 1	Cspp1
Q5DU37	Zinc finger FYVE domain-containing protein 26	Zfyve26
Q80W93	Hydrocephalus-inducing protein	Hydin
P01637	Ig kappa chain V-V region T1	-
Q8CIQ7	Dedicator of cytokinesis protein 3	Dock3
P41230	Lysine-specific demethylase 5C	Kdm5c
Q9D3W4	GPN-loop GTPase 3	Gpn3
Q8C5R2	Proline and serine-rich protein 2	Proser2
Q8K2D0	Protein FAM199X	Fam199x
P41234	ATP-binding cassette sub-family A member 2	Abca2
Q6R6I7	Relaxin receptor 1	Rxfp1
Q60675	Laminin subunit alpha-2	Lama2
P50518	V-type proton ATPase subunit E 1	Atp6v1e1
Q8BXQ2	GPI transamidase component PIG-T	Pigt

## Sheet: Spleen_non-blood
UniProt Accession	UniProt Protein Name	Gene Symbol	condition5M	condition8M	condition14M	condition20M	condition26M	AveExpr	F	P.Value	adj.P.Val
P40224	Stromal cell-derived factor 1	Cxcl12	-0.225176	-0.139159	1.54463	2.26052	0.162853	-1.59795	27.9208	1.9e-12	7.6e-09
P0C0A3	Charged multivesicular body protein 6	Chmp6	-0.462268	-0.526103	2.00686	3.96122	0.904541	0.312072	21.2145	1.32e-10	2.21e-07
Q8C4U3	Secreted frizzled-related protein 1	Sfrp1	-0.281672	-0.352478	1.88064	2.90357	0.538947	-1.13348	20.174	2.77e-10	2.21e-07
Q8VI78	Phospholipase A1 member A	Pla1a	-0.374627	-0.445387	1.80804	3.08086	0.420428	-1.18899	19.5225	4.45e-10	2.55e-07
Q8C6A8	Class E basic helix-loop-helix protein 22	Bhlhe22	-0.409103	-0.0859055	1.31934	3.32318	1.20538	-0.990321	17.821	1.63e-09	4.66e-07
P83917	Chromobox protein homolog 1	Cbx1	0.111896	0.144672	-0.804976	-1.63697	-0.392233	-0.00181218	17.6262	1.9e-09	4.8e-07
Q4VBE4	Pikachurin	Egflam	-0.24389	-0.500809	1.27731	2.25309	0.653139	-1.2929	17.2348	2.59e-09	6.09e-07
Q7TT37	Elongator complex protein 1	Elp1	-0.131527	-0.107335	1.34293	2.39013	0.843032	-1.93083	16.8744	3.47e-09	6.94e-07
E9Q394	A-kinase anchor protein 13	Akap13	-0.543324	-0.297884	1.43838	1.91687	-0.706026	0.717723	16.7598	3.81e-09	7e-07
Q9JJH1	Ribonuclease 4	Rnase4	-0.315746	-0.413172	0.551672	2.4026	0.251679	-1.8216	16.7364	3.88e-09	7e-07
Q9D6M3	Mitochondrial glutamate carrier 1	Slc25a22	0.0725267	0.0367926	-0.848229	-1.31467	-0.582467	-0.0914647	16.5527	4.51e-09	7e-07
P31428	Dipeptidase 1	Dpep1	-0.143986	-0.311476	0.282564	1.48459	0.261634	-1.61741	16.4717	4.82e-09	7e-07
P13379	T-cell surface glycoprotein CD5	Cd5	0.096865	0.109054	-0.636726	-1.67657	-0.740124	-0.646934	16.4655	4.85e-09	7e-07
P70224	GTPase IMAP family member 1	Gimap1	0.422675	0.428419	-0.50664	-1.61304	-0.411898	-1.7774	16.4528	4.9e-09	7e-07
Q9D0L8	mRNA cap guanine-N7 methyltransferase	Rnmt	0.205627	0.160073	-0.567633	-0.965378	-0.0130931	-1.53866	16.165	6.22e-09	7.72e-07
Q6NVD9	Phakinin	Bfsp2	-0.58406	-0.768516	2.72387	4.69496	0.434635	-0.922147	16.1235	6.44e-09	7.72e-07
Q9D115	Zinc finger protein 706	Znf706	-0.098539	0.116082	-1.07206	-1.41377	-0.0995988	0.674982	15.812	8.37e-09	9.12e-07
P39061	Collagen alpha-1(XVIII) chain	Col18a1	-0.0627336	-0.174141	0.891451	1.75269	0.360539	0.0512508	15.8063	8.41e-09	9.12e-07
P14733	Lamin-B1	Lmnb1	0.165317	0.0708231	-0.62437	-1.27958	-0.388579	0.576636	15.8028	8.43e-09	9.12e-07
P28078	Class II histocompatibility antigen, M alpha chain	H2-DMa	0.245272	0.138838	-0.684895	-1.69317	-0.386531	1.39608	15.7594	8.75e-09	9.19e-07
P62317	Small nuclear ribonucleoprotein Sm D2	Snrpd2	0.240574	0.326596	-0.853778	-1.16938	-0.0148506	-1.28016	15.6694	9.44e-09	9.45e-07
Q8BV49	Pyrin and HIN domain-containing protein 1	Pyhin1	0.105481	0.119452	-0.889136	-1.85625	-0.71211	0.368795	15.5015	1.09e-08	1.06e-06
Q8VC03	Echinoderm microtubule-associated protein-like 3	Eml3	-0.0841419	-0.296657	2.34359	3.62327	1.07649	1.71802	15.4341	1.15e-08	1.1e-06
Q8VEK0	Cell cycle control protein 50A	Tmem30a	0.146555	0.142347	-0.644648	-1.32012	-0.437249	2.98743	15.2571	1.34e-08	1.19e-06
Q91X97	Neurocalcin-delta	Ncald	-0.288335	-0.198013	1.06193	1.93919	0.743518	4.30629	15.2432	1.36e-08	1.19e-06
Q8BZM1	Glomulin	Glmn	0.273906	0.300849	-0.809944	-1.63006	-0.307102	1.12795	15.2391	1.37e-08	1.19e-06
P24452	Macrophage-capping protein	Capg	0.0444576	0.0984041	-0.552884	-1.12676	0.00174511	1.30363	15.0706	1.58e-08	1.35e-06
Q99NB9	Splicing factor 3B subunit 1	Sf3b1	0.13751	0.0852557	-0.57926	-1.01699	-0.243922	-1.09823	14.7708	2.06e-08	1.63e-06
Q9CY97	RNA polymerase II subunit A C-terminal domain phosphatase SSU72	Ssu72	-0.228948	-0.22557	1.51041	2.19706	0.351565	0.349479	14.6391	2.31e-08	1.75e-06
Q8K330	Protein phosphatase Slingshot homolog 3	Ssh3	-0.271241	0.0115219	1.32694	1.74173	0.333624	-1.27362	14.5526	2.5e-08	1.83e-06
P19437	B-lymphocyte antigen CD20	Ms4a1	-0.132156	-0.0256704	-1.04429	-1.94927	-0.815102	0.103967	14.4893	2.64e-08	1.83e-06
Q9CQZ6	NADH dehydrogenase [ubiquinone] 1 beta subcomplex subunit 3	Ndufb3	0.340317	0.305549	-0.474298	-0.863091	-0.0303932	-0.325452	14.4603	2.71e-08	1.83e-06
P07214	SPARC	Sparc	-0.66392	-0.364191	1.80861	2.30836	0.457374	-1.18007	14.4584	2.71e-08	1.83e-06
Q8VEK3	Heterogeneous nuclear ribonucleoprotein U	Hnrnpu	0.181611	0.201895	-0.670837	-1.24754	-0.300309	1.34063	14.4154	2.82e-08	1.83e-06
Q9JM99	Proteoglycan 4	Prg4	-0.329775	-0.294236	0.0673328	1.27215	-0.393938	-1.10034	14.4076	2.84e-08	1.83e-06
P43276	Histone H1.5	H1-5	0.352674	0.172621	-1.04928	-1.88697	-0.482276	1.49367	14.3894	2.89e-08	1.83e-06
Q6GQT9	BOS complex subunit NOMO1	Nomo1	-0.441775	-0.287886	1.38709	2.41624	0.152251	-1.78511	14.3651	2.95e-08	1.84e-06
Q61470	Leukocyte antigen CD37	Cd37	-0.0550998	0.0183733	-0.65014	-1.42977	-0.528513	0.0153793	14.3484	2.99e-08	1.84e-06
Q3TEA8	Heterochromatin protein 1-binding protein 3	Hp1bp3	0.16208	0.235617	-0.563444	-1.16152	-0.27517	-0.239434	14.277	3.19e-08	1.92e-06
O08992	Syntenin-1	Sdcbp	-0.0348575	-0.136808	0.831316	1.46243	0.236745	-0.551162	14.2609	3.24e-08	1.92e-06
Q00915	Retinol-binding protein 1	Rbp1	-0.071445	-0.0489663	0.916167	1.58983	0.342378	-1.24165	14.2067	3.4e-08	1.95e-06
O54824	Pro-interleukin-16	Il16	-0.0485343	-0.0283449	-0.677478	-1.32937	-0.610795	0.0476382	14.1893	3.46e-08	1.95e-06
Q91V80	Apolipoprotein F	Apof	-0.262747	0.0333033	0.967767	2.34551	0.501239	-1.77791	14.1686	3.52e-08	1.96e-06
Q9D6Z1	Nucleolar protein 56	Nop56	0.112056	0.222702	-0.766259	-1.53313	-0.331895	-0.58409	14.1053	3.73e-08	2.03e-06
P70315	Actin nucleation-promoting factor WAS	Was	0.156622	0.215126	-0.594001	-1.25972	-0.154632	-0.00983134	14.0983	3.75e-08	2.03e-06
A2ASQ1	Agrin	Agrn	-0.273353	-0.341883	1.64173	2.64671	0.256651	-1.0695	14.0556	3.9e-08	2.03e-06
Q5U458	DnaJ homolog subfamily C member 11	Dnajc11	0.439728	0.375109	-0.554413	-0.905136	-0.0875633	-2.04974	14.0549	3.9e-08	2.03e-06
Q61398	Procollagen C-endopeptidase enhancer 1	Pcolce	-0.498637	-0.498941	0.685891	2.42503	0.279067	-2.23656	14.0221	4.02e-08	2.06e-06
Q60847	Collagen alpha-1(XII) chain	Col12a1	-0.0590994	-0.115977	0.827283	1.76508	0.424694	-0.740711	13.9677	4.22e-08	2.14e-06
Q9R087	Glypican-6	Gpc6	-0.331711	-0.0776297	2.36236	3.50741	0.425508	-1.91294	13.8883	4.54e-08	2.27e-06
Q9JI11	Serine/threonine-protein kinase 4	Stk4	0.012556	-0.00871925	-0.589481	-1.20622	-0.279625	-0.703199	13.8429	4.74e-08	2.28e-06
Q640N3	Rho GTPase-activating protein 30	Arhgap30	-0.0352321	0.0241749	-0.624012	-1.16907	-0.163806	-1.94432	13.8346	4.77e-08	2.28e-06
Q7JJ13	Bromodomain-containing protein 2	Brd2	0.146232	0.121236	-0.819433	-1.37354	-0.545623	-0.669429	13.8304	4.79e-08	2.28e-06
Q80VH0	B-cell scaffold protein with ankyrin repeats	Bank1	0.0398387	-0.0791829	-0.811837	-1.371	-0.513636	-1.51712	13.7996	4.93e-08	2.28e-06
Q8VIJ6	Splicing factor, proline- and glutamine-rich	Sfpq	0.208531	0.186434	-0.70545	-1.34265	-0.297003	0.114196	13.7951	4.95e-08	2.28e-06
P23198	Chromobox protein homolog 3	Cbx3	-0.000255	0.01993	-1.03809	-1.62215	-0.564108	-0.0450389	13.7234	5.28e-08	2.35e-06
P43274	Histone H1.4	H1-4	0.254375	0.108926	-0.782818	-1.58433	-0.356212	2.42207	13.6781	5.51e-08	2.42e-06
P35550	rRNA 2'-O-methyltransferase fibrillarin	Fbl	0.0590303	0.111886	-0.919268	-1.63155	-0.372532	1.00243	13.6503	5.65e-08	2.46e-06
Q8CI78	Required for meiotic nuclear division protein 1 homolog	Rmnd1	-0.0618093	0.140805	1.54567	2.20412	0.463563	-0.175085	13.5276	6.33e-08	2.7e-06
Q6A028	Switch-associated protein 70	Swap70	0.105447	0.104025	-0.559278	-1.1498	-0.236354	-0.551957	13.4702	6.68e-08	2.82e-06
Q91WN1	DnaJ homolog subfamily C member 9	Dnajc9	0.0734993	0.144365	-0.638532	-1.39335	-0.308353	-0.442296	13.4468	6.83e-08	2.83e-06
O35075	Vacuolar protein sorting-associated protein 26C	Vps26c	-0.456643	-0.296426	1.09872	1.68066	-0.423148	-2.59591	13.4299	6.94e-08	2.83e-06
Q8VE47	Ubiquitin-like modifier-activating enzyme 5	Uba5	-0.0698442	0.390118	1.48658	3.26141	1.58324	-0.937457	13.4169	7.02e-08	2.84e-06
Q3U9G9	Delta(14)-sterol reductase LBR	Lbr	0.324224	0.340281	-0.735964	-1.4748	-0.389879	-1.23593	13.3916	7.19e-08	2.85e-06
Q80WT5	Aftiphilin	Aftph	-0.232652	-0.242747	1.46125	2.192	0.264051	-2.29151	13.369	7.34e-08	2.88e-06
P50172	11-beta-hydroxysteroid dehydrogenase 1	Hsd11b1	-0.189724	-0.0264012	0.389869	0.788549	0.173474	-0.919001	13.304	7.8e-08	2.95e-06
Q9DC33	High mobility group protein 20A	Hmg20a	-0.436754	-0.697958	2.29141	4.0019	0.296913	-0.380341	13.3032	7.81e-08	2.95e-06
Q7TNV0	Protein DEK	Dek	0.131401	0.153061	-0.841999	-1.43415	-0.121122	0.168416	13.2916	7.89e-08	2.95e-06
Q99K48	Non-POU domain-containing octamer-binding protein	Nono	0.173005	0.0666996	-0.746313	-1.27909	-0.27806	-0.804603	13.2576	8.15e-08	2.97e-06
P16330	2',3'-cyclic-nucleotide 3'-phosphodiesterase	Cnp	0.333388	0.123296	-0.746977	-1.27508	-0.27887	-1.28511	13.2419	8.27e-08	2.98e-06
Q4VA53	Sister chromatid cohesion protein PDS5 homolog B	Pds5b	0.393488	0.287916	-0.444371	-1.17796	-0.0524244	-1.85492	13.2242	8.41e-08	3.01e-06
Q8CGF7	Transcription elongation regulator 1	Tcerg1	0.164087	0.223692	-0.516273	-0.890068	-0.167503	-0.988018	13.0765	9.66e-08	3.37e-06
Q05793	Basement membrane-specific heparan sulfate proteoglycan core protein	Hspg2	-0.174829	-0.161907	1.15107	1.82013	0.226183	0.0544689	13.0529	9.88e-08	3.41e-06
Q6P1F6	Serine/threonine-protein phosphatase 2A 55 kDa regulatory subunit B alpha isoform	Ppp2r2a	0.0705208	0.0240187	-0.475155	-0.79056	-0.306452	-0.598887	13.0364	1e-07	3.44e-06
P04441	H-2 class II histocompatibility antigen gamma chain	Cd74	-0.0410851	0.172295	-0.597201	-1.38539	-0.488467	0.0751576	13.0153	1.02e-07	3.45e-06
Q8BK67	Protein RCC2	Rcc2	0.11455	0.277039	-0.751776	-1.46278	-0.3714	0.30292	12.9606	1.08e-07	3.58e-06
P97401	Secreted frizzled-related protein 3	Frzb	0.0671433	0.0934157	0.827222	1.43054	0.120452	-0.831237	12.9586	1.08e-07	3.58e-06
Q69ZT9	TBC1 domain family member 30	Tbc1d30	0.38637	0.475384	1.03318	1.77442	1.12826	0.0655852	12.9284	1.11e-07	3.65e-06
P35459	Lymphocyte antigen 6D	Ly6d	-0.135109	-0.12546	-1.16308	-1.92189	-1.22947	0.256244	12.9003	1.14e-07	3.72e-06
Q80TY0	Formin-binding protein 1	Fnbp1	0.0237698	0.0186145	-0.58815	-0.996224	-0.0739421	-0.891855	12.8907	1.15e-07	3.72e-06
P01902	H-2 class I histocompatibility antigen, K-D alpha chain	H2-K1	-0.0185531	-0.229049	0.849215	2.39663	0.597202	-0.602016	12.7549	1.31e-07	4.21e-06
P63158	High mobility group protein B1	Hmgb1	0.0508418	0.174008	-0.738175	-1.4396	-0.401236	2.38771	12.7319	1.34e-07	4.26e-06
Q8C0C0	Zinc fingers and homeoboxes protein 2	Zhx2	0.361365	0.224045	-0.704323	-1.19622	-0.241852	-0.223591	12.7252	1.35e-07	4.26e-06
Q8CG47	Structural maintenance of chromosomes protein 4	Smc4	-0.106608	0.394925	0.999015	1.64721	0.34309	-0.848799	12.5699	1.57e-07	4.83e-06
O88322	Nidogen-2	Nid2	0.148232	0.00914925	1.3246	1.94898	0.786438	-0.787174	12.4949	1.69e-07	5.04e-06
Q9QZF2	Glypican-1	Gpc1	0.105717	-0.274771	1.50478	2.39619	0.334063	-1.27553	12.4872	1.7e-07	5.04e-06
Q9R0Q9	Mannose-P-dolichol utilization defect 1 protein	Mpdu1	0.122955	0.0350098	-0.461106	-1.00094	-0.415986	-0.957741	12.4799	1.71e-07	5.04e-06
Q8CI19	Platelet-derived growth factor C	Pdgfc	0.0497651	-0.16935	0.646331	1.88576	0.575209	-1.33518	12.4471	1.77e-07	5.12e-06
Q8JZZ7	Adhesion G protein-coupled receptor L2	Adgrl2	0.220508	0.112743	-0.770719	-1.18221	-0.19198	2.35396	12.4414	1.78e-07	5.12e-06
O35892	Nuclear autoantigen Sp-100	Sp100	0.0664611	0.11822	-0.534992	-1.06695	-0.414228	0.346291	12.4204	1.81e-07	5.17e-06
Q3ULJ0	Glycerol-3-phosphate dehydrogenase 1-like protein	Gpd1l	-0.0564853	0.0831315	-0.670686	-1.07435	-0.505683	0.0575023	12.3693	1.91e-07	5.34e-06
P19253	Large ribosomal subunit protein uL13	Rpl13a	0.220607	0.130236	-0.659795	-1.14009	-0.204408	1.21242	12.3146	2.01e-07	5.55e-06
Q06335	Amyloid beta precursor like protein 2	Aplp2	-0.263498	0.100032	1.63722	2.19541	0.333765	-2.77449	12.2396	2.16e-07	5.93e-06
P61620	Protein transport protein Sec61 subunit alpha isoform 1	Sec61a1	0.473094	0.418386	-0.561732	-1.14492	-0.0822648	-0.496132	12.2235	2.2e-07	5.93e-06
P70279	Surfeit locus protein 6	Surf6	0.236015	0.077356	-0.66467	-1.17384	-0.231503	-1.45957	12.2203	2.21e-07	5.93e-06
P56959	RNA-binding protein FUS	Fus	-0.025908	-0.0623874	-1.13576	-1.78246	-0.314209	0.333788	12.2197	2.21e-07	5.93e-06
Q9WUU7	Cathepsin Z	Ctsz	0.348085	0.302551	-0.75856	-1.3559	-0.312468	2.10324	12.2076	2.23e-07	5.96e-06
Q60631	Growth factor receptor-bound protein 2	Grb2	0.110158	0.0860615	-0.5762	-1.05075	-0.211627	0.0831725	12.165	2.33e-07	6.1e-06
Q9R020	Zinc finger Ran-binding domain-containing protein 2	Zranb2	-0.038072	-0.241822	-1.47695	-2.29884	-0.304636	0.0406889	12.1548	2.35e-07	6.12e-06
Q9JHI5	Isovaleryl-CoA dehydrogenase, mitochondrial	Ivd	0.23718	0.130838	-0.439203	-0.98896	-0.30388	-0.21433	12.1389	2.39e-07	6.13e-06
P51912	Neutral amino acid transporter B(0)	Slc1a5	-0.307727	0.0821103	1.06862	1.92684	0.0381646	-2.53003	12.1356	2.4e-07	6.13e-06
Q61545	RNA-binding protein EWS	Ewsr1	0.0968752	-0.0413641	-1.07252	-1.95454	-0.256079	-0.343089	12.1325	2.41e-07	6.13e-06
Q78IK4	MICOS complex subunit Mic27	Apool	0.336154	0.241506	-0.565461	-0.874473	-0.142723	-1.10366	12.1174	2.44e-07	6.19e-06
P43275	Histone H1.1	H1-1	0.256412	0.17367	-0.865093	-1.55905	-0.457219	1.43242	12.1011	2.48e-07	6.25e-06
Q8CHC4	Synaptojanin-1	Synj1	0.254812	0.0961101	-0.735419	-1.30322	-0.179857	-0.933214	12.0355	2.65e-07	6.54e-06
Q7TNC4	Putative RNA-binding protein Luc7-like 2	Luc7l2	0.102985	0.170852	-0.712375	-1.43277	-0.258075	-0.647545	12.0226	2.68e-07	6.55e-06
P29351	Tyrosine-protein phosphatase non-receptor type 6	Ptpn6	0.0705225	0.155505	-0.459728	-1.03124	-0.229261	0.633535	11.9717	2.82e-07	6.8e-06
Q9JLI8	Squamous cell carcinoma antigen recognized by T-cells 3	Sart3	0.129062	0.240726	-0.3041	-0.766177	-0.119042	-0.781856	11.9579	2.86e-07	6.82e-06
P28352	DNA repair nuclease/redox regulator APEX1	Apex1	0.320049	0.268708	-0.58118	-1.18606	-0.423164	-1.17867	11.9578	2.86e-07	6.82e-06
P04104	Keratin, type II cytoskeletal 1	Krt1	-0.224939	-0.137768	1.21122	1.65323	0.18329	-0.31388	11.9019	3.02e-07	7.08e-06
P05367	Serum amyloid A-2 protein	Saa2	-0.106334	0.00977088	1.37289	3.08828	0.687943	-0.811243	11.8953	3.04e-07	7.08e-06
Q569Z6	Thyroid hormone receptor-associated protein 3	Thrap3	0.199315	0.101139	-1.00193	-1.49031	-0.262633	-0.659226	11.8797	3.09e-07	7.11e-06
P30681	High mobility group protein B2	Hmgb2	0.129526	0.139818	-0.815535	-1.42321	-0.453246	1.1617	11.8705	3.12e-07	7.14e-06
Q61191	Host cell factor 1	Hcfc1	-0.0564329	-0.058178	-0.513348	-1.00522	-0.341138	-0.484761	11.862	3.15e-07	7.16e-06
P01831	Thy-1 membrane glycoprotein	Thy1	0.0390841	-0.0543815	-0.77192	-1.41514	-0.574045	0.29674	11.8439	3.2e-07	7.25e-06
Q80SW1	S-adenosylhomocysteine hydrolase-like protein 1	Ahcyl1	0.189496	-0.100635	-0.684131	-1.48182	-0.247822	-1.0616	11.7658	3.46e-07	7.7e-06
Q60953	Protein PML	Pml	-0.0102828	0.0601114	-0.493559	-0.931403	-0.101291	0.329928	11.7521	3.51e-07	7.77e-06
Q9D554	Splicing factor 3A subunit 3	Sf3a3	-0.0153615	0.221871	-0.595412	-1.10543	-0.107779	-0.615559	11.7006	3.7e-07	8.09e-06
Q9R118	Serine protease HTRA1	Htra1	-0.28071	-0.177775	1.60323	2.65811	0.539907	-1.74829	11.6607	3.85e-07	8.38e-06
Q8K2B3	Succinate dehydrogenase [ubiquinone] flavoprotein subunit, mitochondrial	Sdha	0.188906	0.134525	-0.45414	-0.80838	-0.109259	0.157062	11.5876	4.14e-07	8.91e-06
Q9R182	Angiopoietin-related protein 3	Angptl3	-0.200386	-0.109333	0.589158	1.69827	0.0437679	-2.02316	11.5829	4.16e-07	8.91e-06
B2RY56	RNA-binding protein 25	Rbm25	0.23162	0.033003	-0.723426	-1.36102	-0.358265	-1.04951	11.5784	4.18e-07	8.91e-06
P12970	Large ribosomal subunit protein eL8	Rpl7a	0.346728	0.285935	-0.463658	-0.868667	-0.0646655	1.21264	11.5588	4.27e-07	9e-06
O35206	Collagen alpha-1(XV) chain	Col15a1	-0.0519452	0.0148306	1.33447	2.08455	0.868355	-1.34734	11.5488	4.31e-07	9e-06
Q922S4	cGMP-dependent 3',5'-cyclic phosphodiesterase	Pde2a	-0.0790169	0.152474	1.04392	1.7037	0.28494	-0.871323	11.5411	4.34e-07	9.01e-06
Q91ZW3	SWI/SNF-related matrix-associated actin-dependent regulator of chromatin subfamily A member 5	Smarca5	0.208315	0.185571	-0.514932	-0.90343	-0.164717	-1.16011	11.5239	4.42e-07	9.12e-06
P11930	Acyl-coenzyme A diphosphatase NUDT19	Nudt19	-0.468177	-0.575464	1.62447	3.01548	0.372609	-1.70358	11.518	4.45e-07	9.13e-06
Q501P1	Fibulin-7	Fbln7	0.116276	0.0214483	0.514994	1.37344	0.208882	-2.21836	11.507	4.5e-07	9.14e-06
Q8R4Y0	Fc receptor-like protein 1	Fcrl1	0.214372	0.277426	-0.371314	-0.866588	0.00989808	0.457704	11.5048	4.51e-07	9.14e-06
P27870	Proto-oncogene vav	Vav1	0.260839	0.236193	-0.342991	-0.672648	0.00996075	-1.68903	11.5022	4.52e-07	9.14e-06
Q9WV32	Actin-related protein 2/3 complex subunit 1B	Arpc1b	0.0824673	0.139183	-0.477086	-0.911379	-0.281762	0.895066	11.4854	4.6e-07	9.25e-06
Q06185	ATP synthase subunit e, mitochondrial	Atp5me	0.164446	0.105969	-0.658419	-1.04319	-0.06321	0.503699	11.4792	4.62e-07	9.26e-06
Q8BL97	Serine/arginine-rich splicing factor 7	Srsf7	0.0139754	0.0479795	-0.674631	-1.2331	-0.240883	1.16694	11.4614	4.71e-07	9.33e-06
Q9D1Q4	Dolichol-phosphate mannosyltransferase subunit 3	Dpm3	0.230557	0.15332	-0.686442	-1.14492	-0.247831	-0.258699	11.4386	4.82e-07	9.51e-06
Q61656	Probable ATP-dependent RNA helicase DDX5	Ddx5	0.235704	0.258052	-0.403504	-0.766907	-0.0623718	-0.2732	11.4135	4.94e-07	9.71e-06
Q3TBD2	Rho GTPase-activating protein 45	Arhgap45	0.105007	0.24476	-0.468409	-0.956459	-0.189378	-1.32298	11.3108	5.49e-07	1.07e-05
P10711	Transcription elongation factor A protein 1	Tcea1	-0.00222782	-0.010819	-0.708307	-1.2311	-0.339618	-0.439769	11.3061	5.52e-07	1.07e-05
P19536	Cytochrome c oxidase subunit 5B, mitochondrial	Cox5b	0.160569	0.107539	-0.699188	-1.24269	-0.255363	0.545103	11.2371	5.92e-07	1.13e-05
Q8R322	mRNA export factor GLE1	Gle1	0.188992	0.12818	-0.496139	-0.83527	-0.137704	2.55029	11.2356	5.93e-07	1.13e-05
Q9Z1K6	E3 ubiquitin-protein ligase ARIH2	Arih2	-0.0134312	0.0531482	-0.52551	-0.777046	-0.197078	-1.22417	11.2344	5.94e-07	1.13e-05
Q8BFR5	Elongation factor Tu, mitochondrial	Tufm	0.0653843	0.0997331	-0.520504	-0.963731	-0.232592	-0.241644	11.1773	6.3e-07	1.18e-05
P15530	B-cell antigen receptor complex-associated protein beta chain	Cd79b	0.110356	0.0720974	-1.10745	-1.68283	-0.609798	1.09344	11.152	6.46e-07	1.21e-05
Q3TWW8	Serine/arginine-rich splicing factor 6	Srsf6	0.213067	0.22497	-0.619536	-1.02854	-0.0668063	0.853604	11.1402	6.54e-07	1.22e-05
Q9CX00	IST1 homolog	Ist1	0.169511	-0.00741917	-0.509188	-0.852568	-0.213074	-0.765988	11.1379	6.56e-07	1.22e-05
O08915	AH receptor-interacting protein	Aip	-0.0116517	0.0868607	-0.521955	-0.827988	-0.0904294	-0.820477	11.1089	6.76e-07	1.24e-05
Q6ZWU9	Small ribosomal subunit protein eS27	Rps27	0.270701	0.300565	-0.69217	-1.04482	-0.171179	0.0161391	11.1005	6.82e-07	1.25e-05
Q6PIP5	NudC domain-containing protein 1	Nudcd1	0.121857	0.170034	-0.517499	-0.850582	-0.0661261	-1.39731	11.0935	6.87e-07	1.25e-05
Q8CGY8	UDP-N-acetylglucosamine--peptide N-acetylglucosaminyltransferase 110 kDa subunit	Ogt	0.214632	0.0688958	-0.542143	-0.861869	-0.296258	-1.23099	11.0928	6.87e-07	1.25e-05
Q8R1L8	Angiopoietin-like protein 8	Angptl8	-0.422759	-0.434889	0.569751	1.89229	0.251998	0.165361	11.0767	6.99e-07	1.25e-05
Q91WB4	Pleckstrin homology domain-containing family F member 2	Plekhf2	-0.0682417	0.0783991	-0.384231	-0.888586	-0.431634	-1.00061	11.0727	7.02e-07	1.25e-05
Q9D0E1	Heterogeneous nuclear ribonucleoprotein M	Hnrnpm	0.247502	0.202908	-0.39757	-0.872489	-0.215401	-0.2069	11.0711	7.03e-07	1.25e-05
Q8VC30	Triokinase/FMN cyclase	Tkfc	0.0422234	0.21802	0.348546	1.17568	0.33438	-2.03934	11.0692	7.04e-07	1.25e-05
Q9D8T3	GTPase RhebL1	Rhebl1	0.0422234	0.21802	0.348546	1.17568	0.33438	-2.03934	11.0692	7.04e-07	1.25e-05
Q9D4H1	Exocyst complex component 2	Exoc2	-0.354303	0.0319347	2.71755	3.5401	0.622977	1.62036	11.0441	7.23e-07	1.27e-05
Q8BYW1	Rho GTPase-activating protein 25	Arhgap25	0.100867	0.0327158	-0.332957	-0.734481	-0.24015	-0.357012	11.0287	7.34e-07	1.29e-05
Q9Z1K5	E3 ubiquitin-protein ligase ARIH1	Arih1	0.164587	0.0808855	-0.552464	-1.00942	-0.455432	-1.0082	11.0217	7.4e-07	1.29e-05
Q8K2Y9	Cerebral cavernous malformations protein 2 homolog	Ccm2	-0.129961	-0.375786	-1.04529	-1.32729	-0.328048	-1.01253	10.9915	7.63e-07	1.31e-05
Q8BHG2	CXXC motif containing zinc binding protein	Czib	-0.130336	-0.0932453	0.825588	1.36008	0.249653	1.30034	10.9894	7.65e-07	1.31e-05
Q8CBR6	Tsukushi	Tsku	-0.0370956	-0.269488	1.47518	2.71029	0.529676	-2.92716	10.974	7.77e-07	1.32e-05
Q62376	U1 small nuclear ribonucleoprotein 70 kDa	Snrnp70	0.266271	0.0992894	-0.800973	-1.19702	-0.262233	-0.740478	10.9469	7.99e-07	1.36e-05
A2RSY6	TRMT1-like protein	Trmt1l	-0.3467	-0.311669	1.57419	2.4709	0.0599075	-3.03689	10.8113	9.21e-07	1.55e-05
Q8CD91	SPARC-related modular calcium-binding protein 2	Smoc2	-0.375937	-0.287088	0.744282	1.9494	0.110115	0.358875	10.7637	9.68e-07	1.62e-05
P62751	Large ribosomal subunit protein uL23	Rpl23a	0.369251	0.313546	-0.501787	-0.953748	0.00643984	0.425911	10.7547	9.77e-07	1.62e-05
Q8BGB5	LIM domain-containing protein 2	Limd2	0.303193	0.216305	-0.839781	-1.4037	-0.448621	-1.41977	10.7477	9.85e-07	1.63e-05
Q9QXN0	Protein Shroom3	Shroom3	0.00293787	0.241391	1.28161	1.67815	0.499676	-1.24865	10.7387	9.94e-07	1.64e-05
E9Q7G0	Nuclear mitotic apparatus protein 1	Numa1	0.0966682	0.0511458	-0.635365	-1.14297	-0.261749	-0.606696	10.7317	1e-06	1.64e-05
Q62446	Peptidyl-prolyl cis-trans isomerase FKBP3	Fkbp3	0.0590476	0.17384	-0.499731	-1.00035	-0.283887	0.436958	10.6365	1.11e-06	1.79e-05
Q6PDM2	Serine/arginine-rich splicing factor 1	Srsf1	-0.0386166	-0.0239911	-0.810948	-1.31952	-0.374935	1.01047	10.6213	1.12e-06	1.8e-05
Q8BYA0	Tubulin-specific chaperone D	Tbcd	0.0999111	-0.083251	0.630587	0.894289	0.0285495	-1.29975	10.6202	1.13e-06	1.8e-05
Q60668	Heterogeneous nuclear ribonucleoprotein D0	Hnrnpd	0.165867	0.229376	-0.562045	-1.25874	-0.272032	0.308199	10.5932	1.16e-06	1.85e-05
Q8CGZ0	Calcium homeostasis endoplasmic reticulum protein	Cherp	-0.279234	-0.762074	0.798546	2.21098	0.238793	1.01942	10.5853	1.17e-06	1.85e-05
Q9DCW4	Electron transfer flavoprotein subunit beta	Etfb	0.0434195	0.0812989	-0.380518	-0.741778	-0.135002	0.416184	10.5693	1.19e-06	1.87e-05
Q8JZX4	Splicing factor 45	Rbm17	0.0930858	-0.169899	-0.991275	-1.41228	-0.403669	-1.57552	10.5479	1.22e-06	1.89e-05
Q9WVA3	Mitotic checkpoint protein BUB3	Bub3	0.0772087	0.124872	-0.63296	-1.15432	-0.319469	-0.519794	10.5376	1.23e-06	1.9e-05
Q08879	Fibulin-1	Fbln1	-0.312891	-0.245475	2.07975	2.92415	0.12098	-2.40756	10.5072	1.27e-06	1.95e-05
O54782	Epididymis-specific alpha-mannosidase	Man2b2	0.352445	0.165624	-0.714323	-1.02137	-0.234973	-1.55922	10.5009	1.28e-06	1.95e-05
Q6PDG5	SWI/SNF complex subunit SMARCC2	Smarcc2	0.333197	0.225372	-0.488402	-0.912514	-0.0981619	-1.17026	10.4462	1.35e-06	2.04e-05
Q8CJ91	CD209 antigen-like protein B	Cd209b	-0.184199	-0.141043	0.760731	1.02575	-0.610654	-0.105829	10.4433	1.36e-06	2.04e-05
P59997	Lysine-specific demethylase 2A	Kdm2a	0.0115296	0.0260585	2.31581	2.894	0.661423	-0.326954	10.4399	1.36e-06	2.04e-05
Q921T2	Torsin-1A-interacting protein 1	Tor1aip1	-0.0182425	-0.00387587	-0.549132	-1.01073	-0.267029	-0.19655	10.4311	1.38e-06	2.06e-05
P52623	Uridine-cytidine kinase 1	Uck1	0.0479376	-0.0178884	-0.699691	-1.04746	-0.328717	-1.34327	10.4216	1.39e-06	2.07e-05
O35295	Transcriptional regulator protein Pur-beta	Purb	0.409862	0.309129	-0.563572	-1.15733	-0.268163	-0.851999	10.4112	1.41e-06	2.09e-05
P47758	Signal recognition particle receptor subunit beta	Srprb	0.363378	0.266661	-0.285171	-0.655946	0.024868	-0.972594	10.3891	1.44e-06	2.13e-05
P15307	Proto-oncogene c-Rel	Rel	0.233294	0.496367	-0.857502	-1.33046	-0.384265	-1.14994	10.3796	1.45e-06	2.14e-05
Q8VC51	Telomerase Cajal body protein 1	Wrap53	-0.387843	-0.236137	1.71199	2.36198	-0.217693	-3.05567	10.365	1.48e-06	2.17e-05
Q0V8T9	Contactin-associated protein like 5-1	Cntnap5a	-0.215568	-0.0279643	0.450778	0.77277	0.0165929	-0.247428	10.3056	1.57e-06	2.28e-05
P62313	U6 snRNA-associated Sm-like protein LSm6	Lsm6	0.255238	0.18413	-0.496167	-1.05139	-0.329364	0.203879	10.2855	1.61e-06	2.31e-05
Q9JI10	Serine/threonine-protein kinase 3	Stk3	0.0422638	0.171376	-0.639275	-1.34963	0.331641	-0.66473	10.2709	1.63e-06	2.34e-05
P70429	Ena/VASP-like protein	Evl	0.124477	0.158046	-0.663689	-1.1529	-0.468024	-0.845527	10.257	1.66e-06	2.35e-05
P28867	Protein kinase C delta type	Prkcd	-0.0254337	0.123889	-0.297152	-0.720177	-0.192742	-0.75577	10.2558	1.66e-06	2.35e-05
Q91VJ5	Polyglutamine-binding protein 1	Pqbp1	0.0781987	-0.0789464	-0.689571	-1.23775	-0.391952	-1.0908	10.2456	1.68e-06	2.36e-05
P28653	Biglycan	Bgn	-0.181692	-0.202999	1.58045	2.15947	0.45463	0.598052	10.2294	1.71e-06	2.39e-05
O35381	Acidic leucine-rich nuclear phosphoprotein 32 family member A	Anp32a	-0.0757346	0.128505	-0.499524	-1.04709	-0.312521	0.756061	10.2084	1.75e-06	2.44e-05
Q8BUY8	G-protein coupled receptor-associated sorting protein 2	Gprasp2	0.137208	0.141809	0.900662	1.6503	1.13691	1.44266	10.2029	1.76e-06	2.44e-05
P11942	T-cell surface glycoprotein CD3 gamma chain	Cd3g	-0.0457121	0.0165639	-0.618513	-0.880545	-0.376972	-0.623152	10.1903	1.78e-06	2.45e-05
P40630	Transcription factor A, mitochondrial	Tfam	0.0128339	0.0831739	-0.537581	-1.0213	-0.239811	-0.218655	10.1892	1.78e-06	2.45e-05
Q8BPB0	MOB kinase activator 1B	Mob1b	0.0728034	0.114317	-0.490982	-0.946829	-0.18788	-0.0281951	10.1887	1.79e-06	2.45e-05
Q04750	DNA topoisomerase 1	Top1	0.257273	0.390321	-0.506711	-0.868843	0.146301	-0.754768	10.1839	1.79e-06	2.45e-05
Q64449	C-type mannose receptor 2	Mrc2	-0.373165	-0.11777	1.40479	2.07844	0.244113	-3.14233	10.1694	1.82e-06	2.47e-05
Q60676	Serine/threonine-protein phosphatase 5	Ppp5c	-0.624878	-0.593889	3.01116	4.43987	1.0997	5.05144	10.1255	1.91e-06	2.59e-05
P30355	Arachidonate 5-lipoxygenase-activating protein	Alox5ap	0.399117	0.216806	-0.796819	-1.35285	-0.150762	1.44065	10.1179	1.93e-06	2.6e-05
Q6KCD5	Nipped-B-like protein	Nipbl	-0.449394	-0.513452	1.69491	2.42074	-0.565409	-1.96416	10.0807	2.01e-06	2.7e-05
Q80ZW0	Serine/threonine-protein kinase 35	Stk35	-0.549179	-1.01452	3.3309	4.59847	-0.502455	0.220447	10.0622	2.05e-06	2.73e-05
P07743	BPI fold-containing family A member 2	Bpifa2	-0.138859	0.0171273	1.54609	1.72506	0.434114	-0.886547	10.0504	2.07e-06	2.76e-05
A6H684	Alpha-1,3-mannosyl-glycoprotein 4-beta-N-acetylglucosaminyltransferase-like protein MGAT4E	Mgat4e	0.585439	-0.0154271	-4.36966	-4.39489	-3.18486	3.41068	10.0281	2.12e-06	2.81e-05
Q99L47	Hsc70-interacting protein	St13	0.00337485	-0.0047724	-0.616778	-0.980522	-0.24075	0.15429	10.0172	2.15e-06	2.83e-05
Q8CFX1	GDH/6PGL endoplasmic bifunctional protein	H6pd	-0.242406	-0.1074	0.456564	0.860836	0.0880831	-1.28062	9.98475	2.23e-06	2.92e-05
P56391	Cytochrome c oxidase subunit 6B1	Cox6b1	0.327359	0.386985	-0.700381	-1.11838	-0.28853	1.64842	9.96821	2.27e-06	2.97e-05
Q9D0T1	NHP2-like protein 1	Snu13	0.00794597	0.0412074	-0.719301	-1.22886	-0.384147	0.436107	9.94091	2.34e-06	3.02e-05
P97351	Small ribosomal subunit protein eS1	Rps3a	0.199089	0.194215	-0.493007	-0.860174	-0.153299	0.741295	9.93736	2.35e-06	3.02e-05
P62264	Small ribosomal subunit protein uS11	Rps14	0.159688	0.202106	-0.640681	-0.94612	-0.0761914	0.74909	9.91026	2.42e-06	3.1e-05
Q8K019	Bcl-2-associated transcription factor 1	Bclaf1	0.132951	0.076551	-0.521167	-1.17272	-0.206237	-0.731423	9.87092	2.52e-06	3.22e-05
Q62507	Cochlin	Coch	-0.234828	-0.26926	0.83883	1.19145	-0.246875	0.771274	9.86129	2.55e-06	3.24e-05
O08539	Myc box-dependent-interacting protein 1	Bin1	-0.265941	-0.191828	-0.908445	-1.31922	-0.553732	-0.448188	9.83984	2.61e-06	3.31e-05
P62274	Small ribosomal subunit protein uS14	Rps29	0.0763443	0.118486	-0.698056	-1.26855	-0.142655	2.69555	9.80916	2.7e-06	3.41e-05
O54786	DNA fragmentation factor subunit alpha	Dffa	0.0301668	0.0266506	-0.694548	-1.28756	-0.629128	-0.456471	9.80205	2.72e-06	3.42e-05
Q9CPS6	Adenosine 5'-monophosphoramidase HINT3	Hint3	0.099241	0.178548	-0.402771	-0.611952	-0.0502447	-1.47799	9.78648	2.77e-06	3.46e-05
Q9JKB1	Ubiquitin carboxyl-terminal hydrolase isozyme L3	Uchl3	-0.161128	-0.14006	-0.679665	-1.21008	-0.383137	0.149355	9.78561	2.77e-06	3.46e-05
P47962	Large ribosomal subunit protein uL18	Rpl5	0.222268	0.191617	-0.656227	-1.01671	-0.128866	-0.152405	9.78542	2.77e-06	3.46e-05
Q7TPW1	Nexilin	Nexn	0.405986	0.698299	-0.0206336	-1.03257	0.604186	-0.0234057	9.71727	2.99e-06	3.7e-05
Q91UZ4	Prolyl hydroxylase EGLN3	Egln3	0.0699324	0.247884	-0.696906	-1.40837	-0.252362	-0.432683	9.69628	3.06e-06	3.77e-05
P63328	Protein phosphatase 3 catalytic subunit alpha	Ppp3ca	0.179471	0.118528	-0.580483	-0.839477	-0.200508	-0.613877	9.686	3.09e-06	3.8e-05
P25976	Nucleolar transcription factor 1	Ubtf	0.0732772	0.119319	-0.579169	-0.721732	-0.269598	-1.08268	9.58217	3.47e-06	4.22e-05
Q62293	T-cell-specific guanine nucleotide triphosphate-binding protein 1	Tgtp1	0.114259	-0.0208727	-0.470473	-0.58941	0.0754078	-0.685097	9.57979	3.48e-06	4.22e-05
P63037	DnaJ homolog subfamily A member 1	Dnaja1	0.256429	0.269043	-0.490815	-0.980682	-0.289912	-1.7418	9.5642	3.54e-06	4.28e-05
Q9EST1	Gasdermin-A	Gsdma	-0.205736	0.206213	1.65074	2.12593	0.334693	-2.73615	9.55415	3.58e-06	4.31e-05
Q9R0M3	Sushi-repeat-containing protein SRPX	Srpx	-0.260007	-0.345115	1.31289	2.43306	0.163111	-2.51031	9.55161	3.59e-06	4.31e-05
P62137	Serine/threonine-protein phosphatase PP1-alpha catalytic subunit	Ppp1ca	0.167097	0.256532	-0.198158	-0.61912	-0.00611572	1.32765	9.52725	3.69e-06	4.42e-05
Q61730	Interleukin-1 receptor accessory protein	Il1rap	-0.511405	-0.192186	1.62982	1.80444	-0.0840456	-0.619065	9.49794	3.81e-06	4.55e-05
P97823	Acyl-protein thioesterase 1	Lypla1	0.160972	0.0634432	-0.488872	-1.07674	-0.218336	1.17644	9.46508	3.95e-06	4.71e-05
Q8R5A3	Amyloid beta A4 precursor protein-binding family B member 1-interacting protein	Apbb1ip	0.151396	0.142699	-0.516022	-0.86483	-0.288243	-0.198082	9.41408	4.18e-06	4.94e-05
P62242	Small ribosomal subunit protein eS8	Rps8	0.156088	0.279879	-0.490774	-0.833799	-0.0612951	1.38188	9.40737	4.21e-06	4.96e-05
Q9JIX8	Apoptotic chromatin condensation inducer in the nucleus	Acin1	0.0198418	-0.0381637	-0.701038	-1.2184	-0.232379	-1.28099	9.38254	4.33e-06	5.09e-05
P42125	Enoyl-CoA delta isomerase 1, mitochondrial	Eci1	0.0141139	0.111661	-0.537701	-1.02056	-0.089741	0.534063	9.37196	4.39e-06	5.13e-05
Q5F297	Solute carrier family 35 member G3	Slc35g3	1.60591	1.58252	0.314316	-1.20487	0.477706	2.4151	9.34786	4.51e-06	5.26e-05
Q3UIA2	Rho GTPase-activating protein 17	Arhgap17	0.0333671	0.123823	-0.467239	-0.989054	-0.224397	-2.00996	9.29245	4.8e-06	5.57e-05
Q8BHG9	CGG triplet repeat-binding protein 1	Cggbp1	0.0507516	-0.126566	-0.507821	-1.0056	-0.462354	-0.325016	9.29204	4.8e-06	5.57e-05
Q9CQR4	Acyl-coenzyme A thioesterase 13	Acot13	0.216577	0.338622	-0.422607	-0.70219	0.04311	-0.361092	9.28984	4.81e-06	5.57e-05
P43277	Histone H1.3	H1-3	0.487536	0.339903	-1.22687	-1.44574	-0.158919	0.905504	9.27848	4.87e-06	5.62e-05
Q6VH22	Intraflagellar transport protein 172 homolog	Ift172	0.318077	0.232799	-0.736869	-1.22018	-0.323371	2.5059	9.26975	4.92e-06	5.65e-05
Q80WJ7	Protein LYRIC	Mtdh	0.152675	0.123317	-0.38876	-0.952618	0.165586	-1.05062	9.26956	4.92e-06	5.65e-05
Q99LB2	Dehydrogenase/reductase SDR family member 4	Dhrs4	0.378989	0.352235	-0.239486	-0.397132	0.0895752	-0.591783	9.2543	5.01e-06	5.73e-05
Q8BG67	Protein EFR3 homolog A	Efr3a	0.0155045	-0.0106707	-0.6805	-1.0692	-0.231662	1.22053	9.23943	5.09e-06	5.79e-05
Q9CZW5	Mitochondrial import receptor subunit TOM70	Tomm70	0.235554	0.278604	-0.163706	-0.540771	0.0905736	-0.418614	9.23021	5.15e-06	5.84e-05
Q62189	U1 small nuclear ribonucleoprotein A	Snrpa	0.33879	0.135818	-0.554343	-1.48433	-0.0320437	-0.00563868	9.22272	5.19e-06	5.87e-05
Q9ESX5	H/ACA ribonucleoprotein complex subunit DKC1	Dkc1	0.340778	0.438726	-0.420331	-1.18502	-0.102555	-1.20366	9.19513	5.35e-06	6.02e-05
O55127	Cytochrome P450 26A1	Cyp26a1	0.290691	0.113417	-0.74925	-1.30616	-0.363409	0.477787	9.18954	5.39e-06	6.04e-05
Q8C2Q3	RNA-binding protein 14	Rbm14	0.0465657	-0.124499	-0.68473	-1.23553	-0.473173	-0.795082	9.18175	5.44e-06	6.08e-05
Q9CQY5	Magnesium transporter protein 1	Magt1	0.0593441	-0.00632469	-0.739655	-1.41366	-0.358467	-0.383064	9.15314	5.61e-06	6.26e-05
Q9EP69	Phosphatidylinositol-3-phosphatase SAC1	Sacm1l	0.257549	0.269264	-0.254209	-1.10695	-0.132989	-1.37335	9.14361	5.68e-06	6.3e-05
Q8BZL4	G-protein coupled receptor 22	Gpr22	0.219509	-0.0121788	-0.509589	-0.74424	-0.275279	-1.89267	9.14255	5.68e-06	6.3e-05
Q91VJ4	Serine/threonine-protein kinase 38	Stk38	-0.220816	-0.187571	0.864627	1.34031	0.164216	-0.0315568	9.13311	5.74e-06	6.33e-05
Q99JF8	PC4 and SFRS1-interacting protein	Psip1	0.135742	-0.091356	-0.716486	-0.913544	-0.266905	-0.98033	9.12885	5.77e-06	6.33e-05
P18337	L-selectin	Sell	0.0103081	-0.181573	-0.894057	-1.40948	-0.917757	-0.278526	9.12302	5.81e-06	6.35e-05
Q923G2	DNA-directed RNA polymerases I, II, and III subunit RPABC3	Polr2h	-0.297213	-0.224994	0.477983	1.05904	0.103311	-0.312717	9.12196	5.82e-06	6.35e-05
Q9D958	Signal peptidase complex subunit 1	Spcs1	0.288219	0.139452	-0.64515	-1.04456	0.195799	2.17627	9.10515	5.93e-06	6.43e-05
Q9ERL7	Glia maturation factor gamma	Gmfg	0.0684984	0.0347754	-0.598108	-0.964963	-0.234833	-0.383906	9.09525	6e-06	6.49e-05
O55142	Large ribosomal subunit protein eL33	Rpl35a	0.206286	0.290031	-0.813841	-1.14426	-0.342318	-1.06824	9.09037	6.03e-06	6.5e-05
Q9CWU4	UPF0690 protein C1orf52 homolog	2410004B18Rik	-0.0310858	-0.181301	-0.737193	-0.789319	-0.320338	-2.27896	9.08849	6.04e-06	6.5e-05
Q91VR8	Protein BRICK1	Brk1	0.269475	0.317396	-0.291285	-0.972817	-0.0281973	-0.534517	9.08222	6.09e-06	6.52e-05
Q9EST5	Acidic leucine-rich nuclear phosphoprotein 32 family member B	Anp32b	0.138833	0.0311338	-0.683095	-0.99156	-0.164686	1.25438	9.05889	6.25e-06	6.67e-05
Q9Z2D6	Methyl-CpG-binding protein 2	Mecp2	0.17431	0.214042	-0.358322	-0.835986	-0.246441	-0.563558	9.04396	6.36e-06	6.75e-05
Q810A7	ATP-dependent RNA helicase DDX42	Ddx42	0.0477219	0.219551	-0.45387	-0.775324	-0.00814698	-1.53651	9.03876	6.4e-06	6.77e-05
Q6NZC7	SEC23-interacting protein	Sec23ip	0.137785	0.157271	-0.457809	-0.978511	0.0147661	-1.33129	9.02495	6.5e-06	6.86e-05
Q9CQK7	RWD domain-containing protein 1	Rwdd1	0.111437	-0.260503	-0.809896	-1.12166	-0.0764774	-0.440103	9.01934	6.54e-06	6.87e-05
P28474	Alcohol dehydrogenase class-3	Adh5	0.00891353	0.0872194	-0.395032	-0.862924	-0.201973	-0.133212	9.01317	6.58e-06	6.9e-05
Q9CWZ3	RNA-binding protein 8A	Rbm8a	0.00134444	-0.0244334	-0.809805	-1.00684	-0.513591	-0.497373	9.00745	6.63e-06	6.93e-05
P27659	Large ribosomal subunit protein uL3	Rpl3	0.327699	0.366584	-0.429813	-0.892511	0.00339298	0.321844	9.00245	6.67e-06	6.95e-05
P19783	Cytochrome c oxidase subunit 4 isoform 1, mitochondrial	Cox4i1	0.0971981	0.0562503	-0.492439	-0.794741	-0.114294	1.27908	8.99388	6.73e-06	7e-05
Q6NZF1	Zinc finger CCCH domain-containing protein 11A	Zc3h11a	0.332893	0.296477	-0.746498	-1.13132	0.264835	-1.37787	8.99017	6.76e-06	7.01e-05
Q99KP6	Pre-mRNA-processing factor 19	Prpf19	0.0978069	0.181981	-0.522338	-0.936432	-0.209203	0.0938616	8.93251	7.22e-06	7.43e-05
Q9Z1M8	Protein Red	Ik	0.230383	0.119136	-0.344614	-0.803674	-0.0355676	-1.21692	8.92591	7.28e-06	7.47e-05
Q9Z0R4	Intersectin-1	Itsn1	0.266931	0.206147	-0.628633	-0.910357	-0.0510502	-1.24534	8.91477	7.37e-06	7.54e-05
Q99JY3	GTPase IMAP family member 4	Gimap4	0.0173194	0.215209	-0.408048	-0.97679	-0.0936546	-0.0657459	8.914	7.38e-06	7.54e-05
P14429	H-2 class I histocompatibility antigen, Q7 alpha chain	H2-Q7	0.390937	0.241063	-0.373466	-1.08569	0.379889	-0.601121	8.91035	7.41e-06	7.55e-05
Q9CQQ8	U6 snRNA-associated Sm-like protein LSm7	Lsm7	-0.137545	-0.369075	-0.93819	-1.41817	-0.62656	-0.727657	8.87531	7.71e-06	7.82e-05
O09012	Peroxisomal targeting signal 1 receptor	Pex5	0.1285	0.257876	-0.695068	-1.28665	-0.225048	2.58684	8.87226	7.74e-06	7.83e-05
Q61081	Hsp90 co-chaperone Cdc37	Cdc37	0.115524	0.184441	-0.487073	-0.77806	-0.132873	-0.911823	8.86398	7.81e-06	7.87e-05
P19973	Lymphocyte-specific protein 1	Lsp1	-0.0207065	-0.105007	-1.05199	-1.80596	-0.546229	0.939946	8.85841	7.86e-06	7.89e-05
Q80ZM7	Transcription initiation factor IIA subunit 2	Gtf2a2	0.45591	0.29463	-0.635225	-1.29711	-0.329145	-0.127109	8.85332	7.91e-06	7.91e-05
P21958	Antigen peptide transporter 1	Tap1	0.29151	0.377233	-0.242328	-0.945173	0.0556526	-1.00467	8.85241	7.92e-06	7.91e-05
Q9DB42	Zinc finger protein 593	Znf593	-0.0952462	-0.251902	-0.832342	-1.63209	-0.404003	-1.46072	8.83883	8.04e-06	8.01e-05
P97384	Annexin A11	Anxa11	0.0988079	0.24769	-0.439328	-0.767017	-0.341767	0.536883	8.82981	8.13e-06	8.08e-05
P60867	Small ribosomal subunit protein uS10	Rps20	0.11052	0.09571	-0.602315	-0.9479	-0.0486841	3.2774	8.81178	8.3e-06	8.17e-05
Q9CYI4	Putative RNA-binding protein Luc7-like 1	Luc7l	0.411733	0.260683	-0.354027	-0.805313	-0.0100775	-1.89594	8.80926	8.32e-06	8.17e-05
P39749	Flap endonuclease 1	Fen1	0.214169	0.263039	-0.519257	-0.79252	0.320004	-0.389795	8.78123	8.6e-06	8.4e-05
P51859	Hepatoma-derived growth factor	Hdgf	0.100824	0.122848	-0.6918	-1.08507	-0.21999	0.955915	8.7622	8.79e-06	8.52e-05
Q91WJ8	Far upstream element-binding protein 1	Fubp1	0.0565501	-0.00357854	-0.760646	-1.38337	-0.432862	-0.68237	8.75402	8.87e-06	8.58e-05
Q9D8T2	Gasdermin-D	Gsdmd	0.177968	0.134851	-0.377863	-0.736097	-0.061417	-0.909063	8.75205	8.89e-06	8.58e-05
Q91W98	Solute carrier family 15 member 4	Slc15a4	0.0861303	0.171017	-0.436334	-0.68594	-0.0805451	0.156411	8.74394	8.98e-06	8.64e-05
P28654	Decorin	Dcn	0.019689	-0.0219489	1.01205	1.34881	0.216692	-0.56516	8.73456	9.07e-06	8.68e-05
Q9EP89	Serine beta-lactamase-like protein LACTB, mitochondrial	Lactb	0.170071	0.0204404	-0.445996	-1.10205	-0.345135	-1.11542	8.73403	9.08e-06	8.68e-05
Q8BQ30	Phostensin	Ppp1r18	0.0531938	-0.0594473	-1.13351	-1.23613	-0.312141	-0.102626	8.71519	9.28e-06	8.85e-05
Q9WTP7	GTP:AMP phosphotransferase AK3, mitochondrial	Ak3	0.00773882	0.0996528	-0.23765	-0.556582	0.0231522	-0.376986	8.69977	9.45e-06	8.99e-05
P30416	Peptidyl-prolyl cis-trans isomerase FKBP4	Fkbp4	0.223616	0.00377453	-0.360369	-0.593761	-0.175107	-1.14126	8.69358	9.52e-06	9.03e-05
P61255	Large ribosomal subunit protein uL24	Rpl26	0.318415	0.230548	-0.605999	-1.12798	-0.189581	0.117402	8.69084	9.55e-06	9.03e-05
P97461	Small ribosomal subunit protein uS7	Rps5	0.378543	0.265627	-0.400537	-0.675691	0.0759652	0.118063	8.68973	9.56e-06	9.03e-05
P39876	Metalloproteinase inhibitor 3	Timp3	-0.281285	-0.249604	1.27814	2.20648	1.06714	0.834724	8.67291	9.75e-06	9.16e-05
Q99LE6	ATP-binding cassette sub-family F member 2	Abcf2	0.266922	0.251965	0.830477	1.5831	0.570994	-1.62475	8.64368	1.01e-05	9.43e-05
Q61136	Serine/threonine-protein kinase PRP4 homolog	Prpf4b	0.0611732	0.106883	-0.318741	-0.646792	-0.136622	-1.72562	8.6272	1.03e-05	9.59e-05
Q7TSI3	Serine/threonine-protein phosphatase 6 regulatory subunit 1	Ppp6r1	0.220615	0.0562587	-0.772897	-1.23345	-0.169935	-1.19114	8.61892	1.04e-05	9.66e-05
D0QMC3	Myeloid cell nuclear differentiation antigen-like protein	Mndal	-0.185113	0.0329346	-0.795657	-1.50302	-0.5086	-0.906061	8.61391	1.04e-05	9.7e-05
Q9D1E6	Tubulin-folding cofactor B	Tbcb	0.203797	0.078959	-0.745898	-1.25367	-0.322407	-0.0260499	8.59328	1.07e-05	9.91e-05
P27612	Phospholipase A-2-activating protein	Plaa	0.0313704	0.0780446	-0.44509	-0.792425	-0.278788	-1.33033	8.58771	1.08e-05	9.94e-05
Q8K4G5	Actin-binding LIM protein 1	Ablim1	-0.0344766	-0.209597	-1.15954	-1.44545	-0.860938	-1.5334	8.57971	1.09e-05	9.98e-05
P35951	Low-density lipoprotein receptor	Ldlr	-0.186376	-0.212005	0.655082	1.70674	0.338217	-2.79805	8.57959	1.09e-05	9.98e-05
Q91VR2	ATP synthase subunit gamma, mitochondrial	Atp5f1c	0.0195028	0.11829	-0.351384	-0.675638	-0.153795	1.67427	8.57776	1.09e-05	9.98e-05
Q8R0G9	Nuclear pore complex protein Nup133	Nup133	0.296018	0.154454	-0.354796	-0.776782	-0.196131	0.790228	8.57048	1.1e-05	0.0001
P62307	Small nuclear ribonucleoprotein F	Snrpf	-0.0292301	-0.190862	-1.29981	-1.66941	-0.53778	-1.09528	8.56024	1.11e-05	0.000101
G3X987	GTPase IMAP family member 9	Gimap9	0.0480963	0.252551	-0.366122	-0.857764	-0.193979	-0.619368	8.55816	1.11e-05	0.000101
O35988	Syndecan-4	Sdc4	-0.192219	-0.195685	1.4849	2.35837	0.444555	0.494773	8.55252	1.12e-05	0.000102
Q8BRN9	Coiled-coil and C2 domain-containing protein 1B	Cc2d1b	-0.335265	-0.688225	-0.952754	-1.24881	-0.832084	-2.16177	8.54409	1.13e-05	0.000102
Q9Z1Q9	Valine--tRNA ligase	Vars1	0.135749	0.218985	-0.318009	-0.672083	-0.0217094	0.00411258	8.54098	1.14e-05	0.000103
P28659	CUGBP Elav-like family member 1	Celf1	0.00693593	0.257669	-0.435073	-0.653716	-0.0968424	-1.26257	8.52588	1.16e-05	0.000104
Q9CY57	Chromatin target of PRMT1 protein	Chtop	-0.0951696	-0.315443	-1.01588	-1.66161	-0.898151	-1.32704	8.52032	1.16e-05	0.000105
P09405	Nucleolin	Ncl	0.151427	0.237734	-0.612981	-0.93338	-0.0170899	0.363774	8.51675	1.17e-05	0.000105
Q921N6	Probable ATP-dependent RNA helicase DDX27	Ddx27	-0.0338202	-0.026588	0.975938	0.938205	0.418259	-1.67557	8.51376	1.17e-05	0.000105
Q9WV98	Mitochondrial import inner membrane translocase subunit Tim9	Timm9	0.121924	-0.0451347	-0.643714	-0.93711	-0.332986	-1.10474	8.50583	1.18e-05	0.000105
P47911	Large ribosomal subunit protein eL6	Rpl6	0.361421	0.318736	-0.475754	-0.874351	-0.163263	-0.0923344	8.49328	1.2e-05	0.000106
P70404	Isocitrate dehydrogenase [NAD] subunit gamma 1, mitochondrial	Idh3g	0.203061	0.273513	-0.548561	-1.01032	-0.034231	-0.24442	8.45114	1.26e-05	0.00011
Q8BMF4	Dihydrolipoyllysine-residue acetyltransferase component of pyruvate dehydrogenase complex, mitochondrial	Dlat	0.0379818	0.151169	-0.395276	-0.798085	-0.188017	-0.130499	8.44598	1.27e-05	0.00011
O08605	MAP kinase-interacting serine/threonine-protein kinase 1	Mknk1	0.0191299	0.0650585	1.76242	1.2811	0.778661	-2.04059	8.4344	1.29e-05	0.000112
Q80ZV0	Ribonuclease H2 subunit B	Rnaseh2b	0.242487	0.277935	-0.473257	-0.637342	0.14766	-1.78583	8.42948	1.3e-05	0.000112
Q9JIK5	Nucleolar RNA helicase 2	Ddx21	0.102012	0.212633	-0.553165	-0.858826	-0.124806	-1.09436	8.42929	1.3e-05	0.000112
Q3U0V1	Far upstream element-binding protein 2	Khsrp	-0.0513186	-0.119005	-0.816733	-1.26587	-0.329576	-0.214276	8.41613	1.32e-05	0.000113
Q99NH0	Ankyrin repeat domain-containing protein 17	Ankrd17	0.0469881	0.163009	0.942804	1.15921	0.218279	-0.943631	8.40234	1.34e-05	0.000115
Q8K4Z5	Splicing factor 3A subunit 1	Sf3a1	0.160112	0.0592175	-0.5142	-0.713716	-0.162721	-0.792212	8.39816	1.34e-05	0.000115
Q8BTW3	Exosome complex component MTR3	Exosc6	0.307268	0.1547	-0.61178	-1.04677	-0.0898021	-1.06447	8.38484	1.37e-05	0.000116
Q8BHD7	Polypyrimidine tract-binding protein 3	Ptbp3	0.426586	0.0672004	-0.34356	-0.745041	-0.126315	-0.442638	8.38419	1.37e-05	0.000116
P62869	Elongin-B	Elob	0.262979	0.218047	-0.524463	-1.08109	-0.130969	0.612691	8.35214	1.42e-05	0.00012
P50171	(3R)-3-hydroxyacyl-CoA dehydrogenase	Hsd17b8	-0.0923541	-0.481782	1.10728	1.59328	0.383652	0.427652	8.35006	1.42e-05	0.00012
Q9ERU3	Zinc finger protein 22	Znf22	0.150229	0.0782654	-0.474995	-0.719886	-0.478491	1.28378	8.33904	1.44e-05	0.000121
P48453	Serine/threonine-protein phosphatase 2B catalytic subunit beta isoform	Ppp3cb	-0.0702913	-0.0690413	-0.599472	-0.898392	-0.399781	-1.50535	8.33877	1.44e-05	0.000121
Q9CQ75	NADH dehydrogenase [ubiquinone] 1 alpha subcomplex subunit 2	Ndufa2	0.0562766	0.136136	-0.286359	-0.659091	-0.0737643	-0.194761	8.33702	1.45e-05	0.000121
Q91VM5	RNA binding motif protein, X-linked-like-1	Rbmxl1	0.346289	0.212792	-0.575557	-0.965865	-0.221276	-0.00991173	8.33446	1.45e-05	0.000121
P14483	H-2 class II histocompatibility antigen, A beta chain	H2-Ab1	0.295231	0.410172	-0.0758438	-0.811593	-0.128657	0.761166	8.32711	1.46e-05	0.000122
Q501J6	Probable ATP-dependent RNA helicase DDX17	Ddx17	0.245157	0.260685	-0.35215	-0.743415	-0.100446	-0.0690404	8.27668	1.55e-05	0.000129
P97376	Protein FRG1	Frg1	-0.0523307	0.10153	-0.474107	-1.16298	-0.459085	-0.67691	8.27167	1.56e-05	0.000129
Q9CY66	H/ACA ribonucleoprotein complex subunit 1	Gar1	0.250082	0.237526	-0.459378	-1.15293	-0.327837	-0.685693	8.25633	1.59e-05	0.000131
P84089	Enhancer of rudimentary homolog	Erh	0.497889	0.446375	-0.653693	-1.18906	-0.081047	-0.366708	8.2535	1.6e-05	0.000131
Q6ZWR4	Serine/threonine-protein phosphatase 2A 55 kDa regulatory subunit B beta isoform	Ppp2r2b	0.0501609	0.109807	-0.538944	-0.642754	-0.216543	-2.77232	8.22582	1.65e-05	0.000135
Q8VEM8	Solute carrier family 25 member 3	Slc25a3	0.200572	0.120417	-0.427371	-0.762239	-0.127932	0.328281	8.21441	1.67e-05	0.000136
Q8C079	Striatin-interacting protein 1	Strip1	0.0453644	0.373781	-0.517248	-0.696858	-0.171151	-1.36487	8.21371	1.67e-05	0.000136
P62702	Small ribosomal subunit protein eS4	Rps4x	0.287606	0.322323	-0.328388	-0.673193	-0.0243407	1.01798	8.20341	1.69e-05	0.000138
Q922H2	[Pyruvate dehydrogenase (acetyl-transferring)] kinase isozyme 3, mitochondrial	Pdk3	0.091636	-0.0697631	-0.580048	-0.866843	-0.295276	-1.47438	8.19854	1.7e-05	0.000138
Q7TQD2	Tubulin polymerization-promoting protein	Tppp	-0.433471	-0.385312	0.816896	0.799841	-0.0445801	-2.55356	8.19616	1.71e-05	0.000138
P46414	Cyclin-dependent kinase inhibitor 1B	Cdkn1b	-0.00259745	-0.247549	-1.27019	-2.03645	-0.754202	-0.682968	8.19561	1.71e-05	0.000138
Q91ZM8	Calcium-binding protein 7	Cabp7	0.588429	0.699324	-0.779873	-1.00535	0.0754772	0.766152	8.18944	1.72e-05	0.000138
P84104	Serine/arginine-rich splicing factor 3	Srsf3	0.174088	0.200668	-0.589031	-1.11786	-0.29551	0.564746	8.1748	1.75e-05	0.00014
Q99JP6	Homer protein homolog 3	Homer3	-0.158915	-0.00183781	-1.53376	-2.08763	-0.421023	0.0355641	8.16624	1.77e-05	0.000141
P57776	Elongation factor 1-delta	Eef1d	-0.0170241	0.0751085	-0.512582	-0.740701	-0.163012	0.619837	8.16132	1.78e-05	0.000142
Q2KN98	Cytospin-A	Specc1l	-0.282103	-0.590779	0.869173	2.29002	0.373186	2.41223	8.15691	1.79e-05	0.000142
P38647	Stress-70 protein, mitochondrial	Hspa9	0.0374531	0.175411	-0.282586	-0.626674	-0.0511324	-0.201509	8.14962	1.81e-05	0.000143
Q91WK1	SPRY domain-containing protein 4	Spryd4	-0.102934	-0.234629	0.628432	1.41828	0.28521	-0.186052	8.1455	1.81e-05	0.000144
P54320	Elastin	Eln	-0.423447	-0.299042	0.989642	1.98372	0.426993	0.95658	8.11639	1.88e-05	0.000148
P98195	Probable phospholipid-transporting ATPase IIB	Atp9b	-0.0419462	-0.0521872	-0.597667	-0.93498	-0.333295	3.10665	8.11569	1.88e-05	0.000148
Q8R0F6	Integrin-linked kinase-associated serine/threonine phosphatase 2C	Ilkap	-0.0850764	0.00132021	-0.514756	-0.956562	-0.326165	-1.34052	8.11311	1.89e-05	0.000148
O88712	C-terminal-binding protein 1	Ctbp1	-0.0997843	0.156745	-0.33806	-0.993483	-0.0244555	-0.662537	8.10537	1.9e-05	0.000149
Q91VC3	Eukaryotic initiation factor 4A-III	Eif4a3	-0.105671	0.0026413	-0.398391	-0.84398	-0.301352	-0.479492	8.08676	1.95e-05	0.000152
P11031	Activated RNA polymerase II transcriptional coactivator p15	Sub1	-0.10741	-0.133799	-0.880933	-1.43268	-0.447755	-0.486142	8.06865	1.99e-05	0.000155
Q61035	Histidine--tRNA ligase, cytoplasmic	Hars1	0.214642	0.197315	-0.559848	-0.580458	-0.0522857	-0.559422	8.0489	2.04e-05	0.000158
Q64433	10 kDa heat shock protein, mitochondrial	Hspe1	0.0390102	-0.0538641	-0.743222	-1.02228	-0.15207	1.3799	8.04727	2.04e-05	0.000158
Q9DAU1	Protein canopy homolog 3	Cnpy3	-0.0421826	-0.0124447	1.64148	1.9745	0.0651787	0.623049	8.03459	2.07e-05	0.00016
O54941	SWI/SNF-related matrix-associated actin-dependent regulator of chromatin subfamily E member 1	Smarce1	-0.155105	-0.123484	-0.829217	-0.890958	-0.432875	-0.877439	8.03194	2.08e-05	0.00016
Q9Z1F9	SUMO-activating enzyme subunit 2	Uba2	0.324607	0.165143	-0.364309	-0.738844	-0.23557	-0.967004	8.02905	2.09e-05	0.00016
Q9R0Q1	Synaptotagmin-like protein 4	Sytl4	-0.0415441	-0.192843	0.32521	0.533167	0.696794	-1.6204	8.02187	2.1e-05	0.000161
P97314	Cysteine and glycine-rich protein 2	Csrp2	-0.0544583	-0.104561	0.286071	0.834082	-0.43206	-0.328405	8.01632	2.12e-05	0.000162
Q75N62	GTPase IMAP family member 8	Gimap8	0.625656	0.543522	-0.340348	-0.711208	0.251061	-2.0596	8.00733	2.14e-05	0.000163
Q99JR1	Sideroflexin-1	Sfxn1	0.114783	0.0341963	-0.427986	-0.724314	-0.0451634	-0.311795	8.00674	2.14e-05	0.000163
Q9DB15	Large ribosomal subunit protein bL12m	Mrpl12	0.0916802	0.153399	-0.729192	-1.11341	0.0168868	-0.566639	7.95464	2.28e-05	0.000173
Q62418	Drebrin-like protein	Dbnl	0.199081	0.101221	-0.599613	-1.10292	-0.215467	0.148635	7.94526	2.31e-05	0.000174
Q61164	Transcriptional repressor CTCF	Ctcf	0.380223	0.392626	-0.606361	-1.04459	-0.147395	-2.00993	7.93855	2.33e-05	0.000175
Q9CT10	Ran-binding protein 3	Ranbp3	0.299984	0.237192	-0.333575	-0.806275	-0.0341106	-1.47814	7.93536	2.34e-05	0.000175
Q9CYL5	Golgi-associated plant pathogenesis-related protein 1	Glipr2	0.31347	-0.0102919	-0.481885	-0.784564	-0.315819	-0.967988	7.93137	2.35e-05	0.000175
Q08024	Core-binding factor subunit beta	Cbfb	0.176406	0.23904	-0.514022	-1.35303	-0.186402	-0.293776	7.91164	2.4e-05	0.000179
Q99KH8	Serine/threonine-protein kinase 24	Stk24	0.0355059	0.0755188	-0.333549	-0.714452	-0.065254	-0.388345	7.88538	2.48e-05	0.000185
Q9R190	Metastasis-associated protein MTA2	Mta2	-0.0428695	0.111621	-0.494273	-1.09093	-0.353464	-0.748769	7.86796	2.53e-05	0.000188
Q8C3J5	Dedicator of cytokinesis protein 2	Dock2	-0.00346204	0.110402	-0.527046	-1.02395	-0.341784	-1.01353	7.85223	2.58e-05	0.000191
P11911	B-cell antigen receptor complex-associated protein alpha chain	Cd79a	-0.0477515	0.134422	-0.744491	-1.50072	-0.582526	-0.719023	7.85099	2.59e-05	0.000191
Q9JLV6	Bifunctional polynucleotide phosphatase/kinase	Pnkp	0.0896669	0.175592	-0.430778	-0.745549	-0.462691	-0.562628	7.84802	2.6e-05	0.000191
Q9Z2X1	Heterogeneous nuclear ribonucleoprotein F	Hnrnpf	-0.106096	0.0387323	-0.555609	-1.02994	-0.241792	0.783277	7.84637	2.6e-05	0.000191
Q9JL26	Formin-like protein 1	Fmnl1	0.0432034	0.151495	-0.395696	-0.7932	-0.415694	-1.49858	7.84451	2.61e-05	0.000192
P23188	Furin	Furin	-0.323476	-0.217761	0.674938	1.62004	0.869412	-0.804619	7.84177	2.62e-05	0.000192
Q3TBT3	Stimulator of interferon genes protein	Sting1	0.0162204	0.376289	-0.39336	-1.07026	-0.134289	-0.968135	7.83934	2.62e-05	0.000192
O08638	Myosin-11	Myh11	0.0309744	0.032987	-0.185569	-0.580682	-0.470392	-0.0852934	7.83751	2.63e-05	0.000192
Q61210	Rho guanine nucleotide exchange factor 1	Arhgef1	-0.0904475	0.0695751	-0.527695	-0.893529	-0.313042	-0.833595	7.83731	2.63e-05	0.000192
Q80UZ2	Protein SDA1 homolog	Sdad1	0.0213516	-0.101605	-0.816411	-1.44246	-0.276384	2.15648	7.82396	2.67e-05	0.000195
C0HKD8	Microfibrillar-associated protein 1A	Mfap1a	0.10594	0.00785701	-0.935335	-1.27074	-0.522416	-1.60789	7.80684	2.73e-05	0.000198
Q8K0D2	Hyaluronan-binding protein 2	Habp2	0.382796	0.359216	-0.696609	-1.08377	-0.221089	0.93638	7.80214	2.74e-05	0.000198
P46061	Ran GTPase-activating protein 1	Rangap1	0.0287125	0.0841756	-0.405212	-0.740497	-0.0846537	-0.907035	7.79659	2.76e-05	0.000199
Q8VI36	Paxillin	Pxn	-0.138979	-0.0688404	-0.514094	-0.904842	-0.453717	0.33365	7.7934	2.77e-05	0.000199
Q9D1R9	Large ribosomal subunit protein eL34	Rpl34	0.44589	0.418188	-0.401161	-0.69855	-0.0808707	1.5828	7.79304	2.77e-05	0.000199
P62754	Small ribosomal subunit protein eS6	Rps6	0.15142	0.335715	-0.510522	-0.911747	0.140064	0.108986	7.79062	2.78e-05	0.000199
P62281	Small ribosomal subunit protein uS17	Rps11	0.295527	0.304073	-0.492738	-0.858277	-0.018543	1.25642	7.78383	2.81e-05	0.000201
Q00422	GA-binding protein alpha chain	Gabpa	0.126805	0.405508	-0.345936	-0.939052	-0.0823214	0.122193	7.76401	2.87e-05	0.000205
Q62470	Integrin alpha-3	Itga3	-0.187075	-0.0101313	0.286683	0.545281	0.172834	-1.60407	7.76052	2.89e-05	0.000205
O70433	Four and a half LIM domains protein 2	Fhl2	0.507756	0.0592157	0.484606	1.44845	0.666199	-0.89504	7.75705	2.9e-05	0.000205
Q9CZU6	Citrate synthase, mitochondrial	Cs	0.114965	0.168282	-0.282794	-0.55685	-0.0923463	0.413311	7.75657	2.9e-05	0.000205
O88696	ATP-dependent Clp protease proteolytic subunit, mitochondrial	Clpp	-0.169239	-0.3979	-1.03093	-1.41078	-0.441416	-1.41545	7.72904	3e-05	0.000212
Q9CSN1	SNW domain-containing protein 1	Snw1	0.0256751	-0.195009	-0.88765	-1.31316	-0.651734	-1.67349	7.71526	3.05e-05	0.000215
P35762	CD81 antigen	Cd81	0.0622324	0.174706	0.890463	1.09875	0.501711	-0.830002	7.70742	3.08e-05	0.000216
P35123	Ubiquitin carboxyl-terminal hydrolase 4	Usp4	0.0587769	-0.0540493	-0.631648	-1.04684	-0.188242	-0.625966	7.6899	3.15e-05	0.00022
Q8CGP0	Histone H2B type 3-B	H2bc26	0.140382	-0.0547125	-0.743034	-0.908234	-0.268871	1.90241	7.6893	3.15e-05	0.00022
Q8BFQ4	WD repeat-containing protein 82	Wdr82	0.171451	0.0573488	-0.56979	-1.1942	-0.206085	-1.64432	7.68417	3.17e-05	0.000221
P35505	Fumarylacetoacetase	Fah	0.118382	-0.0358838	1.2173	1.43591	1.58171	-2.02969	7.67519	3.2e-05	0.000223
O88569	Heterogeneous nuclear ribonucleoproteins A2/B1	Hnrnpa2b1	0.171574	0.288584	-0.341685	-0.750625	-0.212195	1.37232	7.67117	3.22e-05	0.000223
Q61686	Chromobox protein homolog 5	Cbx5	0.160426	-0.0134419	-0.701932	-1.03012	-0.521113	-0.995414	7.66791	3.23e-05	0.000224
P56379	ATP synthase subunit ATP5MPL, mitochondrial	Atp5mpl	-0.0501503	-0.0446314	-0.774918	-1.20236	-0.341443	0.40331	7.66432	3.25e-05	0.000224
P70372	ELAV-like protein 1	Elavl1	0.139923	0.223469	-0.316326	-0.645546	-0.0747918	-0.0673996	7.65965	3.27e-05	0.000225
P70245	3-beta-hydroxysteroid-Delta(8),Delta(7)-isomerase	Ebp	0.384402	0.367321	-0.531054	-0.855433	0.0155648	-0.601011	7.65951	3.27e-05	0.000225
Q9CPQ1	Cytochrome c oxidase subunit 6C	Cox6c	0.196323	0.0492043	-0.398384	-0.602852	-0.0694521	1.05274	7.64172	3.34e-05	0.000229
Q8CF94	Blood group Rh(D) polypeptide	Rhd	-0.509092	-0.601538	1.39008	2.01327	-0.140149	-3.28098	7.61795	3.44e-05	0.000235
Q9ERG2	Striatin-3	Strn3	0.0772781	0.219253	-0.697098	-1.12875	0.0847311	-0.230689	7.61402	3.45e-05	0.000236
Q9D3D9	ATP synthase subunit delta, mitochondrial	Atp5f1d	0.27341	0.161798	-0.737033	-1.25681	-0.189287	2.4694	7.58876	3.56e-05	0.000243
Q91YX0	Protein THEMIS2	Themis2	-0.00105775	0.154075	-0.510743	-0.830387	-0.0306704	-1.95751	7.56387	3.67e-05	0.000249
Q9CZL5	Pterin-4-alpha-carbinolamine dehydratase 2	Pcbd2	-0.0118552	-0.0914841	-0.33096	-1.10375	-0.183853	-0.77374	7.5582	3.7e-05	0.000251
Q9WTP6	Adenylate kinase 2, mitochondrial	Ak2	0.0419259	0.242264	-0.485019	-0.752185	-0.0747629	-0.270478	7.5539	3.72e-05	0.000251
Q9QYB8	Beta-adducin	Add2	-0.140381	0.0510208	0.161032	0.201531	0.637912	-1.6203	7.54487	3.76e-05	0.000254
O08573	Galectin-9	Lgals9	0.368525	0.285644	-0.353765	-0.743607	-0.132502	2.19273	7.54211	3.77e-05	0.000254
Q8R550	SH3 domain-containing kinase-binding protein 1	Sh3kbp1	-0.00881801	0.0014831	-0.595586	-1.11627	-0.26842	-0.322868	7.50843	3.93e-05	0.000264
Q6ZWV7	Large ribosomal subunit protein uL29	Rpl35	0.199171	0.239486	-0.461823	-0.836521	-0.00815158	1.77637	7.49081	4.02e-05	0.000269
P37804	Transgelin	Tagln	-0.239048	-0.275424	0.19647	0.320509	-0.414743	1.18789	7.48961	4.03e-05	0.000269
F6ZDS4	Nucleoprotein TPR	Tpr	0.188605	0.168209	-0.262133	-0.546419	-0.0101655	-1.02168	7.47403	4.1e-05	0.000273
O70133	ATP-dependent RNA helicase A	Dhx9	0.114143	0.258152	-0.402107	-0.802567	-0.22012	-1.02133	7.46357	4.16e-05	0.000276
Q07076	Annexin A7	Anxa7	0.141231	0.222688	-0.269347	-0.530419	0.0209326	-0.299211	7.46294	4.16e-05	0.000276
Q63932	Dual specificity mitogen-activated protein kinase kinase 2	Map2k2	0.200771	0.111774	-0.62698	-0.961148	-0.0888848	-0.603042	7.46148	4.17e-05	0.000276
Q9CQZ5	NADH dehydrogenase [ubiquinone] 1 alpha subcomplex subunit 6	Ndufa6	0.159988	0.151866	-0.362016	-0.486014	0.168274	-0.279726	7.4413	4.27e-05	0.000282
Q9D6J5	NADH dehydrogenase [ubiquinone] 1 beta subcomplex subunit 8, mitochondrial	Ndufb8	-0.0124232	-0.095394	-0.699277	-1.08206	0.0147673	-1.28265	7.42876	4.34e-05	0.000286
Q8CAQ8	MICOS complex subunit Mic60	Immt	0.0956856	0.219379	-0.349031	-0.456925	-0.103121	-1.11586	7.42498	4.36e-05	0.000287
Q6P6M7	O-phosphoseryl-tRNA(Sec) selenium transferase	Sepsecs	0.542665	0.429331	-0.256667	-0.884496	0.0306429	0.436548	7.40861	4.45e-05	0.000292
Q9D1J3	SAP domain-containing ribonucleoprotein	Sarnp	-0.0441191	-0.151682	-0.858008	-1.37141	-0.537962	0.617134	7.38966	4.56e-05	0.000298
Q9R0Q3	Transmembrane emp24 domain-containing protein 2	Tmed2	0.158846	0.0227065	-0.701159	-1.1769	-0.13933	-1.74085	7.38936	4.56e-05	0.000298
P41241	Tyrosine-protein kinase CSK	Csk	0.0314952	0.112256	-0.326042	-0.853799	-0.226341	-0.0938386	7.36367	4.71e-05	0.000306
P14131	Small ribosomal subunit protein uS9	Rps16	0.0940218	0.163722	-0.449489	-0.767712	-0.0594341	1.54	7.36145	4.72e-05	0.000307
P35329	B-cell receptor CD22	Cd22	-0.0249287	0.21	-0.371118	-1.01891	-0.308755	-0.727847	7.3577	4.74e-05	0.000308
Q9DAR7	m7GpppX diphosphatase	Dcps	-0.0868509	0.153698	-0.400345	-0.935809	-0.365835	0.254401	7.35668	4.75e-05	0.000308
Q62093	Serine/arginine-rich splicing factor 2	Srsf2	0.100227	0.0173924	-0.758099	-1.16073	-0.0478741	0.977993	7.30793	5.04e-05	0.000326
Q8BKG3	Inactive tyrosine-protein kinase 7	Ptk7	-0.235247	0.185288	0.441509	0.428109	-0.0115265	-0.962467	7.28365	5.2e-05	0.000335
Q61074	Protein phosphatase 1G	Ppm1g	0.19963	0.10503	-0.661921	-0.960254	-0.0270019	-0.569391	7.2759	5.25e-05	0.000337
Q3TGF2	Protein FAM107B	Fam107b	-0.0312322	-0.243734	-0.99405	-1.53856	-0.626103	0.485924	7.27391	5.26e-05	0.000337
Q8BXZ1	Protein disulfide-isomerase TMX3	Tmx3	-0.164423	-0.107944	-0.408682	-0.80215	-0.323072	-1.63057	7.27101	5.28e-05	0.000338
P97364	Selenide, water dikinase 2	Sephs2	-0.0201109	0.351653	1.22381	2.006	0.261581	-2.26684	7.25974	5.36e-05	0.000342
Q8R1B4	Eukaryotic translation initiation factor 3 subunit C	Eif3c	0.120885	0.167649	-0.347005	-0.57611	-0.0033874	-0.421764	7.24441	5.46e-05	0.000348
Q4VBE8	WD repeat-containing protein 18	Wdr18	0.154751	0.32316	-0.294871	-0.63319	-0.0489834	-1.56955	7.24246	5.47e-05	0.000348
Q9D824	Pre-mRNA 3'-end-processing factor FIP1	Fip1l1	-0.161467	0.0408578	-0.502002	-0.81106	-0.297186	-0.87745	7.23337	5.54e-05	0.000351
Q9D9V3	Ethylmalonyl-CoA decarboxylase	Echdc1	0.138776	-0.0649195	-0.401583	-0.587507	-0.319202	-0.919657	7.22742	5.58e-05	0.000353
P61082	NEDD8-conjugating enzyme Ubc12	Ube2m	-0.00909212	-0.00718931	-0.426136	-0.648974	-0.233745	0.427656	7.22032	5.63e-05	0.000356
Q9JKP5	Muscleblind-like protein 1	Mbnl1	0.313385	0.133936	-0.547009	-0.899291	-0.172488	-0.0205126	7.2085	5.71e-05	0.000358
P35486	Pyruvate dehydrogenase E1 component subunit alpha, somatic form, mitochondrial	Pdha1	0.423513	0.321836	-0.215545	-0.642179	-0.00590475	-1.22716	7.20844	5.71e-05	0.000358
O08784	Treacle protein	Tcof1	0.250267	0.0675206	-0.913991	-1.4924	-0.4591	-1.61377	7.19272	5.83e-05	0.000364
Q9QZQ8	Core histone macro-H2A.1	Macroh2a1	0.0447249	0.29845	-0.354532	-1.20075	-0.535348	1.8477	7.18505	5.88e-05	0.000367
P97927	Laminin subunit alpha-4	Lama4	-0.37653	-0.0665297	0.917429	1.35842	-0.104624	-3.0095	7.18497	5.88e-05	0.000367
Q9CWK8	Sorting nexin-2	Snx2	-0.0520424	0.00713506	-0.279109	-0.650625	-0.162219	-0.00312796	7.18214	5.9e-05	0.000368
P13439	Uridine 5'-monophosphate synthase	Umps	0.235126	0.165366	-0.562708	-0.911283	-0.0554339	-1.35077	7.17167	5.98e-05	0.000372
Q9CR26	Vacuolar protein sorting-associated protein VTA1 homolog	Vta1	0.353842	0.195254	-0.705709	-0.896549	-0.0739228	2.17816	7.16371	6.04e-05	0.000375
Q8CFG0	Extracellular sulfatase Sulf-2	Sulf2	-0.4703	-0.0537848	1.2235	1.76944	-0.127117	-1.60531	7.16037	6.07e-05	0.000376
Q9DB50	AP-1 complex subunit sigma-2	Ap1s2	-0.0842319	0.0816094	-0.488662	-0.91962	-0.243826	-0.143508	7.15733	6.09e-05	0.000377
Q8K2H4	Arf-GAP with coiled-coil, ANK repeat and PH domain-containing protein 1	Acap1	0.410986	0.247975	-0.41947	-0.673214	-0.405483	-2.28091	7.15572	6.1e-05	0.000377
P97873	Lysyl oxidase homolog 1	Loxl1	0.0792019	0.129147	-0.509647	-0.504868	-0.0267063	0.985823	7.15078	6.14e-05	0.000379
Q9WUD1	E3 ubiquitin-protein ligase CHIP	Stub1	-0.0431308	0.0289598	0.91784	1.44147	0.720752	-0.887524	7.14263	6.2e-05	0.000382
P62996	Transformer-2 protein homolog beta	Tra2b	0.0654551	0.234481	-0.363553	-0.772651	-0.1534	0.984256	7.13262	6.28e-05	0.000386
Q9D0L7	Armadillo repeat-containing protein 10	Armc10	-0.00966434	0.122929	-0.474786	-0.984912	-0.381598	-1.61037	7.12228	6.37e-05	0.000389
Q8K310	Matrin-3	Matr3	0.1891	0.227664	-0.296289	-0.718139	-0.124581	-1.1147	7.12176	6.37e-05	0.000389
Q91VW3	SH3 domain-binding glutamic acid-rich-like protein 3	Sh3bgrl3	-0.0399657	0.086306	-0.650881	-1.13252	-0.107114	2.19749	7.11415	6.43e-05	0.000392
Q99JY9	Actin-related protein 3	Actr3	-0.0493972	0.0758158	-0.339114	-0.713741	-0.30281	1.61098	7.11313	6.44e-05	0.000392
Q8CIN4	Serine/threonine-protein kinase PAK 2	Pak2	0.0445	0.159073	-0.222447	-0.596669	-0.119758	-0.491808	7.09138	6.62e-05	0.0004
Q9CWW6	Peptidyl-prolyl cis-trans isomerase NIMA-interacting 4	Pin4	0.112191	0.106335	-0.722285	-1.02519	-0.32963	-1.11708	7.09121	6.62e-05	0.0004
P49710	Hematopoietic lineage cell-specific protein	Hcls1	-0.0385413	-0.262013	-0.982867	-1.48062	-0.440348	0.41488	7.08593	6.66e-05	0.000402
Q9D898	Actin-related protein 2/3 complex subunit 5-like protein	Arpc5l	-0.00405436	0.253129	-0.29963	-0.739475	-0.245087	0.715311	7.0578	6.91e-05	0.000415
Q8R4K2	Interleukin-1 receptor-associated kinase 4	Irak4	0.0292466	-0.0216935	-0.400879	-0.572975	-0.365693	-2.04743	7.00474	7.39e-05	0.000442
A2AF47	Dedicator of cytokinesis protein 11	Dock11	-0.30363	-0.325787	0.551113	1.65386	-0.316481	-1.30366	7.00367	7.4e-05	0.000442
O55070	Deoxyribonuclease gamma	Dnase1l3	-0.287698	0.380367	1.44923	1.67151	0.38285	-0.708022	7.00189	7.41e-05	0.000442
Q8BWU5	tRNA N6-adenosine threonylcarbamoyltransferase	Osgep	-0.00537761	-0.0763656	-0.90471	-1.29745	-0.415586	1.13408	6.99556	7.47e-05	0.000445
P28076	Proteasome subunit beta type-9	Psmb9	0.00130842	0.0837571	-0.32826	-0.780918	-0.122198	1.19218	6.98525	7.57e-05	0.00045
Q8BG07	5'-3' exonuclease PLD4	Pld4	-0.0623962	0.0456331	-0.480934	-0.857655	-0.0665042	0.0292856	6.98222	7.6e-05	0.00045
Q9QZD9	Eukaryotic translation initiation factor 3 subunit I	Eif3i	0.0130501	0.0275233	-0.409029	-0.647519	-0.0635517	-0.137137	6.98186	7.6e-05	0.00045
Q8CCP0	Ribosome quality control complex subunit NEMF	Nemf	0.107586	0.281305	-0.355907	-0.600872	0.0972447	-1.24722	6.98047	7.62e-05	0.00045
P48962	ADP/ATP translocase 1	Slc25a4	-0.0044253	0.012745	-0.522525	-0.982664	-0.31829	1.34671	6.97562	7.66e-05	0.000453
Q8BG05	Heterogeneous nuclear ribonucleoprotein A3	Hnrnpa3	0.135237	0.299279	-0.392487	-0.86348	-0.247567	1.85052	6.97431	7.68e-05	0.000453
Q80X19	Collagen alpha-1(XIV) chain	Col14a1	0.0791411	0.102318	0.38906	0.748396	0.409992	-0.322039	6.96568	7.76e-05	0.000457
Q9DCJ5	NADH dehydrogenase [ubiquinone] 1 alpha subcomplex subunit 8	Ndufa8	0.0954162	0.235523	-0.380433	-0.903496	-0.0433966	-0.367758	6.96215	7.8e-05	0.000458
Q8CHU3	Epsin-2	Epn2	-0.338714	-0.0911761	1.48187	1.78708	-0.253963	-3.48205	6.96208	7.8e-05	0.000458
Q8BU14	Translocation protein SEC62	Sec62	0.184339	0.0933124	-0.468207	-1.0044	-0.0915164	-1.26507	6.96048	7.81e-05	0.000458
Q9Z1X4	Interleukin enhancer-binding factor 3	Ilf3	0.186764	0.151185	-0.248763	-0.701089	-0.0606808	-0.799321	6.93202	8.1e-05	0.000472
P83940	Elongin-C	Eloc	0.0537141	0.169368	-0.420835	-0.686171	0.0473616	0.0338408	6.93152	8.1e-05	0.000472
P61804	Dolichyl-diphosphooligosaccharide--protein glycosyltransferase subunit DAD1	Dad1	0.0740392	0.0253681	-0.253365	-0.749564	-0.0993014	0.015067	6.9127	8.3e-05	0.000482
Q99P31	Hsp70-binding protein 1	Hspbp1	-0.165382	0.0685674	1.32894	1.2262	0.39431	-1.84297	6.89259	8.52e-05	0.000494
O70209	PDZ and LIM domain protein 3	Pdlim3	0.219981	0.628756	1.37049	1.71828	-0.0458692	-0.915342	6.87695	8.69e-05	0.000503
Q61029	Lamina-associated polypeptide 2, isoforms beta/delta/epsilon/gamma	Tmpo	0.344845	0.305141	-0.398784	-0.792473	-0.168624	0.0666623	6.872	8.74e-05	0.000505
Q9DC04	Regulator of G-protein signaling 3	Rgs3	-0.111376	-0.0587267	-0.513991	-0.7093	-0.0908463	1.69395	6.8694	8.77e-05	0.000506
Q8VDM6	Heterogeneous nuclear ribonucleoprotein U-like protein 1	Hnrnpul1	0.171146	0.00049	-0.576497	-0.975984	-0.461346	-0.14837	6.86176	8.86e-05	0.00051
Q922V4	Pleiotropic regulator 1	Plrg1	0.185161	0.024853	-0.556819	-1.04231	0.0892196	-1.27413	6.85005	8.99e-05	0.000517
P68404	Protein kinase C beta type	Prkcb	-0.0824461	-0.0261954	-0.511472	-1.11268	-0.529628	-1.07841	6.84601	9.04e-05	0.000518
Q9CQF3	Cleavage and polyadenylation specificity factor subunit 5	Nudt21	0.0746228	0.117323	-0.468996	-0.904736	-0.316325	-0.383023	6.84577	9.04e-05	0.000518
Q63739	Protein tyrosine phosphatase type IVA 1	Ptp4a1	0.018254	0.0613019	-0.4104	-0.740945	-0.279771	-0.288532	6.84518	9.05e-05	0.000518
Q9D8U8	Sorting nexin-5	Snx5	-0.0374617	0.13683	-0.304951	-0.650777	-0.0650143	-0.28529	6.81705	9.38e-05	0.000535
Q640N1	Adipocyte enhancer-binding protein 1	Aebp1	-0.433013	0.0152733	0.545947	1.53526	0.151572	-0.709265	6.81054	9.46e-05	0.000538
Q99MR6	Serrate RNA effector molecule homolog	Srrt	0.210829	0.292609	-0.514103	-0.769689	-0.170084	-1.17335	6.80961	9.47e-05	0.000538
Q9CQI7	U2 small nuclear ribonucleoprotein B''	Snrpb2	0.427042	0.285087	-0.797862	-1.11045	-0.291473	-0.0656975	6.80875	9.48e-05	0.000538
Q3UEB3	Poly(U)-binding-splicing factor PUF60	Puf60	0.0374917	0.16734	-0.287733	-0.777398	-0.0311039	-1.12065	6.8048	9.53e-05	0.00054
Q62318	Transcription intermediary factor 1-beta	Trim28	-0.070757	0.17555	-0.376784	-0.79237	-0.182212	-0.0786377	6.79767	9.62e-05	0.000545
O70439	Syntaxin-7	Stx7	-0.0428761	-0.122633	-0.680476	-1.00359	-0.204658	-0.499282	6.79256	9.68e-05	0.000547
Q8BH64	EH domain-containing protein 2	Ehd2	-0.196392	-0.1031	0.582597	0.612293	-0.253612	-1.0016	6.79158	9.69e-05	0.000547
Q9D289	Trafficking protein particle complex subunit 6B	Trappc6b	0.257993	0.151813	-0.493053	-0.90205	-0.160935	-0.344049	6.78375	9.79e-05	0.000552
Q91X05	Podocin	Nphs2	-0.0989539	-0.118315	-0.855941	-1.231	-0.104581	0.722562	6.77694	9.87e-05	0.000556
P70671	Interferon regulatory factor 3	Irf3	-0.36644	-0.122019	0.449604	0.888101	0.338582	-1.86315	6.77151	9.94e-05	0.000559
Q01730	Ras suppressor protein 1	Rsu1	-0.374179	-0.283762	0.241132	0.228589	0.160968	0.641774	6.75542	0.000102	0.00057
Q8K2F8	Protein LSM14 homolog A	Lsm14a	0.180903	0.0559476	-0.547912	-0.928583	-0.158757	-1.27355	6.74807	0.000102	0.000573
Q3TIU4	2',5'-phosphodiesterase 12	Pde12	0.0134394	0.015311	-0.419512	-0.73674	-0.208918	-1.20302	6.74759	0.000103	0.000573
Q8K124	Pleckstrin homology domain-containing family O member 2	Plekho2	0.328636	0.106824	-0.273864	-0.547072	0.0678984	-1.00277	6.74611	0.000103	0.000573
Q9CQC9	GTP-binding protein SAR1b	Sar1b	0.0419368	-0.0148431	-0.453189	-0.57627	-0.0447147	0.941447	6.72766	0.000105	0.000585
P67871	Casein kinase II subunit beta	Csnk2b	0.397617	0.495848	-0.3869	-0.878749	-0.116174	-1.55971	6.72655	0.000105	0.000585
Q8BYK6	YTH domain-containing family protein 3	Ythdf3	0.0715576	-0.212965	-0.691124	-1.00447	-0.159056	-0.838624	6.72414	0.000106	0.000585
P67984	Large ribosomal subunit protein eL22	Rpl22	0.00259277	0.0804062	-0.51676	-0.743848	-0.195391	0.337655	6.72322	0.000106	0.000585
P98078	Disabled homolog 2	Dab2	-0.290171	-0.119947	1.0974	1.50702	0.481956	-2.93456	6.71941	0.000106	0.000587
P62245	Small ribosomal subunit protein uS8	Rps15a	0.142448	0.185002	-0.408393	-0.713509	-0.0773693	1.5009	6.71214	0.000107	0.000592
Q9ERN0	Secretory carrier-associated membrane protein 2	Scamp2	0.0164792	0.184767	-0.313882	-0.83901	0.0745365	-0.768684	6.70853	0.000108	0.000594
Q9CWZ7	Gamma-soluble NSF attachment protein	Napg	0.0214865	0.26924	-0.196348	-0.652207	-0.10588	-1.02064	6.70643	0.000108	0.000595
P49813	Tropomodulin-1	Tmod1	-0.347873	-0.278874	0.889568	1.29523	-0.103838	-2.89639	6.69521	0.00011	0.000601
Q9QX47	Protein SON	Son	0.330237	0.448118	-0.326112	-0.795031	-0.0586244	-1.40448	6.66121	0.000115	0.000625
Q6NZB0	DnaJ homolog subfamily C member 8	Dnajc8	0.293997	0.353781	-0.416243	-0.909008	-0.178356	-0.474988	6.65096	0.000116	0.000633
P14824	Annexin A6	Anxa6	-0.114829	0.13028	-0.292833	-0.798136	-0.223517	1.16746	6.64167	0.000118	0.000639
Q6ZWM4	U6 snRNA-associated Sm-like protein LSm8	Lsm8	0.122196	0.238556	-0.442338	-0.860682	-0.25097	0.897698	6.64037	0.000118	0.00064
P48771	Cytochrome c oxidase subunit 7A2, mitochondrial	Cox7a2	-0.0739533	-0.215778	-0.787522	-1.0229	-0.469682	1.21072	6.63182	0.000119	0.000646
Q8VE97	Serine/arginine-rich splicing factor 4	Srsf4	0.315081	0.251906	-0.895281	-1.3389	-0.22276	-1.29458	6.63019	0.000119	0.000646
P61161	Actin-related protein 2	Actr2	-0.137765	-0.0223149	-0.368485	-0.725064	-0.344008	1.07603	6.62657	0.00012	0.000649
Q9D2V7	Coronin-7	Coro7	-0.00529968	0.0486663	-0.364207	-0.594896	-0.15952	-0.166443	6.62165	0.000121	0.000652
Q8BG94	COMM domain-containing protein 7	Commd7	-0.0401904	-0.128641	-0.554554	-0.726732	-0.359875	-1.52544	6.62085	0.000121	0.000652
P43406	Integrin alpha-V	Itgav	-0.414403	-0.0272251	1.04835	1.7299	-0.106055	-3.70165	6.61103	0.000122	0.000658
Q8BP40	Lysophosphatidic acid phosphatase type 6	Acp6	0.00508164	0.0951791	-0.497826	-0.828927	-0.0697283	-1.29199	6.60174	0.000124	0.000665
Q9CQQ7	ATP synthase F(0) complex subunit B1, mitochondrial	Atp5pb	0.0507022	-0.0415678	-0.536219	-0.727174	-0.138133	-0.672071	6.59466	0.000125	0.00067
Q99KG3	RNA-binding protein 10	Rbm10	0.651703	0.319479	-0.520339	-1.09572	-0.289295	-1.59029	6.59036	0.000126	0.000673
P51174	Long-chain specific acyl-CoA dehydrogenase, mitochondrial	Acadl	-0.0186693	0.174685	-0.174467	-0.589093	-0.0675633	0.073711	6.55537	0.000131	0.000702
Q9CZN7	Serine hydroxymethyltransferase, mitochondrial	Shmt2	0.108006	0.179559	-0.307581	-0.642259	0.0987754	-0.112359	6.54768	0.000133	0.000708
Q9R1S3	GPI ethanolamine phosphate transferase 1	Pign	-0.326209	0.126088	0.633146	1.08429	0.164011	-0.743586	6.5379	0.000134	0.000716
P70441	Na(+)/H(+) exchange regulatory cofactor NHE-RF1	Nherf1	-0.0606298	-0.155601	-0.972133	-1.15648	-0.397724	0.53205	6.53473	0.000135	0.000718
P61982	14-3-3 protein gamma	Ywhag	0.157058	0.196669	-0.434235	-0.796445	0.0141983	0.482822	6.52891	0.000136	0.000721
P50608	Fibromodulin	Fmod	-0.0358843	0.0182318	0.755712	1.52899	0.386093	-1.02785	6.52289	0.000137	0.000726
Q9D937	Uncharacterized protein C11orf98 homolog	1810009A15Rik	0.490283	0.417878	-0.522688	-0.879021	-0.0614124	-0.909968	6.49825	0.000142	0.000749
P60469	Liprin-alpha-3	Ppfia3	-0.136342	-0.0546625	0.553777	0.586157	0.143572	-0.806269	6.49265	0.000143	0.000753
P35980	Large ribosomal subunit protein eL18	Rpl18	0.173641	0.199128	-0.565814	-0.803367	-0.159161	1.46745	6.48563	0.000144	0.000759
P17665	Cytochrome c oxidase subunit 7C, mitochondrial	Cox7c	0.465931	0.142752	-0.650801	-0.62659	-0.164669	-0.988759	6.48007	0.000145	0.000764
Q9CPP6	NADH dehydrogenase [ubiquinone] 1 alpha subcomplex subunit 5	Ndufa5	0.114035	0.234278	-0.323286	-0.733191	-0.174466	-0.42908	6.46207	0.000148	0.000781
Q8K003	Translation machinery-associated protein 7	Tma7	0.332858	0.136989	-0.872447	-1.5451	-0.486112	-0.233493	6.45147	0.00015	0.000788
P97765	WW domain-binding protein 2	Wbp2	0.149857	0.0169203	-0.452437	-0.9089	-0.378258	-1.54559	6.45142	0.00015	0.000788
Q60973	Histone-binding protein RBBP7	Rbbp7	0.00765486	0.0066911	-0.978374	-1.16827	-0.197158	-0.757293	6.44873	0.000151	0.000789
O88291	DBIRD complex subunit ZNF326	Znf326	-0.111098	0.200316	0.968698	1.34585	0.228918	-2.18155	6.44806	0.000151	0.000789
P62774	Myotrophin	Mtpn	-0.254271	-0.228604	-0.645647	-1.04311	-0.523211	1.21313	6.43473	0.000154	0.000802
O55098	Serine/threonine-protein kinase 10	Stk10	0.226723	0.0546205	-0.437763	-0.893975	-0.259337	-1.4926	6.43276	0.000154	0.000803
P59114	mRNA (2'-O-methyladenosine-N(6)-)-methyltransferase	Pcif1	0.0189023	0.127241	-0.580831	-1.24674	-0.100255	-1.9255	6.42448	0.000156	0.000811
Q8K1Y2	Serine/threonine-protein kinase D3	Prkd3	-0.169943	0.190778	-0.370967	-1.10702	-0.281551	3.35632	6.37432	0.000166	0.000863
Q9CR68	Cytochrome b-c1 complex subunit Rieske, mitochondrial	Uqcrfs1	0.206594	0.101227	-0.325525	-0.612695	0.079491	-0.570308	6.36986	0.000167	0.000867
Q61792	LIM and SH3 domain protein 1	Lasp1	0.172675	0.00190834	-0.605019	-1.03012	-0.27505	0.723272	6.36914	0.000168	0.000867
Q9CZC8	Secernin-1	Scrn1	-0.132621	0.291405	0.949812	1.5444	0.22017	-3.27102	6.36705	0.000168	0.000868
P62918	Large ribosomal subunit protein uL2	Rpl8	0.422938	0.414328	-0.29755	-0.72388	0.0181107	1.11233	6.3606	0.000169	0.000875
Q9JK53	Prolargin	Prelp	0.0628407	0.0470989	0.40229	0.807417	0.318623	0.576584	6.34886	0.000172	0.000886
O08583	THO complex subunit 4	Alyref	0.248378	0.332626	-0.325844	-0.778602	-0.0229824	-0.0666478	6.34317	0.000173	0.000891
Q9CPR4	Large ribosomal subunit protein uL22	Rpl17	0.118298	0.185563	-0.435562	-0.740192	-0.0423593	0.314147	6.33875	0.000174	0.000895
Q9D3P8	Plasminogen receptor (KT)	Plgrkt	-0.274738	-0.343381	-0.945196	-1.39035	-0.312488	-0.822234	6.32737	0.000177	0.000907
P70460	Vasodilator-stimulated phosphoprotein	Vasp	-0.0479232	-0.0496981	-0.541504	-0.813545	-0.391254	0.242419	6.31422	0.00018	0.00092
Q8BWM0	Prostaglandin E synthase 2	Ptges2	-0.0929698	0.145543	1.16437	1.10983	-0.0374412	-1.90265	6.27374	0.00019	0.000968
P52431	DNA polymerase delta catalytic subunit	Pold1	0.271235	0.440855	-0.294157	-0.846303	-0.0570955	-1.3935	6.26625	0.000192	0.000976
Q9CRB9	MICOS complex subunit Mic19	Chchd3	0.108204	0.0670923	-0.475173	-0.606841	-0.0572551	-1.17674	6.26562	0.000192	0.000976
Q3V125	Coiled-coil domain-containing protein 110	Ccdc110	0.211185	0.215079	-0.464401	-0.809349	-0.218441	-0.867118	6.24343	0.000198	0.00100223
Q99KE1	NAD-dependent malic enzyme, mitochondrial	Me2	-0.0535085	0.160996	-0.356907	-0.774859	-0.288705	-0.550569	6.23738	0.000199	0.00100644
Q91WG2	Rab GTPase-binding effector protein 2	Rabep2	0.0114328	-0.0679243	-0.476811	-0.882265	-0.385335	-0.256322	6.22513	0.000203	0.00102158
Q9JM76	Actin-related protein 2/3 complex subunit 3	Arpc3	0.105949	0.16853	-0.28425	-0.572792	-0.160505	1.40819	6.2117	0.000206	0.00103596
Q9DCS3	Enoyl-[acyl-carrier-protein] reductase, mitochondrial	Mecr	0.342287	0.378939	1.16787	1.54891	0.394842	-1.60606	6.18299	0.000214	0.00107339
P62852	Small ribosomal subunit protein eS25	Rps25	0.0616529	0.168498	-0.447406	-0.763015	-0.0366873	1.86355	6.17914	0.000215	0.00107753
Q60710	Deoxynucleoside triphosphate triphosphohydrolase SAMHD1	Samhd1	-0.0101687	0.179897	-0.388698	-0.894469	-0.338194	0.11011	6.15755	0.000222	0.00110742
Q8R2G6	Coiled-coil domain-containing protein 80	Ccdc80	-0.482586	-0.817055	0.781811	1.66463	-0.495845	-1.11568	6.15377	0.000223	0.00111092
Q9D708	Protein S100-A16	S100a16	-0.116828	0.022375	0.612704	0.705294	0.0637987	-1.9398	6.1524	0.000223	0.00111092
Q1HFZ0	RNA cytosine C(5)-methyltransferase NSUN2	Nsun2	0.185064	0.153815	-0.395629	-0.775497	-0.0108468	-1.57876	6.15055	0.000224	0.0011122
Q9WUM3	Coronin-1B	Coro1b	0.186275	0.11807	-0.269939	-0.502623	0.00898503	1.09659	6.13602	0.000228	0.00113244
Q61937	Nucleophosmin	Npm1	0.248788	0.128533	-0.597316	-0.944008	-0.0926263	0.769407	6.13421	0.000229	0.00113377
Q9R1Q7	Proteolipid protein 2	Plp2	0.530427	0.450425	-0.362837	-0.821263	-0.0763981	-0.509315	6.12497	0.000231	0.00114635
Q3UTJ2	Sorbin and SH3 domain-containing protein 2	Sorbs2	0.0976019	0.0469434	-0.268464	-0.493439	-0.360469	0.112451	6.11125	0.000236	0.00116599
Q8VE70	Programmed cell death protein 10	Pdcd10	-0.0460144	-0.0962298	-0.487755	-0.852027	-0.235729	0.257622	6.10569	0.000237	0.00117303
Q9Z130	Heterogeneous nuclear ribonucleoprotein D-like	Hnrnpdl	0.00435274	0.145747	-0.404482	-0.581651	0.110327	-0.383739	6.10487	0.000238	0.00117303
Q9JJZ6	Krueppel-like factor 13	Klf13	-0.0942803	-0.0612147	-0.64473	-1.12982	-0.330992	0.902814	6.10132	0.000239	0.00117713
Q9D2G2	Dihydrolipoyllysine-residue succinyltransferase component of 2-oxoglutarate dehydrogenase complex, mitochondrial	Dlst	0.0446699	0.0445334	-0.431478	-0.506246	-0.0359143	-0.336875	6.09841	0.00024	0.00118024
A0A0B4J1G0	Low affinity immunoglobulin gamma Fc region receptor III-A	Fcgr4	-0.0350386	-0.650166	-0.700539	-0.49525	0.560124	-1.49313	6.09559	0.000241	0.00118178
P97429	Annexin A4	Anxa4	-0.0239206	0.0270057	-0.318474	-0.65671	-0.180445	-0.294093	6.09341	0.000241	0.00118336
Q8BJF9	Charged multivesicular body protein 2b	Chmp2b	0.0949461	-0.105937	-0.896502	-1.44967	-0.373262	-1.33575	6.09274	0.000241	0.00118336
Q9ERI6	Retinol dehydrogenase 14	Rdh14	-0.0269209	0.249902	-0.255819	-0.596104	-0.33691	-1.65868	6.09052	0.000242	0.00118541
P11103	Poly [ADP-ribose] polymerase 1	Parp1	0.0241848	0.263098	-0.335651	-0.997179	-0.456374	-0.288704	6.08759	0.000243	0.00118747
Q8CI33	CWF19-like protein 1	Cwf19l1	-0.05278	0.178998	0.607916	0.8206	0.12528	-1.95825	6.08394	0.000244	0.00119147
P62267	Small ribosomal subunit protein uS12	Rps23	0.44109	0.459141	-0.314061	-0.669207	0.079155	1.08902	6.07724	0.000246	0.00120068
P15626	Glutathione S-transferase Mu 2	Gstm2	-0.112091	-0.0985628	0.243764	0.39888	-0.109827	0.0906952	6.06638	0.00025	0.0012167
O08999	Latent-transforming growth factor beta-binding protein 2	Ltbp2	-0.111288	-0.427388	0.789712	1.61736	0.573377	-1.56806	6.05833	0.000253	0.00122834
Q9CXW3	Calcyclin-binding protein	Cacybp	0.196349	0.0675902	-0.339059	-0.561122	-0.0920763	-0.778784	6.05672	0.000253	0.00122949
Q8BGR9	Ubiquitin-like domain-containing CTD phosphatase 1	Ublcp1	-0.0985124	-0.0609295	-0.689326	-1.18112	-0.478705	-1.26802	6.05474	0.000254	0.00123124
Q61554	Fibrillin-1	Fbn1	0.0505596	0.0182495	-1.035	-1.599	-0.316717	-0.221009	6.05342	0.000254	0.00123193
Q03265	ATP synthase subunit alpha, mitochondrial	Atp5f1a	0.0376894	0.0746296	-0.320595	-0.559622	-0.104289	1.13771	6.05126	0.000255	0.00123398
Q9ERB0	Synaptosomal-associated protein 29	Snap29	-0.104183	-0.276292	-0.669853	-0.947896	-0.238426	-0.916243	6.04602	0.000257	0.00124114
P84099	Large ribosomal subunit protein eL19	Rpl19	0.433515	0.441175	-0.485645	-0.80095	0.0964342	-0.920654	6.02376	0.000265	0.00127704
P09671	Superoxide dismutase [Mn], mitochondrial	Sod2	-0.135795	-0.114016	-0.660205	-0.970497	-0.114841	0.689907	6.02066	0.000266	0.00128079
P02468	Laminin subunit gamma-1	Lamc1	-0.0519454	0.0636438	0.584853	0.687051	0.0791316	-0.965226	6.01891	0.000266	0.00128224
P19070	Complement receptor type 2	Cr2	0.106043	0.0463604	-0.649273	-0.954359	-0.615413	-1.29972	6.01593	0.000268	0.00128491
O70591	Prefoldin subunit 2	Pfdn2	-0.0689048	-0.0970199	-0.510119	-0.602617	-0.0815777	0.943751	6.0116	0.000269	0.00129018
B2RXR6	Serine/threonine-protein phosphatase 6 regulatory ankyrin repeat subunit B	Ankrd44	-0.0768588	0.028316	-0.442657	-0.860131	-0.448611	-1.02368	6.00917	0.00027	0.00129283
Q8VE99	Coiled-coil domain-containing protein 115	Ccdc115	0.175524	0.0945471	-0.599697	-0.867544	-0.332494	-2.13078	5.99883	0.000274	0.0013077
P48025	Tyrosine-protein kinase SYK	Syk	0.0912334	0.118201	-0.240842	-0.537228	0.0222274	-0.423531	5.99498	0.000275	0.00131289
Q62077	1-phosphatidylinositol 4,5-bisphosphate phosphodiesterase gamma-1	Plcg1	-0.305318	0.0744686	0.910196	1.29758	0.00685351	-2.71026	5.99359	0.000276	0.00131377
Q3TLH4	Protein PRRC2C	Prrc2c	0.00391073	-0.30764	-0.631706	-1.27428	-0.450867	-1.6006	5.98439	0.000279	0.00132845
Q68FE2	Autophagy-related protein 9A	Atg9a	-0.216091	-0.142872	0.896255	1.35578	0.151858	-4.10917	5.98255	0.00028	0.00133014
Q6DFW4	Nucleolar protein 58	Nop58	0.0858953	0.0525177	-0.521975	-0.933095	-0.230427	-0.621331	5.98104	0.00028	0.00133126
Q69ZQ2	Pre-mRNA-splicing factor ISY1 homolog	Isy1	0.419485	0.134323	-0.633662	-1.02893	-0.0768441	-0.807977	5.97488	0.000283	0.0013407
Q80YR5	Scaffold attachment factor B2	Safb2	-0.0201992	-0.0553293	-0.627718	-0.896278	-0.465941	-0.815693	5.96356	0.000287	0.00135957
Q8R4Y4	Stabilin-1	Stab1	-0.0136985	-0.122421	-0.488786	-0.923227	-0.190009	-0.952198	5.96104	0.000288	0.00136255
Q8VHL1	Histone-lysine N-methyltransferase SETD7	Setd7	0.0527906	0.0400385	-0.459494	-0.854442	-0.21424	-1.48312	5.94787	0.000293	0.00138193
Q8QZY1	Eukaryotic translation initiation factor 3 subunit L	Eif3l	0.225633	0.28768	-0.185628	-0.521784	0.103255	-0.693388	5.9415	0.000296	0.00138933
O08795	Glucosidase 2 subunit beta	Prkcsh	0.277282	0.120519	-0.500292	-0.723093	0.0990121	-0.593201	5.94128	0.000296	0.00138933
Q9CXW4	Large ribosomal subunit protein uL5	Rpl11	0.468145	0.380202	-0.299394	-0.621507	0.0274968	0.924164	5.94126	0.000296	0.00138933
Q9R1T4	Septin-6	Septin6	-0.0792619	0.072476	-0.491982	-0.990793	-0.269238	-0.394042	5.94032	0.000296	0.00138944
Q9CX86	Heterogeneous nuclear ribonucleoprotein A0	Hnrnpa0	0.257157	0.317733	-0.413869	-0.856986	-0.272382	-0.859585	5.93829	0.000297	0.00139161
P31996	Macrosialin	Cd68	0.195986	0.282737	-0.302463	-0.720821	-0.0861648	1.12676	5.93405	0.000299	0.00139791
P54823	Probable ATP-dependent RNA helicase DDX6	Ddx6	0.242492	0.0789739	-0.417683	-0.687681	0.0190349	-0.550389	5.93219	0.000299	0.00139976
P61358	Large ribosomal subunit protein eL27	Rpl27	0.36192	0.426341	-0.235744	-0.723643	-0.0171739	0.758159	5.92851	0.000301	0.00140506
Q6ZWY8	Thymosin beta-10	Tmsb10	0.174563	-0.155812	-1.0723	-1.5652	-0.71444	2.68955	5.9184	0.000305	0.0014226
Q8K352	SAM and SH3 domain-containing protein 3	Sash3	-0.0497034	0.0672559	-0.456322	-0.881759	-0.195804	-1.14367	5.91263	0.000307	0.00142869
Q8VE62	Polyadenylate-binding protein-interacting protein 1	Paip1	0.133131	0.0510415	-0.295096	-0.518246	-0.147083	-1.27816	5.90272	0.000311	0.00144608
P09055	Integrin beta-1	Itgb1	-0.16254	-0.187035	0.115594	0.21353	-0.189432	0.749993	5.9019	0.000312	0.00144608
Q9Z0U1	Tight junction protein ZO-2	Tjp2	0.1624	0.15058	-0.331006	-0.457996	-0.0550872	-1.17891	5.87178	0.000325	0.00150108
P68254	14-3-3 protein theta	Ywhaq	-0.132677	-0.164071	-0.372255	-0.816521	-0.263115	0.170947	5.87158	0.000325	0.00150108
Q8BHY2	Nucleolar complex protein 4 homolog	Noc4l	-0.0120658	0.146082	-0.50791	-0.742983	-0.107589	-1.17997	5.86913	0.000326	0.0015043
Q9DBG7	Signal recognition particle receptor subunit alpha	Srpra	-0.335842	0.0584027	0.748878	0.939002	-0.0776292	-0.307411	5.8655	0.000327	0.00150993
P83877	Thioredoxin-like protein 4A	Txnl4a	-0.365466	-0.268531	0.747664	1.05619	-0.113718	-2.94164	5.8534	0.000333	0.00153122
P83887	Tubulin gamma-1 chain	Tubg1	0.0302942	0.144295	-0.393902	-0.868253	-0.0374141	-1.21265	5.84635	0.000336	0.00154407
Q69ZH9	Rho GTPase-activating protein 23	Arhgap23	-0.602066	-0.617747	0.758806	0.636145	-0.392351	0.700852	5.84524	0.000336	0.00154461
Q9CQH7	Transcription factor BTF3 homolog 4	Btf3l4	0.0142017	-0.135082	-0.680466	-1.13969	-0.132514	-0.701228	5.83382	0.000342	0.00156501
Q3UJK4	GTP-binding protein 2	Gtpbp2	-0.0660961	-0.0259427	-0.607979	-0.983808	-0.0837516	0.590266	5.83261	0.000342	0.00156576
P46062	Signal-induced proliferation-associated protein 1	Sipa1	0.0984857	0.0997834	-0.542738	-0.516385	-0.437741	-1.43724	5.83112	0.000343	0.00156713
Q8K0V4	CCR4-NOT transcription complex subunit 3	Cnot3	0.00584485	0.139538	-0.36413	-0.682618	-0.279979	-1.373	5.82258	0.000347	0.00158348
Q9CQR2	Small ribosomal subunit protein eS21	Rps21	-0.0909138	-0.271397	-0.957536	-1.25844	-0.447873	1.18168	5.82172	0.000347	0.00158352
P63087	Serine/threonine-protein phosphatase PP1-gamma catalytic subunit	Ppp1cc	0.200322	0.293691	-0.29754	-0.616435	-0.229197	-0.11859	5.82051	0.000348	0.0015843
Q8C1B7	Septin-11	Septin11	-0.000756	-0.153913	-0.37984	-0.621785	-0.0352859	-1.03572	5.81455	0.000351	0.0015953
Q921W0	Charged multivesicular body protein 1a	Chmp1a	0.197838	-0.0199698	-0.700521	-1.25471	-0.314723	-0.711245	5.80789	0.000354	0.00160788
Q6ZWY3	Small ribosomal subunit protein eS27-like	Rps27l	0.207937	0.215441	-0.365894	-0.426025	0.184323	-0.666951	5.80687	0.000354	0.00160827
Q99K41	EMILIN-1	Emilin1	0.0582854	0.132641	0.0700082	0.557564	0.459363	-0.14148	5.7971	0.000359	0.00162597
Q62193	Replication protein A 32 kDa subunit	Rpa2	-0.0568602	0.0186719	-0.39703	-0.618567	-0.160057	-0.140442	5.7953	0.00036	0.00162809
Q8C8T8	Pre-rRNA-processing protein TSR2 homolog	Tsr2	0.128552	0.057518	-0.36896	-0.707516	-0.012641	-0.878958	5.7926	0.000361	0.0016322
P17439	Lysosomal acid glucosylceramidase	Gba1	-0.102165	0.0466121	0.790872	1.19381	0.366048	-2.34674	5.78845	0.000363	0.00163954
Q9Z0X1	Apoptosis-inducing factor 1, mitochondrial	Aifm1	0.119785	0.267763	-0.22233	-0.579453	-0.0504951	-1.55235	5.78417	0.000365	0.00164369
Q61103	Zinc finger protein ubi-d4	Dpf2	-0.23216	-0.121786	0.381873	0.735886	-0.232939	-0.838717	5.78408	0.000365	0.00164369
P51881	ADP/ATP translocase 2	Slc25a5	0.143728	0.302983	-0.227154	-0.679543	0.183423	1.59516	5.7801	0.000367	0.00165004
Q9D8V0	Minor histocompatibility antigen H13	Hm13	-0.302798	0.0812881	-0.49796	-0.746478	-0.19325	-0.867999	5.77957	0.000368	0.00165004
Q3UZ39	Leucine-rich repeat flightless-interacting protein 1	Lrrfip1	0.188121	-0.0387546	-1.00631	-1.27624	-0.341065	-1.63817	5.77612	0.000369	0.00165591
Q3THG9	Alanyl-tRNA editing protein Aarsd1	Aarsd1	0.0323313	0.137602	-0.220921	-0.587345	-0.0361884	-0.481865	5.77311	0.000371	0.00166053
P60122	RuvB-like 1	Ruvbl1	-0.0132399	0.216023	-0.461595	-0.716413	-0.046025	-0.052378	5.77234	0.000371	0.00166053
Q920F6	Structural maintenance of chromosomes protein 1B	Smc1b	0.0546418	0.0627226	0.330957	0.821017	0.177395	-0.616393	5.77158	0.000372	0.00166053
Q8BH43	Actin-binding protein WASF2	Wasf2	-0.140237	-0.135259	-0.497867	-0.751473	-0.162169	0.370607	5.76201	0.000376	0.00168032
Q91W53	Golgin subfamily A member 7	Golga7	0.113211	0.188278	0.939091	1.18936	0.250596	-0.977799	5.75768	0.000379	0.00168832
O70200	Allograft inflammatory factor 1	Aif1	-0.154989	-0.0938998	-0.399286	-0.668276	0.305542	-0.714415	5.75178	0.000382	0.0017
Q9QX15	Calcium-activated chloride channel regulator 3A-1	Clca3a1	-0.089586	0.043428	0.117551	0.684979	0.196444	-0.894897	5.74146	0.000387	0.00172202
Q03267	DNA-binding protein Ikaros	Ikzf1	0.0270546	0.130986	0.0605747	-0.645653	-0.259188	0.0251759	5.73256	0.000392	0.00174099
Q9CYG7	Mitochondrial import receptor subunit TOM34	Tomm34	-0.0337676	0.171554	-0.217072	-0.627737	-0.0921079	-0.0508189	5.73165	0.000392	0.00174121
P28063	Proteasome subunit beta type-8	Psmb8	-0.00302119	0.0404104	-0.281696	-0.680615	-0.24596	-0.0538776	5.73011	0.000393	0.00174293
Q3UHX2	28 kDa heat- and acid-stable phosphoprotein	Pdap1	0.0246508	-0.117393	-0.771829	-1.1051	-0.0916896	-1.23115	5.72141	0.000398	0.00175779
Q9JLQ0	CD2-associated protein	Cd2ap	-0.0447121	0.00996089	-0.452045	-0.747755	-0.190109	-0.743399	5.71777	0.0004	0.00176456
Q61503	5'-nucleotidase	Nt5e	-0.0390099	-0.0763556	0.575946	0.525272	0.20854	-1.12963	5.71427	0.000402	0.00176905
Q99JX3	Golgi reassembly-stacking protein 2	Gorasp2	0.372546	0.190166	-0.607128	-0.624139	-0.16944	0.678989	5.71066	0.000404	0.00177579
Q99L13	3-hydroxyisobutyrate dehydrogenase, mitochondrial	Hibadh	0.188177	-0.0962135	-0.250106	-0.616437	-0.0653515	-1.43041	5.70787	0.000405	0.00178057
Q99M71	Mammalian ependymin-related protein 1	Epdr1	0.236395	-0.212966	1.23321	1.70633	0.387288	1.56943	5.69733	0.000411	0.00180231
Q9Z1D1	Eukaryotic translation initiation factor 3 subunit G	Eif3g	0.0696614	0.206685	-0.4497	-0.553218	-0.0708696	-0.647729	5.67604	0.000423	0.00185119
O70310	Glycylpeptide N-tetradecanoyltransferase 1	Nmt1	0.211047	0.333714	-0.115413	-0.374012	0.134787	-1.29932	5.67079	0.000426	0.00186243
Q80SY5	Pre-mRNA-splicing factor 38B	Prpf38b	0.212721	0.234035	-0.344643	-0.65132	-0.264555	1.92514	5.66747	0.000428	0.00186772
Q5DU09	Zinc finger protein 652	Znf652	-0.800785	-0.998015	2.14289	3.79117	0.728628	3.31168	5.66711	0.000428	0.00186772
P52503	NADH dehydrogenase [ubiquinone] iron-sulfur protein 6, mitochondrial	Ndufs6	0.231007	0.0679283	-0.543847	-1.24382	-0.205532	-0.551336	5.66418	0.00043	0.00187313
Q8BJU2	Tetraspanin-9	Tspan9	-0.11534	0.0529474	0.45206	0.652452	1.03365	-0.15861	5.66247	0.000431	0.00187547
Q9R1T2	SUMO-activating enzyme subunit 1	Sae1	0.049725	0.047921	-0.332998	-0.763937	-0.269518	-1.19666	5.65886	0.000433	0.00188266
Q9EQU5	Protein SET	Set	0.0595139	0.109569	-0.494261	-0.800019	-0.341831	0.900441	5.6579	0.000434	0.00188307
Q91YJ3	Thymocyte nuclear protein 1	Thyn1	-0.00615639	0.0904591	-0.485374	-0.601977	-0.040041	-0.529292	5.65695	0.000434	0.00188348
Q8BYZ1	ABI gene family member 3	Abi3	0.00358346	-0.0172351	-0.489329	-0.725197	-0.315388	-0.530411	5.6533	0.000436	0.00188984
Q5SVR0	TBC1 domain family member 9B	Tbc1d9b	-0.173462	0.301813	0.723748	1.29987	0.322009	-1.13443	5.65288	0.000437	0.00188984
P32067	Lupus La protein homolog	Ssb	0.188112	0.12277	-0.380671	-0.625961	-0.147441	-0.818696	5.64837	0.000439	0.00189944
Q3UPL0	Protein transport protein Sec31A	Sec31a	0.11268	0.1076	-0.15212	-0.468302	0.110548	-1.51337	5.64555	0.000441	0.00190471
Q8CIG8	Protein arginine N-methyltransferase 5	Prmt5	0.255844	0.192466	-0.316668	-0.61447	-0.153727	-1.28738	5.63931	0.000445	0.00191889
P63163	Small nuclear ribonucleoprotein-associated protein N	Snrpn	0.0790154	0.23037	-0.333202	-0.78293	-0.15621	0.986655	5.62978	0.000451	0.00193565
O35598	Disintegrin and metalloproteinase domain-containing protein 10	Adam10	-0.031863	0.320981	-0.0773553	-0.498137	0.000358	1.21317	5.62644	0.000453	0.00194117
Q64287	Interferon regulatory factor 4	Irf4	0.0344173	-0.533093	-0.5365	-0.887225	0.055384	-1.13012	5.62613	0.000453	0.00194117
P02469	Laminin subunit beta-1	Lamb1	-0.283353	0.0288828	0.637408	0.731519	0.0916699	-1.00845	5.62254	0.000455	0.0019486
O55135	Eukaryotic translation initiation factor 6	Eif6	-0.163093	0.0673987	-0.470833	-0.783257	-0.129874	0.638222	5.61617	0.000459	0.00196161
O70404	Vesicle-associated membrane protein 8	Vamp8	0.020643	-0.0586809	-0.695428	-0.874554	-0.0953111	0.288744	5.6161	0.000459	0.00196161
Q62192	CD180 antigen	Cd180	-0.154727	0.00641759	-0.305532	-0.872916	-0.246585	-0.614596	5.61054	0.000463	0.00197444
Q9DBD5	Proline-, glutamic acid- and leucine-rich protein 1	Pelp1	0.33794	0.680143	2.38196	2.30755	0.578965	1.03258	5.59664	0.000471	0.00201016
Q61599	Rho GDP-dissociation inhibitor 2	Arhgdib	0.0231808	0.15468	-0.507974	-0.899818	-0.22448	1.68168	5.59381	0.000473	0.00201581
Q924D0	Reticulon-4-interacting protein 1, mitochondrial	Rtn4ip1	-0.251795	0.0157181	1.0682	1.87574	-0.0243336	-2.94984	5.58603	0.000478	0.00203518
P61957	Small ubiquitin-related modifier 2	Sumo2	0.210609	0.0423467	-0.940858	-1.35173	-0.215966	1.81928	5.57627	0.000485	0.00206035
Q9CQS8	Protein transport protein Sec61 subunit beta	Sec61b	0.325837	0.0547539	-0.462799	-0.823342	-0.286822	-0.0697072	5.57444	0.000486	0.00206331
Q9Z2Z6	Mitochondrial carnitine/acylcarnitine carrier protein	Slc25a20	-0.44356	-0.0170655	1.15977	1.54207	-0.0729852	-3.37654	5.56726	0.000491	0.00208148
Q9CPU2	NADH dehydrogenase [ubiquinone] 1 beta subcomplex subunit 2, mitochondrial	Ndufb2	-0.0443921	-0.115052	-0.386224	-0.551444	-0.22156	0.554894	5.56225	0.000494	0.00209358
P49443	Protein phosphatase 1A	Ppm1a	-0.0362913	-0.216394	-0.508174	-0.549943	-0.297228	-1.2969	5.53581	0.000512	0.00216499
Q6ZWV3	Large ribosomal subunit protein uL16	Rpl10	0.209139	0.410737	-0.310362	-0.712796	0.0513581	0.446753	5.53546	0.000513	0.00216499
Q6P9Q6	FK506-binding protein 15	Fkbp15	0.0914976	0.056985	-0.342239	-0.474243	0.163917	-1.3881	5.53166	0.000515	0.002174
P21956	Lactadherin	Mfge8	-0.356667	-0.000631	0.654292	0.83108	-0.0234269	-0.326314	5.52713	0.000518	0.00218524
Q60749	KH domain-containing, RNA-binding, signal transduction-associated protein 1	Khdrbs1	0.3679	0.349079	-0.384221	-0.808676	-0.0977326	-1.28092	5.52551	0.00052	0.00218626
Q8VED9	Galectin-related protein	Lgalsl	-0.280375	-0.144833	0.724624	0.68988	0.236671	-1.16033	5.52526	0.00052	0.00218626
O35129	Prohibitin-2	Phb2	0.2018	0.215692	-0.111948	-0.479053	-0.0637813	0.415525	5.52213	0.000522	0.00219121
Q8CHD8	Rab11 family-interacting protein 3	Rab11fip3	-0.0588671	0.108907	2.05422	2.36012	0.155134	-0.0654616	5.52131	0.000523	0.00219121
Q9CPR5	Large ribosomal subunit protein uL15m	Mrpl15	-0.0588671	0.108907	2.05422	2.36012	0.155134	-0.0654616	5.52131	0.000523	0.00219121
Q8CGC6	RNA-binding protein 28	Rbm28	-0.594365	-0.0611816	0.849933	1.61591	-0.0371499	-3.81648	5.50303	0.000536	0.00224456
Q9QVP9	Protein-tyrosine kinase 2-beta	Ptk2b	-0.0677578	0.0759096	-0.216104	-0.751497	-0.10439	-0.833747	5.49921	0.000539	0.002254
Q9JL35	High mobility group nucleosome-binding domain-containing protein 5	Hmgn5	-0.178062	-0.147513	-0.767652	-1.14988	-0.35365	-0.0524157	5.48905	0.000546	0.00228328
Q99LL5	Periodic tryptophan protein 1 homolog	Pwp1	0.102507	-0.0254598	-0.679481	-0.796231	-0.199977	-1.88752	5.48388	0.00055	0.0022972
P62717	Large ribosomal subunit protein eL20	Rpl18a	0.444734	0.605782	-0.0639707	-0.495462	0.175132	-0.111906	5.48074	0.000553	0.00230472
P18406	CCN family member 1	Ccn1	-0.0428859	-0.0384645	0.348074	0.959636	-0.166437	-2.04562	5.47919	0.000554	0.00230724
P29452	Caspase-1	Casp1	0.00920957	0.319728	-0.260041	-0.539899	0.125776	-0.584644	5.47818	0.000555	0.00230803
P46467	Vacuolar protein sorting-associated protein 4B	Vps4b	0.0804316	0.0320196	-0.23724	-0.475838	-0.0505959	-0.017964	5.47558	0.000557	0.00231313
Q9R233	Tapasin	Tapbp	0.130545	0.186059	-0.277256	-0.771804	-0.0121466	0.141013	5.47507	0.000557	0.00231313
Q91YT7	YTH domain-containing family protein 2	Ythdf2	0.0457723	-0.206444	-0.816404	-1.21925	-0.33286	-1.8395	5.47296	0.000559	0.00231744
Q9CX80	Cytoglobin	Cygb	-0.0716593	0.269662	0.487225	0.586827	0.488246	-0.886884	5.4629	0.000566	0.00234682
Q8VH51	RNA-binding protein 39	Rbm39	-0.0719424	0.0906222	-0.524371	-0.882072	-0.129641	-0.44362	5.4623	0.000567	0.00234682
Q91VC4	Plasmalemma vesicle-associated protein	Plvap	-0.0242811	-0.00323988	1.0174	1.1229	0.305278	-1.28094	5.45339	0.000574	0.00237331
Q9CVD2	Ataxin-3	Atxn3	-0.427714	-0.368264	1.15268	1.98004	0.617846	-0.145379	5.45078	0.000576	0.00237939
P59017	Bcl-2-like protein 13	Bcl2l13	0.189129	0.0638707	-0.645487	-0.874886	-0.205876	-1.93263	5.44744	0.000578	0.00238791
Q7TSV4	Phosphopentomutase	Pgm2	-0.0857364	-0.117114	-0.351948	-0.715966	-0.372645	-0.191232	5.44603	0.00058	0.00239009
Q8VCR7	Putative protein-lysine deacylase ABHD14B	Abhd14b	-0.165975	0.17149	0.361781	0.459658	-0.00249612	-0.922264	5.43973	0.000585	0.00240844
Q01147	Cyclic AMP-responsive element-binding protein 1	Creb1	0.0363802	0.0370525	-0.636218	-1.03027	-0.237285	-0.553606	5.43427	0.000589	0.00242166
P16294	Coagulation factor IX	F9	0.0347059	0.0319299	0.414518	0.960801	0.189041	-0.0302601	5.43236	0.000591	0.00242556
Q61469	Phospholipid phosphatase 1	Plpp1	0.317036	0.197155	-0.528359	-1.29641	-0.272799	-2.11143	5.4271	0.000595	0.00244068
P26369	Splicing factor U2AF 65 kDa subunit	U2af2	0.0906559	0.220647	-0.432297	-1.01188	-0.319818	-1.5013	5.42052	0.0006	0.00246043
Q62000	Mimecan	Ogn	0.229193	0.097114	-0.356479	-0.540308	0.039363	0.136542	5.41849	0.000602	0.00246479
Q8VI63	MOB kinase activator 2	Mob2	0.0392817	-0.0406406	-0.459829	-0.763139	-0.15691	-1.14255	5.41417	0.000606	0.00247535
Q148V7	RAB11-binding protein RELCH	Relch	-0.37067	0.0136508	0.643492	0.794838	0.0264661	-2.6696	5.41162	0.000608	0.00248067
P0C6F1	Dynein axonemal heavy chain 2	Dnah2	0.568842	0.435998	-0.977787	-0.998425	0.0622882	-1.20086	5.40972	0.000609	0.00248465
P59708	Splicing factor 3B subunit 6	Sf3b6	-0.0201481	0.214295	-0.436109	-0.887668	-0.22075	-0.591309	5.40631	0.000612	0.00249382
Q9CQC7	NADH dehydrogenase [ubiquinone] 1 beta subcomplex subunit 4	Ndufb4	0.227424	0.265895	-0.335684	-0.522296	-0.0512682	-0.0370536	5.40446	0.000614	0.00249766
Q9CR51	V-type proton ATPase subunit G 1	Atp6v1g1	-0.0593958	-0.357231	-0.715162	-1.00966	-0.214617	0.251717	5.38761	0.000628	0.00255387
Q9D8Y0	EF-hand domain-containing protein D2	Efhd2	-0.0974587	-0.221431	-0.75342	-0.748164	-0.167652	-0.015146	5.38674	0.000629	0.00255399
Q62280	Protein SSXT	Ss18	0.216433	-0.0104343	-0.852199	-1.11697	-0.356091	-2.3665	5.38578	0.00063	0.00255399
O08900	Zinc finger protein Aiolos	Ikzf3	-0.0641417	-0.0683386	-0.566988	-1.23007	-0.106284	-0.554774	5.38538	0.00063	0.00255399
Q9D1L0	Coiled-coil-helix-coiled-coil-helix domain-containing protein 2	Chchd2	-0.0438033	-0.203307	-0.74981	-0.883776	-0.271386	-0.187881	5.37295	0.000641	0.00259561
Q9DB77	Cytochrome b-c1 complex subunit 2, mitochondrial	Uqcrc2	0.0160519	-0.092704	-0.503023	-0.819495	-0.264787	0.00630287	5.3628	0.00065	0.00262963
Q63961	Endoglin	Eng	0.0321788	0.0149922	0.897432	0.791512	0.0279324	-0.151376	5.35719	0.000655	0.00264745
P24063	Integrin alpha-L	Itgal	0.013231	0.0409169	-0.200825	-0.57365	-0.170978	-1.0687	5.35344	0.000659	0.00265587
Q9CVB6	Actin-related protein 2/3 complex subunit 2	Arpc2	-0.0714386	-0.0895107	-0.243391	-0.607056	-0.231087	0.10593	5.34991	0.000662	0.00266508
P06802	Ectonucleotide pyrophosphatase/phosphodiesterase family member 1	Enpp1	-0.266823	0.307168	1.24161	1.64488	0.198519	-2.5336	5.34949	0.000662	0.00266508
Q924A2	Protein capicua homolog	Cic	0.113658	-0.0199731	-0.454342	-0.685734	-0.587872	-1.98395	5.34608	0.000665	0.00267345
Q9D517	1-acyl-sn-glycerol-3-phosphate acyltransferase gamma	Agpat3	-0.0692363	0.0256966	-0.404289	-0.636932	-0.460126	-0.80857	5.34008	0.000671	0.00269192
Q9CR62	Mitochondrial 2-oxoglutarate/malate carrier protein	Slc25a11	0.0491839	0.10058	-0.273695	-0.859344	-0.267038	-0.473969	5.33215	0.000678	0.00271348
P16675	Lysosomal protective protein	Ctsa	0.0917963	0.192531	-0.214891	-0.430772	0.00751938	0.600371	5.32559	0.000685	0.00273281
Q5SUA5	Unconventional myosin-Ig	Myo1g	0.0747441	0.331389	-0.189643	-0.685793	-0.234198	-0.833186	5.31626	0.000693	0.00276565
Q8K2Y3	Protein eva-1 homolog B	Eva1b	-0.435751	0.325187	0.922389	1.23816	1.37664	-0.625645	5.29791	0.000711	0.00283133
Q9ERS5	Pleckstrin homology domain-containing family A member 2	Plekha2	-0.0563259	0.211153	-0.355158	-0.737366	-0.125962	-1.07391	5.29184	0.000717	0.00285244
D3YXK2	Scaffold attachment factor B1	Safb	0.421135	0.316115	-0.691343	-0.964751	-0.21711	-2.32908	5.28416	0.000725	0.00287545
Q9JHS9	Spliceosome-associated protein CWC15 homolog	Cwc15	0.357285	0.00131416	-0.450484	-1.05508	-0.0702242	-2.51437	5.28392	0.000725	0.00287545
Q5SSL4	Active breakpoint cluster region-related protein	Abr	-0.108529	-0.0540804	-0.676061	-1.01882	-0.204446	-1.91339	5.28172	0.000728	0.00288139
O70131	Ninjurin-1	Ninj1	-0.436891	-0.339088	1.39184	1.77559	-0.117957	-3.26627	5.27946	0.00073	0.00288724
Q00PI9	Heterogeneous nuclear ribonucleoprotein U-like protein 2	Hnrnpul2	-0.0488543	0.139616	-0.265143	-0.761326	-0.254242	-0.0432564	5.27884	0.00073	0.00288724
Q9DCZ4	MICOS complex subunit Mic26	Apoo	0.225632	-0.207563	-0.446129	-0.589973	-0.00103094	-0.685643	5.27414	0.000735	0.00290041
O35227	Disintegrin and metalloproteinase domain-containing protein 7	Adam7	-0.022738	-0.180794	-0.47879	-1.32977	-0.198415	-1.59365	5.27259	0.000737	0.00290383
Q8C147	Dedicator of cytokinesis protein 8	Dock8	0.0222265	0.0971723	-0.221503	-0.689527	-0.269175	-1.34459	5.27135	0.000738	0.00290598
Q8C3X8	Lipase maturation factor 2	Lmf2	0.175292	-0.138361	-0.385532	-0.6314	0.179129	-1.38775	5.26818	0.000741	0.00291473
Q6WVG3	BTB/POZ domain-containing protein KCTD12	Kctd12	-0.110933	-0.0272322	-0.325561	-0.747465	-0.228335	0.0832794	5.26777	0.000742	0.00291473
P97360	Transcription factor ETV6	Etv6	0.2583	0.152074	-0.444227	-0.753446	0.258479	-1.82494	5.25954	0.00075	0.00294065
Q6PFQ7	Ras GTPase-activating protein 4	Rasa4	0.2583	0.152074	-0.444227	-0.753446	0.258479	-1.82494	5.25954	0.00075	0.00294065
P06537	Glucocorticoid receptor	Nr3c1	-0.154116	0.320303	2.65197	4.76558	-1.75692	-0.256908	5.24491	0.000766	0.0029913
Q9D832	DnaJ homolog subfamily B member 4	Dnajb4	-0.136434	0.10316	0.440099	0.649719	0.415537	-1.36677	5.24155	0.000769	0.00300242
Q8R035	Large ribosomal subunit protein mL62	Mrpl58	-0.0687701	-0.0658557	-0.524384	-0.760858	-0.367366	-1.82961	5.2407	0.00077	0.00300304
Q9ESD7	Dysferlin	Dysf	-0.150422	-0.0559149	0.758181	1.0209	-0.079755	-2.93096	5.23519	0.000776	0.00302324
Q9CQC6	eIF5-mimic protein 2	Bzw1	0.0230945	0.215423	-0.211149	-0.462295	-0.142057	-0.126293	5.23159	0.00078	0.00303503
P45700	Mannosyl-oligosaccharide 1,2-alpha-mannosidase IA	Man1a1	-0.263917	0.0248944	0.869278	1.1699	0.188046	-1.62425	5.21925	0.000794	0.00308213
Q99JR8	SWI/SNF-related matrix-associated actin-dependent regulator of chromatin subfamily D member 2	Smarcd2	0.00559879	-0.259431	-0.691241	-0.922135	-0.478759	-1.24878	5.21058	0.000803	0.00311336
Q9CYR0	Single-stranded DNA-binding protein, mitochondrial	Ssbp1	0.290237	0.0280181	-0.307588	-0.557412	-0.340019	-1.11875	5.20994	0.000804	0.00311336
Q8CHY6	Transcriptional repressor p66 alpha	Gatad2a	0.0878484	0.144688	-0.497637	-0.998972	-0.152016	-1.16269	5.18647	0.000831	0.00321392
P12787	Cytochrome c oxidase subunit 5A, mitochondrial	Cox5a	-0.0285875	0.0325533	-0.460475	-0.68253	-0.102615	1.74089	5.18136	0.000837	0.00323378
Q8VDP4	Cell cycle and apoptosis regulator protein 2	Ccar2	0.0704446	0.20148	-0.243443	-0.727868	-0.220361	-1.36137	5.1706	0.000849	0.00327961
Q6ZWN5	Small ribosomal subunit protein uS4	Rps9	0.162166	0.239885	-0.333045	-0.655896	0.00140993	1.93231	5.16176	0.00086	0.00331402
O55131	Septin-7	Septin7	0.328559	0.313335	-0.0946496	-0.251859	0.0595538	-0.483216	5.16011	0.000862	0.00331845
Q99L45	Eukaryotic translation initiation factor 2 subunit 2	Eif2s2	0.0374559	0.186806	-0.273415	-0.55785	0.190412	-0.0481746	5.15412	0.000869	0.00333993
Q80W54	CAAX prenyl protease 1 homolog	Zmpste24	0.30444	0.361262	-0.116	-0.489319	0.199635	-0.916163	5.15344	0.00087	0.00333993
Q5DTY9	BTB/POZ domain-containing protein KCTD16	Kctd16	-0.462538	0.96143	2.69965	2.89053	-0.169913	0.044094	5.14881	0.000876	0.00335532
Q91YR7	Pre-mRNA-processing factor 6	Prpf6	-0.0943434	-0.0210631	-0.466704	-0.705043	-0.0528316	-1.47395	5.14878	0.000876	0.00335532
P06342	H-2 class II histocompatibility antigen, A-Q beta chain	H2-Ab1	-0.0369426	0.234092	-1.09906	-0.895645	-0.583307	-1.74542	5.1417	0.000884	0.0033855
Q8VDV3	Guanine nucleotide exchange factor for Rab-3A	Rab3il1	-0.508804	0.0987552	1.6051	2.12785	0.113449	-3.09883	5.13905	0.000888	0.00339394
Q60787	Lymphocyte cytosolic protein 2	Lcp2	-0.0566276	0.140697	0.531925	0.778176	0.428313	-0.743004	5.13508	0.000893	0.00340727
Q8VBW6	NEDD8-activating enzyme E1 regulatory subunit	Nae1	0.260563	0.0774564	-0.398485	-0.631997	0.0986682	-1.66159	5.13155	0.000897	0.00342085
P41105	Large ribosomal subunit protein eL28	Rpl28	0.656637	0.550166	-0.417239	-0.828241	-0.0266396	-0.11705	5.12467	0.000906	0.00344877
Q3UM18	Large subunit GTPase 1 homolog	Lsg1	0.191622	0.19718	0.492083	0.828907	0.40136	0.602642	5.12439	0.000906	0.00344877
Q8R081	Heterogeneous nuclear ribonucleoprotein L	Hnrnpl	0.178304	0.165279	-0.30817	-0.624818	-0.130198	-0.260532	5.11182	0.000922	0.00350673
P35737	Class II histocompatibility antigen, M beta 1 chain	H2-DMb1	0.430933	0.424662	-0.803868	-1.15026	-0.165273	-2.19258	5.09822	0.00094	0.00356342
P62892	Large ribosomal subunit protein eL39	Rpl39	0.178867	0.306289	-0.345143	-0.658745	-0.0466699	1.18192	5.09771	0.000941	0.00356342
Q6PA06	Atlastin-2	Atl2	-0.362727	-0.160726	0.559833	1.06108	0.485943	-3.42016	5.09768	0.000941	0.00356342
Q8VD58	Protein EVI2B	Evi2b	-0.132242	-0.341414	-0.928282	-1.09939	-0.386487	0.856943	5.09088	0.00095	0.00359418
Q8C7E7	Starch-binding domain-containing protein 1	Stbd1	-0.205681	-0.467598	-0.0796087	0.263674	-0.258247	-1.39144	5.07619	0.00097	0.00366218
Q9WV03	Protein FAM50A	Fam50a	-0.0569509	-0.194031	-0.732843	-0.841972	-0.105156	-1.39742	5.06751	0.000981	0.00370068
P45377	Aldose reductase-related protein 2	Akr1b8	-0.657176	-0.090686	0.85001	1.20363	0.150268	-0.905357	5.0674	0.000982	0.00370068
Q61878	Bone marrow proteoglycan	Prg2	0.36534	0.762505	-1.01581	-1.40089	-0.610422	1.56933	5.06638	0.000983	0.00370253
Q91WQ3	Tyrosine--tRNA ligase, cytoplasmic	Yars1	0.249466	0.164158	-0.288252	-0.5803	0.0379418	-0.958918	5.06502	0.000985	0.00370612
Q9D1X0	Nucleolar protein 3	Nol3	-0.641055	0.00360173	0.811459	1.39238	-0.317975	-3.72031	5.0604	0.000991	0.00372673
Q91WV0	Protein Dr1	Dr1	-0.0763987	0.228253	-0.27605	-0.662974	0.0753192	0.344979	5.05142	0.00100385	0.00376705
Q9JHJ0	Tropomodulin-3	Tmod3	-0.0501265	-0.0190026	-0.276084	-0.522575	-0.152368	0.1459	5.04693	0.0010102	0.00378731
Q91ZW2	GDP-fucose protein O-fucosyltransferase 1	Pofut1	0.279016	0.79805	1.43726	1.10685	0.650902	-2.14198	5.04285	0.00101602	0.00380202
Q9CY58	SERPINE1 mRNA-binding protein 1	Serbp1	0.125207	0.0174275	-0.622572	-1.0111	-0.0526718	-0.409723	5.0418	0.00101752	0.00380407
Q9CX34	Protein SGT1 homolog	Sugt1	0.506173	0.00920404	-0.627288	-0.835578	0.0690259	-1.74913	5.03888	0.00102171	0.00381617
Q80VJ2	Steroid receptor RNA activator 1	Sra1	0.571625	0.162268	-0.339509	-0.63285	0.307398	-1.90565	5.03153	0.00103234	0.00385227
P62311	U6 snRNA-associated Sm-like protein LSm3	Lsm3	0.0210561	0.0991788	-0.356113	-0.942013	-0.0856102	0.631465	5.02049	0.00104851	0.00390897
Q9R1C7	Pre-mRNA-processing factor 40 homolog A	Prpf40a	0.292086	0.0193752	-0.293976	-0.816676	-0.265777	-2.13253	5.01956	0.00104988	0.00391045
Q9D6R2	Isocitrate dehydrogenase [NAD] subunit alpha, mitochondrial	Idh3a	0.063097	0.0720727	-0.230103	-0.569708	-0.076186	-0.795686	5.00782	0.0010674	0.00396832
Q07417	Short-chain specific acyl-CoA dehydrogenase, mitochondrial	Acads	-0.128884	-0.0192637	-0.534989	-0.81078	-0.0453883	-0.43649	5.00529	0.00107121	0.00397879
Q8BVA4	Leiomodin-1	Lmod1	-0.0157183	0.176931	0.79127	0.605059	-0.00619625	-1.89041	5.00161	0.00107678	0.00399576
Q80XU3	Nuclear ubiquitous casein and cyclin-dependent kinase substrate 1	Nucks1	0.496896	0.307314	-0.662154	-1.05944	-0.262003	-1.07087	4.99894	0.00108084	0.00400713
P57759	Endoplasmic reticulum resident protein 29	Erp29	-0.133238	-0.0400473	-0.377324	-0.607431	-0.013844	-0.0643994	4.99545	0.00108617	0.00402138
Q02248	Catenin beta-1	Ctnnb1	0.0925552	0.086583	-0.26018	-0.387572	-0.545811	-1.57908	4.99511	0.0010867	0.00402138
P55772	Ectonucleoside triphosphate diphosphohydrolase 1	Entpd1	-0.340445	0.0810036	0.64775	1.0039	0.242316	-1.65886	4.99398	0.00108843	0.00402212
P13609	Serglycin	Srgn	-0.307169	-0.672361	-0.45755	-0.302051	0.656284	-1.91247	4.99367	0.00108891	0.00402212
Q923D4	Splicing factor 3B subunit 5	Sf3b5	-0.0437087	-0.207468	-0.514271	-1.01397	-0.892632	-1.79186	4.98407	0.00110376	0.00406948
Q9JKF1	Ras GTPase-activating-like protein IQGAP1	Iqgap1	-0.0429797	0.113113	-0.272508	-0.617723	-0.158569	-0.0195538	4.98185	0.00110722	0.0040785
O35855	Branched-chain-amino-acid aminotransferase, mitochondrial	Bcat2	0.170839	0.0527077	-0.283831	-0.564965	-0.0829881	-0.622105	4.96	0.00114191	0.00419469
Q8C2K1	Differentially expressed in FDCP 6	Def6	-0.110074	-0.215256	-0.451443	-0.660914	-0.248377	-0.470121	4.95217	0.00115462	0.00423749
O55201	Transcription elongation factor SPT5	Supt5h	0.121908	0.0743563	-0.24595	-0.494839	-0.174304	-1.26579	4.93848	0.00117719	0.00431493
P21570	Angiogenin	Ang	0.669372	0.704798	-0.0459767	1.65089	0.585784	-2.5472	4.93708	0.00117953	0.00431493
P84096	Rho-related GTP-binding protein RhoG	Rhog	0.088624	0.190649	-0.31079	-0.52263	-0.106984	0.367824	4.93681	0.00117998	0.00431493
P70122	Ribosome maturation protein SBDS	Sbds	0.185962	0.270064	-0.0366082	-0.331735	-0.0594326	0.288403	4.93678	0.00118003	0.00431493
Q62188	Dihydropyrimidinase-related protein 3	Dpysl3	-0.190197	-0.0144969	0.291651	0.312271	-0.0752737	-0.107408	4.93363	0.00118529	0.00432627
O89110	Caspase-8	Casp8	0.114727	0.287182	-0.463577	-0.759258	0.140048	-1.35273	4.92805	0.0011947	0.00435663
P84091	AP-2 complex subunit mu	Ap2m1	0.228227	0.296158	-0.171125	-0.382619	-0.0420418	-0.458195	4.92539	0.00119919	0.00436903
Q9ET30	Transmembrane 9 superfamily member 3	Tm9sf3	0.0936212	0.000218	-0.349122	-0.706695	0.116082	-0.891695	4.91956	0.00120913	0.00440124
Q8VDD8	WASH complex subunit 1	Washc1	-0.0441676	-0.333609	-0.740531	-1.07417	-0.379684	-1.21526	4.917	0.00121352	0.00441321
Q3THS6	S-adenosylmethionine synthase isoform type-2	Mat2a	0.0818466	0.146008	-0.318309	-0.50298	-0.0445419	-0.342756	4.90892	0.00122751	0.0044586
E9Q2M9	WD repeat- and FYVE domain-containing protein 4	Wdfy4	-0.0594504	0.181459	-0.239812	-0.77398	-0.346463	-1.44493	4.9085	0.00122823	0.0044586
Q9CZE3	Ras-related protein Rab-32	Rab32	0.0321804	0.0291709	-0.322143	-0.623363	-0.00230484	-0.704471	4.89855	0.00124567	0.00451371
Q91X52	L-xylulose reductase	Dcxr	0.391255	0.177978	-0.321783	-0.623125	-0.522255	-1.01869	4.89256	0.00125629	0.00454761
Q3UH68	LIM and calponin homology domains-containing protein 1	Limch1	-0.210928	0.0264141	0.486609	0.434756	0.163778	-0.97361	4.89137	0.00125842	0.00454761
P03930	ATP synthase protein 8	Mtatp8	-0.0872755	-0.135814	-0.371989	-0.777119	-0.263139	1.04295	4.89136	0.00125843	0.00454761
B2RPV6	Multimerin-1	Mmrn1	-0.00487544	-0.145932	0.572209	0.612165	0.33463	-0.477521	4.89056	0.00125986	0.00454869
Q9WTX8	Mitotic spindle assembly checkpoint protein MAD1	Mad1l1	0.106981	0.169147	-0.0673366	-0.573232	-0.177602	-1.74337	4.88485	0.00127011	0.00458007
Q7TN05	AP-1 complex subunit sigma-3	Ap1s3	0.00521448	0.196676	-0.30632	-0.614585	-0.358338	-1.1289	4.88392	0.00127178	0.00458007
Q61823	Programmed cell death protein 4	Pdcd4	-0.113464	0.164331	-0.41535	-0.938252	-0.276348	-0.863942	4.88381	0.00127199	0.00458007
Q63886	UDP-glucuronosyltransferase 1A1	Ugt1a1	-0.407637	0.110058	0.809651	1.29776	0.00069	-3.97475	4.88014	0.00127863	0.00459984
Q922U1	U4/U6 small nuclear ribonucleoprotein Prp3	Prpf3	0.160082	0.135341	-0.357781	-0.693424	-0.0531218	-0.565702	4.87392	0.00128995	0.00463254
Q8VDP3	[F-actin]-monooxygenase MICAL1	Mical1	0.144448	0.217324	-0.0767966	-0.562599	-0.202144	-1.63384	4.87388	0.00129003	0.00463254
Q8C3W1	Uncharacterized protein C1orf198 homolog	2310022B05Rik	-0.612002	-0.662974	0.157834	0.612637	-0.126784	0.451289	4.87106	0.00129519	0.00464691
Q8K262	Placenta-specific protein 9	Plac9	-0.0668877	-0.0733612	-0.157731	0.597795	0.130783	0.011034	4.85607	0.00132307	0.00473842
Q3UMY5	Echinoderm microtubule-associated protein-like 4	Eml4	-0.133776	-0.135013	-0.518857	-0.636804	-0.462343	-0.884549	4.83826	0.00135698	0.00485119
Q9D8L5	Coiled-coil domain-containing protein 91	Ccdc91	-0.0858406	-0.0806469	0.844355	1.78641	0.182944	-2.1361	4.82585	0.00138115	0.00493321
O35639	Annexin A3	Anxa3	-0.101064	-0.00745229	-0.406064	-0.604327	-0.2024	0.442408	4.82474	0.00138332	0.00493657
Q8BG51	Mitochondrial Rho GTPase 1	Rhot1	-0.127938	0.0768515	-0.642541	-1.52892	-0.390068	1.22037	4.81975	0.00139319	0.00496294
Q921J2	GTP-binding protein Rheb	Rheb	-0.0668179	0.153415	0.901108	0.812423	0.554398	-1.34473	4.81205	0.00140854	0.00501314
P0C7N9	Proteasome assembly chaperone 4	Psmg4	-0.155589	-0.119448	-0.639419	-0.870079	-0.199996	-0.998127	4.79496	0.00144324	0.00512754
O54865	Guanylate cyclase soluble subunit beta-1	Gucy1b1	-0.268328	0.0201173	0.897815	0.936518	0.0756709	-1.45191	4.79413	0.00144496	0.00512908
P08043	Zinc finger protein ZFP2	Zfp2	0.119902	0.189439	-0.460523	-0.606438	-0.136594	-2.07184	4.78835	0.00145691	0.00516593
Q8R3Q6	Protein MIX23	Mix23	0.0875628	0.259576	-0.376749	-0.501341	0.0507706	-1.19756	4.78787	0.00145792	0.00516593
Q8C6K9	Collagen alpha-6(VI) chain	Col6a6	-0.0768043	-0.00950289	0.582037	1.17731	-0.136689	-1.90722	4.78022	0.0014739	0.00521335
P03958	Adenosine deaminase	Ada	0.0773194	0.0591423	-0.40478	-0.336332	-0.200422	-0.344819	4.77879	0.0014769	0.00521728
Q9D3G5	Syntaxin-11	Stx11	-0.32437	-0.1028	0.188538	0.81102	0.420755	-0.532973	4.77657	0.00148159	0.0052267
P97742	Carnitine O-palmitoyltransferase 1, liver isoform	Cpt1a	-0.0382573	-0.1921	0.715806	1.40733	0.568918	-0.0307519	4.77458	0.0014858	0.00523692
Q6A068	Cell division cycle 5-like protein	Cdc5l	-0.0677824	0.0470245	-0.431196	-0.699589	-0.121229	-1.72186	4.77074	0.00149397	0.0052611
Q9DCB1	High mobility group nucleosome-binding domain-containing protein 3	Hmgn3	0.338414	0.250748	-0.53522	-1.0266	0.104443	0.940779	4.76777	0.00150032	0.0052788
Q2VPQ9	Chromatin modification-related protein MEAF6	Meaf6	-0.122598	-0.192673	-0.570327	-0.785088	-0.0798374	0.924929	4.76164	0.0015135	0.00532049
Q99K51	Plastin-3	Pls3	0.0423091	0.178188	0.637395	0.763473	-0.136389	-1.31117	4.75613	0.00152544	0.00535776
O35127	Protein C10	Grcc10	-0.135091	-0.166482	-0.580308	-1.07865	-0.384902	-2.22099	4.75536	0.00152712	0.00535898
Q9JHI0	Matrix metalloproteinase-19	Mmp19	-0.139505	0.0404283	0.320932	0.87655	0.0967063	-0.80667	4.75332	0.00153158	0.00536993
Q99J36	THUMP domain-containing protein 1	Thumpd1	0.00137719	0.125432	-0.130388	-0.91447	-0.354272	-0.334199	4.75219	0.00153406	0.0053739
Q91WM3	U3 small nucleolar RNA-interacting protein 2	Rrp9	0.0561806	0.110062	-0.401994	-0.678487	-0.159093	-0.0529074	4.74818	0.00154286	0.0054
Q8R0P4	Mth938 domain-containing protein	Aamdc	-0.0554232	-0.0904844	-0.610991	-0.819161	-0.382868	-1.41425	4.74694	0.00154561	0.00540118
Q6NXN1	SUZ domain-containing protein 1	Szrd1	-0.150992	-0.39771	-0.750596	-1.0589	-0.474407	-1.09321	4.74681	0.00154589	0.00540118
P70318	Nucleolysin TIAR	Tial1	0.141921	0.119742	-0.507292	-0.697113	-0.19725	-0.623444	4.74081	0.0015592	0.00544294
O35658	Complement component 1 Q subcomponent-binding protein, mitochondrial	C1qbp	-0.316738	-0.187648	-0.685991	-0.905871	-0.19684	-0.795139	4.73761	0.00156635	0.0054621
Q99LM2	CDK5 regulatory subunit-associated protein 3	Cdk5rap3	0.0891411	0.229962	-0.266231	-0.542061	0.259937	0.140143	4.73713	0.00156742	0.0054621
Q7TNE3	Sperm-associated antigen 7	Spag7	0.00887409	-0.322681	-0.502873	-0.630789	-0.255353	-0.948932	4.73581	0.00157038	0.00546764
P56528	ADP-ribosyl cyclase/cyclic ADP-ribose hydrolase 1	Cd38	-0.528962	-0.534375	-0.857554	-1.26433	-0.728529	-1.60384	4.693	0.00166959	0.00578791
Q9D8B3	Charged multivesicular body protein 4b	Chmp4b	0.0910181	-0.101078	-0.810924	-1.13284	-0.17955	0.147412	4.68983	0.00167717	0.00580917
Q6ZQ58	La-related protein 1	Larp1	0.447173	0.413174	-0.485523	-0.779931	-0.099548	-2.25866	4.6891	0.00167893	0.00581023
P15702	Leukosialin	Spn	-0.0588229	-0.213161	0.631486	0.553195	-0.100216	-1.70309	4.6864	0.00168543	0.00582769
P61290	Proteasome activator complex subunit 3	Psme3	-0.096064	0.00778507	-0.599927	-0.691337	0.00783076	0.224798	4.68236	0.00169523	0.00585651
Q05117	Tartrate-resistant acid phosphatase type 5	Acp5	-0.0127434	0.540384	0.504299	0.779023	0.126273	-0.488198	4.67781	0.00170631	0.00588971
Q922F4	Tubulin beta-6 chain	Tubb6	-0.44711	0.246958	1.219	1.59345	0.0485069	-0.822805	4.66672	0.00173366	0.00597897
Q9EPC1	Alpha-parvin	Parva	-0.514262	0.0350419	0.495815	0.525235	-0.464663	-0.832548	4.66521	0.00173742	0.00598678
P62855	Small ribosomal subunit protein eS26	Rps26	0.0331706	0.152447	-0.562192	-0.901301	0.0232388	1.43078	4.65399	0.00176562	0.0060787
Q924M7	Mannose-6-phosphate isomerase	Mpi	-0.150978	-0.125705	-0.322932	-0.618871	-0.384093	-1.54385	4.65189	0.00177095	0.00609184
Q8K3C3	Protein LZIC	Lzic	-0.142185	-0.00109039	-0.347238	-0.760672	-0.387691	-0.624344	4.63343	0.00181854	0.0062448
Q9ET66	Peptidase inhibitor 16	Pi16	-0.445348	-0.138152	0.0621324	0.505846	-0.110918	-1.97932	4.62906	0.00182998	0.00627868
Q3TDQ1	Dolichyl-diphosphooligosaccharide--protein glycosyltransferase subunit STT3B	Stt3b	0.313389	0.234635	-0.354167	-0.594738	0.0363385	-1.60462	4.62756	0.00183394	0.00628689
Q9WVG6	Histone-arginine methyltransferase CARM1	Carm1	-0.40432	0.050002	0.762443	1.14023	0.0999582	-2.50963	4.62634	0.00183717	0.00629258
P24668	Cation-dependent mannose-6-phosphate receptor	M6pr	-0.0672975	0.103315	-0.306078	-0.521298	0.0650603	0.505227	4.6109	0.0018784	0.00642829
D7PDD4	Megakaryocyte and platelet inhibitory receptor G6b	Mpig6b	-0.37961	-0.526794	0.660672	1.0711	0.0973871	7.52881	4.6071	0.0018887	0.00645252
P17047	Lysosome-associated membrane glycoprotein 2	Lamp2	0.0738596	0.285416	0.687988	0.867792	0.422944	1.19459	4.60031	0.00190724	0.00650475
P61965	WD repeat-containing protein 5	Wdr5	0.105067	0.561819	-0.501187	-0.79071	0.295913	0.303588	4.59276	0.00192807	0.00656493
Q8BX02	KN motif and ankyrin repeat domain-containing protein 2	Kank2	-0.108512	0.0225634	0.605566	0.723669	0.201083	-1.57008	4.59247	0.00192887	0.00656493
Q99PL5	Ribosome-binding protein 1	Rrbp1	0.199656	0.0865508	-0.485474	-0.673528	0.0829636	-0.387275	4.59214	0.0019298	0.00656493
Q9DBR7	Protein phosphatase 1 regulatory subunit 12A	Ppp1r12a	0.049046	-0.0623818	-0.513358	-0.739875	-0.196284	-0.656777	4.58688	0.00194448	0.00659804
Q62448	Eukaryotic translation initiation factor 4 gamma 2	Eif4g2	-0.0201405	0.17762	-0.283504	-0.505729	0.111597	-1.33282	4.58388	0.00195288	0.00662096
P63024	Vesicle-associated membrane protein 3	Vamp3	-0.0876805	-0.22647	0.62086	0.491039	-0.110159	-1.10382	4.58147	0.00195969	0.00663841
P49586	Choline-phosphate cytidylyltransferase A	Pcyt1a	0.0230449	0.313115	0.578238	1.0576	0.574658	-1.69381	4.57363	0.00198194	0.00670811
Q9DBX6	Cytochrome P450 2S1	Cyp2s1	-0.184931	0.322542	0.60174	0.418177	0.706034	-2.47713	4.57002	0.00199228	0.0067374
Q61335	B-cell receptor-associated protein 31	Bcap31	0.489885	0.418014	-0.386232	-0.882451	-0.0774554	-0.681684	4.56651	0.00200238	0.00676584
Q8R409	Protein HEXIM1	Hexim1	0.229812	0.199143	-0.362905	-0.943613	0.0595725	-1.49652	4.54758	0.0020578	0.00694383
Q9DBC7	cAMP-dependent protein kinase type I-alpha regulatory subunit	Prkar1a	-0.0422403	-0.0192298	-0.252497	-0.502804	-0.152033	-0.200278	4.54734	0.00205852	0.00694383
Q8CG50	Ras-related protein Rab-43	Rab43	0.142939	0.0162787	-0.265419	-0.539166	-0.062154	-0.864218	4.53751	0.00208793	0.00703231
Q8R2M2	Deoxynucleotidyltransferase terminal-interacting protein 2	Dnttip2	0.114506	-0.03939	-0.533595	-0.838175	-0.226104	0.273784	4.5374	0.00208827	0.00703231
Q8JZN5	Complex I assembly factor ACAD9, mitochondrial	Acad9	0.0696529	0.0633757	-0.370085	-0.635569	-0.116777	-0.873509	4.51251	0.00216472	0.00727754
O08734	Bcl-2 homologous antagonist/killer	Bak1	-0.0380525	0.00350828	0.608004	0.50565	-0.162057	-1.5337	4.51111	0.0021691	0.00728615
Q91Z38	Tetratricopeptide repeat protein 1	Ttc1	-0.123655	-0.158754	-0.354836	-0.836935	-0.0718874	-2.07754	4.50231	0.00219689	0.00737329
Q00993	Tyrosine-protein kinase receptor UFO	Axl	-0.0735922	0.0732755	0.512066	0.649913	0.377391	-1.53795	4.49668	0.00221484	0.00742732
P49817	Caveolin-1	Cav1	0.322202	0.203687	-0.503433	-0.237325	-0.523184	-0.965094	4.49282	0.00222725	0.00746268
P63139	Nuclear transcription factor Y subunit beta	Nfyb	-0.12036	-0.0738507	-0.596596	-0.844292	-0.422057	-0.496048	4.49115	0.00223263	0.00747445
Q8VCN9	Tubulin-specific chaperone C	Tbcc	0.255109	0.404912	0.840191	1.47768	0.736386	-1.14906	4.48759	0.00224418	0.00749932
Q8CB77	Elongin-A	Eloa	-0.427465	-0.00192295	0.896071	1.4163	0.0516442	-3.71788	4.48713	0.00224568	0.00749932
Q9JKX6	ADP-sugar pyrophosphatase	Nudt5	-0.0390792	0.131345	-0.332439	-0.498682	0.122632	-0.637841	4.48272	0.00226005	0.00754104
Q8K449	ATP-binding cassette sub-family A member 9	Abca9	-0.0314737	0.375738	0.572053	0.997574	0.401492	-2.08336	4.47779	0.00227625	0.00758875
Q70UZ7	von Willebrand factor A domain-containing protein 2	Vwa2	-0.26354	0.0879089	1.77405	1.24305	0.172144	2.80057	4.4752	0.00228479	0.00761089
Q9Z1G4	V-type proton ATPase 116 kDa subunit a 1	Atp6v0a1	-0.0487523	0.213445	-0.192669	-0.442668	0.153009	2.57351	4.47428	0.00228784	0.00761471
Q64345	Interferon-induced protein with tetratricopeptide repeats 3	Ifit3	-0.576173	0.00367278	0.856835	1.35532	0.119227	-3.71613	4.47219	0.00229475	0.00762506
Q6PHU5	Sortilin	Sort1	0.0137311	0.00722529	-0.34629	-0.425139	0.168897	-0.190318	4.47112	0.00229832	0.00763057
Q922H1	Protein arginine N-methyltransferase 3	Prmt3	-0.0362941	0.340966	-0.134034	-0.534913	0.0500546	-1.73734	4.46869	0.00230644	0.00764877
Q99JR5	Tubulointerstitial nephritis antigen-like	Tinagl1	0.344108	0.473734	1.02773	1.39309	0.370551	-0.177699	4.46833	0.00230762	0.00764877
Q3THK3	General transcription factor IIF subunit 1	Gtf2f1	0.142459	0.0284316	-0.536759	-0.516813	0.140943	-0.973075	4.46446	0.00232059	0.0076849
Q6NZA9	Transcription initiation factor TFIID subunit 9B	Taf9b	0.175182	0.255216	-0.179109	-0.502588	-0.159239	-2.79396	4.46394	0.00232236	0.0076849
Q9EQT3	Rho-related GTP-binding protein RhoU	Rhou	0.196682	0.444496	0.224093	1.71632	0.37313	-0.214188	4.45512	0.00235225	0.00777739
Q8BU11	TOX high mobility group box family member 4	Tox4	0.115438	-0.116793	-0.847019	-1.31002	-0.257824	-0.725399	4.44964	0.00237098	0.00783128
Q61165	Sodium/hydrogen exchanger 1	Slc9a1	0.465	0.433916	-0.265865	-0.266628	0.185873	2.16686	4.4488	0.00237389	0.00783128
Q9CR41	Huntingtin-interacting protein K	Hypk	0.563141	0.470114	-0.960693	-0.95926	0.337246	-1.77749	4.44865	0.00237442	0.00783128
Q9CZ28	Vacuolar-sorting protein SNF8	Snf8	-0.219418	0.000643	-0.434678	-0.977838	-0.27758	-1.34434	4.44493	0.00238726	0.00786715
Q8VHC3	Selenoprotein M	Selenom	-0.319435	-0.283807	0.672598	1.05604	0.102725	-4.23286	4.44409	0.00239015	0.00787019
Q9QY24	Z-DNA-binding protein 1	Zbp1	0.0507289	0.277883	0.809266	0.878626	0.436341	-0.510676	4.43773	0.00241232	0.00792366
O55013	Trafficking protein particle complex subunit 3	Trappc3	-0.0295245	0.0993272	-0.252077	-0.462318	-0.141014	-0.00546426	4.43558	0.00241986	0.0079419
Q99KN9	Clathrin interactor 1	Clint1	0.0988046	0.0446235	-0.338029	-0.64497	-0.125618	-0.613684	4.4324	0.00243105	0.00797208
Q9D0M3	Cytochrome c1, heme protein, mitochondrial	Cyc1	-0.10427	0.284388	-0.323439	-0.748404	-0.128626	-0.693086	4.42508	0.00245702	0.00805066
P51863	V-type proton ATPase subunit d 1	Atp6v0d1	0.0892045	0.0166939	-0.261014	-0.477484	-0.219956	-1.64182	4.42344	0.00246285	0.00806317
Q8K396	Meiotic nuclear division protein 1 homolog	Mnd1	-0.0359708	0.0155491	-0.521253	-0.681329	-0.106644	2.7278	4.41598	0.0024897	0.00813775
P97434	Myosin phosphatase Rho-interacting protein	Mprip	-0.371414	0.226242	0.788937	1.02913	0.124544	-1.47262	4.41095	0.00250794	0.0081907
Q9Z0M6	Adhesion G protein-coupled receptor E5	Adgre5	-0.239837	0.176195	0.535693	0.643056	0.0777645	-0.320961	4.40859	0.00251658	0.0082122
P31324	cAMP-dependent protein kinase type II-beta regulatory subunit	Prkar2b	-0.619533	-0.177832	0.482178	0.888026	0.638509	-1.62109	4.40639	0.00252463	0.00823179
P31230	Aminoacyl tRNA synthase complex-interacting multifunctional protein 1	Aimp1	0.0965433	0.168325	-0.262927	-0.517944	0.270681	-0.751311	4.40476	0.00253059	0.0082445
Q9JJZ2	Tubulin alpha-8 chain	Tuba8	-0.188156	-0.14895	0.338541	0.535821	0.703764	-1.58581	4.40241	0.00253927	0.00826606
Q8CJ53	Cdc42-interacting protein 4	Trip10	-0.250901	0.0350731	1.1363	1.82887	0.064569	-3.57909	4.40141	0.00254295	0.00827129
Q9QZK7	Docking protein 3	Dok3	0.142681	0.165563	-0.372289	-0.386663	0.340155	0.128506	4.39348	0.00257244	0.00836044
P82198	Transforming growth factor-beta-induced protein ig-h3	Tgfbi	0.0253081	0.297407	0.339807	0.912612	0.308006	-0.866387	4.3926	0.00257574	0.00836438
P09602	Non-histone chromosomal protein HMG-17	Hmgn2	0.556237	0.227343	-0.750566	-1.10441	-0.473946	-0.79363	4.38404	0.002608	0.00846226
P54276	DNA mismatch repair protein Msh6	Msh6	0.110982	0.494484	1.04085	1.24923	0.411858	-2.30234	4.37956	0.00262504	0.0085099
Q9DCM0	Persulfide dioxygenase ETHE1, mitochondrial	Ethe1	0.156817	0.244405	-0.278927	-0.593658	-0.284946	-1.18282	4.37907	0.00262693	0.0085099
P50429	Arylsulfatase B	Arsb	0.398703	0.399101	-0.134423	-0.467243	-0.236077	-1.79793	4.3782	0.00263025	0.00851375
Q9CR27	WASH complex subunit 3	Washc3	0.372174	0.315431	-0.274091	-0.943801	-0.0742127	1.74189	4.37708	0.00263454	0.00851614
Q9Z0S1	3'(2'),5'-bisphosphate nucleotidase 1	Bpnt1	-0.147071	-0.0681919	-0.398811	-0.746998	-0.36634	-1.09918	4.3769	0.00263524	0.00851614
Q00519	Xanthine dehydrogenase/oxidase	Xdh	-0.0865318	0.227651	0.815609	0.990976	0.211298	-1.76464	4.37418	0.00264571	0.00854307
P42225	Signal transducer and activator of transcription 1	Stat1	0.0241567	0.167451	-0.214535	-0.569406	0.135906	-0.102059	4.36829	0.00266846	0.00860266
Q9Z0F8	Disintegrin and metalloproteinase domain-containing protein 17	Adam17	-0.29432	-0.280786	-0.955318	-1.32323	-0.490224	-1.49229	4.36637	0.00267595	0.00861988
Q5XJY5	Coatomer subunit delta	Arcn1	0.207546	0.40402	0.0222828	-0.191614	0.224895	-0.320086	4.35356	0.00272632	0.00876098
Q8CHT0	Delta-1-pyrroline-5-carboxylate dehydrogenase, mitochondrial	Aldh4a1	0.0439292	-0.0971562	-0.190489	-0.599311	-0.309167	-1.67083	4.35008	0.00274019	0.00879849
P24638	Lysosomal acid phosphatase	Acp2	-0.0234985	0.475125	0.682701	0.807017	0.386322	-1.34734	4.34351	0.00276655	0.00886892
O35326	Serine/arginine-rich splicing factor 5	Srsf5	0.0884178	0.178307	-0.4384	-0.68992	0.00677731	-0.909858	4.3428	0.00276942	0.008871
O89090	Transcription factor Sp1	Sp1	-0.086915	-0.437195	-0.578689	-0.698365	-0.338599	-0.864312	4.33389	0.00280564	0.00897986
Q91WE2	PSME3-interacting protein	Psme3ip1	-0.0475356	-0.289341	-0.929166	-1.06482	-0.275386	-0.711061	4.33058	0.00281921	0.00901359
P70261	Paladin	Pald1	-0.332765	0.729185	2.84571	3.12638	-0.332147	0.264969	4.33022	0.00282068	0.00901359
P15864	Histone H1.2	H1-2	0.936946	0.822164	-0.261009	-0.557759	-0.234333	-0.327916	4.32498	0.00284233	0.00907549
Q80YT7	Myomegalin	Pde4dip	0.0172384	0.013338	-0.394361	-0.511857	-0.0336179	1.14826	4.31696	0.00287579	0.00917502
Q5DTM8	E3 ubiquitin-protein ligase BRE1A	Rnf20	-0.365885	-0.359074	1.56657	1.50459	-0.343866	-2.88121	4.31637	0.00287825	0.00917556
Q9CPP0	Nucleoplasmin-3	Npm3	0.0545088	-0.0316936	-0.693577	-0.503977	-0.0548287	0.129719	4.31294	0.00289269	0.00920955
P17918	Proliferating cell nuclear antigen	Pcna	0.258233	0.210614	-0.429281	-0.617402	0.19825	0.536238	4.30981	0.00290597	0.00924188
Q6PD26	GPI transamidase component PIG-S	Pigs	-0.165121	-0.358286	-0.573432	-0.915178	-0.455866	-2.2117	4.30083	0.00294431	0.00935638
Q9D0Q7	Large ribosomal subunit protein mL45	Mrpl45	0.0746947	0.341854	0.39541	0.603125	0.350993	-1.95674	4.29887	0.00295275	0.00937574
P97822	Acidic leucine-rich nuclear phosphoprotein 32 family member E	Anp32e	-0.215882	0.114141	-0.776198	-1.43148	-0.199781	0.361124	4.29685	0.00296148	0.00938858
Q9EQ61	Pescadillo homolog	Pes1	0.366435	0.704667	-0.385575	-0.782391	0.0774527	-1.01099	4.27957	0.00303724	0.00959835
Q5S006	Leucine-rich repeat serine/threonine-protein kinase 2	Lrrk2	-0.402568	-0.0409398	0.662978	0.868032	-0.077757	-4.15974	4.27783	0.00304498	0.0096152
Q61818	Retinoic acid-induced protein 1	Rai1	0.319708	0.0384767	-0.710773	-0.857493	-0.0926943	-1.27777	4.27353	0.00306419	0.00966824
P56212	cAMP-regulated phosphoprotein 19	Arpp19	-0.210679	-0.0502263	-0.545674	-1.03576	0.0396154	-0.496515	4.26944	0.00308254	0.00971851
Q9Z2N8	Actin-like protein 6A	Actl6a	-0.063612	0.220525	-0.119604	-0.720371	0.0638478	-0.944004	4.24912	0.00317562	0.00999622
P17095	High mobility group protein HMG-I/HMG-Y	Hmga1	0.524415	0.203345	-0.560661	-0.81392	-0.253608	-1.52746	4.24209	0.00320844	0.0100837
P62071	Ras-related protein R-Ras2	Rras2	0.0752911	0.191238	-0.243085	-0.492165	-0.442797	-1.12714	4.23687	0.00323308	0.0101372
Q61624	Zinc finger protein 148	Znf148	-0.0920477	-0.124442	-0.519339	-0.687851	-0.374014	1.4757	4.22313	0.00329886	0.0103273
Q07797	Galectin-3-binding protein	Lgals3bp	0.199659	0.399319	0.730349	0.850435	0.820077	-0.455059	4.21842	0.00332171	0.0103763
P52293	Importin subunit alpha-1	Kpna2	0.195989	0.112079	-0.254676	-0.106512	0.518929	-1.28704	4.21831	0.00332227	0.0103763
Q9JIW9	Ras-related protein Ral-B	Ralb	0.623954	0.704545	-0.17473	-0.484165	0.292752	-2.28977	4.21725	0.00332744	0.010378
Q3TW96	UDP-N-acetylhexosamine pyrophosphorylase-like protein 1	Uap1l1	-0.0624278	0.0969116	-0.166617	-0.407999	-0.101965	0.119215	4.21713	0.003328	0.010378
Q9DCG2	CD302 antigen	Cd302	-0.393887	0.018988	0.851998	1.36673	-0.0192761	-3.72306	4.21128	0.00335667	0.0104592
Q8CF89	TGF-beta-activated kinase 1 and MAP3K7-binding protein 1	Tab1	-0.235142	-0.0746805	0.286912	0.421543	0.105715	-2.41777	4.20941	0.00336592	0.0104799
Q8K4L3	Supervillin	Svil	0.160891	-0.0870189	0.807034	1.24567	0.468856	-0.661546	4.20084	0.0034085	0.0105878
Q9QXH4	Integrin alpha-X	Itgax	0.0574838	-0.00368058	-0.234325	-0.732654	-0.0818722	-1.36932	4.20006	0.00341239	0.0105916
Q80VJ3	5-hydroxymethyl-dUMP N-hydrolase	Dnph1	-0.197363	0.0332981	0.968176	1.45587	0.271036	-3.51454	4.19915	0.00341699	0.0105977
Q9CQF9	Prenylcysteine oxidase 1	Pcyox1	-0.353128	-0.126453	0.223007	0.507597	-0.0696883	-0.855753	4.19307	0.00344762	0.010666
Q99L88	Beta-1-syntrophin	Sntb1	-0.010126	-0.0483974	-0.222855	-0.255437	0.43348	-2.86099	4.19292	0.00344835	0.010666
Q6NSR8	Probable aminopeptidase NPEPL1	Npepl1	-0.0147137	0.00329001	-0.120048	-0.598739	-0.139369	-1.00204	4.19266	0.00344966	0.010666
Q9CXF0	Kynureninase	Kynu	0.00188666	0.370645	-0.0535924	-0.856787	-0.0288878	-0.866749	4.19057	0.00346029	0.0106846
P83882	Large ribosomal subunit protein eL42	Rpl36a	0.685796	0.329622	-0.712279	-0.898163	-0.0754323	-1.84807	4.19043	0.00346101	0.0106846
Q8CAS9	Protein mono-ADP-ribosyltransferase PARP9	Parp9	0.0234193	0.0804305	-0.278536	-0.495043	-0.202102	-1.22961	4.18482	0.0034896	0.0107645
C0HKG6	Ribonuclease T2-B	Rnaset2b	-0.0193796	-0.136082	0.51849	0.621762	0.115408	0.0381311	4.18014	0.00351372	0.0108306
Q91V76	Ester hydrolase C11orf54 homolog	4931406C07Rik	-0.0544558	0.273534	0.617322	0.690582	-0.118935	-1.06805	4.17522	0.00353921	0.0109008
Q01102	P-selectin	Selp	0.166467	-0.170834	-0.25686	-0.224792	0.772841	-0.571102	4.16871	0.00357322	0.0109971
Q9JIF0	Protein arginine N-methyltransferase 1	Prmt1	-0.0279506	0.20815	-0.258762	-0.541699	-0.182963	-0.209617	4.16744	0.00357987	0.0110091
Q91YE8	Synaptopodin-2	Synpo2	0.0474624	-0.276622	-0.620948	-0.80758	-0.22592	-0.000708	4.16677	0.00358342	0.0110115
O35685	Nuclear migration protein nudC	Nudc	-0.0136883	-0.0445693	-0.380859	-0.610063	-0.265353	-0.312277	4.16054	0.00361638	0.0110958
P97369	Neutrophil cytosol factor 4	Ncf4	0.163934	0.2998	-0.536666	-0.424056	-0.0263653	-1.73821	4.15021	0.00367176	0.0112484
Q8JZV7	N-acetylglucosamine-6-phosphate deacetylase	Amdhd2	-0.104166	0.0306693	-0.393105	-0.622424	-0.0283946	-0.972615	4.13371	0.00376202	0.0114549
P05622	Platelet-derived growth factor receptor beta	Pdgfrb	-0.0103137	-0.205158	0.158916	0.403249	-0.17435	-2.02506	4.12732	0.00379756	0.011528
P07607	Thymidylate synthase	Tyms	0.288534	0.410933	0.979714	1.54683	1.05658	-3.16146	4.12583	0.00380593	0.0115359
Q9JHF7	Hematopoietic prostaglandin D synthase	Hpgds	-0.280812	0.104739	1.11208	1.33593	0.0409808	-3.477	4.11924	0.00384304	0.0116396
Q8K2I3	Dimethylaniline monooxygenase [N-oxide-forming] 2	Fmo2	-0.382215	0.138318	0.850609	0.922503	0.111068	-2.77753	4.11705	0.00385543	0.0116683
Q8BQ47	Protein canopy homolog 4	Cnpy4	-0.172511	-0.16888	-0.611303	-0.805384	-0.0734654	-0.135676	4.11512	0.00386644	0.0116928
O09044	Synaptosomal-associated protein 23	Snap23	-0.246982	-0.0287309	-0.37968	-0.415225	0.040519	-0.667695	4.10208	0.00394149	0.0119107
P97311	DNA replication licensing factor MCM6	Mcm6	0.290219	0.305097	-0.245021	-0.32285	0.350212	-1.03039	4.10144	0.00394521	0.011913
P36371	Antigen peptide transporter 2	Tap2	0.341548	0.265654	-0.126573	-0.457334	0.0278229	-1.09366	4.09793	0.00396565	0.0119657
Q9QX11	Cytohesin-1	Cyth1	-0.04784	0.453543	-0.148935	-0.679104	-0.0718893	-1.20215	4.08651	0.00403306	0.0121599
Q7TSQ8	Pyruvate dehydrogenase phosphatase regulatory subunit, mitochondrial	Pdpr	0.181199	-0.108069	-0.926058	-0.963265	-0.479517	-0.957591	4.07849	0.00408105	0.0122861
Q3UE37	Ubiquitin-conjugating enzyme E2 Z	Ube2z	0.0836002	0.246181	-0.687718	-0.664981	0.167733	-2.42607	4.07568	0.00409801	0.0123279
Q6PGH2	Jupiter microtubule associated homolog 2	Jpt2	-0.071772	-0.495224	-0.929512	-1.07243	-0.156532	-1.01119	4.07339	0.00411193	0.0123605
Q9QYJ0	DnaJ homolog subfamily A member 2	Dnaja2	-0.0941049	0.142519	-0.239666	-0.583965	-0.0310005	-0.515423	4.072	0.00412035	0.0123765
Q9JIQ3	Diablo IAP-binding mitochondrial protein	Diablo	0.297654	-0.0632208	-0.507632	-0.785304	-0.351486	-2.10403	4.06701	0.00415082	0.0124587
A2BDX3	Adenylyltransferase and sulfurtransferase MOCS3	Mocs3	0.0569549	0.124244	-0.354399	-0.489398	-0.253825	0.172097	4.0663	0.00415521	0.0124625
P81069	GA-binding protein subunit beta-2	Gabpb2	-0.022019	0.00484161	-0.396321	-0.66663	-0.469187	-2.28362	4.0551	0.0042245	0.0126325
Q8K4Q8	Collectin-12	Colec12	-0.188104	-0.107434	0.486605	0.708116	0.177076	-1.65404	4.04031	0.0043179	0.0128812
Q8BSU7	MOB kinase activator 3A	Mob3a	0.245756	0.173576	-0.390897	-0.994488	-0.151137	-0.835216	4.03989	0.00432054	0.0128812
Q9CQE6	Histone chaperone ASF1A	Asf1a	-0.257868	-0.0884534	0.881239	1.11864	-0.0646939	-2.76043	4.02939	0.00438818	0.0130634
P28650	Adenylosuccinate synthetase isozyme 1	Adss1	-0.103515	0.0637869	0.632713	0.603092	0.428924	-1.40955	4.02734	0.00440155	0.0130935
P01642	Ig kappa chain V-V region L7	Gm10881	0.755683	0.817336	0.822371	1.93071	1.04296	0.696152	4.02638	0.00440776	0.0131022
P18608	Non-histone chromosomal protein HMG-14	Hmgn1	0.625304	0.584739	-0.428197	-0.925946	-0.237767	-0.974946	4.02067	0.00444519	0.0131939
P20693	Low affinity immunoglobulin epsilon Fc receptor	Fcer2	0.0802379	-0.169298	0.185376	0.485648	-0.00316518	-0.446685	4.01558	0.00447882	0.0132838
Q91V64	Isochorismatase domain-containing protein 1	Isoc1	-0.133979	-0.0347508	0.478608	0.516613	0.000998	-0.737867	4.01132	0.00450713	0.0133579
Q3UQA7	Selenoprotein H	Selenoh	0.0497562	0.101204	-0.428408	-1.11551	-0.231637	-0.91896	4.00044	0.00458039	0.013565
P62908	Small ribosomal subunit protein uS3	Rps3	0.0935226	0.161709	-0.246457	-0.424677	-0.0488168	1.11757	3.99557	0.0046135	0.0136485
Q9CWY8	Ribonuclease H2 subunit A	Rnaseh2a	0.071581	-0.11373	-0.924645	-0.864814	-0.511572	-1.89841	3.9953	0.00461539	0.0136485
O70566	Protein diaphanous homolog 2	Diaph2	-0.0896321	-0.13008	0.290039	0.345844	0.664184	-1.73646	3.98749	0.00466911	0.0137768
Q9JMG1	Endothelial differentiation-related factor 1	Edf1	0.135854	0.39957	-0.538671	-1.10405	-0.273097	-2.02116	3.98591	0.00468008	0.013799
Q99KI0	Aconitate hydratase, mitochondrial	Aco2	0.00102092	0.148279	-0.150745	-0.369735	0.0458726	0.543729	3.9835	0.00469684	0.0138374
P61922	4-aminobutyrate aminotransferase, mitochondrial	Abat	-0.390866	-0.260431	0.744516	1.24866	0.00634315	-4.24576	3.98304	0.00470003	0.0138374
Q8BIG7	Catechol O-methyltransferase domain-containing protein 1	Comtd1	0.4073	0.46295	-0.225	-0.610634	0.23383	-2.40925	3.97337	0.00476794	0.014027
Q8C6E0	Cilia- and flagella-associated protein 36	Cfap36	-0.271385	-0.132948	0.859276	1.36644	-0.0336585	-4.00022	3.96178	0.00485057	0.0142179
Q80ZW2	Protein THEM6	Them6	0.482714	0.729628	0.064481	-0.643916	0.204727	-2.01219	3.96014	0.00486244	0.0142423
P31938	Dual specificity mitogen-activated protein kinase kinase 1	Map2k1	0.0590321	0.049584	-0.411478	-0.849994	-0.0727513	-0.75667	3.95225	0.00491969	0.0143994
Q8C407	Protein YIPF4	Yipf4	-0.00714955	0.289371	-0.183422	-0.538121	0.0259451	-0.722794	3.95155	0.0049248	0.0144039
Q8BLR5	PH and SEC7 domain-containing protein 4	Psd4	-0.130976	-0.220487	0.488068	0.576129	0.063152	-1.86167	3.9491	0.00494276	0.0144197
Q5SUF2	Luc7-like protein 3	Luc7l3	-0.0769544	-0.105021	-0.541132	-0.918557	-0.357591	-1.53349	3.94856	0.00494674	0.0144197
Q9QYE6	Golgin subfamily A member 5	Golga5	-0.422405	-0.0849544	0.728158	1.01487	0.0977059	-0.0369894	3.9481	0.00495008	0.0144197
Q3V3V9	Capping protein, Arp2/3 and myosin-I linker protein 2	Carmil2	0.083808	-0.0613671	-0.310339	-0.598197	-0.00536955	2.3765	3.94787	0.00495183	0.0144197
Q99LF4	RNA-splicing ligase RtcB homolog	Rtcb	-0.166471	0.040054	-0.225921	-0.653198	-0.353372	-1.20676	3.9441	0.0049796	0.0144896
O35678	Monoglyceride lipase	Mgll	-0.190685	0.0927406	0.977006	1.29146	-0.0883555	-2.6313	3.94364	0.00498305	0.0144896
Q6ZQ82	Rho GTPase-activating protein 26	Arhgap26	0.0200868	-0.153795	0.395768	0.547187	1.1533	-1.04054	3.93787	0.00502593	0.0145931
O08547	Vesicle-trafficking protein SEC22b	Sec22b	0.0885283	0.114826	-0.205846	-0.386446	-0.122722	-0.816119	3.93666	0.00503498	0.0146087
P51432	1-phosphatidylinositol 4,5-bisphosphate phosphodiesterase beta-3	Plcb3	-0.524598	0.14022	0.750921	0.958846	0.375304	-2.99143	3.93546	0.00504393	0.0146241
Q69ZN7	Myoferlin	Myof	-0.0212628	-0.101277	-0.424141	-0.540874	-0.187542	-1.14185	3.92952	0.00508862	0.0147323
P97450	ATP synthase-coupling factor 6, mitochondrial	Atp5pf	-0.101816	-0.220114	-0.696104	-0.87376	0.0572321	0.206318	3.92575	0.00511726	0.0148046
A2AQ07	Tubulin beta-1 chain	Tubb1	-0.607311	-0.127856	0.755294	0.651283	0.290632	0.38259	3.91892	0.00516949	0.0149449
Q64697	Protein tyrosine phosphatase receptor type C-associated protein	Ptprcap	0.510541	0.456252	-0.0525322	-0.594186	0.349096	0.0785776	3.91512	0.0051988	0.0150188
Q8C6G8	WD repeat-containing protein 26	Wdr26	-0.352655	0.0437833	0.736018	0.974888	-0.116563	-2.79233	3.91456	0.00520312	0.0150204
Q8BJS4	SUN domain-containing protein 2	Sun2	0.00202356	0.131097	-0.248639	-0.595926	-0.329702	0.146517	3.91326	0.00521317	0.0150386
Q99LC5	Electron transfer flavoprotein subunit alpha, mitochondrial	Etfa	-0.163483	-0.0500766	-0.247158	-0.53053	-0.16778	0.480441	3.91147	0.0052271	0.0150679
Q9D2C7	Bax inhibitor 1	Tmbim6	0.343828	0.368626	-0.572046	-0.605665	0.241353	-1.59771	3.90581	0.00527127	0.0151625
Q9D6F9	Tubulin beta-4A chain	Tubb4a	0.0554001	0.660227	2.20041	2.65404	0.487617	0.0122074	3.90517	0.00527625	0.0151659
Q9DCF9	Translocon-associated protein subunit gamma	Ssr3	0.0479961	0.283604	-0.159356	-0.794323	0.417522	0.0468265	3.90312	0.00529242	0.0152015
Q9CQ92	Mitochondrial fission 1 protein	Fis1	0.220474	0.252338	-0.568341	-0.562759	-0.0965434	-0.316794	3.90123	0.00530731	0.0152333
Q9D6V8	Polyadenylate-binding protein-interacting protein 2	Paip2	-0.531198	0.279655	0.791557	1.35477	0.064475	-3.74841	3.8997	0.00531937	0.0152534
Q8CCH2	NHL repeat-containing protein 3	Nhlrc3	0.0411857	0.533199	-0.166757	-0.0515611	0.836467	-1.75997	3.89938	0.00532193	0.0152534
O35841	Apoptosis inhibitor 5	Api5	-0.0633636	-0.0356855	-0.459945	-0.722875	-0.319507	-0.47518	3.89789	0.00533379	0.0152655
Q9DBX3	Sushi domain-containing protein 2	Susd2	-0.0494322	0.0615862	0.263743	0.331219	-0.15239	-0.936788	3.89399	0.00536479	0.0153433
O88271	Craniofacial development protein 1	Cfdp1	0.049187	-0.20639	-0.5153	-1.01246	-0.371942	-1.89139	3.88873	0.00540702	0.015453
Q8R344	Coiled-coil domain-containing protein 12	Ccdc12	-0.400257	-0.354818	-0.0192704	0.166313	-0.316093	-1.15247	3.88701	0.00542082	0.0154814
Q3U1F9	Phosphoprotein associated with glycosphingolipid-enriched microdomains 1	Pag1	-0.21172	-0.329396	-0.654735	-0.913865	-0.557204	-1.40334	3.88531	0.00543464	0.0155098
Q8VEH3	ADP-ribosylation factor-like protein 8A	Arl8a	0.140276	0.270482	-0.404694	-0.650045	0.370468	0.0658681	3.88355	0.0054489	0.0155394
Q9Z2E1	Methyl-CpG-binding domain protein 2	Mbd2	0.181922	0.321843	-0.0533423	-0.591247	-0.0299651	-0.784723	3.88246	0.0054577	0.0155535
Q9DCG9	Multifunctional methyltransferase subunit TRM112-like protein	Trmt112	-0.0102171	0.0493219	-0.152828	-0.74452	-0.0652566	0.390413	3.88051	0.00547357	0.0155831
Q921F2	TAR DNA-binding protein 43	Tardbp	-0.0461643	0.131392	-0.348656	-0.72126	-0.318181	-0.522649	3.88023	0.00547589	0.0155831
Q64131	Runt-related transcription factor 3	Runx3	0.139349	0.37155	-0.250404	-0.590587	-0.179935	-2.03992	3.87314	0.00553402	0.0157374
Q921L5	Conserved oligomeric Golgi complex subunit 2	Cog2	0.139292	0.251642	-0.278219	-0.328778	-0.108771	1.62023	3.87168	0.00554608	0.0157605
Q01320	DNA topoisomerase 2-alpha	Top2a	-0.339546	0.0819647	0.781967	0.634979	0.0347546	-0.273849	3.86534	0.00559873	0.0158988
Q8R480	Nuclear pore complex protein Nup85	Nup85	0.502373	0.467987	0.105011	-0.278771	0.00441491	0.0961409	3.85848	0.00565628	0.0160192
Q9JMD0	BUB3-interacting and GLEBS motif-containing protein ZNF207	Znf207	-0.088629	-0.206505	-0.595791	-0.806724	-0.167751	-0.558998	3.85847	0.00565636	0.0160192
Q9D7A8	Armadillo repeat-containing protein 1	Armc1	-0.403842	-0.159139	0.899338	1.35155	0.00820167	-3.7024	3.85838	0.00565714	0.0160192
Q60936	Atypical kinase COQ8A, mitochondrial	Coq8a	-0.0537703	0.363489	-0.153328	-0.624997	-0.00669938	-0.530424	3.85569	0.00567984	0.0160721
Q9DC70	NADH dehydrogenase [ubiquinone] iron-sulfur protein 7, mitochondrial	Ndufs7	0.465927	0.464813	0.126301	-0.0588721	0.227189	-1.59215	3.84677	0.00575592	0.0162644
Q9JLQ2	ARF GTPase-activating protein GIT2	Git2	-0.440151	-0.296646	0.0653137	0.328603	-0.36065	-1.29326	3.82455	0.00595002	0.0167689
Q62108	Disks large homolog 4	Dlg4	0.682296	0.607326	-0.460105	-1.00879	-0.0360405	-0.971208	3.82441	0.00595121	0.0167689
Q8BXC6	COMM domain-containing protein 2	Commd2	0.00802222	0.0267951	-0.319066	-0.560858	-0.162332	-1.51363	3.80805	0.0060985	0.0171598
Q8CG48	Structural maintenance of chromosomes protein 2	Smc2	-0.209056	0.0613853	0.615344	0.869656	0.0944647	-2.46038	3.80514	0.00612505	0.0172224
Q9DC50	Peroxisomal carnitine O-octanoyltransferase	Crot	-0.433584	0.193621	0.709509	0.923447	0.281668	-2.20064	3.80177	0.00615593	0.0172971
Q9ERF3	Superkiller complex protein 8	Skic8	-0.19583	0.121336	-0.433518	-0.654419	-0.00267872	-1.33395	3.7991	0.00618056	0.017353
P35831	Tyrosine-protein phosphatase non-receptor type 12	Ptpn12	-0.25492	-0.362843	-0.338513	-0.466931	0.168041	-1.02366	3.79868	0.00618451	0.017353
P62862	Ubiquitin-like FUBI-ribosomal protein eS30 fusion protein	Fau	0.247872	0.479023	-0.226933	-0.654397	-0.0239569	1.74728	3.7978	0.00619258	0.0173635
E9Q1P8	Interferon regulatory factor 2-binding protein 2	Irf2bp2	0.162276	-0.320274	-0.352744	-0.560186	-0.199795	-2.01591	3.79138	0.00625236	0.0175066
P62858	Small ribosomal subunit protein eS28	Rps28	0.0573773	0.135559	-0.333006	-0.430699	0.143251	1.32098	3.78931	0.00627173	0.0175457
Q62241	U1 small nuclear ribonucleoprotein C	Snrpc	0.490997	0.399077	-0.249681	-0.416061	-0.0981624	-2.14207	3.78895	0.00627509	0.0175457
Q8VCA8	Secernin-2	Scrn2	0.217706	0.148163	0.598479	0.958473	0.421047	-0.372074	3.78626	0.0063004	0.0176042
Q9CRD2	ER membrane protein complex subunit 2	Emc2	0.00057	-0.11731	-0.416514	-1.0577	0.118229	-0.994801	3.78483	0.00631388	0.0176296
P27546	Microtubule-associated protein 4	Map4	-0.185935	-0.196424	-0.655864	-0.825937	-0.281627	-1.01875	3.78401	0.00632163	0.0176389
Q99LP6	GrpE protein homolog 1, mitochondrial	Grpel1	-0.0668109	0.0365947	-0.246759	-0.413727	0.138575	0.12351	3.78234	0.00633747	0.0176708
P04202	Transforming growth factor beta-1 proprotein	Tgfb1	-0.126541	-0.184522	0.785559	0.64565	0.0841189	-1.02969	3.78181	0.0063425	0.0176725
Q505B7	Protein archease	Zbtb8os	-0.111418	0.0989123	-0.219583	-0.515873	-0.0620223	0.211817	3.77491	0.00640829	0.0178434
Q9D8X2	Coiled-coil domain-containing protein 124	Ccdc124	0.288123	0.179563	-0.483759	-0.676663	0.0284921	-1.48887	3.77383	0.00641866	0.0178599
Q6A026	Sister chromatid cohesion protein PDS5 homolog A	Pds5a	0.108183	0.213913	-0.321065	-0.909454	-0.226073	-2.02136	3.77279	0.00642864	0.0178752
Q9ERZ0	Hemogen	Hemgn	0.340071	0.425733	0.0248835	-0.302439	0.485319	-1.01456	3.77152	0.00644085	0.0178967
Q505F5	Leucine-rich repeat-containing protein 47	Lrrc47	0.0150245	0.226954	-0.223684	-0.382284	0.107619	-1.17866	3.76946	0.00646081	0.0179381
O08749	Dihydrolipoyl dehydrogenase, mitochondrial	Dld	0.105938	0.163144	-0.262653	-0.527322	-0.0309564	-0.047456	3.76906	0.00646469	0.0179381
Q8CBW3	Abl interactor 1	Abi1	-0.239225	-0.352592	-0.443898	-0.772109	-0.626121	-0.769111	3.76685	0.00648604	0.0179724
Q9D328	Novel acetylcholine receptor chaperone	Tmem35a	-0.0868821	0.193174	-0.428295	-0.780188	-0.188172	-1.43613	3.75741	0.00657841	0.0182157
Q8R1G2	Carboxymethylenebutenolidase homolog	Cmbl	-0.200754	0.0881922	0.329144	0.981106	-0.100703	-2.14037	3.75669	0.00658545	0.0182226
Q9ES52	Phosphatidylinositol 3,4,5-trisphosphate 5-phosphatase 1	Inpp5d	-0.00573625	-0.00329574	-0.237286	-0.583006	-0.269142	-0.881673	3.75044	0.00664743	0.0183814
P26952	Interleukin-3 receptor subunit alpha	Il3ra	-0.331433	0.145711	0.913118	1.89283	0.0916213	-3.23132	3.74266	0.00672535	0.0185841
Q9CZX8	Small ribosomal subunit protein eS19	Rps19	0.198888	0.285292	-0.217943	-0.414897	0.058706	0.0156514	3.73806	0.00677192	0.0186998
Q62393	Tumor protein D52	Tpd52	-0.128213	-0.176906	-0.641424	-0.786452	-0.143942	0.563561	3.7336	0.0068173	0.0187992
Q9D903	Probable rRNA-processing protein EBP2	Ebna1bp2	-0.0667427	-0.139609	0.575742	0.56374	0.259776	-1.00558	3.73088	0.00684519	0.0188631
D3Z7P3	Glutaminase kidney isoform, mitochondrial	Gls	0.0376372	-0.00888243	-0.133617	-0.474667	-0.0928335	-1.53121	3.7276	0.00687892	0.018943
Q8R0H9	ADP-ribosylation factor-binding protein GGA1	Gga1	-0.578597	-0.0319169	0.828617	1.2357	-0.157154	-3.57428	3.72443	0.00691175	0.0190204
Q00899	Transcriptional repressor protein YY1	Yy1	0.0765684	0.59715	-0.352627	-0.583105	0.075976	-1.32716	3.71734	0.00698556	0.0192099
P32020	Sterol carrier protein 2	Scp2	0.0791632	0.0420307	-0.319737	-0.360616	-0.131368	0.0707875	3.71518	0.00700832	0.0192332
Q8BPU7	Engulfment and cell motility protein 1	Elmo1	0.0162547	0.287159	-0.180815	-0.649149	-0.234983	-0.906405	3.71076	0.00705493	0.0193479
Q9JJ80	Ribosome production factor 2 homolog	Rpf2	-0.50825	0.0837027	0.560067	0.824139	-0.0356866	-3.9899	3.70708	0.00709396	0.0194416
Q99M28	RNA-binding protein with serine-rich domain 1	Rnps1	0.160399	-0.0819103	-0.484653	-0.894353	-0.29153	-1.08014	3.69771	0.00719443	0.01969
Q8K3X4	Probable E3 ubiquitin-protein ligase IRF2BPL	Irf2bpl	-0.673611	-0.416211	0.286795	0.354477	-0.555547	-2.8115	3.69521	0.00722153	0.0197507
P70227	Inositol 1,4,5-trisphosphate receptor type 3	Itpr3	-0.215982	0.0445416	-0.408094	-0.677744	-0.281431	-1.67391	3.68893	0.00728997	0.0199243
Q9CX60	Protein LBH	Lbh	-0.266769	-0.186766	-0.982021	-1.26386	0.00850809	-1.68264	3.688	0.00730016	0.0199302
Q8BJW6	Eukaryotic translation initiation factor 2A	Eif2a	0.100125	0.0646908	-0.264007	-0.44	-0.102167	-1.2594	3.68782	0.00730209	0.0199302
P70387	Hereditary hemochromatosis protein homolog	Hfe	-0.41975	0.0401755	0.926533	1.17923	-0.440417	-3.45239	3.686	0.00732207	0.0199711
G3XA59	Transforming growth factor beta activator LRRC32	Lrrc32	-0.313401	-0.232928	0.658213	0.783833	0.262101	-3.80522	3.6824	0.00736184	0.0200659
Q99L20	Glutathione S-transferase theta-3	Gstt3	-0.190576	0.371143	0.826898	0.306931	0.169896	-1.45612	3.67951	0.00739387	0.0201395
Q9Z1E4	Glycogen [starch] synthase, muscle	Gys1	0.410302	0.413304	-0.394789	-0.800113	0.0174411	3.3388	3.67733	0.00741813	0.0201918
Q6ZQI3	Malectin	Mlec	0.000126	0.0588095	-0.221801	-0.394543	0.0403687	-0.237705	3.67407	0.00745446	0.0202769
O70503	Very-long-chain 3-oxoacyl-CoA reductase	Hsd17b12	-0.105842	0.119792	-0.47359	-0.660022	-0.0766078	-0.717201	3.67053	0.00749428	0.0203576
O54724	Caveolae-associated protein 1	Cavin1	-0.189904	-0.234571	0.116262	0.27795	-0.00707487	-0.496646	3.6698	0.00750257	0.0203663
Q8QZY9	Splicing factor 3B subunit 4	Sf3b4	-0.188718	0.00303688	-0.297594	0.3516	-0.586874	-0.276506	3.66613	0.00754405	0.020465
Q91Z98	Chitinase-like protein 4	Chil4	0.419595	0.951651	0.195644	-1.00623	-0.327559	2.57344	3.66184	0.00759279	0.0205694
Q3UZA1	CapZ-interacting protein	Rcsd1	0.116844	-0.103647	-0.538147	-1.04863	-0.50045	-2.02455	3.66092	0.00760333	0.0205766
P01899	H-2 class I histocompatibility antigen, D-B alpha chain	H2-D1	0.0109792	0.0895747	-0.20703	-0.412009	0.00384419	1.04968	3.66071	0.00760573	0.0205766
Q9QZD8	Mitochondrial dicarboxylate carrier	Slc25a10	0.402973	0.372294	-0.271208	-0.437937	0.0745198	-2.30751	3.65895	0.0076259	0.020615
Q68FH4	N-acetylgalactosamine kinase	Galk2	-0.0366264	0.436548	0.162183	-0.383337	0.0749744	-1.2269	3.65857	0.00763023	0.020615
Q9CQ19	Myosin regulatory light polypeptide 9	Myl9	-0.396207	-0.31192	0.0510805	0.0476977	-0.180182	0.321774	3.65178	0.00770862	0.0207847
Q64478	Histone H2B type 1-H	H2bc9	0.569083	0.617547	-0.324555	-0.796289	-0.207033	-1.32555	3.64739	0.00775962	0.020902
Q9CSU0	Regulation of nuclear pre-mRNA domain-containing protein 1B	Rprd1b	-0.0690492	0.226532	-0.148132	-0.555673	-0.325731	0.0356206	3.64697	0.00776454	0.020902
Q8K3A9	7SK snRNA methylphosphate capping enzyme	Mepce	0.313478	-0.111563	-0.580967	-0.696221	-0.0151367	-2.59408	3.6467	0.00776776	0.020902
Q9CQ69	Cytochrome b-c1 complex subunit 8	Uqcrq	0.0402734	-0.0348984	-0.366683	-0.912505	-0.314005	-0.810778	3.64297	0.00781145	0.0210054
Q8CCS6	Polyadenylate-binding protein 2	Pabpn1	-0.035289	0.275297	-0.254327	-0.581802	-0.0140255	0.738996	3.63958	0.0078514	0.0210845
Q9ER38	Torsin-3A	Tor3a	-0.329371	0.0340644	0.371774	0.947369	0.0323933	-2.35357	3.63827	0.00786684	0.0211118
P01901	H-2 class I histocompatibility antigen, K-B alpha chain	H2-K1	0.0190632	0.151362	-0.379146	-0.589507	-0.0473863	-0.29864	3.63748	0.00787624	0.0211229
Q924C1	Exportin-5	Xpo5	-0.741496	-1.42357	0.72165	1.64656	0.0176171	3.04147	3.63385	0.00791945	0.0212104
P09803	Cadherin-1	Cdh1	0.173527	0.243312	-0.189532	0.612686	0.2412	-0.576016	3.62271	0.00805343	0.0215548
Q9D0B0	Serine/arginine-rich splicing factor 9	Srsf9	-0.0400699	0.0541006	-0.309178	-0.383114	-0.110704	-0.368122	3.61978	0.00808903	0.0216211
O88796	Ribonuclease P protein subunit p30	Rpp30	-0.263597	0.0745382	1.1278	1.47561	-0.111319	-2.79016	3.61585	0.00813706	0.021735
Q3TCJ1	BRISC complex subunit Abraxas 2	Abraxas2	0.134393	0.176748	-0.21956	-0.377499	-0.0374004	-1.1521	3.61127	0.00819339	0.0218563
Q9WUP7	Ubiquitin carboxyl-terminal hydrolase isozyme L5	Uchl5	0.211268	0.198093	-0.182948	-0.220988	0.235998	-0.548743	3.61034	0.00820488	0.0218724
Q99L04	Dehydrogenase/reductase SDR family member 1	Dhrs1	0.209912	0.276052	-0.314973	-0.549366	0.118041	-0.859088	3.60737	0.00824169	0.0219559
P20060	Beta-hexosaminidase subunit beta	Hexb	0.0993041	0.0740697	-0.270234	-0.308034	-0.0710905	0.626568	3.603	0.00829617	0.0220864
O08810	116 kDa U5 small nuclear ribonucleoprotein component	Eftud2	-0.0353818	0.120957	-0.187642	-0.523012	-0.295643	-0.729172	3.60001	0.00833361	0.0221713
Q9DD18	D-aminoacyl-tRNA deacylase 1	Dtd1	0.289261	0.14959	-0.535487	-0.600006	0.1258	-2.67729	3.59854	0.00835214	0.0222058
Q9EPV8	Ubiquitin-like protein 5	Ubl5	0.452195	0.376468	-0.382115	-0.781771	-0.159311	-0.87745	3.59396	0.00841001	0.0223448
P56400	Platelet glycoprotein Ib beta chain	Gp1bb	-0.247221	-0.187162	0.129045	-0.323929	0.577129	0.629337	3.58493	0.00852524	0.022636
Q9WVQ5	Methylthioribulose-1-phosphate dehydratase	Apip	-0.408337	-0.410554	-0.148733	0.409213	-0.943033	-1.34089	3.58404	0.00853671	0.0226514
O70309	Integrin beta-5	Itgb5	-0.312897	0.341367	1.02928	1.32609	0.10259	-3.68833	3.58025	0.00858568	0.0227663
Q03958	Prefoldin subunit 6	Pfdn6	-0.104189	-0.027733	-0.337463	-0.498184	0.0672837	0.66905	3.5789	0.0086032	0.0227902
Q8VCC9	Spondin-1	Spon1	0.000601	0.112935	-0.100949	0.585565	0.0979849	-1.03113	3.57868	0.0086061	0.0227902
Q9D853	EEF1A lysine methyltransferase 2	Eef1akmt2	0.062751	-0.539379	0.509298	0.990683	0.0445848	-5.06749	3.57493	0.00865481	0.0229041
Q9Z0R6	Intersectin-2	Itsn2	0.30323	0.04675	-0.217684	-0.495704	-0.06785	-1.92032	3.57401	0.00866692	0.022921
Q9D1P4	Cysteine and histidine-rich domain-containing protein 1	Chordc1	-0.0264247	0.218154	-0.32313	-1.8099	-0.172504	-0.840456	3.5721	0.00869188	0.0229718
Q9D172	Glutamine amidotransferase-like class 1 domain-containing protein 3, mitochondrial	Gatd3	0.21817	0.32489	-0.119067	-0.350165	-0.065107	0.227398	3.57115	0.00870438	0.0229897
O35405	5'-3' exonuclease PLD3	Pld3	0.14104	0.396161	-0.0689281	-0.0482761	-0.107693	-0.166044	3.57015	0.00871748	0.0230091
Q8VDF3	Death-associated protein kinase 2	Dapk2	-0.243018	0.295734	0.800465	0.843081	-0.0500329	-2.42812	3.56783	0.00874812	0.0230748
Q6P5E6	ADP-ribosylation factor-binding protein GGA2	Gga2	-0.165573	0.066954	1.04776	1.26973	-0.118299	-2.53649	3.55601	0.00890561	0.0234747
Q3U1J4	DNA damage-binding protein 1	Ddb1	0.00153517	0.116724	-0.222102	-0.485757	-0.160187	-0.346164	3.54969	0.00899103	0.0236843
P61924	Coatomer subunit zeta-1	Copz1	-0.01054	0.167497	-0.214569	-0.501567	-0.0140921	0.138805	3.54281	0.00908505	0.0239162
Q8BZR9	Nuclear cap-binding protein subunit 3	Ncbp3	0.0136297	-0.0861062	-0.164925	-0.550597	-0.174441	-0.821348	3.54114	0.00910799	0.0239608
Q8VCI5	Peroxisomal biogenesis factor 19	Pex19	-0.518852	0.104577	0.600376	0.803294	-0.056268	-3.43625	3.5384	0.00914576	0.0240444
Q9D287	Pre-mRNA-splicing factor SPF27	Bcas2	-0.0899231	0.192534	-0.358576	-0.582104	-0.188402	-0.501258	3.5374	0.00915953	0.0240521
O55029	Coatomer subunit beta'	Copb2	-0.0724953	0.0617938	-0.169221	-0.53095	-0.0645175	-0.1072	3.53693	0.00916604	0.0240521
Q9CZ13	Cytochrome b-c1 complex subunit 1, mitochondrial	Uqcrc1	0.121847	0.287791	-0.18417	-0.33881	0.0509695	-0.0595865	3.53655	0.00917129	0.0240521
Q9D8X1	Copper homeostasis protein cutC homolog	Cutc	-0.114438	0.176778	-0.211046	-0.639626	-0.370937	-1.15621	3.53645	0.00917273	0.0240521
O09110	Dual specificity mitogen-activated protein kinase kinase 3	Map2k3	-0.415483	0.0241752	0.816178	1.41455	-0.0107164	-3.70053	3.53597	0.00917939	0.0240539
Q9ER00	Syntaxin-12	Stx12	0.267723	0.362527	-0.0962735	-0.467674	0.0911674	0.0755704	3.53356	0.0092129	0.0241259
Q78HU7	Glycophorin-C	Gypc	0.311495	0.963756	1.93287	1.14894	0.907201	2.57905	3.53253	0.00922727	0.0241477
Q99MK8	Beta-adrenergic receptor kinase 1	Grk2	-0.0342555	0.236616	-0.204541	-0.699734	-0.0565663	-0.458808	3.53172	0.00923859	0.0241615
Q6V3W6	Dynein regulatory complex subunit 7	Drc7	-0.0558885	0.317567	0.553565	0.35916	0.114532	1.87254	3.53032	0.00925812	0.0241968
O08738	Caspase-6	Casp6	0.146441	0.0761141	-0.182857	-0.459891	-0.440544	-1.24703	3.52646	0.00931236	0.0243227
P11928	2'-5'-oligoadenylate synthase 1A	Oas1a	0.0960563	-0.629053	0.57506	1.10798	-0.257849	-5.00834	3.51925	0.00941441	0.0245534
P70698	CTP synthase 1	Ctps1	-0.353734	-0.0805208	1.11436	1.48361	0.0443224	-3.4537	3.51892	0.00941907	0.0245534
Q9D1Q6	Endoplasmic reticulum resident protein 44	Erp44	0.00873531	0.0959019	-0.0670392	-0.365743	0.22873	-0.436255	3.51843	0.00942606	0.0245556
P03921	NADH-ubiquinone oxidoreductase chain 5	Mtnd5	-0.486252	-0.094069	0.765008	1.27446	-0.304037	-3.69545	3.51693	0.00944747	0.0245954
O54819	Tissue factor pathway inhibitor	Tfpi	0.226021	0.0680216	0.606059	0.96688	0.452599	-1.55072	3.50952	0.00955392	0.0248563
Q0GNC1	Inverted formin-2	Inf2	-0.0551736	-1.41012	-0.169709	0.334952	-0.369076	-2.12273	3.50871	0.00956567	0.0248708
Q8BVQ5	Protein phosphatase methylesterase 1	Ppme1	0.233513	0.333783	-0.0331512	-0.520671	0.141715	-1.07749	3.49246	0.00980384	0.0254404
P62889	Large ribosomal subunit protein eL30	Rpl30	0.518868	0.185567	-0.0913789	-0.388538	-0.00257441	-0.671462	3.48703	0.00988475	0.0256338
Q9JKC8	AP-3 complex subunit mu-1	Ap3m1	-0.00583757	0.0633005	-0.0866923	-0.561541	-0.165891	-1.09857	3.48358	0.00993657	0.0257515
Q91ZR2	Sorting nexin-18	Snx18	0.179626	0.477999	1.1001	1.16508	0.0988921	-0.804788	3.48103	0.00997506	0.0258345
P20491	High affinity immunoglobulin epsilon receptor subunit gamma	Fcer1g	0.256716	0.0622484	-0.443716	-0.492901	0.184745	-1.38227	3.47948	0.0099985	0.0258652
Q3UJU9	Regulator of microtubule dynamics protein 3	Rmdn3	-0.204151	0.24682	0.899123	1.06626	0.220058	-1.60211	3.47939	0.00999984	0.0258652
Q9WUX5	Inositol 1,4,5-triphosphate receptor associated 1	Irag1	-0.0832527	-0.0583521	0.443169	0.521538	0.601204	-1.85263	3.47628	0.0100471	0.0259707
Q7TMK9	Heterogeneous nuclear ribonucleoprotein Q	Syncrip	0.0374387	0.242706	-0.227951	-0.469022	-0.0521369	-0.319936	3.47546	0.0100596	0.0259862
Q64695	Endothelial protein C receptor	Procr	-0.51626	-0.130438	1.33245	1.56339	-0.281822	-1.56879	3.47447	0.0100747	0.0260084
Q99J09	Methylosome protein WDR77	Wdr77	0.0209265	0.374684	-0.266599	-0.445954	0.252893	-1.21037	3.47143	0.0101212	0.0261115
Q6P8I4	PEST proteolytic signal-containing nuclear protein	Pcnp	-0.00110315	-0.198042	-0.84284	-1.21744	-0.314774	-0.937602	3.46156	0.0102737	0.0264217
Q8VD62	UPF0696 protein C11orf68 homolog	Bles03	-0.277814	-0.0494644	-0.23349	-0.813449	-0.315482	-0.696634	3.46152	0.0102744	0.0264217
O35459	Delta(3,5)-Delta(2,4)-dienoyl-CoA isomerase, mitochondrial	Ech1	0.191098	0.198396	-0.207232	-0.14457	-0.135078	-1.32407	3.45982	0.0103008	0.0264728
Q8K2X3	CST complex subunit STN1	Stn1	-0.0408113	0.315884	-0.192172	-0.357195	-0.263057	-2.05414	3.45553	0.010368	0.0266283
Q9D0F3	Protein ERGIC-53	Lman1	0.0015002	-0.158268	-0.389384	-0.559598	-0.0177837	0.747067	3.45205	0.0104229	0.0267349
Q8R464	Cell adhesion molecule 4	Cadm4	-0.00416065	-0.0513983	-0.0999049	0.515952	0.0345837	-0.772123	3.4483	0.0104824	0.0268703
P61327	Protein mago nashi homolog	Magoh	0.0319501	0.11056	-0.378631	-0.942932	0.0421578	-1.07022	3.44617	0.0105163	0.02694
Q80UG5	Septin-9	Septin9	0.121896	0.107412	-0.149209	-0.301876	-0.0223707	-0.369144	3.43635	0.0106741	0.0273184
Q8VDN2	Sodium/potassium-transporting ATPase subunit alpha-1	Atp1a1	0.047425	0.123973	-0.144206	-0.342455	-0.0128561	-0.326523	3.43613	0.0106777	0.0273184
P08775	DNA-directed RNA polymerase II subunit RPB1	Polr2a	0.2663	0.00980797	-0.124351	-0.35053	-0.0798711	-0.439603	3.43522	0.0106923	0.0273385
P39447	Tight junction protein ZO-1	Tjp1	0.0608366	-0.0455228	0.593767	1.11606	-0.274523	-2.34042	3.42988	0.0107793	0.0275212
O55101	Synaptogyrin-2	Syngr2	-0.278895	-0.365389	-0.781495	-1.01606	-0.493285	0.22872	3.42986	0.0107798	0.0275212
Q9ET22	Dipeptidyl peptidase 2	Dpp7	-0.154373	-0.00323095	0.476675	0.514427	-0.104851	-1.28991	3.42957	0.0107844	0.0275212
Q9CWK3	CD2 antigen cytoplasmic tail-binding protein 2	Cd2bp2	-0.252916	-0.306424	-0.549672	-0.85793	-0.374756	-1.26873	3.42753	0.0108179	0.027589
O88851	Putative hydrolase RBBP9	Rbbp9	-0.254917	-0.0278238	0.24057	0.320927	-0.240415	-0.324838	3.42699	0.0108268	0.0275943
P56380	Bis(5'-nucleosyl)-tetraphosphatase [asymmetrical]	Nudt2	-0.199529	-0.210653	1.33505	1.42126	-0.199891	-3.38838	3.4202	0.0109389	0.0278622
Q8VC31	Coiled-coil domain-containing protein 9	Ccdc9	0.0701599	1.3511	-0.108095	-0.0180841	0.259392	-0.255757	3.4121	0.0110743	0.0281891
P53762	Aryl hydrocarbon receptor nuclear translocator	Arnt	-0.287663	-0.306352	0.702696	0.737818	0.0368103	2.03116	3.41002	0.0111094	0.0282606
P26350	Prothymosin alpha	Ptma	0.402694	0.324566	-0.786075	-1.30391	-0.557198	0.0702569	3.40915	0.011124	0.0282797
Q8R050	Eukaryotic peptide chain release factor GTP-binding subunit ERF3A	Gspt1	-0.0145675	-0.0531403	-0.293906	-0.328684	-0.0807767	-0.849778	3.40455	0.011202	0.0284238
Q78JT3	3-hydroxyanthranilate 3,4-dioxygenase	Haao	0.0160876	-0.157498	-0.153218	-0.864294	-0.153648	-1.38213	3.40398	0.0112118	0.0284306
P08003	Protein disulfide-isomerase A4	Pdia4	0.0966451	0.200841	-0.173055	-0.295417	0.295333	1.03224	3.39916	0.0112942	0.0286213
Q9Z0P5	Twinfilin-2	Twf2	0.0694697	0.247184	-0.208859	-0.557676	-0.133243	-0.681163	3.39874	0.0113013	0.0286213
Q9QYB1	Chloride intracellular channel protein 4	Clic4	0.00135627	0.18374	-0.239178	-0.243496	-0.0337097	0.256892	3.39747	0.0113232	0.0286588
Q8BFZ3	Beta-actin-like protein 2	Actbl2	-0.494232	-0.264453	-1.0443	-1.00933	-0.95549	-0.0479558	3.39383	0.011386	0.0287995
O70145	Neutrophil cytosol factor 2	Ncf2	0.0400825	0.232128	-0.540145	-0.470838	-0.183189	-0.418754	3.39109	0.0114334	0.0289012
P14901	Heme oxygenase 1	Hmox1	0.400913	0.451405	-0.0312269	0.0157675	-0.0258461	0.646183	3.38746	0.0114967	0.0290245
P19426	Negative elongation factor E	Nelfe	0.0353045	0.170191	-0.354392	-0.50411	-0.0408649	0.412029	3.38505	0.0115389	0.0291127
Q8BTJ4	Bis(5'-adenosyl)-triphosphatase enpp4	Enpp4	-0.236631	0.294411	0.797529	0.988356	0.254668	-2.02848	3.38292	0.0115764	0.029189
Q5M8N0	CB1 cannabinoid receptor-interacting protein 1	Cnrip1	-0.386944	-0.0502898	0.89068	1.14355	-0.214337	-3.13298	3.38209	0.0115909	0.0292071
Q64475	Histone H2B type 1-B	H2bc3	0.566436	0.637475	-0.453803	-0.82753	-0.045051	-3.843	3.38083	0.0116132	0.0292447
P35979	Large ribosomal subunit protein uL11	Rpl12	0.439067	0.655238	0.0502054	0.0182878	0.213017	2.71098	3.37478	0.0117206	0.0294967
Q8VDI1	Epithelial-stromal interaction protein 1	Epsti1	0.215397	0.296136	-0.694125	-0.445262	0.226569	-2.15865	3.37117	0.0117851	0.0296405
Q62311	Transcription initiation factor TFIID subunit 6	Taf6	0.0691073	0.221681	-0.260315	-0.163566	0.992823	-1.32784	3.37065	0.0117944	0.0296452
Q9EQN3	TSC22 domain family protein 4	Tsc22d4	-0.15617	-0.247017	-0.441829	-0.746535	-0.0884244	-1.45546	3.36796	0.0118428	0.0297481
P62743	AP-2 complex subunit sigma	Ap2s1	0.429548	0.443786	0.0869541	-0.125076	0.196474	-0.782131	3.36713	0.0118578	0.0297671
Q9JKV1	Proteasomal ubiquitin receptor ADRM1	Adrm1	0.600072	0.488484	-0.452506	-0.659182	0.0809914	-2.95183	3.36316	0.0119295	0.0299285
Q3U1Z5	G-protein-signaling modulator 3	Gpsm3	-0.163768	-0.161822	-0.631751	-1.37725	-0.233353	-0.283624	3.3624	0.0119433	0.0299443
Q63943	Myocyte-specific enhancer factor 2D	Mef2d	-0.0214918	0.104248	0.924262	1.03675	-0.17129	-0.335583	3.36076	0.0119731	0.0300002
Q9D1D4	Transmembrane emp24 domain-containing protein 10	Tmed10	0.081382	0.0827505	-0.153776	-0.373599	0.0730377	0.112256	3.35959	0.0119945	0.0300116
Q569Z5	Probable ATP-dependent RNA helicase DDX46	Ddx46	0.119861	0.1998	0.519742	0.917399	0.0441686	-0.895247	3.35899	0.0120054	0.0300116
Q9CYN2	Signal peptidase complex subunit 2	Spcs2	-0.0803987	0.0893703	-0.296734	-0.568187	-0.000595	-0.550672	3.35404	0.0120963	0.0302143
Q91W90	Thioredoxin domain-containing protein 5	Txndc5	-0.0448796	0.261119	0.364641	0.593846	0.670271	1.23679	3.35236	0.0121273	0.030254
Q7TQK5	Coiled-coil domain-containing protein 93	Ccdc93	-0.248687	0.241898	0.534077	0.717381	-0.167056	-1.30602	3.35051	0.0121614	0.0303202
Q62048	Astrocytic phosphoprotein PEA-15	Pea15	-0.351248	0.13234	0.482438	0.370363	-0.0296719	-0.264942	3.34911	0.0121874	0.0303661
Q9JJX6	P2X purinoceptor 4	P2rx4	0.567284	0.343601	-0.250703	-0.0116962	-0.0669368	1.05768	3.3464	0.0122377	0.0304695
P34902	Cytokine receptor common subunit gamma	Il2rg	-0.0679317	0.201627	0.523724	0.674996	-0.10628	-1.58874	3.34606	0.0122441	0.0304695
P14602	Heat shock protein beta-1	Hspb1	-0.0915478	0.0382574	0.28791	0.443432	0.049399	0.0374129	3.33939	0.012369	0.0307611
P70699	Lysosomal alpha-glucosidase	Gaa	0.105681	0.126	0.202308	1.04708	0.543607	-1.72911	3.33848	0.0123862	0.0307848
O08911	Mitogen-activated protein kinase 12	Mapk12	-0.55241	-0.107188	0.949888	1.04814	-0.167976	-2.99231	3.33688	0.0124164	0.0308406
O88455	7-dehydrocholesterol reductase	Dhcr7	0.190576	-0.0699728	-0.352021	-0.597875	0.017245	-0.371816	3.33578	0.0124373	0.0308734
Q8BK30	NADH dehydrogenase [ubiquinone] flavoprotein 3, mitochondrial	Ndufv3	-0.0917747	-0.422653	-1.09066	-0.843557	-0.260649	-0.436718	3.33027	0.012542	0.0310949
P62492	Ras-related protein Rab-11A	Rab11a	-0.492992	0.0110074	0.579448	0.730547	-0.0902132	-3.94052	3.32709	0.0126029	0.0312162
Q99K01	Pyridoxal-dependent decarboxylase domain-containing protein 1	Pdxdc1	0.392679	-0.00383249	-0.11579	-0.0334443	0.420987	-0.803905	3.3269	0.0126065	0.0312162
Q8BG81	Polymerase delta-interacting protein 3	Poldip3	0.569595	0.422476	-0.138171	-0.400995	0.162641	-1.77964	3.32292	0.0126833	0.0313675
P51576	P2X purinoceptor 1	P2rx1	0.290933	0.427407	0.756679	0.83757	0.135091	-1.8976	3.32091	0.0127222	0.0314381
Q08857	Platelet glycoprotein 4	Cd36	0.0356565	-0.101539	0.170235	-0.000716	-0.475547	1.3239	3.31915	0.0127564	0.0314898
Q61990	Poly(rC)-binding protein 2	Pcbp2	0.336664	0.578308	0.188918	-0.155513	0.183183	1.65422	3.31806	0.0127775	0.0315226
Q8K0Q5	Rho GTPase-activating protein 18	Arhgap18	-0.223362	0.113319	0.864257	1.06341	0.595054	-1.71104	3.31202	0.0128958	0.0317751
Q9Z0W3	Nuclear pore complex protein Nup160	Nup160	-0.0152477	-0.835314	0.423056	0.824445	-0.0916915	-4.96039	3.31106	0.0129147	0.0318021
Q9D7X3	Dual specificity protein phosphatase 3	Dusp3	-0.133265	0.0649601	0.455127	0.402788	0.285045	0.9797	3.30241	0.013086	0.0322043
Q8VE37	Regulator of chromosome condensation	Rcc1	-0.0364541	0.348214	-0.199409	-0.674258	-0.0900201	-0.852165	3.30166	0.013101	0.0322214
Q2VLH6	Scavenger receptor cysteine-rich type 1 protein M130	Cd163	-0.0693439	0.219152	-0.352564	-0.30537	0.597708	-0.413755	3.29869	0.0131605	0.0323478
Q08091	Calponin-1	Cnn1	-0.439778	-0.0887759	0.375103	0.503098	-0.288503	-0.778458	3.29534	0.0132278	0.0324934
Q3UMU9	Hepatoma-derived growth factor-related protein 2	Hdgfl2	0.596102	0.397984	-0.234424	-0.855887	-0.00093	-3.50652	3.29398	0.0132553	0.032541
Q63850	Nuclear pore glycoprotein p62	Nup62	-0.205979	-0.121273	-0.761153	-0.420781	-0.0824486	-1.49173	3.29283	0.0132786	0.0325717
Q99PV0	Pre-mRNA-processing-splicing factor 8	Prpf8	0.0954988	0.211298	-0.202516	-0.545711	-0.101151	-1.58563	3.29256	0.0132841	0.0325717
Q9CR09	Ubiquitin-fold modifier-conjugating enzyme 1	Ufc1	-0.0833426	-0.185499	-0.392759	-0.454935	-0.193507	0.477489	3.28554	0.0134271	0.0328879
Q8K1I7	WAS/WASL-interacting protein family member 1	Wipf1	-0.142415	-0.259811	-0.393709	-0.678779	-0.624417	-0.382974	3.28421	0.0134544	0.0329287
Q09014	Neutrophil cytosol factor 1	Ncf1	0.0539874	0.0876902	-0.449779	-0.616176	-0.443109	-1.2231	3.27532	0.0136381	0.0333375
Q5NCR9	Nuclear speckle splicing regulatory protein 1	Nsrp1	0.141445	-0.159513	-0.598331	-0.77235	-0.289944	-1.92218	3.27257	0.0136956	0.0334486
O55125	Protein NipSnap homolog 1	Nipsnap1	0.0872279	-0.145099	-0.895107	-1.16718	-0.265329	5.184	3.27234	0.0137002	0.0334486
P97452	Ribosome biogenesis protein BOP1	Bop1	-0.274504	-0.191361	0.503978	0.652734	-0.0122137	-2.35558	3.27169	0.0137139	0.0334616
P48024	Eukaryotic translation initiation factor 1	Eif1	0.0310538	-0.0563305	-0.759161	-0.555108	-0.0764118	-0.0129546	3.25994	0.0139621	0.0340145
O70139	cAMP-dependent protein kinase inhibitor gamma	Pkig	-0.123192	-0.308142	-0.869811	-1.12633	-0.411373	-1.34625	3.25976	0.013966	0.0340145
Q9WV02	RNA-binding motif protein, X chromosome	Rbmx	-0.130799	0.0404669	-0.497077	-0.966888	-0.460304	-1.24256	3.25795	0.0140047	0.0340879
Q497V5	S1 RNA-binding domain-containing protein 1	Srbd1	0.0214225	0.0103648	-0.250647	-0.477809	0.0865346	3.42826	3.25113	0.0141512	0.0344238
O09046	L-amino-acid oxidase	Il4i1	-0.23146	0.0967466	-0.330688	-0.433133	-0.559764	-1.23024	3.24879	0.014202	0.0345249
Q8CBY8	Dynactin subunit 4	Dctn4	-0.407638	-0.450044	0.168114	-0.394896	-0.219348	-1.75526	3.24842	0.0142101	0.0345249
Q9DB16	Calcium-binding protein 39-like	Cab39l	-0.359902	0.0558957	0.962906	1.16399	-0.0211784	-2.49261	3.24747	0.0142307	0.034554
Q923D5	WW domain-binding protein 11	Wbp11	0.250167	-0.0668833	-0.723448	-0.807343	-0.306585	-1.35828	3.24706	0.0142395	0.0345545
Q08943	FACT complex subunit SSRP1	Ssrp1	0.0515536	0.187203	-0.267903	-0.66992	-0.0102711	-0.783778	3.24511	0.014282	0.0346367
P59729	Ras and Rab interactor 3	Rin3	0.0232706	0.119021	-0.151717	-0.619712	-0.097952	-0.0786203	3.24203	0.0143495	0.0347792
Q8BGB7	Enolase-phosphatase E1	Enoph1	-0.286935	0.0383711	-0.309243	-0.513368	-0.21512	-0.602218	3.22697	0.0146834	0.0354812
Q9CQE5	Regulator of G-protein signaling 10	Rgs10	0.156729	0.265491	-0.120769	-0.574063	-0.155436	-0.775832	3.22128	0.0148117	0.0357697
Q9CQZ1	Heat shock factor-binding protein 1	Hsbp1	0.271196	-0.722701	0.217392	0.798063	0.109713	-5.23893	3.21269	0.0150075	0.0362208
Q99JY0	Trifunctional enzyme subunit beta, mitochondrial	Hadhb	0.141462	0.202139	-0.139206	-0.378497	0.0517943	-0.264498	3.21012	0.0150667	0.0363375
Q64277	ADP-ribosyl cyclase/cyclic ADP-ribose hydrolase 2	Bst1	-0.195752	0.361076	1.54045	1.50621	0.0296522	-2.29263	3.2098	0.0150741	0.0363375
Q07813	Apoptosis regulator BAX	Bax	-0.238258	-0.165158	-0.460664	-0.630788	-0.412361	-0.543989	3.20703	0.0151382	0.0364701
O08579	Emerin	Emd	0.0843082	-0.066471	-0.568115	-0.483365	-0.0336174	-0.481452	3.20101	0.0152781	0.036763
Q9ERG0	LIM domain and actin-binding protein 1	Lima1	0.19033	0.0944284	-0.319318	-0.430152	-0.0568987	-0.638249	3.19637	0.015387	0.0370026
Q9CQ45	Neudesin	Nenf	-0.0824508	0.0132819	-0.287682	0.105408	0.483597	-1.09036	3.18367	0.0156891	0.0377065
Q8R1K1	Ubiquitin-associated domain-containing protein 2	Ubac2	0.578736	0.503521	-0.42699	-0.467238	-0.248492	-0.652589	3.18272	0.0157119	0.0377162
Q9CXY9	GPI-anchor transamidase	Pigk	-0.196157	-0.089166	0.567741	0.920045	-0.0747645	-2.49239	3.18144	0.0157427	0.0377449
O54931	PALM2-AKAP2 fusion protein	Pakap	-0.0979498	-0.139704	-0.484978	-0.678862	-0.0625163	-1.19955	3.17852	0.0158133	0.0378914
P10922	Histone H1.0	H1-0	0.301009	0.344273	-0.137769	-0.340991	0.047363	0.185688	3.17577	0.01588	0.0380285
Q62159	Rho-related GTP-binding protein RhoC	Rhoc	-0.635854	-0.137832	0.939544	1.3032	0.0849491	-3.36204	3.17338	0.0159382	0.0381449
Q3TCH7	Cullin-4A	Cul4a	-0.373271	0.0581448	0.774296	0.874297	-0.137828	-4.09984	3.17295	0.0159487	0.0381472
Q8BYI6	Lysophosphatidylcholine acyltransferase 2	Lpcat2	0.0625834	0.0873465	0.235657	0.628609	0.149768	-1.78037	3.16295	0.0161948	0.0387129
O08759	Ubiquitin-protein ligase E3A	Ube3a	0.140594	-0.0440437	-0.372876	-0.497411	-0.0147962	-1.10741	3.1603	0.0162608	0.0388474
P17225	Polypyrimidine tract-binding protein 1	Ptbp1	0.20522	0.199674	-0.142925	-0.452824	-0.101194	0.151152	3.15914	0.0162897	0.038876
Q9CQX8	Alpha-ketoglutarate dehydrogenase component 4	Kgd4	-0.379785	-0.0214055	0.330861	0.731457	-0.0480016	0.258394	3.15904	0.0162922	0.038876
Q0P678	Zinc finger CCCH domain-containing protein 18	Zc3h18	0.913669	0.506041	0.153353	-0.0893515	0.614121	-1.41912	3.15245	0.0164575	0.0392471
P97287	Induced myeloid leukemia cell differentiation protein Mcl-1 homolog	Mcl1	-0.562524	0.0991022	0.551988	0.946561	-0.0635296	-3.79626	3.14331	0.0166898	0.0397774
P61514	Large ribosomal subunit protein eL43	Rpl37a	0.575524	0.628633	0.0431044	-0.416078	-0.0426977	-1.22146	3.14202	0.0167229	0.0398325
Q8QZS1	3-hydroxyisobutyryl-CoA hydrolase, mitochondrial	Hibch	0.0251053	0.14289	-0.153015	-0.750775	0.0966498	-1.23214	3.13874	0.0168071	0.0400094
P11531	Dystrophin	Dmd	-0.218178	0.117409	0.556372	0.835285	0.0618734	-2.2375	3.12658	0.0171234	0.0406896
P28740	Kinesin-like protein KIF2A	Kif2a	0.293835	0.10734	0.282502	-0.126887	0.513809	-3.12892	3.12362	0.0172014	0.0408299
Q9Z1Z2	Serine-threonine kinase receptor-associated protein	Strap	0.0396135	0.205036	-0.157614	-0.363845	0.0865299	-0.772049	3.12319	0.0172125	0.0408299
P0C605	cGMP-dependent protein kinase 1	Prkg1	-0.0857933	0.212258	0.499348	0.6602	0.279655	-1.98285	3.12318	0.017213	0.0408299
Q9JM90	Signal-transducing adaptor protein 1	Stap1	0.0240981	0.239315	-0.350067	-0.669254	-0.713211	-2.37074	3.12179	0.0172495	0.0408923
Q60766	Immunity-related GTPase family M protein 1	Irgm1	0.0984178	0.203973	-0.102887	-0.569226	-0.0104101	-1.15997	3.12003	0.0172962	0.0409788
O70492	Sorting nexin-3	Snx3	0.107833	0.0453695	-0.2352	-0.175201	0.0355729	1.11727	3.11456	0.017442	0.0412754
Q9Z172	Small ubiquitin-related modifier 3	Sumo3	0.0968669	-0.0496057	-0.858724	-1.21902	-0.24264	-0.979734	3.11369	0.0174653	0.0413059
Q9R099	Transducin beta-like protein 2	Tbl2	0.00166142	0.448762	-0.515025	-0.514565	0.646174	-0.543378	3.11249	0.0174975	0.0413578
P97355	Spermine synthase	Sms	-0.19195	0.193876	-0.447076	-0.881492	-0.305453	-2.22391	3.11182	0.0175155	0.0413758
Q922P9	Cytokine-like nuclear factor N-PAC	Glyr1	-0.0673874	0.207938	-0.297797	-0.888321	-0.1734	-1.19677	3.10813	0.017615	0.0415619
Q8BG15	CTD small phosphatase-like protein 2	Ctdspl2	-0.158274	0.118372	-0.314491	-0.443079	-0.246697	-1.71002	3.10567	0.0176816	0.0416945
Q7TQ95	Endoplasmic reticulum junction formation protein lunapark	Lnpk	0.176377	0.0612005	-0.630139	-0.79477	0.20816	-0.41744	3.104	0.0177269	0.0417767
Q3TCN2	Putative phospholipase B-like 2	Plbd2	0.122866	0.337045	0.11685	-0.115108	0.402227	-0.703803	3.09971	0.0178442	0.0420036
P35330	Intercellular adhesion molecule 2	Icam2	0.0669295	0.24461	0.769646	0.627832	0.309845	-0.679612	3.09812	0.0178876	0.0420457
P97930	Thymidylate kinase	Dtymk	0.210988	0.218559	0.488392	0.959333	0.502079	0.0309112	3.09799	0.0178913	0.0420457
G5E897	Protein O-glucosyltransferase 3	Poglut3	0.0725756	0.185421	0.626101	0.841672	0.470858	-1.84058	3.09779	0.0178967	0.0420457
Q80WQ2	Protein VAC14 homolog	Vac14	0.280166	0.199591	-0.266019	-0.636019	-0.229514	-1.78656	3.09752	0.0179041	0.0420457
Q9JIM1	Equilibrative nucleoside transporter 1	Slc29a1	0.0056383	0.165085	0.59918	0.842448	0.322838	-3.05521	3.09497	0.0179743	0.0421859
O08585	Clathrin light chain A	Clta	0.253734	0.00573268	-0.592635	-0.823601	-0.0772916	1.46304	3.09428	0.0179935	0.0422061
Q8BWZ3	N-alpha-acetyltransferase 25, NatB auxiliary subunit	Naa25	0.198016	0.196189	-0.48414	-0.863502	0.416439	3.50852	3.09279	0.0180345	0.042253
Q8BMS9	Ras association domain-containing protein 2	Rassf2	-0.558134	-0.294445	1.79436	1.80125	-0.877372	-0.521436	3.09178	0.0180627	0.0422943
Q4QQM4	Tumor protein p53-inducible protein 11	Trp53i11	-0.255938	-0.323322	0.423366	0.695667	0.0240674	0.435249	3.09046	0.0180992	0.0423548
P10833	Ras-related protein R-Ras	Rras	-0.282197	1.12659	1.95205	2.25971	0.442162	0.782949	3.0884	0.0181565	0.0424642
Q9DCK3	Tetraspanin-4	Tspan4	0.0744912	0.11244	-0.307646	-0.224481	-0.0306884	-1.20505	3.08666	0.0182051	0.0425282
Q8CFI2	Ubiquitin-conjugating enzyme E2 R1	Cdc34	0.0507773	0.29054	0.200963	0.148991	0.447142	-2.43442	3.08389	0.0182829	0.042685
Q9R061	Cytosolic Fe-S cluster assembly factor NUBP2	Nubp2	0.0467624	0.379247	0.0166042	-0.830298	-0.143315	0.160056	3.08291	0.0183103	0.0427162
Q9WUL7	ADP-ribosylation factor-like protein 3	Arl3	-0.157561	0.0783296	0.618347	1.10059	0.372901	-1.10943	3.08265	0.0183176	0.0427162
Q99K28	ADP-ribosylation factor GTPase-activating protein 2	Arfgap2	-0.131204	-0.244167	-0.549204	-0.703389	-0.0489728	-0.700572	3.08174	0.0183432	0.0427511
P70399	TP53-binding protein 1	Tp53bp1	-0.047081	-0.532352	-0.476016	-0.59603	-0.541847	-1.72434	3.08116	0.0183597	0.0427645
Q5SXY1	Cytospin-B	Specc1	0.27087	0.595132	-0.238512	-0.79858	-0.483428	-0.270305	3.07942	0.0184087	0.0428532
Q8BH59	Electrogenic aspartate/glutamate antiporter SLC25A12, mitochondrial	Slc25a12	-0.0942166	0.0210077	-0.34006	-0.750664	-0.255507	-0.671756	3.07905	0.0184192	0.0428532
O35609	Secretory carrier-associated membrane protein 3	Scamp3	0.0795841	0.143602	-0.308168	-0.514067	-0.162989	-0.952891	3.07409	0.01856	0.0431558
P52196	Thiosulfate sulfurtransferase	Tst	0.131749	0.0371607	0.565506	0.860061	0.050526	-1.89197	3.07306	0.0185894	0.0431991
Q9WTQ5	A-kinase anchor protein 12	Akap12	-0.24808	-0.328833	-0.52965	-0.701107	-0.433686	-0.883069	3.07256	0.0186037	0.0432072
Q8BY89	Choline transporter-like protein 2	Slc44a2	0.249251	0.21005	-0.0133751	-0.279206	-0.0886149	-1.92588	3.06771	0.018743	0.0435056
G5E8V9	Arfaptin-1	Arfip1	-0.172002	-0.12682	-0.370228	-0.482934	-0.0955173	-1.22452	3.05627	0.0190753	0.0442256
Q60855	Receptor-interacting serine/threonine-protein kinase 1	Ripk1	0.14496	0.333834	-0.260363	-0.273638	0.166931	-1.16193	3.05425	0.0191345	0.0443372
O54946	DnaJ homolog subfamily B member 6	Dnajb6	0.00944925	0.0954879	-0.156541	-0.313034	-0.137564	-1.71764	3.05208	0.0191985	0.0444598
Q6PFX9	Poly [ADP-ribose] polymerase tankyrase-1	Tnks	-0.455401	0.408432	0.861094	0.93263	0.286618	-0.497928	3.05003	0.0192591	0.0445741
Q8BP67	Large ribosomal subunit protein eL24	Rpl24	0.306892	0.541722	0.00797528	-0.345741	0.213245	1.30313	3.0489	0.0192927	0.0446262
P60762	Mortality factor 4-like protein 1	Morf4l1	-0.373047	0.052536	0.747329	1.10873	-0.0802279	-3.69708	3.04762	0.0193308	0.0446884
P06240	Proto-oncogene tyrosine-protein kinase LCK	Lck	-0.0511284	0.258607	-0.354306	-0.876772	-0.412474	-1.86707	3.0459	0.0193819	0.0447807
Q9JIH2	Nuclear pore complex protein Nup50	Nup50	0.0301486	0.0976857	-0.545154	-0.530127	-0.0803245	-0.481008	3.04095	0.0195299	0.0449977
Q921C5	Protein bicaudal D homolog 2	Bicd2	-0.0251205	-0.0693315	-0.461183	-0.480466	-0.114151	0.30526	3.04088	0.019532	0.0449977
Q8R404	MICOS complex subunit MIC13	Micos13	-0.231304	0.311853	0.946508	1.19867	0.0855114	-3.46675	3.03464	0.0197203	0.0454054
P58462	Forkhead box protein P1	Foxp1	-0.194799	0.341105	-0.165905	-0.528198	-0.166506	-1.46566	3.03225	0.0197929	0.0455465
Q9ET26	E3 ubiquitin-protein ligase RNF114	Rnf114	0.251064	0.110339	-0.294973	-0.443237	0.0394021	-1.64891	3.02805	0.0199211	0.0457671
Q80UU2	Ribonuclease P protein subunit p38	Rpp38	-0.268672	-0.129159	0.284568	0.421269	-0.419516	-3.95929	3.02799	0.0199231	0.0457671
Q9Z0I7	Schlafen family member 1	Slfn1	-0.00658786	0.198499	-0.256138	-0.503704	-0.0654205	-2.0446	3.02674	0.0199613	0.0458286
Q02788	Collagen alpha-2(VI) chain	Col6a2	0.344314	0.490041	0.522268	0.655294	0.568764	1.25154	3.02546	0.0200007	0.0458928
Q9ESM6	Glycerophosphoinositol inositolphosphodiesterase GDPD2	Gdpd2	-0.240234	-0.178047	0.106893	0.161594	-0.373671	1.35867	3.02478	0.0200217	0.0459145
Q9DBX1	Regulator of cell cycle RGCC	Rgcc	-0.413344	0.247694	0.493286	0.805125	0.283085	-3.69892	3.01799	0.0202321	0.0463705
Q9QWY8	Arf-GAP with SH3 domain, ANK repeat and PH domain-containing protein 1	Asap1	-0.0987198	0.207941	1.03504	1.15477	0.280391	-1.98716	3.01711	0.0202594	0.0464066
Q8BIH0	Histone deacetylase complex subunit SAP130	Sap130	0.147706	-0.0551009	-0.443614	-0.683776	-0.168232	-2.05164	3.0111	0.0204475	0.0468107
Q9DBF1	Alpha-aminoadipic semialdehyde dehydrogenase	Aldh7a1	-0.179652	0.213189	0.486049	0.810825	-0.272246	-1.2918	3.00801	0.0205451	0.0470072
Q9EPL0	Xylosyltransferase 2	Xylt2	0.299153	0.915887	3.32062	2.72736	0.916873	3.35817	3.00687	0.020581	0.0470355
Q9D7S9	Charged multivesicular body protein 5	Chmp5	-0.117473	-0.0338556	-0.149119	-0.619195	-0.0307876	-1.38997	3.00642	0.0205952	0.0470413
Q68FF6	ARF GTPase-activating protein GIT1	Git1	-0.163351	-0.114971	0.961662	1.04393	0.166878	-3.9686	3.00493	0.0206426	0.0471226
P28293	Cathepsin G	Ctsg	0.234021	-0.0751714	-0.212916	0.735132	0.0358349	-1.272	3.00079	0.0207746	0.0473968
Q80SZ7	Guanine nucleotide-binding protein G(I)/G(S)/G(O) subunit gamma-5	Gng5	0.519757	0.535027	-0.192478	-0.540694	0.0302324	-0.168091	2.99985	0.0208046	0.0474383
Q9ESL4	Mitogen-activated protein kinase kinase kinase 20	Map3k20	-0.190256	0.0357753	0.390799	0.414936	0.231177	-1.75088	2.99699	0.0208964	0.0476205
Q9JI44	DNA methyltransferase 1-associated protein 1	Dmap1	-0.189194	0.0925516	-0.451312	-0.956059	-0.247735	-1.06774	2.99432	0.0209825	0.0477896
Q6PHZ2	Calcium/calmodulin-dependent protein kinase type II subunit delta	Camk2d	0.153877	0.356692	0.0462712	-0.4775	-0.0459802	-0.60763	2.98493	0.0212882	0.0484582
Q9QYI3	DnaJ homolog subfamily C member 7	Dnajc7	0.155722	0.501204	0.389932	0.35469	0.436778	-1.60127	2.97915	0.0214787	0.0488364
Q8BYB9	Protein O-glucosyltransferase 1	Poglut1	-0.180876	0.412942	0.932124	0.907494	0.181278	-2.27421	2.97818	0.0215105	0.0488809
P55302	Alpha-2-macroglobulin receptor-associated protein	Lrpap1	-0.242605	-0.124101	0.0133117	0.168344	0.210362	-1.20097	2.9759	0.0215864	0.0490256
Q9CSH3	Exosome complex exonuclease RRP44	Dis3	0.200216	0.450338	0.0808097	-0.32768	1.1289	-1.38653	2.97421	0.0216427	0.0490956
Q6NXI6	Regulation of nuclear pre-mRNA domain-containing protein 2	Rprd2	-0.503162	-0.223583	0.459016	1.00938	-0.334466	-2.01382	2.97388	0.0216538	0.0490956
Q8BIJ7	RUN and FYVE domain-containing protein 1	Rufy1	-0.0149061	-0.187442	0.278136	0.811061	-0.120268	-1.12736	2.97387	0.0216541	0.0490956
Q3TKT4	Transcription activator BRG1	Smarca4	0.157235	0.0883602	-0.07559	-0.197044	-0.278013	-0.848944	2.97301	0.0216827	0.0491328
Q60775	ETS-related transcription factor Elf-1	Elf1	-0.16188	-0.0609352	-0.414017	-0.764582	-0.46784	-1.69361	2.96466	0.0219635	0.0497408
Q9ERU9	E3 SUMO-protein ligase RanBP2	Ranbp2	-0.0255867	0.196347	-0.290037	-0.45383	0.0362427	-1.10922	2.96382	0.0219917	0.0497766

## Sheet: Kidney_non-blood
UniProt Accession	UniProt Protein Name	Gene Symbol	condition5M	condition8M	condition14M	condition20M	condition26M	AveExpr	F	P.Value	adj.P.Val
P20152	Vimentin	Vim	-0.0472548	-0.0370317	0.229223	1.82851	0.759477	0.802371	41.4322	3.55e-15	8.29e-12
Q8BMK4	Cytoskeleton-associated protein 4	Ckap4	-0.0338323	-0.12318	0.138213	1.64249	0.620231	-1.57092	39.9495	6.64e-15	1.03e-11
O09174	Alpha-methylacyl-CoA racemase	Amacr	0.0296517	-0.105153	-0.312323	-1.50258	-0.791054	2.02699	37.9756	1.57e-14	1.43e-11
Q8VC03	Echinoderm microtubule-associated protein-like 3	Eml3	-0.234094	-0.240539	0.54364	3.41792	0.207402	-1.15767	37.8082	1.69e-14	1.43e-11
P40936	Indolethylamine N-methyltransferase	Inmt	-0.0148032	-0.0699432	-0.318616	-1.3786	-0.71471	3.49519	37.5857	1.87e-14	1.43e-11
Q07797	Galectin-3-binding protein	Lgals3bp	-0.11822	0.0515011	0.287832	2.31608	1.19457	-1.27898	36.9087	2.54e-14	1.43e-11
Q9WV32	Actin-related protein 2/3 complex subunit 1B	Arpc1b	-0.110179	-0.172717	0.0522306	1.5744	0.591291	0.209146	36.8506	2.61e-14	1.43e-11
P39061	Collagen alpha-1(XVIII) chain	Col18a1	-0.172802	-0.208833	0.264082	1.52871	0.705007	0.42847	36.7367	2.75e-14	1.43e-11
O35206	Collagen alpha-1(XV) chain	Col15a1	0.0361041	-0.163551	0.394915	2.0138	0.136131	-0.649479	35.7463	4.35e-14	2.03e-11
Q62188	Dihydropyrimidinase-related protein 3	Dpysl3	-0.136065	-0.208788	0.16421	1.92102	0.858093	-1.30377	35.3971	5.12e-14	2.09e-11
Q8R5A3	Amyloid beta A4 precursor protein-binding family B member 1-interacting protein	Apbb1ip	-0.0422133	-0.047385	0.0962223	2.05975	0.531262	-2.8579	35.1878	5.66e-14	2.09e-11
P28653	Biglycan	Bgn	-0.148375	-0.0945706	0.378372	1.46219	0.970209	-0.0932251	35.0988	5.9e-14	2.09e-11
P54320	Elastin	Eln	0.119561	0.045804	0.764968	3.19535	1.05368	-1.52167	34.9708	6.27e-14	2.09e-11
Q62356	Follistatin-related protein 1	Fstl1	-0.0556784	-0.0289313	0.25699	2.03872	0.459343	-2.98634	34.7608	6.93e-14	2.16e-11
P10107	Annexin A1	Anxa1	-0.0143074	-0.138926	0.192902	1.69312	0.615601	-0.981349	34.2757	8.76e-14	2.55e-11
Q04447	Creatine kinase B-type	Ckb	-0.103437	-0.160252	0.227759	1.57432	0.609006	-1.06902	33.0262	1.62e-13	4.19e-11
Q9ERL7	Glia maturation factor gamma	Gmfg	-0.073385	-0.125042	0.231997	1.62498	0.653189	-2.00095	31.745	3.09e-13	6.87e-11
Q9JLZ3	Methylglutaconyl-CoA hydratase, mitochondrial	Auh	0.0407946	0.0394155	-0.0422636	-0.776742	-0.228928	0.815274	31.5274	3.46e-13	7.33e-11
O08992	Syntenin-1	Sdcbp	-0.0216604	0.101324	0.539836	1.86953	1.19029	-0.92503	31.3076	3.87e-13	7.86e-11
P97821	Dipeptidyl peptidase 1	Ctsc	-0.0163061	-0.101995	0.214115	1.98273	0.824899	-1.01967	31.0143	4.51e-13	8.61e-11
Q05144	Ras-related C3 botulinum toxin substrate 2	Rac2	-0.0296758	-0.0290118	0.436162	2.30626	1.05552	-1.99619	30.9109	4.76e-13	8.61e-11
P24452	Macrophage-capping protein	Capg	-0.0175949	0.000879	0.103888	1.35926	0.710247	-0.824458	30.8974	4.8e-13	8.61e-11
Q8VCI0	Phospholipase B-like 1	Plbd1	0.113398	0.157644	0.356152	2.01456	0.975937	-2.09686	30.0459	7.53e-13	1.21e-10
P14483	H-2 class II histocompatibility antigen, A beta chain	H2-Ab1	0.0256078	-0.04117	0.244784	2.1237	0.955261	-1.30077	29.8639	8.31e-13	1.29e-10
Q640N1	Adipocyte enhancer-binding protein 1	Aebp1	-0.0193515	-0.340707	0.405065	2.44943	0.178656	-1.65656	29.6583	9.28e-13	1.38e-10
Q99K41	EMILIN-1	Emilin1	0.0201753	-0.0337424	0.298901	1.64761	0.784888	-0.838385	29.6266	9.44e-13	1.38e-10
P15379	CD44 antigen	Cd44	-0.11395	-0.0752272	0.480603	2.32398	0.916758	-1.4174	29.5147	1e-12	1.42e-10
P18242	Cathepsin D	Ctsd	-0.0154147	-0.00382003	0.201704	1.22117	0.689552	0.498052	29.3765	1.08e-12	1.44e-10
O35639	Annexin A3	Anxa3	0.0227546	0.00835284	0.103942	1.06774	0.430646	0.244272	28.8458	1.45e-12	1.88e-10
Q8BNU0	Armadillo repeat-containing protein 6	Armc6	0.0246592	0.0741089	0.361193	2.26622	0.502692	0.050756	28.367	1.89e-12	2.38e-10
P0DOV1	Interferon-activable protein 205-B	Mnda	0.0555778	0.115826	0.41672	2.30774	1.33149	-1.7781	27.7806	2.63e-12	2.99e-10
Q91XE4	N-acyl-aromatic-L-amino acid amidohydrolase (carboxylate-forming)	Acy3	-0.0682733	-0.0802904	-0.107538	-1.21163	-0.591848	4.70401	27.7526	2.67e-12	2.99e-10
Q5U5V2	Hydroxylysine kinase	Hykk	0.00534604	-0.0418029	-0.133597	-0.931094	-0.360293	1.22034	27.7385	2.69e-12	2.99e-10
Q9DCW4	Electron transfer flavoprotein subunit beta	Etfb	0.0724277	0.11231	-0.0511792	-0.799923	-0.180192	3.88319	27.7011	2.75e-12	2.99e-10
P14434	H-2 class II histocompatibility antigen, A-B alpha chain	H2-Aa	0.0523991	0.0945055	0.361273	2.28279	1.20532	-1.00415	27.5958	2.92e-12	3.1e-10
Q9R045	Angiopoietin-related protein 2	Angptl2	-0.0902018	-0.117034	0.0682117	1.45384	0.360611	-2.54155	27.4009	3.27e-12	3.39e-10
Q61599	Rho GDP-dissociation inhibitor 2	Arhgdib	0.0124412	-0.0411904	0.171516	1.30526	0.634465	-0.71319	27.176	3.72e-12	3.77e-10
P18468	H-2 class II histocompatibility antigen, I-A beta chain	H2-Eb1	-0.0260536	-0.139287	0.113423	1.62192	0.518519	-2.25685	26.9005	4.36e-12	4.24e-10
P07743	BPI fold-containing family A member 2	Bpifa2	-0.456037	0.0667331	1.32726	2.46306	1.84663	-1.27708	26.7672	4.71e-12	4.35e-10
P31001	Desmin	Des	0.0555264	0.0256554	0.112743	1.15368	0.597023	-0.75338	26.7366	4.8e-12	4.35e-10
Q64516	Glycerol kinase	Gk	0.0704078	0.0579159	-0.0776593	-0.944099	-0.160406	1.76392	26.6872	4.94e-12	4.35e-10
Q99JW2	Aminoacylase-1	Acy1	0.0171597	0.0312808	-0.134232	-1.08906	-0.289525	0.809434	26.358	5.99e-12	5.08e-10
Q3URE1	Malonate--CoA ligase ACSF3, mitochondrial	Acsf3	0.153847	0.106629	-0.0379582	-0.794801	-0.187238	-0.58951	25.8916	7.91e-12	6.48e-10
Q00915	Retinol-binding protein 1	Rbp1	-0.153202	-0.147395	0.195022	1.5802	0.63429	-1.34628	25.7711	8.5e-12	6.84e-10
Q9WVM8	Kynurenine/alpha-aminoadipate aminotransferase, mitochondrial	Aadat	0.0575434	0.0401172	-0.0217651	-1.16991	-0.451149	1.33734	25.6919	8.92e-12	7.06e-10
P17932	Putative large ribosomal subunit protein eL32'	Rpl32-ps	-0.521684	-0.453451	1.1829	3.77737	0.546016	4.27924	25.2565	1.16e-11	8.89e-10
Q9EQ20	Methylmalonate-semialdehyde/malonate-semialdehyde dehydrogenase [acylating], mitochondrial	Aldh6a1	0.0448013	0.0624734	-0.0526808	-0.894274	-0.227734	2.31066	25.1756	1.22e-11	9.18e-10
Q9D8Y0	EF-hand domain-containing protein D2	Efhd2	-0.106097	-0.0597281	0.135993	1.68631	0.739278	-0.840871	25.1179	1.26e-11	9.36e-10
P16331	Phenylalanine-4-hydroxylase	Pah	0.121747	0.0618355	-0.0459702	-0.96475	-0.238419	1.70076	25.0304	1.33e-11	9.58e-10
Q78JT3	3-hydroxyanthranilate 3,4-dioxygenase	Haao	-0.0142472	-0.050403	-0.132412	-1.07018	-0.368674	0.330321	24.976	1.38e-11	9.75e-10
Q60710	Deoxynucleoside triphosphate triphosphohydrolase SAMHD1	Samhd1	0.0312033	-0.14512	0.104403	1.48344	0.628582	-1.65836	24.894	1.45e-11	1.01e-09
Q99LB7	Sarcosine dehydrogenase, mitochondrial	Sardh	0.0736939	0.0633836	-0.0470621	-0.822772	-0.166896	1.63143	24.8724	1.47e-11	1.01e-09
Q8JZN5	Complex I assembly factor ACAD9, mitochondrial	Acad9	0.0641336	-0.0437481	-0.145555	-0.772644	-0.336602	0.235098	24.7611	1.57e-11	1.06e-09
Q99LB2	Dehydrogenase/reductase SDR family member 4	Dhrs4	0.109021	0.0366761	-0.103169	-0.853702	-0.373822	1.33758	24.6894	1.65e-11	1.1e-09
Q91VA0	Acyl-coenzyme A synthetase ACSM1, mitochondrial	Acsm1	0.0944879	-0.0114268	-0.147604	-1.40036	-0.54254	0.316472	24.5242	1.82e-11	1.18e-09
Q99NB1	Acetyl-coenzyme A synthetase 2-like, mitochondrial	Acss1	0.0914375	0.0802489	-0.0344437	-0.8097	-0.144101	0.971424	24.4399	1.92e-11	1.23e-09
Q9D2R0	Acetoacetyl-CoA synthetase	Aacs	-0.0358536	-0.114023	-0.233731	-1.00179	-0.442145	0.167535	24.3479	2.04e-11	1.28e-09
Q80X19	Collagen alpha-1(XIV) chain	Col14a1	-0.0581672	-0.17709	0.0986537	0.939076	0.797317	-0.734384	24.2637	2.15e-11	1.32e-09
P58137	Acyl-coenzyme A thioesterase 8	Acot8	-0.0588079	-0.153895	-0.285488	-1.22307	-0.603841	-0.918288	24.2457	2.17e-11	1.32e-09
Q8R138	Transmembrane protein 119	Tmem119	0.00558573	-0.0409303	0.05157	1.0341	0.276266	-2.62463	24.155	2.3e-11	1.38e-09
P70202	Latexin	Lxn	-0.194122	-0.239995	0.028978	1.30106	0.321273	-0.404041	24.0985	2.38e-11	1.39e-09
Q9CPW4	Actin-related protein 2/3 complex subunit 5	Arpc5	-0.0680927	-0.139279	0.0771904	0.789294	0.237276	1.14494	24.0447	2.46e-11	1.42e-09
Q9DCQ2	Aspartate dehydrogenase domain-containing protein	Aspdh	0.122893	0.0162059	-0.00202975	-0.966699	-0.189758	0.291161	23.9328	2.64e-11	1.51e-09
P49710	Hematopoietic lineage cell-specific protein	Hcls1	0.0897685	0.0336401	0.192547	2.08709	1.0285	-1.7353	23.8068	2.86e-11	1.58e-09
Q91X17	Uromodulin	Umod	-0.11943	-0.0565466	0.197651	1.97147	1.44568	2.74577	23.797	2.88e-11	1.58e-09
Q9WUR9	Adenylate kinase 4, mitochondrial	Ak4	0.0206068	-0.0140037	-0.103892	-0.934507	-0.153068	1.40367	23.776	2.92e-11	1.59e-09
Q9CX80	Cytoglobin	Cygb	0.0137627	-0.0449827	0.295346	1.74261	1.05941	-2.07142	23.3233	3.9e-11	2.05e-09
Q8K4Q8	Collectin-12	Colec12	-0.131897	-0.140105	0.148009	1.87928	0.675611	-3.02727	23.1203	4.45e-11	2.31e-09
Q91V80	Apolipoprotein F	Apof	-0.141232	-0.0332832	0.0781784	1.80673	0.325972	-3.4541	22.7956	5.51e-11	2.76e-09
Q99KR3	Endoribonuclease LACTB2	Lactb2	0.0390405	0.0184791	-0.0521368	-0.931592	-0.21068	2.15352	22.619	6.18e-11	3.04e-09
P07214	SPARC	Sparc	-0.029607	-0.0952933	0.30839	2.08799	0.414002	-2.11853	22.5029	6.68e-11	3.25e-09
P48453	Serine/threonine-protein phosphatase 2B catalytic subunit beta isoform	Ppp3cb	0.0547154	0.0402603	-0.154958	-0.914687	-0.456995	-0.402643	22.3142	7.57e-11	3.53e-09
Q04857	Collagen alpha-1(VI) chain	Col6a1	0.0578555	-0.0206305	0.337882	1.29718	0.448485	0.108257	22.2064	8.13e-11	3.76e-09
Q99JG3	Annexin A13	Anxa13	0.0823897	-0.0229554	0.0759	-1.00832	-0.646613	-1.45557	22.1425	8.49e-11	3.88e-09
Q9JHI5	Isovaleryl-CoA dehydrogenase, mitochondrial	Ivd	0.0761692	0.124393	-0.0707638	-0.786146	-0.144288	2.6877	22.059	8.98e-11	4.06e-09
Q9EPL9	Peroxisomal acyl-coenzyme A oxidase 3	Acox3	0.0416018	-0.136237	-0.230669	-1.27154	-0.715341	0.420765	22.0478	9.05e-11	4.06e-09
Q91X52	L-xylulose reductase	Dcxr	0.0786097	-0.0242126	-0.110738	-0.789058	-0.224845	0.518122	22.0261	9.18e-11	4.08e-09
Q8K0L3	Acyl-coenzyme A synthetase ACSM2, mitochondrial	Acsm2	0.00314484	-0.0274195	-0.169615	-1.0116	-0.381038	3.34176	22.0042	9.31e-11	4.1e-09
Q8BMD8	Mitochondrial adenyl nucleotide antiporter SLC25A24	Slc25a24	-0.0149524	-0.0799213	0.195447	1.40771	0.687407	-2.18512	21.9191	9.86e-11	4.3e-09
Q07417	Short-chain specific acyl-CoA dehydrogenase, mitochondrial	Acads	0.0142445	-0.0274922	-0.111781	-0.895376	-0.347229	0.980081	21.877	1.01e-10	4.35e-09
P04441	H-2 class II histocompatibility antigen gamma chain	Cd74	0.13729	-0.0101827	0.243264	2.0752	0.896854	-1.40049	21.7611	1.1e-10	4.62e-09
Q8C5H8	NAD kinase 2, mitochondrial	Nadk2	0.00517559	0.0415632	-0.0876062	-0.779955	-0.211737	0.0256731	21.6683	1.17e-10	4.87e-09
Q3UNX5	Acyl-coenzyme A synthetase ACSM3, mitochondrial	Acsm3	0.0191319	-0.210874	-0.229453	-1.21478	-0.64842	0.919629	21.6247	1.2e-10	4.92e-09
Q8VCC9	Spondin-1	Spon1	-0.15072	-0.197551	0.229395	2.37315	0.194393	-2.24604	21.6166	1.21e-10	4.92e-09
Q3TC72	Fumarylacetoacetate hydrolase domain-containing protein 2A	Fahd2	-0.0125578	-0.0010069	-0.098381	-0.915279	-0.26304	2.00049	21.5629	1.26e-10	5.05e-09
Q9D826	Peroxisomal sarcosine oxidase	Pipox	0.039797	-0.042851	-0.181455	-1.02815	-0.490497	1.5355	21.4009	1.4e-10	5.55e-09
Q64449	C-type mannose receptor 2	Mrc2	0.140898	0.0877682	0.284442	1.53227	0.485493	-1.28147	21.3871	1.42e-10	5.56e-09
Q9JIL4	Na(+)/H(+) exchange regulatory cofactor NHE-RF3	Pdzk1	0.0393428	0.0369193	-0.0129778	-0.872231	-0.214155	1.88781	21.3485	1.45e-10	5.66e-09
Q99MZ7	Peroxisomal trans-2-enoyl-CoA reductase	Pecr	0.115823	-0.0914138	-0.246231	-1.01744	-0.434495	2.66441	21.3085	1.5e-10	5.77e-09
Q3ULW8	Protein mono-ADP-ribosyltransferase PARP3	Parp3	0.0302446	0.133664	0.253826	1.29172	0.574802	-2.17128	21.2811	1.52e-10	5.83e-09
Q8JZV9	Dehydrogenase/reductase SDR family member 6	Bdh2	0.0179515	-0.0069366	-0.0736652	-0.7903	-0.160951	1.87782	21.2306	1.58e-10	5.95e-09
Q8BUY8	G-protein coupled receptor-associated sorting protein 2	Gprasp2	-0.526939	-0.0969751	0.683958	2.78327	1.70633	-0.233705	21.2288	1.58e-10	5.95e-09
Q9DBL7	Bifunctional coenzyme A synthase	Coasy	0.0680551	-0.0201669	-0.110859	-0.828445	-0.254652	0.550199	21.1751	1.64e-10	6.06e-09
P70429	Ena/VASP-like protein	Evl	0.149021	0.0143945	0.126607	1.62644	0.311178	-2.14225	21.1669	1.65e-10	6.06e-09
Q3UEG6	Alanine--glyoxylate aminotransferase 2, mitochondrial	Agxt2	-0.0385314	-0.165777	-0.179743	-1.04044	-0.254763	-0.0571345	20.9431	1.93e-10	6.97e-09
P21956	Lactadherin	Mfge8	-0.16083	-0.46721	0.307687	2.47391	1.33474	-1.12757	20.8891	2e-10	7.18e-09
Q6WVG3	BTB/POZ domain-containing protein KCTD12	Kctd12	0.00660452	-0.1595	0.0484849	0.83103	0.227289	-0.596942	20.8667	2.03e-10	7.24e-09
Q9DCY0	Glycine N-acyltransferase-like protein Keg1	Keg1	0.0642337	-0.166694	-0.178972	-0.938081	-0.306418	3.44819	20.7496	2.2e-10	7.79e-09
Q61847	Meprin A subunit beta	Mep1b	-0.0199263	-0.149923	-0.232733	-1.41644	-0.552602	1.3036	20.5801	2.48e-10	8.65e-09
Q9DBF1	Alpha-aminoadipic semialdehyde dehydrogenase	Aldh7a1	-0.00273011	-0.00492876	-0.0907857	-0.774552	-0.152618	2.15303	20.5649	2.51e-10	8.68e-09
Q8BH95	Enoyl-CoA hydratase, mitochondrial	Echs1	0.0426906	0.0384526	-0.0397932	-0.773488	-0.183556	2.16539	20.5096	2.61e-10	8.96e-09
Q62465	Synaptic vesicle membrane protein VAT-1 homolog	Vat1	-0.0571207	-0.139558	0.0630654	0.939464	0.365592	-0.218468	20.4803	2.66e-10	9.08e-09
P14246	Solute carrier family 2, facilitated glucose transporter member 2	Slc2a2	0.049295	-0.0908391	-0.220987	-1.03483	-0.538255	0.0052268	20.4224	2.78e-10	9.39e-09
P97823	Acyl-protein thioesterase 1	Lypla1	0.118175	0.0586748	-0.0969978	-0.796543	-0.361961	1.96009	20.3492	2.92e-10	9.79e-09
O70400	PDZ and LIM domain protein 1	Pdlim1	-0.0639819	-0.0475682	0.0853826	1.20323	0.417718	-1.06031	20.3436	2.93e-10	9.79e-09
P03930	ATP synthase protein 8	Mtatp8	-0.0502443	-0.0540685	-0.203757	-0.911109	-0.373446	1.97184	20.3124	3e-10	9.93e-09
P08101	Low affinity immunoglobulin gamma Fc region receptor II	Fcgr2	0.0675394	0.150569	0.266289	1.62451	0.545769	-2.07185	20.2425	3.15e-10	1.02e-08
Q8BG07	5'-3' exonuclease PLD4	Pld4	-0.31871	-0.497267	-0.00850621	1.68287	0.504105	-2.39116	20.2377	3.16e-10	1.02e-08
Q8R4N0	Citramalyl-CoA lyase, mitochondrial	Clybl	0.0859256	0.00754855	-0.109969	-0.773993	-0.151009	0.794552	20.2373	3.17e-10	1.02e-08
Q9DCG6	Phenazine biosynthesis-like domain-containing protein 1	Pbld1	-0.0119889	-0.030367	-0.133177	-0.893836	-0.241084	1.10749	20.1405	3.39e-10	1.08e-08
Q8R3P0	Aspartoacylase	Aspa	-0.0807791	-0.100408	-0.183247	-0.966263	-0.331287	0.657602	20.0454	3.63e-10	1.15e-08
Q91VW3	SH3 domain-binding glutamic acid-rich-like protein 3	Sh3bgrl3	0.0282116	0.190897	0.234162	1.23895	0.63459	0.809289	19.7506	4.49e-10	1.36e-08
Q8BFR5	Elongation factor Tu, mitochondrial	Tufm	0.116747	0.0564124	-0.0412338	-0.649369	-0.14642	1.49573	19.5229	5.3e-10	1.58e-08
Q9D517	1-acyl-sn-glycerol-3-phosphate acyltransferase gamma	Agpat3	0.0740194	-0.0179238	-0.120627	-0.657021	-0.247758	-0.895349	19.4494	5.59e-10	1.65e-08
Q8CFA2	Aminomethyltransferase, mitochondrial	Amt	0.0204643	-0.0161222	-0.0913513	-0.761641	-0.244028	-0.308299	19.4285	5.68e-10	1.67e-08
Q9D7X8	Gamma-glutamylcyclotransferase	Ggct	0.0316994	0.0715514	-0.0719891	-0.740652	-0.282856	0.401732	19.3845	5.86e-10	1.71e-08
Q80VA0	N-acetylgalactosaminyltransferase 7	Galnt7	-0.0675045	-0.121346	0.322076	1.69583	0.667337	-1.30923	19.3206	6.15e-10	1.76e-08
Q9JIZ0	Probable N-acetyltransferase CML1	Cml1	-0.0595514	-0.108308	-0.359569	-1.2232	-0.403212	0.806851	19.1599	6.92e-10	1.97e-08
P31996	Macrosialin	Cd68	0.0599759	0.00724836	0.115787	1.28867	0.147583	-1.07035	19.1334	7.06e-10	2e-08
Q9QXD1	Peroxisomal acyl-coenzyme A oxidase 2	Acox2	0.0241062	-0.191223	-0.334502	-1.30594	-0.663805	-0.35217	19.1075	7.19e-10	2.02e-08
Q69ZN7	Myoferlin	Myof	0.00353685	-0.0636965	0.0448614	1.09194	0.287215	-1.7749	19.1006	7.23e-10	2.02e-08
Q9D7J9	Enoyl-CoA hydratase domain-containing protein 3, mitochondrial	Echdc3	0.0122714	-0.0437335	-0.122582	-0.829087	-0.390587	-0.0888204	19.069	7.4e-10	2.06e-08
Q9R118	Serine protease HTRA1	Htra1	-0.0137137	0.0655613	0.582641	1.51384	0.99337	-0.666622	19.0206	7.67e-10	2.12e-08
Q8R164	Valacyclovir hydrolase	Bphl	0.09628	0.0679844	0.00835582	-0.891558	-0.170179	1.65578	19.0057	7.76e-10	2.13e-08
Q9DCS3	Enoyl-[acyl-carrier-protein] reductase, mitochondrial	Mecr	0.138256	0.119121	0.0164954	-0.831168	-0.230273	0.288579	18.9695	7.97e-10	2.17e-08
P00375	Dihydrofolate reductase	Dhfr	0.0554101	0.0606233	-0.00254052	-0.634557	-0.157619	0.714326	18.8599	8.65e-10	2.33e-08
Q9CQN1	Heat shock protein 75 kDa, mitochondrial	Trap1	0.121731	0.0175365	-0.0443878	-0.704801	-0.244162	0.213295	18.705	9.71e-10	2.61e-08
P42125	Enoyl-CoA delta isomerase 1, mitochondrial	Eci1	-0.00153219	-0.0276678	-0.15501	-0.667688	-0.0786513	1.61108	18.6566	1.01e-09	2.69e-08
Q8BGA8	Acyl-coenzyme A synthetase ACSM5, mitochondrial	Acsm5	-0.0310722	-0.0689556	-0.132061	-1.06484	-0.322235	-0.452191	18.4829	1.15e-09	3.03e-08
Q5QNS5	Hepatitis A virus cellular receptor 1 homolog	Havcr1	0.0064999	-0.0332478	0.158153	1.54683	0.109433	-2.34804	18.4808	1.15e-09	3.03e-08
Q8BH00	2-aminomuconic semialdehyde dehydrogenase	Aldh8a1	-0.0534569	-0.0156624	-0.124685	-0.927281	-0.295216	1.84113	18.4757	1.15e-09	3.03e-08
Q8C0I1	Alkyldihydroxyacetonephosphate synthase, peroxisomal	Agps	0.0901531	-0.141563	-0.264639	-1.26048	-0.777512	-0.76205	18.3888	1.23e-09	3.22e-08
Q8C025	Cholinephosphotransferase 1	Chpt1	0.00209191	-0.24213	-0.271719	-1.37404	-0.393197	3.01308	18.2141	1.41e-09	3.59e-08
P45952	Medium-chain specific acyl-CoA dehydrogenase, mitochondrial	Acadm	0.0872141	0.0337285	-0.0798903	-0.849541	-0.164577	2.62895	18.1655	1.46e-09	3.69e-08
P08122	Collagen alpha-2(IV) chain	Col4a2	0.0436721	-0.130264	0.116932	1.11942	0.915038	0.440083	18.1047	1.53e-09	3.84e-08
Q8JZZ0	UDP-glucuronosyltransferase 3A2	Ugt3a2	0.0629974	-0.14335	-0.217189	-1.2189	-0.549564	0.807469	18.0546	1.59e-09	3.97e-08
P51174	Long-chain specific acyl-CoA dehydrogenase, mitochondrial	Acadl	0.0303264	-0.00568219	-0.135325	-0.698651	-0.171374	2.07616	17.9466	1.73e-09	4.3e-08
Q8K2Z2	Pre-mRNA-processing factor 39	Prpf39	-0.0808381	-0.141207	-0.216591	-1.12918	-0.390143	1.31652	17.8844	1.82e-09	4.46e-08
Q91WV7	Amino acid transporter heavy chain SLC3A1	Slc3a1	0.0148455	-0.00416871	-0.0696896	-1.03393	-0.186743	-0.016132	17.857	1.85e-09	4.53e-08
P51658	Estradiol 17-beta-dehydrogenase 2	Hsd17b2	-0.0132711	-0.120587	-0.243524	-1.2732	-0.485024	-2.08309	17.8325	1.89e-09	4.59e-08
P26150	3 beta-hydroxysteroid dehydrogenase/Delta 5-->4-isomerase type 3	Hsd3b3	-0.0476952	-0.231481	-0.255055	-1.18777	-0.600546	-0.447642	17.7723	1.98e-09	4.76e-08
P13595	Neural cell adhesion molecule 1	Ncam1	-0.0138745	-0.0188127	0.0910842	0.881959	0.115225	-2.18347	17.7064	2.08e-09	4.96e-08
Q9WTP6	Adenylate kinase 2, mitochondrial	Ak2	0.0545091	0.0656931	-0.0541095	-0.575325	-0.141445	1.15795	17.6651	2.15e-09	5.1e-08
Q8CFZ5	Solute carrier family 22 member 12	Slc22a12	0.0475792	-0.0293532	-0.131727	-0.910497	-0.29012	0.30104	17.6587	2.16e-09	5.1e-08
Q9D032	Single-stranded DNA-binding protein 3	Ssbp3	0.0304793	-0.192034	0.926522	3.02484	1.20565	-1.98882	17.6372	2.2e-09	5.16e-08
Q91ZA3	Propionyl-CoA carboxylase alpha chain, mitochondrial	Pcca	0.0698087	0.00139384	-0.0496782	-0.857747	-0.234006	1.07464	17.5875	2.29e-09	5.32e-08
P82198	Transforming growth factor-beta-induced protein ig-h3	Tgfbi	-0.0804955	-0.155083	0.0259883	1.3433	0.725065	-2.50402	17.4998	2.45e-09	5.66e-08
Q99LC5	Electron transfer flavoprotein subunit alpha, mitochondrial	Etfa	0.0567296	0.0397461	-0.036553	-0.826025	-0.116429	2.68421	17.4761	2.5e-09	5.71e-08
Q91WT9	Cystathionine beta-synthase	Cbs	0.055683	-0.0102175	-0.00187338	-0.778885	-0.177721	0.839367	17.4653	2.52e-09	5.73e-08
Q60847	Collagen alpha-1(XII) chain	Col12a1	-0.0740354	-0.142963	0.0531175	1.09449	0.221922	-1.53941	17.4478	2.55e-09	5.78e-08
Q8CHT0	Delta-1-pyrroline-5-carboxylate dehydrogenase, mitochondrial	Aldh4a1	0.118472	0.157516	-0.00584018	-0.675615	0.0409704	2.48288	17.3486	2.76e-09	6.14e-08
P11930	Acyl-coenzyme A diphosphatase NUDT19	Nudt19	-0.00892252	-0.063713	-0.181473	-1.21147	-0.553335	1.38243	17.329	2.8e-09	6.18e-08
Q8CC88	von Willebrand factor A domain-containing protein 8	Vwa8	0.0320923	-0.079627	-0.157942	-0.835752	-0.319225	0.328591	17.3258	2.81e-09	6.18e-08
P41593	Parathyroid hormone/parathyroid hormone-related peptide receptor	Pth1r	0.122063	0.0173102	0.00477039	-0.935254	-0.532871	-1.60254	17.3165	2.83e-09	6.2e-08
Q8QZT1	Acetyl-CoA acetyltransferase, mitochondrial	Acat1	0.0584278	-0.0766174	-0.13045	-1.05139	-0.411048	2.8375	17.2817	2.91e-09	6.31e-08
Q8QZS1	3-hydroxyisobutyryl-CoA hydrolase, mitochondrial	Hibch	0.0262163	0.084665	-0.0532235	-0.757534	-0.259184	0.104843	17.2149	3.07e-09	6.6e-08
P16332	Methylmalonyl-CoA mutase, mitochondrial	Mmut	0.0266092	-0.0119399	-0.0890571	-0.824528	-0.260221	0.275735	17.1443	3.24e-09	6.94e-08
Q63844	Mitogen-activated protein kinase 3	Mapk3	-0.00726474	0.0458945	0.0970268	0.664432	0.213118	-0.139962	17.1393	3.26e-09	6.94e-08
Q8C407	Protein YIPF4	Yipf4	-0.224941	-0.159618	-0.375184	-1.43658	-0.653464	1.89402	17.0673	3.45e-09	7.25e-08
Q05793	Basement membrane-specific heparan sulfate proteoglycan core protein	Hspg2	-0.00601946	-0.133961	0.107378	0.920018	0.132292	-0.280391	17.0355	3.54e-09	7.39e-08
Q02788	Collagen alpha-2(VI) chain	Col6a2	0.0916273	0.0256385	0.281315	1.18759	0.428941	0.925664	17.0306	3.55e-09	7.39e-08
Q61576	Peptidyl-prolyl cis-trans isomerase FKBP10	Fkbp10	-0.0541345	-0.0879198	0.150054	1.53665	0.315081	-3.10858	17.0266	3.56e-09	7.39e-08
Q9DBC7	cAMP-dependent protein kinase type I-alpha regulatory subunit	Prkar1a	-0.0487599	-0.00938149	0.0343674	0.698855	0.252244	-1.45836	17.0024	3.63e-09	7.5e-08
Q3ULD5	Methylcrotonoyl-CoA carboxylase beta chain, mitochondrial	Mccc2	0.0986615	0.00772677	-0.0737189	-0.909307	-0.295877	0.520498	16.9867	3.68e-09	7.56e-08
Q8C650	Septin-10	Septin10	-0.08504	-0.186821	-0.317331	-0.908553	-0.65985	0.42811	16.9126	3.9e-09	7.99e-08
P08905	Lysozyme C-2	Lyz2	0.0559697	-0.0423157	0.418571	1.51964	0.967574	2.30165	16.8364	4.15e-09	8.38e-08
Q8K389	CDK5 regulatory subunit-associated protein 2	Cdk5rap2	-0.0147481	-0.226226	-0.407021	-1.03691	-0.663387	1.99524	16.8031	4.26e-09	8.57e-08
Q8BH97	Reticulocalbin-3	Rcn3	-0.011544	0.0904286	0.237936	1.32726	0.732276	-1.52615	16.7776	4.35e-09	8.68e-08
P29351	Tyrosine-protein phosphatase non-receptor type 6	Ptpn6	0.0797291	0.0516402	0.228153	0.998225	0.470106	-1.06876	16.7079	4.6e-09	9.14e-08
Q91YD6	Villin-like protein	Vill	0.0321617	-0.159884	-0.115312	-0.994448	-0.544973	-1.27284	16.6377	4.87e-09	9.63e-08
P28076	Proteasome subunit beta type-9	Psmb9	0.187853	0.215208	0.188744	1.5471	0.916335	-1.63184	16.6257	4.92e-09	9.69e-08
Q9EQK5	Major vault protein	Mvp	0.0386128	-0.0193665	0.111178	0.869389	0.369062	-0.979498	16.472	5.57e-09	1.08e-07
Q8R550	SH3 domain-containing kinase-binding protein 1	Sh3kbp1	-0.199018	-0.133632	0.0819619	1.32561	0.372899	-2.4995	16.4672	5.59e-09	1.08e-07
Q9DCM2	Glutathione S-transferase kappa 1	Gstk1	0.0470646	-0.0495012	-0.127681	-0.937415	-0.241643	-0.106555	16.3076	6.37e-09	1.21e-07
Q9CYW4	Haloacid dehalogenase-like hydrolase domain-containing protein 3	Hdhd3	0.052346	0.0670351	0.0349563	-0.663015	-0.188819	-0.82446	16.28	6.52e-09	1.24e-07
Q9D6Y7	Mitochondrial peptide methionine sulfoxide reductase	Msra	0.0210055	0.0122477	-0.0541311	-0.726243	-0.112379	2.27954	16.2593	6.63e-09	1.25e-07
Q8BZ09	Mitochondrial 2-oxodicarboxylate carrier	Slc25a21	-0.0247124	-0.0555701	-0.171532	-0.947052	-0.291637	-1.17039	16.2392	6.74e-09	1.26e-07
Q5SSZ5	Tensin-3	Tns3	-0.0456763	-0.0748944	-0.123305	0.732384	0.0743062	-1.6831	16.2167	6.87e-09	1.28e-07
P42225	Signal transducer and activator of transcription 1	Stat1	-0.0319514	-0.0270564	-0.0191862	1.40175	0.647797	-1.26602	16.2014	6.96e-09	1.29e-07
Q8VC69	Solute carrier family 22 member 6	Slc22a6	-0.00424163	-0.0680884	-0.191864	-1.02859	-0.303665	0.880655	16.1961	6.99e-09	1.29e-07
Q9DBL1	Short/branched chain specific acyl-CoA dehydrogenase, mitochondrial	Acadsb	0.0880264	0.0204257	-0.104572	-0.709395	-0.183549	0.908998	16.1811	7.07e-09	1.3e-07
P13707	Glycerol-3-phosphate dehydrogenase [NAD(+)], cytoplasmic	Gpd1	0.0649035	0.0499351	-0.0655173	-0.634724	-0.170701	1.41732	16.1281	7.39e-09	1.36e-07
Q8BGV3	Tumor-associated calcium signal transducer 2	Tacstd2	0.017739	-0.157842	0.198487	1.09318	0.349581	-1.01766	16.1237	7.42e-09	1.36e-07
P50285	Flavin-containing monooxygenase 1	Fmo1	0.00235372	-0.134865	-0.182018	-0.912944	-0.448524	0.418994	16.1151	7.47e-09	1.36e-07
Q8R4R6	Nucleoporin NUP35	Nup35	-0.0770706	-0.194113	0.110057	0.828582	0.305411	-0.574862	16.0779	7.7e-09	1.4e-07
Q99MR8	Methylcrotonoyl-CoA carboxylase subunit alpha, mitochondrial	Mccc1	0.111349	0.00186596	-0.0469982	-0.858437	-0.26552	0.786889	16.0656	7.78e-09	1.41e-07
Q9JKF1	Ras GTPase-activating-like protein IQGAP1	Iqgap1	-0.0174246	-0.0385993	0.0591432	0.685158	0.287947	-0.602127	16.0323	8e-09	1.44e-07
Q8QZY2	Glycerate kinase	Glyctk	0.0464167	0.0622232	-0.0925048	-0.82219	-0.189437	0.0546614	16.0156	8.11e-09	1.45e-07
P01902	H-2 class I histocompatibility antigen, K-D alpha chain	H2-K1	-0.109961	-0.132034	0.0776633	1.10332	0.234639	-2.65183	15.9921	8.27e-09	1.47e-07
B2RXR6	Serine/threonine-protein phosphatase 6 regulatory ankyrin repeat subunit B	Ankrd44	-0.0301903	-0.160207	0.0570597	0.875702	0.277358	-2.40745	15.9265	8.73e-09	1.53e-07
Q8VCR7	Putative protein-lysine deacylase ABHD14B	Abhd14b	0.0168611	-0.0166149	-0.0931859	-0.684644	-0.173658	3.21321	15.9248	8.75e-09	1.53e-07
P48678	Prelamin-A/C	Lmna	0.0393998	-0.0184093	0.0173308	0.627749	0.3219	0.544827	15.8766	9.1e-09	1.59e-07
Q8R0N6	Hydroxyacid-oxoacid transhydrogenase, mitochondrial	Adhfe1	-0.0696229	-0.113613	-0.186692	-1.01181	-0.330803	0.310301	15.8685	9.17e-09	1.59e-07
Q9CRB8	Mitochondrial fission process protein 1	Mtfp1	-0.0344309	0.0916166	-0.0883057	-1.10014	-0.539797	-1.04482	15.8572	9.25e-09	1.6e-07
P21460	Cystatin-C	Cst3	0.139346	0.167333	0.274248	1.2467	0.846168	1.10786	15.8162	9.58e-09	1.64e-07
A2A9C3	KICSTOR complex protein SZT2	Szt2	0.230049	-0.126714	-0.033628	-1.10211	-0.244601	0.0437442	15.6775	1.08e-08	1.84e-07
Q9D8Y7	Tumor necrosis factor alpha-induced protein 8-like protein 2	Tnfaip8l2	-0.0530346	-0.10172	0.166827	1.57758	0.367998	-3.23442	15.6643	1.09e-08	1.85e-07
P47802	Metaxin-1	Mtx1	0.0505077	-0.00805466	-0.117639	-0.683735	-0.190275	-0.21903	15.655	1.1e-08	1.85e-07
Q9QXG4	Acetyl-coenzyme A synthetase, cytoplasmic	Acss2	-0.0432982	-0.0344704	-0.16119	-0.701705	-0.241107	0.580718	15.6354	1.11e-08	1.88e-07
Q9Z2I8	Succinate--CoA ligase [GDP-forming] subunit beta, mitochondrial	Suclg2	0.101551	0.104218	-0.010217	-0.679028	-0.0751077	1.8328	15.49	1.26e-08	2.09e-07
Q91WS0	CDGSH iron-sulfur domain-containing protein 1	Cisd1	0.0906037	0.00810411	-0.116819	-0.71991	-0.254971	2.06912	15.4258	1.33e-08	2.19e-07
P38647	Stress-70 protein, mitochondrial	Hspa9	0.092578	0.0843401	-0.0122457	-0.580087	-0.0531589	1.27773	15.3954	1.37e-08	2.24e-07
O54782	Epididymis-specific alpha-mannosidase	Man2b2	-0.255396	-0.160393	0.0421439	0.969486	0.34495	-1.31916	15.359	1.41e-08	2.3e-07
Q9CZN7	Serine hydroxymethyltransferase, mitochondrial	Shmt2	0.106167	0.0466243	-0.0689849	-0.869515	-0.19638	1.25358	15.3541	1.41e-08	2.3e-07
Q05920	Pyruvate carboxylase, mitochondrial	Pc	0.101264	0.0115203	-0.13279	-0.900898	-0.267897	1.40955	15.3515	1.42e-08	2.3e-07
Q91V76	Ester hydrolase C11orf54 homolog	4931406C07Rik	0.0120502	0.0303377	0.00202011	-0.674727	-0.134581	3.03354	15.3233	1.45e-08	2.33e-07
Q8BKZ9	Pyruvate dehydrogenase protein X component, mitochondrial	Pdhx	0.115834	0.0917492	-0.00599147	-0.58839	-0.0554197	-0.247688	15.3232	1.45e-08	2.33e-07
Q99M87	DnaJ homolog subfamily A member 3, mitochondrial	Dnaja3	0.108399	-0.0414027	-0.0465103	-0.707171	-0.202039	-0.697368	15.2901	1.49e-08	2.39e-07
Q91VT4	3-oxoacyl-[acyl-carrier-protein] reductase	Cbr4	0.14029	-0.00202193	-0.129709	-0.734435	-0.112569	-0.608541	15.282	1.5e-08	2.39e-07
P42208	Septin-2	Septin2	0.0967641	0.0725209	0.0510243	0.698652	0.31881	0.220905	15.2819	1.5e-08	2.39e-07
Q91WU0	Carboxylesterase 1F	Ces1f	0.0251311	-0.0977013	-0.185626	-1.14998	-0.398453	1.3844	15.2715	1.52e-08	2.4e-07
Q9Z0L8	Gamma-glutamyl hydrolase	Ggh	-0.216159	-0.286429	0.0695271	2.30023	0.346952	-3.53065	15.2621	1.53e-08	2.41e-07
Q6P5H2	Nestin	Nes	0.0581685	-0.0273223	0.209926	1.10166	0.45892	-1.57823	15.2531	1.54e-08	2.42e-07
P49300	C-type lectin domain family 10 member A	Clec10a	-0.0199693	-0.0696122	0.173026	1.13184	-0.102536	-1.06214	15.2073	1.6e-08	2.5e-07
Q99KC8	von Willebrand factor A domain-containing protein 5A	Vwa5a	0.0279116	-0.0552815	0.140339	0.902545	0.531347	-0.520565	15.2066	1.6e-08	2.5e-07
Q60928	Glutathione hydrolase 1 proenzyme	Ggt1	-0.000865	-0.00032	-0.0475673	-0.746549	-0.19353	2.35063	15.1327	1.71e-08	2.64e-07
Q9JHS4	ATP-dependent Clp protease ATP-binding subunit clpX-like, mitochondrial	Clpx	0.0642325	0.00537127	-0.0582655	-0.557333	-0.180881	-0.731862	15.1317	1.71e-08	2.64e-07
Q91YP0	L-2-hydroxyglutarate dehydrogenase, mitochondrial	L2hgdh	0.0696944	0.00655687	-0.0728494	-0.709707	-0.15944	-0.359773	15.1001	1.76e-08	2.69e-07
Q922H2	[Pyruvate dehydrogenase (acetyl-transferring)] kinase isozyme 3, mitochondrial	Pdk3	0.0669944	0.000481	-0.140339	-0.683676	-0.207578	-0.793712	15.0923	1.77e-08	2.69e-07
Q8BNY6	Neuronal calcium sensor 1	Ncs1	-0.0177578	-0.110016	0.0500676	1.41458	0.239116	-0.398886	15.0915	1.77e-08	2.69e-07
E9Q9D5	Rab-like protein 2A	Rabl2	-0.069799	-0.0964923	0.18785	2.0197	0.771209	-0.59725	15.0245	1.88e-08	2.82e-07
Q9DC50	Peroxisomal carnitine O-octanoyltransferase	Crot	0.0621193	-0.0572805	-0.199166	-1.136	-0.704222	0.464715	14.9757	1.96e-08	2.93e-07
Q62468	Villin-1	Vil1	0.053953	0.00743193	-0.0145834	-0.604297	-0.129721	1.44609	14.8848	2.12e-08	3.15e-07
Q00519	Xanthine dehydrogenase/oxidase	Xdh	0.0811602	0.0367844	0.118431	1.02088	0.547804	-1.57563	14.8844	2.12e-08	3.15e-07
Q9D281	Protein Noxp20	Fam114a1	-0.196057	-0.132	-0.0125157	0.922705	0.259069	-2.93034	14.874	2.14e-08	3.17e-07
P84096	Rho-related GTP-binding protein RhoG	Rhog	-0.0542715	-0.230642	0.00572319	0.906136	0.27673	-1.67612	14.869	2.15e-08	3.17e-07
P99024	Tubulin beta-5 chain	Tubb5	0.0432499	-0.0606366	0.160591	1.05926	0.383956	0.873192	14.8659	2.15e-08	3.17e-07
Q9JK42	[Pyruvate dehydrogenase (acetyl-transferring)] kinase isozyme 2, mitochondrial	Pdk2	0.0528467	0.00694673	-0.0750349	-0.650488	-0.213065	-1.0765	14.8526	2.18e-08	3.2e-07
Q9CVB6	Actin-related protein 2/3 complex subunit 2	Arpc2	0.0382633	-0.0829416	0.00554375	0.635211	0.210632	-0.454518	14.8331	2.21e-08	3.24e-07
Q7TNE1	Succinate--hydroxymethylglutarate CoA-transferase	Sugct	0.147707	-0.0621645	-0.0152995	-0.7947	-0.177546	-0.74115	14.7404	2.4e-08	3.48e-07
P97872	Flavin-containing monooxygenase 5	Fmo5	0.0278391	-0.0513607	-0.159241	-0.882063	-0.55587	-0.126472	14.7353	2.41e-08	3.48e-07
Q80XL6	Acyl-CoA dehydrogenase family member 11	Acad11	0.0747598	-0.0142455	-0.147568	-0.825809	-0.299677	-0.0754281	14.6912	2.51e-08	3.61e-07
Q9DCZ4	MICOS complex subunit Mic26	Apoo	0.0148836	-0.153307	-0.191654	-1.06269	-0.426144	0.808853	14.6743	2.54e-08	3.64e-07
P32020	Sterol carrier protein 2	Scp2	0.0549972	-0.0357148	-0.119445	-0.900932	-0.370765	2.92015	14.6435	2.61e-08	3.72e-07
P28063	Proteasome subunit beta type-8	Psmb8	0.061416	0.120625	0.104355	1.20163	0.567716	-0.975837	14.641	2.62e-08	3.72e-07
Q8BMF4	Dihydrolipoyllysine-residue acetyltransferase component of pyruvate dehydrogenase complex, mitochondrial	Dlat	0.0514805	-0.0368638	-0.0740568	-0.741023	-0.249602	1.85932	14.638	2.63e-08	3.72e-07
P43406	Integrin alpha-V	Itgav	-0.0340553	-0.0364508	0.130249	0.781174	0.333704	-1.66133	14.553	2.83e-08	3.98e-07
Q05186	Reticulocalbin-1	Rcn1	0.0504077	0.00344905	0.108145	1.52287	0.683855	-1.58924	14.5107	2.94e-08	4.12e-07
Q3UNZ8	Quinone oxidoreductase-like protein 2	Cryzl2	-0.012503	-0.0881045	-0.157119	-0.979182	-0.261211	0.922648	14.4249	3.17e-08	4.43e-07
P98197	Phospholipid-transporting ATPase IH	Atp11a	0.0738909	-0.0457268	-0.0787395	-0.737272	-0.344287	-1.01844	14.3997	3.24e-08	4.5e-07
Q78JN3	Enoyl-CoA delta isomerase 3, peroxisomal	Eci3	0.00031	-0.103399	-0.26225	-1.4983	-0.569143	0.729187	14.3904	3.26e-08	4.52e-07
Q9DC61	Mitochondrial-processing peptidase subunit alpha	Pmpca	0.0217655	-0.0389495	-0.068081	-0.583422	-0.211201	-0.525674	14.3488	3.39e-08	4.67e-07
Q9CQE5	Regulator of G-protein signaling 10	Rgs10	-0.112143	-0.0976159	0.0648835	1.37553	0.545919	-2.18571	14.3403	3.41e-08	4.68e-07
Q9QZS5	Serine/threonine-protein kinase Sgk2	Sgk2	0.0842516	-0.142055	-0.14228	-0.724216	-0.0891969	-1.22762	14.2771	3.61e-08	4.91e-07
Q9WVJ9	EGF-containing fibulin-like extracellular matrix protein 2	Efemp2	-0.0360764	-0.0599475	0.0552654	0.989165	0.219781	-2.07354	14.2495	3.7e-08	5.01e-07
Q9WV54	Acid ceramidase	Asah1	0.0716318	0.0114926	0.24956	1.01122	0.73622	-0.703519	14.1735	3.96e-08	5.34e-07
P61226	Ras-related protein Rap-2b	Rap2b	-0.113645	-0.135349	0.152065	1.2501	0.377341	-2.65547	14.1086	4.2e-08	5.63e-07
Q99JR1	Sideroflexin-1	Sfxn1	0.0641291	-0.0130677	-0.111503	-0.77079	-0.247364	0.584862	14.0316	4.5e-08	6e-07
Q9ES00	Ubiquitin conjugation factor E4 B	Ube4b	0.183863	-0.0242938	-0.226198	-0.774059	-0.480701	-0.0357738	14.0176	4.55e-08	6.06e-07
Q9R0H0	Peroxisomal acyl-coenzyme A oxidase 1	Acox1	0.0469832	-0.168879	-0.278476	-1.20018	-0.543427	1.68355	13.998	4.63e-08	6.15e-07
P29452	Caspase-1	Casp1	-0.0872895	-0.101575	0.111201	1.13709	0.158737	-2.66519	13.9886	4.67e-08	6.18e-07
O55125	Protein NipSnap homolog 1	Nipsnap1	0.0674515	0.0491999	-0.0478739	-0.75819	-0.0518078	0.506644	13.9781	4.72e-08	6.22e-07
Q99L13	3-hydroxyisobutyrate dehydrogenase, mitochondrial	Hibadh	0.018907	-0.00844971	-0.11121	-0.901768	-0.139636	1.14004	13.9445	4.86e-08	6.36e-07
P49312	Heterogeneous nuclear ribonucleoprotein A1	Hnrnpa1	-0.00331067	-0.0130128	0.0209324	0.554255	0.219563	0.168905	13.8872	5.12e-08	6.66e-07
Q9WTP7	GTP:AMP phosphotransferase AK3, mitochondrial	Ak3	0.0596733	0.0317244	-0.0494167	-0.617058	-0.0653005	1.28838	13.8757	5.18e-08	6.69e-07
P97434	Myosin phosphatase Rho-interacting protein	Mprip	-0.0269205	0.00445514	0.0691768	0.686498	0.339373	-1.47053	13.8734	5.19e-08	6.69e-07
Q9QXZ6	Solute carrier organic anion transporter family member 1A1	Slco1a1	-0.0866301	-0.346659	-0.42185	-1.36355	-1.02169	-1.97691	13.8728	5.19e-08	6.69e-07
Q3TCN2	Putative phospholipase B-like 2	Plbd2	0.0522605	-0.0115356	0.224997	0.803722	0.485729	-1.22502	13.8139	5.47e-08	7.02e-07
P20060	Beta-hexosaminidase subunit beta	Hexb	-0.0825603	-0.177995	-0.135218	0.542381	0.144926	-0.701231	13.8051	5.52e-08	7.06e-07
P47934	Carnitine O-acetyltransferase	Crat	0.0522883	0.0124079	-0.075609	-0.560288	-0.0534729	0.0273514	13.7978	5.55e-08	7.06e-07
Q9CQA3	Succinate dehydrogenase [ubiquinone] iron-sulfur subunit, mitochondrial	Sdhb	0.0729469	-0.0154993	-0.0585718	-0.619401	-0.107122	2.15326	13.7961	5.56e-08	7.06e-07
Q8BUG2	Beta-Ala-His dipeptidase	Cndp1	0.00453432	-0.0350996	-0.0135344	-0.774907	-0.354295	-0.5784	13.7627	5.73e-08	7.19e-07
P01899	H-2 class I histocompatibility antigen, D-B alpha chain	H2-D1	-0.0398196	-0.0588767	-0.0210339	1.2073	0.398689	-0.164168	13.7145	5.99e-08	7.5e-07
O88322	Nidogen-2	Nid2	0.0252408	-0.152058	-0.0178981	0.766607	0.108558	-0.60599	13.6113	6.58e-08	8.19e-07
Q9D687	Sodium-dependent neutral amino acid transporter B(0)AT1	Slc6a19	-0.0210077	-0.0866904	-0.0686385	-1.15829	-0.220447	0.688523	13.5718	6.82e-08	8.46e-07
Q8VDK1	Deaminated glutathione amidase	Nit1	0.0201498	-0.0439548	-0.107148	-0.640744	-0.194676	0.700248	13.5705	6.83e-08	8.46e-07
Q64345	Interferon-induced protein with tetratricopeptide repeats 3	Ifit3	0.0165673	0.00864544	0.364358	1.75091	0.900091	-3.08719	13.5156	7.19e-08	8.8e-07
Q9D7J4	Cytochrome c oxidase assembly protein COX20, mitochondrial	Cox20	0.037918	0.118453	-0.0797975	-0.727578	-0.106511	-1.72282	13.4947	7.32e-08	8.95e-07
Q8K2I4	Beta-mannosidase	Manba	-0.0827612	-0.113065	0.0779216	0.702055	0.353225	-1.18976	13.4819	7.41e-08	9.03e-07
P50136	2-oxoisovalerate dehydrogenase subunit alpha, mitochondrial	Bckdha	0.15847	0.0330858	-0.03046	-0.703365	-0.15272	-0.69373	13.4721	7.48e-08	9.09e-07
Q2KN98	Cytospin-A	Specc1l	-0.271924	0.00628051	0.0133002	0.563218	0.0174318	-1.80063	13.4528	7.61e-08	9.21e-07
P11688	Integrin alpha-5	Itga5	-0.0236245	-0.0209986	0.286688	1.1081	0.231671	-2.46183	13.4518	7.62e-08	9.21e-07
Q80SU7	Interferon-induced very large GTPase 1	Gvin1	0.213146	-0.0233208	0.447451	1.67799	0.622108	-2.65569	13.4128	7.9e-08	9.53e-07
Q8R0I0	Angiotensin-converting enzyme 2	Ace2	0.00789514	0.0323522	-0.215883	-0.87433	-0.146954	-1.75346	13.3944	8.03e-08	9.62e-07
Q62318	Transcription intermediary factor 1-beta	Trim28	0.00795034	0.00305249	0.0763679	0.694484	0.351242	-0.834865	13.3521	8.35e-08	9.97e-07
Q61001	Laminin subunit alpha-5	Lama5	-0.031215	-0.0621786	0.0679741	0.630033	0.605043	-0.946717	13.2785	8.94e-08	1.06e-06
Q9D8Y1	Transmembrane protein 126A	Tmem126a	0.138333	0.0158765	-0.00791006	-0.537848	-0.123305	-0.661882	13.2697	9.02e-08	1.07e-06
Q9CZE3	Ras-related protein Rab-32	Rab32	0.0478542	-0.167722	0.0246579	0.795908	0.23057	-1.60548	13.2647	9.06e-08	1.07e-06
Q7TNG8	Probable D-lactate dehydrogenase, mitochondrial	Ldhd	0.111975	0.0860807	0.0996127	-0.650144	-0.100961	2.1203	13.251	9.18e-08	1.08e-06
Q9DB77	Cytochrome b-c1 complex subunit 2, mitochondrial	Uqcrc2	0.0847973	-0.00687747	-0.10544	-0.742704	-0.233679	2.46767	13.2254	9.4e-08	1.1e-06
P51655	Glypican-4	Gpc4	-0.0708139	-0.166423	0.470492	0.782269	-0.295387	-1.01465	13.2238	9.41e-08	1.1e-06
Q8VDT1	Sodium/glucose cotransporter 4	Slc5a9	-0.110269	-0.055605	-0.108476	-0.8744	-0.118199	-0.744427	13.2223	9.42e-08	1.1e-06
Q9JLZ6	Hypermethylated in cancer 2 protein	Hic2	-0.144896	-0.143224	-0.186198	1.43314	0.467488	-0.72482	13.2151	9.49e-08	1.1e-06
P51881	ADP/ATP translocase 2	Slc25a5	0.0542655	0.0807852	-0.122046	-0.677755	-0.232154	3.22453	13.2137	9.5e-08	1.1e-06
Q6Q899	Antiviral innate immune response receptor RIG-I	Rigi	-0.177674	-0.0843079	0.0361214	0.738383	0.354285	-2.17192	13.1604	9.98e-08	1.16e-06
Q80UG5	Septin-9	Septin9	0.0442796	0.047527	0.0725477	0.712391	0.355572	-0.978766	13.1496	1.01e-07	1.17e-06
Q80X72	Leucine-rich repeat-containing protein 15	Lrrc15	-0.0679846	-0.211316	0.0750509	1.41087	0.224189	-2.7575	13.1451	1.01e-07	1.17e-06
A2ARV4	Low-density lipoprotein receptor-related protein 2	Lrp2	0.0437977	-0.00467282	-0.0148373	-0.693311	-0.0528262	0.906478	13.1187	1.04e-07	1.19e-06
Q8VI78	Phospholipase A1 member A	Pla1a	-0.0977914	-0.187911	0.0299486	1.2635	0.242999	-2.75959	13.1097	1.05e-07	1.2e-06
Q9QWR8	Alpha-N-acetylgalactosaminidase	Naga	-0.105258	-0.167561	0.179785	0.848606	0.471595	-0.800049	13.1091	1.05e-07	1.2e-06
Q9ERS2	NADH dehydrogenase [ubiquinone] 1 alpha subcomplex subunit 13	Ndufa13	0.131681	0.104456	-0.00576381	-0.632859	-0.226255	0.492398	13.0787	1.08e-07	1.23e-06
Q62148	Retinal dehydrogenase 2	Aldh1a2	0.411482	0.430792	0.41006	2.57896	1.15511	-2.10287	13.0604	1.1e-07	1.25e-06
Q99L60	V-type proton ATPase subunit C 2	Atp6v1c2	0.14689	0.00144577	-0.111696	-0.565907	-0.290125	-1.72839	13.0259	1.13e-07	1.28e-06
Q8BUX5	Ammonium transporter Rh type B	Rhbg	-0.00613716	-0.11573	-0.426076	-1.11958	-1.05066	0.122838	13.0233	1.13e-07	1.28e-06
Q61093	Cytochrome b-245 heavy chain	Cybb	-0.138667	-0.0284016	-0.0141304	0.971025	0.162202	-2.31408	12.9744	1.19e-07	1.34e-06
O70370	Cathepsin S	Ctss	-0.0206642	-0.0858308	0.376412	1.83365	1.0492	-0.25248	12.9695	1.19e-07	1.34e-06
Q9QWT9	Kinesin-like protein KIFC1	Kifc1	0.0667557	-0.0277295	0.007127	-0.448423	-0.239838	0.786966	12.9671	1.2e-07	1.34e-06
Q9Z1J3	Cysteine desulfurase	Nfs1	0.0925412	0.0428125	-0.0289256	-0.631352	-0.0999285	-0.274578	12.9662	1.2e-07	1.34e-06
Q9ET22	Dipeptidyl peptidase 2	Dpp7	0.066639	0.00924366	0.165203	0.842702	0.586107	0.0209002	12.8773	1.3e-07	1.44e-06
Q61553	Fascin	Fscn1	0.0942992	-0.0309061	0.0773279	0.799727	0.299757	-2.00914	12.8749	1.3e-07	1.44e-06
Q9JLB0	Protein PALS2	Pals2	0.0207242	0.0408849	0.0105172	-0.334625	-0.0514626	0.299303	12.863	1.32e-07	1.46e-06
Q8C1B7	Septin-11	Septin11	0.122668	0.0267394	0.0883031	0.657324	0.52252	-0.435285	12.8536	1.33e-07	1.47e-06
Q03265	ATP synthase subunit alpha, mitochondrial	Atp5f1a	0.130138	0.126668	-0.0100413	-0.58921	-0.1566	2.71324	12.7586	1.46e-07	1.59e-06
Q9D7B6	Isobutyryl-CoA dehydrogenase, mitochondrial	Acad8	0.0324994	-0.0240451	-0.0879043	-0.736035	-0.208151	-0.123964	12.7583	1.46e-07	1.59e-06
O70577	Solute carrier family 22 member 2	Slc22a2	0.0646008	-0.101666	-0.17975	-1.11002	-0.36308	0.188963	12.7362	1.49e-07	1.62e-06
P07356	Annexin A2	Anxa2	-0.0164121	-0.0823647	0.00732742	0.641155	0.147946	1.15093	12.7358	1.49e-07	1.62e-06
Q8VCT4	Carboxylesterase 1D	Ces1d	-0.0234131	-0.114005	-0.105849	-0.804671	-0.325122	0.561624	12.6981	1.54e-07	1.67e-06
Q9DBE0	Cysteine sulfinic acid decarboxylase	Csad	0.00133337	0.000296	-0.0611237	-0.689173	-0.224647	0.791866	12.6549	1.61e-07	1.74e-06
Q9CWG8	Protein arginine methyltransferase NDUFAF7, mitochondrial	Ndufaf7	-0.0736693	-0.0354947	-0.109568	-0.675639	-0.291121	-1.24247	12.6476	1.62e-07	1.75e-06
Q9DBM2	Peroxisomal bifunctional enzyme	Ehhadh	0.114276	-0.124573	-0.237807	-1.21147	-0.574677	1.87365	12.6054	1.69e-07	1.81e-06
P04104	Keratin, type II cytoskeletal 1	Krt1	-0.478988	-0.332992	-0.436215	0.809145	0.0766279	1.13332	12.5917	1.71e-07	1.83e-06
Q91V16	Electron transfer flavoprotein regulatory factor 1	Etfrf1	-0.0809266	-0.0279799	-0.0604298	-0.913597	-0.342052	-0.0234909	12.5894	1.71e-07	1.83e-06
Q99K67	Alpha-aminoadipic semialdehyde synthase, mitochondrial	Aass	0.0180986	-0.042595	-0.0161123	-0.628377	0.0478044	0.961727	12.566	1.75e-07	1.87e-06
P97366	Ecotropic viral integration site 5 protein	Evi5	-0.0391817	-0.146268	0.38956	1.24089	0.645596	-1.27358	12.5636	1.75e-07	1.87e-06
Q9D0S9	Adenosine 5'-monophosphoramidase HINT2	Hint2	0.103722	0.151828	0.0812063	-0.625749	0.0249835	3.57915	12.5608	1.76e-07	1.87e-06
Q60936	Atypical kinase COQ8A, mitochondrial	Coq8a	0.0760103	0.0248159	-0.0252071	-0.746389	-0.246922	-0.196342	12.5489	1.78e-07	1.88e-06
Q8BK67	Protein RCC2	Rcc2	0.0201204	-0.0068586	0.178372	1.06086	0.385867	-1.93831	12.5368	1.8e-07	1.9e-06
Q3UFY7	7-methylguanosine phosphate-specific 5'-nucleotidase	Nt5c3b	-0.0450353	-0.0441512	0.015892	-0.650573	-0.232025	-0.362727	12.5106	1.85e-07	1.94e-06
Q9R233	Tapasin	Tapbp	0.252643	0.276207	0.196141	1.49603	0.918833	-2.38569	12.5085	1.85e-07	1.94e-06
Q9DCJ1	Target of rapamycin complex subunit LST8	Mlst8	-0.0651358	-0.0477774	0.199728	1.32783	0.311124	-2.51483	12.4844	1.89e-07	1.97e-06
P19783	Cytochrome c oxidase subunit 4 isoform 1, mitochondrial	Cox4i1	0.0661231	-0.00481648	-0.0598677	-0.595026	-0.16513	2.64134	12.4768	1.91e-07	1.98e-06
Q8BMS4	Ubiquinone biosynthesis O-methyltransferase, mitochondrial	Coq3	0.142593	0.0373312	0.0548187	-0.68601	-0.192214	-1.45013	12.4751	1.91e-07	1.98e-06
Q9CQH3	NADH dehydrogenase [ubiquinone] 1 beta subcomplex subunit 5, mitochondrial	Ndufb5	0.179802	0.142532	0.0400406	-0.517072	-0.0225828	1.33831	12.4721	1.92e-07	1.98e-06
Q8BPB0	MOB kinase activator 1B	Mob1b	-0.0373769	-0.120835	-0.0640406	0.422639	0.104252	-0.856862	12.471	1.92e-07	1.98e-06
Q8K209	Adhesion G-protein coupled receptor G1	Adgrg1	0.0478736	-0.0628274	0.25106	0.784858	0.349661	-1.86893	12.4694	1.92e-07	1.98e-06
O08966	Solute carrier family 22 member 1	Slc22a1	0.135735	-0.0101294	0.0203354	-0.857259	-0.0367524	-0.767361	12.4568	1.94e-07	2e-06
P54923	ADP-ribosylhydrolase ARH1	Adprh	-0.0172538	0.00871073	0.126168	0.770466	0.203789	-1.65028	12.3833	2.09e-07	2.14e-06
Q9JHE7	U5 small nuclear ribonucleoprotein TSSC4	Tssc4	-0.0281852	-0.0263517	0.234561	0.723482	0.355418	-0.248588	12.3764	2.1e-07	2.15e-06
Q3V3R4	Integrin alpha-1	Itga1	0.0304033	-0.122173	0.120244	0.474497	0.207012	-0.38165	12.3537	2.15e-07	2.18e-06
Q60825	Sodium-dependent phosphate transport protein 2A	Slc34a1	0.0781444	-0.08164	-0.131762	-0.83337	-0.349052	0.409244	12.3331	2.19e-07	2.21e-06
Q8C5P5	5'-nucleotidase domain-containing protein 1	Nt5dc1	0.0451197	-0.147093	0.232227	0.785469	0.249854	-1.75163	12.3319	2.19e-07	2.21e-06
Q8VCN5	Cystathionine gamma-lyase	Cth	-0.0166936	-0.0527546	-0.0723183	-0.786926	-0.068212	1.54135	12.3243	2.21e-07	2.22e-06
Q3UW53	Protein Niban 1	Niban1	-0.0689837	0.074635	0.293332	1.25535	0.798784	-1.87853	12.3239	2.21e-07	2.22e-06
Q9DBT9	Dimethylglycine dehydrogenase, mitochondrial	Dmgdh	0.0316888	0.0524438	-0.0226028	-0.952916	-0.0978089	-0.103436	12.3098	2.24e-07	2.24e-06
Q6ZQI3	Malectin	Mlec	0.0149654	-0.0170819	-0.0785376	-0.540539	-0.202633	0.383867	12.2515	2.37e-07	2.36e-06
Q9CWS0	N(G),N(G)-dimethylarginine dimethylaminohydrolase 1	Ddah1	0.0652675	0.0644828	0.00239843	-0.62475	-0.0017046	-0.102226	12.2413	2.39e-07	2.38e-06
Q3TUH1	Phosphatidate cytidylyltransferase, mitochondrial	Tamm41	0.00409351	-0.230685	-0.178134	-1.01627	-0.44283	5.27837	12.1887	2.52e-07	2.49e-06
O88909	Organic anion transporter 3	Slc22a8	0.00842459	-0.0823512	-0.087987	-0.827904	-0.123249	0.755638	12.1885	2.52e-07	2.49e-06
Q8K354	Carbonyl reductase [NADPH] 3	Cbr3	-0.109421	-0.0389025	-0.019873	0.882677	0.505974	-1.16632	12.1816	2.54e-07	2.5e-06
Q91ZU9	Glutamate receptor ionotropic, NMDA 3B	Grin3b	-0.135753	-0.258745	-0.485339	-1.24841	-0.75207	-1.75426	12.1762	2.55e-07	2.51e-06
Q9Z2I0	Mitochondrial proton/calcium exchanger protein	Letm1	0.0539459	0.0323052	0.0286842	-0.578013	-0.0751787	0.0409463	12.1705	2.56e-07	2.52e-06
Q8R1G2	Carboxymethylenebutenolidase homolog	Cmbl	-0.00258803	-0.125028	-0.141235	-0.936041	-0.185318	0.756935	12.1608	2.59e-07	2.54e-06
Q8BH86	D-glutamate cyclase, mitochondrial	Dglucy	0.0664121	0.0766069	0.0497748	-0.528681	0.0608102	0.287971	12.1288	2.67e-07	2.61e-06
P70460	Vasodilator-stimulated phosphoprotein	Vasp	-0.0443165	-0.171442	0.117242	1.04832	0.368979	-0.908125	12.1237	2.68e-07	2.62e-06
Q99KI0	Aconitate hydratase, mitochondrial	Aco2	0.0149422	-0.0345299	-0.0708044	-0.711118	-0.176211	3.13111	12.071	2.83e-07	2.75e-06
Q8BWF0	Succinate-semialdehyde dehydrogenase, mitochondrial	Aldh5a1	0.0925247	0.0803988	-0.0214101	-0.723344	-0.138773	-0.10956	12.0694	2.83e-07	2.75e-06
O54865	Guanylate cyclase soluble subunit beta-1	Gucy1b1	-0.0935755	0.0578383	0.218352	1.20268	0.441982	-1.96881	12.0362	2.92e-07	2.82e-06
Q9WUR2	Enoyl-CoA delta isomerase 2	Eci2	0.00569797	-0.0867359	-0.100455	-0.772962	-0.290864	0.392413	11.9495	3.18e-07	3.06e-06
Q3TNA1	Xylulose kinase	Xylb	0.088673	0.0955187	0.0307572	-0.579196	-0.027475	0.937951	11.9332	3.23e-07	3.1e-06
Q3TLP5	Enoyl-CoA hydratase domain-containing protein 2, mitochondrial	Echdc2	0.032432	-0.117244	-0.0511941	-0.788265	-0.171285	1.18468	11.9157	3.29e-07	3.15e-06
Q99JR5	Tubulointerstitial nephritis antigen-like	Tinagl1	-0.215197	-0.325359	-0.0618005	0.553437	0.469673	-0.0768627	11.9018	3.34e-07	3.18e-06
P09055	Integrin beta-1	Itgb1	-0.0512947	-0.0944252	0.0659742	0.453801	0.206023	0.746513	11.8991	3.35e-07	3.18e-06
P0C7T6	Ataxin-1-like	Atxn1l	-0.0737872	-0.171107	-0.135616	-0.879728	-0.297138	3.50473	11.8983	3.35e-07	3.18e-06
P47740	Aldehyde dehydrogenase family 3 member A2	Aldh3a2	0.0680786	-0.030274	-0.053878	-0.767945	-0.257867	0.380271	11.8875	3.38e-07	3.21e-06
Q8K215	LYR motif-containing protein 4	Lyrm4	0.0148078	-0.131613	-0.210751	-0.838155	-0.202503	-0.235913	11.8806	3.41e-07	3.22e-06
Q8CFZ4	Glypican-3	Gpc3	0.00837439	-0.030171	0.585557	2.09209	0.665458	-2.74619	11.8793	3.41e-07	3.22e-06
Q9Z2V4	Phosphoenolpyruvate carboxykinase, cytosolic [GTP]	Pck1	-0.0831864	-0.198307	-0.285653	-1.06257	-0.593289	0.622323	11.8727	3.43e-07	3.23e-06
P16675	Lysosomal protective protein	Ctsa	-0.0512277	-0.047716	0.130737	0.543855	0.363251	1.166	11.8575	3.49e-07	3.27e-06
Q80W22	Threonine synthase-like 2	Thnsl2	-0.021923	-0.0932949	-0.0816543	-0.764204	-0.248206	1.04702	11.8329	3.57e-07	3.34e-06
Q99J94	Solute carrier organic anion transporter family member 1A6	Slco1a6	-0.105194	-0.244369	-0.279318	-1.26085	-0.499275	-1.37968	11.7142	4.02e-07	3.74e-06
Q5M8N4	Epimerase family protein SDR39U1	Sdr39u1	0.0838231	-0.00140201	-0.0473096	-0.711424	-0.320612	-0.39445	11.7006	4.07e-07	3.78e-06
Q8CAK1	Putative transferase CAF17 homolog, mitochondrial	Iba57	0.0634372	0.127093	-0.0526576	-0.711327	-0.0727397	-1.38815	11.6962	4.09e-07	3.78e-06
Q9JKL4	NADH dehydrogenase [ubiquinone] 1 alpha subcomplex assembly factor 3	Ndufaf3	0.0714914	0.0619718	-0.0562923	-0.669932	-0.352341	-1.16824	11.6956	4.09e-07	3.78e-06
Q91XE0	Glycine N-acyltransferase	Glyat	0.089995	-0.00499552	-0.0294315	-0.726151	-0.115359	2.16714	11.6914	4.11e-07	3.79e-06
Q99JF5	Diphosphomevalonate decarboxylase	Mvd	-0.0392686	-0.0649795	-0.146355	-0.623845	-0.225038	-0.838176	11.6851	4.14e-07	3.81e-06
Q9NYQ2	2-Hydroxyacid oxidase 2	Hao2	-0.00350386	0.191717	0.117891	-0.660511	0.30185	1.48495	11.6207	4.41e-07	4.05e-06
P67778	Prohibitin 1	Phb1	0.0844006	0.0211981	-0.0439054	-0.522647	-0.120478	2.09228	11.5072	4.94e-07	4.5e-06
Q91WR5	Aldo-keto reductase family 1 member C21	Akr1c21	-0.0273622	-0.0292854	-0.101146	-0.81248	-0.174499	3.07504	11.4898	5.03e-07	4.57e-06
Q8VE38	Oxidoreductase NAD-binding domain-containing protein 1	Oxnad1	-0.0440542	-0.0194061	-0.0904555	-0.819418	-0.38552	-0.107464	11.4862	5.05e-07	4.57e-06
P50544	Very long-chain specific acyl-CoA dehydrogenase, mitochondrial	Acadvl	0.0580633	-0.0128543	-0.0691902	-0.561996	-0.137244	1.5427	11.4581	5.19e-07	4.7e-06
Q6ZQM8	UDP-glucuronosyltransferase 1A7	Ugt1a7	0.0260483	-0.106509	-0.157766	-0.82067	-0.2385	0.663222	11.4048	5.48e-07	4.94e-06
Q9D6J6	NADH dehydrogenase [ubiquinone] flavoprotein 2, mitochondrial	Ndufv2	0.070217	-0.0393934	-0.0138153	-0.645589	-0.124959	1.36826	11.4011	5.5e-07	4.95e-06
O89100	GRB2-related adaptor protein 2	Grap2	-0.100947	-0.0490219	0.0640089	1.17924	0.219618	-3.2583	11.395	5.53e-07	4.97e-06
P53808	Phosphatidylcholine transfer protein	Pctp	-0.0392392	-0.00454467	-0.119364	-0.71084	-0.346361	0.102935	11.3551	5.76e-07	5.15e-06
P39749	Flap endonuclease 1	Fen1	-0.0364917	-0.000768	0.084252	0.77189	0.156031	-1.53863	11.342	5.83e-07	5.21e-06
Q9Z2J0	Solute carrier family 23 member 1	Slc23a1	0.0073932	0.0412204	-0.0287484	-0.917024	-0.0562887	-0.957149	11.3359	5.87e-07	5.23e-06
P37804	Transgelin	Tagln	-0.109945	-0.152515	0.0472545	0.834071	0.381443	0.533345	11.3325	5.89e-07	5.24e-06
Q9D172	Glutamine amidotransferase-like class 1 domain-containing protein 3, mitochondrial	Gatd3	0.169711	0.195642	0.0454489	-0.525808	0.105262	1.71145	11.317	5.98e-07	5.31e-06
Q9Z1G3	V-type proton ATPase subunit C 1	Atp6v1c1	0.0868882	0.0239993	-0.0270659	-0.492775	-0.0152744	0.815571	11.3075	6.04e-07	5.35e-06
P29416	Beta-hexosaminidase subunit alpha	Hexa	-0.0984064	-0.431069	0.300724	1.32637	0.426558	-2.24524	11.2813	6.2e-07	5.47e-06
Q9D6R2	Isocitrate dehydrogenase [NAD] subunit alpha, mitochondrial	Idh3a	0.114148	0.0881751	-0.0046721	-0.558657	-0.0357707	1.16043	11.2784	6.22e-07	5.47e-06
Q99MN9	Propionyl-CoA carboxylase beta chain, mitochondrial	Pccb	0.0812779	0.0286558	-0.0736481	-0.881266	-0.218439	0.810953	11.2706	6.27e-07	5.5e-06
Q499X9	Methionine--tRNA ligase, mitochondrial	Mars2	0.0440422	-0.031564	-0.123791	-0.69556	-0.342473	-2.17684	11.2277	6.55e-07	5.73e-06
Q9D8C4	Interferon-induced 35 kDa protein homolog	Ifi35	-0.03816	-0.0377838	0.257589	0.893851	0.216821	-2.49863	11.2138	6.65e-07	5.8e-06
Q00780	Collagen alpha-1(VIII) chain	Col8a1	0.0301461	-0.0500336	-0.0649906	1.01301	0.10658	-1.55366	11.1794	6.88e-07	5.98e-06
Q8CFE3	REST corepressor 1	Rcor1	-0.00864772	0.0125451	-0.00281583	0.676736	0.0760138	2.12373	11.1716	6.94e-07	6.01e-06
P52196	Thiosulfate sulfurtransferase	Tst	0.0651961	-0.00359106	-0.0681107	-0.646341	0.0116363	1.78892	11.1689	6.96e-07	6.01e-06
P23198	Chromobox protein homolog 3	Cbx3	0.101239	0.0650108	0.0158421	0.653258	0.28427	1.02206	11.1555	7.05e-07	6.07e-06
O70456	14-3-3 protein sigma	Sfn	-0.360579	-0.246972	-0.0160114	0.989564	0.278288	-2.3919	11.1549	7.06e-07	6.07e-06
Q91W90	Thioredoxin domain-containing protein 5	Txndc5	-0.0541099	-0.163699	0.253719	1.02144	0.499818	0.0993814	11.1441	7.13e-07	6.12e-06
Q3UP75	UDP-glucuronosyltransferase 3A1	Ugt3a1	0.110814	-0.0323226	-0.0981406	-0.924871	-0.152674	-0.329071	11.133	7.22e-07	6.18e-06
P54071	Isocitrate dehydrogenase [NADP], mitochondrial	Idh2	0.0726215	0.0457648	-0.0126556	-0.717366	-0.185265	2.54003	11.1146	7.35e-07	6.29e-06
Q9D0K2	Succinyl-CoA:3-ketoacid coenzyme A transferase 1, mitochondrial	Oxct1	0.125493	0.121771	-0.0224167	-0.735051	-0.0428351	1.77806	11.0964	7.49e-07	6.39e-06
O35892	Nuclear autoantigen Sp-100	Sp100	-0.135063	-0.194734	-0.17223	0.981214	0.259129	-2.35312	11.075	7.66e-07	6.52e-06
P12265	Beta-glucuronidase	Gusb	-0.0740618	-0.0603271	0.0055038	0.743206	0.291768	-1.47538	11.0566	7.8e-07	6.63e-06
Q9D708	Protein S100-A16	S100a16	-0.164285	-0.111109	0.0979952	1.16977	0.34055	-2.24314	11.038	7.95e-07	6.75e-06
Q8CHH9	Septin-8	Septin8	-0.136369	-0.207087	-0.144226	0.627636	0.0740709	-1.10948	10.9868	8.38e-07	7.08e-06
P23818	Glutamate receptor 1	Gria1	0.0473021	-0.0889012	0.118322	1.13963	0.668959	-1.63569	10.9621	8.6e-07	7.24e-06
Q9WTK5	Nuclear factor NF-kappa-B p100 subunit	Nfkb2	-0.0957542	-0.0385583	0.1704	1.09346	0.283368	-3.42547	10.9534	8.68e-07	7.3e-06
Q9CQX2	Cytochrome b5 type B	Cyb5b	0.0605003	-0.0628826	-0.135497	-0.539933	-0.174016	1.87975	10.9146	9.03e-07	7.57e-06
Q9Z0E6	Guanylate-binding protein 2	Gbp2	-0.103941	-0.155968	-0.0151854	1.04796	0.290489	-2.06463	10.9105	9.07e-07	7.59e-06
Q9CPQ1	Cytochrome c oxidase subunit 6C	Cox6c	0.13115	0.0560183	-0.0519997	-0.518809	-0.089821	2.64008	10.9085	9.09e-07	7.59e-06
Q8K370	Acyl-CoA dehydrogenase family member 10	Acad10	0.00354301	-0.0958293	-0.126825	-0.851941	-0.290678	0.257461	10.8583	9.57e-07	7.96e-06
Q8BFR4	N-acetylglucosamine-6-sulfatase	Gns	-0.0273841	0.010416	0.0267063	0.53725	0.347504	-0.855947	10.8458	9.69e-07	8.05e-06
Q9DBS1	Transmembrane protein 43	Tmem43	-0.036563	-0.186336	0.0661737	0.766274	0.302597	-2.23635	10.8391	9.76e-07	8.09e-06
Q9D8T3	GTPase RhebL1	Rhebl1	-0.0474082	0.0294599	-0.0845094	-0.641705	-0.262777	4.25031	10.8309	9.85e-07	8.15e-06
Q8K2B3	Succinate dehydrogenase [ubiquinone] flavoprotein subunit, mitochondrial	Sdha	0.13479	0.046941	-0.0555074	-0.555681	-0.116758	2.21669	10.8232	9.92e-07	8.2e-06
P10923	Osteopontin	Spp1	0.12684	0.0601386	0.154627	1.88991	1.09704	-2.1117	10.792	1.03e-06	8.44e-06
Q8VCY6	U3 small nucleolar RNA-associated protein 6 homolog	Utp6	-0.119027	-0.263543	-0.347324	-1.20195	-0.578836	0.323594	10.7818	1.04e-06	8.51e-06
P97429	Annexin A4	Anxa4	0.0431772	-0.0644289	-0.0293331	0.448765	0.128106	0.17225	10.7572	1.06e-06	8.72e-06
Q6PB66	Leucine-rich PPR motif-containing protein, mitochondrial	Lrpprc	0.052523	-0.035569	-0.0808189	-0.653798	-0.213598	0.00943923	10.7438	1.08e-06	8.83e-06
Q9D404	3-oxoacyl-[acyl-carrier-protein] synthase, mitochondrial	Oxsm	0.0257018	0.0335448	-0.0369541	-0.561689	-0.0776113	-0.034273	10.7344	1.09e-06	8.9e-06
Q80ZS3	Small ribosomal subunit protein mS26	Mrps26	0.0579245	0.057463	-0.153601	-0.571899	-0.0498069	-0.882186	10.6514	1.19e-06	9.67e-06
Q9JK53	Prolargin	Prelp	-0.0489244	-0.213379	-0.0396247	0.399418	0.483568	0.847305	10.6464	1.19e-06	9.7e-06
Q9QZF2	Glypican-1	Gpc1	-0.0583021	-0.078705	0.0179674	0.764039	0.161222	-2.13205	10.6439	1.2e-06	9.71e-06
Q91YS8	Calcium/calmodulin-dependent protein kinase type 1	Camk1	-0.0411627	-0.00552847	0.0415449	0.821006	0.172378	-1.43046	10.6303	1.21e-06	9.83e-06
P11862	Growth arrest-specific protein 2	Gas2	0.1106	-0.0479093	-0.0146753	-0.608645	-0.17125	-0.441597	10.5838	1.27e-06	1.03e-05
O08691	Arginase-2, mitochondrial	Arg2	-0.0221628	-0.0316046	0.0886409	0.798506	0.0820179	-2.24708	10.5369	1.34e-06	1.08e-05
Q62419	Endophilin-A2	Sh3gl1	-0.115315	-0.0941707	0.188201	0.982093	0.474116	-1.57739	10.5286	1.35e-06	1.08e-05
P11679	Keratin, type II cytoskeletal 8	Krt8	-0.368143	-0.288054	-0.324062	0.641756	0.0593371	-0.383985	10.5179	1.36e-06	1.09e-05
Q06185	ATP synthase subunit e, mitochondrial	Atp5me	0.222242	0.0967343	0.051719	-0.539246	0.0202449	1.46318	10.4922	1.4e-06	1.12e-05
Q9CXN7	Phenazine biosynthesis-like domain-containing protein 2	Pbld2	-0.00560694	-0.152549	-0.126287	-0.714218	-0.227415	-0.67518	10.4897	1.41e-06	1.12e-05
P58802	TBC1 domain family member 10A	Tbc1d10a	-0.151491	-0.0741264	-0.0538673	-0.678082	-0.242485	-1.47176	10.4876	1.41e-06	1.12e-05
Q7TSV4	Phosphopentomutase	Pgm2	-0.0661246	-0.0682902	-0.00705091	0.533584	0.170051	-0.827712	10.4759	1.43e-06	1.14e-05
O35405	5'-3' exonuclease PLD3	Pld3	-0.203104	-0.219947	-0.1342	0.615896	0.170221	-0.855565	10.4482	1.47e-06	1.17e-05
P14824	Annexin A6	Anxa6	0.0235356	-0.0379561	0.0700544	0.661776	0.247256	0.603186	10.4474	1.47e-06	1.17e-05
P42925	Peroxisomal membrane protein 2	Pxmp2	0.05991	-0.19302	-0.424787	-1.17969	-0.531252	-0.385589	10.4206	1.51e-06	1.2e-05
P30355	Arachidonate 5-lipoxygenase-activating protein	Alox5ap	-0.169518	-0.0296372	0.471718	2.79554	1.33506	-2.99134	10.3945	1.55e-06	1.23e-05
A2ASQ1	Agrin	Agrn	-0.0340204	-0.138765	0.128147	0.712882	0.108711	-1.12275	10.3925	1.56e-06	1.23e-05
Q64462	Cytochrome P450 4B1	Cyp4b1	0.00967111	-0.199982	-0.217705	-1.1995	-0.677657	1.40571	10.3779	1.58e-06	1.25e-05
O35459	Delta(3,5)-Delta(2,4)-dienoyl-CoA isomerase, mitochondrial	Ech1	0.0953307	-0.00664326	-0.0217627	-0.634926	-0.104616	-0.253143	10.3305	1.66e-06	1.31e-05
Q9JM62	Receptor expression-enhancing protein 6	Reep6	-0.0944865	-0.238876	-0.233277	-0.780339	-0.3515	0.695507	10.3278	1.67e-06	1.31e-05
Q80UE6	Serine/threonine-protein kinase WNK4	Wnk4	0.144049	0.0210701	-0.182546	-0.776399	-0.225368	4.8861	10.3235	1.68e-06	1.31e-05
Q91WN1	DnaJ homolog subfamily C member 9	Dnajc9	0.00144942	-0.110341	-0.0760641	-0.875389	-0.0537541	0.811639	10.313	1.69e-06	1.33e-05
Q921H8	3-ketoacyl-CoA thiolase A, peroxisomal	Acaa1a	-0.0589925	-0.111647	-0.217985	-0.81177	-0.405226	0.16391	10.3074	1.7e-06	1.33e-05
Q8R2Q4	Ribosome-releasing factor 2, mitochondrial	Gfm2	0.0857767	0.0281456	0.0278926	-0.597643	-0.100117	-1.14894	10.2947	1.73e-06	1.35e-05
Q91VM9	Inorganic pyrophosphatase 2, mitochondrial	Ppa2	0.0583597	0.0857647	0.0314088	-0.626768	0.00969213	0.540585	10.2563	1.8e-06	1.4e-05
Q8K0C4	Lanosterol 14-alpha demethylase	Cyp51a1	0.00186831	-0.0164622	-0.211968	-0.994577	-0.481611	-1.49092	10.2354	1.84e-06	1.42e-05
Q8CGK3	Lon protease homolog, mitochondrial	Lonp1	0.0690775	0.0340906	-0.0306266	-0.638484	-0.106317	0.279274	10.2199	1.87e-06	1.45e-05
P02468	Laminin subunit gamma-1	Lamc1	0.0302889	-0.0296231	0.11319	0.555096	0.583206	-0.419155	10.1975	1.92e-06	1.48e-05
Q9CQC7	NADH dehydrogenase [ubiquinone] 1 beta subcomplex subunit 4	Ndufb4	0.221233	0.135086	-0.00345483	-0.60167	0.0259463	1.82958	10.1932	1.93e-06	1.48e-05
Q9D2R8	Small ribosomal subunit protein mS33	Mrps33	-0.0838796	-0.0124036	-0.188271	-0.647255	-0.239333	0.470549	10.1809	1.95e-06	1.5e-05
Q501J2	Adenine nucleotide translocase lysine N-methyltransferase	Antkmt	-0.206983	-0.387656	-0.281225	-1.1958	-0.88031	-1.59506	10.1739	1.97e-06	1.51e-05
Q8BPG6	Inactive C-alpha-formylglycine-generating enzyme 2	Sumf2	-0.0741464	0.180641	0.133979	2.04011	0.936397	-0.251209	10.1633	1.99e-06	1.52e-05
P19536	Cytochrome c oxidase subunit 5B, mitochondrial	Cox5b	0.024915	0.0142456	-0.110206	-0.580836	-0.127218	3.00421	10.1629	1.99e-06	1.52e-05
P58735	Sulfate anion transporter 1	Slc26a1	0.137797	-0.0340426	-0.114091	-0.766852	-0.237302	-1.70841	10.1582	2e-06	1.52e-05
O88428	Bifunctional 3'-phosphoadenosine 5'-phosphosulfate synthase 2	Papss2	0.0717707	0.0233789	-0.06865	-0.607637	0.12044	-0.208005	10.1507	2.02e-06	1.53e-05
P60334	Cysteine dioxygenase type 1	Cdo1	0.171225	0.327597	-0.0530329	-0.850219	-0.0398712	-2.36495	10.1276	2.07e-06	1.57e-05
O88986	2-amino-3-ketobutyrate coenzyme A ligase, mitochondrial	Gcat	0.136673	0.0418133	0.125694	-0.609798	0.186008	-0.945943	10.1171	2.09e-06	1.59e-05
Q9CXJ4	Mitochondrial potassium channel ATP-binding subunit	Abcb8	0.133573	-0.024116	-0.0414806	-0.667701	-0.277763	-1.38077	10.1126	2.1e-06	1.59e-05
Q9WTQ5	A-kinase anchor protein 12	Akap12	0.00936051	-0.193262	-0.00228711	1.07936	0.47996	-1.73726	10.0752	2.18e-06	1.65e-05
Q9D273	Corrinoid adenosyltransferase MMAB	Mmab	0.0079154	-0.0149615	0.0178165	-0.61732	0.0331629	-1.02498	10.0633	2.21e-06	1.67e-05
O70318	Band 4.1-like protein 2	Epb41l2	0.0400168	0.0530233	0.0638383	0.910574	0.530053	-1.57435	10.063	2.21e-06	1.67e-05
Q9D964	Glycine amidinotransferase, mitochondrial	Gatm	0.0272206	-0.0402754	-0.102042	-1.12818	-0.224418	1.08163	10.0504	2.24e-06	1.69e-05
Q91WL5	Cytochrome P450 4A12A	Cyp4a12a	-0.00458381	-0.342683	0.0763372	-1.29366	-0.6572	-1.66587	10.0432	2.26e-06	1.7e-05
Q61070	Etoposide-induced protein 2.4	Ei24	-0.11443	-0.20034	-0.336175	-1.0608	-0.437731	2.17667	10.0254	2.31e-06	1.73e-05
Q60759	Glutaryl-CoA dehydrogenase, mitochondrial	Gcdh	0.0683407	-0.0523626	-0.0837117	-0.885557	-0.279733	0.950738	10.0241	2.31e-06	1.73e-05
Q99MB2	Mitochondrial fission regulator 1	Mtfr1	0.0201091	-0.022656	0.0523166	-0.602762	-0.181614	-2.17551	10.0015	2.37e-06	1.77e-05
Q8C079	Striatin-interacting protein 1	Strip1	0.073676	0.13276	-0.0818301	-0.698137	-0.14561	0.906835	9.98989	2.39e-06	1.78e-05
O70433	Four and a half LIM domains protein 2	Fhl2	-0.00302365	0.128396	0.0438916	0.945701	0.62324	0.737517	9.98896	2.4e-06	1.78e-05
Q9CR68	Cytochrome b-c1 complex subunit Rieske, mitochondrial	Uqcrfs1	0.155223	0.0621765	-0.0350409	-0.704447	-0.140211	1.81135	9.98527	2.41e-06	1.79e-05
P97328	Ketohexokinase	Khk	0.127276	0.159844	0.106764	-0.701485	0.0614042	0.597532	9.9769	2.43e-06	1.8e-05
Q9DBX3	Sushi domain-containing protein 2	Susd2	0.0602998	0.0321876	0.106741	-0.493625	0.0366658	1.51637	9.9507	2.5e-06	1.85e-05
Q05816	Fatty acid-binding protein 5	Fabp5	0.0925231	0.253525	0.116435	1.10895	0.47114	-0.59025	9.9422	2.52e-06	1.87e-05
Q3UIR3	E3 ubiquitin-protein ligase DTX3L	Dtx3l	-0.0815262	-0.133241	0.0857831	1.11249	0.434031	-3.49636	9.94053	2.53e-06	1.87e-05
Q60604	Scinderin	Scin	-0.0837038	-0.0632012	-0.0709804	0.488566	0.156109	-0.361296	9.92903	2.56e-06	1.89e-05
Q8BWQ1	UDP-glucuronosyltransferase 2A3	Ugt2a3	-0.0285033	-0.144252	-0.13587	-0.66322	-0.317995	-2.08593	9.92659	2.56e-06	1.89e-05
P59158	Solute carrier family 12 member 3	Slc12a3	0.0722184	0.0238046	-0.0212577	-0.697064	-0.188856	-0.890846	9.89217	2.66e-06	1.96e-05
Q8BP40	Lysophosphatidic acid phosphatase type 6	Acp6	0.0213346	-0.0274674	-0.017842	-0.632876	-0.109685	-0.100628	9.85993	2.76e-06	2.01e-05
P16294	Coagulation factor IX	F9	-0.111041	-0.190973	0.152935	0.954013	0.032196	-1.52965	9.85109	2.78e-06	2.03e-05
Q78KK3	Solute carrier family 22 member 18	Slc22a18	-0.0556731	-0.113568	-0.191603	-1.30095	-0.424062	1.59362	9.83426	2.83e-06	2.06e-05
O88343	Electrogenic sodium bicarbonate cotransporter 1	Slc4a4	0.0964725	-0.00788809	-0.0860744	-0.830203	-0.16207	0.430435	9.81614	2.89e-06	2.1e-05
Q9WVH9	Fibulin-5	Fbln5	-0.215442	-0.459675	-0.0897887	0.696944	-0.00114997	-1.34067	9.75539	3.09e-06	2.24e-05
Q9D2G2	Dihydrolipoyllysine-residue succinyltransferase component of 2-oxoglutarate dehydrogenase complex, mitochondrial	Dlst	0.147375	0.198212	0.0400036	-0.520718	0.0292844	1.46346	9.75199	3.1e-06	2.25e-05
Q91ZR3	CREB/ATF bZIP transcription factor	Crebzf	0.00992999	0.0556078	-0.0434347	-0.645795	-0.211541	1.87053	9.74873	3.11e-06	2.25e-05
Q8CAQ8	MICOS complex subunit Mic60	Immt	0.124744	0.0880772	-0.011099	-0.512972	0.0298219	0.820581	9.71996	3.21e-06	2.31e-05
Q61767	NADPH-dependent 3-keto-steroid reductase Hsd3b4	Hsd3b4	-0.0164972	-0.0425356	-0.183257	-0.782722	0.0424341	-0.302718	9.71112	3.24e-06	2.33e-05
Q61592	Growth arrest-specific protein 6	Gas6	-0.0823884	-0.0888374	0.0196742	0.774011	0.286074	-3.13773	9.70917	3.25e-06	2.33e-05
Q09014	Neutrophil cytosol factor 1	Ncf1	-0.0736993	-0.0851346	0.0656379	0.954628	0.0518072	-3.45578	9.7067	3.26e-06	2.33e-05
Q8K262	Placenta-specific protein 9	Plac9	-0.192649	-0.588461	-0.00830978	2.01166	0.183013	-1.36742	9.68772	3.33e-06	2.37e-05
Q9QXN5	Inositol oxygenase	Miox	0.0235198	-0.0407581	0.0275574	-0.656593	-0.103505	0.858014	9.68334	3.34e-06	2.38e-05
P15947	Kallikrein-1	Klk1	0.0522389	0.0423606	0.334263	1.50826	0.494533	-0.584156	9.67373	3.38e-06	2.4e-05
Q9CQ75	NADH dehydrogenase [ubiquinone] 1 alpha subcomplex subunit 2	Ndufa2	0.122834	0.0275411	-0.0537707	-0.516562	-0.052819	1.4479	9.66495	3.41e-06	2.42e-05
Q9D2R6	Cytochrome c oxidase assembly factor 3 homolog, mitochondrial	Coa3	0.0576908	-0.0657357	-0.0324648	-0.606264	-0.136696	-0.0615087	9.61818	3.59e-06	2.54e-05
P47713	Cytosolic phospholipase A2	Pla2g4a	-0.34655	-0.368545	-0.111409	0.758395	-0.169965	-4.30224	9.61062	3.62e-06	2.56e-05
D0QMC3	Myeloid cell nuclear differentiation antigen-like protein	Mndal	-0.00352898	-0.00122045	0.0784278	0.539365	0.0818481	-2.32395	9.58742	3.71e-06	2.62e-05
O09114	Prostaglandin-H2 D-isomerase	Ptgds	0.0958851	0.00443727	0.0243561	0.965115	0.557777	-1.16681	9.57818	3.75e-06	2.64e-05
P37040	NADPH--cytochrome P450 reductase	Por	0.0569731	-0.0650491	-0.0941391	-0.679371	-0.293254	0.0667681	9.53741	3.92e-06	2.75e-05
Q8VE22	Small ribosomal subunit protein mS23	Mrps23	-0.0651635	-0.0815485	-0.0188147	-0.654981	-0.216303	-0.895049	9.5147	4.02e-06	2.82e-05
P01831	Thy-1 membrane glycoprotein	Thy1	0.0446012	0.10145	0.00523697	1.672	0.466675	-1.47478	9.51122	4.04e-06	2.83e-05
G5E8K5	Ankyrin-3	Ank3	0.124225	0.0753086	-0.00262072	-0.407415	-0.0347888	-0.903381	9.49963	4.09e-06	2.86e-05
Q80XN0	D-beta-hydroxybutyrate dehydrogenase, mitochondrial	Bdh1	0.0114363	-0.109836	-0.0943862	-0.817453	-0.456288	0.9396	9.48135	4.17e-06	2.91e-05
Q9DCV4	Regulator of microtubule dynamics protein 1	Rmdn1	-0.0316896	-0.0665054	-0.0638285	-0.523607	-0.177824	-0.481389	9.46355	4.26e-06	2.97e-05
P35486	Pyruvate dehydrogenase E1 component subunit alpha, somatic form, mitochondrial	Pdha1	0.0900707	0.0431452	-0.0458166	-0.579801	-0.127749	1.07059	9.46236	4.26e-06	2.97e-05
Q07813	Apoptosis regulator BAX	Bax	-0.134699	-0.144345	0.0948435	0.553279	0.204816	0.206907	9.46021	4.27e-06	2.97e-05
Q99LY9	NADH dehydrogenase [ubiquinone] iron-sulfur protein 5	Ndufs5	0.129697	0.0288909	-0.0458129	-0.571769	-0.0524863	1.25262	9.44075	4.37e-06	3.03e-05
P06797	Procathepsin L	Ctsl	-0.00499234	-0.0227887	0.0599565	1.02191	0.49079	-0.490913	9.41634	4.49e-06	3.1e-05
Q8K0D5	Elongation factor G, mitochondrial	Gfm1	0.0581322	0.0191091	-0.0463157	-0.629966	-0.179457	-0.369264	9.40238	4.56e-06	3.15e-05
P56392	Cytochrome c oxidase subunit 7A1, mitochondrial	Cox7a1	0.0752527	-0.0299921	-0.108886	-0.8154	-0.349021	2.32677	9.39569	4.59e-06	3.16e-05
Q60631	Growth factor receptor-bound protein 2	Grb2	0.0421617	0.0187043	0.00629197	0.691422	0.299349	-1.62738	9.39179	4.61e-06	3.17e-05
Q61879	Myosin-10	Myh10	-0.000713	-0.113386	0.000443	0.333962	0.183596	-0.721744	9.38904	4.62e-06	3.18e-05
Q02956	Protein kinase C zeta type	Prkcz	-0.103639	-0.0902222	-0.0809063	-0.902866	-0.195644	-2.4029	9.38629	4.64e-06	3.18e-05
Q3U7R1	Extended synaptotagmin-1	Esyt1	-0.147225	-0.25388	0.0148133	0.91889	0.223426	-2.14427	9.38445	4.65e-06	3.19e-05
Q9R0L6	Pericentriolar material 1 protein	Pcm1	0.0456542	0.049842	0.1813	1.26597	0.145007	0.924357	9.37611	4.69e-06	3.21e-05
Q91VA1	Choline transporter-like protein 4	Slc44a4	0.0948728	0.04428	0.0843576	-0.402409	0.00215842	-0.202834	9.37368	4.7e-06	3.21e-05
Q91UZ4	Prolyl hydroxylase EGLN3	Egln3	0.254111	0.110619	0.18004	1.13323	0.781451	-1.14981	9.35239	4.82e-06	3.29e-05
Q8BGB8	Ubiquinone biosynthesis protein COQ4 homolog, mitochondrial	Coq4	-0.00995876	-0.0921393	-0.0643	-0.806212	-0.248451	-0.175403	9.3475	4.84e-06	3.3e-05
Q9Z0X1	Apoptosis-inducing factor 1, mitochondrial	Aifm1	0.110277	0.00591887	-0.0516503	-0.660797	-0.154047	0.660903	9.34344	4.86e-06	3.31e-05
Q9ESE1	Lipopolysaccharide-responsive and beige-like anchor protein	Lrba	0.0339392	-0.0177648	-0.0914101	-0.404751	-0.177653	-0.918749	9.34072	4.88e-06	3.31e-05
Q78IK4	MICOS complex subunit Mic27	Apool	0.130155	0.093907	0.0438162	-0.452997	0.0666238	-0.588109	9.34045	4.88e-06	3.31e-05
P24638	Lysosomal acid phosphatase	Acp2	-0.0959704	-0.0995203	0.219156	1.01161	0.133038	-2.33465	9.32785	4.95e-06	3.35e-05
Q8BG05	Heterogeneous nuclear ribonucleoprotein A3	Hnrnpa3	0.0289455	-0.0818052	-0.0246236	0.368042	0.13169	1.01937	9.32378	4.97e-06	3.36e-05
B2RSH2	Guanine nucleotide-binding protein G(i) subunit alpha-1	Gnai1	0.0518274	-0.0124741	-0.00657791	-0.678659	-0.143565	-1.06103	9.31975	4.99e-06	3.37e-05
Q9CY97	RNA polymerase II subunit A C-terminal domain phosphatase SSU72	Ssu72	-0.209833	-0.0337186	0.182304	0.857967	0.0113356	-0.920599	9.31364	5.03e-06	3.39e-05
P28862	Stromelysin-1	Mmp3	0.141998	0.219174	0.283545	1.67072	0.934137	-1.9272	9.30372	5.08e-06	3.42e-05
P18894	D-amino-acid oxidase	Dao	0.0935247	-0.211348	-0.203656	-1.04718	-0.544187	-0.771917	9.29686	5.12e-06	3.45e-05
Q61205	Platelet-activating factor acetylhydrolase IB subunit alpha1	Pafah1b3	-0.091261	-0.0858679	0.149486	0.682809	0.33566	-0.462006	9.29118	5.16e-06	3.46e-05
Q9CXD6	Mitochondrial calcium uniporter regulator 1	Mcur1	0.120295	0.016493	-0.0309372	-0.650482	-0.133655	-0.501567	9.25332	5.38e-06	3.6e-05
Q99KP3	Lambda-crystallin homolog	Cryl1	0.0823172	0.0905876	0.0291371	-0.506214	-0.0474642	1.79767	9.24591	5.42e-06	3.61e-05
Q924N4	Solute carrier family 12 member 6	Slc12a6	0.102997	0.106081	-0.130376	-0.839593	-0.0734422	-2.75282	9.23156	5.51e-06	3.66e-05
Q64176	Carboxylesterase 1E	Ces1e	-0.0543622	-0.172504	-0.125879	-1.02587	-0.441255	-1.24412	9.22568	5.55e-06	3.68e-05
Q8VEM8	Solute carrier family 25 member 3	Slc25a3	0.0911092	0.0411813	-0.0596379	-0.614945	-0.16793	2.19693	9.21959	5.59e-06	3.7e-05
Q4VBE4	Pikachurin	Egflam	0.275355	0.20586	0.853886	1.77382	0.2852	-1.6915	9.19908	5.72e-06	3.77e-05
P06281	Renin-1	Ren1	-0.0313367	-0.13223	-0.186934	-1.31138	-0.845634	0.404786	9.19263	5.76e-06	3.8e-05
O35855	Branched-chain-amino-acid aminotransferase, mitochondrial	Bcat2	0.088884	0.0239155	-0.0480802	-0.775186	-0.286006	0.553365	9.18715	5.79e-06	3.81e-05
Q8VCH0	3-ketoacyl-CoA thiolase B, peroxisomal	Acaa1b	0.149318	0.0529565	-0.215366	-1.04607	-0.285739	0.052455	9.18066	5.83e-06	3.84e-05
Q9CQ54	NADH dehydrogenase [ubiquinone] 1 subunit C2	Ndufc2	0.0970826	-0.0125567	-0.0356448	-0.52929	-0.126686	1.18376	9.17235	5.89e-06	3.87e-05
O35857	Mitochondrial import inner membrane translocase subunit TIM44	Timm44	0.0237847	-0.0403353	-0.0535928	-0.506492	-0.0420922	-0.671689	9.16386	5.95e-06	3.89e-05
O08807	Peroxiredoxin-4	Prdx4	-0.166187	-0.0253168	0.124396	0.713719	0.254697	-0.959476	9.13791	6.12e-06	4e-05
Q8K1Z0	Ubiquinone biosynthesis protein COQ9, mitochondrial	Coq9	0.189583	0.0660273	0.0177155	-0.668394	0.0821317	0.0661142	9.12492	6.21e-06	4.05e-05
Q6URW6	Myosin-14	Myh14	-0.0380509	-0.0979309	-0.122655	-0.473116	-0.25666	-1.1811	9.08763	6.48e-06	4.21e-05
O54990	Prominin-1	Prom1	0.0445826	0.19345	0.0994772	0.976492	0.58453	-1.36556	9.04565	6.79e-06	4.4e-05
O35988	Syndecan-4	Sdc4	-0.0580622	-0.0710084	0.440615	1.86612	-0.0425495	0.525697	9.02828	6.93e-06	4.48e-05
Q923I7	Sodium/glucose cotransporter 2	Slc5a2	0.13527	0.0250782	-0.0703341	-0.86777	0.0114297	0.540763	9.00924	7.08e-06	4.57e-05
Q08879	Fibulin-1	Fbln1	-0.0206149	-0.0561702	0.501048	1.45693	0.7435	-1.28106	9.00234	7.13e-06	4.6e-05
Q8R0Y8	Mitochondrial coenzyme A transporter SLC25A42	Slc25a42	0.0356488	-0.222612	-0.286797	-1.05727	-0.431622	-0.917657	8.98589	7.27e-06	4.68e-05
P57746	V-type proton ATPase subunit D	Atp6v1d	0.0978018	0.0874676	0.0384721	-0.473762	-0.00882137	0.355235	8.9571	7.51e-06	4.83e-05
Q3TBD2	Rho GTPase-activating protein 45	Arhgap45	-0.016779	0.00492077	0.109466	0.963037	0.112364	-3.2432	8.94316	7.63e-06	4.89e-05
Q8CC35	Synaptopodin	Synpo	0.126574	0.0653061	0.391258	0.998383	0.692596	-0.971447	8.93318	7.72e-06	4.93e-05
Q9CXI0	2-methoxy-6-polyprenyl-1,4-benzoquinol methylase, mitochondrial	Coq5	0.242724	0.194266	0.0246037	-0.542228	-0.112755	-1.49866	8.92588	7.78e-06	4.97e-05
Q8VDG5	Phosphopantothenate--cysteine ligase	Ppcs	0.111355	0.0139497	-0.0324511	-0.495014	-0.16851	-0.408871	8.92236	7.81e-06	4.98e-05
O08532	Voltage-dependent calcium channel subunit alpha-2/delta-1	Cacna2d1	0.0467035	-0.225312	0.215527	0.984672	0.385178	-2.51687	8.91063	7.92e-06	5.04e-05
Q9CQZ6	NADH dehydrogenase [ubiquinone] 1 beta subcomplex subunit 3	Ndufb3	0.139028	0.0498505	0.0449512	-0.445226	-0.00694513	2.32118	8.90802	7.94e-06	5.04e-05
P61922	4-aminobutyrate aminotransferase, mitochondrial	Abat	-0.0378294	-0.141072	-0.0563093	-0.961343	-0.205398	0.365442	8.90437	7.97e-06	5.06e-05
Q9QZW0	Phospholipid-transporting ATPase 11C	Atp11c	-0.0614098	-0.0921778	-0.136193	-0.659522	-0.250173	4.33707	8.90276	7.99e-06	5.06e-05
Q8VC30	Triokinase/FMN cyclase	Tkfc	0.024149	-0.0216155	-0.000124	-0.654105	-0.140927	0.964669	8.87939	8.2e-06	5.19e-05
Q99MZ6	Unconventional myosin-VIIb	Myo7b	-0.0162085	-0.06834	-0.047619	-0.481647	-0.135835	-1.27911	8.87311	8.26e-06	5.22e-05
Q3V3R1	Monofunctional C1-tetrahydrofolate synthase, mitochondrial	Mthfd1l	0.0938169	0.086663	0.29729	0.986674	0.282542	-2.16409	8.8726	8.27e-06	5.22e-05
Q3UTJ2	Sorbin and SH3 domain-containing protein 2	Sorbs2	-0.0217433	-0.143178	-0.0706217	0.515232	0.247192	-0.838488	8.85585	8.43e-06	5.31e-05
Q9R0Q6	Actin-related protein 2/3 complex subunit 1A	Arpc1a	0.154184	0.11288	0.0153149	-0.459057	-0.0703541	0.0910669	8.85337	8.45e-06	5.32e-05
Q8BV49	Pyrin and HIN domain-containing protein 1	Pyhin1	-0.0594082	-0.0657098	0.0837258	1.24872	0.264672	-3.41124	8.85234	8.46e-06	5.32e-05
Q9CYH2	Peroxiredoxin-like 2A	Prxl2a	-0.0152354	-0.141506	-0.12143	-0.621959	-0.344022	0.470291	8.83465	8.63e-06	5.41e-05
Q3URS9	Mitochondrial potassium channel	Ccdc51	0.125184	0.0188446	0.0495828	-0.544942	-0.128581	-2.09059	8.81495	8.83e-06	5.52e-05
Q8CFX1	GDH/6PGL endoplasmic bifunctional protein	H6pd	-0.0748559	-0.176969	0.061221	0.642358	0.23234	-0.15588	8.80559	8.93e-06	5.57e-05
Q9CPU2	NADH dehydrogenase [ubiquinone] 1 beta subcomplex subunit 2, mitochondrial	Ndufb2	0.0470844	-0.0151243	-0.120258	-0.568602	-0.144367	1.98076	8.79314	9.05e-06	5.64e-05
Q9D7V9	N-acylethanolamine-hydrolyzing acid amidase	Naaa	-0.160561	-0.0882021	0.254934	0.767107	0.42099	-2.00846	8.79105	9.08e-06	5.65e-05
Q8BYF6	Sodium-coupled monocarboxylate transporter 1	Slc5a8	-0.164958	-0.132787	-0.235605	-1.06194	-0.506459	-0.145129	8.78961	9.09e-06	5.65e-05
Q5SXY1	Cytospin-B	Specc1	-0.0336954	-0.0354228	0.0508693	0.736432	0.333875	-1.46632	8.78556	9.13e-06	5.67e-05
O35488	Long-chain fatty acid transport protein 2	Slc27a2	0.0187204	-0.128345	-0.160942	-1.05594	-0.385514	0.935095	8.76815	9.32e-06	5.77e-05
Q9CQQ7	ATP synthase F(0) complex subunit B1, mitochondrial	Atp5pb	0.0828966	-0.0118254	-0.0928436	-0.646082	-0.162489	1.30151	8.75126	9.5e-06	5.87e-05
P02469	Laminin subunit beta-1	Lamb1	0.0412076	0.03211	0.0738038	0.505919	0.628149	-0.230927	8.72213	9.82e-06	6.05e-05
Q921S7	Large ribosomal subunit protein mL37	Mrpl37	0.116077	0.039461	-0.0109917	-0.476333	-0.124141	-1.22579	8.69665	1.01e-05	6.2e-05
P53986	Monocarboxylate transporter 1	Slc16a1	0.159471	-0.143701	-0.322554	-0.640275	-0.350084	-1.49515	8.69359	1.01e-05	6.22e-05
O88696	ATP-dependent Clp protease proteolytic subunit, mitochondrial	Clpp	0.0543267	-0.00499186	-0.0225353	-0.473324	-0.0440464	-0.0912193	8.69195	1.02e-05	6.22e-05
Q04207	Transcription factor p65	Rela	-0.133119	-0.110738	0.0779771	0.749386	0.261189	-2.73231	8.68566	1.02e-05	6.24e-05
Q8VC97	Beta-ureidopropionase	Upb1	0.0495152	-0.0710809	0.136915	0.547033	0.410473	-1.55579	8.67375	1.04e-05	6.32e-05
P57096	Prostate stem cell antigen	Psca	-0.825	-0.535465	-0.492063	0.84335	0.479037	-0.875304	8.66616	1.05e-05	6.37e-05
P63321	Ras-related protein Ral-A	Rala	0.0445563	-0.155744	-0.208126	-0.741537	-0.589185	-0.082549	8.66377	1.05e-05	6.38e-05
P70414	Sodium/calcium exchanger 1	Slc8a1	0.219975	0.136717	-0.0105239	-0.608855	-0.255739	-0.535511	8.65569	1.06e-05	6.42e-05
Q91VD9	NADH-ubiquinone oxidoreductase 75 kDa subunit, mitochondrial	Ndufs1	0.110962	0.0333641	0.00488952	-0.584476	-0.104571	1.36685	8.65307	1.06e-05	6.43e-05
Q8VBW8	Tetratricopeptide repeat protein 36	Ttc36	-0.0416459	0.00234574	-0.13465	-0.985327	-0.291752	0.185598	8.63534	1.09e-05	6.55e-05
Q8BX02	KN motif and ankyrin repeat domain-containing protein 2	Kank2	-0.0732378	-0.0705349	-0.0327302	0.765867	0.344741	-2.4254	8.62574	1.1e-05	6.61e-05
Q9D880	Mitochondrial import inner membrane translocase subunit TIM50	Timm50	0.0808385	0.0336596	-0.0963877	-0.456529	-0.0811352	-0.940947	8.61025	1.12e-05	6.72e-05
Q3V0K9	Plastin-1	Pls1	0.0961409	-0.000302	0.015646	-0.417502	-0.00740661	-0.47523	8.60423	1.13e-05	6.74e-05
Q99LP6	GrpE protein homolog 1, mitochondrial	Grpel1	0.0755515	0.0343805	-0.0280848	-0.55868	-0.0409649	0.911002	8.60415	1.13e-05	6.74e-05
Q922B1	ADP-ribose glycohydrolase MACROD1	Macrod1	-0.13233	-0.197852	-0.199978	-1.11627	-0.44862	0.469344	8.58847	1.15e-05	6.86e-05
O55131	Septin-7	Septin7	0.0270432	0.0563713	-0.0662517	0.434094	0.402704	-0.49548	8.56498	1.18e-05	7.04e-05
Q8BKG3	Inactive tyrosine-protein kinase 7	Ptk7	0.0368875	-0.143916	0.161162	1.0252	0.16397	-1.87645	8.53836	1.21e-05	7.25e-05
O89051	Integral membrane protein 2B	Itm2b	-0.175701	-0.323273	0.228575	1.10014	0.221313	-0.871535	8.5322	1.22e-05	7.29e-05
P08207	Protein S100-A10	S100a10	0.166235	0.0541977	0.158884	0.884808	0.360821	0.428614	8.52852	1.23e-05	7.31e-05
Q8R404	MICOS complex subunit MIC13	Micos13	0.0107559	0.0541418	0.0261084	-0.902325	-0.261518	-0.290171	8.52563	1.23e-05	7.32e-05
Q99J39	Malonyl-CoA decarboxylase, mitochondrial	Mlycd	0.0974045	-0.0328814	-0.133344	-0.874938	-0.23359	-0.913165	8.52521	1.23e-05	7.32e-05
A6X942	SH2 domain-containing protein 4B	Sh2d4b	-0.12536	-0.328472	-0.0967125	-1.35952	-0.403497	2.52194	8.50321	1.26e-05	7.49e-05
Q9QXS6	Drebrin	Dbn1	0.199292	0.0449361	0.345976	0.833628	0.325498	-1.70816	8.49805	1.27e-05	7.53e-05
Q8BGH2	Sorting and assembly machinery component 50 homolog	Samm50	0.0453063	-0.0447738	-0.0976422	-0.639488	-0.258071	0.715535	8.48754	1.29e-05	7.61e-05
Q9R078	5'-AMP-activated protein kinase subunit beta-1	Prkab1	0.116751	0.193665	0.570962	1.22723	0.552702	-0.335934	8.47723	1.3e-05	7.68e-05
P17918	Proliferating cell nuclear antigen	Pcna	0.248256	0.12128	0.382374	0.894175	0.506051	-1.63796	8.4644	1.32e-05	7.79e-05
Q8K0Z7	Translational activator of cytochrome c oxidase 1	Taco1	0.0330065	0.0412043	0.0390868	-0.39977	-0.080033	0.0991027	8.45855	1.33e-05	7.83e-05
Q3UZZ6	Sulfotransferase 1 family member D1	Sult1d1	0.0623371	-0.0257741	0.0565673	-0.564207	0.0123232	0.681437	8.44314	1.36e-05	7.97e-05
Q6PD03	Serine/threonine-protein phosphatase 2A 56 kDa regulatory subunit alpha isoform	Ppp2r5a	-0.0844798	-0.0874595	-0.10608	-0.960165	-0.39613	0.41387	8.43417	1.37e-05	8.02e-05
Q99MS3	Mpv17-like protein	Mpv17l	-0.232671	-0.467405	-0.522609	-1.33636	-0.94383	-0.878767	8.42664	1.38e-05	8.08e-05
Q02013	Aquaporin-1	Aqp1	-0.0345382	0.0272408	-0.143601	-0.611947	-0.101124	1.45013	8.42011	1.39e-05	8.13e-05
Q9DBS2	Tumor protein p63-regulated gene 1-like protein	Tprg1l	-0.145201	-0.0121168	0.11556	0.756021	0.267145	-2.22352	8.41787	1.4e-05	8.14e-05
Q61387	Cytochrome c oxidase subunit 7A-related protein, mitochondrial	Cox7a2l	0.0365477	-0.0516952	-0.231028	-0.650228	-0.180087	-1.10072	8.4124	1.41e-05	8.17e-05
Q8K0H1	Multidrug and toxin extrusion protein 1	Slc47a1	0.117178	0.0110836	-0.20667	-0.794119	-0.119482	-0.681492	8.40882	1.41e-05	8.2e-05
Q9Z2A9	Glutathione hydrolase 5 proenzyme	Ggt5	0.0637696	-0.00284168	0.085855	0.75388	0.443684	-2.07855	8.38179	1.46e-05	8.45e-05
Q91Y63	Na(+)/dicarboxylate cotransporter 3	Slc13a3	0.0816715	0.0335125	-0.151828	-0.839134	-0.209736	0.113989	8.36715	1.48e-05	8.57e-05
Q71RI9	Kynurenine--oxoglutarate transaminase 3	Kyat3	0.00276239	-0.0234384	-0.07341	-0.919863	-0.164191	0.346818	8.35678	1.5e-05	8.67e-05
Q9WUM3	Coronin-1B	Coro1b	0.0364295	-0.0390042	0.0196182	0.425031	0.211135	0.012777	8.35238	1.51e-05	8.69e-05
Q2KHI9	DNA helicase MCM9	Mcm9	0.116542	0.143641	0.0175263	-0.549831	-0.0582925	2.85969	8.34097	1.53e-05	8.79e-05
Q8BK62	Olfactomedin-like protein 3	Olfml3	-0.0399366	-0.0901516	0.00724534	0.730597	0.127452	3.89409	8.34058	1.53e-05	8.79e-05
Q9R022	DnaJ homolog subfamily C member 12	Dnajc12	-0.00568868	0.0459998	-0.0238128	-1.3339	-0.318945	-1.08032	8.31016	1.58e-05	9.09e-05
Q921T2	Torsin-1A-interacting protein 1	Tor1aip1	-0.0453192	-0.0882743	0.0837645	0.553522	0.353911	-1.23908	8.30019	1.6e-05	9.18e-05
Q9CPX7	Small ribosomal subunit protein bS16m	Mrps16	0.078434	-0.0377325	0.00921455	-0.581126	-0.20982	-0.717201	8.29843	1.61e-05	9.19e-05
P22315	Ferrochelatase, mitochondrial	Fech	0.019844	-0.0277856	-0.042162	-0.438176	-0.150175	-0.778212	8.27441	1.65e-05	9.44e-05
P52825	Carnitine O-palmitoyltransferase 2, mitochondrial	Cpt2	0.108402	0.0500191	-0.0581137	-0.524187	0.0406898	0.539972	8.26087	1.68e-05	9.58e-05
O35114	Lysosome membrane protein 2	Scarb2	-0.161722	-0.0869532	-0.196723	1.07922	0.577481	-0.6241	8.25705	1.69e-05	9.61e-05
Q62425	Cytochrome c oxidase subunit NDUFA4	Ndufa4	0.115874	0.141574	-0.0187603	-0.52344	-0.0100003	3.6899	8.25212	1.7e-05	9.66e-05
E9Q557	Desmoplakin	Dsp	0.0273663	-0.0355193	-0.198662	-0.753664	-0.371742	3.35408	8.2361	1.73e-05	9.83e-05
Q9CY18	Sorting nexin-7	Snx7	-0.0857327	-0.0864487	-0.161695	-0.431774	-0.137632	-0.192004	8.22124	1.76e-05	9.99e-05
P58059	Small ribosomal subunit protein bS21m	Mrps21	-0.0140403	-0.230828	-0.141616	-0.798142	-0.238624	-0.798329	8.21774	1.77e-05	0.0001
Q8BFP9	[Pyruvate dehydrogenase (acetyl-transferring)] kinase isozyme 1, mitochondrial	Pdk1	-0.0221554	-0.106527	-0.0616035	-0.843162	-0.356791	-1.32964	8.21292	1.78e-05	0.000101
Q9CYR6	Phosphoacetylglucosamine mutase	Pgm3	0.0838734	0.109649	0.0455366	-0.340739	-0.109296	-0.148671	8.17268	1.86e-05	0.000105
Q9JHI7	Exosome complex component RRP45	Exosc9	-0.0870187	-0.112096	-0.0547948	0.565632	-0.00860441	-0.080869	8.16713	1.88e-05	0.000106
Q99JY9	Actin-related protein 3	Actr3	0.0444631	-0.0421679	0.0393639	0.438912	0.12967	0.5154	8.16679	1.88e-05	0.000106
Q60866	Phosphotriesterase-related protein	Pter	0.0474226	0.0419689	-0.000952	-0.632797	0.124239	1.96814	8.14685	1.92e-05	0.000108
P14733	Lamin-B1	Lmnb1	0.0312724	-0.0718444	-0.0494476	0.547005	0.19964	-0.419702	8.14479	1.93e-05	0.000108
Q91XD4	Formimidoyltransferase-cyclodeaminase	Ftcd	0.0740888	0.196101	0.225427	-0.703388	0.471852	-1.80532	8.13901	1.94e-05	0.000109
Q64444	Carbonic anhydrase 4	Ca4	0.165448	-0.0361897	-0.0761914	-0.827282	-0.309874	-0.358662	8.12708	1.97e-05	0.00011
Q8BJ64	Choline dehydrogenase, mitochondrial	Chdh	0.158576	0.0152223	-0.0251281	-0.577497	-0.0907019	1.31167	8.10771	2.01e-05	0.000113
P35290	Ras-related protein Rab-24	Rab24	-0.0319379	0.0993429	0.21279	0.762856	0.274084	0.0607099	8.10031	2.03e-05	0.000114
Q8K3A0	Iron-sulfur cluster co-chaperone protein HscB	Hscb	-0.000579	-0.0373272	-0.120587	-0.500328	0.0196631	-0.561049	8.09665	2.04e-05	0.000114
Q5SWY8	Sodium/mannose cotransporter SLC5A10	Slc5a10	-0.0497672	-0.129822	-0.118386	-0.838255	-0.200665	-0.909993	8.09272	2.05e-05	0.000114
Q9Z0S1	3'(2'),5'-bisphosphate nucleotidase 1	Bpnt1	0.0629969	0.0240865	0.0533971	-0.522758	0.00069	2.10555	8.09071	2.05e-05	0.000115
P58281	Dynamin-like 120 kDa protein, mitochondrial	Opa1	0.0934241	0.00172154	0.008403	-0.451384	-0.115147	-0.483768	8.05565	2.14e-05	0.000119
Q80TB7	Zinc finger SWIM domain-containing protein 6	Zswim6	0.0399942	0.0144918	-0.342613	-0.987972	-0.527447	2.60933	8.05013	2.15e-05	0.00012
Q6PHU5	Sortilin	Sort1	-0.0576667	-0.0789991	-0.0191806	0.554748	-0.0887478	-2.35046	8.04686	2.16e-05	0.00012
Q9CWX2	Complex I intermediate-associated protein 30, mitochondrial	Ndufaf1	0.0981185	-0.0720334	-0.0839706	-0.465017	-0.192918	-1.50334	8.03637	2.19e-05	0.000121
Q9Z0M6	Adhesion G protein-coupled receptor E5	Adgre5	0.0404284	-0.0465505	0.275574	1.19934	0.493761	-1.87075	8.02793	2.21e-05	0.000122
Q9QXE0	2-hydroxyacyl-CoA lyase 1	Hacl1	0.083864	-0.0830286	-0.399024	-0.641261	-0.224501	-2.07509	8.02493	2.22e-05	0.000123
Q8CIN4	Serine/threonine-protein kinase PAK 2	Pak2	-0.000269	-0.0291868	-0.0159255	0.422067	0.141777	-0.444885	8.01469	2.25e-05	0.000124
Q9DCN1	NAD-capped RNA hydrolase NUDT12	Nudt12	0.110707	0.0418342	-0.0760391	-0.583948	-0.141592	-1.77287	8.01135	2.26e-05	0.000124
P47199	Quinone oxidoreductase	Cryz	0.0701339	0.040807	0.00571805	-0.530722	-0.0598627	1.95201	7.99613	2.3e-05	0.000126
Q9CYK1	Tryptophan--tRNA ligase, mitochondrial	Wars2	0.0267256	0.02674	0.0508216	-0.50797	-0.0641327	-1.17607	7.99492	2.3e-05	0.000126
Q8C1E7	Ion channel TACAN	Tmem120a	-0.0947101	-0.092401	-0.226971	-0.892234	-0.574254	-1.47672	7.99282	2.31e-05	0.000127
P55096	ATP-binding cassette sub-family D member 3	Abcd3	0.158716	0.0227609	-0.0869365	-0.711307	-0.193352	-0.409718	7.97407	2.36e-05	0.000129
Q9QVY8	Retinoic acid-induced protein 2	Rai2	-0.00831658	-0.0434376	-0.104621	-0.903381	-0.167396	3.6375	7.9732	2.36e-05	0.000129
Q8K124	Pleckstrin homology domain-containing family O member 2	Plekho2	-0.267077	-0.277018	-0.171829	0.792436	-0.033933	-2.41237	7.97155	2.37e-05	0.000129
G5E8Q8	Adhesion G protein-coupled receptor F5	Adgrf5	-0.061222	-0.118205	-0.129652	-0.534379	-0.232912	-1.81813	7.93503	2.47e-05	0.000135
Q9DCS2	Methyltransferase-like 26	Mettl26	0.049372	0.000798	-0.0159173	-0.595672	-0.12601	1.35137	7.93467	2.47e-05	0.000135
Q8C3W1	Uncharacterized protein C1orf198 homolog	2310022B05Rik	-0.108789	-0.248066	0.441192	0.93115	0.263525	0.504776	7.91176	2.54e-05	0.000138
P26149	3 beta-hydroxysteroid dehydrogenase/Delta 5-->4-isomerase type 2	Hsd3b2	-0.0177845	-0.0888999	0.101169	-0.963369	-0.325606	-1.90383	7.91099	2.54e-05	0.000138
Q8VC28	Aldo-keto reductase family 1 member C13	Akr1c13	-0.0325279	0.0604096	0.134343	0.318313	0.623875	-1.1816	7.89063	2.61e-05	0.000141
Q3THS6	S-adenosylmethionine synthase isoform type-2	Mat2a	0.0280562	-0.0275782	-0.0873907	-0.346832	-0.181467	0.0010047	7.88998	2.61e-05	0.000141
P97742	Carnitine O-palmitoyltransferase 1, liver isoform	Cpt1a	0.0315144	-0.0228326	-0.142978	-0.500856	-0.14591	0.361902	7.87177	2.67e-05	0.000144
O54909	Retinol dehydrogenase 16	Rdh16	0.0303649	-0.0364438	-0.127218	-0.656746	0.0268763	-0.273238	7.86707	2.68e-05	0.000145
P17047	Lysosome-associated membrane glycoprotein 2	Lamp2	-0.103084	-0.159655	0.105883	0.630872	0.29352	1.78812	7.85727	2.71e-05	0.000146
O08529	Calpain-2 catalytic subunit	Capn2	-0.0399951	-0.0667238	0.0367283	0.575444	0.30016	-0.757193	7.85692	2.71e-05	0.000146
P97797	Tyrosine-protein phosphatase non-receptor type substrate 1	Sirpa	0.171763	-0.147207	0.0624153	0.915775	0.458209	-2.21095	7.84388	2.76e-05	0.000148
Q922J9	Fatty acyl-CoA reductase 1	Far1	0.106513	-0.189401	-0.187713	-0.808042	-0.554534	-1.5879	7.83927	2.77e-05	0.000149
P11672	Neutrophil gelatinase-associated lipocalin	Lcn2	0.248	0.135861	0.126771	1.61539	0.877878	-0.499179	7.81791	2.85e-05	0.000153
Q922Q4	Pyrroline-5-carboxylate reductase 2	Pycr2	0.0359369	-0.107322	0.182307	0.792764	0.359067	-1.34166	7.80487	2.89e-05	0.000155
Q8K2C6	NAD-dependent protein deacylase sirtuin-5, mitochondrial	Sirt5	0.0933572	0.0444578	0.106625	-0.448692	-0.169301	-1.51387	7.78645	2.96e-05	0.000158
Q99PP9	Tripartite motif-containing protein 16	Trim16	-0.00655227	-0.0485909	-0.0429092	-0.614564	-0.190655	7.15891	7.78406	2.96e-05	0.000159
P30681	High mobility group protein B2	Hmgb2	-0.00825922	-0.107105	-0.0174106	0.830083	0.460977	-0.14274	7.76143	3.05e-05	0.000163
Q64674	Spermidine synthase	Srm	-0.00937094	-0.0139278	0.0414492	0.607057	0.123603	-0.948733	7.7583	3.06e-05	0.000163
Q64521	Glycerol-3-phosphate dehydrogenase, mitochondrial	Gpd2	0.0820604	0.0737742	0.0471628	-0.517762	-0.142639	-0.372418	7.75644	3.06e-05	0.000163
Q8K297	Procollagen galactosyltransferase 1	Colgalt1	0.0844877	-0.0752803	0.148484	0.80995	0.088092	-2.57313	7.74094	3.12e-05	0.000166
Q9DCU9	4-hydroxy-2-oxoglutarate aldolase, mitochondrial	Hoga1	0.105831	0.0595863	0.0180242	-0.667688	0.0690124	1.93928	7.72408	3.19e-05	0.00017
O35129	Prohibitin-2	Phb2	0.0931517	0.0223953	-0.0406729	-0.506311	-0.0799666	1.55413	7.71988	3.2e-05	0.00017
Q8VCZ9	Hydroxyproline dehydrogenase	Prodh2	0.11238	0.209763	0.0913303	-0.648703	0.17803	-2.10259	7.7038	3.27e-05	0.000173
O88967	ATP-dependent zinc metalloprotease YME1L1	Yme1l1	0.212129	0.131267	0.00483899	-0.232808	-0.276845	-1.27511	7.68983	3.32e-05	0.000176
P35276	Ras-related protein Rab-3D	Rab3d	-0.191779	-0.176767	0.0394292	0.863032	0.293422	-2.57435	7.68039	3.36e-05	0.000178
O35683	NADH dehydrogenase [ubiquinone] 1 alpha subcomplex subunit 1	Ndufa1	0.0329938	-0.103732	-0.144101	-0.84387	-0.411048	1.27615	7.67952	3.36e-05	0.000178
O08808	Protein diaphanous homolog 1	Diaph1	-0.0956154	-0.152493	-0.122838	0.735051	0.266974	-2.16269	7.67841	3.37e-05	0.000178
Q9CPP6	NADH dehydrogenase [ubiquinone] 1 alpha subcomplex subunit 5	Ndufa5	0.15252	0.0446978	0.00674413	-0.447519	0.051523	1.03179	7.65248	3.48e-05	0.000183
Q9CY16	Small ribosomal subunit protein bS1m	Mrps28	-0.08876	-0.136067	-0.17712	-0.554277	-0.272691	-0.664763	7.65136	3.48e-05	0.000183
Q9ER88	Small ribosomal subunit protein mS29	Dap3	0.019446	-0.0221953	-0.0105947	-0.721071	-0.245775	-1.07487	7.65062	3.48e-05	0.000183
P47754	F-actin-capping protein subunit alpha-2	Capza2	-0.065148	-0.0558541	0.0439281	0.52606	0.120546	0.886314	7.62951	3.57e-05	0.000188
Q9Z0P5	Twinfilin-2	Twf2	-0.00854193	0.167319	0.381246	1.13589	0.349477	-2.00304	7.62543	3.59e-05	0.000188
Q9D0E5	EF-hand calcium-binding domain-containing protein 11	Efcab11	-0.246158	-0.29919	-0.554051	-0.948554	-0.575781	-0.140377	7.60334	3.69e-05	0.000193
Q5U430	E3 ubiquitin-protein ligase UBR3	Ubr3	0.126011	0.0164544	0.0893021	-1.27029	-0.400867	3.75457	7.58829	3.76e-05	0.000196
Q60597	2-oxoglutarate dehydrogenase complex component E1	Ogdh	0.0733194	-0.0504337	-0.0538893	-0.59062	-0.150234	0.95993	7.55548	3.91e-05	0.000204
P01642	Ig kappa chain V-V region L7	Gm10881	0.126333	0.0814358	0.541585	2.11883	0.974829	-1.85283	7.52785	4.05e-05	0.000211
Q9EST5	Acidic leucine-rich nuclear phosphoprotein 32 family member B	Anp32b	-0.0484826	0.0566225	-0.0160355	0.370807	-0.00835082	2.41419	7.51746	4.1e-05	0.000213
Q80YX1	Tenascin	Tnc	0.143888	0.411143	0.206789	1.41391	0.47686	-2.04215	7.51367	4.12e-05	0.000214
Q62470	Integrin alpha-3	Itga3	-0.0935606	-0.15039	0.0299852	0.492297	0.203901	-0.830362	7.50559	4.16e-05	0.000216
P14602	Heat shock protein beta-1	Hspb1	-0.124577	0.0248971	-0.0159066	0.861867	0.490583	-0.0778151	7.49532	4.21e-05	0.000218
P60824	Cold-inducible RNA-binding protein	Cirbp	0.00502716	-0.0472856	0.133013	0.681594	0.387242	0.420555	7.48684	4.25e-05	0.00022
P56135	ATP synthase subunit f, mitochondrial	Atp5mf	0.0839264	-0.0439153	-0.0655579	-0.908434	-0.446785	2.12573	7.47572	4.31e-05	0.000223
Q62048	Astrocytic phosphoprotein PEA-15	Pea15	-0.131636	-0.0574406	0.404174	1.52523	0.658351	-0.286325	7.47141	4.34e-05	0.000224
Q9CQY2	RNA guanine-N7 methyltransferase activating subunit	Ramac	0.106011	0.167525	-0.455381	-1.03922	-0.298082	0.247968	7.4521	4.44e-05	0.000229
Q91WN4	Kynurenine 3-monooxygenase	Kmo	0.0327851	0.00769172	-0.0283231	-0.876956	-0.318488	-0.223398	7.43211	4.55e-05	0.000234
Q99J47	Dehydrogenase/reductase SDR family member 7B	Dhrs7b	-0.0130309	-0.170049	-0.178775	-0.676035	-0.466162	-1.80501	7.43181	4.55e-05	0.000234
Q7TMF3	NADH dehydrogenase [ubiquinone] 1 alpha subcomplex subunit 12	Ndufa12	0.153389	-0.0486369	0.000706	-0.59301	-0.0268106	1.47494	7.39779	4.75e-05	0.000244
Q78IK2	ATP synthase membrane subunit K, mitochondrial	Atp5mk	-0.0270444	-0.0937509	-0.15839	-0.675696	-0.274351	2.92425	7.39562	4.76e-05	0.000244
Q8K2V1	Serine/threonine-protein phosphatase 4 regulatory subunit 1	Ppp4r1	-0.258272	-0.191766	0.00274732	0.285335	0.0565819	-2.76922	7.37849	4.86e-05	0.000249
Q91YE8	Synaptopodin-2	Synpo2	-0.0898099	-0.0678934	0.170982	0.69471	0.210779	-2.39376	7.36312	4.95e-05	0.000253
Q8CIH5	1-phosphatidylinositol 4,5-bisphosphate phosphodiesterase gamma-2	Plcg2	0.123487	0.0410562	0.171495	0.935877	0.279096	-2.18527	7.3624	4.96e-05	0.000253
Q9CWF2	Tubulin beta-2B chain	Tubb2b	0.182681	0.244655	0.159542	0.596134	0.482664	0.255248	7.35346	5.01e-05	0.000256
Q61425	Hydroxyacyl-coenzyme A dehydrogenase, mitochondrial	Hadh	0.188853	0.149171	0.0163065	-0.561372	0.0227685	1.79107	7.34225	5.08e-05	0.000259
Q8BJS4	SUN domain-containing protein 2	Sun2	-0.0797693	-0.069357	0.0664975	0.665626	0.213347	-2.01069	7.33218	5.15e-05	0.000262
P50427	Steryl-sulfatase	Sts	-0.0862978	-0.248332	0.0672057	0.491426	0.139538	-3.00173	7.30252	5.34e-05	0.000271
Q9CRB9	MICOS complex subunit Mic19	Chchd3	0.152733	0.158624	-0.0397977	-0.603411	-0.0557896	1.02151	7.29723	5.37e-05	0.000273
Q8C0Z1	Protein FAM234A	Fam234a	-0.0319102	-0.139899	-0.159539	-0.616622	-0.500127	-1.15781	7.28609	5.45e-05	0.000276
Q9CZU6	Citrate synthase, mitochondrial	Cs	0.181904	0.109619	0.0323794	-0.40177	-0.0185244	1.19843	7.28224	5.47e-05	0.000277
Q8BWL5	RNA-binding motif, single-stranded-interacting protein 3	Rbms3	-0.101626	-0.393367	-0.107501	0.388637	-0.0919746	-1.65101	7.27298	5.54e-05	0.00028
Q99N94	Large ribosomal subunit protein bL9m	Mrpl9	0.0653343	0.0286665	-0.0101073	-0.423499	-0.0866707	-0.851453	7.25772	5.64e-05	0.000285
Q99P72	Reticulon-4	Rtn4	-0.0777833	0.0592198	0.0573921	0.74721	0.45268	0.156467	7.24556	5.73e-05	0.000288
O35074	Prostacyclin synthase	Ptgis	0.0478621	0.235839	0.271193	0.785683	0.478401	-2.27041	7.23301	5.82e-05	0.000292
Q80VJ3	5-hydroxymethyl-dUMP N-hydrolase	Dnph1	0.117739	0.0777665	-0.00715415	-0.48343	0.0783445	-0.33468	7.22713	5.86e-05	0.000294
Q61292	Laminin subunit beta-2	Lamb2	0.0520407	-0.10006	0.00845992	0.519274	0.405177	-1.14813	7.22629	5.87e-05	0.000294
Q99K85	Phosphoserine aminotransferase	Psat1	-0.193157	-0.148102	0.0637313	0.644603	0.0828884	-1.14355	7.21899	5.92e-05	0.000296
Q9EQG7	Ectonucleotide pyrophosphatase/phosphodiesterase family member 5	Enpp5	-0.0928857	-0.0774008	0.111209	0.662841	0.372072	-1.64734	7.20348	6.04e-05	0.000302
Q8CH40	Nucleoside diphosphate-linked moiety X motif 6	Nudt6	-0.037994	-0.238073	0.0724896	-0.538882	0.229108	-1.29427	7.19495	6.1e-05	0.000304
O89106	Bis(5'-adenosyl)-triphosphatase	Fhit	-0.0624924	-0.0122828	-0.104212	-0.662293	0.0915828	-1.37639	7.194	6.11e-05	0.000304
Q8VDQ8	NAD-dependent protein deacetylase sirtuin-2	Sirt2	-0.020229	-0.0262866	-0.0755041	-0.335008	-0.293335	0.0263316	7.18436	6.18e-05	0.000308
P15392	Cytochrome P450 2A4	Cyp2a4	-0.0412268	-0.0169012	-0.0486905	-0.782086	-0.0531762	-0.660953	7.17659	6.24e-05	0.00031
P43276	Histone H1.5	H1-5	-0.0880012	-0.722595	-0.591085	0.791854	-0.286857	-0.258111	7.16112	6.36e-05	0.000315
Q9Z1Q9	Valine--tRNA ligase	Vars1	0.0414859	-0.0297513	-0.0273443	0.454257	0.188644	-1.15358	7.14346	6.5e-05	0.000322
Q921G7	Electron transfer flavoprotein-ubiquinone oxidoreductase, mitochondrial	Etfdh	0.114934	0.0716727	-0.0541232	-0.485229	-0.100945	0.720021	7.13942	6.54e-05	0.000323
P14069	Protein S100-A6	S100a6	-0.0449825	0.030761	-0.0339459	1.20931	0.781712	0.153056	7.12972	6.62e-05	0.000327
Q60991	Cytochrome P450 7B1	Cyp7b1	-0.0148078	-0.210847	-0.176903	-1.23621	-0.54208	-1.78507	7.11795	6.72e-05	0.000331
Q9D8T7	SRA stem-loop-interacting RNA-binding protein, mitochondrial	Slirp	0.169279	0.121507	0.0827086	-0.565505	-0.0829797	-0.204692	7.09501	6.91e-05	0.00034
Q99LD8	Putative hydrolase DDAH2	Ddah2	-0.0251207	0.00293209	0.0378848	0.429489	0.245705	-0.936496	7.09285	6.93e-05	0.00034
P06869	Urokinase-type plasminogen activator	Plau	-0.225691	-0.15831	0.0129359	0.991461	0.20389	-2.73053	7.08953	6.96e-05	0.000342
Q60932	Voltage-dependent anion-selective channel protein 1	Vdac1	0.0426671	-0.0857518	-0.0853118	-0.700391	-0.252432	2.24558	7.087	6.98e-05	0.000342
Q8BSS9	Liprin-alpha-2	Ppfia2	0.0423054	-0.00660036	-0.066089	-0.653892	-0.249407	0.534609	7.08207	7.02e-05	0.000344
O88441	Metaxin-2	Mtx2	0.106544	-0.158337	-0.0449265	-0.53973	-0.129527	-0.599722	7.05838	7.24e-05	0.000353
O88338	Cadherin-16	Cdh16	0.0469779	0.0051011	-0.0513922	-0.618245	-0.19538	1.40263	7.05606	7.26e-05	0.000353
Q64282	Interferon-induced protein with tetratricopeptide repeats 1	Ifit1	-0.0122029	-0.116792	0.0568454	0.817477	0.26496	-2.97432	7.049	7.32e-05	0.000356
Q8BWN8	Peroxisomal succinyl-coenzyme A thioesterase	Acot4	-0.0244182	-0.163305	-0.23564	-1.09638	-0.508046	-0.337098	7.03797	7.42e-05	0.00036
Q8VDN2	Sodium/potassium-transporting ATPase subunit alpha-1	Atp1a1	0.141789	0.0959725	-0.0122354	-0.553501	-0.0711299	2.50482	7.03337	7.47e-05	0.000362
P34914	Bifunctional epoxide hydrolase 2	Ephx2	0.0294719	-0.0890874	-0.0919741	-0.95703	-0.45138	1.39244	7.01855	7.61e-05	0.000368
O89094	Caspase-14	Casp14	-0.0799911	-0.109557	-0.278373	-0.764346	-0.337663	2.1218	7.00808	7.71e-05	0.000373
Q9QZD8	Mitochondrial dicarboxylate carrier	Slc25a10	0.0923145	-0.113652	-0.0940259	-0.693181	-0.228987	0.528857	7.00357	7.75e-05	0.000375
Q8R3Q6	Protein MIX23	Mix23	-0.0187098	0.015833	-0.0724254	-0.627922	-0.214182	0.255618	6.99307	7.85e-05	0.000379
Q9DCT1	1,5-anhydro-D-fructose reductase	Akr1e2	-0.0296944	-0.0168066	-0.120186	-0.382676	-0.0906088	0.262278	6.9685	8.1e-05	0.00039
Q9QZH6	Evolutionarily conserved signaling intermediate in Toll pathway, mitochondrial	Ecsit	0.116318	-0.0113006	-0.0922802	-0.518395	-0.0775804	-2.24588	6.96188	8.17e-05	0.000393
Q68EF0	Rab-3A-interacting protein	Rab3ip	-0.0495084	-0.0610459	-0.108124	-0.547472	-0.10582	-1.14298	6.95362	8.25e-05	0.000396
Q925N2	Sideroflexin-2	Sfxn2	0.0962724	0.0677697	0.0250522	-0.572981	0.0249313	-0.845678	6.94661	8.33e-05	0.000399
Q9R0P9	Ubiquitin carboxyl-terminal hydrolase isozyme L1	Uchl1	-0.00503274	-0.0383158	0.331521	0.871392	0.42761	-0.0557834	6.92536	8.55e-05	0.00041
Q91YN9	BAG family molecular chaperone regulator 2	Bag2	-0.153984	-0.0730171	-0.0587211	0.387132	-0.0193725	-1.54582	6.89648	8.87e-05	0.000425
Q9D394	Protein RUFY3	Rufy3	0.0561231	0.0266703	0.0630684	-0.37549	0.0837886	-0.902447	6.88329	9.02e-05	0.000431
O08692	Neutrophilic granule protein	Ngp	0.0920022	-0.0507018	0.250168	1.32101	0.169409	-1.88973	6.88145	9.04e-05	0.000432
Q9R182	Angiopoietin-related protein 3	Angptl3	-0.0394109	-0.0641354	0.148902	1.01118	0.0550811	-3.10855	6.87892	9.07e-05	0.000433
Q8K157	Galactose mutarotase	Galm	-0.0891051	-0.0863951	-0.115953	-0.670269	-0.168093	1.37109	6.87621	9.1e-05	0.000434
P55772	Ectonucleoside triphosphate diphosphohydrolase 1	Entpd1	-0.0252425	0.0480853	0.0734775	0.599119	0.169091	-0.794497	6.86599	9.22e-05	0.000439
Q9Z0J0	NPC intracellular cholesterol transporter 2	Npc2	0.0776384	-0.0975979	0.0503292	0.438352	0.721802	0.48313	6.8541	9.36e-05	0.000445
Q9Z247	Peptidyl-prolyl cis-trans isomerase FKBP9	Fkbp9	-0.233728	-0.170736	0.0595189	0.583531	-0.078163	-0.922597	6.82718	9.69e-05	0.00046
Q8C4U3	Secreted frizzled-related protein 1	Sfrp1	0.209607	-0.0787876	0.22218	1.21363	0.0218107	-1.41092	6.82244	9.74e-05	0.000462
Q9D0M3	Cytochrome c1, heme protein, mitochondrial	Cyc1	0.234304	0.127742	0.048629	-0.478308	0.109739	1.90447	6.81784	9.8e-05	0.000464
G5E897	Protein O-glucosyltransferase 3	Poglut3	-0.0468731	-0.0572127	0.0599666	0.756659	0.198735	-3.22485	6.81491	9.84e-05	0.000465
Q9DBS9	Oxysterol-binding protein-related protein 3	Osbpl3	-0.14891	-0.367774	0.280642	1.47851	0.160795	-0.892058	6.80449	9.97e-05	0.00047
Q8CGB6	Tensin-2	Tns2	-0.071526	-0.0466159	0.0459234	0.610785	0.20736	-1.59818	6.79615	0.000101	0.000474
Q9JK48	Endophilin-B1	Sh3glb1	-0.0472714	-0.229219	-0.0541084	0.332464	0.0622269	-1.93727	6.79336	0.000101	0.000475
Q9QXX4	Electrogenic aspartate/glutamate antiporter SLC25A13, mitochondrial	Slc25a13	0.0778064	-0.0146891	-0.13746	-0.694642	-0.210468	0.415818	6.78439	0.000102	0.000479
Q9D855	Cytochrome b-c1 complex subunit 7	Uqcrb	0.114927	0.0587244	-0.0523722	-0.615688	-0.0543861	1.8001	6.78361	0.000102	0.000479
P48771	Cytochrome c oxidase subunit 7A2, mitochondrial	Cox7a2	0.111329	-0.0789729	-0.133494	-0.729479	-0.191745	2.86823	6.7834	0.000102	0.000479
O54749	Cytochrome P450 2J5	Cyp2j5	-0.0929801	-0.289338	-0.285513	-1.00411	-0.397194	-0.895466	6.78086	0.000103	0.00048
Q80YD1	ATP-dependent RNA helicase SUPV3L1, mitochondrial	Supv3l1	0.0451389	-0.0519975	-0.05925	-0.544194	-0.223819	0.418883	6.77969	0.000103	0.00048
Q921I9	Exosome complex component RRP41	Exosc4	-0.0361397	-0.0414228	0.125692	0.607994	0.271839	-2.22372	6.76488	0.000105	0.000489
Q8VDC0	Probable leucine--tRNA ligase, mitochondrial	Lars2	0.0783369	0.068193	-0.049194	-0.539579	-0.0935984	-1.35778	6.76467	0.000105	0.000489
P41241	Tyrosine-protein kinase CSK	Csk	0.182151	0.117571	0.209143	0.826013	0.362861	-1.34085	6.76068	0.000105	0.00049
P48962	ADP/ATP translocase 1	Slc25a4	0.101681	0.0292503	-0.0730866	-0.486006	-0.214506	2.68266	6.75221	0.000107	0.000494
P21958	Antigen peptide transporter 1	Tap1	-0.0710648	-0.0822076	-0.0401479	1.20539	0.34068	-3.41648	6.73583	0.000109	0.000504
O55026	Ectonucleoside triphosphate diphosphohydrolase 2	Entpd2	-0.197224	-0.213012	-0.00779109	0.432503	-0.0429307	-1.83156	6.72742	0.00011	0.000508
P41216	Long-chain-fatty-acid--CoA ligase 1	Acsl1	0.0221624	-0.0566864	-0.135044	-0.585409	-0.221747	0.54753	6.71087	0.000112	0.000518
Q9DCT2	NADH dehydrogenase [ubiquinone] iron-sulfur protein 3, mitochondrial	Ndufs3	0.175695	0.106604	0.0882095	-0.544315	-0.0237901	0.976541	6.70865	0.000113	0.000518
Q9CZ13	Cytochrome b-c1 complex subunit 1, mitochondrial	Uqcrc1	0.17801	0.117212	0.0673278	-0.512256	-0.102735	2.30769	6.70742	0.000113	0.000518
P19973	Lymphocyte-specific protein 1	Lsp1	0.202162	0.0494576	-0.0602248	1.45569	0.960607	-1.22046	6.70738	0.000113	0.000518
Q05421	Cytochrome P450 2E1	Cyp2e1	0.125562	0.0766497	-0.107279	-0.843208	-0.161355	-0.51776	6.70278	0.000113	0.000521
Q9CXW2	Small ribosomal subunit protein mS22	Mrps22	0.0776003	-0.0314884	-0.0609053	-0.437841	-0.082271	-1.00357	6.68265	0.000116	0.000534
Q9R0I7	YLP motif-containing protein 1	Ylpm1	-0.343168	0.0136292	-0.0977366	-0.913897	-0.252325	-2.53904	6.67278	0.000118	0.00054
Q8VI47	ATP-binding cassette sub-family C member 2	Abcc2	0.0335024	-0.0523915	-0.00348392	-0.667136	-0.0724353	-1.24202	6.63328	0.000124	0.000567
E9Q394	A-kinase anchor protein 13	Akap13	-0.0655839	-0.15377	0.0203029	1.18291	0.562798	-0.863897	6.63257	0.000124	0.000567
Q9D2V7	Coronin-7	Coro7	-0.110454	-0.148254	0.00805389	0.304019	0.113439	-1.19617	6.62835	0.000125	0.000569
P28078	Class II histocompatibility antigen, M alpha chain	H2-DMa	-0.0245659	-0.0739388	0.0191312	0.639057	0.160736	-2.03286	6.6195	0.000126	0.000574
Q922R8	Protein disulfide-isomerase A6	Pdia6	0.0115859	-0.0130347	0.0709434	0.333275	0.161349	0.710125	6.60329	0.000129	0.000584
Q8BKF1	DNA-directed RNA polymerase, mitochondrial	Polrmt	0.160007	-0.140377	0.346814	1.3665	0.64065	-0.98547	6.59888	0.00013	0.000587
P35802	Neuronal membrane glycoprotein M6-a	Gpm6a	-0.131839	-0.0869115	-0.235104	-0.876669	-0.209238	0.505732	6.5822	0.000132	0.000599
Q8CCH2	NHL repeat-containing protein 3	Nhlrc3	-0.11432	-0.0358018	0.068484	0.64408	0.510933	-0.733318	6.55249	0.000138	0.000622
Q9CR62	Mitochondrial 2-oxoglutarate/malate carrier protein	Slc25a11	0.123352	0.0177047	-0.0747324	-0.585002	-0.136747	0.390327	6.55021	0.000138	0.000623
Q5IRJ6	Proton-coupled zinc antiporter SLC30A9, mitochondrial	Slc30a9	-0.0293144	0.0292548	0.0468333	-0.728358	-0.178752	-1.95342	6.54523	0.000139	0.000627
Q9Z0K8	Pantetheinase	Vnn1	-0.037169	-0.215978	-0.194001	-0.430658	0.108128	-0.469839	6.54193	0.00014	0.000629
Q9ERI6	Retinol dehydrogenase 14	Rdh14	0.0908894	-0.0123908	-0.0371114	-0.498598	-0.280878	-1.52208	6.54055	0.00014	0.000629
Q61559	IgG receptor FcRn large subunit p51	Fcgrt	-0.0147089	0.043821	0.1822	0.634402	0.225992	-0.5389	6.52448	0.000143	0.000642
Q8R0F8	Acylpyruvase FAHD1, mitochondrial	Fahd1	0.114206	0.137413	0.124516	-0.601088	0.162586	0.375011	6.49937	0.000147	0.000662
Q9CZR8	Elongation factor Ts, mitochondrial	Tsfm	0.0119918	-0.00562724	-0.00589973	-0.654967	-0.210392	-0.721567	6.49386	0.000148	0.000665
Q9Z0T6	Polycystin family receptor for egg jelly	Pkdrej	0.0236901	-0.064504	-0.112008	0.759879	0.291145	0.105373	6.46919	0.000153	0.000685
Q9EQU5	Protein SET	Set	-0.0801269	0.0180918	0.00405616	0.642238	0.328877	-0.447414	6.44484	0.000158	0.000706
P08003	Protein disulfide-isomerase A4	Pdia4	0.0852574	0.0171252	0.076776	0.407709	0.233134	-0.10011	6.42983	0.000161	0.000718
P12023	Amyloid-beta precursor protein	App	0.0115287	-0.112747	0.160629	0.430832	0.17025	-0.971821	6.39975	0.000168	0.000746
Q922U1	U4/U6 small nuclear ribonucleoprotein Prp3	Prpf3	0.0286429	-0.147191	-0.0774603	0.763911	0.501215	-0.221516	6.39207	0.000169	0.000752
P11714	Cytochrome P450 2D9	Cyp2d9	-0.106667	-0.180609	-0.170981	-0.889504	0.0461258	-1.79478	6.37448	0.000173	0.000768
B8JKV0	Protein AMN1 homolog	Amn1	0.0499704	-0.0046796	-0.131906	-0.730541	-0.209266	0.622432	6.37172	0.000174	0.00077
Q9DB20	ATP synthase subunit O, mitochondrial	Atp5po	0.218872	0.110436	0.0754521	-0.448619	-0.0594006	2.23005	6.36819	0.000175	0.000772
Q9CQJ8	NADH dehydrogenase [ubiquinone] 1 beta subcomplex subunit 9	Ndufb9	0.172995	0.158773	0.146947	-0.45719	-0.0110005	-0.340662	6.35336	0.000178	0.000786
Q9CX86	Heterogeneous nuclear ribonucleoprotein A0	Hnrnpa0	0.0544711	-0.0547198	0.0200986	0.407592	0.260622	-0.15553	6.32566	0.000185	0.000812
Q8K4F5	sn-1-specific diacylglycerol lipase ABHD11	Abhd11	0.0609403	0.081626	0.0828148	-0.468744	-0.0698845	0.282353	6.31192	0.000188	0.000826
P28352	DNA repair nuclease/redox regulator APEX1	Apex1	0.181357	-0.0567172	0.102432	0.755742	0.426941	-1.34145	6.31079	0.000188	0.000826
P52624	Uridine phosphorylase 1	Upp1	-0.215206	0.12844	0.069371	0.513586	0.458789	-1.45362	6.28659	0.000194	0.000851
Q9D379	Epoxide hydrolase 1	Ephx1	-0.0696737	-0.092025	-0.0201772	0.480743	0.423791	-1.10893	6.28501	0.000195	0.000852
Q91XE8	Transmembrane protein 205	Tmem205	0.0959912	-0.0708015	-0.103962	-0.785266	-0.144784	0.0333682	6.27958	0.000196	0.000857
Q9JJW0	Peroxisomal membrane protein 4	Pxmp4	0.129872	-0.11419	-0.138819	-0.856862	-0.151363	-1.12077	6.27678	0.000197	0.00086
Q8C7X2	ER membrane protein complex subunit 1	Emc1	-0.0198685	-0.123996	-0.0218317	-0.387484	-0.25439	-1.10455	6.26794	0.000199	0.000869
Q9WTQ8	Mitochondrial import inner membrane translocase subunit Tim23	Timm23	-0.00479601	-0.216663	-0.190124	-0.596374	-0.346429	-1.29809	6.26418	0.0002	0.000872
Q9CYA0	Protein disulfide isomerase Creld2	Creld2	-0.0952194	-0.251668	0.266773	0.919381	0.512064	-1.28338	6.24543	0.000205	0.000893
P70404	Isocitrate dehydrogenase [NAD] subunit gamma 1, mitochondrial	Idh3g	0.135191	0.0503191	-0.0285517	-0.450655	-0.126147	1.23111	6.24247	0.000206	0.000896
Q8R3K3	Pentatricopeptide repeat-containing protein 2, mitochondrial	Ptcd2	0.00577993	0.0953753	-0.167347	-0.381214	-0.294633	-2.05176	6.22711	0.00021	0.000913
Q9D8V7	Signal peptidase complex catalytic subunit SEC11C	Sec11c	-0.0216214	-0.0247513	0.151527	1.3177	0.502516	-3.04901	6.21833	0.000213	0.000923
Q91YJ5	Translation initiation factor IF-2, mitochondrial	Mtif2	0.180726	0.138073	0.107838	-0.348523	-0.0942105	-1.79359	6.19195	0.00022	0.000954
Q99PG0	Arylacetamide deacetylase	Aadac	0.0191778	-0.0581542	-0.0210303	-0.725981	-0.123724	-0.819466	6.18842	0.000221	0.000957
Q9DBG9	Tax1-binding protein 3	Tax1bp3	-0.00105341	-0.0419437	0.100916	0.557831	0.17509	-0.519284	6.1868	0.000221	0.000958
Q9WV98	Mitochondrial import inner membrane translocase subunit Tim9	Timm9	0.0339508	-0.0306841	-0.145301	-0.5178	-0.0643177	1.11703	6.18228	0.000223	0.000963
Q05117	Tartrate-resistant acid phosphatase type 5	Acp5	-0.124962	-0.234724	0.197473	0.906466	0.365551	-2.23067	6.17433	0.000225	0.000972
O09173	Homogentisate 1,2-dioxygenase	Hgd	0.0164259	-0.0613023	0.0133825	-0.719086	-0.143665	1.41351	6.16991	0.000226	0.000977
Q9JKV5	Secretory carrier-associated membrane protein 4	Scamp4	-0.0485636	-0.204706	-0.179912	-0.894495	-0.36685	1.20815	6.16182	0.000229	0.000986
Q8CI51	PDZ and LIM domain protein 5	Pdlim5	0.0703217	0.0241605	0.00895323	0.461246	0.192774	-0.505211	6.16124	0.000229	0.000986
Q91ZE0	Trimethyllysine dioxygenase, mitochondrial	Tmlhe	-0.0134425	-0.123541	-0.0749545	-0.669835	-0.28007	-0.899898	6.14837	0.000233	0.00100232
Q923D4	Splicing factor 3B subunit 5	Sf3b5	-0.0174682	-0.050506	0.0518098	0.490526	0.27826	-1.66968	6.13336	0.000238	0.00102084
P98192	Dihydroxyacetone phosphate acyltransferase	Gnpat	0.108617	0.0589381	0.0115596	-0.645564	-0.672583	-1.46194	6.10776	0.000246	0.00105453
Q9DCJ5	NADH dehydrogenase [ubiquinone] 1 alpha subcomplex subunit 8	Ndufa8	0.161698	0.000643	0.0279088	-0.495854	-0.00534097	1.89267	6.10307	0.000247	0.0010601
Q6TCG2	Membrane progesterone receptor epsilon	Paqr9	0.121492	0.0148766	0.132633	-0.859764	-0.0478027	-2.89123	6.10236	0.000248	0.00106012
Q9R112	Sulfide:quinone oxidoreductase, mitochondrial	Sqor	0.105144	-0.033545	-0.0794404	-0.557181	-0.1912	0.710822	6.09046	0.000251	0.00107593
Q9CZX9	ER membrane protein complex subunit 4	Emc4	-0.246013	-0.264368	-0.208804	0.775009	0.341586	-1.78371	6.08805	0.000252	0.00107836
Q99LR1	Lysophosphatidylserine lipase ABHD12	Abhd12	-0.0863678	-0.109619	0.04943	0.614389	0.164369	-2.08826	6.0783	0.000256	0.00109136
Q91VR2	ATP synthase subunit gamma, mitochondrial	Atp5f1c	0.0899749	0.112058	0.0277559	-0.474782	-0.0825273	1.79108	6.07209	0.000258	0.00109935
O08600	Endonuclease G, mitochondrial	Endog	0.173939	0.117091	0.141667	-0.491257	-0.0271905	-1.0563	6.06651	0.00026	0.00110362
Q8BU11	TOX high mobility group box family member 4	Tox4	-0.124654	-0.0266688	0.0392446	0.730048	0.365787	-2.77035	6.06639	0.00026	0.00110362
Q9DCM0	Persulfide dioxygenase ETHE1, mitochondrial	Ethe1	0.0537391	0.0990294	-0.00564661	-0.554745	0.0356983	1.36242	6.06355	0.000261	0.00110677
Q7TMB8	Cytoplasmic FMR1-interacting protein 1	Cyfip1	-0.0677699	-0.190857	-0.0626389	0.470551	0.00485694	-1.96703	6.0582	0.000262	0.00111362
Q9EPB5	Serine hydrolase-like protein	Serhl	-0.0431543	-0.163555	-0.129848	-0.669165	-0.294942	-1.01843	6.0509	0.000265	0.00112341
Q7TPV4	Myb-binding protein 1A	Mybbp1a	0.097426	-0.078085	-0.0023155	0.367025	0.246218	-2.2502	6.03607	0.00027	0.00114155
O55126	Protein NipSnap homolog 2	Nipsnap2	0.179256	0.146483	-0.018599	-0.451291	0.0180429	-0.614893	6.03088	0.000272	0.00114734
Q920R6	V-type proton ATPase 116 kDa subunit a 4	Atp6v0a4	0.042313	-0.0148961	-0.0112414	-0.585467	-0.0835281	-0.263396	5.99794	0.000284	0.00119644
Q8BK72	Small ribosomal subunit protein mS27	Mrps27	-0.0143626	-0.161713	-0.0306232	-0.605554	-0.194811	-1.71112	5.97776	0.000292	0.00122783
Q8VC12	Urocanate hydratase	Uroc1	0.0679557	0.0950236	0.0591326	-0.47588	0.0596701	-0.160975	5.97698	0.000292	0.001228
Q9D9V3	Ethylmalonyl-CoA decarboxylase	Echdc1	-0.0503782	-0.0248227	-0.0373073	-0.629246	-0.0654817	-0.716811	5.9723	0.000294	0.00123455
Q9DCI9	Large ribosomal subunit protein bL32m	Mrpl32	0.070234	-0.153802	-0.0715019	-0.520623	-0.224917	-1.82272	5.97161	0.000294	0.00123456
Q9D6S7	Ribosome-recycling factor, mitochondrial	Mrrf	-0.081669	0.0947937	-0.0261201	-0.646566	-0.166384	-1.82942	5.96713	0.000296	0.00124084
Q6ZPF4	Formin-like protein 3	Fmnl3	-0.261951	-0.0907316	0.0891185	0.505921	0.124028	-2.39789	5.96642	0.000296	0.0012409
A2AJI0	MAP7 domain-containing protein 1	Map7d1	-0.0531585	-0.0969409	0.0953268	0.953596	0.183424	-3.17677	5.96276	0.000298	0.00124583
P42227	Signal transducer and activator of transcription 3	Stat3	0.118131	0.008334	0.447488	0.999053	0.538177	-2.60909	5.96031	0.000299	0.00124877
Q91ZV4	2-acylglycerol O-acyltransferase 1	Mogat1	0.112018	-0.309209	-0.059328	-0.923697	-0.458975	-1.68787	5.95299	0.000302	0.00125987
Q6PHZ2	Calcium/calmodulin-dependent protein kinase type II subunit delta	Camk2d	-0.100081	-0.190255	0.0586148	0.573473	0.166772	-1.76216	5.95034	0.000303	0.00126207
O54941	SWI/SNF-related matrix-associated actin-dependent regulator of chromatin subfamily E member 1	Smarce1	0.0824312	0.195314	-0.0264622	0.523652	0.312453	-1.68223	5.92878	0.000312	0.00129652
Q9DBA6	Peroxisomal leader peptide-processing protease	Tysnd1	0.149132	-0.0578041	-0.130155	-0.726827	-0.346046	-2.43908	5.92378	0.000314	0.00130402
Q60973	Histone-binding protein RBBP7	Rbbp7	-0.0510726	0.0308228	0.0982308	0.61676	0.196719	-1.33757	5.92009	0.000315	0.00130928
Q9ET54	Palladin	Palld	0.0402667	0.046367	-0.0182069	0.72788	0.305646	-1.27325	5.91768	0.000316	0.00131234
Q6VH22	Intraflagellar transport protein 172 homolog	Ift172	0.155459	0.121034	-0.0183358	-0.354153	-0.0660668	1.88863	5.91119	0.000319	0.00132256
O35604	NPC intracellular cholesterol transporter 1	Npc1	-0.0690353	-0.0771238	-0.0141158	0.667603	0.133257	-3.51324	5.90945	0.00032	0.00132446
P62748	Hippocalcin-like protein 1	Hpcal1	-0.121827	-0.158857	0.0300139	0.393239	0.123918	-0.272903	5.90069	0.000324	0.00133885
Q9D958	Signal peptidase complex subunit 1	Spcs1	8.35e-05	-0.0757812	0.0365411	0.461433	0.23603	1.15071	5.89896	0.000324	0.00134075
B2KF05	Bromodomain and PHD finger-containing protein 3	Brpf3	-0.0470681	-0.16924	-0.170588	-0.709102	-0.342004	0.892669	5.889	0.000329	0.00135517
Q8R1F1	Protein Niban 2	Niban2	-0.0906299	-0.121351	0.00109188	0.408769	0.00874506	-1.2762	5.8845	0.000331	0.00136207
Q8BMC1	V-type proton ATPase subunit G 3	Atp6v1g3	0.101766	0.0767388	-0.00947348	-0.440432	-0.174914	-1.10531	5.88055	0.000332	0.00136727
Q91YT0	NADH dehydrogenase [ubiquinone] flavoprotein 1, mitochondrial	Ndufv1	0.104611	0.0117712	-0.00404984	-0.386402	-0.0189072	1.55835	5.87084	0.000337	0.0013835
Q60855	Receptor-interacting serine/threonine-protein kinase 1	Ripk1	-0.0787697	-0.0918957	0.133203	0.423312	0.0019584	-1.45775	5.84948	0.000346	0.00142162
Q9ET66	Peptidase inhibitor 16	Pi16	-0.022898	-0.135042	0.103357	0.829158	0.00821728	-1.6133	5.8492	0.000347	0.00142162
Q99JF8	PC4 and SFRS1-interacting protein	Psip1	-0.017582	-0.13817	-0.0645132	0.526611	0.0868424	-1.11967	5.83446	0.000353	0.00144742
Q9EP89	Serine beta-lactamase-like protein LACTB, mitochondrial	Lactb	0.114263	-0.0131732	-0.0275798	-0.575194	-0.192255	-0.449633	5.82676	0.000357	0.00145986
Q8BXZ1	Protein disulfide-isomerase TMX3	Tmx3	-0.111248	-0.105032	-0.088897	0.42029	-0.0269864	-2.04888	5.82335	0.000359	0.00146525
Q6Y7W8	GRB10-interacting GYF protein 2	Gigyf2	0.220622	0.254662	0.57602	0.86993	0.708428	-0.35466	5.80095	0.00037	0.00150599
O88531	Palmitoyl-protein thioesterase 1	Ppt1	0.177281	0.130935	0.239311	0.641655	0.540142	-0.573232	5.78517	0.000378	0.00153506
P63085	Mitogen-activated protein kinase 1	Mapk1	0.0486807	-0.0620264	0.0996656	0.457062	0.05727	-0.0895722	5.78476	0.000378	0.00153506
P54116	Stomatin	Stom	-0.0726211	-0.0990086	0.0703712	0.396578	0.0298372	-1.49712	5.77828	0.000381	0.00154713
Q9DCX2	ATP synthase subunit d, mitochondrial	Atp5pd	0.00435291	-0.0255449	0.00252076	-0.605397	-0.0740613	2.49118	5.77294	0.000384	0.00155557
Q922E4	Ethanolamine-phosphate cytidylyltransferase	Pcyt2	0.117396	0.153539	0.0511177	-0.415673	-0.0200463	-0.945868	5.75461	0.000393	0.00159273
Q9CY73	Large ribosomal subunit protein mL44	Mrpl44	0.110342	-0.162052	-0.0483402	-0.560933	-0.146609	-0.46222	5.7541	0.000394	0.00159273
Q9R069	Basal cell adhesion molecule	Bcam	0.0401978	-0.0650825	0.0183272	0.361638	0.246335	-0.288523	5.74829	0.000397	0.00160368
Q9ES64	Harmonin	Ush1c	0.0368508	-0.0682329	-0.0207311	-0.566797	0.0270411	-0.573956	5.74771	0.000397	0.00160368
Q9CVD2	Ataxin-3	Atxn3	-0.138856	-0.142163	0.100114	0.521324	0.125907	-2.74319	5.71734	0.000414	0.00166776
Q925N0	Sideroflexin-5	Sfxn5	0.29176	0.130643	-0.00693818	-0.605469	-0.0787301	-1.91733	5.71393	0.000416	0.00167401
Q9CQH0	PDZK1-interacting protein 1	Pdzk1ip1	0.134313	0.134074	0.0692144	-0.542427	-0.00115556	1.61917	5.70915	0.000418	0.00168214
Q14DH7	Acyl-CoA synthetase short-chain family member 3, mitochondrial	Acss3	0.0952247	0.17334	-0.0400538	-0.359946	-0.196636	-1.61406	5.69214	0.000428	0.00171948
O35386	Phytanoyl-CoA dioxygenase, peroxisomal	Phyh	0.0757151	-0.00857014	-0.199964	-0.607949	-0.123547	-0.344733	5.68888	0.00043	0.00172558
Q64191	N(4)-(beta-N-acetylglucosaminyl)-L-asparaginase	Aga	-0.107981	-0.0354907	0.143602	0.74827	0.439859	-1.40093	5.68686	0.000431	0.00172881
O35409	Glutamate carboxypeptidase 2	Folh1	0.0524481	-0.0422381	0.340204	0.264729	0.585563	-0.320192	5.68449	0.000432	0.00173285
Q60953	Protein PML	Pml	-0.0288001	-0.00270301	0.0769913	0.832881	0.415088	-2.07297	5.66941	0.000441	0.00176701
Q9QZZ6	Dermatopontin	Dpt	0.174379	0.256853	-0.308904	1.07845	1.07568	0.558369	5.66794	0.000442	0.00176839
Q8R086	Sulfite oxidase, mitochondrial	Suox	0.00149213	-0.0502949	-0.0907619	-0.59072	-0.0220708	0.428259	5.66704	0.000443	0.00176839
Q99JY0	Trifunctional enzyme subunit beta, mitochondrial	Hadhb	0.13872	0.0358399	-0.070922	-0.393791	0.0128912	0.27354	5.66693	0.000443	0.00176839
Q64FW2	All-trans-retinol 13,14-reductase	Retsat	0.0868452	-0.063175	-0.119784	-0.593579	0.00234967	-1.34369	5.65287	0.000451	0.00180079
Q8CI78	Required for meiotic nuclear division protein 1 homolog	Rmnd1	-0.0613375	-0.0239114	-0.0879801	-0.633959	-0.217241	-1.07601	5.64455	0.000456	0.00181829
P12658	Calbindin	Calb1	0.13295	0.261155	0.064259	-0.685398	-0.230167	1.84043	5.64446	0.000457	0.00181829
Q8K0C9	GDP-mannose 4,6 dehydratase	Gmds	-0.101823	-0.0674213	-0.00408305	0.358647	0.242676	-0.92329	5.63725	0.000461	0.00183433
Q3UIL6	Pleckstrin homology domain-containing family A member 7	Plekha7	0.0354508	-0.0690023	-0.0765338	-0.559063	-0.207209	-1.54071	5.63671	0.000461	0.00183433
P51175	Protoporphyrinogen oxidase	Ppox	-0.0158271	-0.0264872	0.0319349	-0.460277	-0.141501	-0.958289	5.63393	0.000463	0.00183864
Q9D7X3	Dual specificity protein phosphatase 3	Dusp3	0.112564	0.0694004	0.258551	0.522868	0.293287	1.10925	5.63339	0.000463	0.00183864
Q9D868	Peptidyl-prolyl cis-trans isomerase H	Ppih	0.0547536	-0.0637553	-0.0535255	0.396214	0.139773	-1.55198	5.63309	0.000464	0.00183864
O70572	Sphingomyelin phosphodiesterase 2	Smpd2	-0.0155855	-0.0653311	-0.178564	-0.49368	-0.295943	-0.655874	5.62655	0.000468	0.00185344
Q61102	Iron-sulfur clusters transporter ABCB7, mitochondrial	Abcb7	0.0558427	-0.041066	-0.0565221	-0.470794	-0.0636526	-1.58153	5.6136	0.000476	0.00188301
B7ZMP1	Xaa-Pro aminopeptidase 3	Xpnpep3	0.0195421	0.011347	-0.0791328	-0.420189	-0.163684	-1.39752	5.61299	0.000476	0.00188301
Q6ZWY8	Thymosin beta-10	Tmsb10	-0.047278	0.36054	0.0697635	1.84804	0.968181	-0.304811	5.60995	0.000478	0.00188919
O35682	Myeloid-associated differentiation marker	Myadm	0.312337	0.174721	0.284574	0.91521	0.436803	-2.12251	5.60913	0.000479	0.00188923
Q99K30	Epidermal growth factor receptor kinase substrate 8-like protein 2	Eps8l2	0.097907	0.0876028	-0.0114338	-0.337953	0.030865	-0.840777	5.60868	0.000479	0.00188923
Q9CYD3	Cartilage-associated protein	Crtap	-0.133907	-0.126161	-0.066682	0.479996	-0.0646715	-2.06455	5.58627	0.000494	0.00194428
Q80TI0	Protein Aster-B	Gramd1b	0.0384753	0.0901908	0.146196	-0.664356	-0.237905	-2.25865	5.57877	0.000499	0.00196086
Q80Y14	Glutaredoxin-related protein 5, mitochondrial	Glrx5	0.172941	0.196899	0.117823	-0.418443	0.045231	1.53977	5.57779	0.0005	0.00196184
P97478	5-demethoxyubiquinone hydroxylase, mitochondrial	Coq7	-0.0096118	-0.0883896	-0.107663	-0.612996	-0.206004	-0.607631	5.57676	0.0005	0.00196213
Q8VEK0	Cell cycle control protein 50A	Tmem30a	0.0650115	-0.113546	-0.105518	-0.389502	-0.159058	-0.720734	5.57644	0.000501	0.00196213
Q9QX15	Calcium-activated chloride channel regulator 3A-1	Clca3a1	-0.391508	-0.449033	0.138246	1.35818	0.426852	-2.87369	5.57402	0.000502	0.00196693
O55060	Thiopurine S-methyltransferase	Tpmt	-0.0551779	0.0104884	0.0284312	-0.603221	-0.0726264	0.818621	5.56865	0.000506	0.00197969
P97352	Protein S100-A13	S100a13	0.0152685	0.0305775	0.0901005	0.552641	0.484667	0.436968	5.55605	0.000515	0.00201218
Q5SW19	Clustered mitochondria protein homolog	Cluh	-0.0222059	-0.0642463	-0.134507	-0.362386	-0.196885	-0.726722	5.54478	0.000523	0.00204156
Q9DCX8	Iodotyrosine deiodinase 1	Iyd	0.309547	0.0383329	0.188872	-0.567448	0.0214865	-1.36236	5.53692	0.000528	0.00206178
O08749	Dihydrolipoyl dehydrogenase, mitochondrial	Dld	0.175156	0.147933	0.0950785	-0.571279	0.117679	2.19981	5.53578	0.000529	0.00206328
Q9D3D9	ATP synthase subunit delta, mitochondrial	Atp5f1d	0.15096	0.180388	-0.0292248	-0.531538	0.0958957	3.03544	5.53302	0.000531	0.00206932
Q9Z1X4	Interleukin enhancer-binding factor 3	Ilf3	-0.0576412	-0.112376	-0.079265	0.284172	0.0616729	-0.864247	5.5283	0.000534	0.00208091
O89086	RNA-binding protein 3	Rbm3	0.035479	0.0989624	0.0842529	0.962792	0.568957	-0.503277	5.5236	0.000538	0.00209252
Q9EQ06	Estradiol 17-beta-dehydrogenase 11	Hsd17b11	-0.0375367	-0.223722	-0.181862	-0.936329	-0.599345	-0.410589	5.52057	0.00054	0.00209943
Q91WD5	NADH dehydrogenase [ubiquinone] iron-sulfur protein 2, mitochondrial	Ndufs2	0.0054427	-0.10759	-0.0945735	-0.679932	-0.208607	0.863022	5.51644	0.000543	0.00210952
P49222	Protein 4.2	Epb42	-0.0177442	-0.077071	-0.00794617	-0.489049	-0.340031	-0.286766	5.51306	0.000546	0.0021175
P28661	Septin-4	Septin4	0.071718	0.119351	0.0128156	0.688705	0.432417	-1.48034	5.50622	0.000551	0.00213502
P50171	(3R)-3-hydroxyacyl-CoA dehydrogenase	Hsd17b8	0.0327536	-0.140216	-0.0799607	-0.708503	-0.157917	-0.17433	5.5058	0.000551	0.00213502
Q9WVT6	Carbonic anhydrase 14	Ca14	0.289488	0.176934	0.18572	-0.665175	0.0896225	-0.173342	5.49987	0.000556	0.00215057
Q9D1K2	V-type proton ATPase subunit F	Atp6v1f	-0.0135798	-0.156715	-0.17382	-0.708905	-0.143307	0.0404046	5.49368	0.00056	0.0021652
P39447	Tight junction protein ZO-1	Tjp1	0.0317783	-0.0460175	0.0255806	0.358455	0.292434	-1.40563	5.48797	0.000565	0.00218034
Q61578	NADPH:adrenodoxin oxidoreductase, mitochondrial	Fdxr	-0.0403345	0.0137379	-0.108236	-0.349609	-0.0862045	-0.828791	5.48729	0.000565	0.00218055
Q9DBT5	AMP deaminase 2	Ampd2	0.0620122	0.0352855	-0.0610831	0.601907	0.143235	-2.65783	5.48327	0.000568	0.00219074
O88876	Short-chain dehydrogenase/reductase 3	Dhrs3	0.10247	-0.0666841	0.0687259	-0.528194	-0.187417	-0.607815	5.47912	0.000572	0.00220136
Q14C51	Small ribosomal subunit protein mS39	Ptcd3	0.00828619	-0.067628	-0.0463783	-0.616649	-0.257891	-1.46111	5.47096	0.000578	0.00222321
A0A2R8VHR8	DDIT3 upstream open reading frame protein	Ddit3	0.0170238	0.143737	-0.162387	-0.859292	-0.308575	-0.838554	5.46983	0.000579	0.00222321
Q9CT10	Ran-binding protein 3	Ranbp3	0.0337203	-0.0571004	0.0713069	0.599771	0.227234	-1.70839	5.46948	0.000579	0.00222321
Q8BGC4	Prostaglandin reductase-3	Ptgr3	-0.00561406	-0.0653056	-0.158906	-0.55377	-0.27253	-0.739364	5.46005	0.000587	0.00224834
Q64735	Complement component receptor 1-like protein	Cr1l	-0.0242803	0.0210411	0.22943	0.707503	0.26578	-0.874318	5.44978	0.000595	0.00227641
P97315	Cysteine and glycine-rich protein 1	Csrp1	0.126443	0.207696	0.22177	1.42804	0.812237	0.0700009	5.44796	0.000596	0.0022802
P47738	Aldehyde dehydrogenase, mitochondrial	Aldh2	0.0225383	0.00757307	0.0337535	-0.462122	0.00583029	2.62019	5.44124	0.000602	0.00229937
Q8VCN9	Tubulin-specific chaperone C	Tbcc	-0.0745373	-0.110818	0.0692615	0.738877	0.246749	-0.46268	5.43944	0.000603	0.00230316
Q9CQ91	NADH dehydrogenase [ubiquinone] 1 alpha subcomplex subunit 3	Ndufa3	0.0503164	0.0329667	-0.122174	-0.478318	-0.0596052	0.146059	5.42842	0.000613	0.00233435
Q8BHE8	m-AAA protease-interacting protein 1, mitochondrial	Maip1	0.0219081	-0.0193472	-0.120534	-0.709586	-0.271626	-1.66316	5.42475	0.000616	0.00234359
Q9R1T4	Septin-6	Septin6	0.0255378	0.0675374	0.00930939	0.511818	0.314321	-1.22976	5.42434	0.000616	0.00234359
Q6UJY2	Solute carrier family 9 member C1	Slc9c1	0.0499374	0.0445258	-0.162505	-0.704156	-0.288954	1.5138	5.41627	0.000623	0.00236481
P51863	V-type proton ATPase subunit d 1	Atp6v0d1	0.0302199	-0.00801728	0.00255283	-0.31919	0.00611221	0.413976	5.41598	0.000623	0.00236481
Q91VS7	Microsomal glutathione S-transferase 1	Mgst1	-0.00195345	-0.0473838	-0.108967	0.367307	0.115764	-0.895794	5.41263	0.000626	0.00237375
Q9CQW9	Interferon-induced transmembrane protein 3	Ifitm3	0.0119695	-0.0829258	-0.204588	0.672583	0.474694	-0.559246	5.40476	0.000633	0.00239419
E9PYH6	Histone-lysine N-methyltransferase SETD1A	Setd1a	0.130651	0.203834	0.598169	1.22182	0.55601	-0.480455	5.4046	0.000633	0.00239419
Q3UJU9	Regulator of microtubule dynamics protein 3	Rmdn3	0.0890798	-0.104924	-0.0694682	-0.487642	-0.143656	-0.539103	5.40275	0.000635	0.00239832
Q9JKF7	Large ribosomal subunit protein mL39	Mrpl39	-0.00448117	-0.085552	-0.0470717	-0.424711	-0.147559	-0.955638	5.39051	0.000645	0.00243497
Q9WVD5	Mitochondrial ornithine transporter 1	Slc25a15	0.0872584	-0.107221	-0.0795376	-0.689242	-0.200284	-0.275976	5.37701	0.000657	0.00247762
Q8VE95	UPF0598 protein C8orf82 homolog	C030006K11Rik	0.00463613	-0.0183801	-0.10372	-0.53478	-0.0277516	-1.3703	5.37668	0.000658	0.00247762
P61161	Actin-related protein 2	Actr2	0.000289	-0.116968	0.0299877	0.452277	0.102955	0.152819	5.36869	0.000665	0.00250293
Q8BZT5	Leucine-rich repeat-containing protein 19	Lrrc19	0.00514345	-0.0440977	0.0190904	-0.450814	-0.135838	-1.52751	5.36007	0.000673	0.00252869
P62915	Transcription initiation factor IIB	Gtf2b	-0.137264	-0.574241	-0.280042	-1.14935	-0.682108	1.65625	5.35109	0.000681	0.00255595
P62500	TSC22 domain family protein 1	Tsc22d1	0.0454243	0.043054	0.253906	1.29014	0.7378	-0.130799	5.35036	0.000682	0.00255648
Q8BIP0	Aspartate--tRNA ligase, mitochondrial	Dars2	0.0497739	0.13596	-0.0475817	-0.4585	-0.379358	-1.13363	5.32913	0.000702	0.0026259
Q9JKB3	Y-box-binding protein 3	Ybx3	-0.148632	-0.164543	0.017224	0.59732	0.196474	-1.93161	5.32774	0.000703	0.00262885
Q5SUC9	Protein SCO1 homolog, mitochondrial	Sco1	-0.0334473	-0.138211	0.0880313	0.637674	0.0384561	-0.437373	5.32337	0.000708	0.00264256
P14094	Sodium/potassium-transporting ATPase subunit beta-1	Atp1b1	0.132017	0.140079	0.0783841	-0.477232	-0.0913243	2.04946	5.32072	0.00071	0.0026498
Q9QXW9	Large neutral amino acids transporter small subunit 2	Slc7a8	0.194522	0.0641762	0.0425412	-0.60849	-0.0422907	-1.6881	5.32023	0.000711	0.0026498
Q91WU2	Solute carrier family 22 member 7	Slc22a7	0.0209983	-0.0926943	0.033243	-0.787706	-0.479803	-0.369911	5.30368	0.000727	0.00270872
Q60648	Ganglioside GM2 activator	Gm2a	0.00832768	-0.0224504	0.209568	0.417973	0.563174	2.44054	5.30267	0.000728	0.00271035
Q9D711	Pirin	Pir	0.321602	-0.127565	1.43333	1.97868	0.849449	-3.13834	5.2987	0.000732	0.00272306
Q8BUY5	Complex I assembly factor TIMMDC1, mitochondrial	Timmdc1	-0.045145	-0.187481	-0.338031	-0.669402	-0.361444	-1.52963	5.2971	0.000734	0.0027269
Q8BUV8	Protein GPR107	Gpr107	0.0245092	0.0426599	0.163011	0.522438	0.18051	-3.23385	5.29166	0.000739	0.00274525
Q62000	Mimecan	Ogn	-0.238481	-0.346775	-0.191799	0.481922	0.31181	-1.16026	5.28865	0.000742	0.00275445
Q7TNG5	Echinoderm microtubule-associated protein-like 2	Eml2	-0.0622776	-0.107293	0.0759613	0.390021	0.123576	-0.553147	5.27795	0.000753	0.00279099
Q8K023	Aldo-keto reductase family 1 member C18	Akr1c18	0.140636	-0.0871569	-0.424431	-1.12148	-1.14018	-2.33111	5.27326	0.000758	0.0028069
Q9CQZ5	NADH dehydrogenase [ubiquinone] 1 alpha subcomplex subunit 6	Ndufa6	0.114069	-0.0290191	0.0358698	-0.478137	0.00302948	2.35678	5.26926	0.000762	0.0028202
Q6A4L0	Solute carrier family 22 member 13	Slc22a13	0.0340831	0.0256718	-0.11369	-0.58633	-0.273164	-1.43078	5.25537	0.000777	0.00287255
Q9D7A8	Armadillo repeat-containing protein 1	Armc1	0.0596847	-0.134634	-0.0833354	-0.585661	-0.168105	-1.1251	5.24222	0.000791	0.00292293
Q9ERS5	Pleckstrin homology domain-containing family A member 2	Plekha2	0.0433288	-0.156616	0.415083	0.672828	0.230691	-2.83406	5.23774	0.000796	0.00293878
Q02496	Mucin-1	Muc1	-0.12496	-0.0530159	-0.130332	0.623977	0.610793	-0.792788	5.23026	0.000805	0.00296698
Q5BL07	Peroxisomal ATPase PEX1	Pex1	-0.0510493	-0.0986388	-0.0842457	-0.761991	-0.455791	-2.19314	5.22947	0.000806	0.00296791
Q80X85	Small ribosomal subunit protein uS7m	Mrps7	0.0329142	-0.105951	-0.107966	-0.458109	-0.182372	-0.977586	5.20757	0.00083	0.00305686
Q6ZWQ7	Signal peptidase complex subunit 3	Spcs3	-0.100913	-0.239293	-0.0397257	0.421634	0.101738	-0.303546	5.20093	0.000838	0.00308269
Q3V384	AFG1-like ATPase	Afg1l	0.106237	0.066432	-0.0165174	-0.55374	-0.0831682	-1.86644	5.19593	0.000844	0.00310169
Q9CR21	Acyl carrier protein, mitochondrial	Ndufab1	-0.0315853	-0.0517616	0.00343633	-0.698053	-0.0316835	1.23044	5.18275	0.000859	0.00315146
Q08857	Platelet glycoprotein 4	Cd36	0.0671161	0.0225137	0.0376659	-0.322297	-0.211068	-0.336755	5.17517	0.000869	0.00318227
Q49B93	Sodium-coupled monocarboxylate transporter 2	Slc5a12	0.0252092	-0.00110068	-0.0432284	-0.54823	-0.000393	-0.8759	5.16719	0.000878	0.00321518
Q91V98	Endosialin	Cd248	-0.217792	0.237967	0.0271875	0.803009	0.0632609	-3.32675	5.16077	0.000886	0.00324141
Q9Z224	Molybdopterin synthase sulfur carrier subunit	Mocs2	-0.0285958	0.000193	-0.0748763	-0.559275	-0.202036	0.0150585	5.1575	0.00089	0.00325364
Q91XL9	Oxysterol-binding protein-related protein 1	Osbpl1a	-0.154192	0.138871	0.194404	0.995849	0.437894	-2.26016	5.15388	0.000895	0.00326746
Q9JIK9	Small ribosomal subunit protein mS34	Mrps34	-0.00131685	-0.122758	-0.0812935	-0.592237	-0.255932	-0.678099	5.15302	0.000896	0.00326881
Q61133	Glutathione S-transferase theta-2	Gstt2	-0.0499912	-0.0562216	-0.0422025	-0.533773	-0.106009	0.236703	5.14555	0.000905	0.0032952
Q8BGB7	Enolase-phosphatase E1	Enoph1	-0.15312	-0.200431	-0.0440802	0.472873	0.0622319	-1.75053	5.14359	0.000907	0.0033016
Q9CXZ1	NADH dehydrogenase [ubiquinone] iron-sulfur protein 4, mitochondrial	Ndufs4	0.10417	0.0135298	-0.0474728	-0.51204	-0.0690989	-0.0643213	5.1416	0.00091	0.00330816
Q9QYF9	Protein NDRG3	Ndrg3	-0.0154904	-0.0942287	-0.0691647	-0.448123	-0.290557	0.0947495	5.14083	0.000911	0.00330914
Q7TN05	AP-1 complex subunit sigma-3	Ap1s3	-0.0292313	-0.206331	-0.179687	-0.507776	-0.386679	-1.55171	5.13526	0.000918	0.00333227
Q9D939	Sulfotransferase 1C2	Sult1c2	0.168151	0.198203	0.209566	-0.16	0.472151	-0.457071	5.11013	0.000951	0.00344554
Q8CI85	Carbonic anhydrase 12	Ca12	0.223527	0.0841722	-0.00248694	-0.471382	-0.10172	-1.22048	5.0977	0.000967	0.00350298
P05622	Platelet-derived growth factor receptor beta	Pdgfrb	-0.102661	-0.130592	0.11814	0.844474	0.249463	-2.44735	5.07165	0.00100308	0.00362693
P46935	E3 ubiquitin-protein ligase NEDD4	Nedd4	0.0218108	0.00366525	0.00816455	0.376229	0.153621	-1.23219	5.06254	0.00101591	0.0036705
Q9D5J6	Sedoheptulokinase	Shpk	0.0944734	0.00716001	0.0482647	0.431046	0.145017	-0.752145	5.05905	0.00102088	0.0036856
Q9Z0U1	Tight junction protein ZO-2	Tjp2	-0.0659743	-0.0383933	-0.0596256	0.28581	0.1488	-1.3365	5.05559	0.00102583	0.00370059
Q9CQ85	Mitochondrial import inner membrane translocase subunit Tim22	Timm22	0.0296609	-0.0366951	0.196958	-0.844703	-0.10947	1.43971	5.0505	0.00103313	0.00372407
Q8K3X6	Ankyrin repeat and SAM domain-containing protein 4B	Anks4b	0.11425	0.0958336	-0.0114314	-0.553285	0.0504389	-0.917857	5.04718	0.00103794	0.00373667
Q9D1P4	Cysteine and histidine-rich domain-containing protein 1	Chordc1	0.0768086	-0.0118084	-0.0984453	-0.277931	-0.0646781	-1.04624	5.04698	0.00103823	0.00373667
P20852	Cytochrome P450 2A5	Cyp2a5	-0.00903001	-0.251146	0.111865	-0.501505	0.28638	-1.7529	5.03973	0.00104881	0.00377183
P56382	ATP synthase subunit epsilon, mitochondrial	Atp5f1e	0.13821	0.0856479	-0.0261663	-0.454075	0.011016	4.19638	5.03363	0.00105779	0.00380121
Q9QXD8	LIM domain-containing protein 1	Limd1	0.0506023	-0.0473981	-2.58e-05	0.746967	0.122946	-1.28737	5.03066	0.00106219	0.00381406
Q9JJX6	P2X purinoceptor 4	P2rx4	-0.0607551	-0.0843765	-0.121489	0.563061	0.125986	-1.30082	5.02605	0.00106906	0.00383579
Q5XG73	Acyl-CoA-binding domain-containing protein 5	Acbd5	0.0663006	-0.0202052	-0.0112895	-0.390349	-0.0538749	-1.00948	5.0218	0.00107544	0.00385572
Q7TQG1	Pleckstrin homology domain-containing family A member 6	Plekha6	0.130634	-0.00206637	-0.0161835	-0.398769	-0.0229544	-1.46091	5.01709	0.00108255	0.00387525
Q3TYS2	Cytochrome b-245 chaperone 1	Cybc1	0.140593	-0.252364	0.192876	0.889264	0.210446	-2.0434	5.01534	0.0010852	0.00388178
Q99N93	Large ribosomal subunit protein uL16m	Mrpl16	-0.0380302	-0.168421	-0.262701	-0.718801	-0.361806	-1.62946	5.01165	0.00109082	0.00389592
P28654	Decorin	Dcn	-0.185791	-0.356954	0.00376353	0.518916	0.061707	0.135419	5.01066	0.00109234	0.00389835
P25976	Nucleolar transcription factor 1	Ubtf	0.111869	0.0477871	0.199379	0.607304	0.286031	-1.37207	5.00682	0.00109822	0.00391636
Q99JB7	Protein amnionless	Amn	-0.00586738	-0.0310112	-0.0235255	-0.468584	-0.0276184	-0.592098	4.99268	0.00112019	0.00398859
Q8JZM0	Dimethyladenosine transferase 1, mitochondrial	Tfb1m	0.0145777	0.0545428	-0.0593237	-0.62289	-0.239083	-1.10084	4.98977	0.00112477	0.00400184
Q63ZW7	InaD-like protein	Patj	0.0309251	-0.0304915	-0.00475185	-0.430824	0.00171627	-1.60952	4.97937	0.00114129	0.00405444
Q924X2	Carnitine O-palmitoyltransferase 1, muscle isoform	Cpt1b	0.0166116	0.0324759	-0.0753291	-0.555132	-0.186895	-1.60077	4.97329	0.00115106	0.00408606
Q9QYI4	DnaJ homolog subfamily B member 12	Dnajb12	-0.0112282	-0.0366439	-0.0670428	-0.372727	-0.091496	-1.54039	4.97127	0.00115432	0.0040945
Q9D0G0	Large ribosomal subunit protein mL65	Mrps30	-0.00537501	0.0448936	0.0173383	-0.647354	-0.0707242	-1.66401	4.94893	0.0011911	0.00421854
P12787	Cytochrome c oxidase subunit 5A, mitochondrial	Cox5a	0.124334	0.0219332	0.0793602	-0.445082	-0.0259889	3.69414	4.93567	0.0012135	0.00429463
P03958	Adenosine deaminase	Ada	-0.00297066	-0.0078604	0.166235	0.670124	0.279766	-1.05826	4.92896	0.001225	0.00432992
Q80TY0	Formin-binding protein 1	Fnbp1	0.0618882	0.00603253	-0.12397	0.835193	0.453126	-1.35032	4.92631	0.00122956	0.00434161
P26443	Glutamate dehydrogenase 1, mitochondrial	Glud1	0.0617712	-0.134022	-0.0962611	-0.68646	-0.201968	1.56954	4.91828	0.00124353	0.00438759
Q9DCC7	Isochorismatase domain-containing protein 2B	Isoc2b	-0.386956	-0.261987	-0.751666	-0.90114	-1.11827	0.613851	4.91284	0.00125308	0.00441798
Q9DAU1	Protein canopy homolog 3	Cnpy3	-0.295299	-0.264523	-0.0579033	0.704574	0.420246	-0.928937	4.89472	0.00128545	0.00452526
Q8VCM8	BOS complex subunit NCLN	Ncln	0.0605765	-0.033053	-0.0495193	-0.417656	-0.154523	-1.32722	4.88269	0.00130744	0.00459571
O55028	Branched-chain alpha-ketoacid dehydrogenase kinase	Bckdk	0.0303293	0.0276638	-0.0210725	-0.52239	-0.0917137	-1.72121	4.87955	0.00131323	0.00461261
Q9D125	Small ribosomal subunit protein mS25	Mrps25	-0.047065	-0.22045	-0.223958	-0.611561	-0.258771	-1.30796	4.87697	0.00131802	0.00462595
Q69ZP3	Probable hydrolase PNKD	Pnkd	-0.0799304	-0.0492664	-0.318989	-0.706743	-0.469439	-1.62779	4.87411	0.00132335	0.00464117
P70695	Fructose-1,6-bisphosphatase isozyme 2	Fbp2	-0.137286	-0.00148021	0.165225	0.311506	0.606924	-1.17682	4.85784	0.00135406	0.00474531
Q6A028	Switch-associated protein 70	Swap70	-0.127807	0.0676894	0.135022	0.743583	0.548189	-1.20023	4.84502	0.00137879	0.00482835
Q3TJD7	PDZ and LIM domain protein 7	Pdlim7	-0.172861	-0.00492884	-0.0929186	0.959602	0.486728	-2.9806	4.8441	0.0013806	0.00483105
P56389	Cytidine deaminase	Cda	0.0448289	0.00250426	0.036514	-0.61071	0.0172676	2.69408	4.83973	0.00138914	0.00485731
P0C0S6	Histone H2A.Z	H2az1	0.0483305	-0.180316	0.0782737	0.435072	0.237729	2.42768	4.8347	0.00139905	0.00488829
P53811	Phosphatidylinositol transfer protein beta isoform	Pitpnb	-0.039842	0.115914	0.134461	0.33904	-0.0275874	-0.00859443	4.83107	0.00140623	0.0049097
Q9JLF6	Protein-glutamine gamma-glutamyltransferase K	Tgm1	0.108024	-0.0813364	-0.174212	-0.385376	-0.411629	-1.20727	4.80455	0.00145998	0.00508976
Q8VEH8	Endoplasmic reticulum lectin 1	Erlec1	-0.151971	-0.236255	-0.308469	0.262132	-0.031438	-2.13734	4.80142	0.00146646	0.00510855
Q8BX10	Serine/threonine-protein phosphatase PGAM5, mitochondrial	Pgam5	-0.158951	-0.142837	-0.0554846	0.519957	0.113286	-3.33877	4.77909	0.00151358	0.00526481
Q8R1T4	UDP-N-acetylglucosamine transporter	Slc35a3	-0.0713664	-0.266115	-0.320813	-1.45902	-0.524675	-0.905389	4.76604	0.00154184	0.00535911
Q91XV3	Brain acid soluble protein 1	Basp1	-0.122486	0.209111	-0.0828872	1.5702	0.892228	-3.20095	4.76094	0.00155302	0.00539399
Q8VHG0	Dimethylaniline monooxygenase [N-oxide-forming] 4	Fmo4	0.120261	0.0106027	0.0939868	-0.478246	0.249036	-1.64658	4.74913	0.00157925	0.005481
Q9D8P4	Large ribosomal subunit protein bL17m	Mrpl17	-0.0233765	-0.135754	-0.0980014	-0.421032	-0.17842	-0.603695	4.74719	0.00158362	0.00549208
Q9Z2B9	Ribosomal protein S6 kinase alpha-4	Rps6ka4	0.293204	0.425133	0.415168	-0.493454	-0.101469	2.27778	4.74473	0.00158914	0.00550418
Q9CQR4	Acyl-coenzyme A thioesterase 13	Acot13	0.13533	0.0664004	0.117158	-0.623169	-0.0555052	1.40862	4.74459	0.00158947	0.00550418
Q8BTY1	Kynurenine--oxoglutarate transaminase 1	Kyat1	-0.0318714	-0.0567867	0.0706245	-0.542414	0.0273279	-0.144849	4.73345	0.00161481	0.0055878
O70566	Protein diaphanous homolog 2	Diaph2	-0.11579	-0.232722	0.223806	0.887363	0.336971	5.60945	4.71309	0.00166221	0.00574756
Q924D0	Reticulon-4-interacting protein 1, mitochondrial	Rtn4ip1	-0.0794693	-0.227618	-0.0341658	-1.03929	-0.354787	-0.561065	4.71253	0.00166353	0.00574787
P42859	Huntingtin	Htt	-0.00620108	-0.0194979	-0.0709174	-0.356364	-0.244987	-1.65148	4.71138	0.00166626	0.00575303
P63163	Small nuclear ribonucleoprotein-associated protein N	Snrpn	-0.111595	-0.23162	-0.0480048	0.428376	0.0624242	0.906522	4.71086	0.0016675	0.00575305
P30275	Creatine kinase U-type, mitochondrial	Ckmt1	0.0647755	0.057464	-0.0298799	-0.254207	-0.212269	0.495545	4.706	0.00167906	0.00578476
Q8BH43	Actin-binding protein WASF2	Wasf2	0.0190031	0.100405	0.0425778	0.768635	0.262568	0.692172	4.70596	0.00167917	0.00578476
Q91WG4	Elongator complex protein 2	Elp2	-0.205528	-0.411437	-0.0766623	0.221713	-0.443487	-1.01216	4.70373	0.0016845	0.00579884
Q9JLT2	Trehalase	Treh	-0.133437	-0.231723	0.0525053	-0.618823	-0.207765	-0.639004	4.69956	0.00169451	0.00582473
Q8C522	Endonuclease domain-containing 1 protein	Endod1	0.0531767	-0.0810108	0.09699	0.702787	0.187803	-3.02374	4.68453	0.00173117	0.00593761
P62880	Guanine nucleotide-binding protein G(I)/G(S)/G(T) subunit beta-2	Gnb2	-0.101782	-0.0892789	0.123348	0.443531	0.15824	-2.01354	4.68063	0.00174081	0.00596628
O35435	Dihydroorotate dehydrogenase (quinone), mitochondrial	Dhodh	0.016175	-0.134513	-0.0676415	-0.540268	-0.197522	-1.31954	4.66649	0.00177624	0.00607879
Q6P549	Phosphatidylinositol 3,4,5-trisphosphate 5-phosphatase 2	Inppl1	-0.0184382	-0.0436144	-0.0272672	0.286512	-0.0291364	-0.914	4.65737	0.00179948	0.00615382
Q8BVU5	ADP-ribose pyrophosphatase, mitochondrial	Nudt9	-0.0468999	-0.113116	-0.0912961	-0.525634	-0.303668	0.250787	4.65511	0.00180527	0.00616912
Q4PJX1	Protein odr-4 homolog	Odr4	-0.0216697	-0.110176	-0.177353	-0.491017	-0.442245	-1.01537	4.65392	0.00180833	0.00617505
Q99JP6	Homer protein homolog 3	Homer3	-0.118649	-0.12676	0.0678199	0.611887	0.384646	-2.01299	4.64873	0.00182179	0.00621644
P28867	Protein kinase C delta type	Prkcd	-0.0129845	-0.0282087	-0.0963805	0.361314	0.12271	-1.32633	4.64191	0.0018396	0.00627263
P17665	Cytochrome c oxidase subunit 7C, mitochondrial	Cox7c	0.0297649	0.068847	-0.0148785	-0.576678	-0.16622	1.78199	4.63397	0.00186057	0.0063395
Q8JZK9	Hydroxymethylglutaryl-CoA synthase, cytoplasmic	Hmgcs1	-0.128042	-0.132888	-0.163309	-0.516713	-0.279603	-0.415377	4.63174	0.0018665	0.0063551
Q8BP56	Protein-glucosylgalactosylhydroxylysine glucosidase	Pgghg	0.118757	-0.118923	0.259755	-1.18636	-0.155406	-1.4135	4.62651	0.00188047	0.006398
Q9CPQ8	ATP synthase subunit g, mitochondrial	Atp5mg	0.12877	0.00403153	0.0330718	-0.556756	-0.158112	2.32387	4.62301	0.00188991	0.00642541
Q9CZ83	Large ribosomal subunit protein mL55	Mrpl55	-0.141546	-0.182027	-0.0905483	-0.624711	-0.253101	-1.32458	4.61738	0.00190516	0.00647257
Q9WUA3	ATP-dependent 6-phosphofructokinase, platelet type	Pfkp	0.146899	0.0877849	0.115217	0.460523	0.341399	-1.16075	4.59267	0.0019737	0.00669565
P49183	Deoxyribonuclease-1	Dnase1	0.0805632	0.105768	-0.00828887	-0.427365	0.0466189	1.7335	4.59132	0.0019775	0.0067037
Q3UI43	BRISC and BRCA1-A complex member 1	Babam1	0.0146507	-0.00437856	0.0896127	0.463105	0.087089	-1.76822	4.58024	0.0020091	0.00680586
P43277	Histone H1.3	H1-3	0.000853	0.00176473	-0.0942163	0.663406	0.230009	-1.78985	4.56639	0.00204934	0.00693715
Q9CQF0	Large ribosomal subunit protein uL11m	Mrpl11	-0.0248083	-0.117626	-0.0738072	-0.533346	-0.0747749	-1.04823	4.55568	0.00208106	0.00703941
Q91YM4	FAST kinase domain-containing protein 4	Tbrg4	0.0292913	-0.159572	-0.088096	-0.579489	-0.281284	-2.22369	4.55261	0.00209021	0.00706526
O35658	Complement component 1 Q subcomponent-binding protein, mitochondrial	C1qbp	-0.0525607	0.0295456	-0.0488259	-0.575657	-0.19882	-0.520826	4.54263	0.00212037	0.00715683
Q9DAR7	m7GpppX diphosphatase	Dcps	-0.0527597	-0.021293	0.0197746	0.259442	0.0623827	-0.631542	4.53227	0.00215211	0.0072587
Q8K2I3	Dimethylaniline monooxygenase [N-oxide-forming] 2	Fmo2	0.129901	0.0399156	0.00909858	-0.375652	0.0801833	0.43535	4.53128	0.00215518	0.00726382
Q9D883	Splicing factor U2AF 35 kDa subunit	U2af1	0.0597415	-0.174497	0.359145	0.452581	0.520158	-1.16681	4.51547	0.00220466	0.00742521
Q9JIF0	Protein arginine N-methyltransferase 1	Prmt1	-0.0527231	-0.012603	0.0662432	0.680319	0.135603	-1.75743	4.50944	0.00222384	0.00747938
Q91VJ5	Polyglutamine-binding protein 1	Pqbp1	-0.0853056	-0.085933	0.0057142	0.539179	0.221884	-1.25618	4.50904	0.00222511	0.00747938
P61110	Kidney androgen-regulated protein	Kap	-0.119106	-0.0524666	0.00543003	-0.963381	-0.476234	0.268991	4.5089	0.00222555	0.00747938
Q99J36	THUMP domain-containing protein 1	Thumpd1	-0.0456928	-0.0978542	0.0970827	0.389821	0.0432466	-0.986677	4.50732	0.00223062	0.00749104
Q78J03	Methionine-R-sulfoxide reductase B2, mitochondrial	Msrb2	0.25587	0.259302	0.0659586	-0.481469	-0.0283577	-0.772575	4.49561	0.00226848	0.00760723
P30416	Peptidyl-prolyl cis-trans isomerase FKBP4	Fkbp4	-0.00589412	-0.0801706	-0.0311769	-0.336501	-0.0956517	-0.797707	4.49264	0.00227818	0.00763429
Q8BTJ4	Bis(5'-adenosyl)-triphosphatase enpp4	Enpp4	-0.157377	-0.182229	0.149599	0.728803	0.391541	-2.49363	4.48419	0.00230604	0.00772208
Q80X41	Serine/threonine-protein kinase VRK1	Vrk1	0.212625	-0.21207	0.117841	0.694259	0.260977	-2.31152	4.48231	0.00231229	0.00773748
Q91W43	Glycine dehydrogenase (decarboxylating), mitochondrial	Gldc	0.077649	0.170575	0.0253089	-0.286696	0.288866	-1.4204	4.47986	0.00232044	0.00775918
Q925F2	Endothelial cell-selective adhesion molecule	Esam	-0.0270933	0.0194318	-0.139597	-0.584274	-0.183679	0.860892	4.46848	0.00235878	0.00787611
Q8R3B1	1-phosphatidylinositol 4,5-bisphosphate phosphodiesterase delta-1	Plcd1	-0.0970293	-0.111341	-0.0614586	0.36999	0.267001	-1.95503	4.4488	0.00242658	0.00809092
P56391	Cytochrome c oxidase subunit 6B1	Cox6b1	0.0651326	0.133766	-0.0749086	-0.60877	-0.0192777	2.99033	4.43914	0.00246062	0.00819269
Q8BFW7	Lipoma-preferred partner homolog	Lpp	0.103075	-0.0408792	0.0810355	0.444592	0.248567	-0.811755	4.43753	0.00246634	0.0082059
Q8BFZ9	Erlin-2	Erlin2	0.0366063	-0.0526435	-0.0477885	-0.405599	-0.153955	0.0771988	4.42565	0.00250898	0.00833588
Q9Z1K5	E3 ubiquitin-protein ligase ARIH1	Arih1	-0.10501	-0.179036	0.144784	0.583365	0.132453	-1.85638	4.42468	0.00251247	0.00834155
Q59J78	NADH dehydrogenase [ubiquinone] 1 alpha subcomplex assembly factor 2	Ndufaf2	0.0898831	0.139624	0.0344892	-0.379393	0.0112934	-1.35233	4.42093	0.0025261	0.00837073
O70152	Dolichol-phosphate mannosyltransferase subunit 1	Dpm1	-0.0205677	-0.101097	-0.152595	0.22252	-0.0212693	-0.718881	4.42079	0.00252664	0.00837073
O35900	U6 snRNA-associated Sm-like protein LSm2	Lsm2	-0.0417264	-0.149977	0.233268	0.675634	0.357426	-1.2164	4.40996	0.00256642	0.0084965
O55143	Sarcoplasmic/endoplasmic reticulum calcium ATPase 2	Atp2a2	0.0434614	-0.0629125	-0.0616561	-0.372091	-0.140769	-0.131317	4.40285	0.00259294	0.00857212
P62317	Small nuclear ribonucleoprotein Sm D2	Snrpd2	-0.0301208	-0.153018	-0.0843839	0.279176	0.0790284	-1.36314	4.40185	0.00259666	0.00857835
Q2TPA8	Hydroxysteroid dehydrogenase-like protein 2	Hsdl2	0.130181	0.0369804	0.00898782	-0.315659	0.123639	-0.392467	4.39929	0.0026063	0.0086041
Q9CQV7	Mitochondrial import inner membrane translocase subunit TIM14	Dnajc19	0.0304589	0.0722111	-0.331128	-0.657842	-0.273644	-1.15	4.3977	0.00261228	0.00861777
Q99JW4	LIM and senescent cell antigen-like-containing domain protein 1	Lims1	-0.26839	-0.0936212	-0.118002	0.516956	0.260206	-0.263405	4.39252	0.00263191	0.00867639
P63168	Dynein light chain 1, cytoplasmic	Dynll1	0.0308925	-0.0448939	-0.0824227	0.345089	0.558206	2.54045	4.38817	0.00264853	0.00872499
Q3UEB3	Poly(U)-binding-splicing factor PUF60	Puf60	-0.0726746	-0.0797403	-0.0273218	0.259776	-0.00922742	-1.46192	4.38104	0.00267597	0.00880919
Q9DAS9	Guanine nucleotide-binding protein G(I)/G(S)/G(O) subunit gamma-12	Gng12	-0.00872615	0.0913117	-0.0628154	-0.43941	-0.108901	0.634832	4.37871	0.002685	0.0088327
A2RSY1	KAT8 regulatory NSL complex subunit 3	Kansl3	0.205879	0.289937	0.314746	-0.643627	-0.202383	-0.865946	4.37101	0.00271507	0.00891902
Q8R123	FAD synthase	Flad1	0.10182	-0.0336307	0.0842932	-0.406853	0.0109067	-1.3869	4.36289	0.00274718	0.00901815
Q9CZB0	Succinate dehydrogenase cytochrome b560 subunit, mitochondrial	Sdhc	-0.0240706	-0.179211	-0.250876	-0.72613	-0.421203	1.99259	4.35997	0.0027588	0.00904995
P00405	Cytochrome c oxidase subunit 2	Mtco2	0.017274	-0.0914158	-0.114731	-0.829978	-0.299927	2.52626	4.34423	0.00282239	0.00925206
Q9Z0W3	Nuclear pore complex protein Nup160	Nup160	0.109583	-0.215002	-0.184698	-0.672963	-0.442838	-1.35867	4.34186	0.0028321	0.00927736
Q3U186	Probable arginine--tRNA ligase, mitochondrial	Rars2	0.0634066	-0.0115687	-0.0494282	-0.541506	-0.14335	-1.44105	4.33605	0.00285607	0.00934933
Q8R0S9	Solute carrier family 22 member 22	Slc22a22	-0.0356955	-0.109599	-0.0740969	-0.621964	-0.25273	2.18803	4.33336	0.0028672	0.00937918
Q8VDW0	ATP-dependent RNA helicase DDX39A	Ddx39a	0.0678079	0.150562	-0.151317	0.407579	0.0387442	-0.423483	4.32723	0.00289281	0.00945632
Q9D1J3	SAP domain-containing ribonucleoprotein	Sarnp	0.00692181	-0.0260546	-0.0284902	0.539492	-0.092562	-0.129545	4.3176	0.0029335	0.00958262
P17439	Lysosomal acid glucosylceramidase	Gba1	-0.198705	-0.0964912	0.0560082	0.579445	0.0892277	-2.5754	4.31474	0.00294568	0.00961569
P70699	Lysosomal alpha-glucosidase	Gaa	0.150291	0.0921172	0.102392	0.631106	0.288834	-1.67822	4.3126	0.00295485	0.0096386
Q99L04	Dehydrogenase/reductase SDR family member 1	Dhrs1	0.136777	-0.0676716	-0.130475	-0.432277	-0.180482	-0.779484	4.3061	0.00298286	0.0097109
Q8K4K6	Pantothenate kinase 1	Pank1	-0.365617	-0.46143	-0.352522	-1.11185	-0.629947	-2.09328	4.30603	0.00298317	0.0097109
P97864	Caspase-7	Casp7	0.0878803	-0.0680594	0.134914	0.842666	0.260673	-2.95764	4.2859	0.00307167	0.00997811
Q9D023	Mitochondrial pyruvate carrier 2	Mpc2	0.036651	-0.139278	-0.167046	-0.775073	-0.292651	1.95528	4.28516	0.00307494	0.0099818
Q80VD1	Protein FAM98B	Fam98b	-0.113402	-0.217647	0.03119	0.275333	0.0495868	-0.883744	4.28155	0.00309112	0.010021
P35505	Fumarylacetoacetase	Fah	-0.0414448	-0.102619	-0.0758407	-0.823421	-0.112167	1.31429	4.28103	0.00309346	0.010021
Q91V09	WD repeat-containing protein 13	Wdr13	0.444969	0.238169	0.363498	-0.684142	0.726491	-0.188478	4.27963	0.00309975	0.0100344
Q501J6	Probable ATP-dependent RNA helicase DDX17	Ddx17	-0.0638464	-0.0815725	-0.0458022	0.25828	0.00894591	-0.682596	4.27831	0.00310572	0.0100447
Q3TDQ1	Dolichyl-diphosphooligosaccharide--protein glycosyltransferase subunit STT3B	Stt3b	0.104778	0.0811928	-0.0542889	-0.449756	-0.0335177	-0.491063	4.27798	0.00310722	0.0100447
Q5EG47	5'-AMP-activated protein kinase catalytic subunit alpha-1	Prkaa1	-0.0645059	-0.0244642	-0.14595	0.537785	0.0235487	-1.8064	4.26473	0.00316766	0.010233
Q60668	Heterogeneous nuclear ribonucleoprotein D0	Hnrnpd	0.053207	0.00503283	0.0697515	0.326528	0.334222	-0.239347	4.26417	0.00317024	0.0102342
Q8BGY4	Kelch-like protein 26	Klhl26	-0.300304	-0.418068	-0.317872	-1.45805	-0.535196	-1.93343	4.26167	0.00318179	0.0102644
Q91ZR2	Sorting nexin-18	Snx18	-0.0641424	-0.0580609	0.0419039	0.587903	0.351409	-0.658531	4.25718	0.00320261	0.0103244
Q62417	Sorbin and SH3 domain-containing protein 1	Sorbs1	0.0666876	-0.0202288	-0.0158182	-0.289902	-0.0225232	-1.02778	4.25468	0.00321429	0.0103549
Q4VAE3	Transmembrane protein 65	Tmem65	0.0421901	-0.0571398	-0.23013	-0.558605	-0.430976	-0.484406	4.24899	0.00324103	0.0104339
Q9WV85	Nucleoside diphosphate kinase 3	Nme3	0.0256574	0.00972087	0.0754185	-0.330256	0.00743351	-0.00375614	4.23892	0.0032889	0.0105807
Q921E2	Ras-related protein Rab-31	Rab31	-0.240329	-0.269701	0.166427	0.992997	0.165782	-2.88052	4.21774	0.00339195	0.0108972
Q9QZE7	Translin-associated protein X	Tsnax	-0.121725	-0.0908264	0.175094	0.500163	0.28646	-2.06088	4.21307	0.00341513	0.0109641
Q6ZQB6	Inositol hexakisphosphate and diphosphoinositol-pentakisphosphate kinase 2	Ppip5k2	0.100662	0.0784037	0.151441	0.831559	0.206068	-1.71505	4.21179	0.00342152	0.0109771
G3X9C2	F-box only protein 50	Nccrp1	0.11665	0.175527	0.0914939	-0.516934	0.150872	0.60017	4.21113	0.00342484	0.0109802
Q8BG51	Mitochondrial Rho GTPase 1	Rhot1	-0.0517562	-0.0780646	-0.116129	-0.580083	-0.319703	-1.49573	4.20664	0.00344732	0.0110447
Q8BH60	Golgi-associated PDZ and coiled-coil motif-containing protein	Gopc	0.0162029	-0.0394512	-0.113555	-0.50497	-0.202607	-1.04986	4.1862	0.00355167	0.0113634
Q3UYV9	Nuclear cap-binding protein subunit 1	Ncbp1	-0.342567	-0.132213	-0.0998184	0.063952	-0.480966	-1.91197	4.17722	0.00359857	0.0115056
Q9D6J5	NADH dehydrogenase [ubiquinone] 1 beta subcomplex subunit 8, mitochondrial	Ndufb8	0.143866	-0.0154985	-0.0321191	-0.6023	-0.0779059	0.364642	4.17634	0.00360318	0.0115124
O88533	Aromatic-L-amino-acid decarboxylase	Ddc	0.0374257	-0.0186157	0.0579149	-0.446382	0.0979656	-0.670559	4.16387	0.00366945	0.0117161
Q9QYG0	Protein NDRG2	Ndrg2	0.196242	0.207198	0.148651	-0.418213	0.117542	-0.813523	4.15781	0.0037021	0.0118123
Q9CZX0	Elongator complex protein 3	Elp3	0.490534	0.225606	0.302135	1.66636	1.23094	0.763061	4.156	0.0037119	0.0118355
Q62293	T-cell-specific guanine nucleotide triphosphate-binding protein 1	Tgtp1	0.0776881	-0.249548	0.186271	1.25331	0.384773	-2.54887	4.1439	0.00377821	0.0120387
Q9CZ42	ATP-dependent (S)-NAD(P)H-hydrate dehydratase	Naxd	0.0925536	-0.0792093	-0.00245447	-0.526274	-0.0231794	0.559536	4.12549	0.00388138	0.012359
Q9Z1X2	Phosphatidylserine synthase 2	Ptdss2	-0.116871	-0.0373919	-0.175811	-0.939191	-0.124906	-1.39718	4.12297	0.00389572	0.0123885
Q8BQ30	Phostensin	Ppp1r18	0.140549	-0.0404424	0.144095	0.623227	0.252332	-1.57887	4.12293	0.00389596	0.0123885
Q9QYI3	DnaJ homolog subfamily C member 7	Dnajc7	-0.0489849	-0.17506	-0.0494751	0.450837	-0.183223	-1.72543	4.12179	0.00390246	0.0124007
Q9DA03	Complex III assembly factor LYRM7	Lyrm7	-0.0858935	0.0173169	-0.0138308	-0.858599	-0.379087	-0.552558	4.11871	0.00392013	0.0124484
Q9CR24	Mitochondrial coenzyme A diphosphatase NUDT8	Nudt8	0.0931089	-0.11597	-0.0709699	-0.650913	-0.180237	-2.16101	4.1139	0.00394782	0.0125211
Q8R035	Large ribosomal subunit protein mL62	Mrpl58	-0.152585	-0.0792453	-0.219037	-0.503174	-0.124822	-0.546237	4.1138	0.00394838	0.0125211
Q3U1Z5	G-protein-signaling modulator 3	Gpsm3	-0.298252	-0.123553	0.40396	2.1456	0.972034	-5.46336	4.11153	0.00396156	0.0125543
Q9D554	Splicing factor 3A subunit 3	Sf3a3	-0.00455426	-0.0522297	0.0973757	0.337624	0.118229	-0.76263	4.10626	0.00399225	0.012643
Q6ZQL4	WD repeat-containing protein 43	Wdr43	0.127272	0.0312444	0.0597886	-0.535431	-0.244868	-1.7005	4.10045	0.00402643	0.012734
P09671	Superoxide dismutase [Mn], mitochondrial	Sod2	0.168714	0.18473	0.098929	-0.548746	0.180904	3.45365	4.08748	0.00410375	0.0129697
Q9DC71	Small ribosomal subunit protein uS15m	Mrps15	0.217528	0.184615	0.104703	-0.291449	0.157073	-1.58779	4.07754	0.00416406	0.0131515
Q9DBR3	Armadillo repeat-containing protein 8	Armc8	-0.207328	-0.227643	0.142847	0.792397	-0.0531195	5.59528	4.07259	0.00419441	0.0132383
Q3ULF4	Paraplegin	Spg7	-0.0407998	-0.00666643	-0.209901	-0.289156	-0.106725	-2.31674	4.06008	0.00427213	0.0134654
Q91V01	Lysophospholipid acyltransferase 5	Lpcat3	-0.142529	-0.302381	-0.32532	-0.703607	-0.369738	-0.720391	4.05808	0.00428476	0.0134961
Q7TMR0	Lysosomal Pro-X carboxypeptidase	Prcp	-0.117229	0.0394795	0.0307208	0.444168	0.0736426	-0.878592	4.05547	0.00430117	0.0135387
Q9EP71	Ankycorbin	Rai14	0.0609338	0.0374589	0.0734398	0.415151	0.217928	-1.71228	4.05251	0.00431993	0.0135886
P27546	Microtubule-associated protein 4	Map4	0.110812	0.153144	0.116121	0.937995	0.517675	-1.04636	4.04548	0.00436481	0.0137205
P35969	Vascular endothelial growth factor receptor 1	Flt1	-0.345154	-0.454965	0.0939873	0.879409	0.133792	-4.05957	4.04214	0.00438629	0.0137787
Q9R257	Heme-binding protein 1	Hebp1	-0.171135	0.254439	0.110852	0.990486	0.189309	-1.70803	4.03877	0.00440806	0.0138378
Q8CJF7	Protein ELYS	Ahctf1	-0.199873	-0.280296	-0.161694	0.216384	0.224025	-1.8968	4.03589	0.0044268	0.0138873
Q8BH15	CCR4-NOT transcription complex subunit 10	Cnot10	-0.0926138	-0.0652136	0.0600156	0.558518	0.109096	-3.39668	4.03035	0.00446297	0.0139914
Q61191	Host cell factor 1	Hcfc1	0.0109537	-0.00295019	0.0241007	0.431301	0.0920039	-1.66327	4.02578	0.00449308	0.0140763
Q9D1G3	Protein-cysteine N-palmitoyltransferase HHAT-like protein	Hhatl	0.0511097	-0.166038	-0.168439	-0.746147	-0.260569	-3.84807	4.01041	0.0045959	0.0143791
Q9R087	Glypican-6	Gpc6	-0.125416	-0.1712	0.121678	1.27571	0.0811462	-1.42125	4.0058	0.00462718	0.0144673
P28474	Alcohol dehydrogenase class-3	Adh5	0.1106	0.144414	0.0673963	-0.225916	0.130794	1.01605	4.0037	0.00464156	0.0145025
Q99K51	Plastin-3	Pls3	-0.0636477	-0.067751	0.00364071	0.24438	0.131619	-0.440182	4.00154	0.00465636	0.014539
Q9D1X0	Nucleolar protein 3	Nol3	-0.00137123	0.0579	0.0986499	0.776153	0.141435	-1.40328	3.99408	0.00470776	0.0146897
Q9JLB4	Cubilin	Cubn	-0.03332	-0.0287347	0.00942234	-0.343484	0.0628657	0.0293602	3.99011	0.00473541	0.0147661
P21995	Embigin	Emb	0.0175446	0.0459811	0.235519	0.514066	0.408544	0.347298	3.9865	0.00476069	0.014835
Q8BGD4	Solute carrier organic anion transporter family member 4C1	Slco4c1	0.0933046	-0.0294908	-0.0548377	-0.429172	-0.198679	-2.20803	3.9653	0.00491187	0.0152959
Q5XJY4	Presenilin-associated rhomboid-like protein, mitochondrial	Parl	0.0635477	-0.0244854	-0.11782	-0.587871	-0.146743	-2.09694	3.96339	0.00492574	0.0153289
[truncated: 239 more rows]

## Sheet: Liver_non-blood
UniProt Accession	UniProt Protein Name	Gene Symbol	condition5M	condition8M	condition14M	condition20M	condition26M	AveExpr	F	P.Value	adj.P.Val
[truncated: 295 more rows]

[truncated: 4 more sheets: Lung_non-blood, Heart_non-blood, Skeletal Muscle_non-blood, Testis_non-blood]
