# Supplementary material for: Proteomic aging signatures across mouse organs and life stages
Source: EMBO J. 2025 Jul 15;44(16):4631–60. doi: 10.1038/s44318-025-00509-x (PMC12361549; doi:10.1038/s44318-025-00509-x)
Supplement: Supplementary file 10 — Dataset EV7 [file 44318_2025_509_MOESM10_ESM.xlsx]

## Sheet: Dataset EV7
Dataset EV7. Shared non-blood derived DEP across mouse organs and age groups.
Legend: Common age-DEPs after exclusion of the blood proteome, for two or more mouse organs are indicated. UniProt Accessions of shared proteins across organs are indicaed. Abbreviation: SM- skeletal muscle.

## Sheet: shared_proteins_by_combination_
Organ_Combination	Shared_Proteins
Brain, Heart
Brain, Kidney	P15379
Brain, Liver
Brain, Lung
Brain, SM
Brain, Spleen
Brain, Testis
Heart, Kidney	Q9D8Y0, Q9DBG9, P43275
Heart, Liver	Q9D8Y0, Q9DBG9, Q923B6
Heart, Lung
Heart, SM
Heart, Spleen	Q9D8Y0, P43275
Heart, Testis	Q91Z83
Kidney, Liver	P20152, Q8VC03, P40936, Q07797, Q9WV32, P39061, P28653, P54320, P10107, Q04447, P97821, Q05144, P24452, Q8VCI0, Q99K41, P18242, O35639, Q61599, Q3URE1, Q00915, Q9WVM8, P17932, Q9EQ20, Q9D8Y0, Q60710, Q99LB7, Q9D2R0, Q9CPW4, P49710, Q9WUR9, Q9CX80, Q99KR3, Q04857, Q91X52, Q07417, Q3UNX5, Q3TC72, Q99MZ7, Q6WVG3, Q9DCY0, Q62465, Q8BG07, Q91VW3, Q9D7J9, P42125, Q9WTP6, P82198, Q91WT9, Q8CC88, Q8QZT1,…
Kidney, Lung	Q07797, Q9WV32, P39061, P54320, O08992, Q05144, Q640N1, P18242, P0DOV1, Q8VCC9, P21956, P03930, Q8BG07, Q9R118, P08122, P42225, P01902, P21460, Q9D8Y7, P20060, Q9QWR8, Q61093, O70370, Q9JLB0, Q9R233, P30355, Q9WVH9, P01831, Q64444, Q91YE8, P21958, Q9D958, P43277
Kidney, SM	P39061, P48678, Q99KC8, P06797, Q9QZZ6, Q9DBE8, Q9DBG5, Q01730
Kidney, Spleen	Q8VC03, Q07797, Q9WV32, P39061, O35206, Q62188, Q8R5A3, P28653, P54320, Q9ERL7, O08992, P24452, P14483, Q640N1, Q99K41, O35639, Q9DCW4, Q61599, P07743, Q00915, Q9D8Y0, Q78JT3, Q60710, Q8JZN5, Q99LB2, Q80X19, P49710, Q9CX80, Q8K4Q8, Q91V80, P07214, P48453, Q9JHI5, Q91X52, Q07417, P04441, Q8VCC9, Q64449, Q8BUY8, P70429, P21956, Q6WVG3, Q9DBF1, P97823, P03930, Q8BG07, Q91VW3, Q8BFR5, Q9D517, P31996,…
Kidney, Testis	P39061, P14434, P31001, P48678, Q9DBX3, O35114, P43276
Liver, Lung	Q07797, P39061, P20060, P54320, Q9WV32, Q8VCC1, Q8BG07, P18242, P42225, Q05144, Q9R233
Liver, SM	P39061, Q99KC8, P06797, P15626, Q01730
Liver, Spleen	Q00915, P82198, P01899, Q07797, P39061, Q8VC03, P42125, P20060, Q9CX80, P54320, Q9WV32, Q99K41, Q9D2V7, P28653, Q9EPC1, Q05793, Q8BG07, P24452, Q9R1T2, Q9DBX3, Q3UJU9, Q9WTP6, Q9D8T2, P15626, Q9DCM0, Q8R1G2, Q9JKF1, Q99L13, P28063, Q9D8Y0, Q9D7X3, P16675, P01642, O35639, P06802, Q9D2G2, Q62318, Q9QY24, P14901, Q99JY0, Q9JJH1, Q9D8U8, Q91VW3, P42225, Q78IK4, P28076, Q8C1B7, Q6WVG3, Q01147, Q99KH8,…
Liver, Testis	P39061, Q9DBX3
Lung, SM	P39061, Q62181
Lung, Spleen	Q640N1, P01902, P54320, P39876, Q07797, P39061, Q8VCC9, Q9R118, P43277, Q61398, P36371, A2AQ07, Q99KE1, P30355, Q91YE8, O08992, P56400, P21956, Q8BG07, Q9R233, Q9WV32, P21958, P04202, Q8BH64, P42225, P01831, P97927, P20060, Q9D958, Q91Z98, P03930
Lung, Testis	P39061
SM, Spleen	P15626, P39061, P16330, P70372, O88712, Q8C7E7, Q9CQ45, Q01730, O55135, Q80W54
SM, Testis	P39061, P48678
Spleen, Testis	P39061, P43276, Q9DBX3
Brain, Heart, Kidney
Brain, Heart, Liver
Brain, Heart, Lung
Brain, Heart, SM
Brain, Heart, Spleen
Brain, Heart, Testis
Brain, Kidney, Liver
Brain, Kidney, Lung
Brain, Kidney, SM
Brain, Kidney, Spleen
Brain, Kidney, Testis
Brain, Liver, Lung
Brain, Liver, SM
Brain, Liver, Spleen
Brain, Liver, Testis
Brain, Lung, SM
Brain, Lung, Spleen
Brain, Lung, Testis
Brain, SM, Spleen
Brain, SM, Testis
Brain, Spleen, Testis
Heart, Kidney, Liver	Q9D8Y0, Q9DBG9
Heart, Kidney, Lung
Heart, Kidney, SM
Heart, Kidney, Spleen	Q9D8Y0, P43275
Heart, Kidney, Testis
Heart, Liver, Lung
Heart, Liver, SM
Heart, Liver, Spleen	Q9D8Y0
Heart, Liver, Testis
Heart, Lung, SM
Heart, Lung, Spleen
Heart, Lung, Testis
Heart, SM, Spleen
Heart, SM, Testis
Heart, Spleen, Testis
Kidney, Liver, Lung	Q07797, Q9WV32, P39061, P54320, Q05144, P18242, Q8BG07, P42225, P20060, Q9R233
Kidney, Liver, SM	P39061, Q99KC8, P06797, Q01730
Kidney, Liver, Spleen	Q8VC03, Q07797, Q9WV32, P39061, P28653, P54320, P24452, Q99K41, O35639, Q61599, Q00915, Q9D8Y0, Q60710, P49710, Q9CX80, Q91X52, Q07417, Q6WVG3, Q8BG07, Q91VW3, P42125, Q9WTP6, P82198, Q05793, P28076, P42225, Q9JKF1, Q00519, Q9CVB6, P32020, P28063, Q99L13, P20060, P01899, Q62318, Q8C1B7, Q03265, Q60936, Q9R233, Q8R1G2, O54865, P16675, P23198, Q9CPQ1, Q7TSV4, Q9DBX3, P16294, Q9D2G2, Q8CAQ8, Q78IK4,…
Kidney, Liver, Testis	P39061, Q9DBX3
Kidney, Lung, SM	P39061
Kidney, Lung, Spleen	Q07797, Q9WV32, P39061, P54320, O08992, Q640N1, Q8VCC9, P21956, P03930, Q8BG07, Q9R118, P42225, P01902, P20060, Q9R233, P30355, P01831, Q91YE8, P21958, Q9D958, P43277
Kidney, Lung, Testis	P39061
Kidney, SM, Spleen	P39061, Q01730
Kidney, SM, Testis	P39061, P48678
Kidney, Spleen, Testis	P39061, Q9DBX3, P43276
Liver, Lung, SM	P39061
Liver, Lung, Spleen	Q07797, P39061, P20060, P54320, Q9WV32, Q8BG07, P42225, Q9R233
Liver, Lung, Testis	P39061
Liver, SM, Spleen	P39061, P15626, Q01730
Liver, SM, Testis	P39061
Liver, Spleen, Testis	P39061, Q9DBX3
Lung, SM, Spleen	P39061
Lung, SM, Testis	P39061
Lung, Spleen, Testis	P39061
SM, Spleen, Testis	P39061
Brain, Heart, Kidney, Liver
Brain, Heart, Kidney, Lung
Brain, Heart, Kidney, SM
Brain, Heart, Kidney, Spleen
Brain, Heart, Kidney, Testis
Brain, Heart, Liver, Lung
Brain, Heart, Liver, SM
Brain, Heart, Liver, Spleen
Brain, Heart, Liver, Testis
Brain, Heart, Lung, SM
Brain, Heart, Lung, Spleen
Brain, Heart, Lung, Testis
Brain, Heart, SM, Spleen
Brain, Heart, SM, Testis
Brain, Heart, Spleen, Testis
Brain, Kidney, Liver, Lung
Brain, Kidney, Liver, SM
Brain, Kidney, Liver, Spleen
Brain, Kidney, Liver, Testis
Brain, Kidney, Lung, SM
Brain, Kidney, Lung, Spleen
Brain, Kidney, Lung, Testis
Brain, Kidney, SM, Spleen
Brain, Kidney, SM, Testis
Brain, Kidney, Spleen, Testis
Brain, Liver, Lung, SM
Brain, Liver, Lung, Spleen
Brain, Liver, Lung, Testis
Brain, Liver, SM, Spleen
Brain, Liver, SM, Testis
Brain, Liver, Spleen, Testis
Brain, Lung, SM, Spleen
Brain, Lung, SM, Testis
Brain, Lung, Spleen, Testis
Brain, SM, Spleen, Testis
Heart, Kidney, Liver, Lung
Heart, Kidney, Liver, SM
Heart, Kidney, Liver, Spleen	Q9D8Y0
Heart, Kidney, Liver, Testis
Heart, Kidney, Lung, SM
Heart, Kidney, Lung, Spleen
Heart, Kidney, Lung, Testis
Heart, Kidney, SM, Spleen
Heart, Kidney, SM, Testis
Heart, Kidney, Spleen, Testis
Heart, Liver, Lung, SM
Heart, Liver, Lung, Spleen
Heart, Liver, Lung, Testis
Heart, Liver, SM, Spleen
Heart, Liver, SM, Testis
Heart, Liver, Spleen, Testis
Heart, Lung, SM, Spleen
Heart, Lung, SM, Testis
Heart, Lung, Spleen, Testis
Heart, SM, Spleen, Testis
Kidney, Liver, Lung, SM	P39061
Kidney, Liver, Lung, Spleen	Q07797, Q9WV32, P39061, P54320, Q8BG07, P42225, P20060, Q9R233
Kidney, Liver, Lung, Testis	P39061
Kidney, Liver, SM, Spleen	P39061, Q01730
Kidney, Liver, SM, Testis	P39061
Kidney, Liver, Spleen, Testis	P39061, Q9DBX3
Kidney, Lung, SM, Spleen	P39061
Kidney, Lung, SM, Testis	P39061
Kidney, Lung, Spleen, Testis	P39061
Kidney, SM, Spleen, Testis	P39061
Liver, Lung, SM, Spleen	P39061
Liver, Lung, SM, Testis	P39061
Liver, Lung, Spleen, Testis	P39061
Liver, SM, Spleen, Testis	P39061
Lung, SM, Spleen, Testis	P39061
Brain, Heart, Kidney, Liver, Lung
Brain, Heart, Kidney, Liver, SM
Brain, Heart, Kidney, Liver, Spleen
Brain, Heart, Kidney, Liver, Testis
Brain, Heart, Kidney, Lung, SM
Brain, Heart, Kidney, Lung, Spleen
Brain, Heart, Kidney, Lung, Testis
Brain, Heart, Kidney, SM, Spleen
Brain, Heart, Kidney, SM, Testis
Brain, Heart, Kidney, Spleen, Testis
Brain, Heart, Liver, Lung, SM
Brain, Heart, Liver, Lung, Spleen
Brain, Heart, Liver, Lung, Testis
Brain, Heart, Liver, SM, Spleen
Brain, Heart, Liver, SM, Testis
Brain, Heart, Liver, Spleen, Testis
Brain, Heart, Lung, SM, Spleen
Brain, Heart, Lung, SM, Testis
Brain, Heart, Lung, Spleen, Testis
Brain, Heart, SM, Spleen, Testis
Brain, Kidney, Liver, Lung, SM
Brain, Kidney, Liver, Lung, Spleen
Brain, Kidney, Liver, Lung, Testis
Brain, Kidney, Liver, SM, Spleen
Brain, Kidney, Liver, SM, Testis
Brain, Kidney, Liver, Spleen, Testis
Brain, Kidney, Lung, SM, Spleen
Brain, Kidney, Lung, SM, Testis
Brain, Kidney, Lung, Spleen, Testis
Brain, Kidney, SM, Spleen, Testis
Brain, Liver, Lung, SM, Spleen
Brain, Liver, Lung, SM, Testis
Brain, Liver, Lung, Spleen, Testis
Brain, Liver, SM, Spleen, Testis
Brain, Lung, SM, Spleen, Testis
Heart, Kidney, Liver, Lung, SM
Heart, Kidney, Liver, Lung, Spleen
Heart, Kidney, Liver, Lung, Testis
Heart, Kidney, Liver, SM, Spleen
Heart, Kidney, Liver, SM, Testis
Heart, Kidney, Liver, Spleen, Testis
Heart, Kidney, Lung, SM, Spleen
Heart, Kidney, Lung, SM, Testis
Heart, Kidney, Lung, Spleen, Testis
Heart, Kidney, SM, Spleen, Testis
Heart, Liver, Lung, SM, Spleen
Heart, Liver, Lung, SM, Testis
Heart, Liver, Lung, Spleen, Testis
Heart, Liver, SM, Spleen, Testis
Heart, Lung, SM, Spleen, Testis
Kidney, Liver, Lung, SM, Spleen	P39061
Kidney, Liver, Lung, SM, Testis	P39061
Kidney, Liver, Lung, Spleen, Testis	P39061
Kidney, Liver, SM, Spleen, Testis	P39061
Kidney, Lung, SM, Spleen, Testis	P39061
Liver, Lung, SM, Spleen, Testis	P39061
Brain, Heart, Kidney, Liver, Lung, SM
Brain, Heart, Kidney, Liver, Lung, Spleen
Brain, Heart, Kidney, Liver, Lung, Testis
Brain, Heart, Kidney, Liver, SM, Spleen
Brain, Heart, Kidney, Liver, SM, Testis
Brain, Heart, Kidney, Liver, Spleen, Testis
Brain, Heart, Kidney, Lung, SM, Spleen
Brain, Heart, Kidney, Lung, SM, Testis
Brain, Heart, Kidney, Lung, Spleen, Testis
Brain, Heart, Kidney, SM, Spleen, Testis
Brain, Heart, Liver, Lung, SM, Spleen
Brain, Heart, Liver, Lung, SM, Testis
Brain, Heart, Liver, Lung, Spleen, Testis
Brain, Heart, Liver, SM, Spleen, Testis
Brain, Heart, Lung, SM, Spleen, Testis
Brain, Kidney, Liver, Lung, SM, Spleen
Brain, Kidney, Liver, Lung, SM, Testis
Brain, Kidney, Liver, Lung, Spleen, Testis
Brain, Kidney, Liver, SM, Spleen, Testis
Brain, Kidney, Lung, SM, Spleen, Testis
Brain, Liver, Lung, SM, Spleen, Testis
Heart, Kidney, Liver, Lung, SM, Spleen
Heart, Kidney, Liver, Lung, SM, Testis
Heart, Kidney, Liver, Lung, Spleen, Testis
Heart, Kidney, Liver, SM, Spleen, Testis
Heart, Kidney, Lung, SM, Spleen, Testis
Heart, Liver, Lung, SM, Spleen, Testis
Kidney, Liver, Lung, SM, Spleen, Testis	P39061
Brain, Heart, Kidney, Liver, Lung, SM, Spleen
Brain, Heart, Kidney, Liver, Lung, SM, Testis
Brain, Heart, Kidney, Liver, Lung, Spleen, Testis
Brain, Heart, Kidney, Liver, SM, Spleen, Testis
Brain, Heart, Kidney, Lung, SM, Spleen, Testis
Brain, Heart, Liver, Lung, SM, Spleen, Testis
Brain, Kidney, Liver, Lung, SM, Spleen, Testis
Heart, Kidney, Liver, Lung, SM, Spleen, Testis
Brain, Heart, Kidney, Liver, Lung, SM, Spleen, Testis
