# Supplementary material for: Proteomic aging signatures across mouse organs and life stages
Source: EMBO J. 2025 Jul 15;44(16):4631–60. doi: 10.1038/s44318-025-00509-x (PMC12361549; doi:10.1038/s44318-025-00509-x)
Supplement: Supplementary file 11 — Dataset EV8 [file 44318_2025_509_MOESM11_ESM.xlsx]

## Sheet: Dataset EV8
Dataset EV8. Protein hubs associated with non-blood derived age-DEPs in the four organs, kidney, spleen, liver and lung.
Legend: STRING interaction networks for the top protein hubs associated with the age-DEPs for the four mouse organs- kidney, spleen, liver and lung, were identified using CytoHubba, a plugin for Cytoscape.

## Sheet: Kidney_Top_100
Top 100 in network Kidney_ALL_string_interactions_short_NO_Blood.csv ranked by MCC method
Rank	Name	Score
1	Cox5a	1.53128e+62
1	Ndufs3	1.53128e+62
1	Sdhb	1.53128e+62
1	Ndufa2	1.53128e+62
1	Ndufa1	1.53128e+62
1	Uqcrb	1.53128e+62
1	Ndufs4	1.53128e+62
1	Ndufb9	1.53128e+62
1	Ndufa6	1.53128e+62
1	Ndufb4	1.53128e+62
1	Ndufa5	1.53128e+62
1	Ndufb8	1.53128e+62
1	Ndufb3	1.53128e+62
1	Ndufc2	1.53128e+62
1	Ndufab1	1.53128e+62
1	Ndufb5	1.53128e+62
1	Cox6b1	1.53128e+62
1	Ndufa13	1.53128e+62
1	Ndufb10	1.53128e+62
1	Ndufa8	1.53128e+62
1	Ndufb6	1.53128e+62
1	Ndufa12	1.53128e+62
1	Ndufv2	1.53128e+62
1	Cox4i1	1.53128e+62
1	Uqcr10	1.53128e+62
1	Cox7c	1.53128e+62
1	Uqcrfs1	1.53128e+62
28	Ndufs2	1.53128e+62
28	Cyc1	1.53128e+62
28	Uqcrc1	1.53128e+62
28	Uqcrc2	1.53128e+62
28	Ndufs7	1.53128e+62
28	Ndufv1	1.53128e+62
34	Atp5c1	1.53128e+62
35	Atp5o	1.53128e+62
35	Atp5d	1.53128e+62
37	Atp5pb	1.53127e+62
38	Atp5h	1.53127e+62
39	Atp5l	1.53127e+62
40	Atp5j2	1.53127e+62
41	Atp5k	1.53127e+62
42	Gm11273	1.52071e+62
43	Ndufa4	1.52071e+62
44	Ndufa3	1.50002e+62
44	Ndufs5	1.50002e+62
46	Sdhc	1.02438e+62
47	Cox6c	1.01909e+62
48	Ndufa10	7.70927e+61
49	Ndufs1	7.65641e+61
50	Cox7a2	7.65639e+61
51	Atp5e	7.60352e+61
52	Sdha	5.12188e+61
53	Ndufb2	5.06904e+61
54	Atp5a1	3.12551e+60
55	2310022B05Rik	1.05653e+60
56	mt-Co2	7.61002e+56
57	mt-Nd2	2.58405e+56
58	Ndufb1-ps	2.39739e+56
59	Pmpca	1.63178e+55
60	Cox7a1	3.68279e+53
61	Atp5md	1.85461e+53
62	Htatip2	2.2022e+45
63	Aco2	1.04828e+45
64	Tufm	2.75482e+43
65	Mrps7	2.75482e+43
65	Mrps16	2.75482e+43
65	Mrpl32	2.75482e+43
65	Mrpl17	2.75482e+43
65	Mrpl11	2.75482e+43
65	Mrpl58	2.75482e+43
65	Mrpl16	2.75482e+43
65	Mrpl55	2.75482e+43
65	Mrpl13	2.75482e+43
65	Gfm1	2.75482e+43
65	Mtif2	2.75482e+43
65	Mrrf	2.75482e+43
65	Mrpl9	2.75482e+43
65	Mrpl21	2.75482e+43
65	Mrpl15	2.75482e+43
65	Mrpl39	2.75482e+43
65	Mrpl2	2.75482e+43
65	Mrpl22	2.75482e+43
65	Mrpl27	2.75482e+43
65	Mrpl44	2.75482e+43
65	Mrps15	2.75482e+43
65	Mrpl46	2.75482e+43
87	Dap3	2.75482e+43
87	Mrpl50	2.75482e+43
87	Mrps30	2.75482e+43
87	Gadd45gip1	2.75482e+43
87	Mrps22	2.75482e+43
92	Mrps27	2.75482e+43
92	Mrps25	2.75482e+43
92	Mrps23	2.75482e+43
92	Mrps28	2.75482e+43
92	Mrps26	2.75482e+43
92	Mrps33	2.75482e+43
98	Mrpl37	2.75275e+43
98	Ptcd3	2.75275e+43
100	Mrps34	2.75275e+43

## Sheet: Spleen_Top_100
Top 100 in network ALL_string_interactions_short_NO_BLOOD.csv ranked by MCC method
Rank	Name	Score
1	Rps19	6.73322e+66
1	Rps3a1	6.73322e+66
1	Rps11	6.73322e+66
1	Rpl19	6.73322e+66
1	Rpl24	6.73322e+66
1	Rpl35a	6.73322e+66
1	Rpl34	6.73322e+66
1	Rpl27	6.73322e+66
1	Rpl18a	6.73322e+66
1	Rpl18	6.73322e+66
1	Rpl8	6.73322e+66
1	Rpl17	6.73322e+66
1	Rps20	6.73322e+66
1	Rps15a	6.73322e+66
1	Rpl26	6.73322e+66
1	Rps5	6.73322e+66
1	Rps23	6.73322e+66
1	Rps16	6.73322e+66
1	Rps9	6.73322e+66
1	Rpl3	6.73322e+66
1	Rpl6	6.73322e+66
1	Rpl5	6.73322e+66
1	Rpl11	6.73322e+66
1	Rpl23a	6.73322e+66
1	Rps3	6.73322e+66
1	Rps6	6.73322e+66
1	Rps28	6.73322e+66
1	Rps26	6.73322e+66
29	Rpl13a	6.73322e+66
29	Rps8	6.73322e+66
29	Rpl28	6.73322e+66
32	Rps14	6.73322e+66
32	Rps4x	6.73322e+66
32	Rpl35	6.73322e+66
35	Rpl30	6.73322e+66
36	Rpl22	6.73322e+66
37	Rps21	6.73322e+66
37	Rps25	6.73322e+66
39	Rps29	6.73322e+66
39	Cd74	6.73322e+66
41	Rpl37a	6.73322e+66
42	Rpl36al	6.73322e+66
43	Rpl39	6.73322e+66
44	Rps27l	6.66867e+66
45	Eftud2	6.63641e+66
46	Rps27rt	6.60538e+66
47	Snu13	6.54514e+66
48	Rpp38	6.54514e+66
49	Gm10282	6.51351e+66
49	Hmgn1	6.51351e+66
51	Rpl10	3.38212e+66
52	Hspbp1	3.3511e+66
53	Serbp1	3.31574e+66
54	Mrpl15	3.2884e+66
55	Rpl12	2.19715e+65
56	Rpl7a	1.88084e+65
57	Sec61b	6.45529e+64
57	Sec61a1	6.45529e+64
59	Eef1d	6.32864e+64
60	Ccdc124	6.08282e+64
61	Eif2s2	3.10226e+64
62	Edf1	1.24139e+63
63	Eif3i	7.92503e+59
64	Eif6	2.29862e+58
65	Eif3g	1.27718e+56
66	Stt3b	2.47281e+53
67	Sbds	2.94545e+51
68	Gspt1	2.81001e+51
69	Eif1	1.05315e+50
70	Fbl	1.02868e+50
71	Btf3l4	3.34525e+48
72	Cdh1	8.15915e+47
73	Eif3c	2.25607e+46
74	Eif3l	4.35542e+43
75	Ctps	2.90574e+43
76	Eloa	2.75275e+43
77	Abcf2	8.07166e+41
78	Wdr61	3.71993e+41
79	Npm1	2.12915e+40
80	Srpr	6.07833e+38
81	Dis3	8.69157e+36
82	Fkbp3	8.68332e+36
83	Bop1	5.43851e+35
84	Rpf2	2.88341e+35
85	Nop56	4.30379e+34
86	Pes1	1.0979e+33
87	Lsg1	8.23865e+32
88	Wdr18	5.76241e+32
89	Zfp593	3.75255e+31
90	Mrpl12	1.95588e+31
91	Atp5c1	1.92649e+31
92	Tufm	1.89273e+31
93	Mrpl58	1.82933e+31
94	Nop58	5.37533e+30
95	Atp5a1	1.6031e+30
96	Srprb	6.1018e+29
97	Pelp1	6.09777e+29
98	Atp5d	3.38379e+29
99	Cox4i1	3.37573e+29
100	Cox7c	3.37572e+29

## Sheet: Liver_Top_50
Top 50 in network ALL_string_interactions_short_No_blood.csv ranked by MCC method
Rank	Name	Score
1	Acads	9804
2	Hadhb	9542
3	Acadsb	8448
4	Scp2	8125
5	Eci1	7968
6	Acaa1b	7738
7	Acat1	6415
8	Aldh6a1	6152
9	Acsl1	2868
10	Aox1	2268
11	Cyp2c70	2114
12	Cyp3a11	2095
13	Cyp4a12a	2070
14	Cyp2b9	1860
15	Cyp1a2	1785
16	Etfdh	1700
17	Aox3	1547
18	Hmgcs2	1267
19	Acsl3	1092
20	Acss3	1008
21	Hibadh	963
22	Dcn	924
23	Bgn	916
24	Col6a1	872
25	Eln	855
26	Aldh3a2	854
27	Fbln1	846
27	Ugt3a1	846
29	Hspg2	805
30	Hmgcs1	784
31	Col18a1	758
32	Hsd3b5	493
33	Stat1	489
34	Slco1a1	374
35	Aacs	370
36	Psmb8	312
37	H6pd	271
38	Psmb9	265
38	Tapbp	265
40	H2-K1	248
41	Cyp8b1	247
42	Iigp1	246
42	Idi1	246
44	Pmvk	241
45	Ddx58	186
46	Pygl	176
46	Atp5a1	176
48	Pygb	174
49	Dlst	157
50	Acsm3	156

## Sheet: Lung_Top_10
Top 10 in network ALL_string_interactions_short_No_Blood.csv ranked by MCC method
Rank	Name	Score
1	Tgfb1	57
2	Eln	36
2	Ctss	36
4	Stat1	34
5	Timp3	33
6	Lox	30
7	Itgb3	28
8	Itgb2	27
9	Igtp	26
9	Col18a1	26
