# Supplementary material for: Proteomic aging signatures across mouse organs and life stages
Source: EMBO J. 2025 Jul 15;44(16):4631–60. doi: 10.1038/s44318-025-00509-x (PMC12361549; doi:10.1038/s44318-025-00509-x)
Supplement: Supplementary file 12 — Dataset EV9 [file 44318_2025_509_MOESM12_ESM.xlsx]

## Sheet: Dataset EV9
Dataset EV9. Linear mixed-effects modeling and tissue-specific trend analysis across seven murine organs.
Legend: Significant proteins determined by the linear mixed effects model (LMM), matrix summarizing the directionality of age-related protein expression and Gene ontology (GO) enrichment analysis, are indicated. Abbreviations: Kd- kidney, Lv- liver, Sp- spleen, Sig-significant, Up- upregulated and Down- downregulated.

## Sheet: LMM_Sig_Tissue_Age_interaction
UniProt Accession	P.Value	adj.P.Val
A2A5R2	6.76639e-05	0.000503566
A2A9C3	0.000765822	0.00361368
A2ASQ1	6.43309e-05	0.000481324
A3KGB4	0.000482868	0.00247381
A6X935	5.19369e-15	3.3759e-12
A6X942	0.0189436	0.0490572
B2RXR6	1.73993e-10	1.22265e-08
B2RXS4	1.18463e-09	6.41675e-08
B5X0G2	0.00969155	0.0285045
B8JKV0	0.000325875	0.00180656
C0HKD8	0.00175616	0.00710662
D0QMC3	4.56086e-07	9.3741e-06
D3YXK2	0.00323487	0.0116815
D3Z6Q9	0.014909	0.0402999
D3Z7P3	0.000155295	0.000987202
E9PYH6	0.000863979	0.00397583
E9Q394	0.00358255	0.0126816
E9Q414	0.00318874	0.0115631
E9Q5C9	0.0082832	0.0251152
E9Q7E2	0.00818119	0.0249291
E9Q7G0	1.81565e-05	0.000173236
E9Q912	4.99676e-12	6.83767e-10
E9Q9D5	1.41301e-05	0.000144072
E9QA62	5.23098e-05	0.000412763
G3X9J0	0.0177026	0.046328
G5E897	3.43436e-05	0.000294212
O08529	0.0011532	0.00503292
O08532	2.14791e-05	0.000201144
O08539	1.75625e-09	8.86652e-08
O08547	8.87248e-06	9.81636e-05
O08553	1.171e-10	8.69884e-09
O08573	1.00869e-05	0.000110193
O08583	7.4245e-06	8.42956e-05
O08585	0.00124105	0.00533344
O08638	0.000682117	0.00330878
O08677	0.00255066	0.00963211
O08692	0.000192682	0.00117375
O08738	3.55828e-05	0.000303827
O08749	0.015099	0.0406813
O08784	5.29834e-05	0.000416813
O08788	0.00596047	0.0194079
O08807	0.00221874	0.00860361
O08808	0.0137787	0.0379095
O08810	0.000831104	0.0038656
O08915	1.54107e-05	0.000153887
O08917	0.00151406	0.0062834
O08992	4.35889e-06	5.54186e-05
O09012	0.00195898	0.0077761
O09043	1.23616e-07	3.29642e-06
O09061	7.92246e-05	0.000572279
O09111	0.00568482	0.0186388
O09131	6.04539e-05	0.000460939
O09159	1.06711e-06	1.78998e-05
O09164	2.16607e-06	3.19556e-05
O09174	1.07246e-16	1.18842e-13
O35114	6.53919e-06	7.69316e-05
O35127	0.000993363	0.00450348
O35129	0.00605053	0.019652
O35206	1.10566e-10	8.33254e-09
O35215	0.0163843	0.0436021
O35286	0.000612422	0.00301857
O35295	0.00499343	0.0166235
O35326	0.000453372	0.00234814
O35343	0.00827405	0.0251152
O35350	0.00359221	0.0127056
O35381	0.00201821	0.00795656
O35405	7.43889e-05	0.000543289
O35488	0.00286539	0.0105599
O35551	0.000704424	0.00340203
O35604	0.010441	0.0302839
O35639	5.86051e-12	7.61866e-10
O35678	0.0082733	0.0251152
O35683	0.0176914	0.0463219
O35685	0.00410404	0.0140772
O35704	0.0143202	0.039151
O35728	0.0017226	0.00699262
O35744	7.1966e-09	2.94664e-07
O35841	2.72661e-05	0.000242873
O35855	0.00153466	0.0063638
O35857	0.00211773	0.00827986
O35887	0.00903198	0.0269148
O35892	1.20517e-09	6.46071e-08
O35945	7.21481e-11	5.95508e-09
O35955	0.007058	0.0222358
O35988	0.0156977	0.0420547
O54782	2.31522e-12	3.43975e-10
O54824	1.34111e-10	9.82219e-09
O54833	0.00115271	0.00503292
O54865	2.00778e-05	0.000189826
O54879	0.0194228	0.0499589
O54941	7.08854e-05	0.000523585
O54950	0.00328638	0.0118182
O54962	0.00984805	0.0288832
O55013	0.00442098	0.0149366
O55022	0.00972923	0.0285669
O55023	1.72927e-06	2.62163e-05
O55098	0.000379012	0.00205847
O55101	0.000602519	0.00298106
O55102	0.0117985	0.0336175
O55125	0.0189799	0.0491265
O55131	7.1685e-05	0.000527991
O55135	3.50986e-14	1.30366e-11
O55137	1.42288e-08	5.17413e-07
O55142	0.00199041	0.0078828
O55143	6.01637e-06	7.15907e-05
O55201	0.00194139	0.00771215
O55229	0.00168892	0.00689897
O55234	0.0164786	0.0438306
O70133	0.00065937	0.00320747
O70139	2.42422e-06	3.50165e-05
O70145	6.69839e-06	7.82733e-05
O70172	0.00363963	0.0128001
O70250	0.0103224	0.0300372
O70251	0.00419352	0.0143463
O70252	0.00768307	0.0237951
O70305	0.0169954	0.0449523
O70318	0.00181482	0.00729858
O70362	0.000453228	0.00234814
O70370	3.93575e-07	8.31948e-06
O70400	1.38469e-07	3.64775e-06
O70404	0.00378644	0.0132089
O70433	0.00673873	0.0214335
O70435	0.00268847	0.0100449
O70439	0.000255984	0.00147902
O70451	0.00172236	0.00699262
O70456	7.82189e-05	0.00056807
O70492	0.000150087	0.000962331
O70493	0.0192959	0.0497897
O70566	0.000111227	0.000754082
O70570	4.94542e-09	2.17934e-07
O88271	0.000124752	0.00082309
O88291	0.0104586	0.0303148
O88322	2.19838e-08	7.4231e-07
O88342	1.14638e-05	0.000120916
O88428	0.00290249	0.0106739
O88456	0.00171669	0.00697952
O88569	0.00079421	0.00372062
O88668	0.00276631	0.0102896
O88696	4.38434e-05	0.000358468
O88712	4.04874e-08	1.28375e-06
O88792	0.00371311	0.0130117
O88947	1.11138e-09	6.08333e-08
O89017	0.00804505	0.0246519
O89020	0.000496865	0.00253801
O89053	4.94098e-14	1.60582e-11
O89086	3.39121e-06	4.52161e-05
O89100	4.28852e-05	0.000353412
O89110	0.00170115	0.00693259
O89112	8.11446e-11	6.54834e-09
P00329	1.35767e-14	6.41808e-12
P00493	0.000688214	0.00333524
P00920	1.50841e-06	2.36257e-05
P01027	1.32508e-06	2.13024e-05
P01029	1.94592e-07	4.75029e-06
P01592	1.52098e-13	3.76624e-11
P01629	0.00583557	0.0190729
P01631	0.0012105	0.00521938
P01634	0.000731016	0.00349383
P01635	0.011728	0.0334901
P01636	1.11317e-05	0.000117891
P01638	0.0121155	0.0343794
P01642	0.000200807	0.0012156
P01644	4.97438e-07	9.91064e-06
P01654	9.19661e-07	1.57311e-05
P01786	0.000359956	0.00197028
P01831	1.271e-09	6.74408e-08
P01837	0.00110732	0.00487807
P01864	0.000285081	0.00162013
P01872	7.00096e-06	8.01872e-05
P01878	2.65984e-06	3.73497e-05
P01898	2.11951e-07	4.98707e-06
P01899	3.57113e-07	7.67349e-06
P01901	0.000151735	0.000971698
P01902	3.43664e-07	7.41515e-06
P01942	0.00675374	0.0214667
P02463	4.28714e-07	8.9272e-06
P02468	0.000409212	0.00217799
P02469	5.1824e-05	0.000409552
P03893	0.00171496	0.00697794
P03953	0.000342496	0.00188663
P03958	1.23591e-06	2.0338e-05
P03987	0.00120948	0.00521933
P04104	0.000619517	0.00304472
P04117	0.000505932	0.00257422
P04186	0.0025856	0.0097147
P04223	1.99268e-07	4.7972e-06
P04441	5.60565e-12	7.4742e-10
P04919	0.000252809	0.00146714
P04939	2.01643e-09	9.98612e-08
P04945	0.00554168	0.0182154
P05201	0.000171253	0.00106444
P05202	4.2591e-11	3.8185e-09
P05622	0.00313098	0.0113854
P06330	1.03567e-05	0.000112126
P06683	9.03712e-10	5.10794e-08
P06684	0.00259624	0.00974058
P06728	3.30664e-06	4.43158e-05
P06797	0.000420033	0.00221743
P06800	2.41267e-12	3.48496e-10
P06801	1.37722e-06	2.1834e-05
P06909	0.00142994	0.00598688
P07214	7.94183e-07	1.43394e-05
P07309	0.000379233	0.00205847
P07356	4.50572e-05	0.000366927
P07361	0.00646668	0.0207957
P07724	4.75502e-05	0.000382757
P07758	0.000128164	0.000841478
P07759	2.1507e-05	0.000201144
P07901	2.11211e-05	0.000198249
P08032	1.23217e-05	0.000128919
P08071	0.00110789	0.00487807
P08113	0.0180582	0.0470689
P08226	1.3709e-05	0.000141162
P08249	0.00236485	0.00906213
P08607	8.20526e-05	0.000589328
P08775	0.0038674	0.0134249
P08905	3.13693e-14	1.25477e-11
P09055	0.000417348	0.00220774
P09103	5.9858e-22	3.11262e-18
P09405	0.000611634	0.00301755
P09411	0.00130623	0.00556752
P09470	0.000400069	0.00213589
P09528	1.60961e-05	0.000159125
P09671	0.0128664	0.0359291
P09813	0.000503482	0.0025681
P0C0A3	0.000100794	0.000699774
P0C0S6	0.00132667	0.00563619
P0DOV1	9.61062e-08	2.67247e-06
P10107	7.91802e-10	4.61363e-08
P10493	1.80055e-07	4.50137e-06
P10605	0.00399046	0.0137602
P10639	0.00987341	0.0289086
P10648	0.0152265	0.0410036
P10711	3.1802e-07	7.06711e-06
P10810	9.76177e-06	0.000107091
P10852	8.92994e-05	0.000632639
P11031	2.86759e-08	9.43765e-07
P11087	0.00118288	0.00513874
P11103	1.71524e-06	2.61773e-05
P11152	0.000448883	0.00233186
P11276	0.00011719	0.000787323
P11438	0.000154624	0.00098414
P11499	0.00120339	0.00520167
P11589	2.55512e-07	5.87904e-06
P11672	3.30082e-06	4.43158e-05
P11679	0.00398671	0.0137564
P11688	0.00533486	0.0176696
P11859	5.63477e-06	6.81414e-05
P11862	0.0025064	0.00948794
P11930	3.79135e-05	0.000320049
P12023	0.00701843	0.022159
P12246	5.05664e-07	1.00361e-05
P12710	0.0117675	0.0335847
P12787	0.00856386	0.0258757
P12970	2.41739e-05	0.000221684
P13439	6.76909e-05	0.000503566
P13597	8.05242e-06	9.00486e-05
P13634	3.34832e-06	4.4759e-05
P13707	0.00189213	0.00755689
P14069	0.000111745	0.00075562
P14106	7.16635e-05	0.000527991
P14131	0.000707387	0.00340612
P14148	6.91997e-06	7.97868e-05
P14152	0.000515298	0.00261419
P14211	0.0120871	0.0343272
P14246	0.00063028	0.00308612
P14426	0.000275492	0.00157945
P14434	6.69059e-12	8.28359e-10
P14483	2.63239e-08	8.77462e-07
P14602	0.00255591	0.00963793
P14733	1.14572e-08	4.34871e-07
P14824	1.34683e-08	5.0025e-07
P14847	4.63844e-07	9.45878e-06
P15105	6.8715e-06	7.9404e-05
P15116	0.00752833	0.0234135
P15327	0.00021067	0.00126499
P15379	5.85798e-11	4.99368e-09
P15508	1.08563e-05	0.000115682
P15626	6.63859e-10	3.9679e-08
P16015	0.000134943	0.000876296
P16045	0.0136876	0.0377506
P16110	7.45803e-07	1.37038e-05
P16125	0.000134983	0.000876296
P16294	0.0015696	0.00647257
P16301	0.00177015	0.00715214
P16331	3.29277e-05	0.000283015
P16332	2.06234e-07	4.93275e-06
P16460	7.22193e-13	1.39089e-10
P16546	0.00563448	0.0185055
P16675	7.26853e-05	0.000533094
P17047	1.31969e-06	2.13024e-05
P17156	0.00045201	0.00234576
P17182	0.0024067	0.00919533
P17439	0.00100988	0.00455757
P17563	0.0110252	0.0317623
P17665	0.0126129	0.0354525
P17710	0.0182293	0.0474436
P17879	0.016346	0.0435631
P17918	8.6204e-06	9.59873e-05
P17932	0.000220487	0.0013097
P18242	6.4518e-05	0.000482031
P18468	0.000876215	0.00401792
P18525	7.79113e-07	1.41163e-05
P19221	2.4423e-06	3.518e-05
P19253	3.03809e-06	4.12482e-05
P19258	0.00843472	0.0255449
P19324	1.04196e-05	0.000112411
P19536	2.20184e-06	3.21616e-05
P19783	1.66833e-05	0.000162156
P19788	0.00131226	0.00558864
P19973	6.2287e-09	2.59114e-07
P20029	1.57965e-20	4.1071e-17
P20060	1.01378e-06	1.71255e-05
P20065	0.000111031	0.000753737
P20152	4.85294e-15	3.3759e-12
P20852	2.26909e-05	0.000210702
P20918	7.80024e-06	8.81766e-05
P21107	0.00862075	0.0259872
P21279	0.0158535	0.0423847
P21460	5.06013e-05	0.000402334
P21614	2.52888e-06	3.61268e-05
P21619	8.43429e-07	1.49455e-05
P21956	9.72023e-13	1.68484e-10
P21958	0.000469588	0.00241768
P21981	0.000820765	0.00382721
P22599	5.42028e-05	0.000423842
P23116	0.000444562	0.00232475
P23198	1.54627e-12	2.43655e-10
P23475	0.0143848	0.0392861
P23953	7.78901e-07	1.41163e-05
P24270	8.95211e-07	1.54791e-05
P24369	9.02813e-05	0.000636991
P24452	8.57776e-15	4.46043e-12
P24456	0.013546	0.0375146
P24527	0.00403752	0.0139041
P24549	2.50401e-13	5.42534e-11
P24638	0.00178919	0.00720972
P25444	0.000389505	0.00209672
P25911	0.00421506	0.0144104
P25976	3.06434e-07	6.89807e-06
P26040	3.02663e-05	0.000264069
P26041	1.06827e-08	4.11481e-07
P26043	0.000347098	0.00190592
P26150	4.83788e-05	0.000387627
P26262	0.000119198	0.000796696
P26350	0.000218832	0.00130496
P26369	0.00176447	0.0071347
P26516	0.000348271	0.00191035
P26645	0.0117245	0.0334901
P27546	0.000153045	0.000976486
P27612	0.00422545	0.014427
P27659	0.00106853	0.00474091
P27773	3.80309e-06	4.99395e-05
P28063	2.86738e-10	1.91158e-08
P28076	5.32944e-06	6.52073e-05
P28078	5.81172e-09	2.45699e-07
P28271	0.000769762	0.00362241
P28352	7.98512e-10	4.61363e-08
P28474	2.91194e-05	0.000255347
P28653	0.000237739	0.00139688
P28654	0.000125107	0.000823488
P28659	0.00204239	0.00803359
P28661	0.000455147	0.00235499
P28665	2.68206e-05	0.00024046
P28667	0.00381037	0.0132712
P28843	5.16858e-11	4.55536e-09
P28867	2.65146e-06	3.73497e-05
P29341	0.000396139	0.00212363
P29351	1.46668e-11	1.55648e-09
P29391	5.92176e-07	1.12795e-05
P29416	0.00308369	0.0112368
P29452	2.61534e-05	0.000235698
P29533	3.87047e-05	0.00032462
P29699	0.000152545	0.00097449
P29758	0.000588991	0.00293087
P29788	1.70317e-08	6.0566e-07
P30115	0.0108074	0.0311696
P30355	1.43445e-10	1.03599e-08
P30412	1.29783e-05	0.000134597
P30416	0.0185	0.047986
P30681	3.80618e-10	2.41367e-08
P31001	7.11305e-12	8.40634e-10
P31324	0.000474973	0.00243838
P31428	2.65903e-05	0.000238808
P31532	0.000651618	0.00317564
P31938	0.00234406	0.00901561
P31996	6.6748e-07	1.25303e-05
P32020	6.36358e-07	1.2033e-05
P32067	0.00237664	0.00909708
P32261	0.000346902	0.00190592
P32883	0.00233157	0.00898751
P33622	4.2775e-05	0.000353063
P34022	0.0106908	0.0309189
P34928	0.000112307	0.000758436
P35123	0.000158504	0.0010027
P35279	0.00452543	0.0152115
P35282	1.71215e-08	6.0566e-07
P35441	1.19366e-11	1.32064e-09
P35486	1.83936e-05	0.000175177
P35505	2.15578e-11	2.15578e-09
P35550	8.52424e-08	2.42219e-06
P35700	0.00215058	0.00835801
P35762	0.0063722	0.0205555
P35802	0.00350867	0.012437
P35821	0.0138088	0.0379523
P35980	0.00118682	0.00514375
P36371	4.18324e-06	5.37107e-05
P36552	0.00603249	0.0196179
P37040	0.000317759	0.00176721
P37804	0.00664423	0.0212354
P38647	8.99208e-05	0.000636174
P39039	3.286e-05	0.000282901
P39061	7.68276e-15	4.43893e-12
P39749	0.000485776	0.00248381
P39876	0.000621511	0.00304892
P40124	2.79452e-05	0.000247555
P40142	5.64205e-05	0.000435292
P40237	0.00892601	0.0267061
P40630	0.000183419	0.00112437
P40936	2.03074e-12	3.10584e-10
P41105	0.0137583	0.0378735
P41216	2.0263e-05	0.000190883
P41241	3.8472e-06	5.03915e-05
P41317	8.46181e-05	0.000605246
P42125	6.86316e-05	0.000509107
P42225	7.67248e-05	0.000559564
P42227	0.00647401	0.0208065
P42925	0.004525	0.0152115
P42932	1.77668e-05	0.000170772
P43025	1.28531e-06	2.09517e-05
P43274	1.49532e-05	0.000151278
P43275	2.59563e-06	3.68778e-05
P43276	5.51439e-07	1.07247e-05
P43277	1.71917e-05	0.000165572
P43406	0.000134255	0.000873751
P45376	1.05028e-09	5.87255e-08
P45377	0.0161296	0.0430121
P45700	0.0183686	0.0477398
P45878	0.000376487	0.00204784
P45952	1.50543e-05	0.00015171
P46412	0.00501417	0.0166711
P46414	5.86195e-06	7.00739e-05
P46460	0.0137078	0.0377746
P46467	0.00209958	0.00823659
P46471	0.00886951	0.0265523
P46664	9.95489e-07	1.69168e-05
P47199	0.000220858	0.0013097
P47226	0.000587362	0.00292556
P47740	0.000121872	0.00080687
P47753	3.09174e-06	4.18673e-05
P47754	0.00298792	0.0109263
P47757	9.13296e-07	1.56737e-05
P47911	1.35961e-06	2.16207e-05
P47915	0.00335734	0.0120235
P47934	0.00315187	0.0114453
P47962	2.52607e-06	3.61268e-05
P48428	0.00668749	0.0213605
P48453	1.44501e-05	0.000146759
P48678	0.000114877	0.000773783
P48758	1.63811e-06	2.52017e-05
P48771	4.49317e-06	5.67099e-05
P48774	0.00919213	0.0272826
P48962	1.95946e-08	6.74781e-07
P49182	2.6747e-06	3.73883e-05
P49312	0.00582315	0.0190443
P49443	0.0166859	0.0442914
P49586	0.0190575	0.0492294
P49698	0.0173908	0.0457652
P49710	8.40002e-12	9.49567e-10
P49813	0.00869048	0.0261519
P49817	0.00610788	0.0198135
P49935	0.0147041	0.0398652
P50136	0.000977779	0.00444445
P50171	0.000101403	0.000701193
P50247	3.81906e-14	1.32394e-11
P50285	9.77766e-08	2.70446e-06
P50295	0.000858731	0.0039618
P50396	0.00540769	0.0178653
P50427	0.00146131	0.0060888
P50429	5.14374e-05	0.000408099
P50431	5.5787e-05	0.000432329
P50516	0.000279744	0.00159854
P50518	0.00803552	0.0246372
P50543	0.00413727	0.0141725
P50544	0.00395495	0.013665
P50580	0.000118724	0.00079553
P51125	0.00147354	0.00612992
P51174	0.00100905	0.00455757
P51432	0.00809301	0.0247405
P51437	4.65673e-06	5.84903e-05
P51655	0.00396251	0.013682
P51658	0.000253082	0.00146714
P51660	6.76165e-06	7.8659e-05
P51807	0.00945701	0.0279095
P51855	0.000291157	0.00164567
P51859	4.48494e-08	1.39651e-06
P51863	4.34819e-05	0.000356072
P51885	1.84035e-06	2.78192e-05
P52196	0.00106084	0.0047229
P52480	9.1945e-09	3.64855e-07
P52503	0.000331008	0.00183111
P52623	2.60125e-05	0.000235587
P52760	0.0145363	0.0396166
P52825	0.000118871	0.00079553
P53657	0.00141441	0.005941
P53762	0.0122559	0.0346201
P53808	7.98779e-06	8.96299e-05
P53986	0.0136726	0.0377375
P54116	0.0010097	0.00455757
P54320	1.32689e-11	1.43747e-09
P54728	0.000139387	0.000899274
P54731	0.000181374	0.00111615
P54775	0.00336838	0.0120465
P54822	9.83383e-05	0.000687571
P54823	0.0168641	0.0446929
P54869	2.95329e-05	0.000258538
P54923	1.59013e-05	0.000157499
P55012	6.11008e-05	0.000463831
P55194	0.00165083	0.00675595
P55258	0.014911	0.0402999
P55264	0.00670958	0.0214048
P56135	0.00907626	0.0270158
P56379	0.00111499	0.00490104
P56382	0.00154731	0.00640096
P56389	0.000594459	0.0029468
P56391	0.000124888	0.00082309
P56392	0.000438652	0.00230171
P56480	0.00828037	0.0251152
P56528	0.0029765	0.0108922
P56959	6.32627e-05	0.000476072
P57759	0.0147509	0.03997
P57776	0.000872461	0.00400423
P57780	0.000121962	0.00080687
P57784	0.00128956	0.00551909
P58044	7.99717e-05	0.000576772
P58137	2.3007e-07	5.34092e-06
P58252	0.000158208	0.00100205
P58281	0.00431849	0.0146478
P58404	0.0125346	0.0352706
P58735	0.000209278	0.00125954
P58774	0.00259488	0.00974058
P59017	0.0115061	0.0330016
P59114	0.0088394	0.026508
P59708	0.0176603	0.0462871
P59999	0.000379741	0.00205908
P60122	0.0038665	0.0134249
P60229	1.68649e-05	0.00016331
P60334	0.0127135	0.0356581
P60335	1.62944e-05	0.00016078
P60824	0.00111289	0.00489597
P60867	6.39565e-06	7.57571e-05
P61028	7.2705e-06	8.27278e-05
P61082	2.64724e-06	3.73497e-05
P61089	0.00056082	0.00281221
P61161	3.9706e-06	5.17471e-05
P61166	0.00679819	0.0215684
P61226	0.0168047	0.0445613
P61255	0.00106497	0.00473631
P61327	0.00217356	0.00844101
P61358	0.00265537	0.00994092
P61458	0.00359422	0.0127056
P61620	4.8355e-05	0.000387627
P61804	0.013634	0.037671
P61922	8.61991e-05	0.000615708
P61924	0.0145922	0.0396651
P61939	7.22002e-05	0.000530284
P61957	0.00104135	0.00466006
P61961	0.0028699	0.010569
P61979	7.29468e-05	0.000534258
P62071	4.80682e-09	2.13637e-07
P62075	0.0121187	0.0343794
P62077	0.00925817	0.027416
P62137	5.16556e-06	6.36515e-05
P62242	8.12295e-05	0.000584223
P62245	0.000693543	0.00335481
P62259	0.000462376	0.00238764
P62264	5.61945e-05	0.000434192
P62267	0.00079822	0.00373605
P62270	0.00158825	0.00653909
P62274	0.00404179	0.0139095
P62281	0.00818347	0.0249291
P62307	5.7368e-07	1.10897e-05
P62309	0.00173542	0.00703914
P62311	7.92386e-05	0.000572279
P62313	9.17069e-08	2.59172e-06
P62317	2.30306e-05	0.000213094
P62500	4.04804e-06	5.25449e-05
P62702	1.71941e-05	0.000165572
P62737	2.62619e-09	1.24147e-07
P62751	0.00774745	0.0239374
P62754	0.00709039	0.0223184
P62774	0.00293654	0.0107698
P62827	2.57514e-07	5.899e-06
P62852	0.000903743	0.00413322
P62858	0.0142234	0.0389946
P62869	0.000130208	0.000853822
P62876	0.00451668	0.0152031
P62900	0.012211	0.0345658
P62911	0.000240503	0.00140994
P62915	0.00718945	0.0225619
P62960	3.02412e-06	4.1166e-05
P62996	0.000768761	0.00362241
P63005	5.42295e-08	1.64908e-06
P63017	0.000121131	0.000804446
P63037	2.16256e-08	7.34988e-07
P63038	0.000167675	0.00104797
P63082	0.00282086	0.0104254
P63087	0.00115308	0.00503292
P63101	7.99774e-06	8.96299e-05
P63158	1.14501e-08	4.34871e-07
P63163	0.000730137	0.00349283
P63168	0.000165689	0.0010393
P63321	0.0153874	0.0413511
P63323	2.77368e-05	0.000246129
P63328	0.00174426	0.0070695
P67778	0.00109293	0.00483268
P67871	0.00189628	0.00756765
P67984	0.000105572	0.000725197
P68037	0.000346565	0.00190592
P68040	0.00623712	0.0201588
P68254	0.00661255	0.0211471
P68368	8.14498e-12	9.41197e-10
P68372	0.00686855	0.0217783
P68510	0.00013314	0.000868668
P70168	5.81685e-05	0.000446789
P70202	4.05202e-06	5.25449e-05
P70245	0.000558057	0.00280106
P70268	0.00379544	0.0132281
P70274	0.00134054	0.0056858
P70279	9.83755e-05	0.000687571
P70290	0.0014539	0.00606763
P70303	0.0101935	0.029762
P70315	1.40585e-05	0.000143906
P70372	3.13765e-10	2.03947e-08
P70389	9.26169e-09	3.64855e-07
P70403	0.0102255	0.0298386
P70404	0.00135598	0.00574194
P70419	0.00910457	0.0270845
P70429	2.45221e-09	1.16986e-07
P70441	0.000467526	0.00240945
P70452	0.000110108	0.000749997
P70460	5.5681e-06	6.74921e-05
P70671	0.017184	0.0453817
P70697	0.00973645	0.028572
P70699	0.000278957	0.00159579
P80313	1.43454e-05	0.000145981
P80314	0.0172391	0.045458
P80315	3.16618e-06	4.2764e-05
P80316	0.00207001	0.00812994
P80317	1.91119e-08	6.62546e-07
P82198	1.79848e-08	6.319e-07
P83882	0.0147927	0.0400428
P83887	0.0010103	0.00455757
P83917	9.96469e-08	2.72718e-06
P83940	0.00572603	0.018762
P84089	0.0010554	0.00470674
P84091	5.88629e-05	0.000451456
P84096	0.000171538	0.00106444
P84099	0.0129197	0.036042
P84104	0.00016554	0.0010393
P97290	7.84138e-06	8.84494e-05
P97298	9.55951e-09	3.73755e-07
P97314	3.45089e-09	1.6022e-07
P97315	2.73085e-05	0.000242873
P97333	0.00214809	0.00835801
P97351	1.09573e-05	0.000116519
P97355	0.00309845	0.011275
P97366	3.25792e-05	0.000281415
P97371	9.82137e-09	3.81128e-07
P97372	3.60257e-11	3.40607e-09
P97384	2.13522e-06	3.16329e-05
P97429	1.49567e-10	1.06541e-08
P97434	5.26318e-05	0.000414675
P97447	1.55303e-05	0.000154708
P97449	0.0118516	0.0337319
P97450	0.000746319	0.00355065
P97461	0.0102775	0.02994
P97494	0.0193031	0.0497897
P97742	0.000111419	0.000754402
P97765	1.26343e-07	3.35196e-06
P97797	0.000119713	0.000797068
P97807	0.00245132	0.00932471
P97821	4.80203e-07	9.64113e-06
P97822	0.000192766	0.00117375
P97823	3.34248e-10	2.14579e-08
P97872	5.38619e-11	4.66804e-09
P97927	0.00966036	0.0284428
P97930	4.88032e-05	0.000390425
P98078	3.45067e-06	4.58913e-05
P98192	0.00100449	0.00454997
P98197	2.28082e-07	5.3185e-06
P99024	0.00210033	0.00823659
P99026	0.0194406	0.0499709
P99027	0.0049462	0.0165085
P99029	2.5594e-06	3.64626e-05
Q00422	4.2057e-05	0.000347689
Q00519	0.00232405	0.00896519
Q00612	0.00655931	0.0210027
Q00623	0.00270468	0.0100892
Q00724	0.0104406	0.0302839
Q00897	4.43267e-07	9.14678e-06
Q00915	3.37704e-13	7.02425e-11
Q00PI9	9.24155e-05	0.000649406
Q01147	5.93237e-06	7.0753e-05
Q01279	0.000110336	0.000749997
Q01339	3.85516e-05	0.000323858
Q01730	2.09666e-07	4.95573e-06
Q02105	0.00402412	0.0138671
Q02248	0.000755393	0.00358072
Q02357	9.36958e-08	2.61945e-06
Q02496	0.000992909	0.00450348
Q02788	0.00211697	0.00827986
Q02819	0.0122484	0.0346201
Q03265	1.54183e-05	0.000153887
Q03734	0.000243793	0.00142441
Q04207	0.000601642	0.00297956
Q04447	6.12999e-09	2.57064e-07
Q04750	0.00432109	0.0146478
Q04857	0.00231914	0.00895289
Q05020	0.000418147	0.00220972
Q05117	0.0037246	0.0130424
Q05144	1.89126e-08	6.60036e-07
Q05186	1.39954e-05	0.000143627
Q05512	0.0142385	0.0389946
Q05793	4.12872e-05	0.000341868
Q05816	4.29959e-05	0.000353764
Q05920	1.90633e-07	4.67591e-06
Q05BC3	0.0059433	0.0193765
Q06185	5.52732e-07	1.07247e-05
Q06318	0.000504743	0.00257068
Q06770	3.32186e-05	0.000285044
Q06890	6.71465e-08	1.98388e-06
Q07076	0.00297389	0.0108903
Q07235	0.0126857	0.0356296
Q07417	1.3342e-06	2.13291e-05
Q07456	1.67923e-07	4.25951e-06
Q07797	8.95228e-10	5.10794e-08
Q07813	0.00164187	0.00672793
Q08091	1.33717e-06	2.13291e-05
Q08093	0.0126896	0.0356296
Q08761	5.04989e-05	0.000402135
Q08879	2.231e-07	5.22576e-06
Q09014	0.000121663	0.00080687
Q14DH7	0.000216485	0.00129264
Q1HFZ0	0.000330584	0.00183071
Q2KN98	0.000245921	0.00143362
Q3TBD2	6.64163e-08	1.97351e-06
Q3TCN2	6.84334e-06	7.92547e-05
Q3TDN2	8.86978e-05	0.000629234
Q3TDQ1	0.00250701	0.00948794
Q3TEA8	5.50705e-07	1.07247e-05
Q3TGF2	1.71069e-05	0.000165346
Q3THE2	0.000156405	0.00099184
Q3THS6	0.0012944	0.00553526
Q3TIU4	0.0003855	0.00207802
Q3TJD7	4.74731e-06	5.93413e-05
Q3TL44	0.00189112	0.00755689
Q3TLH4	0.00055063	0.00277181
Q3TLP5	0.00044653	0.00232475
Q3TMH2	0.00542977	0.0179041
Q3TNA1	0.000167043	0.00104653
Q3TQB2	0.00114507	0.00501633
Q3TW96	6.60982e-07	1.24533e-05
Q3TWW8	3.605e-05	0.000307311
Q3TYS2	0.00343633	0.0122377
Q3U0V1	0.000183574	0.00112437
Q3U1F9	3.53283e-05	0.00030215
Q3U1J4	3.6684e-05	0.000310679
Q3U1Z5	0.000223376	0.00132145
Q3U7R1	0.000841268	0.00389892
Q3U962	0.0174421	0.0458364
Q3U9G9	3.05286e-07	6.89807e-06
Q3UDW8	0.00653795	0.0209684
Q3UEB3	1.57873e-05	0.000156667
Q3UEG6	0.000290197	0.00164203
Q3UGR5	0.000225333	0.00133
Q3UGS4	0.000427398	0.00225173
Q3UIA2	1.14662e-06	1.90493e-05
Q3UIL6	0.0141031	0.0386999
Q3UIR3	0.0146297	0.0396868
Q3UJU9	0.0087182	0.0262202
Q3ULD5	3.2558e-05	0.000281415
Q3ULJ0	3.11997e-10	2.03947e-08
Q3ULW8	1.30383e-06	2.11872e-05
Q3UMT1	0.0127952	0.0357908
Q3UMY5	0.00081352	0.00380081
Q3UNX5	1.60922e-06	2.48308e-05
Q3UQ28	9.12165e-05	0.000642718
Q3UQ44	0.00105151	0.00469653
Q3UQA7	0.00146557	0.00610165
Q3URE1	0.000316123	0.00176188
Q3UTJ2	0.00222543	0.00862314
Q3UW53	5.95891e-11	4.99779e-09
Q3UZ39	0.000142257	0.000914386
Q3UZA1	0.000286808	0.00162817
Q3UZZ6	0.000659382	0.00320747
Q3V3R1	6.12724e-05	0.000464455
Q4KML4	2.83155e-05	0.000249984
Q4PJX1	1.17081e-06	1.93893e-05
Q4VAA2	0.000364173	0.00199127
Q4VAE3	4.04817e-05	0.000335733
Q4VBE4	0.00026032	0.00149907
Q501J2	3.29013e-07	7.22945e-06
Q501J6	9.32825e-08	2.61945e-06
Q569Z6	0.000171221	0.00106444
Q571I9	0.00314726	0.0114366
Q5EG47	0.00246277	0.00936051
Q5FW60	8.22311e-14	2.25053e-11
Q5M8N4	0.00733998	0.0229374
Q5SSH7	0.00651729	0.0209197
Q5SSK3	5.36721e-05	0.000420957
Q5SSZ5	0.0109847	0.0316633
Q5SUF2	0.000584956	0.00291637
Q5SUR0	4.32633e-05	0.000354841
Q5SVR0	0.00538375	0.0177975
Q5SW19	0.00495903	0.0165407
Q5SX39	0.0185763	0.0481299
Q5SXY1	3.0036e-05	0.0002625
Q5U430	0.000164776	0.00103607
Q5U458	0.000101234	0.000701193
Q5U5V2	4.20393e-06	5.38435e-05
Q5YD48	0.000832247	0.00386746
Q60590	1.87822e-06	2.81904e-05
Q60605	1.63401e-05	0.000160809
Q60631	2.36341e-09	1.13794e-07
Q60648	1.52655e-05	0.000153018
Q60668	3.17017e-08	1.03031e-06
Q60676	0.00236487	0.00906213
Q60692	0.0028445	0.0104978
Q60710	8.84582e-09	3.56576e-07
Q60715	0.0104408	0.0302839
Q60738	0.00526204	0.0174506
Q60749	0.00749252	0.02333
Q60759	0.000743564	0.00354403
Q60766	0.000220796	0.0013097
Q60847	1.0609e-05	0.000113983
Q60854	6.42399e-06	7.59199e-05
Q60855	0.00145639	0.00607314
Q60864	0.000635363	0.00310516
Q60866	0.0100782	0.0294585
Q60902	0.0131604	0.0366547
Q60953	6.93056e-08	2.0361e-06
Q60963	0.000301679	0.00169776
Q60973	0.000106102	0.000727878
Q60991	0.00798285	0.0245046
Q60994	0.00238175	0.00910668
Q61001	1.07305e-05	0.000114811
Q61024	0.0013776	0.00582136
Q61029	0.00182568	0.00733657
Q61033	0.0146307	0.0396868
Q61074	0.000172468	0.00106639
Q61081	0.000130442	0.000854278
Q61129	0.00364064	0.0128001
Q61147	0.00292651	0.0107471
Q61166	0.00186036	0.00745866
Q61171	0.000302853	0.00170252
Q61176	0.00811999	0.0247939
Q61189	0.00156143	0.00645425
Q61191	3.67196e-09	1.68975e-07
Q61205	6.24544e-05	0.000472039
Q61207	0.00986778	0.0289084
Q61233	7.057e-12	8.40634e-10
Q61235	0.00927754	0.0274577
Q61239	0.0125966	0.0354258
Q61247	0.000854702	0.00394711
Q61268	0.000445687	0.00232475
Q61316	5.64888e-06	6.81536e-05
Q61335	0.00924594	0.0273954
Q61387	0.00750642	0.0233593
Q61398	0.000204243	0.00123353
Q61469	0.000415084	0.00220049
Q61490	0.0014277	0.00598688
Q61503	0.000447067	0.00232475
Q61510	0.0104251	0.0302839
Q61543	3.19668e-06	4.30641e-05
Q61545	0.000626797	0.00307196
Q61576	0.00013209	0.000862897
Q61578	0.00374875	0.0131093
Q61581	0.0152981	0.0411324
Q61599	7.99729e-06	8.96299e-05
Q61656	0.000415132	0.00220049
Q61686	1.53433e-09	7.82206e-08
Q61702	0.000590398	0.00293506
Q61703	0.00246433	0.00936051
Q61704	0.0104723	0.0303377
Q61730	0.00859969	0.0259538
Q61753	5.93955e-14	1.71587e-11
Q61792	4.41718e-07	9.14678e-06
Q61805	0.0177213	0.0463534
Q61823	0.000409727	0.00217851
Q61838	5.48894e-05	0.000427283
Q61937	0.00126354	0.00542114
Q62000	0.00211383	0.00827986
Q62009	4.92664e-05	0.000392922
Q62048	0.000190136	0.00116045
Q62093	0.0146243	0.0396868
Q62148	1.89496e-07	4.67004e-06
Q62159	0.017624	0.0462384
Q62188	3.32257e-11	3.19951e-09
Q62189	0.00011421	0.000770286
Q62209	0.000466216	0.00240508
Q62261	8.72557e-07	1.53287e-05
Q62264	0.00318239	0.0115481
Q62293	0.00237749	0.00909708
Q62318	1.09268e-10	8.33254e-09
Q62348	2.79123e-07	6.36597e-06
Q62351	0.000170391	0.00106239
Q62356	0.000151921	0.000971698
Q62376	7.47007e-06	8.46283e-05
Q62393	0.000927718	0.0042317
Q62418	1.20333e-05	0.00012641
Q62419	1.40097e-08	5.13032e-07
Q62426	1.66434e-07	4.24243e-06
Q62433	7.66732e-08	2.215e-06
Q62446	0.000109319	0.000746007
Q62465	7.98554e-07	1.43684e-05
Q62470	2.16929e-06	3.19556e-05
Q62523	0.0122569	0.0346201
Q63810	0.00306652	0.0111823
Q63844	6.9961e-06	8.01872e-05
Q63932	1.58005e-06	2.45938e-05
Q64010	0.000221026	0.0013097
Q64012	5.46738e-07	1.07247e-05
Q64191	0.0106123	0.0307261
Q64261	0.000850571	0.00393153
Q64345	0.0183707	0.0477398
Q64378	0.00641799	0.0206545
Q64433	0.00101055	0.00455757
Q64442	0.00137962	0.00582307
Q64449	7.91063e-05	0.000572279
Q64462	8.71507e-06	9.66276e-05
Q64475	0.001386	0.00583944
Q64514	0.00323832	0.0116858
Q64516	0.00700597	0.0221331
Q64669	0.000104091	0.000715972
Q64674	0.0032603	0.0117488
Q64726	1.6001e-06	2.47635e-05
Q64727	0.00694484	0.0219934
Q64735	6.3146e-05	0.000475883
Q64FW2	0.00677092	0.021495
Q66GT5	0.000398628	0.00213176
Q66JS6	0.00537284	0.0177728
Q66JZ4	0.0128194	0.0358392
Q68EF0	0.000245141	0.00143068
Q68FL6	0.000287231	0.00162879
Q69ZN7	1.63419e-08	5.86053e-07
Q69ZR2	0.0150471	0.0406327
Q6A028	8.43846e-08	2.41099e-06
Q6A068	1.0476e-06	1.76296e-05
Q6DFW4	0.00200187	0.00790413
Q6EDY6	0.00623759	0.0201588
Q6GQT9	2.64921e-05	0.000238337
Q6NSR8	0.00133045	0.00564762
Q6NT99	0.019039	0.0492294
Q6NVE8	0.00639038	0.0205886
Q6NZB0	0.000446732	0.00232475
Q6NZC7	0.0020297	0.00798972
Q6NZF1	0.00805743	0.0246607
Q6P069	4.73052e-10	2.92842e-08
Q6P1F6	6.83093e-06	7.92547e-05
Q6P3D0	4.78354e-07	9.64113e-06
Q6P5F6	0.0127335	0.0356758
Q6P5H2	4.13649e-06	5.3242e-05
Q6P6M7	0.00231064	0.0089267
Q6P8X1	5.78947e-05	0.000445344
Q6PA06	1.27639e-06	2.08718e-05
Q6PAR5	3.15694e-05	0.000274058
Q6PB66	0.000221138	0.0013097
Q6PD26	6.27082e-06	7.44481e-05
Q6PDG5	1.63607e-05	0.000160809
Q6PDM2	1.47659e-07	3.81965e-06
Q6PDN3	0.011343	0.0326056
Q6PDQ2	0.00144312	0.00603718
Q6PE01	0.00285858	0.0105423
Q6PFD9	0.00348968	0.0123781
Q6PFR5	0.0137872	0.0379129
Q6PFX9	0.0131059	0.0365223
Q6PGH2	0.0169567	0.0448726
Q6PGL7	5.89447e-07	1.12688e-05
Q6PHN9	0.00368312	0.0129407
Q6PHZ2	0.0180286	0.0470391
Q6PIP5	0.000168163	0.00104976
Q6Q899	4.51797e-05	0.000366927
Q6VH22	8.64926e-06	9.61029e-05
Q6WVG3	1.29687e-08	4.8516e-07
Q6Y7W8	0.00030453	0.0017101
Q6ZPJ3	0.000396884	0.00212543
Q6ZQ58	0.00164094	0.00672793
Q6ZQI3	0.0142637	0.0390375
Q6ZQM8	0.000100472	0.000698466
Q6ZWM4	6.99075e-05	0.000517834
Q6ZWN5	0.00326736	0.0117661
Q6ZWU9	1.90639e-05	0.000181229
Q6ZWV7	0.00542418	0.017897
Q6ZWX6	0.0166787	0.0442914
Q6ZWY3	0.00427961	0.0145807
Q6ZWY8	2.91921e-06	4.03721e-05
Q71RI9	0.00103994	0.00465779
Q76MZ3	0.000108642	0.000742561
Q78HU7	0.00806782	0.024678
Q78IK2	0.000336409	0.00185703
Q78IK4	5.33024e-07	1.05389e-05
Q78JE5	0.0102614	0.02991
Q78JT3	0.0106722	0.0308823
Q78KK3	0.000281979	0.00160601
Q78PY7	0.00244627	0.00931231
Q791V5	0.00020031	0.001214
Q7JJ13	1.11577e-06	1.86559e-05
Q7M6Y3	0.000196011	0.00119212
Q7TMF3	0.006912	0.0219027
Q7TMK9	0.0118237	0.033671
Q7TMS5	5.94417e-05	0.000454554
Q7TN05	0.000322205	0.00178933
Q7TNC4	7.80846e-05	0.000567888
Q7TNE1	0.00791909	0.0243376
Q7TNV0	3.62739e-05	0.000308381
Q7TPH6	1.08209e-05	0.000115541
Q7TPW1	0.0054481	0.0179532
Q7TQH0	0.00212541	0.00829738
Q7TQI3	0.00407197	0.0139856
Q7TSQ8	0.000726333	0.00348104
Q7TT37	9.1219e-07	1.56737e-05
Q7TT50	0.0115233	0.0330326
Q80SU7	0.00911016	0.0270857
Q80SW1	7.0523e-10	4.16727e-08
Q80SY5	0.00202377	0.00797244
Q80SZ7	0.00130606	0.00556752
Q80TI0	0.00672303	0.0214335
Q80TL7	0.000216433	0.00129264
Q80TY0	2.96056e-06	4.06198e-05
Q80U58	0.0193601	0.0498855
Q80U93	0.00291939	0.0107285
Q80UG5	8.78178e-05	0.000624696
Q80VA0	2.74087e-06	3.80067e-05
Q80VC9	0.0160339	0.0428009
Q80VD1	0.000317574	0.00176721
Q80VJ3	0.000823555	0.00383392
Q80VP1	0.00234884	0.00902732
Q80W54	8.21121e-07	1.47235e-05
Q80WJ7	0.00453287	0.0152169
Q80WQ2	0.00576519	0.0188784
Q80WT5	0.00132262	0.00562357
Q80X19	1.94612e-09	9.7306e-08
Q80X71	0.00776558	0.023965
Q80X90	0.00594779	0.0193788
Q80XN0	0.000523473	0.0026505
Q80XU3	0.00442561	0.0149366
Q80Y14	7.88363e-05	0.000571756
Q80YC5	6.12129e-08	1.82935e-06
Q80YR5	0.00530703	0.0175886
Q80ZS3	0.00171385	0.00697794
Q810A7	0.00429017	0.0145917
Q8BFQ4	0.00451707	0.0152031
Q8BFR5	5.77185e-08	1.73489e-06
Q8BFW7	0.000869211	0.00399284
Q8BFY6	0.0107683	0.0311085
Q8BG05	1.48195e-06	2.32814e-05
Q8BG07	7.39569e-09	3.0045e-07
Q8BG32	0.0043137	0.0146467
Q8BG51	0.00407505	0.013987
Q8BG67	0.00731061	0.0228732
Q8BGA8	0.0133472	0.0370803
Q8BGB7	0.00388172	0.0134656
Q8BGH2	0.00970789	0.0285204
Q8BGR9	2.81439e-05	0.000248892
Q8BGT5	0.0135039	0.0374584
Q8BGV3	6.74314e-06	7.86196e-05
Q8BH00	0.000260007	0.00149893
Q8BH04	6.41212e-05	0.000480447
Q8BH15	0.0178782	0.04667
Q8BH35	2.35004e-06	3.40395e-05
Q8BH43	0.000120091	0.000798562
Q8BH59	0.00022061	0.0013097
Q8BH60	0.00157336	0.00648293
Q8BH61	0.00110554	0.00487807
Q8BH95	0.000211933	0.00127111
Q8BH97	4.67573e-07	9.49759e-06
Q8BHD7	5.44188e-05	0.000424254
Q8BHE8	0.0169037	0.0447552
Q8BHG2	8.70826e-05	0.000621166
Q8BHG9	2.45386e-05	0.000223861
Q8BHZ0	0.00123404	0.0053077
Q8BJ64	7.12138e-08	2.0804e-06
Q8BJ71	0.000280385	0.00160044
Q8BJD1	0.00383411	0.013345
Q8BJF9	0.000243557	0.00142441
Q8BJS4	3.57531e-12	5.02476e-10
Q8BJU2	2.62049e-06	3.71295e-05
Q8BK48	2.41606e-10	1.63162e-08
Q8BK67	4.15253e-11	3.78828e-09
Q8BKC5	9.87604e-05	0.000689335
Q8BKG3	0.00641879	0.0206545
Q8BKZ9	0.000282507	0.00160726
Q8BL66	0.000671166	0.00326174
Q8BL97	5.4391e-05	0.000424254
Q8BLF1	0.00247331	0.00938774
Q8BMB3	0.0119458	0.0339443
Q8BMF4	0.00165412	0.00676213
Q8BMK4	4.24822e-08	1.33883e-06
Q8BND5	3.009e-06	4.10677e-05
Q8BNU0	1.38895e-07	3.64775e-06
Q8BP48	0.000592011	0.00293746
Q8BP92	3.62941e-05	0.000308381
Q8BPB0	6.14398e-12	7.79236e-10
Q8BPG6	0.00162248	0.00665897
Q8BQ30	4.8909e-06	6.08438e-05
Q8BQ47	0.00073684	0.00351843
Q8BRN9	0.00901528	0.0268958
Q8BSS9	0.000427829	0.00225173
Q8BSY0	0.00376673	0.0131544
Q8BTJ4	0.000281112	0.00160283
Q8BTM8	1.84819e-07	4.59837e-06
Q8BTW3	0.000762469	0.00360249
Q8BU11	0.00160718	0.00660135
Q8BU14	0.00361671	0.0127677
Q8BUV3	0.0156504	0.0419496
Q8BV49	1.90233e-10	1.31895e-08
Q8BVG4	0.0154426	0.041478
Q8BVU5	0.000650305	0.00317222
Q8BWF0	0.000614109	0.00302402
Q8BWM0	0.0136919	0.0377506
Q8BWN8	0.0145871	0.0396651
Q8BX10	0.00343832	0.0122377
Q8BX70	0.00188464	0.00754435
Q8BXZ1	0.00178995	0.00720972
Q8BY89	0.00673919	0.0214335
Q8BYB9	0.0044264	0.0149366
Q8BYH7	0.00324319	0.0116953
Q8BYK6	0.00268893	0.0100449
Q8BZ09	2.73232e-05	0.000242873
Q8C025	9.05693e-09	3.62277e-07
Q8C052	0.0030858	0.0112368
Q8C079	6.09895e-05	0.000463663
Q8C0C0	1.89173e-07	4.67004e-06
Q8C0E2	2.88397e-05	0.00025375
Q8C0I1	6.55959e-10	3.96626e-08
Q8C0M9	0.00831523	0.0251977
Q8C159	3.94937e-05	0.000330172
Q8C165	0.00248773	0.00942872
Q8C166	0.00631964	0.0203986
Q8C196	0.00280368	0.0103774
Q8C1A5	0.00797561	0.0244969
Q8C1B7	1.98332e-08	6.78505e-07
Q8C1E7	0.00262296	0.00983372
Q8C2Q3	5.3583e-05	0.000420894
Q8C3J5	2.60505e-05	0.000235587
Q8C407	0.000618133	0.00304096
Q8C5H8	0.00342978	0.0122277
Q8C5W3	1.13015e-05	0.000119447
Q8C650	1.01094e-05	0.000110208
Q8C6G8	0.00699676	0.0221174
Q8C7G5	0.000381942	0.00206885
Q8C7X2	0.0170719	0.0451316
Q8C8U0	0.0082828	0.0251152
Q8C9X6	0.00178282	0.00719213
Q8CAQ8	0.000917547	0.00418898
Q8CBW3	0.00037237	0.00203182
Q8CC35	3.97139e-09	1.80781e-07
Q8CC86	0.00581935	0.0190438
Q8CCP0	0.00137809	0.00582136
Q8CCS6	0.015928	0.0425621
Q8CD91	0.0021492	0.00835801
Q8CEE7	0.0180472	0.0470638
Q8CF89	0.0027975	0.0103685
Q8CFA2	0.000139114	0.000898623
Q8CG76	0.0124478	0.0350814
Q8CGF7	9.54318e-06	0.000104914
Q8CGP0	0.00190581	0.00759987
Q8CGY8	2.27069e-06	3.30744e-05
Q8CGZ0	0.000209951	0.00126213
Q8CHC4	0.000753386	0.00357772
Q8CHD8	0.00430933	0.0146461
Q8CHH9	0.00102648	0.00461338
Q8CHP5	0.00330897	0.0118913
Q8CHT0	7.77424e-07	1.41163e-05
Q8CHY6	6.35909e-05	0.000477851
Q8CI43	0.0174443	0.0458364
Q8CI78	2.19725e-05	0.000204762
Q8CIG8	0.000762758	0.00360249
Q8CIH5	0.00385025	0.0133833
Q8CIN4	1.97563e-06	2.9521e-05
Q8CJ53	0.00885089	0.0265213
Q8JZK9	8.75217e-05	0.000623442
Q8JZM0	0.0145616	0.0396441
Q8JZN5	2.06796e-07	4.93275e-06
Q8JZU2	0.00205598	0.00808097
Q8JZV7	0.00499031	0.0166235
Q8JZV9	0.0022467	0.00868613
Q8JZX4	0.000172184	0.00106639
Q8JZZ0	0.000276751	0.00158491
Q8JZZ7	1.72166e-06	2.61773e-05
Q8K003	0.00108405	0.0048016
Q8K019	0.00134575	0.00570326
Q8K0C4	3.29922e-08	1.06559e-06
Q8K0E8	3.70762e-05	0.00031349
Q8K0T0	0.00280389	0.0103774
Q8K0V4	0.00371334	0.0130117
Q8K124	0.000532421	0.00268534
Q8K157	0.0157855	0.0422246
Q8K182	9.43245e-05	0.000661927
Q8K1B8	1.4396e-06	2.27536e-05
Q8K1J6	0.000579501	0.00289194
Q8K1L5	0.00110726	0.00487807
Q8K1Z0	0.00670652	0.0214048
Q8K209	0.00482826	0.0161455
Q8K215	0.00875671	0.0263033
Q8K2B3	4.19563e-10	2.62859e-08
Q8K2C6	0.00115467	0.00503292
Q8K2F8	0.00620098	0.0200654
Q8K2I3	0.00444451	0.0149782
Q8K2T1	0.0113571	0.032628
Q8K2V1	0.00617436	0.0200166
Q8K2X3	0.00866707	0.0260966
Q8K310	0.00101974	0.00459106
Q8K354	5.67738e-09	2.43688e-07
Q8K370	0.0142284	0.0389946
Q8K385	0.0121492	0.034447
Q8K389	1.02504e-07	2.76176e-06
Q8K3J1	0.00044547	0.00232475
Q8K3X4	0.00969721	0.0285051
Q8K4G5	1.86688e-06	2.81385e-05
Q8K4L3	0.000137058	0.000887547
Q8K4Q8	3.07185e-05	0.000267565
Q8K4Z5	6.75354e-05	0.000503566
Q8K558	0.00211488	0.00827986
Q8QZR5	0.00929989	0.0274926
Q8QZS1	0.00847452	0.0256505
Q8QZT1	3.60918e-07	7.72336e-06
Q8QZY1	0.00411031	0.0140894
Q8QZY2	0.00768824	0.0237969
Q8R034	0.0102487	0.0298897
Q8R050	0.0023393	0.00900566
Q8R0N6	0.000965702	0.0043934
Q8R0P4	0.000160066	0.00101012
Q8R0X7	0.0103203	0.0300372
Q8R0Y6	9.91843e-08	2.72718e-06
Q8R121	1.06092e-05	0.000113983
Q8R123	0.0107929	0.0311448
Q8R138	5.92744e-05	0.000453942
Q8R164	0.0177659	0.0464468
Q8R1B4	0.00060694	0.00299724
Q8R1G2	1.45076e-07	3.79094e-06
Q8R1G6	0.00464618	0.0155772
Q8R1I1	0.00431514	0.0146467
Q8R1Q9	0.0150703	0.0406327
Q8R1V4	0.00347097	0.0123286
Q8R2E9	0.00704099	0.0222033
Q8R2Y2	2.66476e-06	3.73497e-05
Q8R2Z5	0.000172277	0.00106639
Q8R326	0.00218728	0.00848797
Q8R3P0	7.72715e-07	1.41163e-05
Q8R3Q6	0.00507609	0.0168447
Q8R3U1	0.00334071	0.0119805
Q8R404	0.000196538	0.00119392
Q8R4H2	3.91682e-08	1.24954e-06
Q8R4N0	0.000102726	0.000708453
Q8R4R6	0.0065439	0.0209684
Q8R550	1.29629e-05	0.000134597
Q8R574	8.5601e-07	1.5089e-05
Q8R5A3	1.33748e-09	7.02514e-08
Q8R5M8	0.00724041	0.0226808
Q8VBW6	0.00338932	0.0121047
Q8VC03	0.000173953	0.00107175
Q8VC28	8.18543e-11	6.54834e-09
Q8VC30	2.95892e-06	4.06198e-05
Q8VC88	0.00673056	0.0214335
Q8VC97	0.00199399	0.00789099
Q8VCA8	0.00271248	0.010111
Q8VCC9	0.000307837	0.00172681
Q8VCE4	0.00138799	0.00583944
Q8VCG4	3.35769e-07	7.30543e-06
Q8VCI0	1.81257e-13	4.15721e-11
Q8VCI5	0.00618333	0.0200257
Q8VCN9	0.000416055	0.00220315
Q8VCR7	8.25394e-05	0.000592007
Q8VCS0	5.86141e-14	1.71587e-11
Q8VCT4	0.0064895	0.0208434
Q8VCW8	5.07202e-06	6.26472e-05
Q8VDC0	0.015485	0.0415704
Q8VDC1	6.68886e-06	7.82733e-05
Q8VDD5	2.2685e-09	1.10245e-07
Q8VDG5	0.00550244	0.0181093
Q8VDG7	0.00827638	0.0251152
Q8VDM4	0.0127299	0.0356758
Q8VDM6	4.95671e-07	9.91064e-06
Q8VDN2	4.66381e-05	0.000376581
Q8VDP3	0.000810108	0.00378828
Q8VDP4	1.47532e-07	3.81965e-06
Q8VDQ1	0.00321458	0.0116243
Q8VE22	0.00417517	0.0142929
Q8VE38	9.02033e-05	0.000636991
Q8VE47	3.87591e-06	5.064e-05
Q8VE70	0.000526556	0.00266351
Q8VE97	0.000543461	0.00273837
Q8VED9	0.000433626	0.00227993
Q8VEH8	0.00156776	0.00647012
Q8VEJ9	0.00213211	0.00831108
Q8VEK0	3.78476e-06	4.98246e-05
Q8VEK3	1.40037e-05	0.000143627
Q8VEM8	4.37667e-06	5.55089e-05
Q8VH51	2.60124e-05	0.000235587
Q8VHE0	0.00278724	0.0103452
Q8VHL1	2.68971e-06	3.74973e-05
Q8VIJ6	5.75566e-05	0.000443399
Q91V12	0.00876102	0.0263033
Q91V80	0.00907215	0.0270158
Q91VA0	0.000201217	0.00121666
Q91VA6	0.0184687	0.0479468
Q91VC4	0.0014092	0.00592389
Q91VD9	0.000215636	0.00129183
Q91VI7	1.58441e-06	2.45938e-05
Q91VJ2	0.0117171	0.0334901
Q91VJ4	0.00266082	0.00995416
Q91VJ5	5.66462e-09	2.43688e-07
Q91VK1	0.0194263	0.0499589
Q91VR2	0.000437176	0.00229628
Q91VR8	0.000197929	0.00120097
Q91VS8	0.0175823	0.0461524
Q91VT4	0.00199924	0.00789973
Q91VW3	3.0195e-07	6.8565e-06
Q91W52	0.00144578	0.00604187
Q91W53	0.00885403	0.0265213
Q91W90	1.323e-06	2.13024e-05
Q91WB4	0.0011932	0.00516194
Q91WD5	0.0112004	0.0322492
Q91WE2	0.0171019	0.0451878
Q91WG0	6.91364e-16	5.99182e-13
Q91WG2	0.00076917	0.00362241
Q91WJ8	8.96004e-07	1.54791e-05
Q91WK1	8.23415e-06	9.18832e-05
Q91WN1	7.23768e-07	1.33936e-05
Q91WP6	5.04936e-10	3.08902e-08
Q91WQ3	0.0011829	0.00513874
Q91WS0	0.00443754	0.0149645
Q91WT9	4.91671e-08	1.51283e-06
Q91WU0	7.13551e-06	8.14133e-05
Q91WU2	0.000268226	0.00153949
Q91X52	3.69441e-06	4.87588e-05
Q91X72	6.80829e-05	0.000505759
Q91X97	8.82835e-07	1.54052e-05
Q91XC9	0.00185172	0.00743547
Q91XE4	1.71734e-06	2.61773e-05
Q91XL9	0.00799707	0.0245338
Q91XV3	0.00093581	0.00426487
Q91YD6	0.00483763	0.0161565
Q91YE8	2.47366e-08	8.29873e-07
Q91YI0	0.00757647	0.023535
Q91YJ3	0.00923361	0.0273744
Q91YN5	0.00857634	0.0258984
Q91YN9	0.0127501	0.0356839
Q91YP0	0.00422224	0.0144255
Q91YQ5	3.99738e-05	0.000332582
Q91YS8	0.000255896	0.00147902
Q91Z67	0.0184457	0.047911
Q91ZA3	0.000160387	0.00101092
Q91ZJ5	1.07899e-09	5.9689e-08
Q91ZW3	8.25034e-07	1.47429e-05
Q91ZX7	1.47006e-08	5.30854e-07
Q920B9	0.00810987	0.0247775
Q920E5	0.000776198	0.00364939
Q921E2	0.0167308	0.0443877
Q921F2	0.000183092	0.00112406
Q921G7	0.000390414	0.00209726
Q921H8	0.00138753	0.00583944
Q921I1	9.05582e-06	9.98903e-05
Q921J2	2.70687e-05	0.000241851
Q921L3	0.0150508	0.0406327
Q921M3	6.91261e-07	1.29301e-05
Q921M7	1.37351e-08	5.06543e-07
Q921T2	1.27611e-08	4.80851e-07
Q921W0	0.00192998	0.00767858
Q921W4	0.0072062	0.0226009
Q921X9	0.000860651	0.00396403
Q922B1	6.21896e-05	0.000470722
Q922B2	0.000954727	0.00434727
Q922D8	0.000237355	0.00139621
Q922H2	0.000843826	0.0039073
Q922J3	0.0176474	0.0462767
Q922K7	0.00378739	0.0132089
Q922P9	0.0150732	0.0406327
Q922Q1	0.00703349	0.0221931
Q922Q4	0.00212322	0.00829506
Q922R8	0.000216517	0.00129264
Q922S4	0.000443702	0.00232352
Q922U1	9.34369e-07	1.59302e-05
Q922V4	0.0173614	0.045711
Q923D2	0.000101352	0.000701193
Q923D4	1.36995e-09	7.05323e-08
Q924D0	0.00038309	0.00207291
Q924X2	0.0190558	0.0492294
Q925F2	2.87417e-05	0.000253317
Q93092	5.62114e-09	2.43688e-07
Q99J36	3.87022e-07	8.21434e-06
Q99J39	3.63745e-05	0.00030856
Q99J83	0.00902363	0.0269053
Q99JB2	0.00293684	0.0107698
Q99JF5	3.14096e-05	0.000273127
Q99JF8	2.96928e-06	4.06322e-05
Q99JP6	4.11015e-06	5.30582e-05
Q99JR1	8.88195e-07	1.54469e-05
Q99JW2	1.64738e-05	0.000161022
Q99JW4	0.0181231	0.0472145
Q99JY0	0.000529773	0.00267718
Q99JY3	0.000252127	0.00146487
Q99JY9	4.29717e-06	5.47679e-05
Q99K41	1.13309e-12	1.90066e-10
Q99K48	6.45076e-06	7.60634e-05
Q99K85	0.000240856	0.00141042
Q99KC8	5.31123e-06	6.51378e-05
Q99KE1	2.08663e-07	4.95457e-06
Q99KH8	0.00142221	0.00596892
Q99KI0	0.000314593	0.00175901
Q99KN9	0.00243051	0.00925909
Q99KP3	0.00618485	0.0200257
Q99KP6	6.93825e-07	1.29315e-05
Q99KQ4	3.27976e-05	0.000282832
Q99KR3	0.000248881	0.00144925
Q99KY4	0.000234145	0.00138044
Q99L04	0.0081489	0.0248675
Q99L13	4.86444e-08	1.50566e-06
Q99L20	0.00920547	0.0273066
Q99L45	0.0185023	0.047986
Q99L47	1.65869e-05	0.00016152
Q99LB2	7.20462e-07	1.338e-05
Q99LB7	0.000714767	0.00343511
Q99LC5	0.00186286	0.0074629
Q99LE6	5.71686e-06	6.88141e-05
Q99LF4	0.000130944	0.000856492
Q99LN9	0.00467803	0.0156738
Q99LP6	0.0152805	0.0411064
Q99LR1	0.00723686	0.0226808
Q99LS3	0.00116223	0.00506166
Q99LX0	0.000390374	0.00209726
Q99LY9	0.0010522	0.00469653
Q99M28	0.00390303	0.0135305
Q99M71	0.00118945	0.00515
Q99M87	0.00474013	0.0158716
Q99MD6	0.00594338	0.0193765
Q99MD9	2.44537e-05	0.000223479
Q99MN9	0.00118702	0.00514375
Q99MR6	0.00196249	0.00778408
Q99MZ7	0.0116931	0.0334457
Q99N69	0.0119154	0.0338765
Q99N89	0.00898845	0.0268312
Q99N95	0.000258945	0.00149447
Q99NB1	0.00658432	0.0210698
Q99NB9	1.95493e-07	4.75029e-06
Q99NH0	0.00732996	0.0229199
Q99P31	0.00178021	0.00718719
Q99PL5	0.0185215	0.0480119
Q99PP9	0.00304854	0.0111245
Q99PT1	7.13932e-06	8.14133e-05
Q99PV0	0.00439601	0.014863
Q9CPP6	0.00011948	0.000797068
Q9CPQ1	0.000727466	0.00348326
Q9CPR1	0.00676179	0.0214791
Q9CPR4	0.00153734	0.00636987
Q9CPT4	0.000785658	0.00368582
Q9CPU0	0.000375849	0.00204651
Q9CPU2	0.00780845	0.0240687
Q9CPW2	0.00628275	0.0202921
Q9CPW4	0.000704613	0.00340203
Q9CPW5	0.000757911	0.00358869
Q9CPY7	0.000119633	0.000797068
Q9CQ45	0.00638545	0.0205854
Q9CQ60	0.0172316	0.045458
Q9CQ65	0.00279508	0.0103669
Q9CQ69	0.016368	0.0435809
Q9CQ75	0.00277287	0.0103044
Q9CQA3	8.03162e-05	0.000578455
Q9CQB5	2.33622e-05	0.000215662
Q9CQC6	1.10685e-05	0.000117462
Q9CQE5	8.27642e-08	2.37776e-06
Q9CQF3	0.000162895	0.00102549
Q9CQF9	0.000603147	0.00298133
Q9CQH7	0.0127134	0.0356581
Q9CQI6	4.45095e-06	5.63137e-05
Q9CQI7	0.00862634	0.025989
Q9CQK7	0.00705987	0.0222358
Q9CQN1	0.000110335	0.000749997
Q9CQN6	1.88117e-06	2.81904e-05
Q9CQN7	0.00897426	0.0268196
Q9CQQ7	0.0020063	0.0079156
Q9CQQ8	8.44994e-07	1.49455e-05
Q9CQR2	0.00112868	0.00495702
Q9CQR6	0.00275347	0.0102491
Q9CQS8	0.000123765	0.000817759
Q9CQT1	0.00913726	0.0271507
Q9CQU3	0.000296954	0.0016748
Q9CQV8	0.000224185	0.00132473
Q9CQW3	0.00428167	0.0145807
Q9CQW9	0.00406231	0.0139617
Q9CQX2	0.0117975	0.0336175
Q9CQX8	0.0034569	0.012287
Q9CQY5	3.56913e-06	4.72251e-05
Q9CQZ6	1.06966e-05	0.000114685
Q9CR16	0.00129879	0.00554948
Q9CR21	0.000710485	0.00341769
Q9CR27	0.00762616	0.023647
Q9CR51	0.000134221	0.000873751
Q9CR57	0.00775802	0.0239559
Q9CR62	0.000118141	0.000792691
Q9CR68	0.0050115	0.0166711
Q9CRB2	0.00535324	0.0177192
Q9CRB6	0.00185345	0.00743669
Q9CRB8	0.00159197	0.00654926
Q9CRB9	0.00787474	0.0242443
Q9CS42	0.00954631	0.0281411
Q9CSN1	1.803e-05	0.000172345
Q9CSU0	0.00269413	0.0100571
Q9CT10	4.98545e-06	6.18719e-05
Q9CU62	3.65032e-07	7.77936e-06
Q9CVB6	2.42147e-05	0.000221684
Q9CVD2	0.00301879	0.0110237
Q9CW46	0.00551384	0.0181353
Q9CWK3	0.00725183	0.0227029
Q9CWK8	0.0013204	0.00561871
Q9CWS0	0.0176864	0.0463219
Q9CWW6	0.000260936	0.00150096
Q9CWZ3	7.21194e-08	2.09509e-06
Q9CWZ7	0.00371031	0.0130117
Q9CX00	4.52308e-05	0.000366927
Q9CX80	2.05373e-10	1.40518e-08
Q9CX86	1.56161e-05	0.000155265
Q9CXD6	0.0124061	0.0350036
Q9CXI5	3.11107e-07	6.97309e-06
Q9CXJ4	0.0078003	0.0240579
Q9CXR1	2.07337e-09	1.01712e-07
Q9CXT8	0.00392985	0.0135963
Q9CXV1	0.0135745	0.0375665
Q9CXW3	0.0159472	0.0425914
Q9CY16	0.0114857	0.0329611
Q9CY18	0.0157202	0.0420775
Q9CY57	5.77555e-07	1.11233e-05
Q9CY58	0.000838306	0.00388866
Q9CY66	1.74759e-07	4.40299e-06
Q9CY97	1.411e-05	0.000144072
Q9CYA0	0.00160195	0.00658508
Q9CYG7	0.0050693	0.0168329
Q9CYH2	0.000476031	0.00244119
Q9CYN2	5.56286e-06	6.74921e-05
Q9CYR0	0.00390809	0.013539
Q9CYR6	0.013059	0.0364112
Q9CZ28	0.00374213	0.0130949
Q9CZ44	6.42422e-09	2.65126e-07
Q9CZ83	0.00791572	0.0243376
Q9CZD3	0.013209	0.0367506
Q9CZE3	0.000107902	0.000739252
Q9CZL5	0.00127699	0.0054698
Q9CZN7	0.000398886	0.00213176
Q9CZR2	0.00241737	0.00922785
Q9CZW5	0.000814986	0.00380424
Q9CZX0	0.00130496	0.00556752
Q9CZX9	0.00593474	0.0193726
Q9CZY3	0.000427491	0.00225173
Q9D020	0.000314965	0.0017592
Q9D024	0.000384813	0.00207791
Q9D032	3.48561e-06	4.62377e-05
Q9D0B0	0.000249881	0.00145345
Q9D0E1	5.0175e-06	6.21214e-05
Q9D0F9	0.000385632	0.00207802
Q9D0K2	2.93656e-06	4.05042e-05
Q9D0L7	0.00547271	0.0180228
Q9D0L8	6.65893e-06	7.81635e-05
Q9D0M1	1.22407e-12	1.98912e-10
Q9D0Q7	0.00115447	0.00503292
Q9D0W5	0.000483691	0.00247558
Q9D154	6.06848e-05	0.000462022
Q9D172	0.000723974	0.00347294
Q9D1G3	5.14833e-05	0.000408099
Q9D1J3	4.4171e-05	0.00036058
Q9D1L0	9.92479e-06	0.00010865
Q9D1L9	0.0150594	0.0406327
Q9D1N9	0.00115205	0.00503292
Q9D1Q4	1.23593e-06	2.0338e-05
Q9D1R9	0.0142997	0.0391155
Q9D281	0.00198364	0.00786198
Q9D2G2	0.000173625	0.001071
Q9D2R0	0.000351801	0.00192767
Q9D2V7	3.37371e-09	1.58048e-07
Q9D379	2.1977e-06	3.21616e-05
Q9D3D9	4.90231e-05	0.000391583
Q9D3P8	9.19806e-05	0.000647225
Q9D4H1	3.99738e-05	0.000332582
Q9D517	0.000720458	0.00345926
Q9D554	5.54409e-06	6.74921e-05
Q9D6J5	0.00391509	0.0135542
Q9D6J6	0.0122533	0.0346201
Q9D6M3	0.00957707	0.0282157
Q9D6R2	4.69017e-05	0.000378122
Q9D6Y7	0.0175551	0.0461044
Q9D6Y9	0.00148111	0.00615158
Q9D6Z1	4.16105e-07	8.76011e-06
Q9D708	7.20883e-05	0.000530211
Q9D711	6.97984e-06	8.01872e-05
Q9D7A8	0.0138883	0.0381505
Q9D7G0	4.61069e-18	7.99187e-15
Q9D7H3	0.00483122	0.0161455
Q9D7J9	6.38659e-05	0.000479225
Q9D7S9	0.00335685	0.0120235
Q9D7X3	5.55363e-05	0.000431672
Q9D7X8	0.00103277	0.00463767
Q9D824	0.00673326	0.0214335
Q9D826	4.61464e-06	5.81021e-05
Q9D832	7.44705e-07	1.37038e-05
Q9D855	0.0147582	0.03997
Q9D868	0.000633425	0.0030986
Q9D880	0.00256939	0.00967477
Q9D898	0.00498301	0.01661
Q9D8B3	0.000888826	0.00406857
Q9D8C4	0.000101814	0.0007031
Q9D8E6	0.000556516	0.00279602
Q9D8I1	2.70501e-05	0.000241851
Q9D8N0	0.0112767	0.032433
Q9D8N2	0.0112456	0.0323613
Q9D8T2	1.26295e-06	2.07172e-05
Q9D8T3	1.52724e-05	0.000153018
Q9D8U8	1.79162e-05	0.000171573
Q9D8V0	0.00241876	0.00922785
Q9D8X1	0.000983109	0.00446477
Q9D8Y0	1.90817e-14	8.26874e-12
Q9D958	1.13653e-06	1.89422e-05
Q9D9V3	0.00460046	0.0154338
Q9DAK9	0.00255337	0.00963535
Q9DAR7	8.79121e-07	1.5392e-05
Q9DAU1	0.00541384	0.0178743
Q9DB16	0.0178026	0.0465193
Q9DB20	0.0190273	0.0492248
Q9DB26	0.0104421	0.0302839
Q9DB29	1.01695e-05	0.0001104
Q9DB42	0.000184958	0.00113151
Q9DB77	5.41152e-07	1.0659e-05
Q9DBB9	1.44632e-06	2.27905e-05
Q9DBC7	2.80519e-08	9.29109e-07
Q9DBD0	2.21581e-11	2.174e-09
Q9DBE0	1.36302e-05	0.000140629
Q9DBE8	6.05836e-07	1.14976e-05
Q9DBF1	0.00142888	0.00598688
Q9DBG5	9.34648e-13	1.67592e-10
Q9DBG7	0.00767423	0.0237819
Q9DBK0	1.52676e-05	0.000153018
Q9DBL1	8.31837e-07	1.48135e-05
Q9DBL7	0.00118583	0.00514375
Q9DBM2	1.19318e-07	3.19821e-06
Q9DBP5	0.0136653	0.0377374
Q9DBR1	0.0087991	0.0264024
Q9DBR7	0.000509071	0.00258765
Q9DBS1	0.000287904	0.00163083
Q9DBS2	0.00247576	0.0093902
Q9DBX3	5.80187e-07	1.11327e-05
Q9DC50	4.09321e-09	1.83489e-07
Q9DC61	0.000691523	0.00334816
Q9DC70	0.0143413	0.0391879
Q9DCC7	0.0124539	0.0350814
Q9DCC8	0.00322159	0.0116416
Q9DCG6	0.00107433	0.00476257
Q9DCJ1	0.0135138	0.0374584
Q9DCJ5	0.00258153	0.00970641
Q9DCL8	0.00263343	0.00986589
Q9DCM0	1.45833e-05	0.000147823
Q9DCQ2	0.00180137	0.00725009
Q9DCS3	2.69867e-06	3.75216e-05
Q9DCS9	0.00822309	0.0250352
Q9DCT2	0.00188749	0.00754997
Q9DCT8	0.00331637	0.0119014
Q9DCW4	1.75273e-07	4.40299e-06
Q9DCX8	0.00476026	0.0159288
Q9EP69	1.01435e-06	1.71255e-05
Q9EP71	0.00044648	0.00232475
Q9EP89	1.7876e-05	0.000171504
Q9EPB4	0.0011339	0.00497578
Q9EPE9	0.000475015	0.00243838
Q9EPK7	0.000116798	0.000785707
Q9EPL0	0.0069912	0.0221133
Q9EPL9	2.18682e-06	3.21228e-05
Q9EPQ7	0.0173085	0.0456178
Q9EQ06	4.28606e-06	5.47604e-05
Q9EQ20	4.60449e-07	9.42651e-06
Q9EQ61	0.0178705	0.04667
Q9EQ80	3.05925e-08	1.00051e-06
Q9EQG9	0.00437067	0.0147927
Q9EQK5	0.00933067	0.0275679
Q9EQP2	4.31376e-05	0.000354369
Q9EQQ9	0.00966509	0.0284428
Q9EQU5	5.64581e-08	1.70687e-06
Q9ER00	1.94306e-05	0.000184378
Q9ERB0	0.0107376	0.031037
Q9ERG0	0.019388	0.0499096
Q9ERG2	0.000206998	0.00124871
Q9ERI6	5.16619e-05	0.000408892
Q9ERK4	0.0165707	0.0440306
Q9ERL7	4.03454e-11	3.74636e-09
Q9ERL9	0.000676735	0.00328574
Q9ERN0	7.75874e-05	0.000565062
Q9ERS2	0.0156421	0.0419489
Q9ERS5	1.28529e-05	0.000134207
Q9ERT9	0.00242931	0.00925909
Q9ES00	2.61051e-05	0.000235671
Q9ES46	0.00288222	0.0106069
Q9ES97	0.0163529	0.0435631
Q9ESB3	4.81384e-05	0.000386893
Q9ESL4	0.0182434	0.0474567
Q9EST5	1.36075e-05	0.000140629
Q9ET01	0.00138383	0.00583609
Q9ET22	0.00104361	0.0046662
Q9ET30	0.0074246	0.0231462
Q9ET47	0.0140647	0.0386147
Q9JHE7	0.0135127	0.0374584
Q9JHH6	2.08664e-05	0.000196212
Q9JHI5	4.21661e-13	8.43322e-11
Q9JHJ0	0.00126834	0.00543725
Q9JHQ5	0.00275318	0.0102491
Q9JHS4	0.00336343	0.012037
Q9JHS9	0.00822919	0.0250391
Q9JHU9	1.6404e-07	4.20201e-06
Q9JI10	0.0157224	0.0420775
Q9JI11	1.50303e-05	0.00015171
Q9JIF0	0.000322423	0.00178933
Q9JIH2	0.00568162	0.0186388
Q9JII6	1.29937e-05	0.000134597
Q9JIK5	0.00039489	0.00211912
Q9JIL4	0.000741139	0.00353571
Q9JIQ3	0.000520994	0.00264051
Q9JIX8	0.000155543	0.000987572
Q9JIZ0	7.3422e-05	0.000536982
Q9JJD0	0.0118894	0.0338209
Q9JJH1	0.00773384	0.0239096
Q9JJN5	0.000375526	0.00204651
Q9JJU8	0.000140748	0.000905802
Q9JJX6	0.000838244	0.00388866
Q9JK38	0.0160757	0.0428905
Q9JK53	0.00761877	0.023647
Q9JK81	0.000783633	0.00368102
Q9JKB1	3.65261e-08	1.17244e-06
Q9JKB3	0.00429052	0.0145917
Q9JKF1	3.29496e-07	7.22945e-06
Q9JKL4	0.00363449	0.0128001
Q9JKV1	0.0113842	0.032688
Q9JKV5	0.0154959	0.0415782
Q9JL26	7.00635e-05	0.00051825
Q9JL35	0.0034044	0.0121502
Q9JLB0	4.29192e-07	8.9272e-06
Q9JLF6	4.97139e-08	1.52066e-06
Q9JLI8	4.68857e-06	5.87483e-05
Q9JLJ2	1.65655e-05	0.00016152
Q9JLQ0	2.19353e-05	0.000204762
Q9JLT4	0.0117862	0.0336175
Q9JLZ6	2.55198e-05	0.000232404
Q9JM14	0.000503743	0.0025681
Q9JM62	0.0121618	0.0344639
Q9JM76	0.00169147	0.00690396
Q9JMD0	0.00165131	0.00675595
Q9JMG1	0.00257344	0.009683
Q9JMG7	0.00954216	0.0281411
Q9JMH9	0.0116464	0.0333486
Q9QUI0	0.00929752	0.0274926
Q9QUM0	0.00347501	0.0123345
Q9QUM9	0.000136368	0.00088418
Q9QUR7	4.11201e-06	5.30582e-05
Q9QVY8	0.0144165	0.0393314
Q9QWK4	0.0137538	0.0378735
Q9QWR8	0.0165064	0.0438821
Q9QWT9	1.68639e-05	0.00016331
Q9QX15	0.00743116	0.0231528
Q9QX47	5.85404e-06	7.00739e-05
Q9QXA5	0.0022384	0.00866048
Q9QXC1	8.31989e-11	6.55507e-09
Q9QXD1	1.5371e-06	2.40028e-05
Q9QXE0	0.00351258	0.0124424
Q9QXG4	0.00103524	0.00464473
Q9QXL2	0.000567918	0.00283959
Q9QXS1	7.56133e-13	1.40425e-10
Q9QXX4	0.00395376	0.013665
Q9QXY6	8.78997e-11	6.82207e-09
Q9QXY9	0.0192127	0.0496058
Q9QXZ6	0.0135485	0.0375146
Q9QY24	0.000405962	0.00216467
Q9QYF9	0.00848545	0.0256686
Q9QYI4	0.00106664	0.0047366
Q9QZ06	0.0168716	0.0446929
Q9QZ08	0.0174195	0.0458175
Q9QZ88	1.01661e-05	0.0001104
Q9QZA0	0.0036368	0.0128001
Q9QZD8	2.55697e-05	0.000232452
Q9QZE7	0.000126483	0.000831491
Q9QZF2	0.000744713	0.00354625
Q9QZM0	0.0136296	0.037671
Q9QZQ8	0.00075529	0.00358072
Q9QZS3	0.00103994	0.00465779
Q9R020	0.0034308	0.0122277
Q9R022	0.000591784	0.00293746
Q9R059	0.0019207	0.0076475
Q9R069	0.00755907	0.023495
Q9R078	0.000474867	0.00243838
Q9R0H0	1.3273e-06	2.13024e-05
Q9R0I7	0.000750232	0.003566
Q9R0L6	0.00710608	0.0223543
Q9R0M5	0.00169829	0.00692636
Q9R0P9	0.00190936	0.00760816
Q9R0Q3	0.000103628	0.000713731
Q9R0Q6	0.0135849	0.0375753
Q9R0Q9	2.41345e-05	0.000221684
Q9R0X4	0.00193565	0.00769525
Q9R111	0.00425699	0.0145252
Q9R112	0.00277426	0.0103044
Q9R182	0.00362895	0.0127936
Q9R190	1.29822e-05	0.000134597
Q9R1C7	8.3152e-05	0.000595579
Q9R1J0	0.000905417	0.00413723
Q9R1P0	2.90283e-05	0.000254978
Q9R1P4	0.000859406	0.0039618
Q9R1Q7	0.000532146	0.00268534
Q9R1Q9	0.000620069	0.00304472
Q9R1T2	4.6967e-07	9.50305e-06
Q9R1T4	4.51778e-05	0.000366927
Q9R233	2.09845e-06	3.12663e-05
Q9WTK5	0.00253663	0.00958609
Q9WTP6	3.16564e-05	0.000274355
Q9WTP7	0.00654456	0.0209684
Q9WTQ5	5.52201e-06	6.74048e-05
Q9WTR5	0.00436632	0.0147914
Q9WU28	0.0034443	0.0122506
Q9WU78	4.45337e-08	1.39503e-06
Q9WUB3	0.00116391	0.00506469
Q9WUD1	4.55094e-05	0.000368612
Q9WUL7	0.000332922	0.00183974
Q9WUM3	0.000641022	0.00312987
Q9WUR9	0.0127433	0.0356839
Q9WUU7	4.21347e-07	8.83469e-06
Q9WUZ9	0.010779	0.0311221
Q9WV02	0.000845577	0.00391192
Q9WV03	0.000313756	0.00175622
Q9WV32	1.14271e-16	1.18842e-13
Q9WV54	0.000561814	0.00281448
Q9WV55	0.019369	0.0498855
Q9WV68	0.000867606	0.00398899
Q9WV69	1.167e-05	0.000122843
Q9WV98	5.71729e-09	2.43688e-07
Q9WVA2	0.000293175	0.00165527
Q9WVA3	1.97847e-05	0.000187396
Q9WVA4	1.01811e-07	2.75739e-06
Q9WVB0	0.00233974	0.00900566
Q9WVE8	0.0124301	0.0350525
Q9WVH9	9.06697e-06	9.98903e-05
Q9WVJ2	0.00762504	0.023647
Q9WVJ3	0.0142405	0.0389946
Q9WVK4	0.00101192	0.00455979
Q9WVL0	0.000253496	0.0014679
Q9WVM8	0.000786072	0.00368582
Q9Z0E6	3.99804e-09	1.80781e-07
Q9Z0J0	1.48379e-07	3.81965e-06
Q9Z0K8	0.00114277	0.00501045
Q9Z0L8	0.00593042	0.0193707
Q9Z0M5	0.0059683	0.0194212
Q9Z0M6	0.00873471	0.0262546
Q9Z0N1	0.000238817	0.00140163
Q9Z0P5	0.00010012	0.000697886
Q9Z0R6	0.00787102	0.0242443
Q9Z0S1	0.000554644	0.00278931
Q9Z0U1	4.01744e-05	0.000333717
Q9Z0W3	0.0181721	0.0473184
Q9Z0X1	0.000301568	0.00169776
Q9Z126	0.000235133	0.0013847
Q9Z172	0.00993053	0.0290595
Q9Z1D1	0.0173501	0.0457044
Q9Z1F9	0.011686	0.0334436
Q9Z1K5	4.76268e-06	5.93908e-05
Q9Z1M8	0.000187936	0.00114838
Q9Z1N5	0.00914943	0.0271714
Q9Z1Q5	1.00685e-07	2.74116e-06
Q9Z1Q9	1.64414e-05	0.000161008
Q9Z1X4	0.00223647	0.00865944
Q9Z204	2.53402e-07	5.85639e-06
Q9Z224	0.00199634	0.00789426
Q9Z2B9	0.00299477	0.0109436
Q9Z2D6	2.3391e-05	0.000215662
Q9Z2E1	0.0036217	0.0127767
Q9Z2G9	9.58753e-05	0.000671903
Q9Z2I0	0.000440463	0.00230888
Q9Z2I8	0.000514631	0.00261336
Q9Z2I9	1.9814e-07	4.79222e-06
Q9Z2M7	0.00563706	0.0185055
Q9Z2U0	2.11491e-06	3.14215e-05
Q9Z2U1	5.20319e-06	6.39636e-05
Q9Z2V4	3.16246e-07	7.05785e-06
Q9Z2X1	3.25648e-07	7.20582e-06
Q9Z2X2	0.0143969	0.0392987
Q9Z2Z6	2.47616e-06	3.55692e-05
Q9Z315	0.000371071	0.00202686
A1L314	0.0133489	0.0370803
A2A690	0.00369024	0.012957
B2RPV6	0.00156272	0.00645446
O54786	3.31923e-07	7.2521e-06
O88455	0.00256868	0.00967477
P07091	3.89064e-05	0.000325786
P09541	0.00214618	0.00835801
P14901	0.000208991	0.00125927
P16330	1.70588e-11	1.77411e-09
P20491	0.00328513	0.0118182
P21550	0.000413153	0.00219448
P24063	0.000173432	0.001071
P32037	0.00437237	0.0147927
P52431	0.00360592	0.0127383
P68369	0.000878745	0.00402597
P68404	2.37425e-05	0.000218515
P70227	2.26716e-05	0.000210702
P97376	3.97219e-05	0.000331548
Q00560	0.00696753	0.0220518
Q06335	0.00147699	0.00613938
Q60790	0.0115504	0.0330922
Q61881	0.00235584	0.00904085
Q62036	0.00144656	0.00604187
Q62203	0.00102276	0.00460066
Q6P2B1	0.00321167	0.0116219
Q6ZQ06	0.00106567	0.00473631
Q7M6Z4	0.0128664	0.0359291
Q7TNP2	0.00235456	0.00904085
Q7TQD2	0.00737042	0.0230096
Q7TSI3	2.01539e-05	0.000190201
Q8BG81	0.012343	0.0348445
Q8BHL8	0.000181834	0.00111765
Q8BVF2	0.00296928	0.0108811
Q8BWU5	1.63901e-05	0.000160809
Q8C050	0.0146163	0.0396868
Q8C6K9	0.0144579	0.0394236
Q8CAS9	1.21133e-05	0.000126995
Q8CF94	0.00125601	0.00539327
Q8CFI2	0.00861605	0.0259872
Q8CG47	0.00122531	0.0052789
Q8CGC6	0.0025178	0.00952185
Q8K0D2	3.85496e-05	0.000323858
Q8K3A9	0.015271	0.0411021
Q8K3K8	0.019322	0.0498138
Q8R0F6	0.000160008	0.00101012
Q8R0G9	5.38422e-05	0.000421656
Q8R4Y4	0.000308372	0.00172795
Q8VBT6	0.00337197	0.012051
Q8VCC1	1.36805e-09	7.05323e-08
Q8VE99	8.80681e-05	0.000625621
Q91VM5	0.00280627	0.0103788
Q91WM3	2.34349e-06	3.40395e-05
Q91YT7	0.000153256	0.00097663
Q9D0T1	1.03716e-05	0.000112126
Q9D115	0.0045307	0.0152169
Q9D289	0.000563194	0.00281868
Q9D937	0.00282467	0.010432
Q9DCG2	0.00506664	0.0168329
Q9ES52	3.82744e-05	0.000322572
Q9JJZ2	0.000167305	0.00104691
Q9JLV6	3.42287e-07	7.41515e-06
Q9QWY8	0.00938065	0.0276998
Q9QXN0	0.00713903	0.0224443
Q9QYB8	0.000821379	0.00382721
Q9R0Q1	5.57088e-05	0.000432329
Q9WVG6	0.00608683	0.0197575
Q9Z0F8	0.00986698	0.0289084
Q9Z1K6	0.00771893	0.0238777
A4Q9F0	0.00714824	0.0224597
A6H8H2	0.000100442	0.000698466
G3X982	4.65387e-05	0.000376362
O35490	5.85496e-06	7.00739e-05
O35660	0.00110418	0.00487807
O54754	0.00014677	0.000942229
P19639	0.010147	0.0296428
P33267	0.00816046	0.0248882
P58058	0.00427956	0.0145807
P70694	0.0145878	0.0396651
Q0VBL3	0.0145584	0.0396441
Q1ERP8	0.00108617	0.00480689
Q3UIZ8	1.83877e-13	4.15721e-11
Q61009	0.0121723	0.034475
Q7TSH2	0.00320633	0.0116188
Q8BLN5	0.000263977	0.00151678
Q8K3K7	0.00405317	0.0139395
Q8R0W0	0.00737193	0.0230096
Q8VCU1	0.000341219	0.00188159
Q923B6	0.000108671	0.000742561
Q9D1G2	0.00604047	0.0196315
Q9D4H2	0.00385027	0.0133833
Q9DBX2	0.000456978	0.00236211
Q9JHU2	0.0172115	0.0454314
Q9JK92	0.0037649	0.0131544
Q9Z239	0.000758456	0.00358869
A2AKQ8	0.00105708	0.0047102
O09161	0.00321023	0.0116219
O09165	0.0132444	0.0368293
P00687	0.00994199	0.0290767
P12804	0.00896672	0.0268125
P19123	0.000138297	0.000894458
P47739	0.00716792	0.022508
P97346	0.00790835	0.0243334
Q3UFY4	0.00331246	0.0118956
Q4U2R1	0.00154657	0.00640096
Q5DTX6	0.0103363	0.0300608
Q62059	0.00739178	0.0230577
Q62181	6.04087e-05	0.000460939
Q71FD7	0.000139737	0.000900413
Q7TQ48	0.0148297	0.040122
Q80W49	0.0124683	0.0351028
[truncated: 24 more rows]

## Sheet: SigProtein-Organ-directionality
UniProt Accession	Kidney	Spleen	Liver	Lung	SkeletalMuscle	Testis	Heart
A2A5R2		Up			Down
A2A9C3	Down
A2ASQ1	Up	Up		Up
A3KGB4			Up	Up
A6X935	Up	Up	Up	Up	Down	Up	Up
A6X942	Down
B2RXR6	Up	Down		Up
B2RXS4		Up			Down
B5X0G2			Down
B8JKV0	Down
C0HKD8		Down
D0QMC3	Up	Down		Up
D3YXK2		Down
D3Z6Q9			Up	Up		Up
D3Z7P3		Down		Up			Up
E9PYH6	Up
E9Q394	Up	Up
E9Q414	Up	Up		Up
E9Q5C9		Down
E9Q7E2	Up
E9Q7G0	Up	Down
E9Q912			Up		Down
E9Q9D5	Up
E9QA62	Down					Up
G3X9J0	Down
G5E897	Up	Up		Down
O08529	Up					Up
O08532	Up			Down
O08539	Up	Down	Up		Up
O08547		Down			Up
O08553	Up		Up	Down	Up
O08573	Down	Down	Up
O08583	Up	Down		Up		Down	Up
O08585		Down			Up		Up
O08638		Down
O08677	Up	Up		Up		Up
O08692	Up		Up
O08738	Up	Down
O08749		Down	Down
O08784	Up	Down
O08788		Down
O08807	Up	Up	Up
O08808	Up		Up		Up
O08810	Up	Down
O08915		Down	Up
O08917	Up		Up
O08992	Up	Up		Up			Up
O09012		Down
O09043		Down
O09061	Up	Down					Down
O09111	Down	Down	Down
O09131	Up	Down			Up
O09159	Up	Up	Up	Up			Up
O09164	Up	Up	Up				Up
O09174	Down
O35114	Up					Up
O35127		Down
O35129	Down	Down	Down		Down
O35206	Up	Up		Up	Down
O35215					Up
O35286		Down	Up				Up
O35295		Down
O35326	Up	Down		Up
O35343
O35350	Up		Up				Down
O35381	Up	Down
O35405	Up	Down	Up	Up
O35488	Down
O35551	Down	Up
O35604	Up	Up
O35639	Up	Down	Up			Up
O35678			Down
O35683	Down		Down
O35685		Down			Up
O35704				Down
O35728	Up		Down
O35744	Up		Up	Up			Up
O35841		Down				Down
O35855	Down	Down		Up
O35857	Down				Down
O35887	Up		Up		Up
O35892	Up	Down		Up
O35945	Up
O35955	Up	Down	Up	Up
O35988	Up	Up	Up
O54782	Up	Down
O54824	Up	Down	Up	Up
O54833			Up
O54865	Up	Up	Up	Down
O54879	Up
O54941	Up	Down
O54950							Up
O54962	Up
O55013		Down
O55022			Down			Up
O55023	Up	Down			Up
O55098		Down		Up
O55101		Down		Up
O55102	Up	Down
O55125	Down	Down	Down
O55131	Up	Down	Up		Down
O55135	Up	Down			Down	Down
O55137			Down
O55142		Down
O55143	Down		Up		Up
O55201		Down
O55229	Down	Up
O55234			Down
O70133		Down			Down
O70139	Up	Down					Up
O70145	Down	Down	Up	Up
O70172	Up	Down
O70250	Down			Up
O70251	Up			Up
O70252			Up			Down	Up
O70305
O70318	Up	Down
O70362	Up	Up	Up
O70370	Up			Up
O70400	Up						Up
O70404		Down
O70433	Up	Up
O70435	Up	Down		Up
O70439		Down	Up				Up
O70451						Up
O70456	Up
O70492	Down			Up			Up
O70493			Up	Down
O70566	Up	Up
O70570	Up
O88271		Down
O88291		Up
O88322	Up	Up		Down
O88342	Up	Down	Up	Up		Up
O88428	Down			Up
O88456	Up		Up		Up
O88569		Down
O88668	Up			Up
O88696	Down	Down	Down	Up
O88712		Down	Up		Up
O88792			Down			Up
O88947	Down	Up
O89017	Up		Up	Up
O89020	Up	Up
O89053	Up	Down	Up	Up		Up
O89086	Up		Up				Up
O89100	Up	Down		Up
O89110	Up
O89112	Up	Down
P00329	Down	Down			Up	Up	Up
P00493	Up			Up			Up
P00920	Down	Up	Down	Down	Up		Down
P01027	Up	Up	Up	Up	Up	Up
P01029	Up	Up	Up	Up		Up	Up
P01592	Up		Up	Up			Up
P01629	Up			Up
P01631	Up	Up	Up	Up	Up	Up	Up
P01634	Up		Up	Up			Up
P01635	Up	Up	Up	Up
P01636	Up		Up	Up
P01638	Up			Up
P01642	Up	Up	Up	Up		Up	Up
P01644	Up		Up	Up	Up
P01654	Up	Up	Up	Up			Up
P01786	Up	Up	Up	Up
P01831	Up	Down		Up
P01837	Up	Up	Up	Up	Up	Up	Up
P01864	Up	Up	Up	Up	Up
P01872	Up	Up	Up	Up	Up	Up	Up
P01878	Up	Up	Up	Up		Up	Up
P01898	Up	Up	Up
P01899	Up	Down	Up	Up
P01901	Up	Down	Up
P01902	Up	Up		Up
P01942			Down	Down		Up
P02463	Up			Up		Up	Down
P02468	Up	Up				Up
P02469	Up	Up	Up	Down
P03893	Down
P03953	Up	Up	Up		Up	Up
P03958	Up	Down		Up
P03987							Down
P04104	Up	Up
P04117		Up	Up
P04186	Up	Up	Up	Up	Up	Up
P04223				Up
P04441	Up	Down	Up	Up
P04919	Down		Down	Down			Down
P04939	Up	Up	Down
P04945	Up	Up	Up	Up	Up		Up
P05201			Up	Up		Down
P05202	Down	Down	Down	Up	Up
P05622	Up
P06330	Up	Up	Up	Up	Up	Up
P06683	Up	Up		Up		Up
P06684	Up	Up	Up	Up
P06728	Up	Up	Up	Up	Up	Up	Up
P06797	Up		Up	Up	Up
P06800	Up	Down	Up	Up
P06801	Down		Down
P06909	Up	Up	Up	Up	Up	Up	Up
P07214	Up	Up
P07309	Up	Up
P07356	Up		Up	Down			Up
P07361	Up	Up	Up	Up
P07724	Up	Up
P07758		Up	Down	Down
P07759		Up	Down	Down	Down	Down	Down
P07901	Down	Down	Down				Up
P08032	Down	Up	Down	Down			Down
P08071	Up			Up	Up
P08113	Up		Up	Up	Up
P08226	Up	Up	Up	Up	Up	Up	Up
P08249	Down	Down	Down
P08607	Up	Up	Up	Up
P08775		Down
P08905	Up	Down	Up
P09055	Up		Up				Up
P09103	Down				Up		Up
P09405	Up	Down
P09411	Down	Down		Up
P09470	Down	Up
P09528	Up		Up	Up	Up	Up
P09671		Down
P09813	Up	Up	Up	Up	Up	Up
P0C0A3	Up	Up
P0C0S6	Up	Down
P0DOV1	Up			Up
P10107	Up		Up				Up
P10493	Up	Up	Up		Down	Up
P10605	Up		Up	Up	Up	Up	Up
P10639					Up
P10648	Up
P10711		Down
P10810	Up	Up
P10852	Down		Up				Up
P11031	Up	Down		Up
P11087	Up			Down	Down
P11103	Up	Down					Down
P11152		Up		Up
P11276	Up	Up	Up
P11438	Up		Up	Up	Up		Up
P11499	Down	Down	Down
P11589	Up	Up	Down
P11672	Up		Up	Up		Up
P11679	Up		Up
P11688	Up	Up
P11859	Up	Up	Up	Up
P11862	Down
P11930	Down	Up
P12023	Up
P12246	Up	Up	Up	Up			Up
P12710			Down
P12787	Down	Down	Down	Up
P12970		Down		Up
P13439		Down	Up
P13597	Up	Up	Up				Up
P13634		Up	Down	Down		Up
P13707	Down		Down
P14069	Up				Up
P14106	Up	Up	Up	Up			Up
P14131		Down		Up
P14148		Down		Up
P14152	Down	Down	Down
P14211		Down	Up
P14246	Down		Down
P14426				Up
P14434	Up	Down	Up	Up		Up
P14483	Up	Down
P14602	Up	Up		Down
P14733	Up	Down			Up	Up
P14824	Up	Down
P14847	Up	Up
P15105	Down		Down		Up		Down
P15116	Up
P15327	Down		Down	Down
P15379	Up	Down
P15508	Down	Up	Down	Down	Up		Down
P15626		Up	Up	Up	Up
P16015			Down
P16045	Up	Up
P16110	Up	Up	Up	Up			Up
P16125	Down	Down	Up
P16294	Up	Up	Up
P16301	Up	Up
P16331	Down
P16332	Down	Up
P16460	Down	Down	Down	Up		Down
P16546							Up
P16675	Up	Down	Up	Up		Up	Up
P17047	Up	Up		Up	Down
P17156		Down		Up	Up
P17182		Down		Up
P17439	Up	Up
P17563	Down			Down
P17665	Down	Down					Down
P17710			Up	Up
P17879	Down		Down	Down	Down
P17918	Up			Up
P17932	Up		Up
P18242	Up		Up	Up			Up
P18468	Up			Up
P18525	Up	Up	Down			Up
P19221	Up	Up	Up	Up	Up	Up
P19253	Down	Down		Up
P19258							Down
P19324	Up	Up	Up	Down
P19536	Down	Down
P19783	Down	Down	Down	Up		Down
P19788				Up
P19973	Up	Down		Up
P20029			Up	Up	Up		Up
P20060	Up	Down	Up	Up		Up
P20065	Up	Down	Up				Up
P20152	Up		Up		Up	Up	Up
P20852			Down	Up
P20918	Up	Up	Up		Up	Up
P21107		Down					Up
P21279		Up		Down
P21460	Up			Up	Up
P21614	Up	Up	Up			Up
P21619	Up	Down				Up
P21956	Up	Up		Up		Up	Up
P21958	Up	Down		Up
P21981	Up		Up		Up
P22599	Up	Up
P23116		Down		Up
P23198	Up	Down	Up
P23475			Up
P23953	Up	Up				Up
P24270	Down		Down
P24369			Up	Up	Up
P24452	Up	Down	Up	Up			Up
P24456
P24527	Up	Down
P24549	Up	Up	Down		Up
P24638	Up	Up	Up
P25444		Down		Up		Down
P25911	Up			Down
P25976	Up	Down				Down
P26040		Down	Up
P26041	Up	Down	Up			Up
P26043	Down	Down
P26150	Down		Down
P26262		Up	Down
P26350		Down			Up	Up	Up
P26369		Down
P26516		Down
P26645	Up	Down	Up			Up
P27546	Up	Down			Up
P27612		Down
P27659		Down
P27773			Up		Up		Up
P28063	Up	Down	Up	Up	Up
P28076	Up	Down	Up	Up
P28078	Up	Down		Up
P28271	Down	Up	Down
P28352	Up	Down	Up	Up
P28474		Down				Up
P28653	Up	Up	Up			Up	Up
P28654	Up	Up	Up	Down		Up
P28659		Down		Up
P28661	Up	Up
P28665	Up	Up					Down
P28667	Up	Down				Up
P28843		Down	Down	Down		Up
P28867	Up	Down		Up
P29341	Down					Down	Up
P29351	Up	Down	Up	Up
P29391	Up		Up	Up	Up	Up	Up
P29416	Up		Up	Up
P29452	Up			Up
P29533	Up	Up				Down
P29699	Up	Up			Up	Up
P29758	Down		Down	Down
P29788	Up	Up	Up	Up			Up
P30115							Up
P30355	Up	Down		Up
P30412		Up	Up
P30416	Down	Down
P30681	Up	Down	Up				Up
P31001	Up		Up			Up
P31324		Up
P31428		Up	Up
P31532	Up	Up					Up
P31938	Up	Down	Up
P31996	Up	Down		Up
P32020	Down	Down	Down	Up
P32067	Up	Down
P32261	Up	Up				Up
P32883						Up
P33622	Up	Up		Up
P34022	Up	Down
P34928	Up	Up
P35123		Down
P35279							Up
P35282		Down	Up		Up
P35441	Up	Up	Up	Up	Up	Down
P35486	Down	Down
P35505	Down	Up
P35550		Down		Up
P35700	Down					Down
P35762		Up					Up
P35802	Down
P35821	Up		Up	Up
P35980		Down				Down
P36371	Up	Down	Up	Up
P36552	Down						Up
P37040	Down		Up				Up
P37804	Up		Up		Up
P38647	Down	Down	Down
P39039	Up
P39061	Up	Up	Up	Up	Down	Up
P39749	Up			Up
P39876		Up		Up
P40124	Up	Down	Up	Up
P40142	Up	Down		Up		Up
P40237	Up
P40630		Down
P40936	Down		Down		Up
P41105		Down			Up
P41216	Down		Down		Down
P41241	Up	Down
P41317	Up		Up
P42125	Down	Down	Down
P42225	Up		Up	Up
P42227	Up		Up
P42925	Down
P42932	Down	Down	Down
P43025	Up	Up
P43274		Down
P43275		Down		Up			Up
P43276		Down			Down	Down
P43277	Up	Down		Up
P43406	Up	Up
P45376	Down	Down	Up		Up
P45377	Up	Up			Down
P45700		Up
P45878		Up	Up		Up
P45952	Down	Down	Down
P46412	Up	Up
P46414	Up	Down			Up
P46460			Up		Up
P46467		Down
P46471					Down
P46664	Up			Up			Up
P47199	Down		Down		Down
P47226	Up	Down
P47740	Down		Down
P47753	Up	Down					Down
P47754	Up		Up
P47757	Up	Down	Up
P47911		Down
P47915		Down
P47934	Down		Down
P47962		Down		Up
P48428		Down				Up
P48453	Down	Down
P48678	Up		Up		Up	Up	Up
P48758	Up
P48771	Down	Down	Down	Up
P48774		Up	Up
P48962	Down	Down		Up	Down	Up
P49182	Up	Up	Up		Up	Up
P49312	Up		Up
P49443		Down
P49586		Up
P49698
P49710	Up	Down	Up	Up			Up
P49813		Up		Down
P49817		Down	Up
P49935			Up	Up		Up	Up
P50136	Down					Down
P50171	Down	Up
P50247	Down	Down	Down		Up
P50285	Down			Down			Up
P50295	Down	Up
P50396		Down	Up
P50427	Up	Up
P50429	Up	Down
P50431			Down		Down
P50516	Down		Up	Up
P50518	Down	Down	Up
P50543	Up		Up
P50544	Down		Down
P50580	Up	Down		Up			Up
P51125	Up	Down			Up
P51174	Down	Down	Down
P51432		Up
P51437	Up	Up	Up
P51655			Up
P51658	Down
P51660	Down		Down		Down
P51807	Up
P51855	Down		Up
P51859		Down			Up
P51863	Down	Down		Up
P51885	Up		Up		Up	Up	Up
P52196	Down		Down
P52480	Up		Up	Up
P52503		Down
P52623		Down
P52760				Up	Up
P52825	Down		Down	Up	Down
P53657			Down	Down			Down
P53762		Up
P53808	Down
P53986	Down
P54116	Up				Up
P54320	Up	Up	Up	Up		Down
P54728		Down
P54731		Down	Up			Down	Up
P54775					Down
P54822		Down			Up
P54823		Down
P54869			Down	Up
P54923	Up		Up	Up
P55012	Down				Up
P55194	Up	Down
P55258		Down				Up	Down
P55264							Up
P56135	Down		Down		Down		Down
P56379		Down	Down			Up
P56382	Down	Down	Down
P56389			Up
P56391	Down	Down
P56392	Down
P56480	Down		Down	Up
P56528		Down
P56959		Down	Up
P57759		Down	Up	Up		Down
P57776		Down
P57780	Up		Up		Up		Up
P57784	Up	Down
P58044			Up	Up		Down
P58137	Down
P58252		Down	Up	Up	Up
P58281	Down		Down
P58404		Down
P58735	Down
P58774						Up	Up
P59017		Down
P59114	Up	Down
P59708		Down
P59999	Up	Down	Up	Up
P60122		Down				Down
P60229		Down		Up	Down
P60334	Down
P60335		Down			Up
P60824	Up		Up				Up
P60867		Down			Up
P61028	Up	Down				Up
P61082		Down			Up		Up
P61089		Down	Up			Down
P61161	Up	Down	Up	Up
P61166	Up
P61226	Up	Up
P61255		Down
P61327			Up
P61358		Down		Up
P61458		Down		Up
P61620		Down
P61804		Down
P61922	Down	Up	Down				Up
P61924		Down
P61939	Up	Up		Up
P61957	Up	Down			Up
P61961					Down	Down
P61979	Up	Down	Up		Up
P62071		Down			Up
P62075	Down					Down
P62077
P62137	Up	Down					Up
P62242		Down		Up
P62245		Down		Up
P62259		Down	Up
P62264		Down		Up
P62267		Down			Down
P62270		Down
P62274		Down				Down
P62281		Down
P62307	Up	Down				Up
P62309		Down	Up		Up		Down
P62311	Up	Down	Up
P62313	Up	Down					Up
P62317	Up	Down	Up	Up
P62500	Up		Down
P62702		Down			Up
P62737					Down
P62751		Down
P62754		Down
P62774		Down
P62827	Up	Down					Down
P62852		Down		Up		Down
P62858				Up
P62869		Down	Up		Up		Up
P62876				Up
P62900		Down
P62911		Up				Down
P62915	Down					Down
P62960					Up		Up
P62996	Up	Down		Up		Down
P63005	Up	Down			Up
P63017	Down	Down	Down
P63037	Down	Down					Up
P63038	Down	Down	Down
P63082				Up
P63087		Down					Up
P63101	Up	Down	Up		Up
P63158	Up	Down			Up	Up	Up
P63163	Up	Down
P63168	Up		Down
P63321	Down
P63323					Up	Down	Down
P63328		Down				Up
P67778	Down		Down
P67871		Down
P67984		Down		Up
P68037	Up	Down	Up		Down
P68040		Down		Up
P68254	Up	Down
P68368	Down			Up	Up
P68372		Down			Up		Up
P68510	Up	Down			Up	Up
P70168	Up	Down	Up
P70202	Up
P70245		Down
P70268	Up
P70274	Up	Up	Up
P70279		Down
P70290	Down	Up		Down			Down
P70303		Down
P70315		Down		Up
P70372		Down	Up		Up
P70389	Up	Up	Up				Down
P70403					Up
P70404	Down	Down
P70419	Down
P70429	Up	Down
P70441		Down
P70452		Down		Up
P70460	Up	Down					Up
P70671		Up
P70697		Up
P70699	Up	Up
P80313		Down
P80314		Down	Down
P80315		Down	Down				Down
P80316		Down	Down
P80317		Down		Up
P82198	Up	Up	Up			Up
P83882		Down				Up
P83887		Down	Up	Up
P83917	Up	Down	Up
P83940		Down
P84089	Up	Down
P84091		Down				Up
P84096	Up	Down	Up
P84099		Down
P84104	Up	Down
P97290	Up	Up	Up	Up
P97298	Up	Up	Up	Up
P97314							Down
P97315	Up				Up		Up
P97333	Up	Up
P97351		Down		Up
P97355		Down					Up
P97366	Up
P97371	Up	Down	Up	Up
P97372	Up	Down	Up	Up
P97384		Down
P97429	Up	Down			Up		Up
P97434	Up	Up	Up
P97447		Down	Up				Up
P97449			Up				Up
P97450			Down				Up
P97461		Down
P97494	Down		Down				Down
P97742	Down	Up
P97765		Down					Up
P97797	Up	Down
P97807	Down	Down			Down		Down
P97821	Up		Up				Up
P97822	Up	Down	Up	Up
P97823	Down	Down			Up
P97872	Down
P97927		Up		Down
P97930		Up		Up
P98078		Up	Up				Up
P98192	Down
P98197	Down
P99024	Up		Up
P99026
P99027				Up	Up
P99029	Down	Up		Up
Q00422		Down	Up
Q00519	Up	Up		Up
Q00612	Up		Up	Up
Q00623	Up	Up			Up
Q00724	Up	Up
Q00897	Up	Up		Down
Q00915	Up	Up	Up	Down
Q00PI9		Down	Up
Q01147	Up	Down	Up
Q01279	Up	Up	Up
Q01339	Up	Up	Up	Up	Up		Up
Q01730	Up	Up	Up		Down
Q02105	Up		Up	Up
Q02248		Down
Q02357	Down	Up	Down	Down			Down
Q02496	Up
Q02788	Up	Up	Up			Up
Q02819							Up
Q03265	Down	Down	Down		Down
Q03734	Up	Up	Up	Up			Up
Q04207	Up			Up
Q04447	Up		Up				Up
Q04750		Down
Q04857	Up	Up	Up			Up	Up
Q05020				Down			Up
Q05117	Up	Up
Q05144	Up		Up	Up
Q05186	Up	Up
Q05512
Q05793	Up	Up	Up			Up	Up
Q05816	Up		Up
Q05920	Down		Down
Q05BC3	Up				Up
Q06185	Down	Down	Down	Up
Q06318	Up						Up
Q06770	Up	Up			Up
Q06890	Up	Up	Up	Up	Up	Up	Up
Q07076		Down					Up
Q07235	Up	Up		Up
Q07417	Down	Down	Down	Up			Down
Q07456	Up	Up	Up	Up		Up	Up
Q07797	Up	Up	Up	Up
Q07813	Up	Down	Up	Up
Q08091	Up			Down	Up		Down
Q08093	Up	Down
Q08761	Up	Up		Up
Q08879	Up	Up	Up
Q09014	Up	Down
Q14DH7	Down		Down
Q1HFZ0		Down	Up
Q2KN98	Up	Up
Q3TBD2	Up	Down		Up
Q3TCN2	Up			Up
Q3TDN2							Up
Q3TDQ1	Down	Down
Q3TEA8		Down
Q3TGF2		Down		Up
Q3THE2	Up		Up				Up
Q3THS6	Down	Down		Up
Q3TIU4		Down
Q3TJD7	Up			Up	Down
Q3TL44	Down	Up		Up
Q3TLH4		Down
Q3TLP5	Down
Q3TMH2	Down	Up		Down
Q3TNA1	Down		Up
Q3TQB2						Up
Q3TW96	Up	Down	Up		Down		Up
Q3TWW8		Down		Up
Q3TYS2	Up		Up
Q3U0V1		Down
Q3U1F9		Down
Q3U1J4		Down				Down
Q3U1Z5	Up	Down	Up
Q3U7R1	Up		Up
Q3U962	Up
Q3U9G9		Down		Up
Q3UDW8			Up			Up
Q3UEB3	Up	Down	Up
Q3UEG6	Down
Q3UGR5					Down		Up
Q3UGS4	Up		Up
Q3UIA2	Up	Down
Q3UIL6	Down		Down
Q3UIR3	Up		Up	Up
Q3UJU9	Down	Up	Down
Q3ULD5	Down		Down
Q3ULJ0		Down			Up
Q3ULW8	Up		Up	Up	Down
Q3UMT1	Up			Up
Q3UMY5		Down			Up
Q3UNX5	Down		Down
Q3UQ28	Up	Up					Down
Q3UQ44						Down
Q3UQA7	Up	Down	Up
Q3URE1	Down		Down
Q3UTJ2	Up	Down	Up				Up
Q3UW53	Up		Up	Up
Q3UZ39	Up	Down
Q3UZA1		Down
Q3UZZ6	Down			Up
Q3V3R1	Up			Up
Q4KML4	Up	Down	Up	Up
Q4PJX1	Down			Up
Q4VAA2		Down				Down	Up
Q4VAE3	Down	Up			Down
Q4VBE4	Up	Up
Q501J2	Down
Q501J6	Up	Down	Up
Q569Z6	Up	Down
Q571I9		Down					Down
Q5EG47		Down	Up
Q5FW60	Up	Up		Up	Up	Up
Q5M8N4	Down
Q5SSH7				Down
Q5SSK3	Down						Up
Q5SSZ5	Up
Q5SUF2		Down
Q5SUR0	Up	Down	Up
Q5SVR0	Down	Up
Q5SW19	Down		Down	Up
Q5SX39	Up
Q5SXY1	Up	Down		Up
Q5U430	Down						Up
Q5U458	Down	Down
Q5U5V2	Down
Q5YD48			Down
Q60590	Up	Up	Up	Up		Up	Up
Q60605	Up		Up				Up
Q60631	Up	Down		Up	Up	Up
Q60648	Up	Down		Up
Q60668	Up	Down			Up
Q60676		Up
Q60692		Down			Up
Q60710	Up	Down	Up	Up
Q60715		Down
Q60738	Down
Q60749	Up	Down
Q60759	Down		Down
Q60766		Down	Up	Up			Up
Q60847	Up	Up				Up
Q60854	Up	Down	Up		Up
Q60855	Up		Up
Q60864		Down
Q60866			Up
Q60902	Up		Up
Q60953	Up	Down	Up	Up
Q60963	Up	Up
Q60973	Up	Down	Up
Q60991	Down
Q60994	Up				Up
Q61001	Up			Up	Down	Up
Q61024	Up	Up	Up
Q61029	Up	Down
Q61033	Up
Q61074	Up	Down
Q61081		Down
Q61129	Up	Up	Up	Up		Up
Q61147	Up	Up	Up	Up	Up	Up	Up
Q61166	Up	Down
Q61171		Up		Down			Down
Q61176	Up	Up
Q61189		Down
Q61191	Up	Down
Q61205	Up		Up
Q61207	Up			Up		Up
Q61233	Up	Down	Up	Up		Up
Q61235			Up			Up	Up
Q61239					Down
Q61247	Up	Up	Up
Q61268	Up	Up
Q61316		Down					Up
Q61335		Down
Q61387	Down						Down
Q61398		Up		Up
Q61469		Down
Q61490			Up	Down
Q61503	Up	Up
Q61510			Up	Up
Q61543							Down
Q61545		Down
Q61576	Up
Q61578	Down					Up
Q61581	Up	Up	Up
Q61599	Up	Down	Up	Up			Up
Q61656		Down	Up
Q61686	Up	Down
Q61702	Up	Up	Up	Up		Up	Up
Q61703	Up	Up	Up	Up	Up	Up
Q61704	Up	Up	Up	Up	Up	Up
Q61730		Up	Down	Down
Q61753		Down		Up	Up
Q61792	Up	Down			Down
Q61805	Up	Up		Up
Q61823		Down				Down
Q61838	Up	Up	Up		Up	Up
Q61937		Down			Down
Q62000	Up	Down		Up		Up
Q62009	Up	Up		Down
Q62048	Up		Up
Q62093		Down			Up
Q62148	Up
Q62159	Up	Up			Down
Q62188	Up	Up
Q62189		Down
Q62209			Up			Down
Q62261	Down	Down	Up				Up
Q62264			Down
Q62293	Up	Down		Up
Q62318	Up	Down	Up	Up
Q62348	Up	Down	Up		Up
Q62351		Up
Q62356	Up			Up
Q62376		Down		Up
Q62393		Down	Up	Up			Up
Q62418	Up	Down				Up
Q62419	Up		Up
Q62426	Up		Up		Up		Up
Q62433	Down					Up	Up
Q62446		Down
Q62465	Up		Up
Q62470	Up	Up		Down
Q62523	Up				Up		Up
Q63810	Up	Down			Up
Q63844	Up	Down
Q63932		Down		Up	Up		Up
Q64010		Up	Up		Down
Q64012	Up	Down
Q64191	Up			Up
Q64261		Up
Q64345	Up	Up	Up	Up
Q64378			Up
Q64433	Down	Down				Down	Down
Q64442	Down		Down
Q64449	Up	Up
Q64462	Down
Q64475	Up	Down
Q64514			Down		Up
Q64516	Down					Down
Q64669				Up	Down		Up
Q64674	Up			Up
Q64726	Up	Up	Up
Q64727	Up	Up	Up		Up	Up	Up
Q64735	Up	Down					Up
Q64FW2	Down		Down
Q66GT5			Down	Up
Q66JS6		Down			Up
Q66JZ4	Down
Q68EF0	Down					Down	Up
Q68FL6		Down		Up
Q69ZN7	Up	Down
Q69ZR2			Down			Down
Q6A028	Up	Down
Q6A068	Up	Down		Up		Down
Q6DFW4		Down		Up
Q6EDY6				Down
Q6GQT9	Down	Up
Q6NSR8		Down	Up		Up		Up
Q6NT99	Down				Down		Down
Q6NVE8	Up
Q6NZB0		Down
Q6NZC7		Down
Q6NZF1		Down
Q6P069		Down	Up			Up
Q6P1F6		Down
Q6P3D0		Down		Up	Up		Up
Q6P5F6	Up
Q6P5H2	Up
Q6P6M7		Down				Down
Q6P8X1		Down	Up
Q6PA06		Up
Q6PAR5		Up		Up
Q6PB66	Down		Down		Down
Q6PD26		Down	Down	Up
Q6PDG5		Down
Q6PDM2		Down
Q6PDN3			Up			Up
Q6PDQ2	Up		Up
Q6PE01		Down				Down
Q6PFD9	Up
Q6PFR5	Up		Down
Q6PFX9		Up
Q6PGH2		Down
Q6PGL7						Up
Q6PHN9	Up					Up
Q6PHZ2	Up	Down
Q6PIP5		Down			Up
Q6Q899	Up		Up	Up
Q6VH22	Down	Down				Down
Q6WVG3	Up	Down	Up		Down
Q6Y7W8	Up					Down
Q6ZPJ3		Up
Q6ZQ58		Down
Q6ZQI3	Down		Up	Up
Q6ZQM8	Down
Q6ZWM4	Up	Down	Up
Q6ZWN5		Down		Up
Q6ZWU9		Down
Q6ZWV7		Down				Down
Q6ZWX6		Down				Down
Q6ZWY3				Up
Q6ZWY8	Up	Down					Up
Q71RI9	Down	Down		Up
Q76MZ3	Up	Down	Up
Q78HU7		Up
Q78IK2	Down	Down	Down		Down		Down
Q78IK4	Down	Down	Down
Q78JE5	Down	Down
Q78JT3	Down	Down	Down
Q78KK3	Down
Q78PY7				Up	Up
Q791V5	Down	Down
Q7JJ13		Down
Q7M6Y3		Up	Up		Down		Up
Q7TMF3	Down		Down
Q7TMK9		Down	Up		Down
Q7TMS5	Down	Up	Down
Q7TN05	Down	Down
Q7TNC4		Down	Up
Q7TNE1	Down
Q7TNV0	Up	Down
Q7TPH6	Down					Up
Q7TPW1	Up
Q7TQH0		Down		Up
Q7TQI3			Up
Q7TSQ8		Down
Q7TT37		Up		Up
Q7TT50						Up
Q80SU7	Up		Up	Up
Q80SW1		Down					Up
Q80SY5		Down
Q80SZ7		Down				Up
Q80TI0	Down
Q80TL7						Down
Q80TY0	Up	Down	Up	Up
Q80U58			Up
Q80U93				Down		Up
Q80UG5	Up	Down
Q80VA0	Up
Q80VC9						Down
Q80VD1	Up		Up			Down
Q80VJ3	Down	Up
Q80VP1	Up	Down				Up	Up
Q80W54					Up
Q80WJ7		Down
Q80WQ2		Down
Q80WT5		Up
Q80X19	Up	Up	Up
Q80X71	Up
Q80X90							Up
Q80XN0	Down	Up	Down		Down		Up
Q80XU3		Down
Q80Y14	Down		Down	Up	Down		Up
Q80YC5	Up	Up
Q80YR5		Down
Q80ZS3	Down				Down	Up
Q810A7		Down				Down
Q8BFQ4	Up	Down
Q8BFR5	Down	Down	Down	Up
Q8BFW7	Up	Down		Down		Down
Q8BFY6
Q8BG05	Up	Down	Up
Q8BG07	Up	Down	Up	Up
Q8BG32							Up
Q8BG51	Down	Down
Q8BG67		Down
Q8BGA8	Down		Down
Q8BGB7	Up	Down					Up
Q8BGH2	Down		Down
Q8BGR9	Down	Down
Q8BGT5			Down			Down
Q8BGV3	Up
Q8BH00	Down	Down
Q8BH04			Up	Up
Q8BH15	Up
Q8BH35	Up	Up					Down
Q8BH43	Up	Down
Q8BH59	Down	Down
Q8BH60	Down		Up
Q8BH61	Up	Up		Up		Up
Q8BH95	Down	Down
Q8BH97	Up		Up				Up
Q8BHD7	Up	Down	Up
Q8BHE8	Down
Q8BHG2		Up
Q8BHG9	Up	Down
Q8BHZ0	Up
Q8BJ64	Down		Down			Up
Q8BJ71		Down	Up
Q8BJD1	Up	Up
Q8BJF9		Down
Q8BJS4	Up	Down				Up	Up
Q8BJU2		Up	Up
Q8BK48	Up		Down
Q8BK67	Up	Down
Q8BKC5	Up				Down
Q8BKG3	Up	Up
Q8BKZ9	Down		Down	Up
Q8BL66							Down
Q8BL97	Up	Down
Q8BLF1	Down				Down
Q8BMB3	Down
Q8BMF4	Down	Down			Down
Q8BMK4	Up
Q8BND5	Up	Up		Up
Q8BNU0	Up
Q8BP48		Up	Down
Q8BP92	Up		Up				Up
Q8BPB0	Up	Down					Up
Q8BPG6	Up					Up
Q8BQ30	Up	Down
Q8BQ47	Up
Q8BRN9		Down
Q8BSS9	Down					Up
Q8BSY0		Up	Up		Up	Up
Q8BTJ4	Up	Up	Up
Q8BTM8	Up		Up	Up	Up
Q8BTW3		Down
Q8BU11	Up	Down
Q8BU14		Down
Q8BUV3	Down		Down
Q8BV49	Up	Down
Q8BVG4	Up
Q8BVU5	Down				Up
Q8BWF0	Down		Down
Q8BWM0		Up
Q8BWN8	Down
Q8BX10	Up
Q8BX70	Up					Down
Q8BXZ1	Up	Down	Up
Q8BY89		Down			Up
Q8BYB9	Up
Q8BYH7		Down		Up
Q8BYK6		Down
Q8BZ09	Down		Down
Q8C025	Down
Q8C052	Up					Down
Q8C079	Down	Down
Q8C0C0		Down		Up
Q8C0E2		Down				Up	Down
Q8C0I1	Down
Q8C0M9	Up			Up	Up
Q8C159	Down						Up
Q8C165	Down
Q8C166	Up	Down	Up
Q8C196			Down
Q8C1A5	Up	Down		Up
Q8C1B7	Up	Down	Up				Up
Q8C1E7	Down
Q8C2Q3		Down
Q8C3J5		Down		Up
Q8C407	Down
Q8C5H8	Down		Down
Q8C5W3	Down		Down
Q8C650	Down
Q8C6G8	Up
Q8C7G5	Up	Up
Q8C7X2	Down
Q8C8U0	Up		Up
Q8C9X6	Up	Up
Q8CAQ8	Down	Down	Down
Q8CBW3		Down	Up
Q8CC35	Up						Up
Q8CC86							Up
Q8CCP0	Up	Down		Up
Q8CCS6	Up
Q8CD91		Up			Up
Q8CEE7	Down		Up
Q8CF89		Up		Down
Q8CFA2	Down		Up
Q8CG76	Down	Down
Q8CGF7	Up	Down
Q8CGP0		Down
Q8CGY8		Down				Down
Q8CGZ0	Down	Up
Q8CHC4		Down
Q8CHD8		Up		Down
Q8CHH9	Up					Up
Q8CHP5		Down
Q8CHT0	Down	Down			Up	Up
Q8CHY6		Down
Q8CI43	Up				Up
Q8CI78	Down	Up
Q8CIG8		Down
Q8CIH5	Up			Up
Q8CIN4	Up	Down	Up
Q8CJ53		Up					Down
Q8JZK9	Down		Up
Q8JZM0	Down		Up
Q8JZN5	Down	Down
Q8JZU2					Up
Q8JZV7		Down					Up
Q8JZV9	Down
Q8JZX4		Down		Up
Q8JZZ0	Down		Down
Q8JZZ7		Down
Q8K003		Down
Q8K019		Down
Q8K0C4	Down		Up
Q8K0E8	Up	Up	Up	Up	Up	Up
Q8K0T0			Up
Q8K0V4	Up	Down
Q8K124	Up	Down
Q8K157	Down		Down
Q8K182	Up	Up	Up			Up
Q8K1B8	Up		Up	Up
Q8K1J6	Up			Up
Q8K1L5	Up					Down
Q8K1Z0	Down		Down
Q8K209	Up			Up
Q8K215	Down
Q8K2B3	Down	Down	Down	Up
Q8K2C6	Down				Up
Q8K2F8	Up	Down
Q8K2I3		Up	Up			Up
Q8K2T1	Up		Up	Up
Q8K2V1	Up
Q8K2X3	Up	Down
Q8K310		Down			Down
Q8K354	Up	Down		Up
Q8K370	Down		Down		Down
Q8K385	Up
Q8K389	Down
Q8K3J1					Down
Q8K3X4	Up
Q8K4G5		Down
Q8K4L3		Up
Q8K4Q8	Up	Up
Q8K4Z5	Up	Down	Up
Q8K558		Up		Up
Q8QZR5			Down		Up
Q8QZS1	Down		Down			Down
Q8QZT1	Down		Down
Q8QZY1		Down		Up
Q8QZY2	Down		Down
Q8R034
Q8R050		Down			Up
Q8R0N6	Down		Down
Q8R0P4		Down			Up
Q8R0X7	Up
Q8R0Y6	Down		Down
Q8R121	Up	Up	Up	Up
Q8R123							Up
Q8R138	Up
Q8R164	Down		Down	Up			Down
Q8R1B4		Down		Up
Q8R1G2	Down		Down
Q8R1G6	Up	Down
Q8R1I1	Down	Down
Q8R1Q9			Up			Up
Q8R1V4	Down		Up	Up
Q8R2E9		Up		Up
Q8R2Y2	Up	Up					Up
Q8R2Z5	Up	Up
Q8R326	Up		Up			Down
Q8R3P0	Down		Down	Up
Q8R3Q6	Down	Down
Q8R3U1	Down
Q8R404	Down				Down
Q8R4H2	Up		Up	Down
Q8R4N0	Down		Down
Q8R4R6	Up			Up
Q8R550	Up	Down
Q8R574		Down			Up
Q8R5A3	Up	Down	Up	Up
Q8R5M8	Up			Down
Q8VBW6		Down			Down
Q8VC03	Up	Up	Up	Up
Q8VC28	Up		Down	Up		Up
Q8VC30	Down	Up
Q8VC88		Up
Q8VC97	Up
Q8VCA8		Up
Q8VCC9	Up			Up		Up
Q8VCE4	Down
Q8VCG4	Up	Up
Q8VCI0	Up		Up	Up
Q8VCI5		Up
Q8VCN9	Up	Up	Up	Up
Q8VCR7	Down	Up					Up
Q8VCS0	Up	Up	Down	Up
Q8VCT4	Down		Down			Down
Q8VCW8	Up		Down	Up
Q8VDC0	Down
Q8VDC1	Down	Up
Q8VDD5	Up	Down	Up	Up		Up	Up
Q8VDG5	Down
Q8VDG7	Down		Down
Q8VDM4		Down
Q8VDM6	Up	Down					Up
Q8VDN2	Down	Down			Up	Down
Q8VDP3		Down
Q8VDP4	Up	Down	Up			Down
Q8VDQ1	Down	Up
Q8VE22	Down
Q8VE38	Down		Down
Q8VE47		Up
Q8VE70		Down	Up			Down	Up
Q8VE97		Down
Q8VED9	Up	Up	Up	Up
Q8VEH8						Down
Q8VEJ9		Down
Q8VEK0	Down	Down
Q8VEK3	Up	Down	Up
Q8VEM8	Down	Down	Down
Q8VH51		Down					Up
Q8VHE0	Down			Up
Q8VHL1	Up	Down		Up
Q8VIJ6		Down
Q91V12	Up
Q91V80	Up	Up
Q91VA0	Down			Down
Q91VA6	Down					Down
Q91VC4		Up		Up
Q91VD9	Down		Down	Up		Down
Q91VI7	Up	Down	Up	Up	Up
Q91VJ2						Up	Up
Q91VJ4		Up
Q91VJ5	Up	Down
Q91VK1							Down
Q91VR2	Down	Down	Down	Up
Q91VR8	Up	Down	Up
Q91VS8	Down
Q91VT4	Down
Q91VW3	Up	Down	Up	Up
Q91W52			Up			Up
Q91W53		Up
Q91W90	Up	Up		Up
Q91WB4		Down
Q91WD5	Down			Up
Q91WE2		Down
Q91WG0	Down	Up	Down
Q91WG2		Down
Q91WJ8		Down					Up
Q91WK1		Up				Up
Q91WN1	Down	Down		Up		Down
Q91WP6	Up	Up	Up	Up		Up
Q91WQ3		Down	Up
Q91WS0	Down			Up
Q91WT9	Down		Up
Q91WU0	Down
Q91WU2	Down
Q91X52	Down	Down	Down
Q91X72	Up	Up	Up	Up	Up	Up	Up
Q91X97	Up	Up
Q91XC9			Down
Q91XE4	Down
Q91XL9	Up
Q91XV3	Up
Q91YD6	Down
Q91YE8	Up	Down		Down
Q91YI0	Down	Down	Down	Up
Q91YJ3		Down		Up
Q91YN5	Down		Up
Q91YN9	Up
Q91YP0	Down		Down
Q91YQ5							Up
Q91YS8	Up	Up	Up		Down
Q91Z67	Up
Q91ZA3	Down		Down
Q91ZJ5	Down	Down	Down				Up
Q91ZW3		Down				Down
Q91ZX7	Up	Up	Up				Up
Q920B9		Down				Up
Q920E5	Up		Up		Down
Q921E2	Up
Q921F2	Up	Down					Down
Q921G7	Down	Down	Down
Q921H8	Down		Down
Q921I1	Up	Up	Up	Up	Up	Up
Q921J2		Up
Q921L3
Q921M3	Up	Down					Up
Q921M7	Up		Up	Up	Down
Q921T2	Up	Down	Up	Up		Down
Q921W0		Down
Q921W4		Up				Down
Q921X9			Up	Down
Q922B1	Down		Down		Down		Down
Q922B2		Down		Up
Q922D8	Down		Down
Q922H2	Down	Down
Q922J3			Up				Up
Q922K7	Down
Q922P9		Down
Q922Q1							Up
Q922Q4	Up			Up
Q922R8	Up		Up		Up
Q922S4		Up
Q922U1	Up	Down
Q922V4		Down
Q923D2				Down		Up
Q923D4	Up	Down	Up
Q924D0	Down	Up	Down
Q924X2	Down
Q925F2	Down						Up
Q93092		Down			Up	Up	Up
Q99J36	Up	Down
Q99J39	Down					Up
Q99J83			Up
Q99JB2			Down		Down
Q99JF5	Down		Up	Up
Q99JF8	Up	Down
Q99JP6	Up	Down
Q99JR1	Down	Down	Down
Q99JW2	Down					Down
Q99JW4	Up					Up
Q99JY0	Down	Down	Down	Up			Down
Q99JY3		Down	Up
Q99JY9	Up	Down	Up	Up			Up
Q99K41	Up	Up	Up	Up			Down
Q99K48	Up	Down	Up
Q99K85	Up			Up		Down
Q99KC8	Up		Up		Up	Up
Q99KE1		Down		Up
Q99KH8		Down	Up
Q99KI0	Down		Down	Up
Q99KN9		Down
Q99KP3	Down
Q99KP6	Up	Down	Up
Q99KQ4	Down	Down	Up	Up
Q99KR3	Down		Down
Q99KY4			Up	Up		Down
Q99L04	Down
Q99L13	Down	Down	Down				Up
Q99L20							Up
Q99L45
Q99L47		Down
Q99LB2	Down	Down
Q99LB7	Down		Down
Q99LC5	Down	Down	Down
Q99LE6		Up
Q99LF4		Down			Up	Down
Q99LN9	Up					Down
Q99LP6	Down		Down
Q99LR1	Up
Q99LS3			Up
Q99LX0	Down	Down
Q99LY9	Down			Up
Q99M28		Down		Up
Q99M71		Up
Q99M87	Down		Down
Q99MD6	Down
Q99MD9	Up			Up
Q99MN9	Down		Down
Q99MR6		Down				Up
Q99MZ7	Down		Down
Q99N69
Q99N89	Down						Down
Q99N95			Down				Up
Q99NB1	Down			Up	Down
Q99NB9		Down
Q99NH0		Up
Q99P31		Up			Up
Q99PL5	Up	Down
Q99PP9	Down
Q99PT1	Up	Down	Up
Q99PV0		Down
Q9CPP6	Down	Down
Q9CPQ1	Down	Down	Down	Up
Q9CPR1		Up
Q9CPR4		Down		Up		Down
Q9CPT4			Up		Up
Q9CPU0			Down		Up
Q9CPU2	Down	Down	Down		Down	Down
Q9CPW2							Up
Q9CPW4	Up		Up	Up			Up
Q9CPW5						Up
Q9CPY7	Down		Down	Up
Q9CQ45			Up		Up
Q9CQ60		Down
Q9CQ65	Up				Up		Up
Q9CQ69		Down
Q9CQ75	Down	Down		Up
Q9CQA3	Down		Down	Up
Q9CQB5	Down			Up	Up		Down
Q9CQC6		Down		Up
Q9CQE5	Up	Down		Up
Q9CQF3		Down
Q9CQF9		Up					Down
Q9CQH7		Down
Q9CQI6	Up	Down	Up	Up		Up	Up
Q9CQI7		Down
Q9CQK7	Down	Down
Q9CQN1	Down		Down
Q9CQN6	Down			Up
Q9CQN7
Q9CQQ7	Down	Down	Down		Down
Q9CQQ8	Up	Down
Q9CQR2		Down
Q9CQR6	Up	Down		Up
Q9CQS8		Down			Up
Q9CQT1		Down	Up
Q9CQU3	Down					Up
Q9CQV8		Down			Up
Q9CQW3	Up	Up	Up
Q9CQW9	Up		Up
Q9CQX2	Down		Down		Down
Q9CQX8		Up	Down		Down
Q9CQY5		Down				Down
Q9CQZ6	Down	Down		Up
Q9CR16		Down
Q9CR21	Down	Down			Up
Q9CR27		Down
Q9CR51		Down	Up				Up
Q9CR57		Down
Q9CR62	Down	Down			Down	Up
Q9CR68	Down	Down	Down
Q9CRB2	Up			Up
Q9CRB6	Up	Down
Q9CRB8	Down				Down		Down
Q9CRB9	Down	Down	Down
Q9CS42	Down	Down				Down
Q9CSN1		Down
Q9CSU0	Up	Down
Q9CT10	Up	Down
Q9CU62		Down
Q9CVB6	Up	Down	Up	Up
Q9CVD2	Up	Up
Q9CW46		Down
Q9CWK3		Down
Q9CWK8	Up	Down	Up
Q9CWS0	Down		Down
Q9CWW6	Up	Down
Q9CWZ3	Up	Down		Up
Q9CWZ7		Down
Q9CX00		Down
Q9CX80	Up	Up	Up
Q9CX86	Up	Down	Up
Q9CXD6	Down
Q9CXI5	Up		Up	Up	Up
Q9CXJ4	Down
Q9CXR1					Up		Down
Q9CXT8	Down	Up
Q9CXV1	Down			Up
Q9CXW3		Down
Q9CY16	Down						Down
Q9CY18	Down
Q9CY57		Down
Q9CY58		Down			Up		Up
Q9CY66		Down		Up		Down
Q9CY97	Up	Up
Q9CYA0	Up
Q9CYG7	Up	Down
Q9CYH2	Down	Up
Q9CYN2	Up		Up	Up
Q9CYR0		Down
Q9CYR6	Down
Q9CZ28		Down	Up
Q9CZ44		Down			Up		Up
Q9CZ83	Down
Q9CZD3				Up
Q9CZE3	Up	Down	Up	Up
Q9CZL5		Down
Q9CZN7	Down	Down	Down	Up
Q9CZR2	Up	Up
Q9CZW5	Down	Down
Q9CZX0	Up
Q9CZX9	Up
Q9CZY3		Down
Q9D020	Down	Up	Up	Up
Q9D024					Down
Q9D032	Up
Q9D0B0		Down		Up		Down
Q9D0E1	Up	Down
Q9D0F9	Down
Q9D0K2	Down		Up
Q9D0L7		Down
Q9D0L8	Up	Down
Q9D0M1			Down		Down
Q9D0Q7	Down	Up
Q9D0W5	Up	Down
Q9D154		Down		Up
Q9D172	Down	Down
Q9D1G3	Down				Up
Q9D1J3		Down
Q9D1L0		Down	Down		Up		Up
Q9D1L9							Up
Q9D1N9	Down		Down	Up
Q9D1Q4		Down	Up
Q9D1R9		Down
Q9D281	Up
Q9D2G2	Down	Down	Down
Q9D2R0	Down		Down
Q9D2V7	Up	Down	Up			Up
Q9D379	Up		Down				Up
Q9D3D9	Down	Down
Q9D3P8	Up	Down		Up
Q9D4H1		Up	Up				Up
Q9D517	Down	Down
Q9D554	Up	Down
Q9D6J5	Down	Down		Up
Q9D6J6	Down		Down	Up			Down
Q9D6M3	Down	Down	Down
Q9D6R2	Down	Down
Q9D6Y7	Down		Down				Up
Q9D6Y9	Down		Down		Up
Q9D6Z1	Up	Down		Up
Q9D708	Up	Up					Down
Q9D711	Up				Down
Q9D7A8	Down	Up	Down
Q9D7G0					Up
Q9D7H3					Up
Q9D7J9	Down		Up
Q9D7S9							Down
Q9D7X3	Up	Up	Up				Up
Q9D7X8	Down	Down
Q9D824		Down
Q9D826	Down
Q9D832	Up	Up			Down
Q9D855	Down		Down	Up
Q9D868	Up	Down
Q9D880	Down
Q9D898		Down		Up	Down
Q9D8B3	Up	Down
Q9D8C4	Up		Up
Q9D8E6		Down
Q9D8I1				Up
Q9D8N0					Down
Q9D8N2	Up
Q9D8T2		Down	Up	Up
Q9D8T3	Down	Up
Q9D8U8	Up	Down	Up
Q9D8V0		Down		Up
Q9D8X1		Down
Q9D8Y0	Up	Down	Up	Up			Up
Q9D958	Up	Down	Up	Up			Up
Q9D9V3	Down	Down
Q9DAK9	Up	Down
Q9DAR7	Up	Down	Up
Q9DAU1	Up	Up
Q9DB16
Q9DB20	Down		Down
Q9DB26							Up
Q9DB29		Down					Up
Q9DB42		Down
Q9DB77	Down	Down	Down
Q9DBB9	Up	Up					Down
Q9DBC7	Up	Down
Q9DBD0	Up	Up				Up	Down
Q9DBE0	Down		Down
Q9DBE8	Up		Up		Down
Q9DBF1	Down		Down
Q9DBG5	Up	Down			Up
Q9DBG7		Up
Q9DBK0	Down		Down
Q9DBL1	Down		Down		Up
Q9DBL7	Down
Q9DBM2	Down		Down	Up
Q9DBP5		Down
Q9DBR1		Down
Q9DBR7	Up	Down
Q9DBS1	Up	Down
Q9DBS2	Up
Q9DBX3	Down		Up			Up
Q9DC50	Down	Up				Down
Q9DC61	Down			Up
Q9DC70
Q9DCC7	Down		Down
Q9DCC8	Down			Up
Q9DCG6	Down
Q9DCJ1	Up
Q9DCJ5	Down	Down				Down
Q9DCL8		Down			Up
Q9DCM0	Down	Down	Down		Up
Q9DCQ2	Down		Down
Q9DCS3	Down	Up
Q9DCS9	Down				Down
Q9DCT2	Down		Down		Down
Q9DCT8	Up						Up
Q9DCW4	Down	Down	Down
Q9DCX8	Down
Q9EP69		Down			Up
Q9EP71	Up	Down	Up
Q9EP89	Down	Down	Down
Q9EPB4	Up		Up	Up
Q9EPE9		Down
Q9EPK7	Up			Up
Q9EPL0			Down	Down			Down
Q9EPL9	Down
Q9EPQ7	Down			Up
Q9EQ06	Down		Down
Q9EQ20	Down		Down
Q9EQ61	Up	Down
Q9EQ80							Down
Q9EQG9	Down		Up
Q9EQK5	Up		Up
Q9EQP2		Up	Up	Down			Up
Q9EQQ9							Up
Q9EQU5	Up	Down					Up
Q9ER00	Up	Down			Up		Up
Q9ERB0		Down
Q9ERG0		Down
Q9ERG2		Down			Up
Q9ERI6	Down	Down
Q9ERK4		Down
Q9ERL7	Up	Down	Up	Up
Q9ERL9	Up			Down
Q9ERN0		Down		Up		Down
Q9ERS2	Down				Down	Down
Q9ERS5	Up	Down
Q9ERT9					Up
Q9ES00	Down
Q9ES46		Up		Up
Q9ES97	Down
Q9ESB3	Up	Up		Up
Q9ESL4		Up		Down
Q9EST5	Up	Down
Q9ET01			Down	Up
Q9ET22	Up			Up	Down
Q9ET30						Up
Q9ET47				Down		Up
Q9JHE7	Up
Q9JHH6		Up		Up
Q9JHI5	Down	Down			Up	Up
Q9JHJ0	Up	Down	Up
Q9JHQ5			Up
Q9JHS4	Down
Q9JHS9	Up	Down
Q9JHU9	Up	Down	Up
Q9JI10		Down
Q9JI11		Down		Up
Q9JIF0	Up	Down					Down
Q9JIH2	Up	Down
Q9JII6	Down		Down	Up
Q9JIK5		Down		Up		Down
Q9JIL4	Down
Q9JIQ3		Down					Up
Q9JIX8		Down
Q9JIZ0	Down
Q9JJD0	Up		Up
Q9JJH1		Up	Up
Q9JJN5	Up	Up
Q9JJU8	Up		Up
Q9JJX6	Up	Down	Up
Q9JK38						Down
Q9JK53	Up	Up	Up			Up
Q9JK81			Up	Up
Q9JKB1		Down		Up
Q9JKB3	Up				Up
Q9JKF1	Up	Down	Up
Q9JKL4	Down
Q9JKV1		Down			Up
Q9JKV5	Down
Q9JL26		Down		Up
Q9JL35		Down
Q9JLB0	Down			Down
Q9JLF6	Down		Up
Q9JLI8		Down		Up
Q9JLJ2	Down	Down	Down
Q9JLQ0	Up	Down	Up
Q9JLT4		Down
Q9JLZ6	Up
Q9JM14	Up		Up			Down
Q9JM62	Down		Down
Q9JM76	Up	Down	Up	Up
Q9JMD0		Down				Up
Q9JMG1		Down			Down
Q9JMG7		Down				Down
Q9JMH9			Up
Q9QUI0		Down			Down
Q9QUM0	Up	Up		Up
Q9QUM9	Up	Down
Q9QUR7			Up		Up
Q9QVY8	Down					Down
Q9QWK4	Up		Up	Up
Q9QWR8	Up			Up		Up
Q9QWT9	Down
Q9QX15	Up	Up
Q9QX47		Down
Q9QXA5	Up		Up	Up
Q9QXC1	Up	Up	Up	Up	Up	Up
Q9QXD1	Down
Q9QXE0	Down
Q9QXG4	Down
Q9QXL2						Up
Q9QXS1	Up	Down	Up
Q9QXX4	Down		Down
Q9QXY6	Down	Up		Up			Up
Q9QXY9
Q9QXZ6	Down		Down
Q9QY24		Up	Up
Q9QYF9	Down					Down
Q9QYI4	Down		Down		Up
Q9QZ06		Up	Up
Q9QZ08	Up					Up
Q9QZ88		Down	Up				Up
Q9QZA0					Down
Q9QZD8	Down	Down	Down
Q9QZE7	Up		Up				Down
Q9QZF2	Up	Up					Up
Q9QZM0	Up		Up
Q9QZQ8		Down
Q9QZS3	Up
Q9R020		Down
Q9R022	Down
Q9R059							Up
Q9R069	Up			Down	Up
Q9R078	Up
Q9R0H0	Down		Down				Down
Q9R0I7	Down			Up		Down
Q9R0L6	Up
Q9R0M5	Down	Up		Down
Q9R0P9	Up			Up	Up		Up
Q9R0Q3		Down
Q9R0Q6	Down	Up	Down
Q9R0Q9		Down
Q9R0X4			Up		Up
Q9R111	Up
Q9R112	Down						Down
Q9R182	Up	Up
Q9R190		Down
Q9R1C7		Down
Q9R1J0			Up	Up
Q9R1P0	Up	Down
Q9R1P4	Up	Down
Q9R1Q7		Down				Up
Q9R1Q9			Up	Up
Q9R1T2	Up	Down	Up
Q9R1T4	Up	Down
Q9R233	Up	Down	Up	Up
Q9WTK5	Up
Q9WTP6	Down	Down	Down	Up
Q9WTP7	Down	Down				Up
Q9WTQ5	Up	Down
Q9WTR5	Up			Down
Q9WU28					Down
Q9WU78	Up	Down	Up
Q9WUB3		Up					Down
Q9WUD1		Up
Q9WUL7		Up			Up	Down
Q9WUM3	Up	Down	Up			Up
Q9WUR9	Down		Down
Q9WUU7	Up	Down		Up	Up	Up
Q9WUZ9	Down
Q9WV02		Down
Q9WV03		Down			Up
Q9WV32	Up	Down	Up	Up		Up	Up
Q9WV54	Up		Up			Up	Up
Q9WV55							Up
Q9WV68	Down
Q9WV69	Down	Down					Up
Q9WV98	Down	Down		Up
Q9WVA2	Down			Up			Up
Q9WVA3		Down		Up
Q9WVA4	Up		Up			Up	Up
Q9WVB0	Up	Up		Down
Q9WVE8	Down
Q9WVH9	Up			Down		Down
Q9WVJ2	Down	Down
Q9WVJ3	Up
Q9WVK4	Down		Up				Up
Q9WVL0	Down	Up	Down
Q9WVM8	Down		Down
Q9Z0E6	Up		Up	Up			Down
Q9Z0J0	Up		Up
Q9Z0K8			Down
Q9Z0L8	Up
Q9Z0M5	Up			Up
Q9Z0M6	Up	Up	Up
Q9Z0N1		Down					Down
Q9Z0P5	Up	Down		Up
Q9Z0R6		Down
Q9Z0S1	Down	Down
Q9Z0U1	Up	Down
Q9Z0W3	Down
Q9Z0X1	Down	Down	Down				Down
Q9Z126	Up		Up	Up
Q9Z172	Up	Down
Q9Z1D1	Up	Down	Up
Q9Z1F9		Down
Q9Z1K5	Up	Down
Q9Z1M8		Down
Q9Z1N5	Up	Down
Q9Z1Q5		Down	Up		Up		Up
Q9Z1Q9	Up	Down		Up
Q9Z1X4	Up	Down	Up
Q9Z204	Up	Down				Down
Q9Z224	Down
Q9Z2B9	Down	Up
Q9Z2D6		Down
Q9Z2E1		Down		Down
Q9Z2G9	Down		Up
Q9Z2I0	Down		Down	Up	Down
Q9Z2I8	Down	Down	Down		Down
Q9Z2I9	Down	Down	Down
Q9Z2M7		Down
Q9Z2U0	Up	Down
Q9Z2U1	Up	Down		Up	Up
Q9Z2V4	Down
Q9Z2X1	Up	Down	Up				Up
Q9Z2X2				Up
Q9Z2Z6	Down	Up	Down		Down
Q9Z315		Down				Down
A1L314				Up
A2A690		Up		Down
B2RPV6		Up		Up
O54786		Down					Up
O88455		Down	Up
P07091		Down				Up	Up
P09541		Down		Up	Up		Up
P14901		Down	Up
P16330		Down			Up
P20491				Up
P21550		Down
P24063		Down	Up	Up
P32037		Up		Up
P52431		Down
P68369				Down
P68404		Down
P70227		Down					Up
P97376		Down
Q00560		Down	Up
Q06335		Up
Q60790				Up
Q61881				Up
Q62036		Down
Q62203		Down
Q6P2B1		Down		Up
Q6ZQ06			Up				Up
Q7M6Z4					Down
Q7TNP2		Up				Down
Q7TQD2		Up
Q7TSI3		Down
Q8BG81
Q8BHL8				Down			Up
Q8BVF2			Up
Q8BWU5		Down	Up
Q8C050
Q8C6K9							Up
Q8CAS9		Down	Up
Q8CF94		Up
Q8CFI2		Up
Q8CG47		Up
Q8CGC6		Up
Q8K0D2		Down
Q8K3A9		Down
Q8K3K8		Up
Q8R0F6		Down
Q8R0G9		Down	Up
Q8R4Y4		Down	Up
Q8VBT6		Down	Up
Q8VCC1			Down	Up
Q8VE99		Down
Q91VM5		Down				Up
Q91WM3		Down				Up
Q91YT7		Down	Up
Q9D0T1		Down
Q9D115		Down
Q9D289		Down
Q9D937		Down
Q9DCG2		Up	Up
Q9ES52		Down		Up
Q9JJZ2		Up
Q9JLV6		Down
Q9QWY8		Up
Q9QXN0		Up
Q9QYB8		Up
Q9R0Q1		Up		Up
Q9WVG6		Up
Q9Z0F8		Down
Q9Z1K6		Down
A4Q9F0			Up
A6H8H2			Down
G3X982			Down
O35490						Up
O35660						Down
O54754			Down
P19639			Up
P33267			Down
P58058						Down
P70694			Down
Q0VBL3				Up
Q1ERP8			Up
Q3UIZ8						Down
Q61009				Down		Down
Q7TSH2			Down
Q8BLN5			Up
Q8K3K7			Down	Up
Q8R0W0			Up
Q8VCU1						Up
Q923B6			Up		Down		Up
Q9D1G2			Up			Down
Q9D4H2			Up	Up
Q9DBX2			Up
Q9JHU2							Up
Q9JK92				Up			Up
Q9Z239				Down	Up		Down
A2AKQ8				Down		Up
O09161				Up			Down
O09165					Up
P00687				Up	Up
P12804				Up		Up
P19123				Up	Down
P47739						Up
P97346					Down
Q3UFY4				Up
Q4U2R1				Up
Q5DTX6						Up
Q62059							Up
Q62181				Up	Down
Q71FD7							Up
Q7TQ48				Up
Q80W49				Up
[truncated: 24 more rows]

## Sheet: Kidney_Unique_Down_GO
#term ID	term description	observed gene count	background gene count	strength	signal	false discovery rate	matching proteins in your network (IDs)	matching proteins in your network (labels)
GO:0044281	Small molecule metabolic process	37	1658	0.71	1.36	2.98e-13	10090.ENSMUSP00000015501,10090.ENSMUSP00000017597,10090.ENSMUSP00000019896,10090.ENSMUSP00000020241,10090.ENSMUSP00000020864,10090.ENSMUSP00000021652,10090.ENSMUSP00000022437,10090.ENSMUSP00000022517,10090.ENSMUSP00000022858,10090.ENSMUSP00000025925,10090.ENSMUSP00000029017,10090.ENSMUSP00000029135,10090.ENSMUSP00000030385,10090.ENSMUSP00000034058,10090.ENSMUSP00000034178,10090.ENSMUSP00000034466…	Clpx,Pipox,Iyd,Pah,Pctp,Acot4,Hacl1,Cryl1,Agxt2,Plaat3,Pck1,Acss2,Ppcs,Cbr4,Ces1f,Gnpat,Lars2,Cyp7b1,Agps,Decr2,Cdo1,Echdc2,Slc27a2,Pgm1,Acox3,Amacr,Pgm3,Entpd5,mt-Nd2,Acot8,Coasy,Cpt1b,Pm20d1,Ugt1a7c,Bdh2,Chpt1,Acox2
GO:0046395	Carboxylic acid catabolic process	17	231	1.23	2.31	4.31e-12	10090.ENSMUSP00000017597,10090.ENSMUSP00000020241,10090.ENSMUSP00000021652,10090.ENSMUSP00000022437,10090.ENSMUSP00000022517,10090.ENSMUSP00000022858,10090.ENSMUSP00000029017,10090.ENSMUSP00000034178,10090.ENSMUSP00000045621,10090.ENSMUSP00000046517,10090.ENSMUSP00000051268,10090.ENSMUSP00000057595,10090.ENSMUSP00000063412,10090.ENSMUSP00000099383,10090.ENSMUSP00000104936,10090.ENSMUSP00000112683…	Pipox,Pah,Acot4,Hacl1,Cryl1,Agxt2,Pck1,Ces1f,Decr2,Cdo1,Echdc2,Slc27a2,Acox3,Acot8,Cpt1b,Bdh2,Acox2
GO:0019752	Carboxylic acid metabolic process	26	843	0.85	1.55	1.07e-11	10090.ENSMUSP00000017597,10090.ENSMUSP00000019896,10090.ENSMUSP00000020241,10090.ENSMUSP00000021652,10090.ENSMUSP00000022437,10090.ENSMUSP00000022517,10090.ENSMUSP00000022858,10090.ENSMUSP00000029017,10090.ENSMUSP00000029135,10090.ENSMUSP00000034058,10090.ENSMUSP00000034178,10090.ENSMUSP00000034466,10090.ENSMUSP00000036710,10090.ENSMUSP00000037487,10090.ENSMUSP00000045621,10090.ENSMUSP00000046517…	Pipox,Iyd,Pah,Acot4,Hacl1,Cryl1,Agxt2,Pck1,Acss2,Cbr4,Ces1f,Gnpat,Lars2,Cyp7b1,Decr2,Cdo1,Echdc2,Slc27a2,Acox3,Amacr,Acot8,Cpt1b,Pm20d1,Ugt1a7c,Bdh2,Acox2
GO:0072329	Monocarboxylic acid catabolic process	13	124	1.38	2.36	6.3e-11	10090.ENSMUSP00000022437,10090.ENSMUSP00000022517,10090.ENSMUSP00000022858,10090.ENSMUSP00000029017,10090.ENSMUSP00000034178,10090.ENSMUSP00000045621,10090.ENSMUSP00000051268,10090.ENSMUSP00000057595,10090.ENSMUSP00000063412,10090.ENSMUSP00000099383,10090.ENSMUSP00000104936,10090.ENSMUSP00000112683,10090.ENSMUSP00000126464	Hacl1,Cryl1,Agxt2,Pck1,Ces1f,Decr2,Echdc2,Slc27a2,Acox3,Acot8,Cpt1b,Bdh2,Acox2
GO:0032787	Monocarboxylic acid metabolic process	21	559	0.94	1.64	1.01e-10	10090.ENSMUSP00000021652,10090.ENSMUSP00000022437,10090.ENSMUSP00000022517,10090.ENSMUSP00000022858,10090.ENSMUSP00000029017,10090.ENSMUSP00000029135,10090.ENSMUSP00000034058,10090.ENSMUSP00000034178,10090.ENSMUSP00000034466,10090.ENSMUSP00000037487,10090.ENSMUSP00000045621,10090.ENSMUSP00000051268,10090.ENSMUSP00000057595,10090.ENSMUSP00000063412,10090.ENSMUSP00000066915,10090.ENSMUSP00000099383…	Acot4,Hacl1,Cryl1,Agxt2,Pck1,Acss2,Cbr4,Ces1f,Gnpat,Cyp7b1,Decr2,Echdc2,Slc27a2,Acox3,Amacr,Acot8,Cpt1b,Pm20d1,Ugt1a7c,Bdh2,Acox2
GO:0006631	Fatty acid metabolic process	18	385	1.03	1.77	2.1e-10	10090.ENSMUSP00000021652,10090.ENSMUSP00000022437,10090.ENSMUSP00000022517,10090.ENSMUSP00000029017,10090.ENSMUSP00000029135,10090.ENSMUSP00000034058,10090.ENSMUSP00000034178,10090.ENSMUSP00000034466,10090.ENSMUSP00000045621,10090.ENSMUSP00000051268,10090.ENSMUSP00000057595,10090.ENSMUSP00000063412,10090.ENSMUSP00000066915,10090.ENSMUSP00000099383,10090.ENSMUSP00000104936,10090.ENSMUSP00000108012…	Acot4,Hacl1,Cryl1,Pck1,Acss2,Cbr4,Ces1f,Gnpat,Decr2,Echdc2,Slc27a2,Acox3,Amacr,Acot8,Cpt1b,Pm20d1,Bdh2,Acox2
GO:0009062	Fatty acid catabolic process	11	91	1.44	2.2	1.12e-09	10090.ENSMUSP00000022437,10090.ENSMUSP00000029017,10090.ENSMUSP00000034178,10090.ENSMUSP00000045621,10090.ENSMUSP00000051268,10090.ENSMUSP00000057595,10090.ENSMUSP00000063412,10090.ENSMUSP00000099383,10090.ENSMUSP00000104936,10090.ENSMUSP00000112683,10090.ENSMUSP00000126464	Hacl1,Pck1,Ces1f,Decr2,Echdc2,Slc27a2,Acox3,Acot8,Cpt1b,Bdh2,Acox2
GO:0006629	Lipid metabolic process	27	1261	0.69	1.12	4.61e-09	10090.ENSMUSP00000020864,10090.ENSMUSP00000021652,10090.ENSMUSP00000022437,10090.ENSMUSP00000022517,10090.ENSMUSP00000025925,10090.ENSMUSP00000029017,10090.ENSMUSP00000029135,10090.ENSMUSP00000034058,10090.ENSMUSP00000034178,10090.ENSMUSP00000034304,10090.ENSMUSP00000034466,10090.ENSMUSP00000037487,10090.ENSMUSP00000041967,10090.ENSMUSP00000045216,10090.ENSMUSP00000045621,10090.ENSMUSP00000051268…	Pctp,Acot4,Hacl1,Cryl1,Plaat3,Pck1,Acss2,Cbr4,Ces1f,Hsd17b2,Gnpat,Cyp7b1,Agps,Slc16a1,Decr2,Echdc2,Slc27a2,Acox3,Amacr,Acot8,Fmo5,Cpt1b,Pm20d1,Ugt1a7c,Bdh2,Chpt1,Acox2
GO:0016042	Lipid catabolic process	14	304	1.02	1.42	1.18e-07	10090.ENSMUSP00000022437,10090.ENSMUSP00000025925,10090.ENSMUSP00000029017,10090.ENSMUSP00000034178,10090.ENSMUSP00000045621,10090.ENSMUSP00000051268,10090.ENSMUSP00000057595,10090.ENSMUSP00000063412,10090.ENSMUSP00000066915,10090.ENSMUSP00000099383,10090.ENSMUSP00000104936,10090.ENSMUSP00000108760,10090.ENSMUSP00000112683,10090.ENSMUSP00000126464	Hacl1,Plaat3,Pck1,Ces1f,Decr2,Echdc2,Slc27a2,Acox3,Amacr,Acot8,Cpt1b,Ugt1a7c,Bdh2,Acox2
GO:0044242	Cellular lipid catabolic process	12	197	1.15	1.54	1.26e-07	10090.ENSMUSP00000022437,10090.ENSMUSP00000029017,10090.ENSMUSP00000034178,10090.ENSMUSP00000045621,10090.ENSMUSP00000051268,10090.ENSMUSP00000057595,10090.ENSMUSP00000063412,10090.ENSMUSP00000066915,10090.ENSMUSP00000099383,10090.ENSMUSP00000104936,10090.ENSMUSP00000112683,10090.ENSMUSP00000126464	Hacl1,Pck1,Ces1f,Decr2,Echdc2,Slc27a2,Acox3,Amacr,Acot8,Cpt1b,Bdh2,Acox2
GO:0044255	Cellular lipid metabolic process	21	954	0.7	0.97	9.21e-07	10090.ENSMUSP00000021652,10090.ENSMUSP00000022437,10090.ENSMUSP00000022517,10090.ENSMUSP00000025925,10090.ENSMUSP00000029017,10090.ENSMUSP00000029135,10090.ENSMUSP00000034058,10090.ENSMUSP00000034178,10090.ENSMUSP00000034466,10090.ENSMUSP00000041967,10090.ENSMUSP00000045621,10090.ENSMUSP00000051268,10090.ENSMUSP00000057595,10090.ENSMUSP00000063412,10090.ENSMUSP00000066915,10090.ENSMUSP00000099383…	Acot4,Hacl1,Cryl1,Plaat3,Pck1,Acss2,Cbr4,Ces1f,Gnpat,Agps,Decr2,Echdc2,Slc27a2,Acox3,Amacr,Acot8,Cpt1b,Pm20d1,Bdh2,Chpt1,Acox2
GO:0044248	Cellular catabolic process	25	1596	0.56	0.74	1.52e-05	10090.ENSMUSP00000017597,10090.ENSMUSP00000020241,10090.ENSMUSP00000021652,10090.ENSMUSP00000022437,10090.ENSMUSP00000022517,10090.ENSMUSP00000022858,10090.ENSMUSP00000029017,10090.ENSMUSP00000029639,10090.ENSMUSP00000034178,10090.ENSMUSP00000045621,10090.ENSMUSP00000046517,10090.ENSMUSP00000051268,10090.ENSMUSP00000057595,10090.ENSMUSP00000061227,10090.ENSMUSP00000063412,10090.ENSMUSP00000066915…	Pipox,Pah,Acot4,Hacl1,Cryl1,Agxt2,Pck1,Snx7,Ces1f,Decr2,Cdo1,Echdc2,Slc27a2,Pgm1,Acox3,Amacr,Entpd5,Acot8,Ube4b,Cpt1b,Amn1,Pm20d1,Ugt1a7c,Bdh2,Acox2
GO:0044237	Cellular metabolic process	54	6530	0.28	0.49	4.39e-05	10090.ENSMUSP00000000828,10090.ENSMUSP00000015501,10090.ENSMUSP00000017597,10090.ENSMUSP00000019896,10090.ENSMUSP00000020241,10090.ENSMUSP00000021652,10090.ENSMUSP00000022437,10090.ENSMUSP00000022517,10090.ENSMUSP00000022858,10090.ENSMUSP00000024486,10090.ENSMUSP00000025925,10090.ENSMUSP00000028378,10090.ENSMUSP00000029017,10090.ENSMUSP00000029135,10090.ENSMUSP00000029639,10090.ENSMUSP00000030385…	Txnrd3,Clpx,Pipox,Iyd,Pah,Acot4,Hacl1,Cryl1,Agxt2,Mrps23,Plaat3,Galnt3,Pck1,Acss2,Snx7,Ppcs,Cbr4,Ces1f,Hsd17b2,Gnpat,Lars2,Cyp7b1,Hykk,Agps,Decr2,Cdo1,Nop2,Echdc2,Slc27a2,Lyrm4,Pgm1,Acox3,Amacr,Pgm3,Entpd5,Fam173a,Timm50,mt-Nd2,Cox7a1,Acot8,Ube4b,Cyp4b1,Fmo5,Coasy,Mrpl55,Cpt1b,Amn1,Pm20d1,Ugt1a7c,Eif4e2,Bdh2,Chpt1,Acox2,Nat8f1
GO:1901575	Organic substance catabolic process	25	1691	0.53	0.68	4.39e-05	10090.ENSMUSP00000015501,10090.ENSMUSP00000017597,10090.ENSMUSP00000020241,10090.ENSMUSP00000021652,10090.ENSMUSP00000022437,10090.ENSMUSP00000022517,10090.ENSMUSP00000022858,10090.ENSMUSP00000025925,10090.ENSMUSP00000029017,10090.ENSMUSP00000034178,10090.ENSMUSP00000045621,10090.ENSMUSP00000046517,10090.ENSMUSP00000051268,10090.ENSMUSP00000057595,10090.ENSMUSP00000061227,10090.ENSMUSP00000063412…	Clpx,Pipox,Pah,Acot4,Hacl1,Cryl1,Agxt2,Plaat3,Pck1,Ces1f,Decr2,Cdo1,Echdc2,Slc27a2,Pgm1,Acox3,Amacr,Entpd5,Acot8,Ube4b,Cpt1b,Amn1,Ugt1a7c,Bdh2,Acox2
GO:0009056	Catabolic process	27	1979	0.5	0.65	5.06e-05	10090.ENSMUSP00000015501,10090.ENSMUSP00000017597,10090.ENSMUSP00000020241,10090.ENSMUSP00000021652,10090.ENSMUSP00000022437,10090.ENSMUSP00000022517,10090.ENSMUSP00000022858,10090.ENSMUSP00000025925,10090.ENSMUSP00000029017,10090.ENSMUSP00000029639,10090.ENSMUSP00000034178,10090.ENSMUSP00000045621,10090.ENSMUSP00000046517,10090.ENSMUSP00000051268,10090.ENSMUSP00000057595,10090.ENSMUSP00000061227…	Clpx,Pipox,Pah,Acot4,Hacl1,Cryl1,Agxt2,Plaat3,Pck1,Snx7,Ces1f,Decr2,Cdo1,Echdc2,Slc27a2,Pgm1,Acox3,Amacr,Entpd5,Acot8,Ube4b,Cpt1b,Amn1,Pm20d1,Ugt1a7c,Bdh2,Acox2
GO:0009058	Biosynthetic process	30	2467	0.45	0.59	8.88e-05	10090.ENSMUSP00000020241,10090.ENSMUSP00000022517,10090.ENSMUSP00000022858,10090.ENSMUSP00000024486,10090.ENSMUSP00000025925,10090.ENSMUSP00000028378,10090.ENSMUSP00000029017,10090.ENSMUSP00000029135,10090.ENSMUSP00000030385,10090.ENSMUSP00000034058,10090.ENSMUSP00000034178,10090.ENSMUSP00000034304,10090.ENSMUSP00000034466,10090.ENSMUSP00000036710,10090.ENSMUSP00000037487,10090.ENSMUSP00000041967…	Pah,Cryl1,Agxt2,Mrps23,Plaat3,Galnt3,Pck1,Acss2,Ppcs,Cbr4,Ces1f,Hsd17b2,Gnpat,Lars2,Cyp7b1,Agps,Decr2,Cdo1,Slc27a2,Amacr,Pgm3,Entpd5,mt-Nd2,Coasy,Mrpl55,Pm20d1,Eif4e2,Bdh2,Chpt1,Pbld1
GO:0019395	Fatty acid oxidation	7	89	1.26	1.01	0.00015	10090.ENSMUSP00000022437,10090.ENSMUSP00000051268,10090.ENSMUSP00000057595,10090.ENSMUSP00000063412,10090.ENSMUSP00000104936,10090.ENSMUSP00000112683,10090.ENSMUSP00000126464	Hacl1,Echdc2,Slc27a2,Acox3,Cpt1b,Bdh2,Acox2
GO:0006635	Fatty acid beta-oxidation	6	65	1.33	0.91	0.00044	10090.ENSMUSP00000051268,10090.ENSMUSP00000057595,10090.ENSMUSP00000063412,10090.ENSMUSP00000104936,10090.ENSMUSP00000112683,10090.ENSMUSP00000126464	Echdc2,Slc27a2,Acox3,Cpt1b,Bdh2,Acox2
GO:0008152	Metabolic process	59	8096	0.22	0.41	0.00046	10090.ENSMUSP00000000828,10090.ENSMUSP00000015501,10090.ENSMUSP00000017597,10090.ENSMUSP00000019896,10090.ENSMUSP00000020241,10090.ENSMUSP00000020864,10090.ENSMUSP00000021652,10090.ENSMUSP00000022437,10090.ENSMUSP00000022517,10090.ENSMUSP00000022858,10090.ENSMUSP00000024486,10090.ENSMUSP00000025925,10090.ENSMUSP00000028378,10090.ENSMUSP00000029017,10090.ENSMUSP00000029135,10090.ENSMUSP00000029639…	Txnrd3,Clpx,Pipox,Iyd,Pah,Pctp,Acot4,Hacl1,Cryl1,Agxt2,Mrps23,Plaat3,Galnt3,Pck1,Acss2,Snx7,Ppcs,Cbr4,Ces1f,Hsd17b2,Gnpat,Lars2,Cyp7b1,Hykk,Agps,Slc16a1,Decr2,Cdo1,Nop2,Echdc2,Trim16,Slc27a2,Nup160,Lyrm4,Pgm1,Acox3,Amacr,Pgm3,Entpd5,Fam173a,Timm50,mt-Nd2,Cox7a1,Acot8,Ube4b,Cyp4b1,Fmo5,Coasy,Mrpl55,Cpt1b,Amn1,Pm20d1,Ugt1a7c,Eif4e2,Bdh2,Chpt1,Acox2,Pbld1,Nat8f1
GO:1901576	Organic substance biosynthetic process	28	2392	0.43	0.53	0.00048	10090.ENSMUSP00000020241,10090.ENSMUSP00000022517,10090.ENSMUSP00000022858,10090.ENSMUSP00000024486,10090.ENSMUSP00000025925,10090.ENSMUSP00000028378,10090.ENSMUSP00000029017,10090.ENSMUSP00000029135,10090.ENSMUSP00000030385,10090.ENSMUSP00000034058,10090.ENSMUSP00000034178,10090.ENSMUSP00000034304,10090.ENSMUSP00000034466,10090.ENSMUSP00000036710,10090.ENSMUSP00000037487,10090.ENSMUSP00000041967…	Pah,Cryl1,Agxt2,Mrps23,Plaat3,Galnt3,Pck1,Acss2,Ppcs,Cbr4,Ces1f,Hsd17b2,Gnpat,Lars2,Cyp7b1,Agps,Decr2,Cdo1,Slc27a2,Amacr,Pgm3,Entpd5,mt-Nd2,Coasy,Mrpl55,Eif4e2,Bdh2,Chpt1
GO:0008610	Lipid biosynthetic process	13	550	0.74	0.68	0.00057	10090.ENSMUSP00000025925,10090.ENSMUSP00000029017,10090.ENSMUSP00000029135,10090.ENSMUSP00000034058,10090.ENSMUSP00000034178,10090.ENSMUSP00000034304,10090.ENSMUSP00000034466,10090.ENSMUSP00000037487,10090.ENSMUSP00000041967,10090.ENSMUSP00000045621,10090.ENSMUSP00000057595,10090.ENSMUSP00000066915,10090.ENSMUSP00000112708	Plaat3,Pck1,Acss2,Cbr4,Ces1f,Hsd17b2,Gnpat,Cyp7b1,Agps,Decr2,Slc27a2,Amacr,Chpt1
GO:0044249	Cellular biosynthetic process	27	2297	0.43	0.52	0.00069	10090.ENSMUSP00000020241,10090.ENSMUSP00000022858,10090.ENSMUSP00000024486,10090.ENSMUSP00000025925,10090.ENSMUSP00000028378,10090.ENSMUSP00000029017,10090.ENSMUSP00000029135,10090.ENSMUSP00000030385,10090.ENSMUSP00000034058,10090.ENSMUSP00000034304,10090.ENSMUSP00000034466,10090.ENSMUSP00000036710,10090.ENSMUSP00000037487,10090.ENSMUSP00000041967,10090.ENSMUSP00000045621,10090.ENSMUSP00000046517…	Pah,Agxt2,Mrps23,Plaat3,Galnt3,Pck1,Acss2,Ppcs,Cbr4,Hsd17b2,Gnpat,Lars2,Cyp7b1,Agps,Decr2,Cdo1,Slc27a2,Amacr,Pgm3,Entpd5,mt-Nd2,Coasy,Mrpl55,Pm20d1,Eif4e2,Bdh2,Chpt1
GO:0046459	Short-chain fatty acid metabolic process	4	15	1.79	0.93	0.00069	10090.ENSMUSP00000021652,10090.ENSMUSP00000029017,10090.ENSMUSP00000029135,10090.ENSMUSP00000034178	Acot4,Pck1,Acss2,Ces1f
GO:0016053	Organic acid biosynthetic process	9	251	0.92	0.71	0.0011	10090.ENSMUSP00000020241,10090.ENSMUSP00000022858,10090.ENSMUSP00000029135,10090.ENSMUSP00000034058,10090.ENSMUSP00000037487,10090.ENSMUSP00000045621,10090.ENSMUSP00000046517,10090.ENSMUSP00000057595,10090.ENSMUSP00000066915	Pah,Agxt2,Acss2,Cbr4,Cyp7b1,Decr2,Cdo1,Slc27a2,Amacr
GO:0046485	Ether lipid metabolic process	4	21	1.64	0.78	0.0021	10090.ENSMUSP00000025925,10090.ENSMUSP00000034466,10090.ENSMUSP00000041967,10090.ENSMUSP00000112708	Plaat3,Gnpat,Agps,Chpt1
GO:0044283	Small molecule biosynthetic process	11	444	0.76	0.6	0.0022	10090.ENSMUSP00000020241,10090.ENSMUSP00000022858,10090.ENSMUSP00000029017,10090.ENSMUSP00000029135,10090.ENSMUSP00000034058,10090.ENSMUSP00000034178,10090.ENSMUSP00000037487,10090.ENSMUSP00000045621,10090.ENSMUSP00000046517,10090.ENSMUSP00000057595,10090.ENSMUSP00000066915	Pah,Agxt2,Pck1,Acss2,Cbr4,Ces1f,Cyp7b1,Decr2,Cdo1,Slc27a2,Amacr
GO:0071704	Organic substance metabolic process	54	7673	0.21	0.33	0.0062	10090.ENSMUSP00000000828,10090.ENSMUSP00000015501,10090.ENSMUSP00000017597,10090.ENSMUSP00000019896,10090.ENSMUSP00000020241,10090.ENSMUSP00000020864,10090.ENSMUSP00000021652,10090.ENSMUSP00000022437,10090.ENSMUSP00000022517,10090.ENSMUSP00000022858,10090.ENSMUSP00000024486,10090.ENSMUSP00000025925,10090.ENSMUSP00000028378,10090.ENSMUSP00000029017,10090.ENSMUSP00000029135,10090.ENSMUSP00000030385…	Txnrd3,Clpx,Pipox,Iyd,Pah,Pctp,Acot4,Hacl1,Cryl1,Agxt2,Mrps23,Plaat3,Galnt3,Pck1,Acss2,Ppcs,Cbr4,Ces1f,Hsd17b2,Gnpat,Lars2,Cyp7b1,Agps,Slc16a1,Decr2,Cdo1,Nop2,Echdc2,Trim16,Slc27a2,Nup160,Pgm1,Acox3,Amacr,Pgm3,Entpd5,Fam173a,Timm50,mt-Nd2,Acot8,Ube4b,Cyp4b1,Fmo5,Coasy,Mrpl55,Cpt1b,Amn1,Pm20d1,Ugt1a7c,Eif4e2,Bdh2,Chpt1,Acox2,Nat8f1
GO:0043603	Cellular amide metabolic process	14	821	0.59	0.47	0.0064	10090.ENSMUSP00000000828,10090.ENSMUSP00000017597,10090.ENSMUSP00000021652,10090.ENSMUSP00000024486,10090.ENSMUSP00000025925,10090.ENSMUSP00000029135,10090.ENSMUSP00000030385,10090.ENSMUSP00000036710,10090.ENSMUSP00000099383,10090.ENSMUSP00000104414,10090.ENSMUSP00000108012,10090.ENSMUSP00000108859,10090.ENSMUSP00000112683,10090.ENSMUSP00000158936	Txnrd3,Pipox,Acot4,Mrps23,Plaat3,Acss2,Ppcs,Lars2,Acot8,Mrpl55,Pm20d1,Eif4e2,Bdh2,Nat8f1
GO:0033875	Ribonucleoside bisphosphate metabolic process	6	116	1.08	0.58	0.0067	10090.ENSMUSP00000017597,10090.ENSMUSP00000021652,10090.ENSMUSP00000029135,10090.ENSMUSP00000030385,10090.ENSMUSP00000099383,10090.ENSMUSP00000102929	Pipox,Acot4,Acss2,Ppcs,Acot8,Coasy
GO:0034032	Purine nucleoside bisphosphate metabolic process	6	116	1.08	0.58	0.0067	10090.ENSMUSP00000017597,10090.ENSMUSP00000021652,10090.ENSMUSP00000029135,10090.ENSMUSP00000030385,10090.ENSMUSP00000099383,10090.ENSMUSP00000102929	Pipox,Acot4,Acss2,Ppcs,Acot8,Coasy
GO:0046394	Carboxylic acid biosynthetic process	8	249	0.87	0.54	0.0067	10090.ENSMUSP00000020241,10090.ENSMUSP00000022858,10090.ENSMUSP00000029135,10090.ENSMUSP00000034058,10090.ENSMUSP00000037487,10090.ENSMUSP00000045621,10090.ENSMUSP00000057595,10090.ENSMUSP00000066915	Pah,Agxt2,Acss2,Cbr4,Cyp7b1,Decr2,Slc27a2,Amacr
GO:0006790	Sulfur compound metabolic process	9	343	0.78	0.5	0.0086	10090.ENSMUSP00000000828,10090.ENSMUSP00000017597,10090.ENSMUSP00000021652,10090.ENSMUSP00000029135,10090.ENSMUSP00000030385,10090.ENSMUSP00000046517,10090.ENSMUSP00000060779,10090.ENSMUSP00000099383,10090.ENSMUSP00000158936	Txnrd3,Pipox,Acot4,Acss2,Ppcs,Cdo1,Lyrm4,Acot8,Nat8f1
GO:0044238	Primary metabolic process	51	7247	0.21	0.31	0.0121	10090.ENSMUSP00000015501,10090.ENSMUSP00000017597,10090.ENSMUSP00000019896,10090.ENSMUSP00000020241,10090.ENSMUSP00000020864,10090.ENSMUSP00000021652,10090.ENSMUSP00000022437,10090.ENSMUSP00000022517,10090.ENSMUSP00000022858,10090.ENSMUSP00000024486,10090.ENSMUSP00000025925,10090.ENSMUSP00000028378,10090.ENSMUSP00000029017,10090.ENSMUSP00000029135,10090.ENSMUSP00000030385,10090.ENSMUSP00000034058…	Clpx,Pipox,Iyd,Pah,Pctp,Acot4,Hacl1,Cryl1,Agxt2,Mrps23,Plaat3,Galnt3,Pck1,Acss2,Ppcs,Cbr4,Ces1f,Hsd17b2,Gnpat,Lars2,Cyp7b1,Agps,Slc16a1,Decr2,Cdo1,Nop2,Echdc2,Trim16,Slc27a2,Pgm1,Acox3,Amacr,Pgm3,Entpd5,Fam173a,Timm50,mt-Nd2,Acot8,Ube4b,Fmo5,Coasy,Mrpl55,Cpt1b,Amn1,Pm20d1,Ugt1a7c,Eif4e2,Bdh2,Chpt1,Acox2,Nat8f1
GO:0008611	Ether lipid biosynthetic process	3	12	1.76	0.56	0.0127	10090.ENSMUSP00000034466,10090.ENSMUSP00000041967,10090.ENSMUSP00000112708	Gnpat,Agps,Chpt1
GO:0006699	Bile acid biosynthetic process	3	15	1.66	0.5	0.0207	10090.ENSMUSP00000037487,10090.ENSMUSP00000057595,10090.ENSMUSP00000066915	Cyp7b1,Slc27a2,Amacr
GO:0006637	acyl-CoA metabolic process	5	93	1.09	0.46	0.0224	10090.ENSMUSP00000017597,10090.ENSMUSP00000021652,10090.ENSMUSP00000029135,10090.ENSMUSP00000030385,10090.ENSMUSP00000099383	Pipox,Acot4,Acss2,Ppcs,Acot8
GO:0072330	Monocarboxylic acid biosynthetic process	6	156	0.95	0.44	0.0237	10090.ENSMUSP00000029135,10090.ENSMUSP00000034058,10090.ENSMUSP00000037487,10090.ENSMUSP00000045621,10090.ENSMUSP00000057595,10090.ENSMUSP00000066915	Acss2,Cbr4,Cyp7b1,Decr2,Slc27a2,Amacr
GO:0009259	Ribonucleotide metabolic process	9	411	0.7	0.39	0.0271	10090.ENSMUSP00000015501,10090.ENSMUSP00000017597,10090.ENSMUSP00000021652,10090.ENSMUSP00000029135,10090.ENSMUSP00000030385,10090.ENSMUSP00000071939,10090.ENSMUSP00000080992,10090.ENSMUSP00000099383,10090.ENSMUSP00000102929	Clpx,Pipox,Acot4,Acss2,Ppcs,Entpd5,mt-Nd2,Acot8,Coasy
GO:0019637	Organophosphate metabolic process	13	888	0.53	0.32	0.0402	10090.ENSMUSP00000015501,10090.ENSMUSP00000017597,10090.ENSMUSP00000021652,10090.ENSMUSP00000022517,10090.ENSMUSP00000025925,10090.ENSMUSP00000029135,10090.ENSMUSP00000030385,10090.ENSMUSP00000034466,10090.ENSMUSP00000071939,10090.ENSMUSP00000080992,10090.ENSMUSP00000099383,10090.ENSMUSP00000102929,10090.ENSMUSP00000112708	Clpx,Pipox,Acot4,Cryl1,Plaat3,Acss2,Ppcs,Gnpat,Entpd5,mt-Nd2,Acot8,Coasy,Chpt1
GO:1901566	Organonitrogen compound biosynthetic process	16	1293	0.45	0.31	0.0437	10090.ENSMUSP00000020241,10090.ENSMUSP00000022858,10090.ENSMUSP00000024486,10090.ENSMUSP00000028378,10090.ENSMUSP00000029135,10090.ENSMUSP00000030385,10090.ENSMUSP00000036710,10090.ENSMUSP00000046517,10090.ENSMUSP00000070871,10090.ENSMUSP00000071939,10090.ENSMUSP00000080992,10090.ENSMUSP00000102929,10090.ENSMUSP00000104414,10090.ENSMUSP00000108859,10090.ENSMUSP00000112683,10090.ENSMUSP00000112708	Pah,Agxt2,Mrps23,Galnt3,Acss2,Ppcs,Lars2,Cdo1,Pgm3,Entpd5,mt-Nd2,Coasy,Mrpl55,Eif4e2,Bdh2,Chpt1
GO:0055086	Nucleobase-containing small molecule metabolic process	10	550	0.62	0.33	0.0452	10090.ENSMUSP00000015501,10090.ENSMUSP00000017597,10090.ENSMUSP00000021652,10090.ENSMUSP00000029135,10090.ENSMUSP00000030385,10090.ENSMUSP00000070871,10090.ENSMUSP00000071939,10090.ENSMUSP00000080992,10090.ENSMUSP00000099383,10090.ENSMUSP00000102929	Clpx,Pipox,Acot4,Acss2,Ppcs,Pgm3,Entpd5,mt-Nd2,Acot8,Coasy
GO:0006520	Cellular amino acid metabolic process	7	262	0.79	0.35	0.0481	10090.ENSMUSP00000017597,10090.ENSMUSP00000019896,10090.ENSMUSP00000020241,10090.ENSMUSP00000022858,10090.ENSMUSP00000036710,10090.ENSMUSP00000046517,10090.ENSMUSP00000108012	Pipox,Iyd,Pah,Agxt2,Lars2,Cdo1,Pm20d1

## Sheet: Spleen_Unique_Down_GO
#term ID	term description	observed gene count	background gene count	strength	signal	false discovery rate	matching proteins in your network (IDs)	matching proteins in your network (labels)
GO:0034641	Cellular nitrogen compound metabolic process	87	3393	0.47	1.21	2.07e-18	10090.ENSMUSP00000002625,10090.ENSMUSP00000003044,10090.ENSMUSP00000003521,10090.ENSMUSP00000006625,10090.ENSMUSP00000007012,10090.ENSMUSP00000007042,10090.ENSMUSP00000007130,10090.ENSMUSP00000007814,10090.ENSMUSP00000008477,10090.ENSMUSP00000008812,10090.ENSMUSP00000016144,10090.ENSMUSP00000017548,10090.ENSMUSP00000018449,10090.ENSMUSP00000021226,10090.ENSMUSP00000021428,10090.ENSMUSP00000021958…	Uck1,Pnkp,Rps11,Rbm14,Sod2,Ik,Ctnnb1,Khsrp,Snrpb2,Rps18,Plpp1,Rpl19,Prpf8,Luc7l3,Snw1,Pcbd2,Ndufs6,Acin1,Pmm2,Prmt5,Clns1a,Sf3b1,Xrn2,Prpf38b,Rad23b,Cmpk1,Sfpq,Rpl6,Mepce,Mtpn,Ssbp1,Hmgn5,Ctps2,Mecp2,Frg1,Nudt21,Rpl4,Usp4,Pold1,Sf3b6,Smc1a,Mfap1b,Polr2a,Rps21,Pde12,Rps27rt,Srsf4,Nucks1,Prpf40a,Ablim1,Snrpa,Rpl3,Rpl31,Rpl34,Hnrnpa2b1,Tfam,Snu13,Mta2,Rpl23a,Rps6,Smarcc2,Zranb2,Rps5,Eno3,Top1,Eef1d,…
GO:0010467	Gene expression	68	2145	0.56	1.41	7.15e-18	10090.ENSMUSP00000003521,10090.ENSMUSP00000006625,10090.ENSMUSP00000007042,10090.ENSMUSP00000007130,10090.ENSMUSP00000007814,10090.ENSMUSP00000008477,10090.ENSMUSP00000008812,10090.ENSMUSP00000017548,10090.ENSMUSP00000018449,10090.ENSMUSP00000021226,10090.ENSMUSP00000021428,10090.ENSMUSP00000022793,10090.ENSMUSP00000023873,10090.ENSMUSP00000026506,10090.ENSMUSP00000027127,10090.ENSMUSP00000027736…	Rps11,Rbm14,Ik,Ctnnb1,Khsrp,Snrpb2,Rps18,Rpl19,Prpf8,Luc7l3,Snw1,Acin1,Prmt5,Clns1a,Sf3b1,Zc3h11a,Xrn2,Prpf38b,Sfpq,Rpl6,Mecp2,Frg1,Nudt21,Rpl4,Usp4,Sf3b6,Mfap1b,Polr2a,Rps21,Pde12,Rps27rt,Srsf4,Chtop,Prpf40a,Ablim1,Snrpa,Rpl3,Rpl31,Rpl34,Hnrnpa2b1,Tfam,Snu13,Adam17,Rpl23a,Rps6,Sarnp,Smarcc2,Zranb2,Rps5,Top1,Eef1d,Fip1l1,Son,Rbmx,Rpl35a,Plrg1,Sf3a2,Rpl29,Srsf1,Rpl26,Tcea1,Rpl14,Cd2bp2,Larp1,Eloc,…
GO:0006397	mRNA processing	34	452	0.94	2.36	1.5e-17	10090.ENSMUSP00000006625,10090.ENSMUSP00000007042,10090.ENSMUSP00000007814,10090.ENSMUSP00000008477,10090.ENSMUSP00000018449,10090.ENSMUSP00000021226,10090.ENSMUSP00000021428,10090.ENSMUSP00000022793,10090.ENSMUSP00000023873,10090.ENSMUSP00000026506,10090.ENSMUSP00000027127,10090.ENSMUSP00000028921,10090.ENSMUSP00000029480,10090.ENSMUSP00000030623,10090.ENSMUSP00000033999,10090.ENSMUSP00000034204…	Rbm14,Ik,Khsrp,Snrpb2,Prpf8,Luc7l3,Snw1,Acin1,Prmt5,Clns1a,Sf3b1,Xrn2,Prpf38b,Sfpq,Frg1,Nudt21,Usp4,Sf3b6,Mfap1b,Pde12,Srsf4,Prpf40a,Snrpa,Hnrnpa2b1,Snu13,Zranb2,Fip1l1,Son,Rbmx,Plrg1,Sf3a2,Srsf1,Cd2bp2,U2af2
GO:0016071	mRNA metabolic process	37	613	0.84	2.04	1.81e-16	10090.ENSMUSP00000006625,10090.ENSMUSP00000007042,10090.ENSMUSP00000007814,10090.ENSMUSP00000008477,10090.ENSMUSP00000018449,10090.ENSMUSP00000021226,10090.ENSMUSP00000021428,10090.ENSMUSP00000022793,10090.ENSMUSP00000023873,10090.ENSMUSP00000026506,10090.ENSMUSP00000027127,10090.ENSMUSP00000028921,10090.ENSMUSP00000029480,10090.ENSMUSP00000030623,10090.ENSMUSP00000033999,10090.ENSMUSP00000034204…	Rbm14,Ik,Khsrp,Snrpb2,Prpf8,Luc7l3,Snw1,Acin1,Prmt5,Clns1a,Sf3b1,Xrn2,Prpf38b,Sfpq,Frg1,Nudt21,Usp4,Sf3b6,Mfap1b,Pde12,Srsf4,Prpf40a,Snrpa,Hnrnpa2b1,Snu13,Zranb2,Eef1d,Fip1l1,Son,Rbmx,Plrg1,Sf3a2,Srsf1,Pym1,Cd2bp2,U2af2,Exosc6
GO:0008380	RNA splicing	30	364	0.98	2.38	2.27e-16	10090.ENSMUSP00000006625,10090.ENSMUSP00000007042,10090.ENSMUSP00000007814,10090.ENSMUSP00000008477,10090.ENSMUSP00000018449,10090.ENSMUSP00000021226,10090.ENSMUSP00000021428,10090.ENSMUSP00000022793,10090.ENSMUSP00000023873,10090.ENSMUSP00000026506,10090.ENSMUSP00000027127,10090.ENSMUSP00000029480,10090.ENSMUSP00000030623,10090.ENSMUSP00000033999,10090.ENSMUSP00000035237,10090.ENSMUSP00000043662…	Rbm14,Ik,Khsrp,Snrpb2,Prpf8,Luc7l3,Snw1,Acin1,Prmt5,Clns1a,Sf3b1,Prpf38b,Sfpq,Frg1,Usp4,Sf3b6,Mfap1b,Srsf4,Prpf40a,Snrpa,Hnrnpa2b1,Snu13,Zranb2,Son,Rbmx,Plrg1,Sf3a2,Srsf1,Cd2bp2,U2af2
GO:0016070	RNA metabolic process	54	1498	0.62	1.48	6.21e-16	10090.ENSMUSP00000006625,10090.ENSMUSP00000007042,10090.ENSMUSP00000007130,10090.ENSMUSP00000007814,10090.ENSMUSP00000008477,10090.ENSMUSP00000018449,10090.ENSMUSP00000021226,10090.ENSMUSP00000021428,10090.ENSMUSP00000022793,10090.ENSMUSP00000023873,10090.ENSMUSP00000026506,10090.ENSMUSP00000027127,10090.ENSMUSP00000028921,10090.ENSMUSP00000029480,10090.ENSMUSP00000030623,10090.ENSMUSP00000031740…	Rbm14,Ik,Ctnnb1,Khsrp,Snrpb2,Prpf8,Luc7l3,Snw1,Acin1,Prmt5,Clns1a,Sf3b1,Xrn2,Prpf38b,Sfpq,Mepce,Frg1,Nudt21,Usp4,Sf3b6,Mfap1b,Polr2a,Rps21,Pde12,Rps27rt,Srsf4,Prpf40a,Ablim1,Snrpa,Hnrnpa2b1,Tfam,Snu13,Rps6,Smarcc2,Zranb2,Top1,Eef1d,Fip1l1,Son,Rbmx,Rpl35a,Plrg1,Sf3a2,Srsf1,Nolc1,Rpl26,Tcea1,Pym1,Rpl14,Cd2bp2,Eloc,U2af2,Supt5,Exosc6
GO:0006396	RNA processing	41	828	0.76	1.8	6.99e-16	10090.ENSMUSP00000006625,10090.ENSMUSP00000007042,10090.ENSMUSP00000007814,10090.ENSMUSP00000008477,10090.ENSMUSP00000018449,10090.ENSMUSP00000021226,10090.ENSMUSP00000021428,10090.ENSMUSP00000022793,10090.ENSMUSP00000023873,10090.ENSMUSP00000026506,10090.ENSMUSP00000027127,10090.ENSMUSP00000028921,10090.ENSMUSP00000029480,10090.ENSMUSP00000030623,10090.ENSMUSP00000033999,10090.ENSMUSP00000034204…	Rbm14,Ik,Khsrp,Snrpb2,Prpf8,Luc7l3,Snw1,Acin1,Prmt5,Clns1a,Sf3b1,Xrn2,Prpf38b,Sfpq,Frg1,Nudt21,Usp4,Sf3b6,Mfap1b,Rps21,Pde12,Rps27rt,Srsf4,Prpf40a,Snrpa,Hnrnpa2b1,Snu13,Rps6,Zranb2,Fip1l1,Son,Rbmx,Rpl35a,Plrg1,Sf3a2,Srsf1,Rpl26,Rpl14,Cd2bp2,U2af2,Exosc6
GO:0090304	Nucleic acid metabolic process	63	2124	0.53	1.28	2.7e-15	10090.ENSMUSP00000003044,10090.ENSMUSP00000006625,10090.ENSMUSP00000007042,10090.ENSMUSP00000007130,10090.ENSMUSP00000007814,10090.ENSMUSP00000008477,10090.ENSMUSP00000018449,10090.ENSMUSP00000021226,10090.ENSMUSP00000021428,10090.ENSMUSP00000022793,10090.ENSMUSP00000023873,10090.ENSMUSP00000026506,10090.ENSMUSP00000027127,10090.ENSMUSP00000028921,10090.ENSMUSP00000029480,10090.ENSMUSP00000030134…	Pnkp,Rbm14,Ik,Ctnnb1,Khsrp,Snrpb2,Prpf8,Luc7l3,Snw1,Acin1,Prmt5,Clns1a,Sf3b1,Xrn2,Prpf38b,Rad23b,Sfpq,Mepce,Ssbp1,Frg1,Nudt21,Usp4,Pold1,Sf3b6,Smc1a,Mfap1b,Polr2a,Rps21,Pde12,Rps27rt,Srsf4,Nucks1,Prpf40a,Ablim1,Snrpa,Hnrnpa2b1,Tfam,Snu13,Mta2,Rps6,Smarcc2,Zranb2,Top1,Eef1d,Fip1l1,Son,Rbmx,Rpl35a,Ube2v1,Plrg1,Sf3a2,Srsf1,Nolc1,Rpl26,Tcea1,Pym1,Rpl14,Cd2bp2,Purb,Eloc,U2af2,Supt5,Exosc6
GO:0000398	mRNA splicing, via spliceosome	24	231	1.08	2.48	6.27e-15	10090.ENSMUSP00000006625,10090.ENSMUSP00000007042,10090.ENSMUSP00000008477,10090.ENSMUSP00000018449,10090.ENSMUSP00000021226,10090.ENSMUSP00000021428,10090.ENSMUSP00000023873,10090.ENSMUSP00000026506,10090.ENSMUSP00000027127,10090.ENSMUSP00000029480,10090.ENSMUSP00000030623,10090.ENSMUSP00000035237,10090.ENSMUSP00000043662,10090.ENSMUSP00000049548,10090.ENSMUSP00000061474,10090.ENSMUSP00000075655…	Rbm14,Ik,Snrpb2,Prpf8,Luc7l3,Snw1,Prmt5,Clns1a,Sf3b1,Prpf38b,Sfpq,Usp4,Sf3b6,Mfap1b,Srsf4,Prpf40a,Snrpa,Hnrnpa2b1,Snu13,Rbmx,Plrg1,Sf3a2,Srsf1,U2af2
GO:0006139	Nucleobase-containing compound metabolic process	69	2638	0.48	1.15	1.51e-14	10090.ENSMUSP00000002625,10090.ENSMUSP00000003044,10090.ENSMUSP00000006625,10090.ENSMUSP00000007042,10090.ENSMUSP00000007130,10090.ENSMUSP00000007814,10090.ENSMUSP00000008477,10090.ENSMUSP00000018449,10090.ENSMUSP00000021226,10090.ENSMUSP00000021428,10090.ENSMUSP00000022097,10090.ENSMUSP00000022793,10090.ENSMUSP00000023396,10090.ENSMUSP00000023873,10090.ENSMUSP00000026506,10090.ENSMUSP00000027127…	Uck1,Pnkp,Rbm14,Ik,Ctnnb1,Khsrp,Snrpb2,Prpf8,Luc7l3,Snw1,Ndufs6,Acin1,Pmm2,Prmt5,Clns1a,Sf3b1,Xrn2,Prpf38b,Rad23b,Cmpk1,Sfpq,Mepce,Ssbp1,Ctps2,Frg1,Nudt21,Usp4,Pold1,Sf3b6,Smc1a,Mfap1b,Polr2a,Rps21,Pde12,Rps27rt,Srsf4,Nucks1,Prpf40a,Ablim1,Snrpa,Hnrnpa2b1,Tfam,Snu13,Mta2,Rps6,Smarcc2,Zranb2,Eno3,Top1,Eef1d,Fip1l1,Son,Rbmx,Rpl35a,Ube2v1,Plrg1,Sf3a2,Srsf1,Nolc1,Rpl26,Tcea1,Pym1,Rpl14,Cd2bp2,Purb,El…
GO:0006725	Cellular aromatic compound metabolic process	71	2859	0.46	1.1	5.36e-14	10090.ENSMUSP00000002625,10090.ENSMUSP00000003044,10090.ENSMUSP00000006625,10090.ENSMUSP00000007042,10090.ENSMUSP00000007130,10090.ENSMUSP00000007814,10090.ENSMUSP00000008477,10090.ENSMUSP00000018449,10090.ENSMUSP00000021226,10090.ENSMUSP00000021428,10090.ENSMUSP00000021958,10090.ENSMUSP00000022097,10090.ENSMUSP00000022793,10090.ENSMUSP00000023396,10090.ENSMUSP00000023873,10090.ENSMUSP00000026506…	Uck1,Pnkp,Rbm14,Ik,Ctnnb1,Khsrp,Snrpb2,Prpf8,Luc7l3,Snw1,Pcbd2,Ndufs6,Acin1,Pmm2,Prmt5,Clns1a,Sf3b1,Xrn2,Prpf38b,Rad23b,Cmpk1,Sfpq,Mepce,Mtpn,Ssbp1,Ctps2,Frg1,Nudt21,Usp4,Pold1,Sf3b6,Smc1a,Mfap1b,Polr2a,Rps21,Pde12,Rps27rt,Srsf4,Nucks1,Prpf40a,Ablim1,Snrpa,Hnrnpa2b1,Tfam,Snu13,Mta2,Rps6,Smarcc2,Zranb2,Eno3,Top1,Eef1d,Fip1l1,Son,Rbmx,Rpl35a,Ube2v1,Plrg1,Sf3a2,Srsf1,Nolc1,Rpl26,Tcea1,Pym1,Rpl14,Cd2…
GO:0044237	Cellular metabolic process	113	6530	0.3	0.84	5.36e-14	10090.ENSMUSP00000000759,10090.ENSMUSP00000002625,10090.ENSMUSP00000003044,10090.ENSMUSP00000003521,10090.ENSMUSP00000004965,10090.ENSMUSP00000006625,10090.ENSMUSP00000007012,10090.ENSMUSP00000007042,10090.ENSMUSP00000007130,10090.ENSMUSP00000007212,10090.ENSMUSP00000007814,10090.ENSMUSP00000008477,10090.ENSMUSP00000008812,10090.ENSMUSP00000013338,10090.ENSMUSP00000016144,10090.ENSMUSP00000017548…	Chmp1a,Uck1,Pnkp,Rps11,Chmp2b,Rbm14,Sod2,Ik,Ctnnb1,Psmd2,Khsrp,Snrpb2,Rps18,Arih2,Plpp1,Rpl19,Prpf8,Stk3,Mpdu1,Mical1,Luc7l3,Snw1,Ppm1a,Pcbd2,Ndufs6,Acin1,Pmm2,Snap29,Prmt5,Brd2,Clns1a,Sf3b1,Ilkap,Xrn2,Prpf38b,Rad23b,Cmpk1,Sfpq,Rpl6,Mepce,Mtpn,Ssbp1,Hmgn5,Ctps2,Mecp2,Frg1,Vac14,Nudt21,Pgls,Vps4a,Rpl4,Usp4,Pold1,Psmd7,Sf3b6,Smc1a,Mfap1b,Polr2a,Uqcrq,H1f4,Rps21,Vamp8,Pde12,Rps27rt,Srsf4,Nucks1,Prkc…
GO:0046483	Heterocycle metabolic process	70	2789	0.46	1.11	5.38e-14	10090.ENSMUSP00000002625,10090.ENSMUSP00000003044,10090.ENSMUSP00000006625,10090.ENSMUSP00000007042,10090.ENSMUSP00000007130,10090.ENSMUSP00000007814,10090.ENSMUSP00000008477,10090.ENSMUSP00000018449,10090.ENSMUSP00000021226,10090.ENSMUSP00000021428,10090.ENSMUSP00000021958,10090.ENSMUSP00000022097,10090.ENSMUSP00000022793,10090.ENSMUSP00000023396,10090.ENSMUSP00000023873,10090.ENSMUSP00000026506…	Uck1,Pnkp,Rbm14,Ik,Ctnnb1,Khsrp,Snrpb2,Prpf8,Luc7l3,Snw1,Pcbd2,Ndufs6,Acin1,Pmm2,Prmt5,Clns1a,Sf3b1,Xrn2,Prpf38b,Rad23b,Cmpk1,Sfpq,Mepce,Ssbp1,Ctps2,Frg1,Nudt21,Usp4,Pold1,Sf3b6,Smc1a,Mfap1b,Polr2a,Rps21,Pde12,Rps27rt,Srsf4,Nucks1,Prpf40a,Ablim1,Snrpa,Hnrnpa2b1,Tfam,Snu13,Mta2,Rps6,Smarcc2,Zranb2,Eno3,Top1,Eef1d,Fip1l1,Son,Rbmx,Rpl35a,Ube2v1,Plrg1,Sf3a2,Srsf1,Nolc1,Rpl26,Tcea1,Pym1,Rpl14,Cd2bp2,P…
GO:0043170	Macromolecule metabolic process	106	5860	0.32	0.87	5.53e-14	10090.ENSMUSP00000000759,10090.ENSMUSP00000002274,10090.ENSMUSP00000003044,10090.ENSMUSP00000003521,10090.ENSMUSP00000004965,10090.ENSMUSP00000006625,10090.ENSMUSP00000007042,10090.ENSMUSP00000007130,10090.ENSMUSP00000007212,10090.ENSMUSP00000007814,10090.ENSMUSP00000008477,10090.ENSMUSP00000008812,10090.ENSMUSP00000009789,10090.ENSMUSP00000013338,10090.ENSMUSP00000017548,10090.ENSMUSP00000018449…	Chmp1a,Napsa,Pnkp,Rps11,Chmp2b,Rbm14,Ik,Ctnnb1,Psmd2,Khsrp,Snrpb2,Rps18,P4ha1,Arih2,Rpl19,Prpf8,Stk3,Mpdu1,Luc7l3,Snw1,Ppm1a,Acin1,Pmm2,Prmt5,Brd2,Clns1a,Sf3b1,Ilkap,Zc3h11a,Xrn2,Ppid,Prpf38b,Rad23b,Sfpq,Rpl6,Mepce,Ssbp1,Mecp2,Frg1,Nudt21,Vps4a,Rpl4,Usp4,Pold1,Psmd7,Ccdc115,Sf3b6,Smc1a,Mfap1b,Polr2a,H1f4,Rps21,Pde12,Rps27rt,Srsf4,Chtop,Nucks1,Prkcb,Gatad2a,Prpf40a,Ablim1,Snrpa,Rpl3,Rpl31,Rpl34,Pp…
GO:1901360	Organic cyclic compound metabolic process	74	3110	0.44	1.06	6.85e-14	10090.ENSMUSP00000002625,10090.ENSMUSP00000003044,10090.ENSMUSP00000006625,10090.ENSMUSP00000007042,10090.ENSMUSP00000007130,10090.ENSMUSP00000007814,10090.ENSMUSP00000008477,10090.ENSMUSP00000018449,10090.ENSMUSP00000021226,10090.ENSMUSP00000021428,10090.ENSMUSP00000021958,10090.ENSMUSP00000022097,10090.ENSMUSP00000022793,10090.ENSMUSP00000023396,10090.ENSMUSP00000023873,10090.ENSMUSP00000026506…	Uck1,Pnkp,Rbm14,Ik,Ctnnb1,Khsrp,Snrpb2,Prpf8,Luc7l3,Snw1,Pcbd2,Ndufs6,Acin1,Pmm2,Prmt5,Clns1a,Sf3b1,Xrn2,Prpf38b,Rad23b,Cmpk1,Sfpq,Mepce,Mtpn,Ssbp1,Ebp,Ctps2,Mecp2,Frg1,Nudt21,Usp4,Pold1,Sf3b6,Smc1a,Mfap1b,Polr2a,Rps21,Pde12,Rps27rt,Srsf4,Nucks1,Lima1,Prpf40a,Ablim1,Snrpa,Hnrnpa2b1,Tfam,Snu13,Mta2,Rps6,Smarcc2,Zranb2,Eno3,Top1,Eef1d,Fip1l1,Son,Rbmx,Rpl35a,Ube2v1,Plrg1,Sf3a2,Srsf1,Nolc1,Rpl26,Tcea…
GO:0008152	Metabolic process	127	8096	0.26	0.77	1.08e-13	10090.ENSMUSP00000000759,10090.ENSMUSP00000002274,10090.ENSMUSP00000002625,10090.ENSMUSP00000003044,10090.ENSMUSP00000003521,10090.ENSMUSP00000004965,10090.ENSMUSP00000006625,10090.ENSMUSP00000007012,10090.ENSMUSP00000007042,10090.ENSMUSP00000007130,10090.ENSMUSP00000007212,10090.ENSMUSP00000007814,10090.ENSMUSP00000008477,10090.ENSMUSP00000008812,10090.ENSMUSP00000009789,10090.ENSMUSP00000013338…	Chmp1a,Napsa,Uck1,Pnkp,Rps11,Chmp2b,Rbm14,Sod2,Ik,Ctnnb1,Psmd2,Khsrp,Snrpb2,Rps18,P4ha1,Arih2,Plpp1,Rpl19,Prpf8,Stk3,Mpdu1,Mical1,Luc7l3,Snw1,Ppm1a,Pcbd2,Ndufs6,Acin1,Pmm2,Snap29,Prmt5,Brd2,Clns1a,Sf3b1,Ilkap,Zc3h11a,Xrn2,Ppid,Prpf38b,Rad23b,Cmpk1,Sfpq,Rpl6,Mepce,Mtpn,Ssbp1,Ebp,Hmgn5,Ctps2,Mecp2,Frg1,Vac14,Nudt21,Pgls,Vps4a,Rpl4,Usp4,Pold1,Psmd7,Ccdc115,Sf3b6,Smc1a,Mfap1b,Polr2a,Uqcrq,H1f4,Rps21,…
GO:0006807	Nitrogen compound metabolic process	113	6657	0.29	0.82	1.69e-13	10090.ENSMUSP00000000759,10090.ENSMUSP00000002274,10090.ENSMUSP00000002625,10090.ENSMUSP00000003044,10090.ENSMUSP00000003521,10090.ENSMUSP00000004965,10090.ENSMUSP00000006625,10090.ENSMUSP00000007012,10090.ENSMUSP00000007042,10090.ENSMUSP00000007130,10090.ENSMUSP00000007212,10090.ENSMUSP00000007814,10090.ENSMUSP00000008477,10090.ENSMUSP00000008812,10090.ENSMUSP00000009789,10090.ENSMUSP00000013338…	Chmp1a,Napsa,Uck1,Pnkp,Rps11,Chmp2b,Rbm14,Sod2,Ik,Ctnnb1,Psmd2,Khsrp,Snrpb2,Rps18,P4ha1,Arih2,Plpp1,Rpl19,Prpf8,Stk3,Mpdu1,Luc7l3,Snw1,Ppm1a,Pcbd2,Ndufs6,Acin1,Pmm2,Prmt5,Brd2,Clns1a,Sf3b1,Ilkap,Xrn2,Ppid,Prpf38b,Rad23b,Cmpk1,Sfpq,Rpl6,Mepce,Mtpn,Ssbp1,Hmgn5,Ctps2,Mecp2,Frg1,Nudt21,Vps4a,Rpl4,Usp4,Pold1,Psmd7,Ccdc115,Sf3b6,Smc1a,Mfap1b,Polr2a,H1f4,Rps21,Pde12,Rps27rt,Srsf4,Nucks1,Prkcb,Gatad2a,Pr…
GO:0071704	Organic substance metabolic process	122	7673	0.26	0.77	3.78e-13	10090.ENSMUSP00000000759,10090.ENSMUSP00000002274,10090.ENSMUSP00000002625,10090.ENSMUSP00000003044,10090.ENSMUSP00000003521,10090.ENSMUSP00000004965,10090.ENSMUSP00000006625,10090.ENSMUSP00000007012,10090.ENSMUSP00000007042,10090.ENSMUSP00000007130,10090.ENSMUSP00000007212,10090.ENSMUSP00000007814,10090.ENSMUSP00000008477,10090.ENSMUSP00000008812,10090.ENSMUSP00000009789,10090.ENSMUSP00000013338…	Chmp1a,Napsa,Uck1,Pnkp,Rps11,Chmp2b,Rbm14,Sod2,Ik,Ctnnb1,Psmd2,Khsrp,Snrpb2,Rps18,P4ha1,Arih2,Plpp1,Rpl19,Prpf8,Stk3,Mpdu1,Luc7l3,Snw1,Ppm1a,Pcbd2,Ndufs6,Acin1,Pmm2,Prmt5,Brd2,Clns1a,Sf3b1,Ilkap,Zc3h11a,Xrn2,Ppid,Prpf38b,Rad23b,Cmpk1,Sfpq,Rpl6,Mepce,Mtpn,Ssbp1,Ebp,Hmgn5,Ctps2,Mecp2,Frg1,Vac14,Nudt21,Pgls,Vps4a,Rpl4,Usp4,Pold1,Psmd7,Ccdc115,Sf3b6,Smc1a,Mfap1b,Polr2a,H1f4,Rps21,Pde12,Rps27rt,Srsf4,…
GO:0044238	Primary metabolic process	116	7247	0.26	0.76	3.71e-12	10090.ENSMUSP00000000759,10090.ENSMUSP00000002274,10090.ENSMUSP00000002625,10090.ENSMUSP00000003044,10090.ENSMUSP00000003521,10090.ENSMUSP00000004965,10090.ENSMUSP00000006625,10090.ENSMUSP00000007042,10090.ENSMUSP00000007130,10090.ENSMUSP00000007212,10090.ENSMUSP00000007814,10090.ENSMUSP00000008477,10090.ENSMUSP00000008812,10090.ENSMUSP00000009789,10090.ENSMUSP00000013338,10090.ENSMUSP00000016144…	Chmp1a,Napsa,Uck1,Pnkp,Rps11,Chmp2b,Rbm14,Ik,Ctnnb1,Psmd2,Khsrp,Snrpb2,Rps18,P4ha1,Arih2,Plpp1,Rpl19,Prpf8,Stk3,Mpdu1,Luc7l3,Snw1,Ppm1a,Pcbd2,Ndufs6,Acin1,Pmm2,Prmt5,Brd2,Clns1a,Sf3b1,Ilkap,Xrn2,Ppid,Prpf38b,Rad23b,Cmpk1,Sfpq,Rpl6,Mepce,Ssbp1,Ebp,Ctps2,Mecp2,Frg1,Vac14,Nudt21,Pgls,Vps4a,Rpl4,Usp4,Pold1,Psmd7,Ccdc115,Sf3b6,Smc1a,Mfap1b,Polr2a,H1f4,Rps21,Pde12,Rps27rt,Srsf4,Nucks1,Prkcb,Gatad2a,Lim…
GO:0002181	Cytoplasmic translation	16	127	1.16	2.09	8.39e-11	10090.ENSMUSP00000003521,10090.ENSMUSP00000008812,10090.ENSMUSP00000017548,10090.ENSMUSP00000031617,10090.ENSMUSP00000034966,10090.ENSMUSP00000058432,10090.ENSMUSP00000080354,10090.ENSMUSP00000083722,10090.ENSMUSP00000086614,10090.ENSMUSP00000099541,10090.ENSMUSP00000099878,10090.ENSMUSP00000104179,10090.ENSMUSP00000110728,10090.ENSMUSP00000117834,10090.ENSMUSP00000129072,10090.ENSMUSP00000131489	Rps11,Rps18,Rpl19,Rpl6,Rpl4,Rps21,Rpl3,Rpl31,Rpl34,Rpl23a,Rps6,Rps5,Rpl35a,Rpl29,Rpl26,Rpl14
GO:0044085	Cellular component biogenesis	59	2631	0.41	0.88	3.16e-09	10090.ENSMUSP00000000759,10090.ENSMUSP00000004965,10090.ENSMUSP00000006625,10090.ENSMUSP00000007012,10090.ENSMUSP00000007130,10090.ENSMUSP00000016081,10090.ENSMUSP00000018449,10090.ENSMUSP00000018476,10090.ENSMUSP00000020248,10090.ENSMUSP00000021077,10090.ENSMUSP00000021226,10090.ENSMUSP00000022097,10090.ENSMUSP00000023449,10090.ENSMUSP00000023873,10090.ENSMUSP00000025193,10090.ENSMUSP00000026506…	Chmp1a,Chmp2b,Rbm14,Sod2,Ctnnb1,Macroh2a1,Prpf8,Stk3,Washc3,Slc9a3r1,Luc7l3,Ndufs6,Snap29,Prmt5,Brd2,Clns1a,Sf3b1,Ppid,Trappc3,Rpl6,Ssbp1,Mecp2,Frg1,Nudt21,Vps4a,Usp4,Sec23ip,Ccdc115,Smc1a,Surf6,H1f4,Rps21,Vamp8,Rps27rt,Lima1,Ablim1,Tfam,Snu13,Vps4b,Rpl23a,Rps6,Cep131,Ythdf3,Rps5,Cutc,Pex5,Dctn1,Rbmx,Rpl35a,Synj1,Sf3a2,Srsf1,Ddx6,Rpl26,Rpl14,Hp1bp3,Prrc2c,Exosc6,Myh11
GO:0043933	Protein-containing complex organization	41	1388	0.53	1.04	4.39e-09	10090.ENSMUSP00000000759,10090.ENSMUSP00000004965,10090.ENSMUSP00000007012,10090.ENSMUSP00000016081,10090.ENSMUSP00000018449,10090.ENSMUSP00000018476,10090.ENSMUSP00000019967,10090.ENSMUSP00000020248,10090.ENSMUSP00000021226,10090.ENSMUSP00000022097,10090.ENSMUSP00000023449,10090.ENSMUSP00000023873,10090.ENSMUSP00000025193,10090.ENSMUSP00000026506,10090.ENSMUSP00000027127,10090.ENSMUSP00000029382…	Chmp1a,Chmp2b,Sod2,Macroh2a1,Prpf8,Stk3,Mical1,Washc3,Luc7l3,Ndufs6,Snap29,Prmt5,Brd2,Clns1a,Sf3b1,Ppid,Trappc3,Rpl6,Ssbp1,Nudt21,Vps4a,Usp4,Ccdc115,H1f4,Vamp8,Rps27rt,Tfam,Snu13,Vps4b,Rpl23a,Smarcc2,Rps5,Cutc,Pex5,Rbmx,Synj1,Sf3a2,Srsf1,Pym1,Hp1bp3,Myh11
GO:0022613	Ribonucleoprotein complex biogenesis	23	428	0.79	1.38	5.58e-09	10090.ENSMUSP00000018449,10090.ENSMUSP00000021226,10090.ENSMUSP00000023873,10090.ENSMUSP00000026506,10090.ENSMUSP00000027127,10090.ENSMUSP00000031617,10090.ENSMUSP00000033999,10090.ENSMUSP00000034204,10090.ENSMUSP00000035237,10090.ENSMUSP00000048457,10090.ENSMUSP00000058432,10090.ENSMUSP00000060523,10090.ENSMUSP00000091840,10090.ENSMUSP00000099541,10090.ENSMUSP00000099878,10090.ENSMUSP00000104179…	Prpf8,Luc7l3,Prmt5,Clns1a,Sf3b1,Rpl6,Frg1,Nudt21,Usp4,Surf6,Rps21,Rps27rt,Snu13,Rpl23a,Rps6,Rps5,Rbmx,Rpl35a,Sf3a2,Srsf1,Rpl26,Rpl14,Exosc6
GO:0044260	Cellular macromolecule metabolic process	56	2450	0.42	0.88	5.82e-09	10090.ENSMUSP00000000759,10090.ENSMUSP00000003044,10090.ENSMUSP00000003521,10090.ENSMUSP00000004965,10090.ENSMUSP00000007130,10090.ENSMUSP00000007212,10090.ENSMUSP00000007814,10090.ENSMUSP00000008812,10090.ENSMUSP00000013338,10090.ENSMUSP00000017548,10090.ENSMUSP00000018905,10090.ENSMUSP00000021514,10090.ENSMUSP00000023396,10090.ENSMUSP00000023873,10090.ENSMUSP00000026506,10090.ENSMUSP00000028921…	Chmp1a,Pnkp,Rps11,Chmp2b,Ctnnb1,Psmd2,Khsrp,Rps18,Arih2,Rpl19,Mpdu1,Ppm1a,Pmm2,Prmt5,Clns1a,Xrn2,Rad23b,Sfpq,Rpl6,Mepce,Ssbp1,Mecp2,Vps4a,Rpl4,Usp4,Pold1,Psmd7,Smc1a,H1f4,Rps21,Pde12,Rps27rt,Nucks1,Rpl3,Rpl31,Rpl34,Hnrnpa2b1,Vps4b,Mta2,Rpl23a,Rps6,Plaa,Rps5,Top1,Eef1d,Rpl35a,Ube2v1,Rpl29,Dad1,Rpl26,Pym1,Rpl14,Larp1,Purb,Eloc,Exosc6
GO:1903311	Regulation of mRNA metabolic process	20	319	0.86	1.43	9.55e-09	10090.ENSMUSP00000007814,10090.ENSMUSP00000021428,10090.ENSMUSP00000022793,10090.ENSMUSP00000023873,10090.ENSMUSP00000026506,10090.ENSMUSP00000034204,10090.ENSMUSP00000059666,10090.ENSMUSP00000061474,10090.ENSMUSP00000074953,10090.ENSMUSP00000079228,10090.ENSMUSP00000087453,10090.ENSMUSP00000092849,10090.ENSMUSP00000103983,10090.ENSMUSP00000109671,10090.ENSMUSP00000110374,10090.ENSMUSP00000111150…	Khsrp,Snw1,Acin1,Prmt5,Clns1a,Nudt21,Pde12,Srsf4,Safb2,Snrpa,Hnrnpa2b1,Safb,Ythdf3,Son,Rbmx,Raver1,Srsf1,Larp1,U2af2,Supt5
GO:0050684	Regulation of mRNA processing	15	163	1.02	1.56	2.46e-08	10090.ENSMUSP00000021428,10090.ENSMUSP00000022793,10090.ENSMUSP00000023873,10090.ENSMUSP00000026506,10090.ENSMUSP00000034204,10090.ENSMUSP00000061474,10090.ENSMUSP00000074953,10090.ENSMUSP00000079228,10090.ENSMUSP00000087453,10090.ENSMUSP00000092849,10090.ENSMUSP00000109671,10090.ENSMUSP00000110374,10090.ENSMUSP00000111150,10090.ENSMUSP00000147013,10090.ENSMUSP00000147164	Snw1,Acin1,Prmt5,Clns1a,Nudt21,Srsf4,Safb2,Snrpa,Hnrnpa2b1,Safb,Son,Rbmx,Raver1,U2af2,Supt5
GO:0022618	Ribonucleoprotein complex assembly	15	185	0.97	1.41	1.24e-07	10090.ENSMUSP00000018449,10090.ENSMUSP00000021226,10090.ENSMUSP00000023873,10090.ENSMUSP00000026506,10090.ENSMUSP00000027127,10090.ENSMUSP00000031617,10090.ENSMUSP00000034204,10090.ENSMUSP00000035237,10090.ENSMUSP00000060523,10090.ENSMUSP00000091840,10090.ENSMUSP00000099541,10090.ENSMUSP00000104179,10090.ENSMUSP00000110374,10090.ENSMUSP00000117160,10090.ENSMUSP00000120595	Prpf8,Luc7l3,Prmt5,Clns1a,Sf3b1,Rpl6,Nudt21,Usp4,Rps27rt,Snu13,Rpl23a,Rps5,Rbmx,Sf3a2,Srsf1
GO:0022607	Cellular component assembly	52	2396	0.4	0.79	2.2e-07	10090.ENSMUSP00000000759,10090.ENSMUSP00000004965,10090.ENSMUSP00000006625,10090.ENSMUSP00000007012,10090.ENSMUSP00000007130,10090.ENSMUSP00000016081,10090.ENSMUSP00000018449,10090.ENSMUSP00000018476,10090.ENSMUSP00000020248,10090.ENSMUSP00000021077,10090.ENSMUSP00000021226,10090.ENSMUSP00000022097,10090.ENSMUSP00000023449,10090.ENSMUSP00000023873,10090.ENSMUSP00000025193,10090.ENSMUSP00000026506…	Chmp1a,Chmp2b,Rbm14,Sod2,Ctnnb1,Macroh2a1,Prpf8,Stk3,Washc3,Slc9a3r1,Luc7l3,Ndufs6,Snap29,Prmt5,Brd2,Clns1a,Sf3b1,Ppid,Trappc3,Rpl6,Ssbp1,Mecp2,Nudt21,Vps4a,Usp4,Sec23ip,Ccdc115,Smc1a,Surf6,H1f4,Vamp8,Rps27rt,Lima1,Ablim1,Tfam,Snu13,Vps4b,Rpl23a,Cep131,Ythdf3,Rps5,Cutc,Pex5,Dctn1,Rbmx,Synj1,Sf3a2,Srsf1,Ddx6,Hp1bp3,Prrc2c,Myh11
GO:0044271	Cellular nitrogen compound biosynthetic process	38	1452	0.48	0.84	6.49e-07	10090.ENSMUSP00000002625,10090.ENSMUSP00000003521,10090.ENSMUSP00000007130,10090.ENSMUSP00000008812,10090.ENSMUSP00000017548,10090.ENSMUSP00000021958,10090.ENSMUSP00000022097,10090.ENSMUSP00000023396,10090.ENSMUSP00000023873,10090.ENSMUSP00000028921,10090.ENSMUSP00000030491,10090.ENSMUSP00000031617,10090.ENSMUSP00000033727,10090.ENSMUSP00000034966,10090.ENSMUSP00000039776,10090.ENSMUSP00000050771…	Uck1,Rps11,Ctnnb1,Rps18,Rpl19,Pcbd2,Ndufs6,Pmm2,Prmt5,Xrn2,Cmpk1,Rpl6,Ctps2,Rpl4,Pold1,Polr2a,Rps21,Rps27rt,Ablim1,Rpl3,Rpl31,Rpl34,Tfam,Rpl23a,Rps6,Smarcc2,Rps5,Top1,Eef1d,Rbmx,Rpl35a,Rpl29,Rpl26,Tcea1,Rpl14,Larp1,Eloc,Supt5
GO:0071840	Cellular component organization or biogenesis	88	5681	0.25	0.62	8.03e-07	10090.ENSMUSP00000000759,10090.ENSMUSP00000002091,10090.ENSMUSP00000004389,10090.ENSMUSP00000004965,10090.ENSMUSP00000006625,10090.ENSMUSP00000007012,10090.ENSMUSP00000007130,10090.ENSMUSP00000009789,10090.ENSMUSP00000016081,10090.ENSMUSP00000018449,10090.ENSMUSP00000018476,10090.ENSMUSP00000019967,10090.ENSMUSP00000020248,10090.ENSMUSP00000021077,10090.ENSMUSP00000021226,10090.ENSMUSP00000021380…	Chmp1a,Bcap31,Grcc10,Chmp2b,Rbm14,Sod2,Ctnnb1,P4ha1,Macroh2a1,Prpf8,Stk3,Mical1,Washc3,Slc9a3r1,Luc7l3,Trappc6b,Ndufs6,Acin1,Snap29,Prmt5,Brd2,Clns1a,Sf3b1,Ppid,Sfpq,Trappc3,Rpl6,Mtpn,Ssbp1,Sec61a1,Hmgn5,Mecp2,Frg1,Ist1,Nudt21,Vps4a,Cfdp1,Rpl4,Usp4,Sec23ip,Ccdc115,Smc1a,Surf6,Plekhf2,Tmed2,H1f4,Rps21,Vamp8,Rps27rt,Nucks1,Prkcb,Gatad2a,Lima1,Prpf40a,Ablim1,Hnrnpa2b1,Tfam,Snu13,Vps4b,Mta2,Rpl23a,Rp…
GO:0065003	Protein-containing complex assembly	34	1227	0.5	0.85	1.31e-06	10090.ENSMUSP00000007012,10090.ENSMUSP00000016081,10090.ENSMUSP00000018449,10090.ENSMUSP00000018476,10090.ENSMUSP00000020248,10090.ENSMUSP00000021226,10090.ENSMUSP00000022097,10090.ENSMUSP00000023449,10090.ENSMUSP00000023873,10090.ENSMUSP00000025193,10090.ENSMUSP00000026506,10090.ENSMUSP00000027127,10090.ENSMUSP00000029382,10090.ENSMUSP00000030660,10090.ENSMUSP00000031617,10090.ENSMUSP00000031971…	Sod2,Macroh2a1,Prpf8,Stk3,Washc3,Luc7l3,Ndufs6,Snap29,Prmt5,Brd2,Clns1a,Sf3b1,Ppid,Trappc3,Rpl6,Ssbp1,Nudt21,Usp4,Ccdc115,H1f4,Vamp8,Rps27rt,Tfam,Snu13,Rpl23a,Rps5,Cutc,Pex5,Rbmx,Synj1,Sf3a2,Srsf1,Hp1bp3,Myh11
GO:0006412	Translation	19	390	0.75	1.07	1.34e-06	10090.ENSMUSP00000003521,10090.ENSMUSP00000008812,10090.ENSMUSP00000017548,10090.ENSMUSP00000031617,10090.ENSMUSP00000034966,10090.ENSMUSP00000058432,10090.ENSMUSP00000060523,10090.ENSMUSP00000080354,10090.ENSMUSP00000083722,10090.ENSMUSP00000086614,10090.ENSMUSP00000099541,10090.ENSMUSP00000099878,10090.ENSMUSP00000104179,10090.ENSMUSP00000105602,10090.ENSMUSP00000110728,10090.ENSMUSP00000117834…	Rps11,Rps18,Rpl19,Rpl6,Rpl4,Rps21,Rps27rt,Rpl3,Rpl31,Rpl34,Rpl23a,Rps6,Rps5,Eef1d,Rpl35a,Rpl29,Rpl26,Rpl14,Larp1
GO:0009059	Macromolecule biosynthetic process	36	1377	0.48	0.81	1.75e-06	10090.ENSMUSP00000003521,10090.ENSMUSP00000007130,10090.ENSMUSP00000008812,10090.ENSMUSP00000017548,10090.ENSMUSP00000018905,10090.ENSMUSP00000021514,10090.ENSMUSP00000023396,10090.ENSMUSP00000023873,10090.ENSMUSP00000028921,10090.ENSMUSP00000031617,10090.ENSMUSP00000034966,10090.ENSMUSP00000039776,10090.ENSMUSP00000050771,10090.ENSMUSP00000058432,10090.ENSMUSP00000060523,10090.ENSMUSP00000078336…	Rps11,Ctnnb1,Rps18,Rpl19,Mpdu1,Ppm1a,Pmm2,Prmt5,Xrn2,Rpl6,Rpl4,Pold1,Polr2a,Rps21,Rps27rt,Ablim1,Rpl3,Rpl31,Rpl34,Tfam,Rpl23a,Rps6,Smarcc2,Rps5,Top1,Eef1d,Rbmx,Rpl35a,Rpl29,Dad1,Rpl26,Tcea1,Rpl14,Larp1,Eloc,Supt5
GO:0006996	Organelle organization	61	3482	0.3	0.61	1.31e-05	10090.ENSMUSP00000000759,10090.ENSMUSP00000002091,10090.ENSMUSP00000004965,10090.ENSMUSP00000006625,10090.ENSMUSP00000007012,10090.ENSMUSP00000007130,10090.ENSMUSP00000016081,10090.ENSMUSP00000019967,10090.ENSMUSP00000020248,10090.ENSMUSP00000021077,10090.ENSMUSP00000021380,10090.ENSMUSP00000022097,10090.ENSMUSP00000022793,10090.ENSMUSP00000023449,10090.ENSMUSP00000023873,10090.ENSMUSP00000025193…	Chmp1a,Bcap31,Chmp2b,Rbm14,Sod2,Ctnnb1,Macroh2a1,Mical1,Washc3,Slc9a3r1,Trappc6b,Ndufs6,Acin1,Snap29,Prmt5,Brd2,Sf3b1,Ppid,Sfpq,Trappc3,Rpl6,Ssbp1,Sec61a1,Hmgn5,Mecp2,Vps4a,Cfdp1,Sec23ip,Ccdc115,Smc1a,Surf6,Plekhf2,Tmed2,H1f4,Vamp8,Rps27rt,Nucks1,Prkcb,Gatad2a,Lima1,Prpf40a,Ablim1,Hnrnpa2b1,Tfam,Vps4b,Mta2,Rpl23a,Smarcc2,Cep131,Ythdf3,Rps5,Top1,Pex5,Dctn1,Son,Nolc1,Ddx6,Hp1bp3,Purb,Prrc2c,Myh11
GO:0006518	Peptide metabolic process	21	562	0.63	0.86	1.48e-05	10090.ENSMUSP00000003521,10090.ENSMUSP00000007012,10090.ENSMUSP00000008812,10090.ENSMUSP00000017548,10090.ENSMUSP00000031617,10090.ENSMUSP00000033597,10090.ENSMUSP00000034966,10090.ENSMUSP00000058432,10090.ENSMUSP00000060523,10090.ENSMUSP00000080354,10090.ENSMUSP00000083722,10090.ENSMUSP00000086614,10090.ENSMUSP00000099541,10090.ENSMUSP00000099878,10090.ENSMUSP00000104179,10090.ENSMUSP00000105602…	Rps11,Sod2,Rps18,Rpl19,Rpl6,Hmgn5,Rpl4,Rps21,Rps27rt,Rpl3,Rpl31,Rpl34,Rpl23a,Rps6,Rps5,Eef1d,Rpl35a,Rpl29,Rpl26,Rpl14,Larp1
GO:0051171	Regulation of nitrogen compound metabolic process	86	5973	0.22	0.52	4.43e-05	10090.ENSMUSP00000002091,10090.ENSMUSP00000003044,10090.ENSMUSP00000006625,10090.ENSMUSP00000007012,10090.ENSMUSP00000007130,10090.ENSMUSP00000007212,10090.ENSMUSP00000007814,10090.ENSMUSP00000013338,10090.ENSMUSP00000014370,10090.ENSMUSP00000016081,10090.ENSMUSP00000018476,10090.ENSMUSP00000019615,10090.ENSMUSP00000019967,10090.ENSMUSP00000021077,10090.ENSMUSP00000021428,10090.ENSMUSP00000021514…	Bcap31,Pnkp,Rbm14,Sod2,Ctnnb1,Psmd2,Khsrp,Arih2,Cacybp,Macroh2a1,Stk3,Cdc37,Mical1,Slc9a3r1,Snw1,Ppm1a,Pcbd2,Acin1,Mtdh,Prmt5,Brd2,Clns1a,Sf3b1,Ilkap,Ppid,Rad23b,Cc2d1b,Sfpq,Zfp593,Cd38,Mepce,Mtpn,Ssbp1,Cct7,Hmgn5,Mecp2,Ist1,Nudt21,Fam192a,Usp4,Bclaf1,Polr2a,Tmed2,H1f4,Pde12,Srsf4,Chtop,Nucks1,Ppp6r1,Prkcb,Gatad2a,Safb2,Zfp706,Ablim1,Ewsr1,Snrpa,Hnrnpa2b1,Tfam,Safb,Mta2,Adam17,Uba2,Sarnp,Smarcc2,…
GO:0016043	Cellular component organization	81	5482	0.23	0.53	4.51e-05	10090.ENSMUSP00000000759,10090.ENSMUSP00000002091,10090.ENSMUSP00000004389,10090.ENSMUSP00000004965,10090.ENSMUSP00000006625,10090.ENSMUSP00000007012,10090.ENSMUSP00000007130,10090.ENSMUSP00000009789,10090.ENSMUSP00000016081,10090.ENSMUSP00000018449,10090.ENSMUSP00000018476,10090.ENSMUSP00000019967,10090.ENSMUSP00000020248,10090.ENSMUSP00000021077,10090.ENSMUSP00000021226,10090.ENSMUSP00000021380…	Chmp1a,Bcap31,Grcc10,Chmp2b,Rbm14,Sod2,Ctnnb1,P4ha1,Macroh2a1,Prpf8,Stk3,Mical1,Washc3,Slc9a3r1,Luc7l3,Trappc6b,Ndufs6,Acin1,Snap29,Prmt5,Brd2,Clns1a,Sf3b1,Ppid,Sfpq,Trappc3,Rpl6,Mtpn,Ssbp1,Sec61a1,Hmgn5,Mecp2,Ist1,Nudt21,Vps4a,Cfdp1,Rpl4,Usp4,Sec23ip,Ccdc115,Smc1a,Surf6,Plekhf2,Tmed2,H1f4,Vamp8,Rps27rt,Nucks1,Prkcb,Gatad2a,Lima1,Prpf40a,Ablim1,Hnrnpa2b1,Tfam,Snu13,Vps4b,Mta2,Rpl23a,Smarcc2,Cep13…
GO:0048024	Regulation of mRNA splicing, via spliceosome	10	124	0.97	0.93	9.57e-05	10090.ENSMUSP00000021428,10090.ENSMUSP00000022793,10090.ENSMUSP00000023873,10090.ENSMUSP00000026506,10090.ENSMUSP00000061474,10090.ENSMUSP00000087453,10090.ENSMUSP00000109671,10090.ENSMUSP00000110374,10090.ENSMUSP00000111150,10090.ENSMUSP00000147013	Snw1,Acin1,Prmt5,Clns1a,Srsf4,Hnrnpa2b1,Son,Rbmx,Raver1,U2af2
GO:0043484	Regulation of RNA splicing	12	196	0.85	0.87	9.81e-05	10090.ENSMUSP00000021428,10090.ENSMUSP00000022793,10090.ENSMUSP00000023873,10090.ENSMUSP00000026506,10090.ENSMUSP00000050771,10090.ENSMUSP00000061474,10090.ENSMUSP00000087453,10090.ENSMUSP00000109671,10090.ENSMUSP00000110374,10090.ENSMUSP00000111150,10090.ENSMUSP00000120595,10090.ENSMUSP00000147013	Snw1,Acin1,Prmt5,Clns1a,Polr2a,Srsf4,Hnrnpa2b1,Son,Rbmx,Raver1,Srsf1,U2af2
GO:0032984	Protein-containing complex disassembly	10	133	0.94	0.87	0.00016	10090.ENSMUSP00000000759,10090.ENSMUSP00000004965,10090.ENSMUSP00000019967,10090.ENSMUSP00000023449,10090.ENSMUSP00000034388,10090.ENSMUSP00000059501,10090.ENSMUSP00000092230,10090.ENSMUSP00000100868,10090.ENSMUSP00000113308,10090.ENSMUSP00000129789	Chmp1a,Chmp2b,Mical1,Snap29,Vps4a,Vamp8,Vps4b,Smarcc2,Synj1,Pym1
GO:0034645	Cellular macromolecule biosynthetic process	23	781	0.53	0.68	0.00016	10090.ENSMUSP00000003521,10090.ENSMUSP00000008812,10090.ENSMUSP00000017548,10090.ENSMUSP00000018905,10090.ENSMUSP00000021514,10090.ENSMUSP00000023396,10090.ENSMUSP00000031617,10090.ENSMUSP00000034966,10090.ENSMUSP00000058432,10090.ENSMUSP00000060523,10090.ENSMUSP00000080354,10090.ENSMUSP00000083722,10090.ENSMUSP00000086614,10090.ENSMUSP00000099541,10090.ENSMUSP00000099878,10090.ENSMUSP00000104179…	Rps11,Rps18,Rpl19,Mpdu1,Ppm1a,Pmm2,Rpl6,Rpl4,Rps21,Rps27rt,Rpl3,Rpl31,Rpl34,Rpl23a,Rps6,Rps5,Eef1d,Rpl35a,Rpl29,Dad1,Rpl26,Rpl14,Larp1
GO:0044249	Cellular biosynthetic process	44	2297	0.34	0.57	0.00016	10090.ENSMUSP00000002625,10090.ENSMUSP00000003521,10090.ENSMUSP00000007012,10090.ENSMUSP00000007130,10090.ENSMUSP00000008812,10090.ENSMUSP00000016144,10090.ENSMUSP00000017548,10090.ENSMUSP00000018905,10090.ENSMUSP00000021514,10090.ENSMUSP00000021958,10090.ENSMUSP00000022097,10090.ENSMUSP00000023396,10090.ENSMUSP00000023873,10090.ENSMUSP00000028921,10090.ENSMUSP00000030491,10090.ENSMUSP00000031617…	Uck1,Rps11,Sod2,Ctnnb1,Rps18,Plpp1,Rpl19,Mpdu1,Ppm1a,Pcbd2,Ndufs6,Pmm2,Prmt5,Xrn2,Cmpk1,Rpl6,Ctps2,Vac14,Rpl4,Pold1,Polr2a,Rps21,Rps27rt,Ablim1,Rpl3,Rpl31,Rpl34,Tfam,Rpl23a,Rps6,Smarcc2,Rps5,Top1,Eef1d,Rbmx,Rpl35a,Rpl29,Dad1,Rpl26,Tcea1,Rpl14,Larp1,Eloc,Supt5
GO:0080090	Regulation of primary metabolic process	86	6158	0.21	0.48	0.00016	10090.ENSMUSP00000002091,10090.ENSMUSP00000003044,10090.ENSMUSP00000006625,10090.ENSMUSP00000007012,10090.ENSMUSP00000007130,10090.ENSMUSP00000007212,10090.ENSMUSP00000007814,10090.ENSMUSP00000013338,10090.ENSMUSP00000014370,10090.ENSMUSP00000016081,10090.ENSMUSP00000018476,10090.ENSMUSP00000019615,10090.ENSMUSP00000019967,10090.ENSMUSP00000021077,10090.ENSMUSP00000021428,10090.ENSMUSP00000021514…	Bcap31,Pnkp,Rbm14,Sod2,Ctnnb1,Psmd2,Khsrp,Arih2,Cacybp,Macroh2a1,Stk3,Cdc37,Mical1,Slc9a3r1,Snw1,Ppm1a,Pcbd2,Acin1,Mtdh,Prmt5,Brd2,Clns1a,Sf3b1,Ilkap,Ppid,Rad23b,Cc2d1b,Sfpq,Zfp593,Cd38,Mepce,Mtpn,Ssbp1,Cct7,Hmgn5,Mecp2,Ist1,Nudt21,Fam192a,Usp4,Bclaf1,Polr2a,Tmed2,H1f4,Pde12,Srsf4,Chtop,Nucks1,Ppp6r1,Prkcb,Gatad2a,Safb2,Zfp706,Ablim1,Ewsr1,Snrpa,Hnrnpa2b1,Tfam,Safb,Mta2,Adam17,Uba2,Sarnp,Smarcc2,…
GO:0045935	Positive regulation of nucleobase-containing compound metabolic process	42	2156	0.35	0.56	0.00019	10090.ENSMUSP00000003044,10090.ENSMUSP00000006625,10090.ENSMUSP00000007130,10090.ENSMUSP00000007814,10090.ENSMUSP00000014370,10090.ENSMUSP00000021428,10090.ENSMUSP00000021514,10090.ENSMUSP00000021958,10090.ENSMUSP00000022865,10090.ENSMUSP00000023873,10090.ENSMUSP00000026506,10090.ENSMUSP00000027127,10090.ENSMUSP00000030623,10090.ENSMUSP00000030644,10090.ENSMUSP00000030964,10090.ENSMUSP00000031740…	Pnkp,Rbm14,Ctnnb1,Khsrp,Cacybp,Snw1,Ppm1a,Pcbd2,Mtdh,Prmt5,Clns1a,Sf3b1,Sfpq,Zfp593,Cd38,Mepce,Ssbp1,Cct7,Mecp2,Nudt21,Bclaf1,Polr2a,Pde12,Nucks1,Prkcb,Gatad2a,Ablim1,Hnrnpa2b1,Tfam,Safb,Mta2,Smarcc2,Ythdf3,Rbmx,Glyr1,Srsf1,Nolc1,Tcea1,Eloc,U2af2,Supt5,Exosc6
GO:0019219	Regulation of nucleobase-containing compound metabolic process	65	4173	0.25	0.5	0.00023	10090.ENSMUSP00000003044,10090.ENSMUSP00000006625,10090.ENSMUSP00000007012,10090.ENSMUSP00000007130,10090.ENSMUSP00000007814,10090.ENSMUSP00000014370,10090.ENSMUSP00000016081,10090.ENSMUSP00000018476,10090.ENSMUSP00000021428,10090.ENSMUSP00000021514,10090.ENSMUSP00000021958,10090.ENSMUSP00000022793,10090.ENSMUSP00000022865,10090.ENSMUSP00000023873,10090.ENSMUSP00000025193,10090.ENSMUSP00000026506…	Pnkp,Rbm14,Sod2,Ctnnb1,Khsrp,Cacybp,Macroh2a1,Stk3,Snw1,Ppm1a,Pcbd2,Acin1,Mtdh,Prmt5,Brd2,Clns1a,Sf3b1,Ilkap,Ppid,Cc2d1b,Sfpq,Zfp593,Cd38,Mepce,Mtpn,Ssbp1,Cct7,Hmgn5,Mecp2,Nudt21,Bclaf1,Polr2a,H1f4,Pde12,Srsf4,Nucks1,Prkcb,Gatad2a,Safb2,Zfp706,Ablim1,Ewsr1,Snrpa,Hnrnpa2b1,Tfam,Safb,Mta2,Sarnp,Smarcc2,Ythdf3,Son,Rbmx,Raver1,Glyr1,Ube2v1,Srsf1,Nolc1,Tcea1,Hp1bp3,Larp1,Purb,Eloc,U2af2,Supt5,Exosc6
GO:0060255	Regulation of macromolecule metabolic process	89	6569	0.19	0.46	0.00031	10090.ENSMUSP00000000759,10090.ENSMUSP00000002091,10090.ENSMUSP00000003044,10090.ENSMUSP00000006625,10090.ENSMUSP00000007012,10090.ENSMUSP00000007130,10090.ENSMUSP00000007212,10090.ENSMUSP00000007814,10090.ENSMUSP00000013338,10090.ENSMUSP00000014370,10090.ENSMUSP00000016081,10090.ENSMUSP00000018476,10090.ENSMUSP00000019615,10090.ENSMUSP00000019967,10090.ENSMUSP00000021077,10090.ENSMUSP00000021428…	Chmp1a,Bcap31,Pnkp,Rbm14,Sod2,Ctnnb1,Psmd2,Khsrp,Arih2,Cacybp,Macroh2a1,Stk3,Cdc37,Mical1,Slc9a3r1,Snw1,Ppm1a,Pcbd2,Acin1,Mtdh,Prmt5,Brd2,Clns1a,Sf3b1,Ilkap,Xrn2,Ppid,Rad23b,Cc2d1b,Sfpq,Zfp593,Cd38,Mepce,Mtpn,Ssbp1,Cct7,Hmgn5,Mecp2,Ist1,Nudt21,Fam192a,Usp4,Bclaf1,Polr2a,Tmed2,H1f4,Pde12,Srsf4,Chtop,Nucks1,Ppp6r1,Prkcb,Gatad2a,Safb2,Zfp706,Ablim1,Ewsr1,Snrpa,Hnrnpa2b1,Tfam,Safb,Mta2,Adam17,Uba2,Sa…
GO:0009058	Biosynthetic process	45	2467	0.32	0.52	0.00039	10090.ENSMUSP00000002625,10090.ENSMUSP00000003521,10090.ENSMUSP00000007012,10090.ENSMUSP00000007130,10090.ENSMUSP00000008812,10090.ENSMUSP00000016144,10090.ENSMUSP00000017548,10090.ENSMUSP00000018905,10090.ENSMUSP00000021514,10090.ENSMUSP00000021958,10090.ENSMUSP00000022097,10090.ENSMUSP00000023396,10090.ENSMUSP00000023873,10090.ENSMUSP00000028921,10090.ENSMUSP00000030491,10090.ENSMUSP00000031617…	Uck1,Rps11,Sod2,Ctnnb1,Rps18,Plpp1,Rpl19,Mpdu1,Ppm1a,Pcbd2,Ndufs6,Pmm2,Prmt5,Xrn2,Cmpk1,Rpl6,Ebp,Ctps2,Vac14,Rpl4,Pold1,Polr2a,Rps21,Rps27rt,Ablim1,Rpl3,Rpl31,Rpl34,Tfam,Rpl23a,Rps6,Smarcc2,Rps5,Top1,Eef1d,Rbmx,Rpl35a,Rpl29,Dad1,Rpl26,Tcea1,Rpl14,Larp1,Eloc,Supt5
GO:0051173	Positive regulation of nitrogen compound metabolic process	55	3325	0.28	0.5	0.00039	10090.ENSMUSP00000002091,10090.ENSMUSP00000003044,10090.ENSMUSP00000006625,10090.ENSMUSP00000007012,10090.ENSMUSP00000007130,10090.ENSMUSP00000007814,10090.ENSMUSP00000013338,10090.ENSMUSP00000014370,10090.ENSMUSP00000021428,10090.ENSMUSP00000021514,10090.ENSMUSP00000021958,10090.ENSMUSP00000022865,10090.ENSMUSP00000023873,10090.ENSMUSP00000026506,10090.ENSMUSP00000027127,10090.ENSMUSP00000030623…	Bcap31,Pnkp,Rbm14,Sod2,Ctnnb1,Khsrp,Arih2,Cacybp,Snw1,Ppm1a,Pcbd2,Mtdh,Prmt5,Clns1a,Sf3b1,Sfpq,Zfp593,Cd38,Mepce,Mtpn,Ssbp1,Cct7,Mecp2,Ist1,Nudt21,Bclaf1,Polr2a,Pde12,Chtop,Nucks1,Prkcb,Gatad2a,Ablim1,Hnrnpa2b1,Tfam,Safb,Mta2,Adam17,Uba2,Smarcc2,Ythdf3,Rbmx,Glyr1,Ube2v1,Srsf1,Nolc1,Rpl26,Tcea1,Pym1,Csnk2b,Larp1,Eloc,U2af2,Supt5,Exosc6
GO:0009987	Cellular process	168	16238	0.08	0.39	0.00041	10090.ENSMUSP00000000759,10090.ENSMUSP00000002091,10090.ENSMUSP00000002625,10090.ENSMUSP00000002790,10090.ENSMUSP00000003044,10090.ENSMUSP00000003521,10090.ENSMUSP00000004389,10090.ENSMUSP00000004965,10090.ENSMUSP00000006625,10090.ENSMUSP00000007012,10090.ENSMUSP00000007042,10090.ENSMUSP00000007130,10090.ENSMUSP00000007212,10090.ENSMUSP00000007814,10090.ENSMUSP00000008477,10090.ENSMUSP00000008812…	Chmp1a,Bcap31,Uck1,Cse1l,Pnkp,Rps11,Grcc10,Chmp2b,Rbm14,Sod2,Ik,Ctnnb1,Psmd2,Khsrp,Snrpb2,Rps18,Bcl2l13,P4ha1,Arih2,Cacybp,Efr3a,Macroh2a1,Plpp1,Rpl19,Prpf8,Stk3,Mpdu1,Cdc37,Mical1,Washc3,Slc9a3r1,Luc7l3,Trappc6b,Snw1,Ppm1a,Pcbd2,Ndufs6,Anxa11,Acin1,Mtdh,Pmm2,Snap29,Prmt5,Brd2,Napg,Stip1,Clns1a,Sf3b1,Ilkap,Zc3h11a,Xrn2,Sec62,Ppid,Prpf38b,Rad23b,Cmpk1,Sfpq,Trappc3,Cd38,Rpl6,Mepce,Mtpn,Ssbp1,Cct7,S…
GO:0033120	Positive regulation of RNA splicing	7	58	1.14	0.85	0.00041	10090.ENSMUSP00000021428,10090.ENSMUSP00000023873,10090.ENSMUSP00000026506,10090.ENSMUSP00000050771,10090.ENSMUSP00000110374,10090.ENSMUSP00000120595,10090.ENSMUSP00000147013	Snw1,Prmt5,Clns1a,Polr2a,Rbmx,Srsf1,U2af2
GO:0051276	Chromosome organization	25	962	0.48	0.6	0.00041	10090.ENSMUSP00000000759,10090.ENSMUSP00000004965,10090.ENSMUSP00000016081,10090.ENSMUSP00000022793,10090.ENSMUSP00000023873,10090.ENSMUSP00000025193,10090.ENSMUSP00000027127,10090.ENSMUSP00000030623,10090.ENSMUSP00000031971,10090.ENSMUSP00000033597,10090.ENSMUSP00000033770,10090.ENSMUSP00000034388,10090.ENSMUSP00000034432,10090.ENSMUSP00000044645,10090.ENSMUSP00000057308,10090.ENSMUSP00000062576…	Chmp1a,Chmp2b,Macroh2a1,Acin1,Prmt5,Brd2,Sf3b1,Sfpq,Ssbp1,Hmgn5,Mecp2,Vps4a,Cfdp1,Smc1a,H1f4,Nucks1,Prkcb,Gatad2a,Hnrnpa2b1,Vps4b,Mta2,Smarcc2,Top1,Hp1bp3,Purb
GO:1901576	Organic substance biosynthetic process	44	2392	0.33	0.52	0.00041	10090.ENSMUSP00000002625,10090.ENSMUSP00000003521,10090.ENSMUSP00000007130,10090.ENSMUSP00000008812,10090.ENSMUSP00000016144,10090.ENSMUSP00000017548,10090.ENSMUSP00000018905,10090.ENSMUSP00000021514,10090.ENSMUSP00000021958,10090.ENSMUSP00000022097,10090.ENSMUSP00000023396,10090.ENSMUSP00000023873,10090.ENSMUSP00000028921,10090.ENSMUSP00000030491,10090.ENSMUSP00000031617,10090.ENSMUSP00000033509…	Uck1,Rps11,Ctnnb1,Rps18,Plpp1,Rpl19,Mpdu1,Ppm1a,Pcbd2,Ndufs6,Pmm2,Prmt5,Xrn2,Cmpk1,Rpl6,Ebp,Ctps2,Vac14,Rpl4,Pold1,Polr2a,Rps21,Rps27rt,Ablim1,Rpl3,Rpl31,Rpl34,Tfam,Rpl23a,Rps6,Smarcc2,Rps5,Top1,Eef1d,Rbmx,Rpl35a,Rpl29,Dad1,Rpl26,Tcea1,Rpl14,Larp1,Eloc,Supt5
GO:0031323	Regulation of cellular metabolic process	81	5853	0.2	0.45	0.00055	10090.ENSMUSP00000002091,10090.ENSMUSP00000003044,10090.ENSMUSP00000006625,10090.ENSMUSP00000007012,10090.ENSMUSP00000007130,10090.ENSMUSP00000007814,10090.ENSMUSP00000013338,10090.ENSMUSP00000014370,10090.ENSMUSP00000016081,10090.ENSMUSP00000018476,10090.ENSMUSP00000019615,10090.ENSMUSP00000019967,10090.ENSMUSP00000021077,10090.ENSMUSP00000021428,10090.ENSMUSP00000021514,10090.ENSMUSP00000021958…	Bcap31,Pnkp,Rbm14,Sod2,Ctnnb1,Khsrp,Arih2,Cacybp,Macroh2a1,Stk3,Cdc37,Mical1,Slc9a3r1,Snw1,Ppm1a,Pcbd2,Acin1,Mtdh,Prmt5,Brd2,Clns1a,Sf3b1,Ilkap,Ppid,Rad23b,Cc2d1b,Sfpq,Zfp593,Cd38,Mepce,Mtpn,Ssbp1,Cct7,Hmgn5,Mecp2,Vac14,Nudt21,Bclaf1,Polr2a,Tmed2,H1f4,Pde12,Srsf4,Chtop,Nucks1,Ppp6r1,Prkcb,Gatad2a,Safb2,Zfp706,Ablim1,Ewsr1,Snrpa,Hnrnpa2b1,Tfam,Safb,Mta2,Adam17,Sarnp,Smarcc2,Ythdf3,Eef1d,Son,Rbmx,R…
GO:0042254	Ribosome biogenesis	13	299	0.7	0.65	0.00091	10090.ENSMUSP00000031617,10090.ENSMUSP00000033999,10090.ENSMUSP00000048457,10090.ENSMUSP00000058432,10090.ENSMUSP00000060523,10090.ENSMUSP00000091840,10090.ENSMUSP00000099541,10090.ENSMUSP00000099878,10090.ENSMUSP00000104179,10090.ENSMUSP00000110728,10090.ENSMUSP00000129072,10090.ENSMUSP00000131489,10090.ENSMUSP00000147696	Rpl6,Frg1,Surf6,Rps21,Rps27rt,Snu13,Rpl23a,Rps6,Rps5,Rpl35a,Rpl26,Rpl14,Exosc6
GO:0043603	Cellular amide metabolic process	22	821	0.49	0.56	0.001	10090.ENSMUSP00000003521,10090.ENSMUSP00000007012,10090.ENSMUSP00000008812,10090.ENSMUSP00000016144,10090.ENSMUSP00000017548,10090.ENSMUSP00000031617,10090.ENSMUSP00000033597,10090.ENSMUSP00000034966,10090.ENSMUSP00000058432,10090.ENSMUSP00000060523,10090.ENSMUSP00000080354,10090.ENSMUSP00000083722,10090.ENSMUSP00000086614,10090.ENSMUSP00000099541,10090.ENSMUSP00000099878,10090.ENSMUSP00000104179…	Rps11,Sod2,Rps18,Plpp1,Rpl19,Rpl6,Hmgn5,Rpl4,Rps21,Rps27rt,Rpl3,Rpl31,Rpl34,Rpl23a,Rps6,Rps5,Eef1d,Rpl35a,Rpl29,Rpl26,Rpl14,Larp1
GO:0097352	Autophagosome maturation	6	43	1.21	0.77	0.001	10090.ENSMUSP00000000759,10090.ENSMUSP00000004965,10090.ENSMUSP00000023449,10090.ENSMUSP00000034388,10090.ENSMUSP00000059501,10090.ENSMUSP00000092230	Chmp1a,Chmp2b,Snap29,Vps4a,Vamp8,Vps4b
GO:0051252	Regulation of RNA metabolic process	59	3855	0.25	0.44	0.0014	10090.ENSMUSP00000006625,10090.ENSMUSP00000007012,10090.ENSMUSP00000007130,10090.ENSMUSP00000007814,10090.ENSMUSP00000016081,10090.ENSMUSP00000018476,10090.ENSMUSP00000021428,10090.ENSMUSP00000021514,10090.ENSMUSP00000021958,10090.ENSMUSP00000022793,10090.ENSMUSP00000022865,10090.ENSMUSP00000023873,10090.ENSMUSP00000025193,10090.ENSMUSP00000026506,10090.ENSMUSP00000027127,10090.ENSMUSP00000029382…	Rbm14,Sod2,Ctnnb1,Khsrp,Macroh2a1,Stk3,Snw1,Ppm1a,Pcbd2,Acin1,Mtdh,Prmt5,Brd2,Clns1a,Sf3b1,Ppid,Cc2d1b,Sfpq,Zfp593,Cd38,Mepce,Mtpn,Hmgn5,Mecp2,Nudt21,Bclaf1,Polr2a,H1f4,Pde12,Srsf4,Nucks1,Prkcb,Gatad2a,Safb2,Zfp706,Ablim1,Ewsr1,Snrpa,Hnrnpa2b1,Tfam,Safb,Mta2,Sarnp,Smarcc2,Ythdf3,Son,Rbmx,Raver1,Glyr1,Ube2v1,Srsf1,Nolc1,Tcea1,Hp1bp3,Larp1,Purb,Eloc,U2af2,Supt5
GO:0019076	Viral release from host cell	5	26	1.34	0.74	0.0016	10090.ENSMUSP00000000759,10090.ENSMUSP00000004965,10090.ENSMUSP00000034164,10090.ENSMUSP00000034388,10090.ENSMUSP00000092230	Chmp1a,Chmp2b,Ist1,Vps4a,Vps4b
GO:0042273	Ribosomal large subunit biogenesis	7	76	1.02	0.68	0.0019	10090.ENSMUSP00000031617,10090.ENSMUSP00000048457,10090.ENSMUSP00000091840,10090.ENSMUSP00000099541,10090.ENSMUSP00000110728,10090.ENSMUSP00000129072,10090.ENSMUSP00000131489	Rpl6,Surf6,Snu13,Rpl23a,Rpl35a,Rpl26,Rpl14
GO:0019538	Protein metabolic process	60	4003	0.24	0.42	0.002	10090.ENSMUSP00000000759,10090.ENSMUSP00000002274,10090.ENSMUSP00000003044,10090.ENSMUSP00000003521,10090.ENSMUSP00000004965,10090.ENSMUSP00000006625,10090.ENSMUSP00000007130,10090.ENSMUSP00000007212,10090.ENSMUSP00000008812,10090.ENSMUSP00000009789,10090.ENSMUSP00000013338,10090.ENSMUSP00000017548,10090.ENSMUSP00000018476,10090.ENSMUSP00000018905,10090.ENSMUSP00000021514,10090.ENSMUSP00000023396…	Chmp1a,Napsa,Pnkp,Rps11,Chmp2b,Rbm14,Ctnnb1,Psmd2,Rps18,P4ha1,Arih2,Rpl19,Stk3,Mpdu1,Ppm1a,Pmm2,Prmt5,Brd2,Clns1a,Ilkap,Ppid,Rad23b,Sfpq,Rpl6,Mecp2,Vps4a,Rpl4,Usp4,Psmd7,Ccdc115,H1f4,Rps21,Rps27rt,Prkcb,Gatad2a,Rpl3,Rpl31,Rpl34,Ppp2r2a,Vps4b,Habp2,Mta2,Adam17,Rpl23a,Uba2,Rps6,Plaa,Rps5,Top1,Eef1d,Rbmx,Rpl35a,Ube2v1,Rpl29,Dad1,Rpl26,Rpl14,Csnk2b,Larp1,Eloc
GO:0010604	Positive regulation of macromolecule metabolic process	57	3742	0.24	0.42	0.0023	10090.ENSMUSP00000002091,10090.ENSMUSP00000003044,10090.ENSMUSP00000006625,10090.ENSMUSP00000007130,10090.ENSMUSP00000007814,10090.ENSMUSP00000013338,10090.ENSMUSP00000014370,10090.ENSMUSP00000016081,10090.ENSMUSP00000021428,10090.ENSMUSP00000021514,10090.ENSMUSP00000021958,10090.ENSMUSP00000022865,10090.ENSMUSP00000023873,10090.ENSMUSP00000026506,10090.ENSMUSP00000027127,10090.ENSMUSP00000030623…	Bcap31,Pnkp,Rbm14,Ctnnb1,Khsrp,Arih2,Cacybp,Macroh2a1,Snw1,Ppm1a,Pcbd2,Mtdh,Prmt5,Clns1a,Sf3b1,Sfpq,Zfp593,Cd38,Mepce,Mtpn,Ssbp1,Cct7,Hmgn5,Mecp2,Ist1,Nudt21,Bclaf1,Polr2a,Tmed2,Pde12,Chtop,Nucks1,Prkcb,Gatad2a,Ablim1,Hnrnpa2b1,Tfam,Safb,Mta2,Adam17,Uba2,Smarcc2,Ythdf3,Rbmx,Glyr1,Ube2v1,Srsf1,Nolc1,Rpl26,Tcea1,Pym1,Csnk2b,Larp1,Eloc,U2af2,Supt5,Exosc6
GO:1901566	Organonitrogen compound biosynthetic process	28	1293	0.4	0.48	0.0023	10090.ENSMUSP00000002625,10090.ENSMUSP00000003521,10090.ENSMUSP00000008812,10090.ENSMUSP00000017548,10090.ENSMUSP00000018905,10090.ENSMUSP00000021514,10090.ENSMUSP00000021958,10090.ENSMUSP00000022097,10090.ENSMUSP00000023396,10090.ENSMUSP00000030491,10090.ENSMUSP00000031617,10090.ENSMUSP00000033727,10090.ENSMUSP00000034966,10090.ENSMUSP00000058432,10090.ENSMUSP00000060523,10090.ENSMUSP00000080354…	Uck1,Rps11,Rps18,Rpl19,Mpdu1,Ppm1a,Pcbd2,Ndufs6,Pmm2,Cmpk1,Rpl6,Ctps2,Rpl4,Rps21,Rps27rt,Rpl3,Rpl31,Rpl34,Rpl23a,Rps6,Rps5,Eef1d,Rpl35a,Rpl29,Dad1,Rpl26,Rpl14,Larp1
GO:0019068	Virion assembly	5	29	1.3	0.69	0.0024	10090.ENSMUSP00000000759,10090.ENSMUSP00000004965,10090.ENSMUSP00000034388,10090.ENSMUSP00000092230,10090.ENSMUSP00000128421	Chmp1a,Chmp2b,Vps4a,Vps4b,Ddx6
GO:0022411	Cellular component disassembly	12	287	0.68	0.57	0.0026	10090.ENSMUSP00000000759,10090.ENSMUSP00000004965,10090.ENSMUSP00000019967,10090.ENSMUSP00000022793,10090.ENSMUSP00000023449,10090.ENSMUSP00000034388,10090.ENSMUSP00000059501,10090.ENSMUSP00000092230,10090.ENSMUSP00000100868,10090.ENSMUSP00000109552,10090.ENSMUSP00000113308,10090.ENSMUSP00000129789	Chmp1a,Chmp2b,Mical1,Acin1,Snap29,Vps4a,Vamp8,Vps4b,Smarcc2,Dctn1,Synj1,Pym1
GO:0031325	Positive regulation of cellular metabolic process	52	3304	0.26	0.42	0.0026	10090.ENSMUSP00000002091,10090.ENSMUSP00000003044,10090.ENSMUSP00000006625,10090.ENSMUSP00000007012,10090.ENSMUSP00000007130,10090.ENSMUSP00000007814,10090.ENSMUSP00000013338,10090.ENSMUSP00000014370,10090.ENSMUSP00000021428,10090.ENSMUSP00000021514,10090.ENSMUSP00000021958,10090.ENSMUSP00000022865,10090.ENSMUSP00000023873,10090.ENSMUSP00000026506,10090.ENSMUSP00000027127,10090.ENSMUSP00000030623…	Bcap31,Pnkp,Rbm14,Sod2,Ctnnb1,Khsrp,Arih2,Cacybp,Snw1,Ppm1a,Pcbd2,Mtdh,Prmt5,Clns1a,Sf3b1,Sfpq,Zfp593,Cd38,Mepce,Ssbp1,Cct7,Mecp2,Vac14,Nudt21,Bclaf1,Polr2a,Pde12,Chtop,Nucks1,Prkcb,Gatad2a,Ablim1,Hnrnpa2b1,Tfam,Safb,Mta2,Adam17,Smarcc2,Ythdf3,Rbmx,Glyr1,Srsf1,Nolc1,Rpl26,Tcea1,Pym1,Csnk2b,Larp1,Eloc,U2af2,Supt5,Exosc6
GO:0046761	Viral budding from plasma membrane	4	13	1.55	0.7	0.0026	10090.ENSMUSP00000000759,10090.ENSMUSP00000004965,10090.ENSMUSP00000034388,10090.ENSMUSP00000092230	Chmp1a,Chmp2b,Vps4a,Vps4b
GO:0051254	Positive regulation of RNA metabolic process	36	1937	0.33	0.44	0.0028	10090.ENSMUSP00000006625,10090.ENSMUSP00000007130,10090.ENSMUSP00000007814,10090.ENSMUSP00000021428,10090.ENSMUSP00000021514,10090.ENSMUSP00000021958,10090.ENSMUSP00000022865,10090.ENSMUSP00000023873,10090.ENSMUSP00000026506,10090.ENSMUSP00000027127,10090.ENSMUSP00000030623,10090.ENSMUSP00000030644,10090.ENSMUSP00000030964,10090.ENSMUSP00000031740,10090.ENSMUSP00000033770,10090.ENSMUSP00000034204…	Rbm14,Ctnnb1,Khsrp,Snw1,Ppm1a,Pcbd2,Mtdh,Prmt5,Clns1a,Sf3b1,Sfpq,Zfp593,Cd38,Mepce,Mecp2,Nudt21,Bclaf1,Polr2a,Pde12,Nucks1,Prkcb,Gatad2a,Ablim1,Tfam,Safb,Mta2,Smarcc2,Ythdf3,Rbmx,Glyr1,Srsf1,Nolc1,Tcea1,Eloc,U2af2,Supt5
GO:0043162	Ubiquitin-dependent protein catabolic process via the multivesicular body sorting pathway	5	31	1.27	0.67	0.0029	10090.ENSMUSP00000000759,10090.ENSMUSP00000004965,10090.ENSMUSP00000034388,10090.ENSMUSP00000092230,10090.ENSMUSP00000102724	Chmp1a,Chmp2b,Vps4a,Vps4b,Plaa
GO:0019222	Regulation of metabolic process	90	7094	0.16	0.37	0.0031	10090.ENSMUSP00000000759,10090.ENSMUSP00000002091,10090.ENSMUSP00000003044,10090.ENSMUSP00000006625,10090.ENSMUSP00000007012,10090.ENSMUSP00000007130,10090.ENSMUSP00000007212,10090.ENSMUSP00000007814,10090.ENSMUSP00000013338,10090.ENSMUSP00000014370,10090.ENSMUSP00000016081,10090.ENSMUSP00000018476,10090.ENSMUSP00000019615,10090.ENSMUSP00000019967,10090.ENSMUSP00000021077,10090.ENSMUSP00000021428…	Chmp1a,Bcap31,Pnkp,Rbm14,Sod2,Ctnnb1,Psmd2,Khsrp,Arih2,Cacybp,Macroh2a1,Stk3,Cdc37,Mical1,Slc9a3r1,Snw1,Ppm1a,Pcbd2,Acin1,Mtdh,Prmt5,Brd2,Clns1a,Sf3b1,Ilkap,Xrn2,Ppid,Rad23b,Cc2d1b,Sfpq,Zfp593,Cd38,Mepce,Mtpn,Ssbp1,Cct7,Hmgn5,Mecp2,Ist1,Vac14,Nudt21,Fam192a,Usp4,Bclaf1,Polr2a,Tmed2,H1f4,Pde12,Srsf4,Chtop,Nucks1,Ppp6r1,Prkcb,Gatad2a,Safb2,Zfp706,Ablim1,Ewsr1,Snrpa,Hnrnpa2b1,Tfam,Safb,Mta2,Adam17,U…
GO:0036258	Multivesicular body assembly	4	14	1.52	0.68	0.0031	10090.ENSMUSP00000000759,10090.ENSMUSP00000004965,10090.ENSMUSP00000034388,10090.ENSMUSP00000092230	Chmp1a,Chmp2b,Vps4a,Vps4b
GO:0039702	Viral budding via host ESCRT complex	4	14	1.52	0.68	0.0031	10090.ENSMUSP00000000759,10090.ENSMUSP00000004965,10090.ENSMUSP00000034388,10090.ENSMUSP00000092230	Chmp1a,Chmp2b,Vps4a,Vps4b
GO:1901564	Organonitrogen compound metabolic process	70	5039	0.2	0.39	0.0031	10090.ENSMUSP00000000759,10090.ENSMUSP00000002274,10090.ENSMUSP00000002625,10090.ENSMUSP00000003044,10090.ENSMUSP00000003521,10090.ENSMUSP00000004965,10090.ENSMUSP00000006625,10090.ENSMUSP00000007012,10090.ENSMUSP00000007130,10090.ENSMUSP00000007212,10090.ENSMUSP00000008812,10090.ENSMUSP00000009789,10090.ENSMUSP00000013338,10090.ENSMUSP00000016144,10090.ENSMUSP00000017548,10090.ENSMUSP00000018476…	Chmp1a,Napsa,Uck1,Pnkp,Rps11,Chmp2b,Rbm14,Sod2,Ctnnb1,Psmd2,Rps18,P4ha1,Arih2,Plpp1,Rpl19,Stk3,Mpdu1,Ppm1a,Pcbd2,Ndufs6,Pmm2,Prmt5,Brd2,Clns1a,Ilkap,Ppid,Rad23b,Cmpk1,Sfpq,Rpl6,Mtpn,Hmgn5,Ctps2,Mecp2,Vps4a,Rpl4,Usp4,Psmd7,Ccdc115,H1f4,Rps21,Rps27rt,Prkcb,Gatad2a,Rpl3,Rpl31,Rpl34,Ppp2r2a,Vps4b,Habp2,Mta2,Adam17,Rpl23a,Uba2,Rps6,Plaa,Rps5,Eno3,Top1,Eef1d,Rbmx,Rpl35a,Ube2v1,Rpl29,Dad1,Rpl26,Rpl14,Cs…
GO:0050686	Negative regulation of mRNA processing	5	33	1.24	0.64	0.0036	10090.ENSMUSP00000022793,10090.ENSMUSP00000061474,10090.ENSMUSP00000087453,10090.ENSMUSP00000147013,10090.ENSMUSP00000147164	Acin1,Srsf4,Hnrnpa2b1,U2af2,Supt5
GO:0071705	Nitrogen compound transport	31	1574	0.35	0.44	0.0037	10090.ENSMUSP00000000759,10090.ENSMUSP00000002091,10090.ENSMUSP00000002790,10090.ENSMUSP00000004965,10090.ENSMUSP00000007814,10090.ENSMUSP00000018476,10090.ENSMUSP00000020248,10090.ENSMUSP00000021077,10090.ENSMUSP00000021514,10090.ENSMUSP00000023449,10090.ENSMUSP00000025474,10090.ENSMUSP00000027736,10090.ENSMUSP00000029256,10090.ENSMUSP00000029382,10090.ENSMUSP00000032168,10090.ENSMUSP00000033770…	Chmp1a,Bcap31,Cse1l,Chmp2b,Khsrp,Stk3,Washc3,Slc9a3r1,Ppm1a,Snap29,Napg,Zc3h11a,Sec62,Ppid,Sec61a1,Mecp2,Ist1,Atp13a1,Vps4a,Plekhf2,Tmed2,Vamp8,Chtop,Hnrnpa2b1,Vps4b,Copz1,Sarnp,Cep131,Rabep2,Pex5,Srsf1
GO:0071763	Nuclear membrane organization	5	34	1.23	0.63	0.0039	10090.ENSMUSP00000000759,10090.ENSMUSP00000004965,10090.ENSMUSP00000034388,10090.ENSMUSP00000092230,10090.ENSMUSP00000109552	Chmp1a,Chmp2b,Vps4a,Vps4b,Dctn1
GO:0070925	Organelle assembly	20	790	0.46	0.46	0.0047	10090.ENSMUSP00000000759,10090.ENSMUSP00000004965,10090.ENSMUSP00000006625,10090.ENSMUSP00000023449,10090.ENSMUSP00000031617,10090.ENSMUSP00000034388,10090.ENSMUSP00000035610,10090.ENSMUSP00000044645,10090.ENSMUSP00000048457,10090.ENSMUSP00000060523,10090.ENSMUSP00000078336,10090.ENSMUSP00000092230,10090.ENSMUSP00000099541,10090.ENSMUSP00000101834,10090.ENSMUSP00000103983,10090.ENSMUSP00000104179…	Chmp1a,Chmp2b,Rbm14,Snap29,Rpl6,Vps4a,Sec23ip,Smc1a,Surf6,Rps27rt,Ablim1,Vps4b,Rpl23a,Cep131,Ythdf3,Rps5,Dctn1,Ddx6,Prrc2c,Myh11
GO:0010564	Regulation of cell cycle process	19	732	0.47	0.46	0.0053	10090.ENSMUSP00000000759,10090.ENSMUSP00000004965,10090.ENSMUSP00000006625,10090.ENSMUSP00000007042,10090.ENSMUSP00000007130,10090.ENSMUSP00000016081,10090.ENSMUSP00000027534,10090.ENSMUSP00000030623,10090.ENSMUSP00000031740,10090.ENSMUSP00000033770,10090.ENSMUSP00000034388,10090.ENSMUSP00000075655,10090.ENSMUSP00000092230,10090.ENSMUSP00000099087,10090.ENSMUSP00000100868,10090.ENSMUSP00000101834…	Chmp1a,Chmp2b,Rbm14,Ik,Ctnnb1,Macroh2a1,Ilkap,Sfpq,Mepce,Mecp2,Vps4a,Prpf40a,Vps4b,Adam17,Smarcc2,Cep131,Dctn1,Plrg1,Rpl26
GO:0032510	Endosome to lysosome transport via multivesicular body sorting pathway	4	17	1.43	0.62	0.0053	10090.ENSMUSP00000000759,10090.ENSMUSP00000004965,10090.ENSMUSP00000034388,10090.ENSMUSP00000092230	Chmp1a,Chmp2b,Vps4a,Vps4b
GO:0032506	Cytokinetic process	5	37	1.19	0.59	0.0054	10090.ENSMUSP00000000759,10090.ENSMUSP00000004965,10090.ENSMUSP00000022416,10090.ENSMUSP00000034388,10090.ENSMUSP00000092230	Chmp1a,Chmp2b,Anxa11,Vps4a,Vps4b
GO:0009893	Positive regulation of metabolic process	59	4079	0.22	0.37	0.0056	10090.ENSMUSP00000002091,10090.ENSMUSP00000003044,10090.ENSMUSP00000006625,10090.ENSMUSP00000007012,10090.ENSMUSP00000007130,10090.ENSMUSP00000007814,10090.ENSMUSP00000013338,10090.ENSMUSP00000014370,10090.ENSMUSP00000016081,10090.ENSMUSP00000021428,10090.ENSMUSP00000021514,10090.ENSMUSP00000021958,10090.ENSMUSP00000022865,10090.ENSMUSP00000023873,10090.ENSMUSP00000026506,10090.ENSMUSP00000027127…	Bcap31,Pnkp,Rbm14,Sod2,Ctnnb1,Khsrp,Arih2,Cacybp,Macroh2a1,Snw1,Ppm1a,Pcbd2,Mtdh,Prmt5,Clns1a,Sf3b1,Sfpq,Zfp593,Cd38,Mepce,Mtpn,Ssbp1,Cct7,Hmgn5,Mecp2,Ist1,Vac14,Nudt21,Bclaf1,Polr2a,Tmed2,Pde12,Chtop,Nucks1,Prkcb,Gatad2a,Ablim1,Hnrnpa2b1,Tfam,Safb,Mta2,Adam17,Uba2,Smarcc2,Ythdf3,Rbmx,Glyr1,Ube2v1,Srsf1,Nolc1,Rpl26,Tcea1,Pym1,Csnk2b,Larp1,Eloc,U2af2,Supt5,Exosc6
GO:0010608	Post-transcriptional regulation of gene expression	16	550	0.52	0.47	0.0061	10090.ENSMUSP00000007814,10090.ENSMUSP00000019615,10090.ENSMUSP00000034204,10090.ENSMUSP00000054834,10090.ENSMUSP00000059666,10090.ENSMUSP00000077996,10090.ENSMUSP00000100863,10090.ENSMUSP00000103983,10090.ENSMUSP00000105602,10090.ENSMUSP00000120595,10090.ENSMUSP00000128331,10090.ENSMUSP00000128421,10090.ENSMUSP00000129072,10090.ENSMUSP00000129789,10090.ENSMUSP00000136673,10090.ENSMUSP00000136957	Khsrp,Cdc37,Nudt21,Tmed2,Pde12,Zfp706,Sarnp,Ythdf3,Eef1d,Srsf1,Nolc1,Ddx6,Rpl26,Pym1,Larp1,Purb
GO:0061952	Midbody abscission	4	18	1.41	0.6	0.0061	10090.ENSMUSP00000000759,10090.ENSMUSP00000004965,10090.ENSMUSP00000034388,10090.ENSMUSP00000092230	Chmp1a,Chmp2b,Vps4a,Vps4b
GO:1903312	Negative regulation of mRNA metabolic process	7	98	0.91	0.55	0.0062	10090.ENSMUSP00000022793,10090.ENSMUSP00000061474,10090.ENSMUSP00000087453,10090.ENSMUSP00000120595,10090.ENSMUSP00000136673,10090.ENSMUSP00000147013,10090.ENSMUSP00000147164	Acin1,Srsf4,Hnrnpa2b1,Srsf1,Larp1,U2af2,Supt5
GO:1903313	Positive regulation of mRNA metabolic process	8	137	0.83	0.53	0.0066	10090.ENSMUSP00000007814,10090.ENSMUSP00000021428,10090.ENSMUSP00000023873,10090.ENSMUSP00000026506,10090.ENSMUSP00000034204,10090.ENSMUSP00000059666,10090.ENSMUSP00000103983,10090.ENSMUSP00000110374	Khsrp,Snw1,Prmt5,Clns1a,Nudt21,Pde12,Ythdf3,Rbmx
GO:0046907	Intracellular transport	27	1342	0.36	0.4	0.0084	10090.ENSMUSP00000000759,10090.ENSMUSP00000002091,10090.ENSMUSP00000002790,10090.ENSMUSP00000004965,10090.ENSMUSP00000018476,10090.ENSMUSP00000020248,10090.ENSMUSP00000021077,10090.ENSMUSP00000021380,10090.ENSMUSP00000021514,10090.ENSMUSP00000025474,10090.ENSMUSP00000027736,10090.ENSMUSP00000029256,10090.ENSMUSP00000030623,10090.ENSMUSP00000030660,10090.ENSMUSP00000032168,10090.ENSMUSP00000034388…	Chmp1a,Bcap31,Cse1l,Chmp2b,Stk3,Washc3,Slc9a3r1,Trappc6b,Ppm1a,Napg,Zc3h11a,Sec62,Sfpq,Trappc3,Sec61a1,Vps4a,Itsn2,Plekhf2,Tmed2,Chtop,Hnrnpa2b1,Vps4b,Copz1,Sarnp,Cep131,Pex5,Dctn1
GO:1902774	Late endosome to lysosome transport	4	20	1.36	0.56	0.0084	10090.ENSMUSP00000000759,10090.ENSMUSP00000004965,10090.ENSMUSP00000034388,10090.ENSMUSP00000092230	Chmp1a,Chmp2b,Vps4a,Vps4b
GO:0010468	Regulation of gene expression	69	5140	0.19	0.34	0.0092	10090.ENSMUSP00000000759,10090.ENSMUSP00000006625,10090.ENSMUSP00000007012,10090.ENSMUSP00000007130,10090.ENSMUSP00000007814,10090.ENSMUSP00000016081,10090.ENSMUSP00000018476,10090.ENSMUSP00000019615,10090.ENSMUSP00000021428,10090.ENSMUSP00000021514,10090.ENSMUSP00000021958,10090.ENSMUSP00000022793,10090.ENSMUSP00000022865,10090.ENSMUSP00000023873,10090.ENSMUSP00000025193,10090.ENSMUSP00000026506…	Chmp1a,Rbm14,Sod2,Ctnnb1,Khsrp,Macroh2a1,Stk3,Cdc37,Snw1,Ppm1a,Pcbd2,Acin1,Mtdh,Prmt5,Brd2,Clns1a,Sf3b1,Xrn2,Ppid,Cc2d1b,Sfpq,Zfp593,Cd38,Mepce,Mtpn,Hmgn5,Mecp2,Nudt21,Bclaf1,Polr2a,Tmed2,H1f4,Pde12,Srsf4,Nucks1,Prkcb,Gatad2a,Safb2,Zfp706,Ablim1,Ewsr1,Hnrnpa2b1,Tfam,Safb,Mta2,Adam17,Sarnp,Smarcc2,Ythdf3,Top1,Eef1d,Son,Rbmx,Raver1,Glyr1,Ube2v1,Srsf1,Nolc1,Ddx6,Rpl26,Tcea1,Pym1,Hp1bp3,Larp1,Purb,El…
GO:0019058	Viral life cycle	8	145	0.8	0.49	0.0092	10090.ENSMUSP00000000759,10090.ENSMUSP00000004965,10090.ENSMUSP00000024981,10090.ENSMUSP00000034164,10090.ENSMUSP00000034388,10090.ENSMUSP00000059501,10090.ENSMUSP00000092230,10090.ENSMUSP00000128421	Chmp1a,Chmp2b,Jpt2,Ist1,Vps4a,Vamp8,Vps4b,Ddx6
GO:0031468	Nuclear membrane reassembly	4	21	1.34	0.54	0.0095	10090.ENSMUSP00000000759,10090.ENSMUSP00000004965,10090.ENSMUSP00000034388,10090.ENSMUSP00000092230	Chmp1a,Chmp2b,Vps4a,Vps4b
GO:0000910	Cytokinesis	7	108	0.87	0.49	0.0102	10090.ENSMUSP00000000759,10090.ENSMUSP00000004965,10090.ENSMUSP00000022416,10090.ENSMUSP00000034164,10090.ENSMUSP00000034388,10090.ENSMUSP00000092230,10090.ENSMUSP00000109671	Chmp1a,Chmp2b,Anxa11,Ist1,Vps4a,Vps4b,Son
GO:0042274	Ribosomal small subunit biogenesis	6	74	0.97	0.5	0.0107	10090.ENSMUSP00000048457,10090.ENSMUSP00000058432,10090.ENSMUSP00000060523,10090.ENSMUSP00000091840,10090.ENSMUSP00000099878,10090.ENSMUSP00000104179	Surf6,Rps21,Rps27rt,Snu13,Rps6,Rps5
GO:0016072	rRNA metabolic process	10	242	0.68	0.46	0.011	10090.ENSMUSP00000033999,10090.ENSMUSP00000058432,10090.ENSMUSP00000060523,10090.ENSMUSP00000091840,10090.ENSMUSP00000099878,10090.ENSMUSP00000105094,10090.ENSMUSP00000110728,10090.ENSMUSP00000129072,10090.ENSMUSP00000131489,10090.ENSMUSP00000147696	Frg1,Rps21,Rps27rt,Snu13,Rps6,Top1,Rpl35a,Rpl26,Rpl14,Exosc6
GO:0000245	Spliceosomal complex assembly	5	47	1.09	0.49	0.013	10090.ENSMUSP00000021226,10090.ENSMUSP00000027127,10090.ENSMUSP00000110374,10090.ENSMUSP00000117160,10090.ENSMUSP00000120595	Luc7l3,Sf3b1,Rbmx,Sf3a2,Srsf1
GO:2001252	Positive regulation of chromosome organization	7	114	0.85	0.46	0.0134	10090.ENSMUSP00000003044,10090.ENSMUSP00000007130,10090.ENSMUSP00000016081,10090.ENSMUSP00000030623,10090.ENSMUSP00000031971,10090.ENSMUSP00000032078,10090.ENSMUSP00000087453	Pnkp,Ctnnb1,Macroh2a1,Sfpq,Ssbp1,Cct7,Hnrnpa2b1
GO:0044000	Movement in host	7	115	0.84	0.46	0.0139	10090.ENSMUSP00000000759,10090.ENSMUSP00000004965,10090.ENSMUSP00000024981,10090.ENSMUSP00000034164,10090.ENSMUSP00000034388,10090.ENSMUSP00000059501,10090.ENSMUSP00000092230	Chmp1a,Chmp2b,Jpt2,Ist1,Vps4a,Vamp8,Vps4b
GO:0048025	Negative regulation of mRNA splicing, via spliceosome	4	25	1.26	0.48	0.0161	10090.ENSMUSP00000022793,10090.ENSMUSP00000061474,10090.ENSMUSP00000087453,10090.ENSMUSP00000147013	Acin1,Srsf4,Hnrnpa2b1,U2af2
GO:0010824	Regulation of centrosome duplication	5	50	1.06	0.47	0.0164	10090.ENSMUSP00000000759,10090.ENSMUSP00000004965,10090.ENSMUSP00000006625,10090.ENSMUSP00000092230,10090.ENSMUSP00000101834	Chmp1a,Chmp2b,Rbm14,Vps4b,Cep131
GO:0050685	Positive regulation of mRNA processing	5	52	1.04	0.45	0.0193	10090.ENSMUSP00000021428,10090.ENSMUSP00000023873,10090.ENSMUSP00000026506,10090.ENSMUSP00000034204,10090.ENSMUSP00000110374	Snw1,Prmt5,Clns1a,Nudt21,Rbmx
GO:0140694	Non-membrane-bounded organelle assembly	11	317	0.6	0.39	0.02	10090.ENSMUSP00000006625,10090.ENSMUSP00000031617,10090.ENSMUSP00000044645,10090.ENSMUSP00000048457,10090.ENSMUSP00000060523,10090.ENSMUSP00000099541,10090.ENSMUSP00000103983,10090.ENSMUSP00000104179,10090.ENSMUSP00000128421,10090.ENSMUSP00000138433,10090.ENSMUSP00000155052	Rbm14,Rpl6,Smc1a,Surf6,Rps27rt,Rpl23a,Ythdf3,Rps5,Ddx6,Prrc2c,Myh11
GO:0045324	Late endosome to vacuole transport	4	27	1.23	0.45	0.0203	10090.ENSMUSP00000000759,10090.ENSMUSP00000004965,10090.ENSMUSP00000034388,10090.ENSMUSP00000092230	Chmp1a,Chmp2b,Vps4a,Vps4b
GO:0006364	rRNA processing	9	215	0.68	0.4	0.021	10090.ENSMUSP00000033999,10090.ENSMUSP00000058432,10090.ENSMUSP00000060523,10090.ENSMUSP00000091840,10090.ENSMUSP00000099878,10090.ENSMUSP00000110728,10090.ENSMUSP00000129072,10090.ENSMUSP00000131489,10090.ENSMUSP00000147696	Frg1,Rps21,Rps27rt,Snu13,Rps6,Rpl35a,Rpl26,Rpl14,Exosc6
GO:0010557	Positive regulation of macromolecule biosynthetic process	34	2016	0.29	0.33	0.0216	10090.ENSMUSP00000003044,10090.ENSMUSP00000006625,10090.ENSMUSP00000007130,10090.ENSMUSP00000021428,10090.ENSMUSP00000021514,10090.ENSMUSP00000021958,10090.ENSMUSP00000022865,10090.ENSMUSP00000027127,10090.ENSMUSP00000030623,10090.ENSMUSP00000030644,10090.ENSMUSP00000030964,10090.ENSMUSP00000031740,10090.ENSMUSP00000031866,10090.ENSMUSP00000032078,10090.ENSMUSP00000033770,10090.ENSMUSP00000043583…	Pnkp,Rbm14,Ctnnb1,Snw1,Ppm1a,Pcbd2,Mtdh,Sf3b1,Sfpq,Zfp593,Cd38,Mepce,Mtpn,Cct7,Mecp2,Bclaf1,Nucks1,Prkcb,Gatad2a,Ablim1,Tfam,Safb,Mta2,Smarcc2,Ythdf3,Rbmx,Glyr1,Nolc1,Rpl26,Tcea1,Pym1,Larp1,Eloc,Supt5
GO:0001778	Plasma membrane repair	4	28	1.22	0.44	0.0222	10090.ENSMUSP00000000759,10090.ENSMUSP00000004965,10090.ENSMUSP00000034388,10090.ENSMUSP00000092230	Chmp1a,Chmp2b,Vps4a,Vps4b
GO:0034660	ncRNA metabolic process	14	505	0.5	0.36	0.024	10090.ENSMUSP00000007814,10090.ENSMUSP00000031740,10090.ENSMUSP00000033999,10090.ENSMUSP00000058432,10090.ENSMUSP00000060523,10090.ENSMUSP00000087453,10090.ENSMUSP00000091840,10090.ENSMUSP00000099878,10090.ENSMUSP00000105094,10090.ENSMUSP00000110728,10090.ENSMUSP00000128331,10090.ENSMUSP00000129072,10090.ENSMUSP00000131489,10090.ENSMUSP00000147696	Khsrp,Mepce,Frg1,Rps21,Rps27rt,Hnrnpa2b1,Snu13,Rps6,Top1,Rpl35a,Nolc1,Rpl26,Rpl14,Exosc6
GO:0010556	Regulation of macromolecule biosynthetic process	56	4075	0.2	0.29	0.0296	10090.ENSMUSP00000003044,10090.ENSMUSP00000006625,10090.ENSMUSP00000007012,10090.ENSMUSP00000007130,10090.ENSMUSP00000007814,10090.ENSMUSP00000016081,10090.ENSMUSP00000018476,10090.ENSMUSP00000021428,10090.ENSMUSP00000021514,10090.ENSMUSP00000021958,10090.ENSMUSP00000022865,10090.ENSMUSP00000023873,10090.ENSMUSP00000025193,10090.ENSMUSP00000027127,10090.ENSMUSP00000029382,10090.ENSMUSP00000030320…	Pnkp,Rbm14,Sod2,Ctnnb1,Khsrp,Macroh2a1,Stk3,Snw1,Ppm1a,Pcbd2,Mtdh,Prmt5,Brd2,Sf3b1,Ppid,Cc2d1b,Sfpq,Zfp593,Cd38,Mepce,Mtpn,Cct7,Hmgn5,Mecp2,Bclaf1,Tmed2,H1f4,Pde12,Nucks1,Prkcb,Gatad2a,Safb2,Zfp706,Ablim1,Ewsr1,Hnrnpa2b1,Tfam,Safb,Mta2,Sarnp,Smarcc2,Ythdf3,Eef1d,Rbmx,Glyr1,Ube2v1,Nolc1,Ddx6,Rpl26,Tcea1,Pym1,Hp1bp3,Larp1,Purb,Eloc,Supt5
GO:0051649	Establishment of localization in cell	31	1802	0.3	0.31	0.03	10090.ENSMUSP00000000759,10090.ENSMUSP00000002091,10090.ENSMUSP00000002790,10090.ENSMUSP00000004965,10090.ENSMUSP00000007130,10090.ENSMUSP00000018476,10090.ENSMUSP00000020248,10090.ENSMUSP00000021077,10090.ENSMUSP00000021380,10090.ENSMUSP00000021514,10090.ENSMUSP00000023449,10090.ENSMUSP00000025474,10090.ENSMUSP00000027736,10090.ENSMUSP00000029256,10090.ENSMUSP00000030623,10090.ENSMUSP00000030660…	Chmp1a,Bcap31,Cse1l,Chmp2b,Ctnnb1,Stk3,Washc3,Slc9a3r1,Trappc6b,Ppm1a,Snap29,Napg,Zc3h11a,Sec62,Sfpq,Trappc3,Sec61a1,Vps4a,Itsn2,Plekhf2,Tmed2,Vamp8,Chtop,Hnrnpa2b1,Vps4b,Copz1,Sarnp,Cep131,Pex5,Dctn1,Synj1
GO:0015031	Protein transport	23	1162	0.36	0.32	0.0301	10090.ENSMUSP00000000759,10090.ENSMUSP00000002091,10090.ENSMUSP00000002790,10090.ENSMUSP00000004965,10090.ENSMUSP00000018476,10090.ENSMUSP00000020248,10090.ENSMUSP00000021514,10090.ENSMUSP00000023449,10090.ENSMUSP00000025474,10090.ENSMUSP00000029256,10090.ENSMUSP00000029382,10090.ENSMUSP00000032168,10090.ENSMUSP00000034164,10090.ENSMUSP00000034326,10090.ENSMUSP00000034388,10090.ENSMUSP00000054745…	Chmp1a,Bcap31,Cse1l,Chmp2b,Stk3,Washc3,Ppm1a,Snap29,Napg,Sec62,Ppid,Sec61a1,Ist1,Atp13a1,Vps4a,Plekhf2,Tmed2,Vamp8,Vps4b,Copz1,Cep131,Rabep2,Pex5
GO:0018130	Heterocycle biosynthetic process	20	933	0.39	0.33	0.0301	10090.ENSMUSP00000002625,10090.ENSMUSP00000007130,10090.ENSMUSP00000021958,10090.ENSMUSP00000022097,10090.ENSMUSP00000023396,10090.ENSMUSP00000023873,10090.ENSMUSP00000028921,10090.ENSMUSP00000030491,10090.ENSMUSP00000033727,10090.ENSMUSP00000039776,10090.ENSMUSP00000050771,10090.ENSMUSP00000078336,10090.ENSMUSP00000090086,10090.ENSMUSP00000100868,10090.ENSMUSP00000105094,10090.ENSMUSP00000105602…	Uck1,Ctnnb1,Pcbd2,Ndufs6,Pmm2,Prmt5,Xrn2,Cmpk1,Ctps2,Pold1,Polr2a,Ablim1,Tfam,Smarcc2,Top1,Eef1d,Rbmx,Tcea1,Eloc,Supt5
GO:0034654	Nucleobase-containing compound biosynthetic process	19	862	0.4	0.33	0.0301	10090.ENSMUSP00000002625,10090.ENSMUSP00000007130,10090.ENSMUSP00000022097,10090.ENSMUSP00000023396,10090.ENSMUSP00000023873,10090.ENSMUSP00000028921,10090.ENSMUSP00000030491,10090.ENSMUSP00000033727,10090.ENSMUSP00000039776,10090.ENSMUSP00000050771,10090.ENSMUSP00000078336,10090.ENSMUSP00000090086,10090.ENSMUSP00000100868,10090.ENSMUSP00000105094,10090.ENSMUSP00000105602,10090.ENSMUSP00000110374…	Uck1,Ctnnb1,Ndufs6,Pmm2,Prmt5,Xrn2,Cmpk1,Ctps2,Pold1,Polr2a,Ablim1,Tfam,Smarcc2,Top1,Eef1d,Rbmx,Tcea1,Eloc,Supt5
GO:0090148	Membrane fission	4	31	1.17	0.41	0.0301	10090.ENSMUSP00000000759,10090.ENSMUSP00000004965,10090.ENSMUSP00000034388,10090.ENSMUSP00000092230	Chmp1a,Chmp2b,Vps4a,Vps4b
GO:0006417	Regulation of translation	13	458	0.51	0.35	0.0302	10090.ENSMUSP00000007814,10090.ENSMUSP00000054834,10090.ENSMUSP00000059666,10090.ENSMUSP00000077996,10090.ENSMUSP00000100863,10090.ENSMUSP00000103983,10090.ENSMUSP00000105602,10090.ENSMUSP00000128331,10090.ENSMUSP00000128421,10090.ENSMUSP00000129072,10090.ENSMUSP00000129789,10090.ENSMUSP00000136673,10090.ENSMUSP00000136957	Khsrp,Tmed2,Pde12,Zfp706,Sarnp,Ythdf3,Eef1d,Nolc1,Ddx6,Rpl26,Pym1,Larp1,Purb
GO:0006338	Chromatin remodeling	10	284	0.61	0.36	0.0312	10090.ENSMUSP00000016081,10090.ENSMUSP00000025193,10090.ENSMUSP00000027127,10090.ENSMUSP00000034432,10090.ENSMUSP00000057308,10090.ENSMUSP00000070229,10090.ENSMUSP00000093959,10090.ENSMUSP00000100868,10090.ENSMUSP00000105094,10090.ENSMUSP00000132614	Macroh2a1,Brd2,Sf3b1,Cfdp1,H1f4,Gatad2a,Mta2,Smarcc2,Top1,Hp1bp3
GO:0051641	Cellular localization	42	2778	0.24	0.29	0.0312	10090.ENSMUSP00000000759,10090.ENSMUSP00000002091,10090.ENSMUSP00000002790,10090.ENSMUSP00000004965,10090.ENSMUSP00000007042,10090.ENSMUSP00000007130,10090.ENSMUSP00000015146,10090.ENSMUSP00000016081,10090.ENSMUSP00000018476,10090.ENSMUSP00000020248,10090.ENSMUSP00000021077,10090.ENSMUSP00000021380,10090.ENSMUSP00000021514,10090.ENSMUSP00000023449,10090.ENSMUSP00000025474,10090.ENSMUSP00000027736…	Chmp1a,Bcap31,Cse1l,Chmp2b,Ik,Ctnnb1,Efr3a,Macroh2a1,Stk3,Washc3,Slc9a3r1,Trappc6b,Ppm1a,Snap29,Napg,Zc3h11a,Sec62,Ppid,Sfpq,Trappc3,Sec61a1,Mecp2,Ist1,Atp13a1,Vps4a,Usp4,Itsn2,Plekhf2,Tmed2,Vamp8,Chtop,Hnrnpa2b1,Vps4b,Copz1,Sarnp,Cep131,Rabep2,Pex5,Dctn1,Synj1,Plrg1,Srsf1
GO:0019438	Aromatic compound biosynthetic process	20	944	0.39	0.32	0.0323	10090.ENSMUSP00000002625,10090.ENSMUSP00000007130,10090.ENSMUSP00000021958,10090.ENSMUSP00000022097,10090.ENSMUSP00000023396,10090.ENSMUSP00000023873,10090.ENSMUSP00000028921,10090.ENSMUSP00000030491,10090.ENSMUSP00000033727,10090.ENSMUSP00000039776,10090.ENSMUSP00000050771,10090.ENSMUSP00000078336,10090.ENSMUSP00000090086,10090.ENSMUSP00000100868,10090.ENSMUSP00000105094,10090.ENSMUSP00000105602…	Uck1,Ctnnb1,Pcbd2,Ndufs6,Pmm2,Prmt5,Xrn2,Cmpk1,Ctps2,Pold1,Polr2a,Ablim1,Tfam,Smarcc2,Top1,Eef1d,Rbmx,Tcea1,Eloc,Supt5
GO:0006325	Chromatin organization	15	599	0.46	0.32	0.0362	10090.ENSMUSP00000016081,10090.ENSMUSP00000023873,10090.ENSMUSP00000025193,10090.ENSMUSP00000027127,10090.ENSMUSP00000033597,10090.ENSMUSP00000033770,10090.ENSMUSP00000034432,10090.ENSMUSP00000057308,10090.ENSMUSP00000062576,10090.ENSMUSP00000070019,10090.ENSMUSP00000070229,10090.ENSMUSP00000093959,10090.ENSMUSP00000100868,10090.ENSMUSP00000105094,10090.ENSMUSP00000132614	Macroh2a1,Prmt5,Brd2,Sf3b1,Hmgn5,Mecp2,Cfdp1,H1f4,Nucks1,Prkcb,Gatad2a,Mta2,Smarcc2,Top1,Hp1bp3
GO:0033036	Macromolecule localization	38	2441	0.25	0.29	0.0362	10090.ENSMUSP00000000759,10090.ENSMUSP00000002091,10090.ENSMUSP00000002790,10090.ENSMUSP00000004965,10090.ENSMUSP00000007042,10090.ENSMUSP00000007130,10090.ENSMUSP00000007814,10090.ENSMUSP00000015146,10090.ENSMUSP00000016081,10090.ENSMUSP00000018476,10090.ENSMUSP00000020248,10090.ENSMUSP00000021077,10090.ENSMUSP00000021514,10090.ENSMUSP00000023449,10090.ENSMUSP00000025474,10090.ENSMUSP00000027736…	Chmp1a,Bcap31,Cse1l,Chmp2b,Ik,Ctnnb1,Khsrp,Efr3a,Macroh2a1,Stk3,Washc3,Slc9a3r1,Ppm1a,Snap29,Napg,Zc3h11a,Sec62,Ppid,Sec61a1,Mecp2,Ist1,Atp13a1,Vps4a,Usp4,Plekhf2,Tmed2,Vamp8,Chtop,Lima1,Hnrnpa2b1,Vps4b,Copz1,Sarnp,Cep131,Rabep2,Pex5,Plrg1,Srsf1
GO:0051262	Protein tetramerization	6	99	0.84	0.37	0.0362	10090.ENSMUSP00000007012,10090.ENSMUSP00000018476,10090.ENSMUSP00000031971,10090.ENSMUSP00000034204,10090.ENSMUSP00000107678,10090.ENSMUSP00000108151	Sod2,Stk3,Ssbp1,Nudt21,Cutc,Pex5
GO:0045184	Establishment of protein localization	24	1263	0.34	0.3	0.0368	10090.ENSMUSP00000000759,10090.ENSMUSP00000002091,10090.ENSMUSP00000002790,10090.ENSMUSP00000004965,10090.ENSMUSP00000016081,10090.ENSMUSP00000018476,10090.ENSMUSP00000020248,10090.ENSMUSP00000021514,10090.ENSMUSP00000023449,10090.ENSMUSP00000025474,10090.ENSMUSP00000029256,10090.ENSMUSP00000029382,10090.ENSMUSP00000032168,10090.ENSMUSP00000034164,10090.ENSMUSP00000034326,10090.ENSMUSP00000034388…	Chmp1a,Bcap31,Cse1l,Chmp2b,Macroh2a1,Stk3,Washc3,Ppm1a,Snap29,Napg,Sec62,Ppid,Sec61a1,Ist1,Atp13a1,Vps4a,Plekhf2,Tmed2,Vamp8,Vps4b,Copz1,Cep131,Rabep2,Pex5
GO:0000387	Spliceosomal snRNP assembly	4	34	1.13	0.38	0.0372	10090.ENSMUSP00000018449,10090.ENSMUSP00000023873,10090.ENSMUSP00000026506,10090.ENSMUSP00000035237	Prpf8,Prmt5,Clns1a,Usp4
GO:0048522	Positive regulation of cellular process	74	5948	0.16	0.27	0.0376	10090.ENSMUSP00000002091,10090.ENSMUSP00000003044,10090.ENSMUSP00000006625,10090.ENSMUSP00000007012,10090.ENSMUSP00000007130,10090.ENSMUSP00000007814,10090.ENSMUSP00000013338,10090.ENSMUSP00000014370,10090.ENSMUSP00000016081,10090.ENSMUSP00000018476,10090.ENSMUSP00000021077,10090.ENSMUSP00000021428,10090.ENSMUSP00000021514,10090.ENSMUSP00000021958,10090.ENSMUSP00000022793,10090.ENSMUSP00000022865…	Bcap31,Pnkp,Rbm14,Sod2,Ctnnb1,Khsrp,Arih2,Cacybp,Macroh2a1,Stk3,Slc9a3r1,Snw1,Ppm1a,Pcbd2,Acin1,Mtdh,Prmt5,Clns1a,Sf3b1,Ppid,Sfpq,Zfp593,Cd38,Mepce,Mtpn,Ssbp1,Cct7,Hmgn5,Mecp2,Ist1,Vac14,Nudt21,Vps4a,Rpl4,Bclaf1,Polr2a,Itsn2,Vamp8,Pde12,Chtop,Nucks1,Prkcb,Gatad2a,Ablim1,Hnrnpa2b1,Tfam,Vps4b,Safb,Mta2,Adam17,Rps6,Smarcc2,Cep131,Plaa,Ythdf3,Dctn1,Rbmx,Glyr1,Synj1,Ube2v1,Plrg1,Sf3a2,Srsf1,Nolc1,Rpl2…
GO:0042255	Ribosome assembly	5	64	0.95	0.37	0.0379	10090.ENSMUSP00000031617,10090.ENSMUSP00000048457,10090.ENSMUSP00000060523,10090.ENSMUSP00000099541,10090.ENSMUSP00000104179	Rpl6,Surf6,Rps27rt,Rpl23a,Rps5
GO:0009891	Positive regulation of biosynthetic process	35	2189	0.26	0.29	0.0384	10090.ENSMUSP00000003044,10090.ENSMUSP00000006625,10090.ENSMUSP00000007012,10090.ENSMUSP00000007130,10090.ENSMUSP00000021428,10090.ENSMUSP00000021514,10090.ENSMUSP00000021958,10090.ENSMUSP00000022865,10090.ENSMUSP00000027127,10090.ENSMUSP00000030623,10090.ENSMUSP00000030644,10090.ENSMUSP00000030964,10090.ENSMUSP00000031740,10090.ENSMUSP00000031866,10090.ENSMUSP00000032078,10090.ENSMUSP00000033770…	Pnkp,Rbm14,Sod2,Ctnnb1,Snw1,Ppm1a,Pcbd2,Mtdh,Sf3b1,Sfpq,Zfp593,Cd38,Mepce,Mtpn,Cct7,Mecp2,Bclaf1,Nucks1,Prkcb,Gatad2a,Ablim1,Tfam,Safb,Mta2,Smarcc2,Ythdf3,Rbmx,Glyr1,Nolc1,Rpl26,Tcea1,Pym1,Larp1,Eloc,Supt5
GO:2000112	Regulation of cellular macromolecule biosynthetic process	14	544	0.47	0.31	0.0417	10090.ENSMUSP00000007130,10090.ENSMUSP00000007814,10090.ENSMUSP00000054834,10090.ENSMUSP00000059666,10090.ENSMUSP00000077996,10090.ENSMUSP00000100863,10090.ENSMUSP00000103983,10090.ENSMUSP00000105602,10090.ENSMUSP00000128331,10090.ENSMUSP00000128421,10090.ENSMUSP00000129072,10090.ENSMUSP00000129789,10090.ENSMUSP00000136673,10090.ENSMUSP00000136957	Ctnnb1,Khsrp,Tmed2,Pde12,Zfp706,Sarnp,Ythdf3,Eef1d,Nolc1,Ddx6,Rpl26,Pym1,Larp1,Purb
GO:0044265	Cellular macromolecule catabolic process	17	752	0.41	0.3	0.043	10090.ENSMUSP00000000759,10090.ENSMUSP00000004965,10090.ENSMUSP00000007130,10090.ENSMUSP00000007212,10090.ENSMUSP00000007814,10090.ENSMUSP00000013338,10090.ENSMUSP00000028921,10090.ENSMUSP00000030134,10090.ENSMUSP00000034388,10090.ENSMUSP00000035237,10090.ENSMUSP00000041968,10090.ENSMUSP00000059666,10090.ENSMUSP00000092230,10090.ENSMUSP00000102724,10090.ENSMUSP00000129789,10090.ENSMUSP00000139480…	Chmp1a,Chmp2b,Ctnnb1,Psmd2,Khsrp,Arih2,Xrn2,Rad23b,Vps4a,Usp4,Psmd7,Pde12,Vps4b,Plaa,Pym1,Eloc,Exosc6
GO:0016050	Vesicle organization	10	301	0.58	0.32	0.0438	10090.ENSMUSP00000000759,10090.ENSMUSP00000004965,10090.ENSMUSP00000021380,10090.ENSMUSP00000023449,10090.ENSMUSP00000030660,10090.ENSMUSP00000034388,10090.ENSMUSP00000035610,10090.ENSMUSP00000054745,10090.ENSMUSP00000059501,10090.ENSMUSP00000092230	Chmp1a,Chmp2b,Trappc6b,Snap29,Trappc3,Vps4a,Sec23ip,Plekhf2,Vamp8,Vps4b
GO:0007032	Endosome organization	5	67	0.93	0.35	0.0446	10090.ENSMUSP00000000759,10090.ENSMUSP00000004965,10090.ENSMUSP00000034388,10090.ENSMUSP00000054745,10090.ENSMUSP00000092230	Chmp1a,Chmp2b,Vps4a,Plekhf2,Vps4b
GO:0061640	Cytoskeleton-dependent cytokinesis	6	105	0.82	0.34	0.0454	10090.ENSMUSP00000000759,10090.ENSMUSP00000004965,10090.ENSMUSP00000034164,10090.ENSMUSP00000034388,10090.ENSMUSP00000092230,10090.ENSMUSP00000109671	Chmp1a,Chmp2b,Ist1,Vps4a,Vps4b,Son
GO:0033044	Regulation of chromosome organization	9	249	0.62	0.32	0.0466	10090.ENSMUSP00000003044,10090.ENSMUSP00000007042,10090.ENSMUSP00000007130,10090.ENSMUSP00000016081,10090.ENSMUSP00000030623,10090.ENSMUSP00000031971,10090.ENSMUSP00000032078,10090.ENSMUSP00000087453,10090.ENSMUSP00000100868	Pnkp,Ik,Ctnnb1,Macroh2a1,Sfpq,Ssbp1,Cct7,Hnrnpa2b1,Smarcc2
GO:0061764	Late endosome to lysosome transport via multivesicular body sorting pathway	2	2	2.06	0.37	0.048	10090.ENSMUSP00000034388,10090.ENSMUSP00000092230	Vps4a,Vps4b
GO:0031328	Positive regulation of cellular biosynthetic process	34	2139	0.26	0.27	0.0493	10090.ENSMUSP00000003044,10090.ENSMUSP00000006625,10090.ENSMUSP00000007012,10090.ENSMUSP00000007130,10090.ENSMUSP00000021428,10090.ENSMUSP00000021514,10090.ENSMUSP00000021958,10090.ENSMUSP00000022865,10090.ENSMUSP00000027127,10090.ENSMUSP00000030623,10090.ENSMUSP00000030644,10090.ENSMUSP00000030964,10090.ENSMUSP00000031740,10090.ENSMUSP00000032078,10090.ENSMUSP00000033770,10090.ENSMUSP00000043583…	Pnkp,Rbm14,Sod2,Ctnnb1,Snw1,Ppm1a,Pcbd2,Mtdh,Sf3b1,Sfpq,Zfp593,Cd38,Mepce,Cct7,Mecp2,Bclaf1,Nucks1,Prkcb,Gatad2a,Ablim1,Tfam,Safb,Mta2,Smarcc2,Ythdf3,Rbmx,Glyr1,Nolc1,Rpl26,Tcea1,Pym1,Larp1,Eloc,Supt5

## Sheet: SpleenDown-LungUp_GO
#term ID	term description	observed gene count	background gene count	strength	signal	false discovery rate	matching proteins in your network (IDs)	matching proteins in your network (labels)
GO:0002181	Cytoplasmic translation	20	127	1.25	2.73	3.7e-14	10090.ENSMUSP00000021368,10090.ENSMUSP00000022960,10090.ENSMUSP00000025955,10090.ENSMUSP00000029722,10090.ENSMUSP00000032992,10090.ENSMUSP00000038839,10090.ENSMUSP00000071616,10090.ENSMUSP00000079180,10090.ENSMUSP00000080854,10090.ENSMUSP00000092502,10090.ENSMUSP00000099757,10090.ENSMUSP00000099962,10090.ENSMUSP00000102870,10090.ENSMUSP00000103940,10090.ENSMUSP00000104265,10090.ENSMUSP00000115722…	Nemf,Eif3e,Eif3a,Rps3a1,Eif3c,Eif3l,Rpl7,Rps25,Rpl5,Rps2,Rps8,Rpl7a,Rpl27,Rps16,Rps9,Rpl13a,Rpl22,Rps15a,Rpl17,Rps14
GO:0044237	Cellular metabolic process	112	6530	0.29	0.79	5.65e-12	10090.ENSMUSP00000000090,10090.ENSMUSP00000000608,10090.ENSMUSP00000002289,10090.ENSMUSP00000004377,10090.ENSMUSP00000005057,10090.ENSMUSP00000005705,10090.ENSMUSP00000014438,10090.ENSMUSP00000017841,10090.ENSMUSP00000018353,10090.ENSMUSP00000019118,10090.ENSMUSP00000020298,10090.ENSMUSP00000020640,10090.ENSMUSP00000020886,10090.ENSMUSP00000021368,10090.ENSMUSP00000022062,10090.ENSMUSP00000022169…	Cox5a,Gm2a,Uchl3,Ptpn6,Thop1,Trim28,Ndufa2,Ada,Stk4,Sart3,Pcbd1,Rack1,Nampt,Nemf,Sdha,Hexb,Tkt,Sub1,Eif3e,Cdc5l,Tapbp,Me2,Eif3a,Alyref,Ndufb8,Shmt2,Ndufb3,Dars,Ppp6c,Gar1,Rps3a1,Scp2,Ak2,Srsf9,Acads,Eif3c,Bax,Bcat2,Got2,Cox7a2,Nudt16,Atxn2l,Snrpd2,Fbl,Eif3l,Rbm17,Apex1,Ddx21,Setd7,H1f3,Pigs,Eef2,Cbr3,Tbc1d17,Irgm1,Atp5k,Samhd1,Phgdh,Sp100,Pld4,Alox5ap,Rpl7,Snrnp70,Eno1b,Rps25,Pgk1,Rpl5,Pml,Vars,H…
GO:0006412	Translation	26	390	0.88	1.75	1.62e-11	10090.ENSMUSP00000020640,10090.ENSMUSP00000021368,10090.ENSMUSP00000022960,10090.ENSMUSP00000025955,10090.ENSMUSP00000027602,10090.ENSMUSP00000029722,10090.ENSMUSP00000032992,10090.ENSMUSP00000038839,10090.ENSMUSP00000046101,10090.ENSMUSP00000071616,10090.ENSMUSP00000079180,10090.ENSMUSP00000080854,10090.ENSMUSP00000084572,10090.ENSMUSP00000092502,10090.ENSMUSP00000095656,10090.ENSMUSP00000099757…	Rack1,Nemf,Eif3e,Eif3a,Dars,Rps3a1,Eif3c,Eif3l,Eef2,Rpl7,Rps25,Rpl5,Vars,Rps2,Tufm,Rps8,Rpl7a,Rpl27,Rps16,Rps9,Rpl13a,Rpl22,Rps15a,Mars,Rpl17,Rps14
GO:0034641	Cellular nitrogen compound metabolic process	75	3393	0.4	0.94	1.62e-11	10090.ENSMUSP00000000608,10090.ENSMUSP00000005057,10090.ENSMUSP00000005705,10090.ENSMUSP00000014438,10090.ENSMUSP00000017841,10090.ENSMUSP00000019118,10090.ENSMUSP00000020298,10090.ENSMUSP00000020640,10090.ENSMUSP00000020886,10090.ENSMUSP00000021368,10090.ENSMUSP00000022062,10090.ENSMUSP00000022169,10090.ENSMUSP00000022816,10090.ENSMUSP00000022960,10090.ENSMUSP00000024727,10090.ENSMUSP00000025161…	Gm2a,Thop1,Trim28,Ndufa2,Ada,Sart3,Pcbd1,Rack1,Nampt,Nemf,Sdha,Hexb,Sub1,Eif3e,Cdc5l,Tapbp,Eif3a,Alyref,Ndufb8,Shmt2,Ndufb3,Dars,Gar1,Rps3a1,Ak2,Srsf9,Eif3c,Nudt16,Atxn2l,Snrpd2,Fbl,Eif3l,Rbm17,Apex1,Ddx21,Eef2,Atp5k,Samhd1,Sp100,Pld4,Rpl7,Snrnp70,Eno1b,Rps25,Pgk1,Rpl5,Vars,H13,Rps2,Zhx2,Tufm,Rps8,Ass1,Rpl7a,Rpl27,Rps16,Rps9,Srsf5,Celf1,Atp5c1,Pld3,Pa2g4,Rpl13a,Rpl22,Srsf6,Rps15a,Asl,Tra2b,Rnps1,…
GO:0043603	Cellular amide metabolic process	36	821	0.7	1.43	1.62e-11	10090.ENSMUSP00000000608,10090.ENSMUSP00000005057,10090.ENSMUSP00000017841,10090.ENSMUSP00000020640,10090.ENSMUSP00000021368,10090.ENSMUSP00000022169,10090.ENSMUSP00000022960,10090.ENSMUSP00000025161,10090.ENSMUSP00000025955,10090.ENSMUSP00000026470,10090.ENSMUSP00000027602,10090.ENSMUSP00000029722,10090.ENSMUSP00000032992,10090.ENSMUSP00000038839,10090.ENSMUSP00000046101,10090.ENSMUSP00000071616…	Gm2a,Thop1,Ada,Rack1,Nemf,Hexb,Eif3e,Tapbp,Eif3a,Shmt2,Dars,Rps3a1,Eif3c,Eif3l,Eef2,Rpl7,Rps25,Rpl5,Vars,H13,Rps2,Tufm,Rps8,Ass1,Rpl7a,Rpl27,Rps16,Rps9,Rpl13a,Rpl22,Rps15a,Asl,Mars,Spcs1,Rpl17,Rps14
GO:1901566	Organonitrogen compound biosynthetic process	45	1293	0.6	1.26	1.62e-11	10090.ENSMUSP00000014438,10090.ENSMUSP00000017841,10090.ENSMUSP00000020298,10090.ENSMUSP00000020640,10090.ENSMUSP00000020886,10090.ENSMUSP00000021368,10090.ENSMUSP00000022062,10090.ENSMUSP00000022960,10090.ENSMUSP00000025955,10090.ENSMUSP00000026222,10090.ENSMUSP00000026470,10090.ENSMUSP00000027193,10090.ENSMUSP00000027602,10090.ENSMUSP00000029722,10090.ENSMUSP00000030583,10090.ENSMUSP00000032992…	Ndufa2,Ada,Pcbd1,Rack1,Nampt,Nemf,Sdha,Eif3e,Eif3a,Ndufb8,Shmt2,Ndufb3,Dars,Rps3a1,Ak2,Eif3c,Bcat2,Got2,Eif3l,Pigs,Eef2,Irgm1,Atp5k,Phgdh,Rpl7,Rps25,Rpl5,Vars,Rps2,Tufm,Rps8,Ass1,Rpl7a,Rpl27,Rps16,Rps9,Gls,Atp5c1,Rpl13a,Rpl22,Rps15a,Asl,Mars,Rpl17,Rps14
GO:0006518	Peptide metabolic process	30	562	0.78	1.58	1.79e-11	10090.ENSMUSP00000005057,10090.ENSMUSP00000020640,10090.ENSMUSP00000021368,10090.ENSMUSP00000022960,10090.ENSMUSP00000025161,10090.ENSMUSP00000025955,10090.ENSMUSP00000027602,10090.ENSMUSP00000029722,10090.ENSMUSP00000032992,10090.ENSMUSP00000038839,10090.ENSMUSP00000046101,10090.ENSMUSP00000071616,10090.ENSMUSP00000079180,10090.ENSMUSP00000080854,10090.ENSMUSP00000084572,10090.ENSMUSP00000086460…	Thop1,Rack1,Nemf,Eif3e,Tapbp,Eif3a,Dars,Rps3a1,Eif3c,Eif3l,Eef2,Rpl7,Rps25,Rpl5,Vars,H13,Rps2,Tufm,Rps8,Rpl7a,Rpl27,Rps16,Rps9,Rpl13a,Rpl22,Rps15a,Mars,Spcs1,Rpl17,Rps14
GO:0002376	Immune system process	59	2249	0.47	1.05	2.59e-11	10090.ENSMUSP00000000137,10090.ENSMUSP00000001792,10090.ENSMUSP00000004377,10090.ENSMUSP00000005003,10090.ENSMUSP00000005234,10090.ENSMUSP00000005705,10090.ENSMUSP00000014290,10090.ENSMUSP00000016771,10090.ENSMUSP00000017841,10090.ENSMUSP00000018353,10090.ENSMUSP00000018918,10090.ENSMUSP00000019118,10090.ENSMUSP00000019974,10090.ENSMUSP00000020886,10090.ENSMUSP00000023238,10090.ENSMUSP00000023531…	Actr2,Il16,Ptpn6,Lbr,Wdr1,Trim28,Apbb1ip,Myh9,Ada,Stk4,Cd68,Sart3,Rab32,Nampt,Gsdmd,Hcls1,Tapbp,Psmb8,Tap2,Shmt2,Ppp6c,Stx4a,Bax,Was,Psmb10,H2-DMa,Ddx21,Tgtp2,Eef2,H2-Aa,Irgm1,Samhd1,Sp100,Pld4,Pml,Dock2,Tpd52,Cd74,Ass1,Psme2b,Itgal,Coro1a,Prkcd,Capg,Thy1,Pld3,Rpl13a,Lcp1,Rpl22,Map2k2,Inpp5d,Tap1,Psmb9,H2-D1,Psme1,Actr3,Ptprc,Mndal,Rps14
GO:0043604	Amide biosynthetic process	28	522	0.78	1.52	9.62e-11	10090.ENSMUSP00000020640,10090.ENSMUSP00000021368,10090.ENSMUSP00000022960,10090.ENSMUSP00000025955,10090.ENSMUSP00000027602,10090.ENSMUSP00000029722,10090.ENSMUSP00000032992,10090.ENSMUSP00000038839,10090.ENSMUSP00000046101,10090.ENSMUSP00000071616,10090.ENSMUSP00000079180,10090.ENSMUSP00000080854,10090.ENSMUSP00000084572,10090.ENSMUSP00000092502,10090.ENSMUSP00000095656,10090.ENSMUSP00000099757…	Rack1,Nemf,Eif3e,Eif3a,Dars,Rps3a1,Eif3c,Eif3l,Eef2,Rpl7,Rps25,Rpl5,Vars,Rps2,Tufm,Rps8,Ass1,Rpl7a,Rpl27,Rps16,Rps9,Rpl13a,Rpl22,Rps15a,Asl,Mars,Rpl17,Rps14
GO:0044085	Cellular component biogenesis	62	2631	0.43	0.94	3.69e-10	10090.ENSMUSP00000000137,10090.ENSMUSP00000005234,10090.ENSMUSP00000013304,10090.ENSMUSP00000014438,10090.ENSMUSP00000018353,10090.ENSMUSP00000019118,10090.ENSMUSP00000019974,10090.ENSMUSP00000021368,10090.ENSMUSP00000022345,10090.ENSMUSP00000022816,10090.ENSMUSP00000022960,10090.ENSMUSP00000023238,10090.ENSMUSP00000023531,10090.ENSMUSP00000025161,10090.ENSMUSP00000025197,10090.ENSMUSP00000025955…	Actr2,Wdr1,Atp6v0d1,Ndufa2,Stk4,Sart3,Rab32,Nemf,Dnajc9,Sub1,Eif3e,Gsdmd,Hcls1,Tapbp,Tap2,Eif3a,Ndufb8,Shmt2,Ndufb3,Gar1,Eif3c,Stx4a,Was,Cox7a2,Atxn2l,H2-DMa,Snrpd2,Fbl,Eif3l,Ddx21,H1f3,H2-Aa,Tubg1,Irgm1,Samhd1,H1f1,Alox5ap,Rpl7,Rps25,Rpl5,Pml,Mat2a,Rps2,Cd74,Nop56,Rps8,Rpl7a,Coro1a,Rpl27,Rps16,Celf1,Arpc2,Capg,Gls,Thy1,Pa2g4,Arpc4,Lcp1,Srsf6,Actr3,Nop58,Rps14
GO:0008152	Metabolic process	121	8096	0.23	0.68	8.3e-10	10090.ENSMUSP00000000090,10090.ENSMUSP00000000608,10090.ENSMUSP00000002289,10090.ENSMUSP00000002735,10090.ENSMUSP00000004377,10090.ENSMUSP00000005003,10090.ENSMUSP00000005057,10090.ENSMUSP00000005705,10090.ENSMUSP00000014438,10090.ENSMUSP00000016400,10090.ENSMUSP00000016771,10090.ENSMUSP00000017841,10090.ENSMUSP00000018353,10090.ENSMUSP00000019118,10090.ENSMUSP00000020298,10090.ENSMUSP00000020640…	Cox5a,Gm2a,Uchl3,Clpp,Ptpn6,Lbr,Thop1,Trim28,Ndufa2,Ctsz,Myh9,Ada,Stk4,Sart3,Pcbd1,Rack1,Nampt,Nemf,Sdha,Hexb,Tkt,Sub1,Eif3e,Cdc5l,Tapbp,Psmb8,Me2,Eif3a,Alyref,Ndufb8,Shmt2,Ndufb3,Dars,Ppp6c,Gar1,Rps3a1,Scp2,Ak2,Srsf9,Acads,Eif3c,Bax,Bcat2,Slc25a4,Got2,Psmb10,Cox7a2,Nudt16,Atxn2l,Snrpd2,Fbl,Eif3l,Rbm17,Apex1,Ddx21,Setd7,H1f3,Pigs,Eef2,Cbr3,Tbc1d17,Irgm1,Atp5k,Samhd1,Phgdh,Sp100,Pld4,Alox5ap,Rpl7,…
GO:0043933	Protein-containing complex organization	43	1388	0.54	1.09	8.3e-10	10090.ENSMUSP00000005234,10090.ENSMUSP00000014438,10090.ENSMUSP00000018353,10090.ENSMUSP00000019118,10090.ENSMUSP00000021368,10090.ENSMUSP00000022345,10090.ENSMUSP00000022816,10090.ENSMUSP00000022960,10090.ENSMUSP00000023238,10090.ENSMUSP00000023531,10090.ENSMUSP00000024047,10090.ENSMUSP00000025161,10090.ENSMUSP00000025197,10090.ENSMUSP00000025955,10090.ENSMUSP00000026222,10090.ENSMUSP00000026470…	Wdr1,Ndufa2,Stk4,Sart3,Nemf,Dnajc9,Sub1,Eif3e,Gsdmd,Hcls1,Twf2,Tapbp,Tap2,Eif3a,Ndufb8,Shmt2,Ndufb3,Eif3c,Stx4a,Was,Cox7a2,H2-DMa,Snrpd2,Eif3l,H1f3,H2-Aa,Tubg1,Samhd1,H1f1,Alox5ap,Rps25,Rpl5,Pml,Mat2a,Rps2,Cd74,Celf1,Arpc2,Gls,Arpc4,Srsf6,Anp32e,Rps14
GO:0065003	Protein-containing complex assembly	40	1227	0.57	1.12	1.23e-09	10090.ENSMUSP00000014438,10090.ENSMUSP00000018353,10090.ENSMUSP00000019118,10090.ENSMUSP00000021368,10090.ENSMUSP00000022345,10090.ENSMUSP00000022816,10090.ENSMUSP00000022960,10090.ENSMUSP00000023238,10090.ENSMUSP00000023531,10090.ENSMUSP00000025161,10090.ENSMUSP00000025197,10090.ENSMUSP00000025955,10090.ENSMUSP00000026222,10090.ENSMUSP00000026470,10090.ENSMUSP00000027193,10090.ENSMUSP00000032992…	Ndufa2,Stk4,Sart3,Nemf,Dnajc9,Sub1,Eif3e,Gsdmd,Hcls1,Tapbp,Tap2,Eif3a,Ndufb8,Shmt2,Ndufb3,Eif3c,Stx4a,Was,Cox7a2,H2-DMa,Snrpd2,Eif3l,H1f3,H2-Aa,Tubg1,Samhd1,H1f1,Alox5ap,Rps25,Rpl5,Pml,Mat2a,Rps2,Cd74,Celf1,Arpc2,Gls,Arpc4,Srsf6,Rps14
GO:0009058	Biosynthetic process	58	2467	0.42	0.91	2.34e-09	10090.ENSMUSP00000005003,10090.ENSMUSP00000014438,10090.ENSMUSP00000017841,10090.ENSMUSP00000020298,10090.ENSMUSP00000020640,10090.ENSMUSP00000020886,10090.ENSMUSP00000021368,10090.ENSMUSP00000022062,10090.ENSMUSP00000022169,10090.ENSMUSP00000022529,10090.ENSMUSP00000022816,10090.ENSMUSP00000022960,10090.ENSMUSP00000025955,10090.ENSMUSP00000026222,10090.ENSMUSP00000026470,10090.ENSMUSP00000027193…	Lbr,Ndufa2,Ada,Pcbd1,Rack1,Nampt,Nemf,Sdha,Hexb,Tkt,Sub1,Eif3e,Eif3a,Ndufb8,Shmt2,Ndufb3,Dars,Gar1,Rps3a1,Scp2,Ak2,Eif3c,Bcat2,Got2,Eif3l,Ddx21,Pigs,Eef2,Irgm1,Atp5k,Phgdh,Alox5ap,Rpl7,Eno1b,Rps25,Pgk1,Rpl5,Vars,Mat2a,Rps2,Cd74,Tufm,Rps8,Ass1,Rpl7a,Kyat3,Rpl27,Rps16,Rps9,Gls,Atp5c1,Rpl13a,Rpl22,Rps15a,Asl,Mars,Rpl17,Rps14
GO:1901576	Organic substance biosynthetic process	57	2392	0.43	0.92	2.34e-09	10090.ENSMUSP00000005003,10090.ENSMUSP00000014438,10090.ENSMUSP00000017841,10090.ENSMUSP00000020298,10090.ENSMUSP00000020640,10090.ENSMUSP00000020886,10090.ENSMUSP00000021368,10090.ENSMUSP00000022062,10090.ENSMUSP00000022169,10090.ENSMUSP00000022529,10090.ENSMUSP00000022816,10090.ENSMUSP00000022960,10090.ENSMUSP00000025955,10090.ENSMUSP00000026222,10090.ENSMUSP00000026470,10090.ENSMUSP00000027193…	Lbr,Ndufa2,Ada,Pcbd1,Rack1,Nampt,Nemf,Sdha,Hexb,Tkt,Sub1,Eif3e,Eif3a,Ndufb8,Shmt2,Ndufb3,Dars,Gar1,Rps3a1,Scp2,Ak2,Eif3c,Bcat2,Got2,Eif3l,Ddx21,Pigs,Eef2,Irgm1,Atp5k,Phgdh,Alox5ap,Rpl7,Eno1b,Rps25,Pgk1,Rpl5,Vars,Mat2a,Rps2,Cd74,Tufm,Rps8,Ass1,Rpl7a,Rpl27,Rps16,Rps9,Gls,Atp5c1,Rpl13a,Rpl22,Rps15a,Asl,Mars,Rpl17,Rps14
GO:0071704	Organic substance metabolic process	115	7673	0.23	0.66	4.71e-09	10090.ENSMUSP00000000608,10090.ENSMUSP00000002289,10090.ENSMUSP00000002735,10090.ENSMUSP00000004377,10090.ENSMUSP00000005003,10090.ENSMUSP00000005057,10090.ENSMUSP00000005705,10090.ENSMUSP00000014438,10090.ENSMUSP00000016400,10090.ENSMUSP00000016771,10090.ENSMUSP00000017841,10090.ENSMUSP00000018353,10090.ENSMUSP00000019118,10090.ENSMUSP00000020298,10090.ENSMUSP00000020640,10090.ENSMUSP00000020886…	Gm2a,Uchl3,Clpp,Ptpn6,Lbr,Thop1,Trim28,Ndufa2,Ctsz,Myh9,Ada,Stk4,Sart3,Pcbd1,Rack1,Nampt,Nemf,Sdha,Hexb,Tkt,Sub1,Eif3e,Cdc5l,Tapbp,Psmb8,Me2,Eif3a,Alyref,Ndufb8,Shmt2,Ndufb3,Dars,Ppp6c,Gar1,Rps3a1,Scp2,Ak2,Srsf9,Acads,Eif3c,Bax,Bcat2,Got2,Psmb10,Nudt16,Atxn2l,Snrpd2,Fbl,Eif3l,Rbm17,Apex1,Ddx21,Setd7,H1f3,Pigs,Eef2,Cbr3,Irgm1,Atp5k,Samhd1,Phgdh,Sp100,Pld4,Alox5ap,Rpl7,Snrnp70,Eno1b,Rps25,Pgk1,Rpl5…
GO:0044271	Cellular nitrogen compound biosynthetic process	42	1452	0.51	1	1.01e-08	10090.ENSMUSP00000014438,10090.ENSMUSP00000017841,10090.ENSMUSP00000020298,10090.ENSMUSP00000020640,10090.ENSMUSP00000020886,10090.ENSMUSP00000021368,10090.ENSMUSP00000022062,10090.ENSMUSP00000022816,10090.ENSMUSP00000022960,10090.ENSMUSP00000025955,10090.ENSMUSP00000026222,10090.ENSMUSP00000026470,10090.ENSMUSP00000027193,10090.ENSMUSP00000027602,10090.ENSMUSP00000029643,10090.ENSMUSP00000029722…	Ndufa2,Ada,Pcbd1,Rack1,Nampt,Nemf,Sdha,Sub1,Eif3e,Eif3a,Ndufb8,Shmt2,Ndufb3,Dars,Gar1,Rps3a1,Ak2,Eif3c,Eif3l,Ddx21,Eef2,Atp5k,Rpl7,Rps25,Rpl5,Vars,Rps2,Tufm,Rps8,Ass1,Rpl7a,Rpl27,Rps16,Rps9,Atp5c1,Rpl13a,Rpl22,Rps15a,Asl,Mars,Rpl17,Rps14
GO:0022613	Ribonucleoprotein complex biogenesis	23	428	0.78	1.34	1.02e-08	10090.ENSMUSP00000019118,10090.ENSMUSP00000022960,10090.ENSMUSP00000025955,10090.ENSMUSP00000029643,10090.ENSMUSP00000032992,10090.ENSMUSP00000037597,10090.ENSMUSP00000037613,10090.ENSMUSP00000038839,10090.ENSMUSP00000042691,10090.ENSMUSP00000071616,10090.ENSMUSP00000079180,10090.ENSMUSP00000080854,10090.ENSMUSP00000092502,10090.ENSMUSP00000099487,10090.ENSMUSP00000099757,10090.ENSMUSP00000099962…	Sart3,Eif3e,Eif3a,Gar1,Eif3c,Snrpd2,Fbl,Eif3l,Ddx21,Rpl7,Rps25,Rpl5,Rps2,Nop56,Rps8,Rpl7a,Rpl27,Rps16,Celf1,Pa2g4,Srsf6,Nop58,Rps14
GO:0044238	Primary metabolic process	110	7247	0.23	0.66	1.02e-08	10090.ENSMUSP00000000608,10090.ENSMUSP00000002289,10090.ENSMUSP00000002735,10090.ENSMUSP00000004377,10090.ENSMUSP00000005003,10090.ENSMUSP00000005057,10090.ENSMUSP00000005705,10090.ENSMUSP00000014438,10090.ENSMUSP00000016400,10090.ENSMUSP00000016771,10090.ENSMUSP00000017841,10090.ENSMUSP00000018353,10090.ENSMUSP00000019118,10090.ENSMUSP00000020298,10090.ENSMUSP00000020640,10090.ENSMUSP00000020886…	Gm2a,Uchl3,Clpp,Ptpn6,Lbr,Thop1,Trim28,Ndufa2,Ctsz,Myh9,Ada,Stk4,Sart3,Pcbd1,Rack1,Nampt,Nemf,Sdha,Hexb,Sub1,Eif3e,Cdc5l,Psmb8,Eif3a,Alyref,Ndufb8,Shmt2,Ndufb3,Dars,Ppp6c,Gar1,Rps3a1,Scp2,Ak2,Srsf9,Acads,Eif3c,Bax,Bcat2,Got2,Psmb10,Nudt16,Atxn2l,Snrpd2,Fbl,Eif3l,Rbm17,Apex1,Ddx21,Setd7,H1f3,Pigs,Eef2,Irgm1,Atp5k,Samhd1,Phgdh,Sp100,Pld4,Alox5ap,Rpl7,Snrnp70,Eno1b,Rps25,Pgk1,Rpl5,Pml,Vars,H13,Psma5…
GO:0006807	Nitrogen compound metabolic process	104	6657	0.25	0.67	1.16e-08	10090.ENSMUSP00000000608,10090.ENSMUSP00000002289,10090.ENSMUSP00000002735,10090.ENSMUSP00000004377,10090.ENSMUSP00000005057,10090.ENSMUSP00000005705,10090.ENSMUSP00000014438,10090.ENSMUSP00000016400,10090.ENSMUSP00000016771,10090.ENSMUSP00000017841,10090.ENSMUSP00000018353,10090.ENSMUSP00000019118,10090.ENSMUSP00000020298,10090.ENSMUSP00000020640,10090.ENSMUSP00000020886,10090.ENSMUSP00000021368…	Gm2a,Uchl3,Clpp,Ptpn6,Thop1,Trim28,Ndufa2,Ctsz,Myh9,Ada,Stk4,Sart3,Pcbd1,Rack1,Nampt,Nemf,Sdha,Hexb,Sub1,Eif3e,Cdc5l,Tapbp,Psmb8,Eif3a,Alyref,Ndufb8,Shmt2,Ndufb3,Dars,Ppp6c,Gar1,Rps3a1,Ak2,Srsf9,Eif3c,Bax,Bcat2,Got2,Psmb10,Nudt16,Atxn2l,Snrpd2,Fbl,Eif3l,Rbm17,Apex1,Ddx21,Setd7,H1f3,Pigs,Eef2,Irgm1,Atp5k,Samhd1,Phgdh,Sp100,Pld4,Rpl7,Snrnp70,Eno1b,Rps25,Pgk1,Rpl5,Pml,Vars,H13,Psma5,Rps2,Zhx2,Tufm,C…
GO:0044249	Cellular biosynthetic process	54	2297	0.42	0.88	1.25e-08	10090.ENSMUSP00000014438,10090.ENSMUSP00000017841,10090.ENSMUSP00000020298,10090.ENSMUSP00000020640,10090.ENSMUSP00000020886,10090.ENSMUSP00000021368,10090.ENSMUSP00000022062,10090.ENSMUSP00000022169,10090.ENSMUSP00000022529,10090.ENSMUSP00000022816,10090.ENSMUSP00000022960,10090.ENSMUSP00000025955,10090.ENSMUSP00000026222,10090.ENSMUSP00000026470,10090.ENSMUSP00000027193,10090.ENSMUSP00000027602…	Ndufa2,Ada,Pcbd1,Rack1,Nampt,Nemf,Sdha,Hexb,Tkt,Sub1,Eif3e,Eif3a,Ndufb8,Shmt2,Ndufb3,Dars,Gar1,Rps3a1,Scp2,Ak2,Eif3c,Bcat2,Got2,Eif3l,Ddx21,Pigs,Eef2,Irgm1,Atp5k,Phgdh,Alox5ap,Rpl7,Rps25,Rpl5,Vars,Mat2a,Rps2,Cd74,Tufm,Rps8,Ass1,Rpl7a,Rpl27,Rps16,Rps9,Gls,Atp5c1,Rpl13a,Rpl22,Rps15a,Asl,Mars,Rpl17,Rps14
GO:0071840	Cellular component organization or biogenesis	92	5681	0.26	0.67	7.66e-08	10090.ENSMUSP00000000137,10090.ENSMUSP00000005234,10090.ENSMUSP00000005705,10090.ENSMUSP00000013304,10090.ENSMUSP00000014438,10090.ENSMUSP00000016771,10090.ENSMUSP00000018353,10090.ENSMUSP00000019118,10090.ENSMUSP00000019974,10090.ENSMUSP00000021090,10090.ENSMUSP00000021368,10090.ENSMUSP00000022169,10090.ENSMUSP00000022345,10090.ENSMUSP00000022816,10090.ENSMUSP00000022960,10090.ENSMUSP00000023238…	Actr2,Wdr1,Trim28,Atp6v0d1,Ndufa2,Myh9,Stk4,Sart3,Rab32,Grb2,Nemf,Hexb,Dnajc9,Sub1,Eif3e,Gsdmd,Hcls1,Twf2,Tapbp,Tap2,Eif3a,Ndufb8,Shmt2,Syngr2,Ndufb3,Gar1,Scp2,Eif3c,Stx4a,Bax,Was,Slc25a4,Cotl1,Cox7a2,Nudt16,Atxn2l,H2-DMa,Snrpd2,Fbl,Eif3l,Apex1,Ddx21,Setd7,H1f3,H2-Aa,Fmnl1,Tubg1,Irgm1,Samhd1,H1f1,Phgdh,Sp100,Alox5ap,Rpl7,Rps25,Rpl5,Bub3,Pml,Arpc1b,Mat2a,Dock2,Rps2,Tor1aip1,Cd74,Nop56,Arpc3,Rps8,R…
GO:0008064	Regulation of actin polymerization or depolymerization	15	178	0.98	1.42	1.13e-07	10090.ENSMUSP00000005234,10090.ENSMUSP00000021090,10090.ENSMUSP00000023531,10090.ENSMUSP00000024047,10090.ENSMUSP00000033505,10090.ENSMUSP00000034285,10090.ENSMUSP00000082822,10090.ENSMUSP00000099584,10090.ENSMUSP00000101972,10090.ENSMUSP00000107830,10090.ENSMUSP00000108483,10090.ENSMUSP00000109451,10090.ENSMUSP00000109705,10090.ENSMUSP00000114839,10090.ENSMUSP00000137503	Wdr1,Grb2,Hcls1,Twf2,Was,Cotl1,Arpc1b,Arpc3,Coro1a,Prkcd,Arpc5l,Arpc2,Capg,Arpc4,Actr3
GO:0019882	Antigen processing and presentation	12	105	1.11	1.46	3.03e-07	10090.ENSMUSP00000019974,10090.ENSMUSP00000025161,10090.ENSMUSP00000025196,10090.ENSMUSP00000025197,10090.ENSMUSP00000037088,10090.ENSMUSP00000046105,10090.ENSMUSP00000095171,10090.ENSMUSP00000100564,10090.ENSMUSP00000128401,10090.ENSMUSP00000133499,10090.ENSMUSP00000134570,10090.ENSMUSP00000134735	Rab32,Tapbp,Psmb8,Tap2,H2-DMa,H2-Aa,Cd74,Psme2b,Tap1,Psmb9,H2-D1,Psme1
GO:0010467	Gene expression	49	2145	0.41	0.8	3.11e-07	10090.ENSMUSP00000019118,10090.ENSMUSP00000020640,10090.ENSMUSP00000021368,10090.ENSMUSP00000022816,10090.ENSMUSP00000022960,10090.ENSMUSP00000024727,10090.ENSMUSP00000025955,10090.ENSMUSP00000026125,10090.ENSMUSP00000027602,10090.ENSMUSP00000029643,10090.ENSMUSP00000029722,10090.ENSMUSP00000031513,10090.ENSMUSP00000032992,10090.ENSMUSP00000037597,10090.ENSMUSP00000037613,10090.ENSMUSP00000038839…	Sart3,Rack1,Nemf,Sub1,Eif3e,Cdc5l,Eif3a,Alyref,Dars,Gar1,Rps3a1,Srsf9,Eif3c,Snrpd2,Fbl,Eif3l,Rbm17,Ddx21,Eef2,Samhd1,Rpl7,Snrnp70,Rps25,Pgk1,Rpl5,Vars,H13,Rps2,Tufm,Rps8,Rpl7a,Rpl27,Rps16,Rps9,Srsf5,Celf1,Hadhb,Pa2g4,Rpl13a,Rpl22,Srsf6,Rps15a,Tra2b,Rnps1,Mars,Spcs1,Rbm8a,Rpl17,Rps14
GO:0034314	Arp2/3 complex-mediated actin nucleation	7	15	1.72	1.72	3.11e-07	10090.ENSMUSP00000000137,10090.ENSMUSP00000082822,10090.ENSMUSP00000099584,10090.ENSMUSP00000108483,10090.ENSMUSP00000109451,10090.ENSMUSP00000114839,10090.ENSMUSP00000137503	Actr2,Arpc1b,Arpc3,Arpc5l,Arpc2,Arpc4,Actr3
GO:0034645	Cellular macromolecule biosynthetic process	28	781	0.61	1	3.11e-07	10090.ENSMUSP00000020640,10090.ENSMUSP00000021368,10090.ENSMUSP00000022960,10090.ENSMUSP00000025955,10090.ENSMUSP00000027602,10090.ENSMUSP00000029722,10090.ENSMUSP00000032992,10090.ENSMUSP00000038839,10090.ENSMUSP00000044871,10090.ENSMUSP00000046101,10090.ENSMUSP00000050446,10090.ENSMUSP00000071616,10090.ENSMUSP00000079180,10090.ENSMUSP00000080854,10090.ENSMUSP00000084572,10090.ENSMUSP00000092502…	Rack1,Nemf,Eif3e,Eif3a,Dars,Rps3a1,Eif3c,Eif3l,Pigs,Eef2,Irgm1,Rpl7,Rps25,Rpl5,Vars,Rps2,Tufm,Rps8,Rpl7a,Rpl27,Rps16,Rps9,Rpl13a,Rpl22,Rps15a,Mars,Rpl17,Rps14
GO:0009987	Cellular process	177	16238	0.09	0.49	4.39e-07	10090.ENSMUSP00000000090,10090.ENSMUSP00000000137,10090.ENSMUSP00000000608,10090.ENSMUSP00000001792,10090.ENSMUSP00000002289,10090.ENSMUSP00000004377,10090.ENSMUSP00000005003,10090.ENSMUSP00000005057,10090.ENSMUSP00000005234,10090.ENSMUSP00000005705,10090.ENSMUSP00000013304,10090.ENSMUSP00000014290,10090.ENSMUSP00000014438,10090.ENSMUSP00000016771,10090.ENSMUSP00000017841,10090.ENSMUSP00000018353…	Cox5a,Actr2,Gm2a,Il16,Uchl3,Ptpn6,Lbr,Thop1,Wdr1,Trim28,Atp6v0d1,Apbb1ip,Ndufa2,Myh9,Ada,Stk4,Cd68,Sart3,Rab32,Pcbd1,Rack1,Nampt,Grb2,Nemf,Ogn,Sdha,Hexb,Dnajc9,Tkt,Sub1,Eif3e,Gsdmd,Hcls1,Twf2,Cdc5l,Tapbp,Psmb8,Tap2,Me2,Eif3a,Alyref,Ndufb8,Shmt2,Syngr2,Ndufb3,Dars,Ppp6c,Gar1,Rps3a1,Scp2,Ak2,Srsf9,Acads,Arhgdib,Eif3c,Stx4a,Bax,Bcat2,Rgs10,Was,Slc25a4,Got2,Cotl1,Psmb10,Cox7a2,Nudt16,Atxn2l,H2-DMa,Sn…
GO:0022607	Cellular component assembly	51	2396	0.38	0.74	1.2e-06	10090.ENSMUSP00000000137,10090.ENSMUSP00000005234,10090.ENSMUSP00000013304,10090.ENSMUSP00000014438,10090.ENSMUSP00000018353,10090.ENSMUSP00000019118,10090.ENSMUSP00000019974,10090.ENSMUSP00000021368,10090.ENSMUSP00000022345,10090.ENSMUSP00000022816,10090.ENSMUSP00000022960,10090.ENSMUSP00000023238,10090.ENSMUSP00000023531,10090.ENSMUSP00000025161,10090.ENSMUSP00000025197,10090.ENSMUSP00000025955…	Actr2,Wdr1,Atp6v0d1,Ndufa2,Stk4,Sart3,Rab32,Nemf,Dnajc9,Sub1,Eif3e,Gsdmd,Hcls1,Tapbp,Tap2,Eif3a,Ndufb8,Shmt2,Ndufb3,Eif3c,Stx4a,Was,Cox7a2,Atxn2l,H2-DMa,Snrpd2,Eif3l,H1f3,H2-Aa,Tubg1,Irgm1,Samhd1,H1f1,Alox5ap,Rps25,Rpl5,Pml,Mat2a,Rps2,Cd74,Coro1a,Celf1,Arpc2,Capg,Gls,Thy1,Arpc4,Lcp1,Srsf6,Actr3,Rps14
GO:0006955	Immune response	35	1284	0.49	0.83	1.81e-06	10090.ENSMUSP00000000137,10090.ENSMUSP00000004377,10090.ENSMUSP00000005705,10090.ENSMUSP00000014290,10090.ENSMUSP00000017841,10090.ENSMUSP00000018918,10090.ENSMUSP00000023238,10090.ENSMUSP00000025197,10090.ENSMUSP00000026470,10090.ENSMUSP00000028087,10090.ENSMUSP00000033075,10090.ENSMUSP00000033505,10090.ENSMUSP00000037088,10090.ENSMUSP00000042691,10090.ENSMUSP00000045025,10090.ENSMUSP00000046105…	Actr2,Ptpn6,Trim28,Apbb1ip,Ada,Cd68,Gsdmd,Tap2,Shmt2,Ppp6c,Stx4a,Was,H2-DMa,Ddx21,Tgtp2,H2-Aa,Irgm1,Samhd1,Sp100,Pld4,Pml,Dock2,Cd74,Ass1,Itgal,Coro1a,Prkcd,Capg,Pld3,Rpl13a,Lcp1,Inpp5d,Tap1,H2-D1,Actr3
GO:0030833	Regulation of actin filament polymerization	13	158	0.97	1.23	1.84e-06	10090.ENSMUSP00000021090,10090.ENSMUSP00000023531,10090.ENSMUSP00000024047,10090.ENSMUSP00000034285,10090.ENSMUSP00000082822,10090.ENSMUSP00000099584,10090.ENSMUSP00000101972,10090.ENSMUSP00000107830,10090.ENSMUSP00000108483,10090.ENSMUSP00000109451,10090.ENSMUSP00000109705,10090.ENSMUSP00000114839,10090.ENSMUSP00000137503	Grb2,Hcls1,Twf2,Cotl1,Arpc1b,Arpc3,Coro1a,Prkcd,Arpc5l,Arpc2,Capg,Arpc4,Actr3
GO:1901564	Organonitrogen compound metabolic process	81	5039	0.26	0.61	2.5e-06	10090.ENSMUSP00000000608,10090.ENSMUSP00000002289,10090.ENSMUSP00000002735,10090.ENSMUSP00000004377,10090.ENSMUSP00000005057,10090.ENSMUSP00000005705,10090.ENSMUSP00000014438,10090.ENSMUSP00000016400,10090.ENSMUSP00000016771,10090.ENSMUSP00000017841,10090.ENSMUSP00000018353,10090.ENSMUSP00000020298,10090.ENSMUSP00000020640,10090.ENSMUSP00000020886,10090.ENSMUSP00000021368,10090.ENSMUSP00000022062…	Gm2a,Uchl3,Clpp,Ptpn6,Thop1,Trim28,Ndufa2,Ctsz,Myh9,Ada,Stk4,Pcbd1,Rack1,Nampt,Nemf,Sdha,Hexb,Eif3e,Tapbp,Psmb8,Eif3a,Ndufb8,Shmt2,Ndufb3,Dars,Ppp6c,Rps3a1,Ak2,Eif3c,Bax,Bcat2,Got2,Psmb10,Nudt16,Fbl,Eif3l,Setd7,H1f3,Pigs,Eef2,Irgm1,Atp5k,Samhd1,Phgdh,Rpl7,Eno1b,Rps25,Pgk1,Rpl5,Pml,Vars,H13,Psma5,Rps2,Tufm,Ctsa,Rps8,Stk10,Ass1,Rpl7a,Kyat3,Rpl27,Rps16,Rps9,Prkcd,Gls,Thy1,Atp5c1,Rpl13a,Rpl22,Rps15a,…
GO:0019884	Antigen processing and presentation of exogenous antigen	8	38	1.38	1.4	2.66e-06	10090.ENSMUSP00000025161,10090.ENSMUSP00000025197,10090.ENSMUSP00000037088,10090.ENSMUSP00000046105,10090.ENSMUSP00000095171,10090.ENSMUSP00000100564,10090.ENSMUSP00000128401,10090.ENSMUSP00000134735	Tapbp,Tap2,H2-DMa,H2-Aa,Cd74,Psme2b,Tap1,Psme1
GO:0006725	Cellular aromatic compound metabolic process	55	2859	0.34	0.65	6.88e-06	10090.ENSMUSP00000005705,10090.ENSMUSP00000014438,10090.ENSMUSP00000017841,10090.ENSMUSP00000019118,10090.ENSMUSP00000020298,10090.ENSMUSP00000020886,10090.ENSMUSP00000022062,10090.ENSMUSP00000022816,10090.ENSMUSP00000022960,10090.ENSMUSP00000024727,10090.ENSMUSP00000026125,10090.ENSMUSP00000026222,10090.ENSMUSP00000026470,10090.ENSMUSP00000027193,10090.ENSMUSP00000027602,10090.ENSMUSP00000029643…	Trim28,Ndufa2,Ada,Sart3,Pcbd1,Nampt,Sdha,Sub1,Eif3e,Cdc5l,Alyref,Ndufb8,Shmt2,Ndufb3,Dars,Gar1,Ak2,Srsf9,Got2,Nudt16,Atxn2l,Snrpd2,Fbl,Rbm17,Apex1,Ddx21,Atp5k,Samhd1,Sp100,Pld4,Rpl7,Snrnp70,Eno1b,Rps25,Pgk1,Rpl5,Vars,Zhx2,Rps8,Rpl7a,Kyat3,Rpl27,Rps16,Srsf5,Celf1,Atp5c1,Pld3,Pa2g4,Srsf6,Tra2b,Rnps1,Mars,Ncf2,Rbm8a,Rps14
GO:0110053	Regulation of actin filament organization	16	294	0.79	1.02	6.88e-06	10090.ENSMUSP00000005234,10090.ENSMUSP00000021090,10090.ENSMUSP00000023531,10090.ENSMUSP00000024047,10090.ENSMUSP00000033505,10090.ENSMUSP00000034285,10090.ENSMUSP00000082822,10090.ENSMUSP00000099584,10090.ENSMUSP00000101972,10090.ENSMUSP00000103927,10090.ENSMUSP00000107830,10090.ENSMUSP00000108483,10090.ENSMUSP00000109451,10090.ENSMUSP00000109705,10090.ENSMUSP00000114839,10090.ENSMUSP00000137503	Wdr1,Grb2,Hcls1,Twf2,Was,Cotl1,Arpc1b,Arpc3,Coro1a,Gmfg,Prkcd,Arpc5l,Arpc2,Capg,Arpc4,Actr3
GO:0006139	Nucleobase-containing compound metabolic process	52	2638	0.35	0.66	8.25e-06	10090.ENSMUSP00000005705,10090.ENSMUSP00000014438,10090.ENSMUSP00000017841,10090.ENSMUSP00000019118,10090.ENSMUSP00000020886,10090.ENSMUSP00000022062,10090.ENSMUSP00000022816,10090.ENSMUSP00000022960,10090.ENSMUSP00000024727,10090.ENSMUSP00000026125,10090.ENSMUSP00000026222,10090.ENSMUSP00000026470,10090.ENSMUSP00000027193,10090.ENSMUSP00000027602,10090.ENSMUSP00000029643,10090.ENSMUSP00000030583…	Trim28,Ndufa2,Ada,Sart3,Nampt,Sdha,Sub1,Eif3e,Cdc5l,Alyref,Ndufb8,Shmt2,Ndufb3,Dars,Gar1,Ak2,Srsf9,Nudt16,Atxn2l,Snrpd2,Fbl,Rbm17,Apex1,Ddx21,Atp5k,Samhd1,Sp100,Pld4,Rpl7,Snrnp70,Eno1b,Rps25,Pgk1,Rpl5,Vars,Zhx2,Rps8,Rpl7a,Rpl27,Rps16,Srsf5,Celf1,Atp5c1,Pld3,Pa2g4,Srsf6,Tra2b,Rnps1,Mars,Ncf2,Rbm8a,Rps14
GO:0034341	Response to interferon-gamma	12	150	0.96	1.11	8.25e-06	10090.ENSMUSP00000000137,10090.ENSMUSP00000033075,10090.ENSMUSP00000033505,10090.ENSMUSP00000045025,10090.ENSMUSP00000046105,10090.ENSMUSP00000050446,10090.ENSMUSP00000066399,10090.ENSMUSP00000095171,10090.ENSMUSP00000099904,10090.ENSMUSP00000109705,10090.ENSMUSP00000115722,10090.ENSMUSP00000137503	Actr2,Stx4a,Was,Tgtp2,H2-Aa,Irgm1,Sp100,Cd74,Ass1,Capg,Rpl13a,Actr3
GO:0032970	Regulation of actin filament-based process	19	438	0.69	0.93	8.87e-06	10090.ENSMUSP00000005234,10090.ENSMUSP00000016771,10090.ENSMUSP00000020002,10090.ENSMUSP00000021090,10090.ENSMUSP00000023531,10090.ENSMUSP00000024047,10090.ENSMUSP00000032344,10090.ENSMUSP00000033505,10090.ENSMUSP00000034285,10090.ENSMUSP00000082822,10090.ENSMUSP00000099584,10090.ENSMUSP00000101972,10090.ENSMUSP00000103927,10090.ENSMUSP00000107830,10090.ENSMUSP00000108483,10090.ENSMUSP00000109451…	Wdr1,Myh9,Abracl,Grb2,Hcls1,Twf2,Arhgdib,Was,Cotl1,Arpc1b,Arpc3,Coro1a,Gmfg,Prkcd,Arpc5l,Arpc2,Capg,Arpc4,Actr3
GO:0044260	Cellular macromolecule metabolic process	49	2450	0.35	0.65	1.44e-05	10090.ENSMUSP00000002289,10090.ENSMUSP00000005705,10090.ENSMUSP00000020640,10090.ENSMUSP00000021368,10090.ENSMUSP00000022960,10090.ENSMUSP00000024727,10090.ENSMUSP00000025955,10090.ENSMUSP00000026125,10090.ENSMUSP00000027602,10090.ENSMUSP00000029643,10090.ENSMUSP00000029722,10090.ENSMUSP00000032992,10090.ENSMUSP00000035179,10090.ENSMUSP00000037613,10090.ENSMUSP00000038839,10090.ENSMUSP00000042602…	Uchl3,Trim28,Rack1,Nemf,Eif3e,Cdc5l,Eif3a,Alyref,Dars,Gar1,Rps3a1,Eif3c,Nudt16,Fbl,Eif3l,Apex1,Ddx21,Setd7,H1f3,Pigs,Eef2,Irgm1,Samhd1,Sp100,Pld4,Rpl7,Rps25,Rpl5,Pml,Vars,Psma5,Rps2,Zhx2,Tufm,Rps8,Rpl7a,Rpl27,Rps16,Rps9,Pld3,Rpl13a,Rpl22,Rps15a,Psma3,Rnps1,Mars,Rbm8a,Rpl17,Rps14
GO:1901360	Organic cyclic compound metabolic process	57	3110	0.32	0.62	1.56e-05	10090.ENSMUSP00000005003,10090.ENSMUSP00000005705,10090.ENSMUSP00000014438,10090.ENSMUSP00000017841,10090.ENSMUSP00000019118,10090.ENSMUSP00000020298,10090.ENSMUSP00000020886,10090.ENSMUSP00000022062,10090.ENSMUSP00000022816,10090.ENSMUSP00000022960,10090.ENSMUSP00000024727,10090.ENSMUSP00000026125,10090.ENSMUSP00000026222,10090.ENSMUSP00000026470,10090.ENSMUSP00000027193,10090.ENSMUSP00000027602…	Lbr,Trim28,Ndufa2,Ada,Sart3,Pcbd1,Nampt,Sdha,Sub1,Eif3e,Cdc5l,Alyref,Ndufb8,Shmt2,Ndufb3,Dars,Gar1,Scp2,Ak2,Srsf9,Got2,Nudt16,Atxn2l,Snrpd2,Fbl,Rbm17,Apex1,Ddx21,Atp5k,Samhd1,Sp100,Pld4,Rpl7,Snrnp70,Eno1b,Rps25,Pgk1,Rpl5,Vars,Zhx2,Rps8,Rpl7a,Kyat3,Rpl27,Rps16,Srsf5,Celf1,Atp5c1,Pld3,Pa2g4,Srsf6,Tra2b,Rnps1,Mars,Ncf2,Rbm8a,Rps14
GO:0006417	Regulation of translation	19	458	0.67	0.88	1.63e-05	10090.ENSMUSP00000020640,10090.ENSMUSP00000022960,10090.ENSMUSP00000025955,10090.ENSMUSP00000026470,10090.ENSMUSP00000029722,10090.ENSMUSP00000032992,10090.ENSMUSP00000038839,10090.ENSMUSP00000046101,10090.ENSMUSP00000051935,10090.ENSMUSP00000080854,10090.ENSMUSP00000082816,10090.ENSMUSP00000095656,10090.ENSMUSP00000104265,10090.ENSMUSP00000107079,10090.ENSMUSP00000114434,10090.ENSMUSP00000115722…	Rack1,Eif3e,Eif3a,Shmt2,Rps3a1,Eif3c,Eif3l,Eef2,Bzw1,Rpl5,Pml,Tufm,Rps9,Celf1,Pa2g4,Rpl13a,Rpl22,Rbm8a,Rps14
GO:0046483	Heterocycle metabolic process	53	2789	0.33	0.63	1.67e-05	10090.ENSMUSP00000005705,10090.ENSMUSP00000014438,10090.ENSMUSP00000017841,10090.ENSMUSP00000019118,10090.ENSMUSP00000020298,10090.ENSMUSP00000020886,10090.ENSMUSP00000022062,10090.ENSMUSP00000022816,10090.ENSMUSP00000022960,10090.ENSMUSP00000024727,10090.ENSMUSP00000026125,10090.ENSMUSP00000026222,10090.ENSMUSP00000026470,10090.ENSMUSP00000027193,10090.ENSMUSP00000027602,10090.ENSMUSP00000029643…	Trim28,Ndufa2,Ada,Sart3,Pcbd1,Nampt,Sdha,Sub1,Eif3e,Cdc5l,Alyref,Ndufb8,Shmt2,Ndufb3,Dars,Gar1,Ak2,Srsf9,Nudt16,Atxn2l,Snrpd2,Fbl,Rbm17,Apex1,Ddx21,Atp5k,Samhd1,Sp100,Pld4,Rpl7,Snrnp70,Eno1b,Rps25,Pgk1,Rpl5,Vars,Zhx2,Rps8,Rpl7a,Rpl27,Rps16,Srsf5,Celf1,Atp5c1,Pld3,Pa2g4,Srsf6,Tra2b,Rnps1,Mars,Ncf2,Rbm8a,Rps14
GO:0016043	Cellular component organization	83	5482	0.23	0.55	1.79e-05	10090.ENSMUSP00000000137,10090.ENSMUSP00000005234,10090.ENSMUSP00000005705,10090.ENSMUSP00000013304,10090.ENSMUSP00000014438,10090.ENSMUSP00000016771,10090.ENSMUSP00000018353,10090.ENSMUSP00000019118,10090.ENSMUSP00000019974,10090.ENSMUSP00000021090,10090.ENSMUSP00000021368,10090.ENSMUSP00000022169,10090.ENSMUSP00000022345,10090.ENSMUSP00000022816,10090.ENSMUSP00000022960,10090.ENSMUSP00000023238…	Actr2,Wdr1,Trim28,Atp6v0d1,Ndufa2,Myh9,Stk4,Sart3,Rab32,Grb2,Nemf,Hexb,Dnajc9,Sub1,Eif3e,Gsdmd,Hcls1,Twf2,Tapbp,Tap2,Eif3a,Ndufb8,Shmt2,Syngr2,Ndufb3,Gar1,Scp2,Eif3c,Stx4a,Bax,Was,Slc25a4,Cotl1,Cox7a2,Nudt16,Atxn2l,H2-DMa,Snrpd2,Eif3l,Apex1,Ddx21,Setd7,H1f3,H2-Aa,Fmnl1,Tubg1,Irgm1,Samhd1,H1f1,Phgdh,Sp100,Alox5ap,Rps25,Rpl5,Bub3,Pml,Arpc1b,Mat2a,Dock2,Rps2,Tor1aip1,Cd74,Arpc3,Lsp1,Cap1,Coro1a,Celf…
GO:0034248	Regulation of cellular amide metabolic process	20	519	0.64	0.85	2.12e-05	10090.ENSMUSP00000020640,10090.ENSMUSP00000022960,10090.ENSMUSP00000025955,10090.ENSMUSP00000026470,10090.ENSMUSP00000029722,10090.ENSMUSP00000032992,10090.ENSMUSP00000038839,10090.ENSMUSP00000046101,10090.ENSMUSP00000051935,10090.ENSMUSP00000080854,10090.ENSMUSP00000082816,10090.ENSMUSP00000095656,10090.ENSMUSP00000104265,10090.ENSMUSP00000107079,10090.ENSMUSP00000107830,10090.ENSMUSP00000114434…	Rack1,Eif3e,Eif3a,Shmt2,Rps3a1,Eif3c,Eif3l,Eef2,Bzw1,Rpl5,Pml,Tufm,Rps9,Celf1,Prkcd,Pa2g4,Rpl13a,Rpl22,Rbm8a,Rps14
GO:0032956	Regulation of actin cytoskeleton organization	17	389	0.69	0.85	3.89e-05	10090.ENSMUSP00000005234,10090.ENSMUSP00000021090,10090.ENSMUSP00000023531,10090.ENSMUSP00000024047,10090.ENSMUSP00000032344,10090.ENSMUSP00000033505,10090.ENSMUSP00000034285,10090.ENSMUSP00000082822,10090.ENSMUSP00000099584,10090.ENSMUSP00000101972,10090.ENSMUSP00000103927,10090.ENSMUSP00000107830,10090.ENSMUSP00000108483,10090.ENSMUSP00000109451,10090.ENSMUSP00000109705,10090.ENSMUSP00000114839…	Wdr1,Grb2,Hcls1,Twf2,Arhgdib,Was,Cotl1,Arpc1b,Arpc3,Coro1a,Gmfg,Prkcd,Arpc5l,Arpc2,Capg,Arpc4,Actr3
GO:0042254	Ribosome biogenesis	15	299	0.75	0.88	4.05e-05	10090.ENSMUSP00000029643,10090.ENSMUSP00000037613,10090.ENSMUSP00000042691,10090.ENSMUSP00000071616,10090.ENSMUSP00000079180,10090.ENSMUSP00000080854,10090.ENSMUSP00000092502,10090.ENSMUSP00000099487,10090.ENSMUSP00000099757,10090.ENSMUSP00000099962,10090.ENSMUSP00000102870,10090.ENSMUSP00000103940,10090.ENSMUSP00000114434,10090.ENSMUSP00000140250,10090.ENSMUSP00000157948	Gar1,Fbl,Ddx21,Rpl7,Rps25,Rpl5,Rps2,Nop56,Rps8,Rpl7a,Rpl27,Rps16,Pa2g4,Nop58,Rps14
GO:0006396	RNA processing	25	828	0.53	0.74	4.06e-05	10090.ENSMUSP00000019118,10090.ENSMUSP00000024727,10090.ENSMUSP00000026125,10090.ENSMUSP00000029643,10090.ENSMUSP00000031513,10090.ENSMUSP00000037597,10090.ENSMUSP00000037613,10090.ENSMUSP00000041831,10090.ENSMUSP00000042691,10090.ENSMUSP00000071616,10090.ENSMUSP00000074160,10090.ENSMUSP00000079180,10090.ENSMUSP00000080854,10090.ENSMUSP00000099757,10090.ENSMUSP00000099962,10090.ENSMUSP00000102870…	Sart3,Cdc5l,Alyref,Gar1,Srsf9,Snrpd2,Fbl,Rbm17,Ddx21,Rpl7,Snrnp70,Rps25,Rpl5,Rps8,Rpl7a,Rpl27,Rps16,Srsf5,Celf1,Pa2g4,Srsf6,Tra2b,Rnps1,Rbm8a,Rps14
GO:0043254	Regulation of protein-containing complex assembly	18	442	0.66	0.83	4.21e-05	10090.ENSMUSP00000020640,10090.ENSMUSP00000021090,10090.ENSMUSP00000023531,10090.ENSMUSP00000024047,10090.ENSMUSP00000033093,10090.ENSMUSP00000034285,10090.ENSMUSP00000050446,10090.ENSMUSP00000082822,10090.ENSMUSP00000099584,10090.ENSMUSP00000101972,10090.ENSMUSP00000107830,10090.ENSMUSP00000108483,10090.ENSMUSP00000109451,10090.ENSMUSP00000109705,10090.ENSMUSP00000114839,10090.ENSMUSP00000115722…	Rack1,Grb2,Hcls1,Twf2,Bax,Cotl1,Irgm1,Arpc1b,Arpc3,Coro1a,Prkcd,Arpc5l,Arpc2,Capg,Arpc4,Rpl13a,Lcp1,Actr3
GO:0010608	Post-transcriptional regulation of gene expression	20	550	0.61	0.79	4.62e-05	10090.ENSMUSP00000020640,10090.ENSMUSP00000022960,10090.ENSMUSP00000025955,10090.ENSMUSP00000026470,10090.ENSMUSP00000029722,10090.ENSMUSP00000032992,10090.ENSMUSP00000038839,10090.ENSMUSP00000042602,10090.ENSMUSP00000046101,10090.ENSMUSP00000051935,10090.ENSMUSP00000080854,10090.ENSMUSP00000082816,10090.ENSMUSP00000095656,10090.ENSMUSP00000104265,10090.ENSMUSP00000107079,10090.ENSMUSP00000114434…	Rack1,Eif3e,Eif3a,Shmt2,Rps3a1,Eif3c,Eif3l,Apex1,Eef2,Bzw1,Rpl5,Pml,Tufm,Rps9,Celf1,Pa2g4,Rpl13a,Rpl22,Rbm8a,Rps14
GO:0016070	RNA metabolic process	35	1498	0.42	0.66	4.62e-05	10090.ENSMUSP00000019118,10090.ENSMUSP00000022816,10090.ENSMUSP00000022960,10090.ENSMUSP00000024727,10090.ENSMUSP00000026125,10090.ENSMUSP00000027602,10090.ENSMUSP00000029643,10090.ENSMUSP00000031513,10090.ENSMUSP00000035179,10090.ENSMUSP00000035415,10090.ENSMUSP00000037597,10090.ENSMUSP00000037613,10090.ENSMUSP00000041831,10090.ENSMUSP00000042602,10090.ENSMUSP00000042691,10090.ENSMUSP00000059717…	Sart3,Sub1,Eif3e,Cdc5l,Alyref,Dars,Gar1,Srsf9,Nudt16,Atxn2l,Snrpd2,Fbl,Rbm17,Apex1,Ddx21,Samhd1,Rpl7,Snrnp70,Rps25,Rpl5,Vars,Zhx2,Rps8,Rpl7a,Rpl27,Rps16,Srsf5,Celf1,Pa2g4,Srsf6,Tra2b,Rnps1,Mars,Rbm8a,Rps14
GO:1901607	Alpha-amino acid biosynthetic process	8	61	1.17	1.06	4.62e-05	10090.ENSMUSP00000020298,10090.ENSMUSP00000026470,10090.ENSMUSP00000033098,10090.ENSMUSP00000034097,10090.ENSMUSP00000064755,10090.ENSMUSP00000099904,10090.ENSMUSP00000110158,10090.ENSMUSP00000124579	Pcbd1,Shmt2,Bcat2,Got2,Phgdh,Ass1,Gls,Asl
GO:0006952	Defense response	34	1439	0.43	0.66	5.03e-05	10090.ENSMUSP00000000137,10090.ENSMUSP00000004377,10090.ENSMUSP00000005705,10090.ENSMUSP00000018918,10090.ENSMUSP00000020886,10090.ENSMUSP00000023238,10090.ENSMUSP00000025161,10090.ENSMUSP00000026470,10090.ENSMUSP00000028087,10090.ENSMUSP00000033075,10090.ENSMUSP00000033505,10090.ENSMUSP00000034285,10090.ENSMUSP00000042691,10090.ENSMUSP00000045025,10090.ENSMUSP00000046105,10090.ENSMUSP00000050446…	Actr2,Ptpn6,Trim28,Cd68,Nampt,Gsdmd,Tapbp,Shmt2,Ppp6c,Stx4a,Was,Cotl1,Ddx21,Tgtp2,H2-Aa,Irgm1,Samhd1,Sp100,Pld4,Alox5ap,Serpinb1a,Pml,Cd74,Ass1,Lsp1,Coro1a,Prkcd,Capg,Pld3,Rpl13a,Plgrkt,Tap1,Actr3,Ptprc
GO:0022618	Ribonucleoprotein complex assembly	12	185	0.87	0.93	5.03e-05	10090.ENSMUSP00000019118,10090.ENSMUSP00000022960,10090.ENSMUSP00000025955,10090.ENSMUSP00000032992,10090.ENSMUSP00000037597,10090.ENSMUSP00000038839,10090.ENSMUSP00000079180,10090.ENSMUSP00000080854,10090.ENSMUSP00000092502,10090.ENSMUSP00000107079,10090.ENSMUSP00000119065,10090.ENSMUSP00000157948	Sart3,Eif3e,Eif3a,Eif3c,Snrpd2,Eif3l,Rps25,Rpl5,Rps2,Celf1,Srsf6,Rps14
GO:0030029	Actin filament-based process	21	611	0.59	0.77	5.03e-05	10090.ENSMUSP00000000137,10090.ENSMUSP00000005234,10090.ENSMUSP00000016771,10090.ENSMUSP00000021090,10090.ENSMUSP00000023531,10090.ENSMUSP00000024047,10090.ENSMUSP00000033505,10090.ENSMUSP00000046296,10090.ENSMUSP00000082822,10090.ENSMUSP00000090884,10090.ENSMUSP00000099584,10090.ENSMUSP00000101864,10090.ENSMUSP00000101972,10090.ENSMUSP00000103927,10090.ENSMUSP00000108483,10090.ENSMUSP00000109451…	Actr2,Wdr1,Myh9,Grb2,Hcls1,Twf2,Was,Fmnl1,Arpc1b,Dock2,Arpc3,Cap1,Coro1a,Gmfg,Arpc5l,Arpc2,Capg,Arpc4,Lcp1,Actr3,Specc1
GO:0030036	Actin cytoskeleton organization	20	555	0.61	0.78	5.03e-05	10090.ENSMUSP00000000137,10090.ENSMUSP00000005234,10090.ENSMUSP00000016771,10090.ENSMUSP00000021090,10090.ENSMUSP00000023531,10090.ENSMUSP00000024047,10090.ENSMUSP00000033505,10090.ENSMUSP00000046296,10090.ENSMUSP00000082822,10090.ENSMUSP00000090884,10090.ENSMUSP00000099584,10090.ENSMUSP00000101864,10090.ENSMUSP00000101972,10090.ENSMUSP00000108483,10090.ENSMUSP00000109451,10090.ENSMUSP00000109705…	Actr2,Wdr1,Myh9,Grb2,Hcls1,Twf2,Was,Fmnl1,Arpc1b,Dock2,Arpc3,Cap1,Coro1a,Arpc5l,Arpc2,Capg,Arpc4,Lcp1,Actr3,Specc1
GO:0006119	Oxidative phosphorylation	10	120	0.97	0.97	5.96e-05	10090.ENSMUSP00000000090,10090.ENSMUSP00000014438,10090.ENSMUSP00000022062,10090.ENSMUSP00000026222,10090.ENSMUSP00000027193,10090.ENSMUSP00000034881,10090.ENSMUSP00000051222,10090.ENSMUSP00000110547,10090.ENSMUSP00000123609,10090.ENSMUSP00000138019	Cox5a,Ndufa2,Sdha,Ndufb8,Ndufb3,Cox7a2,Atp5k,Atp5c1,Cox6c,Cox4i1
GO:0051707	Response to other organism	34	1451	0.42	0.65	5.96e-05	10090.ENSMUSP00000000137,10090.ENSMUSP00000004377,10090.ENSMUSP00000005705,10090.ENSMUSP00000018918,10090.ENSMUSP00000023238,10090.ENSMUSP00000025197,10090.ENSMUSP00000026470,10090.ENSMUSP00000028087,10090.ENSMUSP00000033075,10090.ENSMUSP00000033093,10090.ENSMUSP00000033505,10090.ENSMUSP00000034285,10090.ENSMUSP00000042691,10090.ENSMUSP00000045025,10090.ENSMUSP00000046105,10090.ENSMUSP00000050446…	Actr2,Ptpn6,Trim28,Cd68,Gsdmd,Tap2,Shmt2,Ppp6c,Stx4a,Bax,Was,Cotl1,Ddx21,Tgtp2,H2-Aa,Irgm1,Samhd1,Sp100,Pld4,Pml,Cd74,Ass1,Coro1a,Prkcd,Capg,Hadhb,Pld3,Rpl13a,Rps15a,Psmb9,Actr3,Ptprc,Ncf2,Mndal
GO:0007015	Actin filament organization	14	276	0.76	0.85	7.28e-05	10090.ENSMUSP00000000137,10090.ENSMUSP00000005234,10090.ENSMUSP00000023531,10090.ENSMUSP00000024047,10090.ENSMUSP00000033505,10090.ENSMUSP00000082822,10090.ENSMUSP00000099584,10090.ENSMUSP00000101972,10090.ENSMUSP00000108483,10090.ENSMUSP00000109451,10090.ENSMUSP00000109705,10090.ENSMUSP00000114839,10090.ENSMUSP00000116271,10090.ENSMUSP00000137503	Actr2,Wdr1,Hcls1,Twf2,Was,Arpc1b,Arpc3,Coro1a,Arpc5l,Arpc2,Capg,Arpc4,Lcp1,Actr3
GO:0045087	Innate immune response	23	748	0.54	0.72	7.64e-05	10090.ENSMUSP00000000137,10090.ENSMUSP00000004377,10090.ENSMUSP00000005705,10090.ENSMUSP00000023238,10090.ENSMUSP00000026470,10090.ENSMUSP00000028087,10090.ENSMUSP00000033075,10090.ENSMUSP00000033505,10090.ENSMUSP00000042691,10090.ENSMUSP00000045025,10090.ENSMUSP00000046105,10090.ENSMUSP00000050446,10090.ENSMUSP00000059717,10090.ENSMUSP00000066399,10090.ENSMUSP00000067002,10090.ENSMUSP00000082816…	Actr2,Ptpn6,Trim28,Gsdmd,Shmt2,Ppp6c,Stx4a,Was,Ddx21,Tgtp2,H2-Aa,Irgm1,Samhd1,Sp100,Pld4,Pml,Cd74,Ass1,Coro1a,Capg,Pld3,Rpl13a,Actr3
GO:0009144	Purine nucleoside triphosphate metabolic process	12	199	0.83	0.87	8.88e-05	10090.ENSMUSP00000014438,10090.ENSMUSP00000017841,10090.ENSMUSP00000022062,10090.ENSMUSP00000026222,10090.ENSMUSP00000027193,10090.ENSMUSP00000030583,10090.ENSMUSP00000035179,10090.ENSMUSP00000051222,10090.ENSMUSP00000059717,10090.ENSMUSP00000075513,10090.ENSMUSP00000080302,10090.ENSMUSP00000110547	Ndufa2,Ada,Sdha,Ndufb8,Ndufb3,Ak2,Nudt16,Atp5k,Samhd1,Eno1b,Pgk1,Atp5c1
GO:0016072	rRNA metabolic process	13	242	0.78	0.84	9.93e-05	10090.ENSMUSP00000029643,10090.ENSMUSP00000037613,10090.ENSMUSP00000042691,10090.ENSMUSP00000071616,10090.ENSMUSP00000079180,10090.ENSMUSP00000080854,10090.ENSMUSP00000099757,10090.ENSMUSP00000099962,10090.ENSMUSP00000102870,10090.ENSMUSP00000103940,10090.ENSMUSP00000114434,10090.ENSMUSP00000130666,10090.ENSMUSP00000157948	Gar1,Fbl,Ddx21,Rpl7,Rps25,Rpl5,Rps8,Rpl7a,Rpl27,Rps16,Pa2g4,Mars,Rps14
GO:0043170	Macromolecule metabolic process	84	5860	0.21	0.49	0.00011	10090.ENSMUSP00000002289,10090.ENSMUSP00000002735,10090.ENSMUSP00000004377,10090.ENSMUSP00000005057,10090.ENSMUSP00000005705,10090.ENSMUSP00000016400,10090.ENSMUSP00000016771,10090.ENSMUSP00000018353,10090.ENSMUSP00000019118,10090.ENSMUSP00000020640,10090.ENSMUSP00000021368,10090.ENSMUSP00000022169,10090.ENSMUSP00000022816,10090.ENSMUSP00000022960,10090.ENSMUSP00000024727,10090.ENSMUSP00000025196…	Uchl3,Clpp,Ptpn6,Thop1,Trim28,Ctsz,Myh9,Stk4,Sart3,Rack1,Nemf,Hexb,Sub1,Eif3e,Cdc5l,Psmb8,Eif3a,Alyref,Shmt2,Dars,Ppp6c,Gar1,Rps3a1,Srsf9,Eif3c,Bax,Psmb10,Nudt16,Atxn2l,Snrpd2,Fbl,Eif3l,Rbm17,Apex1,Ddx21,Setd7,H1f3,Pigs,Eef2,Irgm1,Samhd1,Sp100,Pld4,Rpl7,Snrnp70,Rps25,Pgk1,Rpl5,Pml,Vars,H13,Psma5,Rps2,Zhx2,Tufm,Ctsa,Rps8,Stk10,Rpl7a,Rpl27,Rps16,Rps9,Srsf5,Celf1,Prkcd,Hadhb,Thy1,Pld3,Pa2g4,Rpl13a,R…
GO:0002478	Antigen processing and presentation of exogenous peptide antigen	6	31	1.34	0.98	0.00017	10090.ENSMUSP00000025161,10090.ENSMUSP00000025197,10090.ENSMUSP00000037088,10090.ENSMUSP00000046105,10090.ENSMUSP00000095171,10090.ENSMUSP00000128401	Tapbp,Tap2,H2-DMa,H2-Aa,Cd74,Tap1
GO:0006364	rRNA processing	12	215	0.8	0.81	0.00018	10090.ENSMUSP00000029643,10090.ENSMUSP00000037613,10090.ENSMUSP00000042691,10090.ENSMUSP00000071616,10090.ENSMUSP00000079180,10090.ENSMUSP00000080854,10090.ENSMUSP00000099757,10090.ENSMUSP00000099962,10090.ENSMUSP00000102870,10090.ENSMUSP00000103940,10090.ENSMUSP00000114434,10090.ENSMUSP00000157948	Gar1,Fbl,Ddx21,Rpl7,Rps25,Rpl5,Rps8,Rpl7a,Rpl27,Rps16,Pa2g4,Rps14
GO:0044419	Biological process involved in interspecies interaction between organisms	35	1609	0.39	0.59	0.00018	10090.ENSMUSP00000000137,10090.ENSMUSP00000004377,10090.ENSMUSP00000005705,10090.ENSMUSP00000018918,10090.ENSMUSP00000023238,10090.ENSMUSP00000025197,10090.ENSMUSP00000026125,10090.ENSMUSP00000026470,10090.ENSMUSP00000028087,10090.ENSMUSP00000033075,10090.ENSMUSP00000033093,10090.ENSMUSP00000033505,10090.ENSMUSP00000034285,10090.ENSMUSP00000042691,10090.ENSMUSP00000045025,10090.ENSMUSP00000046105…	Actr2,Ptpn6,Trim28,Cd68,Gsdmd,Tap2,Alyref,Shmt2,Ppp6c,Stx4a,Bax,Was,Cotl1,Ddx21,Tgtp2,H2-Aa,Irgm1,Samhd1,Sp100,Pld4,Pml,Cd74,Ass1,Coro1a,Prkcd,Capg,Hadhb,Pld3,Rpl13a,Rps15a,Psmb9,Actr3,Ptprc,Ncf2,Mndal
GO:0034097	Response to cytokine	25	931	0.48	0.64	0.00022	10090.ENSMUSP00000000137,10090.ENSMUSP00000001792,10090.ENSMUSP00000004377,10090.ENSMUSP00000023531,10090.ENSMUSP00000026470,10090.ENSMUSP00000033075,10090.ENSMUSP00000033098,10090.ENSMUSP00000033505,10090.ENSMUSP00000045025,10090.ENSMUSP00000046105,10090.ENSMUSP00000050446,10090.ENSMUSP00000066399,10090.ENSMUSP00000075513,10090.ENSMUSP00000082816,10090.ENSMUSP00000087118,10090.ENSMUSP00000092502…	Actr2,Il16,Ptpn6,Hcls1,Shmt2,Stx4a,Bcat2,Was,Tgtp2,H2-Aa,Irgm1,Sp100,Eno1b,Pml,Mat2a,Rps2,Cd74,Ass1,Lsp1,Coro1a,Rps16,Capg,Rpl13a,Actr3,Mndal
GO:0042110	T cell activation	15	363	0.67	0.72	0.00027	10090.ENSMUSP00000004377,10090.ENSMUSP00000014290,10090.ENSMUSP00000016771,10090.ENSMUSP00000017841,10090.ENSMUSP00000033093,10090.ENSMUSP00000033505,10090.ENSMUSP00000034369,10090.ENSMUSP00000037088,10090.ENSMUSP00000090884,10090.ENSMUSP00000095171,10090.ENSMUSP00000101913,10090.ENSMUSP00000101972,10090.ENSMUSP00000116271,10090.ENSMUSP00000118787,10090.ENSMUSP00000138350	Ptpn6,Apbb1ip,Myh9,Ada,Bax,Was,Psmb10,H2-DMa,Dock2,Cd74,Itgal,Coro1a,Lcp1,Rpl22,Ptprc
GO:0044281	Small molecule metabolic process	35	1658	0.38	0.56	0.00032	10090.ENSMUSP00000005003,10090.ENSMUSP00000014438,10090.ENSMUSP00000017841,10090.ENSMUSP00000020298,10090.ENSMUSP00000020886,10090.ENSMUSP00000022062,10090.ENSMUSP00000025439,10090.ENSMUSP00000026222,10090.ENSMUSP00000026470,10090.ENSMUSP00000027193,10090.ENSMUSP00000027602,10090.ENSMUSP00000030340,10090.ENSMUSP00000030583,10090.ENSMUSP00000031524,10090.ENSMUSP00000033098,10090.ENSMUSP00000034097…	Lbr,Ndufa2,Ada,Pcbd1,Nampt,Sdha,Me2,Ndufb8,Shmt2,Ndufb3,Dars,Scp2,Ak2,Acads,Bcat2,Got2,Nudt16,Cbr3,Atp5k,Samhd1,Phgdh,Alox5ap,Eno1b,Pgk1,Vars,Mat2a,Cd74,Ass1,Kyat3,Gls,Hadhb,Atp5c1,Asl,Mars,Ncf2
GO:0000398	mRNA splicing, via spliceosome	12	231	0.77	0.75	0.00033	10090.ENSMUSP00000019118,10090.ENSMUSP00000024727,10090.ENSMUSP00000031513,10090.ENSMUSP00000037597,10090.ENSMUSP00000041831,10090.ENSMUSP00000074160,10090.ENSMUSP00000105980,10090.ENSMUSP00000107079,10090.ENSMUSP00000119065,10090.ENSMUSP00000124846,10090.ENSMUSP00000126345,10090.ENSMUSP00000143190	Sart3,Cdc5l,Srsf9,Snrpd2,Rbm17,Snrnp70,Srsf5,Celf1,Srsf6,Tra2b,Rnps1,Rbm8a
GO:0006996	Organelle organization	57	3482	0.27	0.5	0.00034	10090.ENSMUSP00000000137,10090.ENSMUSP00000005234,10090.ENSMUSP00000005705,10090.ENSMUSP00000013304,10090.ENSMUSP00000014438,10090.ENSMUSP00000016771,10090.ENSMUSP00000019118,10090.ENSMUSP00000019974,10090.ENSMUSP00000021090,10090.ENSMUSP00000022169,10090.ENSMUSP00000022345,10090.ENSMUSP00000022816,10090.ENSMUSP00000023531,10090.ENSMUSP00000024047,10090.ENSMUSP00000026222,10090.ENSMUSP00000027193…	Actr2,Wdr1,Trim28,Atp6v0d1,Ndufa2,Myh9,Sart3,Rab32,Grb2,Hexb,Dnajc9,Sub1,Hcls1,Twf2,Ndufb8,Ndufb3,Gar1,Stx4a,Bax,Was,Slc25a4,Cox7a2,Nudt16,Atxn2l,Apex1,Ddx21,Setd7,H1f3,Fmnl1,Tubg1,Irgm1,H1f1,Sp100,Rps25,Rpl5,Bub3,Pml,Arpc1b,Dock2,Rps2,Tor1aip1,Arpc3,Lsp1,Cap1,Coro1a,Arpc5l,Arpc2,Capg,Thy1,Arpc4,Lcp1,Timm9,Anp32e,Actr3,Specc1,Hspa2,Rps14
GO:0009059	Macromolecule biosynthetic process	31	1377	0.41	0.57	0.00036	10090.ENSMUSP00000020640,10090.ENSMUSP00000021368,10090.ENSMUSP00000022816,10090.ENSMUSP00000022960,10090.ENSMUSP00000025955,10090.ENSMUSP00000027602,10090.ENSMUSP00000029643,10090.ENSMUSP00000029722,10090.ENSMUSP00000032992,10090.ENSMUSP00000038839,10090.ENSMUSP00000042691,10090.ENSMUSP00000044871,10090.ENSMUSP00000046101,10090.ENSMUSP00000050446,10090.ENSMUSP00000071616,10090.ENSMUSP00000079180…	Rack1,Nemf,Sub1,Eif3e,Eif3a,Dars,Gar1,Rps3a1,Eif3c,Eif3l,Ddx21,Pigs,Eef2,Irgm1,Rpl7,Rps25,Rpl5,Vars,Rps2,Tufm,Rps8,Rpl7a,Rpl27,Rps16,Rps9,Rpl13a,Rpl22,Rps15a,Mars,Rpl17,Rps14
GO:0008154	Actin polymerization or depolymerization	7	61	1.11	0.84	0.00041	10090.ENSMUSP00000005234,10090.ENSMUSP00000023531,10090.ENSMUSP00000024047,10090.ENSMUSP00000033505,10090.ENSMUSP00000109451,10090.ENSMUSP00000109705,10090.ENSMUSP00000114839	Wdr1,Hcls1,Twf2,Was,Arpc2,Capg,Arpc4
GO:0098542	Defense response to other organism	26	1040	0.45	0.59	0.00042	10090.ENSMUSP00000000137,10090.ENSMUSP00000004377,10090.ENSMUSP00000005705,10090.ENSMUSP00000023238,10090.ENSMUSP00000026470,10090.ENSMUSP00000028087,10090.ENSMUSP00000033075,10090.ENSMUSP00000033505,10090.ENSMUSP00000034285,10090.ENSMUSP00000042691,10090.ENSMUSP00000045025,10090.ENSMUSP00000046105,10090.ENSMUSP00000050446,10090.ENSMUSP00000059717,10090.ENSMUSP00000066399,10090.ENSMUSP00000067002…	Actr2,Ptpn6,Trim28,Gsdmd,Shmt2,Ppp6c,Stx4a,Was,Cotl1,Ddx21,Tgtp2,H2-Aa,Irgm1,Samhd1,Sp100,Pld4,Pml,Cd74,Ass1,Coro1a,Prkcd,Capg,Pld3,Rpl13a,Actr3,Ptprc
GO:0043648	Dicarboxylic acid metabolic process	8	91	1	0.8	0.00047	10090.ENSMUSP00000022062,10090.ENSMUSP00000025439,10090.ENSMUSP00000026470,10090.ENSMUSP00000034097,10090.ENSMUSP00000099904,10090.ENSMUSP00000101825,10090.ENSMUSP00000110158,10090.ENSMUSP00000124579	Sdha,Me2,Shmt2,Got2,Ass1,Kyat3,Gls,Asl
GO:0045333	Cellular respiration	11	204	0.79	0.71	0.00059	10090.ENSMUSP00000000090,10090.ENSMUSP00000014438,10090.ENSMUSP00000022062,10090.ENSMUSP00000026222,10090.ENSMUSP00000027193,10090.ENSMUSP00000033093,10090.ENSMUSP00000034881,10090.ENSMUSP00000051222,10090.ENSMUSP00000110547,10090.ENSMUSP00000123609,10090.ENSMUSP00000138019	Cox5a,Ndufa2,Sdha,Ndufb8,Ndufb3,Bax,Cox7a2,Atp5k,Atp5c1,Cox6c,Cox4i1
GO:0019885	Antigen processing and presentation of endogenous peptide antigen via MHC class I	4	9	1.7	0.86	0.00068	10090.ENSMUSP00000025161,10090.ENSMUSP00000025197,10090.ENSMUSP00000128401,10090.ENSMUSP00000134570	Tapbp,Tap2,Tap1,H2-D1
GO:0071345	Cellular response to cytokine stimulus	22	810	0.49	0.58	0.00072	10090.ENSMUSP00000000137,10090.ENSMUSP00000001792,10090.ENSMUSP00000004377,10090.ENSMUSP00000023531,10090.ENSMUSP00000033075,10090.ENSMUSP00000033098,10090.ENSMUSP00000033505,10090.ENSMUSP00000045025,10090.ENSMUSP00000050446,10090.ENSMUSP00000075513,10090.ENSMUSP00000082816,10090.ENSMUSP00000087118,10090.ENSMUSP00000092502,10090.ENSMUSP00000095171,10090.ENSMUSP00000099904,10090.ENSMUSP00000101588…	Actr2,Il16,Ptpn6,Hcls1,Stx4a,Bcat2,Was,Tgtp2,Irgm1,Eno1b,Pml,Mat2a,Rps2,Cd74,Ass1,Lsp1,Coro1a,Rps16,Capg,Rpl13a,Actr3,Mndal
GO:0048002	Antigen processing and presentation of peptide antigen	7	69	1.06	0.77	0.0008	10090.ENSMUSP00000025161,10090.ENSMUSP00000025197,10090.ENSMUSP00000037088,10090.ENSMUSP00000046105,10090.ENSMUSP00000095171,10090.ENSMUSP00000128401,10090.ENSMUSP00000134570	Tapbp,Tap2,H2-DMa,H2-Aa,Cd74,Tap1,H2-D1
GO:0006520	Cellular amino acid metabolic process	12	262	0.71	0.65	0.00098	10090.ENSMUSP00000020298,10090.ENSMUSP00000026470,10090.ENSMUSP00000027602,10090.ENSMUSP00000033098,10090.ENSMUSP00000034097,10090.ENSMUSP00000064755,10090.ENSMUSP00000084572,10090.ENSMUSP00000099904,10090.ENSMUSP00000101825,10090.ENSMUSP00000110158,10090.ENSMUSP00000124579,10090.ENSMUSP00000130666	Pcbd1,Shmt2,Dars,Bcat2,Got2,Phgdh,Vars,Ass1,Kyat3,Gls,Asl,Mars
GO:0046649	Lymphocyte activation	17	529	0.56	0.59	0.0011	10090.ENSMUSP00000004377,10090.ENSMUSP00000014290,10090.ENSMUSP00000016771,10090.ENSMUSP00000017841,10090.ENSMUSP00000033093,10090.ENSMUSP00000033505,10090.ENSMUSP00000034369,10090.ENSMUSP00000037088,10090.ENSMUSP00000090884,10090.ENSMUSP00000091943,10090.ENSMUSP00000095171,10090.ENSMUSP00000101913,10090.ENSMUSP00000101972,10090.ENSMUSP00000107830,10090.ENSMUSP00000116271,10090.ENSMUSP00000118787…	Ptpn6,Apbb1ip,Myh9,Ada,Bax,Was,Psmb10,H2-DMa,Dock2,Tpd52,Cd74,Itgal,Coro1a,Prkcd,Lcp1,Rpl22,Ptprc
GO:1901575	Organic substance catabolic process	34	1691	0.36	0.5	0.0011	10090.ENSMUSP00000000608,10090.ENSMUSP00000002289,10090.ENSMUSP00000002735,10090.ENSMUSP00000005057,10090.ENSMUSP00000016400,10090.ENSMUSP00000017841,10090.ENSMUSP00000021368,10090.ENSMUSP00000022169,10090.ENSMUSP00000022960,10090.ENSMUSP00000025196,10090.ENSMUSP00000026470,10090.ENSMUSP00000030340,10090.ENSMUSP00000031524,10090.ENSMUSP00000033098,10090.ENSMUSP00000034097,10090.ENSMUSP00000034369…	Gm2a,Uchl3,Clpp,Thop1,Ctsz,Ada,Nemf,Hexb,Eif3e,Psmb8,Shmt2,Scp2,Acads,Bcat2,Got2,Psmb10,Nudt16,Apex1,Cbr3,Samhd1,Eno1b,Pgk1,Pml,H13,Psma5,Zhx2,Kyat3,Gls,Hadhb,Psma3,Rnps1,Psmb9,Ncf2,Rbm8a
GO:0009215	Purine deoxyribonucleoside triphosphate metabolic process	4	12	1.58	0.77	0.0015	10090.ENSMUSP00000017841,10090.ENSMUSP00000030583,10090.ENSMUSP00000035179,10090.ENSMUSP00000059717	Ada,Ak2,Nudt16,Samhd1
GO:0051246	Regulation of protein metabolic process	47	2782	0.28	0.45	0.0015	10090.ENSMUSP00000004377,10090.ENSMUSP00000016400,10090.ENSMUSP00000016771,10090.ENSMUSP00000018353,10090.ENSMUSP00000019118,10090.ENSMUSP00000020640,10090.ENSMUSP00000022960,10090.ENSMUSP00000023531,10090.ENSMUSP00000025196,10090.ENSMUSP00000025955,10090.ENSMUSP00000026470,10090.ENSMUSP00000029722,10090.ENSMUSP00000032992,10090.ENSMUSP00000033093,10090.ENSMUSP00000038839,10090.ENSMUSP00000042691…	Ptpn6,Ctsz,Myh9,Stk4,Sart3,Rack1,Eif3e,Hcls1,Psmb8,Eif3a,Shmt2,Rps3a1,Eif3c,Bax,Eif3l,Ddx21,Setd7,Eef2,Irgm1,Bzw1,Eno1b,Serpinb1a,Rpl5,Bub3,Pml,Rps2,Cd74,Tufm,Ctsa,Psme2b,Rps9,Celf1,Prkcd,Thy1,Pa2g4,Rpl13a,Erp29,Rpl22,Plgrkt,Map2k2,Psma3,Psmb9,Psme1,Ptprc,Rbm8a,Hspa2,Rps14
GO:0006091	Generation of precursor metabolites and energy	14	378	0.62	0.59	0.0016	10090.ENSMUSP00000000090,10090.ENSMUSP00000014438,10090.ENSMUSP00000022062,10090.ENSMUSP00000022529,10090.ENSMUSP00000026222,10090.ENSMUSP00000027193,10090.ENSMUSP00000033093,10090.ENSMUSP00000034881,10090.ENSMUSP00000051222,10090.ENSMUSP00000075513,10090.ENSMUSP00000080302,10090.ENSMUSP00000110547,10090.ENSMUSP00000123609,10090.ENSMUSP00000138019	Cox5a,Ndufa2,Sdha,Tkt,Ndufb8,Ndufb3,Bax,Cox7a2,Atp5k,Eno1b,Pgk1,Atp5c1,Cox6c,Cox4i1
GO:0010033	Response to organic substance	52	3234	0.26	0.44	0.0016	10090.ENSMUSP00000000137,10090.ENSMUSP00000001792,10090.ENSMUSP00000002289,10090.ENSMUSP00000004377,10090.ENSMUSP00000017841,10090.ENSMUSP00000018918,10090.ENSMUSP00000020640,10090.ENSMUSP00000021090,10090.ENSMUSP00000023531,10090.ENSMUSP00000024047,10090.ENSMUSP00000024727,10090.ENSMUSP00000025197,10090.ENSMUSP00000026470,10090.ENSMUSP00000031513,10090.ENSMUSP00000033075,10090.ENSMUSP00000033093…	Actr2,Il16,Uchl3,Ptpn6,Ada,Cd68,Rack1,Grb2,Hcls1,Twf2,Cdc5l,Tap2,Shmt2,Srsf9,Stx4a,Bax,Bcat2,Rgs10,Was,Got2,Apex1,Ddx21,Tgtp2,H2-Aa,Irgm1,Sp100,Eno1b,Pml,Arpc1b,H13,Mat2a,Rps2,Cd74,Tufm,Ass1,Lsp1,Coro1a,Rpl27,Rps16,Srsf5,Prkcd,Arpc2,Capg,Hadhb,Rpl13a,Srsf6,Tra2b,Mars,Actr3,Ncf2,Mndal,Hspa2
GO:0090304	Nucleic acid metabolic process	39	2124	0.32	0.46	0.0016	10090.ENSMUSP00000005705,10090.ENSMUSP00000019118,10090.ENSMUSP00000022816,10090.ENSMUSP00000022960,10090.ENSMUSP00000024727,10090.ENSMUSP00000026125,10090.ENSMUSP00000027602,10090.ENSMUSP00000029643,10090.ENSMUSP00000031513,10090.ENSMUSP00000035179,10090.ENSMUSP00000035415,10090.ENSMUSP00000037597,10090.ENSMUSP00000037613,10090.ENSMUSP00000041831,10090.ENSMUSP00000042602,10090.ENSMUSP00000042691…	Trim28,Sart3,Sub1,Eif3e,Cdc5l,Alyref,Dars,Gar1,Srsf9,Nudt16,Atxn2l,Snrpd2,Fbl,Rbm17,Apex1,Ddx21,Samhd1,Sp100,Pld4,Rpl7,Snrnp70,Rps25,Rpl5,Vars,Zhx2,Rps8,Rpl7a,Rpl27,Rps16,Srsf5,Celf1,Pld3,Pa2g4,Srsf6,Tra2b,Rnps1,Mars,Rbm8a,Rps14
GO:0044283	Small molecule biosynthetic process	15	444	0.58	0.55	0.0021	10090.ENSMUSP00000005003,10090.ENSMUSP00000017841,10090.ENSMUSP00000020298,10090.ENSMUSP00000026470,10090.ENSMUSP00000030340,10090.ENSMUSP00000033098,10090.ENSMUSP00000034097,10090.ENSMUSP00000064755,10090.ENSMUSP00000071130,10090.ENSMUSP00000075513,10090.ENSMUSP00000080302,10090.ENSMUSP00000095171,10090.ENSMUSP00000099904,10090.ENSMUSP00000110158,10090.ENSMUSP00000124579	Lbr,Ada,Pcbd1,Shmt2,Scp2,Bcat2,Got2,Phgdh,Alox5ap,Eno1b,Pgk1,Cd74,Ass1,Gls,Asl
GO:0033043	Regulation of organelle organization	27	1231	0.39	0.48	0.0023	10090.ENSMUSP00000005234,10090.ENSMUSP00000005705,10090.ENSMUSP00000021090,10090.ENSMUSP00000023531,10090.ENSMUSP00000024047,10090.ENSMUSP00000032344,10090.ENSMUSP00000033093,10090.ENSMUSP00000033505,10090.ENSMUSP00000034049,10090.ENSMUSP00000034285,10090.ENSMUSP00000048036,10090.ENSMUSP00000050446,10090.ENSMUSP00000081547,10090.ENSMUSP00000082816,10090.ENSMUSP00000082822,10090.ENSMUSP00000099584…	Wdr1,Trim28,Grb2,Hcls1,Twf2,Arhgdib,Bax,Was,Slc25a4,Cotl1,Tubg1,Irgm1,Bub3,Pml,Arpc1b,Arpc3,Coro1a,Gmfg,Prkcd,Arpc5l,Arpc2,Capg,Arpc4,Lcp1,Map2k2,Actr3,Cct6a
GO:0034660	ncRNA metabolic process	16	505	0.55	0.54	0.0023	10090.ENSMUSP00000027602,10090.ENSMUSP00000029643,10090.ENSMUSP00000035179,10090.ENSMUSP00000037613,10090.ENSMUSP00000042691,10090.ENSMUSP00000071616,10090.ENSMUSP00000079180,10090.ENSMUSP00000080854,10090.ENSMUSP00000084572,10090.ENSMUSP00000099757,10090.ENSMUSP00000099962,10090.ENSMUSP00000102870,10090.ENSMUSP00000103940,10090.ENSMUSP00000114434,10090.ENSMUSP00000130666,10090.ENSMUSP00000157948	Dars,Gar1,Nudt16,Fbl,Ddx21,Rpl7,Rps25,Rpl5,Vars,Rps8,Rpl7a,Rpl27,Rps16,Pa2g4,Mars,Rps14
GO:0045059	Positive thymic T cell selection	4	14	1.51	0.71	0.0024	10090.ENSMUSP00000037088,10090.ENSMUSP00000090884,10090.ENSMUSP00000095171,10090.ENSMUSP00000138350	H2-DMa,Dock2,Cd74,Ptprc
GO:0002252	Immune effector process	14	397	0.6	0.55	0.0025	10090.ENSMUSP00000004377,10090.ENSMUSP00000005234,10090.ENSMUSP00000014290,10090.ENSMUSP00000017841,10090.ENSMUSP00000025197,10090.ENSMUSP00000037088,10090.ENSMUSP00000090884,10090.ENSMUSP00000095171,10090.ENSMUSP00000101913,10090.ENSMUSP00000101972,10090.ENSMUSP00000107830,10090.ENSMUSP00000116271,10090.ENSMUSP00000127941,10090.ENSMUSP00000134570	Ptpn6,Wdr1,Apbb1ip,Ada,Tap2,H2-DMa,Dock2,Cd74,Itgal,Coro1a,Prkcd,Lcp1,Inpp5d,H2-D1
GO:0071346	Cellular response to interferon-gamma	8	120	0.88	0.62	0.0026	10090.ENSMUSP00000000137,10090.ENSMUSP00000033075,10090.ENSMUSP00000033505,10090.ENSMUSP00000050446,10090.ENSMUSP00000099904,10090.ENSMUSP00000109705,10090.ENSMUSP00000115722,10090.ENSMUSP00000137503	Actr2,Stx4a,Was,Irgm1,Ass1,Capg,Rpl13a,Actr3
GO:0044087	Regulation of cellular component biogenesis	24	1031	0.42	0.48	0.0027	10090.ENSMUSP00000000137,10090.ENSMUSP00000005705,10090.ENSMUSP00000020640,10090.ENSMUSP00000021090,10090.ENSMUSP00000023531,10090.ENSMUSP00000024047,10090.ENSMUSP00000033093,10090.ENSMUSP00000033505,10090.ENSMUSP00000034285,10090.ENSMUSP00000035179,10090.ENSMUSP00000050446,10090.ENSMUSP00000082822,10090.ENSMUSP00000099584,10090.ENSMUSP00000101972,10090.ENSMUSP00000107830,10090.ENSMUSP00000108483…	Actr2,Trim28,Rack1,Grb2,Hcls1,Twf2,Bax,Was,Cotl1,Nudt16,Irgm1,Arpc1b,Arpc3,Coro1a,Prkcd,Arpc5l,Arpc2,Capg,Thy1,Arpc4,Rpl13a,Lcp1,Actr3,Hspa2
GO:0009217	Purine deoxyribonucleoside triphosphate catabolic process	3	4	1.93	0.69	0.0033	10090.ENSMUSP00000017841,10090.ENSMUSP00000035179,10090.ENSMUSP00000059717	Ada,Nudt16,Samhd1
GO:0022900	Electron transport chain	8	125	0.86	0.59	0.0033	10090.ENSMUSP00000000090,10090.ENSMUSP00000014438,10090.ENSMUSP00000022062,10090.ENSMUSP00000026222,10090.ENSMUSP00000027193,10090.ENSMUSP00000034881,10090.ENSMUSP00000123609,10090.ENSMUSP00000138019	Cox5a,Ndufa2,Sdha,Ndufb8,Ndufb3,Cox7a2,Cox6c,Cox4i1
GO:0001732	Formation of cytoplasmic translation initiation complex	4	16	1.45	0.67	0.0034	10090.ENSMUSP00000022960,10090.ENSMUSP00000025955,10090.ENSMUSP00000032992,10090.ENSMUSP00000038839	Eif3e,Eif3a,Eif3c,Eif3l
GO:0019752	Carboxylic acid metabolic process	21	843	0.45	0.48	0.0034	10090.ENSMUSP00000020298,10090.ENSMUSP00000022062,10090.ENSMUSP00000025439,10090.ENSMUSP00000026470,10090.ENSMUSP00000027602,10090.ENSMUSP00000030340,10090.ENSMUSP00000031524,10090.ENSMUSP00000033098,10090.ENSMUSP00000034097,10090.ENSMUSP00000064755,10090.ENSMUSP00000071130,10090.ENSMUSP00000075513,10090.ENSMUSP00000080302,10090.ENSMUSP00000084572,10090.ENSMUSP00000095171,10090.ENSMUSP00000099904…	Pcbd1,Sdha,Me2,Shmt2,Dars,Scp2,Acads,Bcat2,Got2,Phgdh,Alox5ap,Eno1b,Pgk1,Vars,Cd74,Ass1,Kyat3,Gls,Hadhb,Asl,Mars
GO:0046034	ATP metabolic process	9	165	0.79	0.58	0.0034	10090.ENSMUSP00000014438,10090.ENSMUSP00000022062,10090.ENSMUSP00000026222,10090.ENSMUSP00000027193,10090.ENSMUSP00000030583,10090.ENSMUSP00000051222,10090.ENSMUSP00000075513,10090.ENSMUSP00000080302,10090.ENSMUSP00000110547	Ndufa2,Sdha,Ndufb8,Ndufb3,Ak2,Atp5k,Eno1b,Pgk1,Atp5c1
GO:0002183	Cytoplasmic translational initiation	5	35	1.21	0.64	0.0035	10090.ENSMUSP00000022960,10090.ENSMUSP00000025955,10090.ENSMUSP00000032992,10090.ENSMUSP00000038839,10090.ENSMUSP00000092502	Eif3e,Eif3a,Eif3c,Eif3l,Rps2
GO:0009056	Catabolic process	36	1979	0.31	0.42	0.0039	10090.ENSMUSP00000000608,10090.ENSMUSP00000002289,10090.ENSMUSP00000002735,10090.ENSMUSP00000005057,10090.ENSMUSP00000016400,10090.ENSMUSP00000017841,10090.ENSMUSP00000021368,10090.ENSMUSP00000022169,10090.ENSMUSP00000022960,10090.ENSMUSP00000025196,10090.ENSMUSP00000026470,10090.ENSMUSP00000030340,10090.ENSMUSP00000031524,10090.ENSMUSP00000033098,10090.ENSMUSP00000034097,10090.ENSMUSP00000034369…	Gm2a,Uchl3,Clpp,Thop1,Ctsz,Ada,Nemf,Hexb,Eif3e,Psmb8,Shmt2,Scp2,Acads,Bcat2,Got2,Psmb10,Nudt16,Apex1,Cbr3,Tbc1d17,Irgm1,Samhd1,Eno1b,Pgk1,Pml,H13,Psma5,Zhx2,Kyat3,Gls,Hadhb,Psma3,Rnps1,Psmb9,Ncf2,Rbm8a
GO:0042776	Proton motive force-driven mitochondrial ATP synthesis	6	62	1.04	0.61	0.0039	10090.ENSMUSP00000014438,10090.ENSMUSP00000022062,10090.ENSMUSP00000026222,10090.ENSMUSP00000027193,10090.ENSMUSP00000051222,10090.ENSMUSP00000110547	Ndufa2,Sdha,Ndufb8,Ndufb3,Atp5k,Atp5c1
GO:0008380	RNA splicing	13	364	0.61	0.52	0.004	10090.ENSMUSP00000019118,10090.ENSMUSP00000024727,10090.ENSMUSP00000026125,10090.ENSMUSP00000031513,10090.ENSMUSP00000037597,10090.ENSMUSP00000041831,10090.ENSMUSP00000074160,10090.ENSMUSP00000105980,10090.ENSMUSP00000107079,10090.ENSMUSP00000119065,10090.ENSMUSP00000124846,10090.ENSMUSP00000126345,10090.ENSMUSP00000143190	Sart3,Cdc5l,Alyref,Srsf9,Snrpd2,Rbm17,Snrnp70,Srsf5,Celf1,Srsf6,Tra2b,Rnps1,Rbm8a
GO:0045321	Leukocyte activation	18	666	0.49	0.47	0.0045	10090.ENSMUSP00000004377,10090.ENSMUSP00000014290,10090.ENSMUSP00000016771,10090.ENSMUSP00000017841,10090.ENSMUSP00000020886,10090.ENSMUSP00000033093,10090.ENSMUSP00000033505,10090.ENSMUSP00000034369,10090.ENSMUSP00000037088,10090.ENSMUSP00000090884,10090.ENSMUSP00000091943,10090.ENSMUSP00000095171,10090.ENSMUSP00000101913,10090.ENSMUSP00000101972,10090.ENSMUSP00000107830,10090.ENSMUSP00000116271…	Ptpn6,Apbb1ip,Myh9,Ada,Nampt,Bax,Was,Psmb10,H2-DMa,Dock2,Tpd52,Cd74,Itgal,Coro1a,Prkcd,Lcp1,Rpl22,Ptprc
GO:0046651	Lymphocyte proliferation	9	173	0.77	0.55	0.0045	10090.ENSMUSP00000004377,10090.ENSMUSP00000017841,10090.ENSMUSP00000033093,10090.ENSMUSP00000034369,10090.ENSMUSP00000090884,10090.ENSMUSP00000101913,10090.ENSMUSP00000101972,10090.ENSMUSP00000107830,10090.ENSMUSP00000138350	Ptpn6,Ada,Bax,Psmb10,Dock2,Itgal,Coro1a,Prkcd,Ptprc
GO:0019646	Aerobic electron transport chain	6	65	1.02	0.59	0.0048	10090.ENSMUSP00000000090,10090.ENSMUSP00000022062,10090.ENSMUSP00000026222,10090.ENSMUSP00000034881,10090.ENSMUSP00000123609,10090.ENSMUSP00000138019	Cox5a,Sdha,Ndufb8,Cox7a2,Cox6c,Cox4i1
GO:0002520	Immune system development	21	870	0.44	0.45	0.0049	10090.ENSMUSP00000004377,10090.ENSMUSP00000005003,10090.ENSMUSP00000005234,10090.ENSMUSP00000016771,10090.ENSMUSP00000017841,10090.ENSMUSP00000018353,10090.ENSMUSP00000019118,10090.ENSMUSP00000023531,10090.ENSMUSP00000033093,10090.ENSMUSP00000037088,10090.ENSMUSP00000046101,10090.ENSMUSP00000059717,10090.ENSMUSP00000067002,10090.ENSMUSP00000082816,10090.ENSMUSP00000090884,10090.ENSMUSP00000091943…	Ptpn6,Lbr,Wdr1,Myh9,Ada,Stk4,Sart3,Hcls1,Bax,H2-DMa,Eef2,Samhd1,Pld4,Pml,Dock2,Tpd52,Cd74,Rpl22,Map2k2,Ptprc,Rps14
GO:0016071	mRNA metabolic process	17	613	0.5	0.47	0.0053	10090.ENSMUSP00000019118,10090.ENSMUSP00000022960,10090.ENSMUSP00000024727,10090.ENSMUSP00000026125,10090.ENSMUSP00000031513,10090.ENSMUSP00000035179,10090.ENSMUSP00000035415,10090.ENSMUSP00000037597,10090.ENSMUSP00000041831,10090.ENSMUSP00000074160,10090.ENSMUSP00000094164,10090.ENSMUSP00000105980,10090.ENSMUSP00000107079,10090.ENSMUSP00000119065,10090.ENSMUSP00000124846,10090.ENSMUSP00000126345…	Sart3,Eif3e,Cdc5l,Alyref,Srsf9,Nudt16,Atxn2l,Snrpd2,Rbm17,Snrnp70,Zhx2,Srsf5,Celf1,Srsf6,Tra2b,Rnps1,Rbm8a
GO:0042098	T cell proliferation	7	100	0.9	0.56	0.0055	10090.ENSMUSP00000004377,10090.ENSMUSP00000033093,10090.ENSMUSP00000034369,10090.ENSMUSP00000090884,10090.ENSMUSP00000101913,10090.ENSMUSP00000101972,10090.ENSMUSP00000138350	Ptpn6,Bax,Psmb10,Dock2,Itgal,Coro1a,Ptprc
GO:0071310	Cellular response to organic substance	38	2191	0.29	0.4	0.0057	10090.ENSMUSP00000000137,10090.ENSMUSP00000001792,10090.ENSMUSP00000002289,10090.ENSMUSP00000004377,10090.ENSMUSP00000018918,10090.ENSMUSP00000020640,10090.ENSMUSP00000021090,10090.ENSMUSP00000023531,10090.ENSMUSP00000024047,10090.ENSMUSP00000024727,10090.ENSMUSP00000033075,10090.ENSMUSP00000033093,10090.ENSMUSP00000033098,10090.ENSMUSP00000033505,10090.ENSMUSP00000042602,10090.ENSMUSP00000045025…	Actr2,Il16,Uchl3,Ptpn6,Cd68,Rack1,Grb2,Hcls1,Twf2,Cdc5l,Stx4a,Bax,Bcat2,Was,Apex1,Tgtp2,Irgm1,Eno1b,Pml,Mat2a,Rps2,Cd74,Ass1,Lsp1,Coro1a,Rps16,Srsf5,Prkcd,Arpc2,Capg,Hadhb,Rpl13a,Tra2b,Mars,Actr3,Ncf2,Mndal,Hspa2
GO:0010591	Regulation of lamellipodium assembly	5	41	1.14	0.58	0.0061	10090.ENSMUSP00000000137,10090.ENSMUSP00000024047,10090.ENSMUSP00000033505,10090.ENSMUSP00000109451,10090.ENSMUSP00000137503	Actr2,Twf2,Was,Arpc2,Actr3
GO:0097435	Supramolecular fiber organization	16	562	0.51	0.46	0.0063	10090.ENSMUSP00000000137,10090.ENSMUSP00000005234,10090.ENSMUSP00000023531,10090.ENSMUSP00000024047,10090.ENSMUSP00000033093,10090.ENSMUSP00000033505,10090.ENSMUSP00000048036,10090.ENSMUSP00000082822,10090.ENSMUSP00000099584,10090.ENSMUSP00000101972,10090.ENSMUSP00000108483,10090.ENSMUSP00000109451,10090.ENSMUSP00000109705,10090.ENSMUSP00000114839,10090.ENSMUSP00000116271,10090.ENSMUSP00000137503	Actr2,Wdr1,Hcls1,Twf2,Bax,Was,Tubg1,Arpc1b,Arpc3,Coro1a,Arpc5l,Arpc2,Capg,Arpc4,Lcp1,Actr3
GO:0048534	Hematopoietic or lymphoid organ development	20	826	0.44	0.43	0.0067	10090.ENSMUSP00000004377,10090.ENSMUSP00000005003,10090.ENSMUSP00000005234,10090.ENSMUSP00000016771,10090.ENSMUSP00000017841,10090.ENSMUSP00000018353,10090.ENSMUSP00000019118,10090.ENSMUSP00000023531,10090.ENSMUSP00000033093,10090.ENSMUSP00000037088,10090.ENSMUSP00000046101,10090.ENSMUSP00000067002,10090.ENSMUSP00000082816,10090.ENSMUSP00000090884,10090.ENSMUSP00000091943,10090.ENSMUSP00000095171…	Ptpn6,Lbr,Wdr1,Myh9,Ada,Stk4,Sart3,Hcls1,Bax,H2-DMa,Eef2,Pld4,Pml,Dock2,Tpd52,Cd74,Rpl22,Map2k2,Ptprc,Rps14
GO:0019538	Protein metabolic process	58	4003	0.21	0.36	0.0068	10090.ENSMUSP00000002289,10090.ENSMUSP00000002735,10090.ENSMUSP00000004377,10090.ENSMUSP00000005057,10090.ENSMUSP00000005705,10090.ENSMUSP00000016400,10090.ENSMUSP00000016771,10090.ENSMUSP00000018353,10090.ENSMUSP00000020640,10090.ENSMUSP00000021368,10090.ENSMUSP00000022169,10090.ENSMUSP00000022960,10090.ENSMUSP00000025196,10090.ENSMUSP00000025955,10090.ENSMUSP00000026470,10090.ENSMUSP00000027602…	Uchl3,Clpp,Ptpn6,Thop1,Trim28,Ctsz,Myh9,Stk4,Rack1,Nemf,Hexb,Eif3e,Psmb8,Eif3a,Shmt2,Dars,Ppp6c,Rps3a1,Eif3c,Bax,Psmb10,Fbl,Eif3l,Setd7,H1f3,Pigs,Eef2,Irgm1,Rpl7,Rps25,Pgk1,Rpl5,Pml,Vars,H13,Psma5,Rps2,Tufm,Ctsa,Rps8,Stk10,Rpl7a,Rpl27,Rps16,Rps9,Prkcd,Thy1,Rpl13a,Rpl22,Rps15a,Map2k2,Psma3,Mars,Psmb9,Ptprc,Spcs1,Rpl17,Rps14
GO:0030097	Hemopoiesis	19	768	0.45	0.43	0.0077	10090.ENSMUSP00000004377,10090.ENSMUSP00000005003,10090.ENSMUSP00000005234,10090.ENSMUSP00000016771,10090.ENSMUSP00000017841,10090.ENSMUSP00000018353,10090.ENSMUSP00000019118,10090.ENSMUSP00000023531,10090.ENSMUSP00000033093,10090.ENSMUSP00000037088,10090.ENSMUSP00000046101,10090.ENSMUSP00000067002,10090.ENSMUSP00000082816,10090.ENSMUSP00000090884,10090.ENSMUSP00000091943,10090.ENSMUSP00000095171…	Ptpn6,Lbr,Wdr1,Myh9,Ada,Stk4,Sart3,Hcls1,Bax,H2-DMa,Eef2,Pld4,Pml,Dock2,Tpd52,Cd74,Rpl22,Ptprc,Rps14
GO:0042775	Mitochondrial ATP synthesis coupled electron transport	6	73	0.97	0.53	0.0078	10090.ENSMUSP00000000090,10090.ENSMUSP00000022062,10090.ENSMUSP00000026222,10090.ENSMUSP00000034881,10090.ENSMUSP00000123609,10090.ENSMUSP00000138019	Cox5a,Sdha,Ndufb8,Cox7a2,Cox6c,Cox4i1
GO:1901605	Alpha-amino acid metabolic process	9	190	0.73	0.49	0.0078	10090.ENSMUSP00000020298,10090.ENSMUSP00000026470,10090.ENSMUSP00000033098,10090.ENSMUSP00000034097,10090.ENSMUSP00000064755,10090.ENSMUSP00000099904,10090.ENSMUSP00000101825,10090.ENSMUSP00000110158,10090.ENSMUSP00000124579	Pcbd1,Shmt2,Bcat2,Got2,Phgdh,Ass1,Kyat3,Gls,Asl
GO:0006123	Mitochondrial electron transport, cytochrome c to oxygen	4	22	1.31	0.56	0.0083	10090.ENSMUSP00000000090,10090.ENSMUSP00000034881,10090.ENSMUSP00000123609,10090.ENSMUSP00000138019	Cox5a,Cox7a2,Cox6c,Cox4i1
GO:0046060	dATP metabolic process	3	7	1.69	0.57	0.0085	10090.ENSMUSP00000017841,10090.ENSMUSP00000030583,10090.ENSMUSP00000059717	Ada,Ak2,Samhd1
GO:0002577	Regulation of antigen processing and presentation	4	23	1.29	0.54	0.0093	10090.ENSMUSP00000018918,10090.ENSMUSP00000025197,10090.ENSMUSP00000033505,10090.ENSMUSP00000095171	Cd68,Tap2,Was,Cd74
GO:0009151	Purine deoxyribonucleotide metabolic process	4	23	1.29	0.54	0.0093	10090.ENSMUSP00000017841,10090.ENSMUSP00000030583,10090.ENSMUSP00000035179,10090.ENSMUSP00000059717	Ada,Ak2,Nudt16,Samhd1
GO:0044093	Positive regulation of molecular function	30	1615	0.32	0.37	0.0108	10090.ENSMUSP00000005705,10090.ENSMUSP00000018353,10090.ENSMUSP00000020640,10090.ENSMUSP00000022345,10090.ENSMUSP00000022960,10090.ENSMUSP00000023531,10090.ENSMUSP00000033075,10090.ENSMUSP00000033093,10090.ENSMUSP00000033133,10090.ENSMUSP00000034049,10090.ENSMUSP00000048260,10090.ENSMUSP00000050446,10090.ENSMUSP00000066399,10090.ENSMUSP00000075513,10090.ENSMUSP00000080854,10090.ENSMUSP00000082816…	Trim28,Stk4,Rack1,Dnajc9,Eif3e,Hcls1,Stx4a,Bax,Rgs10,Slc25a4,Tbc1d17,Irgm1,Sp100,Eno1b,Rpl5,Pml,Rps2,Tor1aip1,Cd74,Psme2b,Arhgap45,Myl4,Prkcd,Thy1,Erp29,Map2k2,Psme1,Actr3,Ptprc,Hspa2
GO:0046394	Carboxylic acid biosynthetic process	10	249	0.66	0.45	0.0108	10090.ENSMUSP00000020298,10090.ENSMUSP00000026470,10090.ENSMUSP00000033098,10090.ENSMUSP00000034097,10090.ENSMUSP00000064755,10090.ENSMUSP00000071130,10090.ENSMUSP00000095171,10090.ENSMUSP00000099904,10090.ENSMUSP00000110158,10090.ENSMUSP00000124579	Pcbd1,Shmt2,Bcat2,Got2,Phgdh,Alox5ap,Cd74,Ass1,Gls,Asl
GO:0019222	Regulation of metabolic process	88	7094	0.15	0.32	0.0111	10090.ENSMUSP00000000137,10090.ENSMUSP00000001792,10090.ENSMUSP00000004377,10090.ENSMUSP00000005705,10090.ENSMUSP00000016400,10090.ENSMUSP00000016771,10090.ENSMUSP00000018353,10090.ENSMUSP00000019118,10090.ENSMUSP00000020298,10090.ENSMUSP00000020640,10090.ENSMUSP00000020886,10090.ENSMUSP00000021090,10090.ENSMUSP00000022169,10090.ENSMUSP00000022816,10090.ENSMUSP00000022960,10090.ENSMUSP00000023238…	Actr2,Il16,Ptpn6,Trim28,Ctsz,Myh9,Stk4,Sart3,Pcbd1,Rack1,Nampt,Grb2,Hexb,Sub1,Eif3e,Gsdmd,Hcls1,Cdc5l,Tapbp,Psmb8,Me2,Eif3a,Alyref,Shmt2,Rps3a1,Scp2,Srsf9,Eif3c,Stx4a,Bax,Was,Slc25a4,Cox7a2,Nudt16,Eif3l,Apex1,Ddx21,Setd7,H1f3,Eef2,Irgm1,Bzw1,H1f1,Phgdh,Sp100,Pld4,Snrnp70,Eno1b,Serpinb1a,Rpl5,Bub3,Pml,Rps2,Zhx2,Cd74,Tufm,Ctsa,Ass1,Psme2b,Rps9,Srsf5,Celf1,Prkcd,Thy1,Pld3,Pa2g4,Rpl13a,Erp29,Rpl22,Sr…
GO:0072522	Purine-containing compound biosynthetic process	9	202	0.7	0.46	0.0111	10090.ENSMUSP00000014438,10090.ENSMUSP00000017841,10090.ENSMUSP00000022062,10090.ENSMUSP00000026222,10090.ENSMUSP00000026470,10090.ENSMUSP00000027193,10090.ENSMUSP00000030583,10090.ENSMUSP00000051222,10090.ENSMUSP00000110547	Ndufa2,Ada,Sdha,Ndufb8,Shmt2,Ndufb3,Ak2,Atp5k,Atp5c1
GO:0009117	Nucleotide metabolic process	14	484	0.51	0.41	0.0137	10090.ENSMUSP00000014438,10090.ENSMUSP00000017841,10090.ENSMUSP00000020886,10090.ENSMUSP00000022062,10090.ENSMUSP00000026222,10090.ENSMUSP00000027193,10090.ENSMUSP00000030583,10090.ENSMUSP00000035179,10090.ENSMUSP00000051222,10090.ENSMUSP00000059717,10090.ENSMUSP00000075513,10090.ENSMUSP00000080302,10090.ENSMUSP00000110547,10090.ENSMUSP00000140404	Ndufa2,Ada,Nampt,Sdha,Ndufb8,Ndufb3,Ak2,Nudt16,Atp5k,Samhd1,Eno1b,Pgk1,Atp5c1,Ncf2
GO:0044282	Small molecule catabolic process	12	367	0.57	0.42	0.0138	10090.ENSMUSP00000017841,10090.ENSMUSP00000026470,10090.ENSMUSP00000030340,10090.ENSMUSP00000031524,10090.ENSMUSP00000033098,10090.ENSMUSP00000034097,10090.ENSMUSP00000047712,10090.ENSMUSP00000075513,10090.ENSMUSP00000080302,10090.ENSMUSP00000101825,10090.ENSMUSP00000110158,10090.ENSMUSP00000110434	Ada,Shmt2,Scp2,Acads,Bcat2,Got2,Cbr3,Eno1b,Pgk1,Kyat3,Gls,Hadhb
GO:0046390	Ribose phosphate biosynthetic process	9	209	0.69	0.44	0.0138	10090.ENSMUSP00000014438,10090.ENSMUSP00000017841,10090.ENSMUSP00000022062,10090.ENSMUSP00000022529,10090.ENSMUSP00000026222,10090.ENSMUSP00000027193,10090.ENSMUSP00000030583,10090.ENSMUSP00000051222,10090.ENSMUSP00000110547	Ndufa2,Ada,Sdha,Tkt,Ndufb8,Ndufb3,Ak2,Atp5k,Atp5c1
GO:0009605	Response to external stimulus	41	2575	0.26	0.34	0.0143	10090.ENSMUSP00000000137,10090.ENSMUSP00000001792,10090.ENSMUSP00000004377,10090.ENSMUSP00000005705,10090.ENSMUSP00000017841,10090.ENSMUSP00000018918,10090.ENSMUSP00000019974,10090.ENSMUSP00000023238,10090.ENSMUSP00000025197,10090.ENSMUSP00000026470,10090.ENSMUSP00000028087,10090.ENSMUSP00000033075,10090.ENSMUSP00000033093,10090.ENSMUSP00000033505,10090.ENSMUSP00000034285,10090.ENSMUSP00000042691…	Actr2,Il16,Ptpn6,Trim28,Ada,Cd68,Rab32,Gsdmd,Tap2,Shmt2,Ppp6c,Stx4a,Bax,Was,Cotl1,Ddx21,Tgtp2,H2-Aa,Irgm1,Samhd1,Sp100,Pld4,Pml,Dock2,Cd74,Ass1,Lsp1,Coro1a,Prkcd,Capg,Hadhb,Pld3,Rpl13a,Rps15a,Plgrkt,Psmb9,Actr3,Ptprc,Ncf2,Mndal,Rpl17
GO:0055086	Nucleobase-containing small molecule metabolic process	15	550	0.49	0.4	0.0143	10090.ENSMUSP00000014438,10090.ENSMUSP00000017841,10090.ENSMUSP00000020886,10090.ENSMUSP00000022062,10090.ENSMUSP00000026222,10090.ENSMUSP00000026470,10090.ENSMUSP00000027193,10090.ENSMUSP00000030583,10090.ENSMUSP00000035179,10090.ENSMUSP00000051222,10090.ENSMUSP00000059717,10090.ENSMUSP00000075513,10090.ENSMUSP00000080302,10090.ENSMUSP00000110547,10090.ENSMUSP00000140404	Ndufa2,Ada,Nampt,Sdha,Ndufb8,Shmt2,Ndufb3,Ak2,Nudt16,Atp5k,Samhd1,Eno1b,Pgk1,Atp5c1,Ncf2
GO:1901565	Organonitrogen compound catabolic process	23	1105	0.37	0.37	0.0143	10090.ENSMUSP00000000608,10090.ENSMUSP00000002289,10090.ENSMUSP00000002735,10090.ENSMUSP00000005057,10090.ENSMUSP00000016400,10090.ENSMUSP00000017841,10090.ENSMUSP00000021368,10090.ENSMUSP00000022169,10090.ENSMUSP00000025196,10090.ENSMUSP00000026470,10090.ENSMUSP00000033098,10090.ENSMUSP00000034097,10090.ENSMUSP00000034369,10090.ENSMUSP00000035179,10090.ENSMUSP00000059717,10090.ENSMUSP00000082816…	Gm2a,Uchl3,Clpp,Thop1,Ctsz,Ada,Nemf,Hexb,Psmb8,Shmt2,Bcat2,Got2,Psmb10,Nudt16,Samhd1,Pml,H13,Psma5,Kyat3,Gls,Psma3,Psmb9,Ncf2
GO:0072521	Purine-containing compound metabolic process	13	429	0.54	0.41	0.0146	10090.ENSMUSP00000014438,10090.ENSMUSP00000017841,10090.ENSMUSP00000022062,10090.ENSMUSP00000026222,10090.ENSMUSP00000026470,10090.ENSMUSP00000027193,10090.ENSMUSP00000030583,10090.ENSMUSP00000035179,10090.ENSMUSP00000051222,10090.ENSMUSP00000059717,10090.ENSMUSP00000075513,10090.ENSMUSP00000080302,10090.ENSMUSP00000110547	Ndufa2,Ada,Sdha,Ndufb8,Shmt2,Ndufb3,Ak2,Nudt16,Atp5k,Samhd1,Eno1b,Pgk1,Atp5c1
GO:0048024	Regulation of mRNA splicing, via spliceosome	7	124	0.81	0.45	0.0152	10090.ENSMUSP00000031513,10090.ENSMUSP00000074160,10090.ENSMUSP00000107079,10090.ENSMUSP00000119065,10090.ENSMUSP00000124846,10090.ENSMUSP00000126345,10090.ENSMUSP00000143190	Srsf9,Snrnp70,Celf1,Srsf6,Tra2b,Rnps1,Rbm8a
GO:0002449	Lymphocyte mediated immunity	8	169	0.73	0.43	0.0163	10090.ENSMUSP00000004377,10090.ENSMUSP00000025197,10090.ENSMUSP00000037088,10090.ENSMUSP00000095171,10090.ENSMUSP00000101972,10090.ENSMUSP00000107830,10090.ENSMUSP00000127941,10090.ENSMUSP00000134570	Ptpn6,Tap2,H2-DMa,Cd74,Coro1a,Prkcd,Inpp5d,H2-D1
GO:0010592	Positive regulation of lamellipodium assembly	4	30	1.18	0.45	0.0201	10090.ENSMUSP00000000137,10090.ENSMUSP00000024047,10090.ENSMUSP00000109451,10090.ENSMUSP00000137503	Actr2,Twf2,Arpc2,Actr3
GO:0048518	Positive regulation of biological process	82	6612	0.15	0.29	0.0216	10090.ENSMUSP00000000137,10090.ENSMUSP00000001792,10090.ENSMUSP00000002289,10090.ENSMUSP00000004377,10090.ENSMUSP00000005234,10090.ENSMUSP00000005705,10090.ENSMUSP00000014290,10090.ENSMUSP00000016400,10090.ENSMUSP00000016771,10090.ENSMUSP00000017841,10090.ENSMUSP00000018353,10090.ENSMUSP00000019118,10090.ENSMUSP00000020298,10090.ENSMUSP00000020640,10090.ENSMUSP00000020886,10090.ENSMUSP00000021090…	Actr2,Il16,Uchl3,Ptpn6,Wdr1,Trim28,Apbb1ip,Ctsz,Myh9,Ada,Stk4,Sart3,Pcbd1,Rack1,Nampt,Grb2,Hexb,Sub1,Eif3e,Gsdmd,Hcls1,Twf2,Cdc5l,Tap2,Alyref,Shmt2,Rps3a1,Scp2,Stx4a,Bax,Was,Slc25a4,Nudt16,H2-DMa,Apex1,Ddx21,Setd7,Eef2,H2-Aa,Irgm1,H1f1,Sp100,Alox5ap,Snrnp70,Eno1b,Rpl5,Pml,Dock2,Tpd52,Rps2,Cd74,Ass1,Psme2b,Itgal,Coro1a,Rps9,Srsf5,Celf1,Prkcd,Arpc2,Thy1,Pa2g4,Lcp1,Erp29,Srsf6,Rps15a,Plgrkt,Map2k2,A…
GO:0006397	mRNA processing	13	452	0.51	0.37	0.0226	10090.ENSMUSP00000019118,10090.ENSMUSP00000024727,10090.ENSMUSP00000026125,10090.ENSMUSP00000031513,10090.ENSMUSP00000037597,10090.ENSMUSP00000041831,10090.ENSMUSP00000074160,10090.ENSMUSP00000105980,10090.ENSMUSP00000107079,10090.ENSMUSP00000119065,10090.ENSMUSP00000124846,10090.ENSMUSP00000126345,10090.ENSMUSP00000143190	Sart3,Cdc5l,Alyref,Srsf9,Snrpd2,Rbm17,Snrnp70,Srsf5,Celf1,Srsf6,Tra2b,Rnps1,Rbm8a
GO:0009064	Glutamine family amino acid metabolic process	5	62	0.96	0.4	0.0274	10090.ENSMUSP00000034097,10090.ENSMUSP00000064755,10090.ENSMUSP00000099904,10090.ENSMUSP00000110158,10090.ENSMUSP00000124579	Got2,Phgdh,Ass1,Gls,Asl
GO:0050732	Negative regulation of peptidyl-tyrosine phosphorylation	5	62	0.96	0.4	0.0274	10090.ENSMUSP00000004377,10090.ENSMUSP00000020640,10090.ENSMUSP00000107830,10090.ENSMUSP00000110489,10090.ENSMUSP00000138350	Ptpn6,Rack1,Prkcd,Thy1,Ptprc
GO:0002443	Leukocyte mediated immunity	9	235	0.64	0.37	0.0277	10090.ENSMUSP00000004377,10090.ENSMUSP00000005234,10090.ENSMUSP00000025197,10090.ENSMUSP00000037088,10090.ENSMUSP00000095171,10090.ENSMUSP00000101972,10090.ENSMUSP00000107830,10090.ENSMUSP00000127941,10090.ENSMUSP00000134570	Ptpn6,Wdr1,Tap2,H2-DMa,Cd74,Coro1a,Prkcd,Inpp5d,H2-D1
GO:0009152	Purine ribonucleotide biosynthetic process	8	185	0.69	0.38	0.0277	10090.ENSMUSP00000014438,10090.ENSMUSP00000017841,10090.ENSMUSP00000022062,10090.ENSMUSP00000026222,10090.ENSMUSP00000027193,10090.ENSMUSP00000030583,10090.ENSMUSP00000051222,10090.ENSMUSP00000110547	Ndufa2,Ada,Sdha,Ndufb8,Ndufb3,Ak2,Atp5k,Atp5c1
GO:0006163	Purine nucleotide metabolic process	12	404	0.53	0.35	0.028	10090.ENSMUSP00000014438,10090.ENSMUSP00000017841,10090.ENSMUSP00000022062,10090.ENSMUSP00000026222,10090.ENSMUSP00000027193,10090.ENSMUSP00000030583,10090.ENSMUSP00000035179,10090.ENSMUSP00000051222,10090.ENSMUSP00000059717,10090.ENSMUSP00000075513,10090.ENSMUSP00000080302,10090.ENSMUSP00000110547	Ndufa2,Ada,Sdha,Ndufb8,Ndufb3,Ak2,Nudt16,Atp5k,Samhd1,Eno1b,Pgk1,Atp5c1
GO:0030041	Actin filament polymerization	4	34	1.12	0.41	0.0291	10090.ENSMUSP00000023531,10090.ENSMUSP00000033505,10090.ENSMUSP00000109451,10090.ENSMUSP00000114839	Hcls1,Was,Arpc2,Arpc4
GO:0000381	Regulation of alternative mRNA splicing, via spliceosome	5	64	0.95	0.39	0.0303	10090.ENSMUSP00000107079,10090.ENSMUSP00000119065,10090.ENSMUSP00000124846,10090.ENSMUSP00000126345,10090.ENSMUSP00000143190	Celf1,Srsf6,Tra2b,Rnps1,Rbm8a
GO:2001233	Regulation of apoptotic signaling pathway	12	410	0.52	0.34	0.0314	10090.ENSMUSP00000018353,10090.ENSMUSP00000020640,10090.ENSMUSP00000033075,10090.ENSMUSP00000033093,10090.ENSMUSP00000034049,10090.ENSMUSP00000066399,10090.ENSMUSP00000075513,10090.ENSMUSP00000082816,10090.ENSMUSP00000095171,10090.ENSMUSP00000107830,10090.ENSMUSP00000117347,10090.ENSMUSP00000138350	Stk4,Rack1,Stx4a,Bax,Slc25a4,Sp100,Eno1b,Pml,Cd74,Prkcd,Erp29,Ptprc
GO:0065009	Regulation of molecular function	46	3149	0.22	0.29	0.0316	10090.ENSMUSP00000000608,10090.ENSMUSP00000004377,10090.ENSMUSP00000005705,10090.ENSMUSP00000016400,10090.ENSMUSP00000018353,10090.ENSMUSP00000020298,10090.ENSMUSP00000020640,10090.ENSMUSP00000022345,10090.ENSMUSP00000022960,10090.ENSMUSP00000023531,10090.ENSMUSP00000025196,10090.ENSMUSP00000032344,10090.ENSMUSP00000033075,10090.ENSMUSP00000033093,10090.ENSMUSP00000033133,10090.ENSMUSP00000034049…	Gm2a,Ptpn6,Trim28,Ctsz,Stk4,Pcbd1,Rack1,Dnajc9,Eif3e,Hcls1,Psmb8,Arhgdib,Stx4a,Bax,Rgs10,Slc25a4,Tbc1d17,Irgm1,Sp100,Alox5ap,Eno1b,Serpinb1a,Rpl5,Bub3,Pml,Dock2,Rps2,Tor1aip1,Cd74,Psme2b,Arhgap45,Cap1,Myl4,Prkcd,Thy1,Erp29,Map2k2,Psma3,Anp32e,Psmb9,Psme1,Actr3,Ptprc,Ncf2,Rnh1,Hspa2
GO:0002501	Peptide antigen assembly with MHC protein complex	3	14	1.38	0.4	0.0341	10090.ENSMUSP00000025161,10090.ENSMUSP00000037088,10090.ENSMUSP00000046105	Tapbp,H2-DMa,H2-Aa
GO:0009084	Glutamine family amino acid biosynthetic process	3	14	1.38	0.4	0.0341	10090.ENSMUSP00000099904,10090.ENSMUSP00000110158,10090.ENSMUSP00000124579	Ass1,Gls,Asl
GO:0019637	Organophosphate metabolic process	19	888	0.38	0.32	0.0341	10090.ENSMUSP00000014438,10090.ENSMUSP00000017841,10090.ENSMUSP00000020886,10090.ENSMUSP00000022062,10090.ENSMUSP00000022169,10090.ENSMUSP00000022529,10090.ENSMUSP00000026222,10090.ENSMUSP00000027193,10090.ENSMUSP00000030340,10090.ENSMUSP00000030583,10090.ENSMUSP00000035179,10090.ENSMUSP00000044871,10090.ENSMUSP00000051222,10090.ENSMUSP00000059717,10090.ENSMUSP00000075513,10090.ENSMUSP00000080302…	Ndufa2,Ada,Nampt,Sdha,Hexb,Tkt,Ndufb8,Ndufb3,Scp2,Ak2,Nudt16,Pigs,Atp5k,Samhd1,Eno1b,Pgk1,Atp5c1,Inpp5d,Ncf2
GO:0045060	Negative thymic T cell selection	3	14	1.38	0.4	0.0341	10090.ENSMUSP00000090884,10090.ENSMUSP00000095171,10090.ENSMUSP00000138350	Dock2,Cd74,Ptprc
GO:0044248	Cellular catabolic process	28	1596	0.3	0.3	0.0358	10090.ENSMUSP00000000608,10090.ENSMUSP00000002289,10090.ENSMUSP00000005057,10090.ENSMUSP00000017841,10090.ENSMUSP00000021368,10090.ENSMUSP00000022169,10090.ENSMUSP00000022960,10090.ENSMUSP00000026470,10090.ENSMUSP00000030340,10090.ENSMUSP00000031524,10090.ENSMUSP00000033098,10090.ENSMUSP00000034097,10090.ENSMUSP00000035179,10090.ENSMUSP00000042602,10090.ENSMUSP00000047712,10090.ENSMUSP00000048260…	Gm2a,Uchl3,Thop1,Ada,Nemf,Hexb,Eif3e,Shmt2,Scp2,Acads,Bcat2,Got2,Nudt16,Apex1,Cbr3,Tbc1d17,Irgm1,Samhd1,Pml,Psma5,Zhx2,Kyat3,Gls,Hadhb,Psma3,Rnps1,Ncf2,Rbm8a
GO:0000053	Argininosuccinate metabolic process	2	2	2.05	0.4	0.0361	10090.ENSMUSP00000099904,10090.ENSMUSP00000124579	Ass1,Asl
GO:0002479	Antigen processing and presentation of exogenous peptide antigen via MHC class I, TAP-dependent	2	2	2.05	0.4	0.0361	10090.ENSMUSP00000025161,10090.ENSMUSP00000128401	Tapbp,Tap1
GO:0032796	Uropod organization	2	2	2.05	0.4	0.0361	10090.ENSMUSP00000016771,10090.ENSMUSP00000101972	Myh9,Coro1a
GO:0043484	Regulation of RNA splicing	8	196	0.66	0.35	0.0361	10090.ENSMUSP00000031513,10090.ENSMUSP00000074160,10090.ENSMUSP00000105980,10090.ENSMUSP00000107079,10090.ENSMUSP00000119065,10090.ENSMUSP00000124846,10090.ENSMUSP00000126345,10090.ENSMUSP00000143190	Srsf9,Snrnp70,Srsf5,Celf1,Srsf6,Tra2b,Rnps1,Rbm8a
GO:0046061	dATP catabolic process	2	2	2.05	0.4	0.0361	10090.ENSMUSP00000017841,10090.ENSMUSP00000059717	Ada,Samhd1
GO:0019693	Ribose phosphate metabolic process	12	422	0.51	0.33	0.0363	10090.ENSMUSP00000014438,10090.ENSMUSP00000017841,10090.ENSMUSP00000022062,10090.ENSMUSP00000022529,10090.ENSMUSP00000026222,10090.ENSMUSP00000027193,10090.ENSMUSP00000030583,10090.ENSMUSP00000035179,10090.ENSMUSP00000051222,10090.ENSMUSP00000075513,10090.ENSMUSP00000080302,10090.ENSMUSP00000110547	Ndufa2,Ada,Sdha,Tkt,Ndufb8,Ndufb3,Ak2,Nudt16,Atp5k,Eno1b,Pgk1,Atp5c1
GO:0009155	Purine deoxyribonucleotide catabolic process	3	15	1.35	0.39	0.0379	10090.ENSMUSP00000017841,10090.ENSMUSP00000035179,10090.ENSMUSP00000059717	Ada,Nudt16,Samhd1
GO:0051014	Actin filament severing	3	15	1.35	0.39	0.0379	10090.ENSMUSP00000046296,10090.ENSMUSP00000103927,10090.ENSMUSP00000109705	Fmnl1,Gmfg,Capg
GO:0070887	Cellular response to chemical stimulus	42	2827	0.23	0.28	0.0386	10090.ENSMUSP00000000137,10090.ENSMUSP00000001792,10090.ENSMUSP00000002289,10090.ENSMUSP00000004377,10090.ENSMUSP00000013304,10090.ENSMUSP00000018918,10090.ENSMUSP00000020640,10090.ENSMUSP00000021090,10090.ENSMUSP00000023531,10090.ENSMUSP00000024047,10090.ENSMUSP00000024727,10090.ENSMUSP00000033075,10090.ENSMUSP00000033093,10090.ENSMUSP00000033098,10090.ENSMUSP00000033133,10090.ENSMUSP00000033505…	Actr2,Il16,Uchl3,Ptpn6,Atp6v0d1,Cd68,Rack1,Grb2,Hcls1,Twf2,Cdc5l,Stx4a,Bax,Bcat2,Rgs10,Was,Apex1,Tgtp2,Irgm1,Alox5ap,Eno1b,Pgk1,Pml,Mat2a,Rps2,Cd74,Ass1,Lsp1,Coro1a,Rps16,Srsf5,Prkcd,Arpc2,Capg,Hadhb,Rpl13a,Tra2b,Mars,Actr3,Ncf2,Mndal,Hspa2
GO:0009165	Nucleotide biosynthetic process	9	253	0.6	0.33	0.0397	10090.ENSMUSP00000014438,10090.ENSMUSP00000017841,10090.ENSMUSP00000020886,10090.ENSMUSP00000022062,10090.ENSMUSP00000026222,10090.ENSMUSP00000027193,10090.ENSMUSP00000030583,10090.ENSMUSP00000051222,10090.ENSMUSP00000110547	Ndufa2,Ada,Nampt,Sdha,Ndufb8,Ndufb3,Ak2,Atp5k,Atp5c1
GO:0048522	Positive regulation of cellular process	74	5948	0.15	0.26	0.0409	10090.ENSMUSP00000000137,10090.ENSMUSP00000001792,10090.ENSMUSP00000002289,10090.ENSMUSP00000004377,10090.ENSMUSP00000005234,10090.ENSMUSP00000005705,10090.ENSMUSP00000014290,10090.ENSMUSP00000016400,10090.ENSMUSP00000017841,10090.ENSMUSP00000018353,10090.ENSMUSP00000020298,10090.ENSMUSP00000020640,10090.ENSMUSP00000020886,10090.ENSMUSP00000021090,10090.ENSMUSP00000022169,10090.ENSMUSP00000022816…	Actr2,Il16,Uchl3,Ptpn6,Wdr1,Trim28,Apbb1ip,Ctsz,Ada,Stk4,Pcbd1,Rack1,Nampt,Grb2,Hexb,Sub1,Eif3e,Hcls1,Twf2,Cdc5l,Tap2,Alyref,Shmt2,Rps3a1,Scp2,Stx4a,Bax,Was,Slc25a4,Nudt16,H2-DMa,Apex1,Ddx21,Setd7,Eef2,H2-Aa,Irgm1,H1f1,Sp100,Snrnp70,Eno1b,Rpl5,Pml,Dock2,Tpd52,Cd74,Ass1,Itgal,Coro1a,Rps9,Srsf5,Celf1,Prkcd,Arpc2,Thy1,Pa2g4,Lcp1,Erp29,Srsf6,Rps15a,Map2k2,Asl,Tra2b,Rnps1,Inpp5d,Mars,H2-D1,Actr3,Ptprc…
GO:0060255	Regulation of macromolecule metabolic process	80	6569	0.14	0.26	0.0409	10090.ENSMUSP00000000137,10090.ENSMUSP00000001792,10090.ENSMUSP00000004377,10090.ENSMUSP00000005705,10090.ENSMUSP00000016400,10090.ENSMUSP00000016771,10090.ENSMUSP00000018353,10090.ENSMUSP00000019118,10090.ENSMUSP00000020298,10090.ENSMUSP00000020640,10090.ENSMUSP00000020886,10090.ENSMUSP00000022169,10090.ENSMUSP00000022816,10090.ENSMUSP00000022960,10090.ENSMUSP00000023238,10090.ENSMUSP00000023531…	Actr2,Il16,Ptpn6,Trim28,Ctsz,Myh9,Stk4,Sart3,Pcbd1,Rack1,Nampt,Hexb,Sub1,Eif3e,Gsdmd,Hcls1,Cdc5l,Tapbp,Psmb8,Eif3a,Alyref,Shmt2,Rps3a1,Srsf9,Eif3c,Stx4a,Bax,Was,Nudt16,Eif3l,Apex1,Ddx21,Setd7,H1f3,Eef2,Irgm1,Bzw1,H1f1,Phgdh,Sp100,Pld4,Snrnp70,Eno1b,Serpinb1a,Rpl5,Bub3,Pml,Rps2,Zhx2,Cd74,Tufm,Ctsa,Psme2b,Rps9,Srsf5,Celf1,Prkcd,Thy1,Pld3,Pa2g4,Rpl13a,Erp29,Rpl22,Srsf6,Plgrkt,Map2k2,Tra2b,Psma3,Rnps…
GO:0050670	Regulation of lymphocyte proliferation	9	255	0.6	0.33	0.0411	10090.ENSMUSP00000004377,10090.ENSMUSP00000017841,10090.ENSMUSP00000046105,10090.ENSMUSP00000095171,10090.ENSMUSP00000101913,10090.ENSMUSP00000101972,10090.ENSMUSP00000127941,10090.ENSMUSP00000138350,10090.ENSMUSP00000140610	Ptpn6,Ada,H2-Aa,Cd74,Itgal,Coro1a,Inpp5d,Ptprc,Mndal
GO:0002819	Regulation of adaptive immune response	8	204	0.65	0.33	0.0428	10090.ENSMUSP00000004377,10090.ENSMUSP00000017841,10090.ENSMUSP00000025197,10090.ENSMUSP00000033505,10090.ENSMUSP00000037088,10090.ENSMUSP00000095171,10090.ENSMUSP00000134570,10090.ENSMUSP00000138350	Ptpn6,Ada,Tap2,Was,H2-DMa,Cd74,H2-D1,Ptprc
GO:0006414	Translational elongation	4	40	1.05	0.36	0.0432	10090.ENSMUSP00000020640,10090.ENSMUSP00000021368,10090.ENSMUSP00000046101,10090.ENSMUSP00000095656	Rack1,Nemf,Eef2,Tufm
GO:0030888	Regulation of B cell proliferation	5	74	0.88	0.34	0.0475	10090.ENSMUSP00000017841,10090.ENSMUSP00000095171,10090.ENSMUSP00000127941,10090.ENSMUSP00000138350,10090.ENSMUSP00000140610	Ada,Cd74,Inpp5d,Ptprc,Mndal
GO:0042274	Ribosomal small subunit biogenesis	5	74	0.88	0.34	0.0475	10090.ENSMUSP00000079180,10090.ENSMUSP00000092502,10090.ENSMUSP00000099757,10090.ENSMUSP00000103940,10090.ENSMUSP00000157948	Rps25,Rps2,Rps8,Rps16,Rps14
GO:0090407	Organophosphate biosynthetic process	13	503	0.47	0.3	0.0475	10090.ENSMUSP00000014438,10090.ENSMUSP00000017841,10090.ENSMUSP00000020886,10090.ENSMUSP00000022062,10090.ENSMUSP00000022169,10090.ENSMUSP00000022529,10090.ENSMUSP00000026222,10090.ENSMUSP00000027193,10090.ENSMUSP00000030340,10090.ENSMUSP00000030583,10090.ENSMUSP00000044871,10090.ENSMUSP00000051222,10090.ENSMUSP00000110547	Ndufa2,Ada,Nampt,Sdha,Hexb,Tkt,Ndufb8,Ndufb3,Scp2,Ak2,Pigs,Atp5k,Atp5c1
GO:0002684	Positive regulation of immune system process	19	928	0.36	0.29	0.0491	10090.ENSMUSP00000001792,10090.ENSMUSP00000004377,10090.ENSMUSP00000017841,10090.ENSMUSP00000023531,10090.ENSMUSP00000025197,10090.ENSMUSP00000033075,10090.ENSMUSP00000033093,10090.ENSMUSP00000037088,10090.ENSMUSP00000042691,10090.ENSMUSP00000046105,10090.ENSMUSP00000050446,10090.ENSMUSP00000095171,10090.ENSMUSP00000101913,10090.ENSMUSP00000101972,10090.ENSMUSP00000110489,10090.ENSMUSP00000127941…	Il16,Ptpn6,Ada,Hcls1,Tap2,Stx4a,Bax,H2-DMa,Ddx21,H2-Aa,Irgm1,Cd74,Itgal,Coro1a,Thy1,Inpp5d,H2-D1,Ptprc,Mndal

## Sheet: KidneyDown-LungUp_GO
#term ID	term description	observed gene count	background gene count	strength	signal	false discovery rate	matching proteins in your network (IDs)	matching proteins in your network (labels)
GO:0006119	Oxidative phosphorylation	18	120	1.64	4.38	8.63e-20	10090.ENSMUSP00000000090,10090.ENSMUSP00000000175,10090.ENSMUSP00000010007,10090.ENSMUSP00000013737,10090.ENSMUSP00000014438,10090.ENSMUSP00000021993,10090.ENSMUSP00000022062,10090.ENSMUSP00000026222,10090.ENSMUSP00000026459,10090.ENSMUSP00000027111,10090.ENSMUSP00000027193,10090.ENSMUSP00000034881,10090.ENSMUSP00000051222,10090.ENSMUSP00000101813,10090.ENSMUSP00000110547,10090.ENSMUSP00000121557…	Cox5a,Sdhd,Sdhb,Ndufs2,Ndufa2,Uqcrb,Sdha,Ndufb8,Atp5b,Ndufs1,Ndufb3,Cox7a2,Atp5k,Ndufs5,Atp5c1,Ndufv2,Cox6c,Cox4i1
GO:0044281	Small molecule metabolic process	39	1658	0.84	1.72	8.63e-20	10090.ENSMUSP00000000175,10090.ENSMUSP00000006692,10090.ENSMUSP00000010007,10090.ENSMUSP00000011058,10090.ENSMUSP00000013737,10090.ENSMUSP00000014438,10090.ENSMUSP00000020768,10090.ENSMUSP00000020886,10090.ENSMUSP00000022062,10090.ENSMUSP00000023116,10090.ENSMUSP00000023559,10090.ENSMUSP00000025833,10090.ENSMUSP00000026222,10090.ENSMUSP00000026459,10090.ENSMUSP00000026470,10090.ENSMUSP00000027111…	Sdhd,Mvd,Sdhb,Pdhx,Ndufs2,Ndufa2,Pgam2,Nampt,Sdha,Aco2,Ehhadh,Papss2,Ndufb8,Atp5b,Shmt2,Ndufs1,Ndufb3,Acss1,Scp2,Cpt2,Akr1a1,Ak2,Acads,Nt5c3,Bcat2,Got2,Atp5k,Pgk1,Mat2a,Ass1,Ndufs5,Kyat3,Atp6v1a,Hadhb,Atp5c1,Ndufv2,Asl,Aspa,Ncf2
GO:0009060	Aerobic respiration	19	168	1.52	3.96	1.93e-19	10090.ENSMUSP00000000090,10090.ENSMUSP00000000175,10090.ENSMUSP00000010007,10090.ENSMUSP00000013737,10090.ENSMUSP00000014438,10090.ENSMUSP00000021993,10090.ENSMUSP00000022062,10090.ENSMUSP00000023116,10090.ENSMUSP00000026222,10090.ENSMUSP00000026459,10090.ENSMUSP00000027111,10090.ENSMUSP00000027193,10090.ENSMUSP00000034881,10090.ENSMUSP00000051222,10090.ENSMUSP00000101813,10090.ENSMUSP00000110547…	Cox5a,Sdhd,Sdhb,Ndufs2,Ndufa2,Uqcrb,Sdha,Aco2,Ndufb8,Atp5b,Ndufs1,Ndufb3,Cox7a2,Atp5k,Ndufs5,Atp5c1,Ndufv2,Cox6c,Cox4i1
GO:0009117	Nucleotide metabolic process	25	484	1.18	2.78	5.59e-19	10090.ENSMUSP00000000175,10090.ENSMUSP00000006692,10090.ENSMUSP00000010007,10090.ENSMUSP00000011058,10090.ENSMUSP00000013737,10090.ENSMUSP00000014438,10090.ENSMUSP00000020768,10090.ENSMUSP00000020886,10090.ENSMUSP00000022062,10090.ENSMUSP00000023559,10090.ENSMUSP00000025833,10090.ENSMUSP00000026222,10090.ENSMUSP00000026459,10090.ENSMUSP00000027111,10090.ENSMUSP00000027193,10090.ENSMUSP00000028944…	Sdhd,Mvd,Sdhb,Pdhx,Ndufs2,Ndufa2,Pgam2,Nampt,Sdha,Ehhadh,Papss2,Ndufb8,Atp5b,Ndufs1,Ndufb3,Acss1,Ak2,Nt5c3,Atp5k,Pgk1,Ndufs5,Atp6v1a,Atp5c1,Ndufv2,Ncf2
GO:0055086	Nucleobase-containing small molecule metabolic process	26	550	1.14	2.65	5.59e-19	10090.ENSMUSP00000000175,10090.ENSMUSP00000006692,10090.ENSMUSP00000010007,10090.ENSMUSP00000011058,10090.ENSMUSP00000013737,10090.ENSMUSP00000014438,10090.ENSMUSP00000020768,10090.ENSMUSP00000020886,10090.ENSMUSP00000022062,10090.ENSMUSP00000023559,10090.ENSMUSP00000025833,10090.ENSMUSP00000026222,10090.ENSMUSP00000026459,10090.ENSMUSP00000026470,10090.ENSMUSP00000027111,10090.ENSMUSP00000027193…	Sdhd,Mvd,Sdhb,Pdhx,Ndufs2,Ndufa2,Pgam2,Nampt,Sdha,Ehhadh,Papss2,Ndufb8,Atp5b,Shmt2,Ndufs1,Ndufb3,Acss1,Ak2,Nt5c3,Atp5k,Pgk1,Ndufs5,Atp6v1a,Atp5c1,Ndufv2,Ncf2
GO:0072521	Purine-containing compound metabolic process	24	429	1.21	2.89	5.59e-19	10090.ENSMUSP00000000175,10090.ENSMUSP00000006692,10090.ENSMUSP00000010007,10090.ENSMUSP00000011058,10090.ENSMUSP00000013737,10090.ENSMUSP00000014438,10090.ENSMUSP00000020768,10090.ENSMUSP00000022062,10090.ENSMUSP00000023559,10090.ENSMUSP00000025833,10090.ENSMUSP00000026222,10090.ENSMUSP00000026459,10090.ENSMUSP00000026470,10090.ENSMUSP00000027111,10090.ENSMUSP00000027193,10090.ENSMUSP00000028944…	Sdhd,Mvd,Sdhb,Pdhx,Ndufs2,Ndufa2,Pgam2,Sdha,Ehhadh,Papss2,Ndufb8,Atp5b,Shmt2,Ndufs1,Ndufb3,Acss1,Ak2,Nt5c3,Atp5k,Pgk1,Ndufs5,Atp6v1a,Atp5c1,Ndufv2
GO:0072522	Purine-containing compound biosynthetic process	19	202	1.44	3.58	1.85e-18	10090.ENSMUSP00000000175,10090.ENSMUSP00000010007,10090.ENSMUSP00000011058,10090.ENSMUSP00000013737,10090.ENSMUSP00000014438,10090.ENSMUSP00000022062,10090.ENSMUSP00000025833,10090.ENSMUSP00000026222,10090.ENSMUSP00000026459,10090.ENSMUSP00000026470,10090.ENSMUSP00000027111,10090.ENSMUSP00000027193,10090.ENSMUSP00000028944,10090.ENSMUSP00000030583,10090.ENSMUSP00000051222,10090.ENSMUSP00000101813…	Sdhd,Sdhb,Pdhx,Ndufs2,Ndufa2,Sdha,Papss2,Ndufb8,Atp5b,Shmt2,Ndufs1,Ndufb3,Acss1,Ak2,Atp5k,Ndufs5,Atp6v1a,Atp5c1,Ndufv2
GO:0009259	Ribonucleotide metabolic process	23	411	1.21	2.84	2.74e-18	10090.ENSMUSP00000000175,10090.ENSMUSP00000006692,10090.ENSMUSP00000010007,10090.ENSMUSP00000011058,10090.ENSMUSP00000013737,10090.ENSMUSP00000014438,10090.ENSMUSP00000020768,10090.ENSMUSP00000022062,10090.ENSMUSP00000023559,10090.ENSMUSP00000025833,10090.ENSMUSP00000026222,10090.ENSMUSP00000026459,10090.ENSMUSP00000027111,10090.ENSMUSP00000027193,10090.ENSMUSP00000028944,10090.ENSMUSP00000030583…	Sdhd,Mvd,Sdhb,Pdhx,Ndufs2,Ndufa2,Pgam2,Sdha,Ehhadh,Papss2,Ndufb8,Atp5b,Ndufs1,Ndufb3,Acss1,Ak2,Nt5c3,Atp5k,Pgk1,Ndufs5,Atp6v1a,Atp5c1,Ndufv2
GO:0009152	Purine ribonucleotide biosynthetic process	18	185	1.45	3.53	9.33e-18	10090.ENSMUSP00000000175,10090.ENSMUSP00000010007,10090.ENSMUSP00000011058,10090.ENSMUSP00000013737,10090.ENSMUSP00000014438,10090.ENSMUSP00000022062,10090.ENSMUSP00000025833,10090.ENSMUSP00000026222,10090.ENSMUSP00000026459,10090.ENSMUSP00000027111,10090.ENSMUSP00000027193,10090.ENSMUSP00000028944,10090.ENSMUSP00000030583,10090.ENSMUSP00000051222,10090.ENSMUSP00000101813,10090.ENSMUSP00000110314…	Sdhd,Sdhb,Pdhx,Ndufs2,Ndufa2,Sdha,Papss2,Ndufb8,Atp5b,Ndufs1,Ndufb3,Acss1,Ak2,Atp5k,Ndufs5,Atp6v1a,Atp5c1,Ndufv2
GO:0009150	Purine ribonucleotide metabolic process	22	390	1.22	2.79	1.55e-17	10090.ENSMUSP00000000175,10090.ENSMUSP00000006692,10090.ENSMUSP00000010007,10090.ENSMUSP00000011058,10090.ENSMUSP00000013737,10090.ENSMUSP00000014438,10090.ENSMUSP00000020768,10090.ENSMUSP00000022062,10090.ENSMUSP00000023559,10090.ENSMUSP00000025833,10090.ENSMUSP00000026222,10090.ENSMUSP00000026459,10090.ENSMUSP00000027111,10090.ENSMUSP00000027193,10090.ENSMUSP00000028944,10090.ENSMUSP00000030583…	Sdhd,Mvd,Sdhb,Pdhx,Ndufs2,Ndufa2,Pgam2,Sdha,Ehhadh,Papss2,Ndufb8,Atp5b,Ndufs1,Ndufb3,Acss1,Ak2,Atp5k,Pgk1,Ndufs5,Atp6v1a,Atp5c1,Ndufv2
GO:0015986	Proton motive force-driven ATP synthesis	14	69	1.77	4.28	1.94e-17	10090.ENSMUSP00000000175,10090.ENSMUSP00000010007,10090.ENSMUSP00000013737,10090.ENSMUSP00000014438,10090.ENSMUSP00000022062,10090.ENSMUSP00000026222,10090.ENSMUSP00000026459,10090.ENSMUSP00000027111,10090.ENSMUSP00000027193,10090.ENSMUSP00000051222,10090.ENSMUSP00000101813,10090.ENSMUSP00000110314,10090.ENSMUSP00000110547,10090.ENSMUSP00000121557	Sdhd,Sdhb,Ndufs2,Ndufa2,Sdha,Ndufb8,Atp5b,Ndufs1,Ndufb3,Atp5k,Ndufs5,Atp6v1a,Atp5c1,Ndufv2
GO:0046034	ATP metabolic process	17	165	1.48	3.53	3.42e-17	10090.ENSMUSP00000000175,10090.ENSMUSP00000010007,10090.ENSMUSP00000013737,10090.ENSMUSP00000014438,10090.ENSMUSP00000020768,10090.ENSMUSP00000022062,10090.ENSMUSP00000026222,10090.ENSMUSP00000026459,10090.ENSMUSP00000027111,10090.ENSMUSP00000027193,10090.ENSMUSP00000030583,10090.ENSMUSP00000051222,10090.ENSMUSP00000080302,10090.ENSMUSP00000101813,10090.ENSMUSP00000110314,10090.ENSMUSP00000110547…	Sdhd,Sdhb,Ndufs2,Ndufa2,Pgam2,Sdha,Ndufb8,Atp5b,Ndufs1,Ndufb3,Ak2,Atp5k,Pgk1,Ndufs5,Atp6v1a,Atp5c1,Ndufv2
GO:0009165	Nucleotide biosynthetic process	19	253	1.34	3.12	4.14e-17	10090.ENSMUSP00000000175,10090.ENSMUSP00000010007,10090.ENSMUSP00000011058,10090.ENSMUSP00000013737,10090.ENSMUSP00000014438,10090.ENSMUSP00000020886,10090.ENSMUSP00000022062,10090.ENSMUSP00000025833,10090.ENSMUSP00000026222,10090.ENSMUSP00000026459,10090.ENSMUSP00000027111,10090.ENSMUSP00000027193,10090.ENSMUSP00000028944,10090.ENSMUSP00000030583,10090.ENSMUSP00000051222,10090.ENSMUSP00000101813…	Sdhd,Sdhb,Pdhx,Ndufs2,Ndufa2,Nampt,Sdha,Papss2,Ndufb8,Atp5b,Ndufs1,Ndufb3,Acss1,Ak2,Atp5k,Ndufs5,Atp6v1a,Atp5c1,Ndufv2
GO:0006091	Generation of precursor metabolites and energy	21	378	1.21	2.69	1.06e-16	10090.ENSMUSP00000000090,10090.ENSMUSP00000000175,10090.ENSMUSP00000010007,10090.ENSMUSP00000013737,10090.ENSMUSP00000014438,10090.ENSMUSP00000020768,10090.ENSMUSP00000021993,10090.ENSMUSP00000022062,10090.ENSMUSP00000023116,10090.ENSMUSP00000026222,10090.ENSMUSP00000026459,10090.ENSMUSP00000027111,10090.ENSMUSP00000027193,10090.ENSMUSP00000034881,10090.ENSMUSP00000051222,10090.ENSMUSP00000080302…	Cox5a,Sdhd,Sdhb,Ndufs2,Ndufa2,Pgam2,Uqcrb,Sdha,Aco2,Ndufb8,Atp5b,Ndufs1,Ndufb3,Cox7a2,Atp5k,Pgk1,Ndufs5,Atp5c1,Ndufv2,Cox6c,Cox4i1
GO:0042776	Proton motive force-driven mitochondrial ATP synthesis	13	62	1.79	4.09	2.01e-16	10090.ENSMUSP00000000175,10090.ENSMUSP00000010007,10090.ENSMUSP00000013737,10090.ENSMUSP00000014438,10090.ENSMUSP00000022062,10090.ENSMUSP00000026222,10090.ENSMUSP00000026459,10090.ENSMUSP00000027111,10090.ENSMUSP00000027193,10090.ENSMUSP00000051222,10090.ENSMUSP00000101813,10090.ENSMUSP00000110547,10090.ENSMUSP00000121557	Sdhd,Sdhb,Ndufs2,Ndufa2,Sdha,Ndufb8,Atp5b,Ndufs1,Ndufb3,Atp5k,Ndufs5,Atp5c1,Ndufv2
GO:0019637	Organophosphate metabolic process	27	888	0.95	1.9	5.84e-16	10090.ENSMUSP00000000175,10090.ENSMUSP00000006692,10090.ENSMUSP00000010007,10090.ENSMUSP00000011058,10090.ENSMUSP00000013737,10090.ENSMUSP00000014438,10090.ENSMUSP00000020768,10090.ENSMUSP00000020886,10090.ENSMUSP00000022062,10090.ENSMUSP00000023559,10090.ENSMUSP00000025833,10090.ENSMUSP00000026222,10090.ENSMUSP00000026459,10090.ENSMUSP00000027111,10090.ENSMUSP00000027193,10090.ENSMUSP00000028944…	Sdhd,Mvd,Sdhb,Pdhx,Ndufs2,Ndufa2,Pgam2,Nampt,Sdha,Ehhadh,Papss2,Ndufb8,Atp5b,Ndufs1,Ndufb3,Acss1,Scp2,Akr1a1,Ak2,Nt5c3,Atp5k,Pgk1,Ndufs5,Atp6v1a,Atp5c1,Ndufv2,Ncf2
GO:0090407	Organophosphate biosynthetic process	22	503	1.11	2.31	1.13e-15	10090.ENSMUSP00000000175,10090.ENSMUSP00000006692,10090.ENSMUSP00000010007,10090.ENSMUSP00000011058,10090.ENSMUSP00000013737,10090.ENSMUSP00000014438,10090.ENSMUSP00000020886,10090.ENSMUSP00000022062,10090.ENSMUSP00000025833,10090.ENSMUSP00000026222,10090.ENSMUSP00000026459,10090.ENSMUSP00000027111,10090.ENSMUSP00000027193,10090.ENSMUSP00000028944,10090.ENSMUSP00000030340,10090.ENSMUSP00000030455…	Sdhd,Mvd,Sdhb,Pdhx,Ndufs2,Ndufa2,Nampt,Sdha,Papss2,Ndufb8,Atp5b,Ndufs1,Ndufb3,Acss1,Scp2,Akr1a1,Ak2,Atp5k,Ndufs5,Atp6v1a,Atp5c1,Ndufv2
GO:1901566	Organonitrogen compound biosynthetic process	30	1293	0.83	1.56	4.88e-15	10090.ENSMUSP00000000175,10090.ENSMUSP00000010007,10090.ENSMUSP00000011058,10090.ENSMUSP00000013737,10090.ENSMUSP00000014438,10090.ENSMUSP00000019939,10090.ENSMUSP00000020886,10090.ENSMUSP00000021790,10090.ENSMUSP00000022062,10090.ENSMUSP00000025745,10090.ENSMUSP00000025833,10090.ENSMUSP00000026222,10090.ENSMUSP00000026459,10090.ENSMUSP00000026470,10090.ENSMUSP00000027111,10090.ENSMUSP00000027193…	Sdhd,Sdhb,Pdhx,Ndufs2,Ndufa2,Snx3,Nampt,Tmem14c,Sdha,Mrpl21,Papss2,Ndufb8,Atp5b,Shmt2,Ndufs1,Ndufb3,Acss1,Ak2,Bcat2,Got2,Atp5k,Tufm,Ass1,Ndufs5,Mlec,Atp6v1a,Atp5c1,Rpl13a,Ndufv2,Asl
GO:0019646	Aerobic electron transport chain	12	65	1.73	3.61	1.35e-14	10090.ENSMUSP00000000090,10090.ENSMUSP00000000175,10090.ENSMUSP00000010007,10090.ENSMUSP00000013737,10090.ENSMUSP00000021993,10090.ENSMUSP00000022062,10090.ENSMUSP00000026222,10090.ENSMUSP00000027111,10090.ENSMUSP00000034881,10090.ENSMUSP00000121557,10090.ENSMUSP00000123609,10090.ENSMUSP00000138019	Cox5a,Sdhd,Sdhb,Ndufs2,Uqcrb,Sdha,Ndufb8,Ndufs1,Cox7a2,Ndufv2,Cox6c,Cox4i1
GO:0022900	Electron transport chain	14	125	1.51	3.21	1.47e-14	10090.ENSMUSP00000000090,10090.ENSMUSP00000000175,10090.ENSMUSP00000010007,10090.ENSMUSP00000013737,10090.ENSMUSP00000014438,10090.ENSMUSP00000021993,10090.ENSMUSP00000022062,10090.ENSMUSP00000026222,10090.ENSMUSP00000027111,10090.ENSMUSP00000027193,10090.ENSMUSP00000034881,10090.ENSMUSP00000121557,10090.ENSMUSP00000123609,10090.ENSMUSP00000138019	Cox5a,Sdhd,Sdhb,Ndufs2,Ndufa2,Uqcrb,Sdha,Ndufb8,Ndufs1,Ndufb3,Cox7a2,Ndufv2,Cox6c,Cox4i1
GO:0042775	Mitochondrial ATP synthesis coupled electron transport	12	73	1.68	3.42	4.5e-14	10090.ENSMUSP00000000090,10090.ENSMUSP00000000175,10090.ENSMUSP00000010007,10090.ENSMUSP00000013737,10090.ENSMUSP00000021993,10090.ENSMUSP00000022062,10090.ENSMUSP00000026222,10090.ENSMUSP00000027111,10090.ENSMUSP00000034881,10090.ENSMUSP00000121557,10090.ENSMUSP00000123609,10090.ENSMUSP00000138019	Cox5a,Sdhd,Sdhb,Ndufs2,Uqcrb,Sdha,Ndufb8,Ndufs1,Cox7a2,Ndufv2,Cox6c,Cox4i1
GO:0009058	Biosynthetic process	37	2467	0.64	1.11	1.76e-13	10090.ENSMUSP00000000175,10090.ENSMUSP00000006692,10090.ENSMUSP00000010007,10090.ENSMUSP00000011058,10090.ENSMUSP00000013737,10090.ENSMUSP00000014438,10090.ENSMUSP00000019939,10090.ENSMUSP00000020768,10090.ENSMUSP00000020886,10090.ENSMUSP00000021790,10090.ENSMUSP00000022062,10090.ENSMUSP00000025745,10090.ENSMUSP00000025833,10090.ENSMUSP00000026222,10090.ENSMUSP00000026459,10090.ENSMUSP00000026470…	Sdhd,Mvd,Sdhb,Pdhx,Ndufs2,Ndufa2,Snx3,Pgam2,Nampt,Tmem14c,Sdha,Mrpl21,Papss2,Ndufb8,Atp5b,Shmt2,Ndufs1,Ndufb3,Acss1,Scp2,Akr1a1,Ak2,Bcat2,Got2,Atp5k,Pgk1,Mat2a,Tufm,Ass1,Ndufs5,Kyat3,Mlec,Atp6v1a,Atp5c1,Rpl13a,Ndufv2,Asl
GO:1901576	Organic substance biosynthetic process	36	2392	0.64	1.1	4.9e-13	10090.ENSMUSP00000000175,10090.ENSMUSP00000006692,10090.ENSMUSP00000010007,10090.ENSMUSP00000011058,10090.ENSMUSP00000013737,10090.ENSMUSP00000014438,10090.ENSMUSP00000019939,10090.ENSMUSP00000020768,10090.ENSMUSP00000020886,10090.ENSMUSP00000021790,10090.ENSMUSP00000022062,10090.ENSMUSP00000025745,10090.ENSMUSP00000025833,10090.ENSMUSP00000026222,10090.ENSMUSP00000026459,10090.ENSMUSP00000026470…	Sdhd,Mvd,Sdhb,Pdhx,Ndufs2,Ndufa2,Snx3,Pgam2,Nampt,Tmem14c,Sdha,Mrpl21,Papss2,Ndufb8,Atp5b,Shmt2,Ndufs1,Ndufb3,Acss1,Scp2,Akr1a1,Ak2,Bcat2,Got2,Atp5k,Pgk1,Mat2a,Tufm,Ass1,Ndufs5,Mlec,Atp6v1a,Atp5c1,Rpl13a,Ndufv2,Asl
GO:1901135	Carbohydrate derivative metabolic process	25	985	0.87	1.56	6.21e-13	10090.ENSMUSP00000000175,10090.ENSMUSP00000006692,10090.ENSMUSP00000010007,10090.ENSMUSP00000011058,10090.ENSMUSP00000013737,10090.ENSMUSP00000014438,10090.ENSMUSP00000020768,10090.ENSMUSP00000022062,10090.ENSMUSP00000023559,10090.ENSMUSP00000025833,10090.ENSMUSP00000026222,10090.ENSMUSP00000026459,10090.ENSMUSP00000027111,10090.ENSMUSP00000027193,10090.ENSMUSP00000028944,10090.ENSMUSP00000030455…	Sdhd,Mvd,Sdhb,Pdhx,Ndufs2,Ndufa2,Pgam2,Sdha,Ehhadh,Papss2,Ndufb8,Atp5b,Ndufs1,Ndufb3,Acss1,Akr1a1,Ak2,Nt5c3,Atp5k,Pgk1,Ndufs5,Mlec,Atp6v1a,Atp5c1,Ndufv2
GO:1901137	Carbohydrate derivative biosynthetic process	20	580	1	1.81	2.85e-12	10090.ENSMUSP00000000175,10090.ENSMUSP00000010007,10090.ENSMUSP00000011058,10090.ENSMUSP00000013737,10090.ENSMUSP00000014438,10090.ENSMUSP00000022062,10090.ENSMUSP00000025833,10090.ENSMUSP00000026222,10090.ENSMUSP00000026459,10090.ENSMUSP00000027111,10090.ENSMUSP00000027193,10090.ENSMUSP00000028944,10090.ENSMUSP00000030455,10090.ENSMUSP00000030583,10090.ENSMUSP00000051222,10090.ENSMUSP00000101813…	Sdhd,Sdhb,Pdhx,Ndufs2,Ndufa2,Sdha,Papss2,Ndufb8,Atp5b,Ndufs1,Ndufb3,Acss1,Akr1a1,Ak2,Atp5k,Ndufs5,Mlec,Atp6v1a,Atp5c1,Ndufv2
GO:0044237	Cellular metabolic process	55	6530	0.39	0.69	4.37e-12	10090.ENSMUSP00000000090,10090.ENSMUSP00000000175,10090.ENSMUSP00000006692,10090.ENSMUSP00000010007,10090.ENSMUSP00000011058,10090.ENSMUSP00000013737,10090.ENSMUSP00000014438,10090.ENSMUSP00000019939,10090.ENSMUSP00000020768,10090.ENSMUSP00000020886,10090.ENSMUSP00000021522,10090.ENSMUSP00000021790,10090.ENSMUSP00000021993,10090.ENSMUSP00000022062,10090.ENSMUSP00000023116,10090.ENSMUSP00000023559…	Cox5a,Sdhd,Mvd,Sdhb,Pdhx,Ndufs2,Ndufa2,Snx3,Pgam2,Nampt,Glrx5,Tmem14c,Uqcrb,Sdha,Aco2,Ehhadh,Ehd3,Mrpl21,Papss2,Prdx5,Ndufb8,Atp5b,Shmt2,Ndufs1,Ndufb3,Acss1,Cisd2,Scp2,Cpt2,Akr1a1,Ak2,Acads,Nt5c3,Bcat2,Got2,Cox7a2,Atp5k,Pgk1,Mat2a,Tufm,Ass1,Ndufs5,Kyat3,Mlec,Sult1d1,Atp6v1a,Hadhb,Atp5c1,Rpl13a,Ndufv2,Cox6c,Asl,Cox4i1,Aspa,Ncf2
GO:1901362	Organic cyclic compound biosynthetic process	25	1081	0.83	1.43	4.53e-12	10090.ENSMUSP00000000175,10090.ENSMUSP00000006692,10090.ENSMUSP00000010007,10090.ENSMUSP00000011058,10090.ENSMUSP00000013737,10090.ENSMUSP00000014438,10090.ENSMUSP00000019939,10090.ENSMUSP00000020886,10090.ENSMUSP00000021790,10090.ENSMUSP00000022062,10090.ENSMUSP00000025833,10090.ENSMUSP00000026222,10090.ENSMUSP00000026459,10090.ENSMUSP00000026470,10090.ENSMUSP00000027111,10090.ENSMUSP00000027193…	Sdhd,Mvd,Sdhb,Pdhx,Ndufs2,Ndufa2,Snx3,Nampt,Tmem14c,Sdha,Papss2,Ndufb8,Atp5b,Shmt2,Ndufs1,Ndufb3,Acss1,Scp2,Akr1a1,Ak2,Atp5k,Ndufs5,Atp6v1a,Atp5c1,Ndufv2
GO:0044249	Cellular biosynthetic process	34	2297	0.63	1.06	6.66e-12	10090.ENSMUSP00000000175,10090.ENSMUSP00000006692,10090.ENSMUSP00000010007,10090.ENSMUSP00000011058,10090.ENSMUSP00000013737,10090.ENSMUSP00000014438,10090.ENSMUSP00000019939,10090.ENSMUSP00000020886,10090.ENSMUSP00000021790,10090.ENSMUSP00000022062,10090.ENSMUSP00000025745,10090.ENSMUSP00000025833,10090.ENSMUSP00000026222,10090.ENSMUSP00000026459,10090.ENSMUSP00000026470,10090.ENSMUSP00000027111…	Sdhd,Mvd,Sdhb,Pdhx,Ndufs2,Ndufa2,Snx3,Nampt,Tmem14c,Sdha,Mrpl21,Papss2,Ndufb8,Atp5b,Shmt2,Ndufs1,Ndufb3,Acss1,Scp2,Akr1a1,Ak2,Bcat2,Got2,Atp5k,Mat2a,Tufm,Ass1,Ndufs5,Mlec,Atp6v1a,Atp5c1,Rpl13a,Ndufv2,Asl
GO:0008152	Metabolic process	60	8096	0.33	0.62	1.27e-11	10090.ENSMUSP00000000090,10090.ENSMUSP00000000175,10090.ENSMUSP00000002735,10090.ENSMUSP00000006692,10090.ENSMUSP00000010007,10090.ENSMUSP00000011058,10090.ENSMUSP00000013737,10090.ENSMUSP00000014438,10090.ENSMUSP00000019937,10090.ENSMUSP00000019939,10090.ENSMUSP00000020768,10090.ENSMUSP00000020886,10090.ENSMUSP00000021522,10090.ENSMUSP00000021790,10090.ENSMUSP00000021993,10090.ENSMUSP00000022062…	Cox5a,Sdhd,Clpp,Mvd,Sdhb,Pdhx,Ndufs2,Ndufa2,Sec63,Snx3,Pgam2,Nampt,Glrx5,Tmem14c,Uqcrb,Sdha,Aco2,Ehhadh,Ehd3,Mrpl21,Papss2,Prdx5,Ndufb8,Atp5b,Shmt2,Ndufs1,Ndufb3,Acss1,Cisd2,Scp2,Cpt2,Akr1a1,Ak2,Acads,Nt5c3,Bcat2,Slc25a4,Got2,Cox7a2,Lap3,Atp5k,Pmpca,Pgk1,Mat2a,Tufm,Ass1,Ndufs5,Kyat3,Mlec,Sult1d1,Atp6v1a,Hadhb,Atp5c1,Rpl13a,Ndufv2,Cox6c,Asl,Cox4i1,Aspa,Ncf2
GO:0018130	Heterocycle biosynthetic process	23	933	0.86	1.46	1.73e-11	10090.ENSMUSP00000000175,10090.ENSMUSP00000010007,10090.ENSMUSP00000011058,10090.ENSMUSP00000013737,10090.ENSMUSP00000014438,10090.ENSMUSP00000019939,10090.ENSMUSP00000020886,10090.ENSMUSP00000021790,10090.ENSMUSP00000022062,10090.ENSMUSP00000025833,10090.ENSMUSP00000026222,10090.ENSMUSP00000026459,10090.ENSMUSP00000026470,10090.ENSMUSP00000027111,10090.ENSMUSP00000027193,10090.ENSMUSP00000028944…	Sdhd,Sdhb,Pdhx,Ndufs2,Ndufa2,Snx3,Nampt,Tmem14c,Sdha,Papss2,Ndufb8,Atp5b,Shmt2,Ndufs1,Ndufb3,Acss1,Akr1a1,Ak2,Atp5k,Ndufs5,Atp6v1a,Atp5c1,Ndufv2
GO:0044271	Cellular nitrogen compound biosynthetic process	27	1452	0.73	1.21	4.7e-11	10090.ENSMUSP00000000175,10090.ENSMUSP00000010007,10090.ENSMUSP00000011058,10090.ENSMUSP00000013737,10090.ENSMUSP00000014438,10090.ENSMUSP00000019939,10090.ENSMUSP00000020886,10090.ENSMUSP00000021790,10090.ENSMUSP00000022062,10090.ENSMUSP00000025745,10090.ENSMUSP00000025833,10090.ENSMUSP00000026222,10090.ENSMUSP00000026459,10090.ENSMUSP00000026470,10090.ENSMUSP00000027111,10090.ENSMUSP00000027193…	Sdhd,Sdhb,Pdhx,Ndufs2,Ndufa2,Snx3,Nampt,Tmem14c,Sdha,Mrpl21,Papss2,Ndufb8,Atp5b,Shmt2,Ndufs1,Ndufb3,Acss1,Ak2,Atp5k,Tufm,Ass1,Ndufs5,Atp6v1a,Atp5c1,Rpl13a,Ndufv2,Asl
GO:0019438	Aromatic compound biosynthetic process	22	944	0.83	1.35	2e-10	10090.ENSMUSP00000000175,10090.ENSMUSP00000010007,10090.ENSMUSP00000011058,10090.ENSMUSP00000013737,10090.ENSMUSP00000014438,10090.ENSMUSP00000019939,10090.ENSMUSP00000020886,10090.ENSMUSP00000021790,10090.ENSMUSP00000022062,10090.ENSMUSP00000025833,10090.ENSMUSP00000026222,10090.ENSMUSP00000026459,10090.ENSMUSP00000026470,10090.ENSMUSP00000027111,10090.ENSMUSP00000027193,10090.ENSMUSP00000028944…	Sdhd,Sdhb,Pdhx,Ndufs2,Ndufa2,Snx3,Nampt,Tmem14c,Sdha,Papss2,Ndufb8,Atp5b,Shmt2,Ndufs1,Ndufb3,Acss1,Ak2,Atp5k,Ndufs5,Atp6v1a,Atp5c1,Ndufv2
GO:0043436	Oxoacid metabolic process	21	861	0.85	1.37	3.17e-10	10090.ENSMUSP00000010007,10090.ENSMUSP00000011058,10090.ENSMUSP00000020768,10090.ENSMUSP00000022062,10090.ENSMUSP00000023116,10090.ENSMUSP00000023559,10090.ENSMUSP00000025833,10090.ENSMUSP00000026470,10090.ENSMUSP00000028944,10090.ENSMUSP00000030340,10090.ENSMUSP00000030345,10090.ENSMUSP00000030455,10090.ENSMUSP00000031524,10090.ENSMUSP00000033098,10090.ENSMUSP00000034097,10090.ENSMUSP00000080302…	Sdhb,Pdhx,Pgam2,Sdha,Aco2,Ehhadh,Papss2,Shmt2,Acss1,Scp2,Cpt2,Akr1a1,Acads,Bcat2,Got2,Pgk1,Ass1,Kyat3,Hadhb,Asl,Aspa
GO:0019752	Carboxylic acid metabolic process	20	843	0.84	1.3	1.93e-09	10090.ENSMUSP00000010007,10090.ENSMUSP00000011058,10090.ENSMUSP00000020768,10090.ENSMUSP00000022062,10090.ENSMUSP00000023116,10090.ENSMUSP00000023559,10090.ENSMUSP00000026470,10090.ENSMUSP00000028944,10090.ENSMUSP00000030340,10090.ENSMUSP00000030345,10090.ENSMUSP00000030455,10090.ENSMUSP00000031524,10090.ENSMUSP00000033098,10090.ENSMUSP00000034097,10090.ENSMUSP00000080302,10090.ENSMUSP00000099904…	Sdhb,Pdhx,Pgam2,Sdha,Aco2,Ehhadh,Shmt2,Acss1,Scp2,Cpt2,Akr1a1,Acads,Bcat2,Got2,Pgk1,Ass1,Kyat3,Hadhb,Asl,Aspa
GO:0006796	Phosphate-containing compound metabolic process	27	1863	0.63	0.93	1.33e-08	10090.ENSMUSP00000000175,10090.ENSMUSP00000006692,10090.ENSMUSP00000010007,10090.ENSMUSP00000011058,10090.ENSMUSP00000013737,10090.ENSMUSP00000014438,10090.ENSMUSP00000020768,10090.ENSMUSP00000020886,10090.ENSMUSP00000022062,10090.ENSMUSP00000023559,10090.ENSMUSP00000025833,10090.ENSMUSP00000026222,10090.ENSMUSP00000026459,10090.ENSMUSP00000027111,10090.ENSMUSP00000027193,10090.ENSMUSP00000028944…	Sdhd,Mvd,Sdhb,Pdhx,Ndufs2,Ndufa2,Pgam2,Nampt,Sdha,Ehhadh,Papss2,Ndufb8,Atp5b,Ndufs1,Ndufb3,Acss1,Scp2,Akr1a1,Ak2,Nt5c3,Atp5k,Pgk1,Ndufs5,Atp6v1a,Atp5c1,Ndufv2,Ncf2
GO:0007005	Mitochondrion organization	15	481	0.96	1.37	2.99e-08	10090.ENSMUSP00000005431,10090.ENSMUSP00000013737,10090.ENSMUSP00000014438,10090.ENSMUSP00000026222,10090.ENSMUSP00000027111,10090.ENSMUSP00000027193,10090.ENSMUSP00000029815,10090.ENSMUSP00000034049,10090.ENSMUSP00000034881,10090.ENSMUSP00000050156,10090.ENSMUSP00000075762,10090.ENSMUSP00000090593,10090.ENSMUSP00000101813,10090.ENSMUSP00000126298,10090.ENSMUSP00000136493	Letm1,Ndufs2,Ndufa2,Ndufb8,Ndufs1,Ndufb3,Cisd2,Slc25a4,Cox7a2,Timm8a1,Pmpca,Cluh,Ndufs5,Timm9,Tomm20
GO:1901564	Organonitrogen compound metabolic process	43	5039	0.4	0.63	5.32e-08	10090.ENSMUSP00000000175,10090.ENSMUSP00000002735,10090.ENSMUSP00000006692,10090.ENSMUSP00000010007,10090.ENSMUSP00000011058,10090.ENSMUSP00000013737,10090.ENSMUSP00000014438,10090.ENSMUSP00000019939,10090.ENSMUSP00000020768,10090.ENSMUSP00000020886,10090.ENSMUSP00000021522,10090.ENSMUSP00000021790,10090.ENSMUSP00000022062,10090.ENSMUSP00000023559,10090.ENSMUSP00000025745,10090.ENSMUSP00000025833…	Sdhd,Clpp,Mvd,Sdhb,Pdhx,Ndufs2,Ndufa2,Snx3,Pgam2,Nampt,Glrx5,Tmem14c,Sdha,Ehhadh,Mrpl21,Papss2,Ndufb8,Atp5b,Shmt2,Ndufs1,Ndufb3,Acss1,Cpt2,Ak2,Nt5c3,Bcat2,Got2,Lap3,Atp5k,Pmpca,Pgk1,Tufm,Ass1,Ndufs5,Kyat3,Mlec,Sult1d1,Atp6v1a,Atp5c1,Rpl13a,Ndufv2,Asl,Ncf2
GO:0034641	Cellular nitrogen compound metabolic process	35	3393	0.48	0.72	6.14e-08	10090.ENSMUSP00000000175,10090.ENSMUSP00000006692,10090.ENSMUSP00000010007,10090.ENSMUSP00000011058,10090.ENSMUSP00000013737,10090.ENSMUSP00000014438,10090.ENSMUSP00000019939,10090.ENSMUSP00000020768,10090.ENSMUSP00000020886,10090.ENSMUSP00000021790,10090.ENSMUSP00000022062,10090.ENSMUSP00000023559,10090.ENSMUSP00000025745,10090.ENSMUSP00000025833,10090.ENSMUSP00000026222,10090.ENSMUSP00000026459…	Sdhd,Mvd,Sdhb,Pdhx,Ndufs2,Ndufa2,Snx3,Pgam2,Nampt,Tmem14c,Sdha,Ehhadh,Mrpl21,Papss2,Ndufb8,Atp5b,Shmt2,Ndufs1,Ndufb3,Acss1,Cpt2,Ak2,Nt5c3,Atp5k,Pgk1,Tufm,Ass1,Ndufs5,Sult1d1,Atp6v1a,Atp5c1,Rpl13a,Ndufv2,Asl,Ncf2
GO:0006725	Cellular aromatic compound metabolic process	32	2859	0.51	0.76	7.28e-08	10090.ENSMUSP00000000175,10090.ENSMUSP00000006692,10090.ENSMUSP00000010007,10090.ENSMUSP00000011058,10090.ENSMUSP00000013737,10090.ENSMUSP00000014438,10090.ENSMUSP00000019939,10090.ENSMUSP00000020768,10090.ENSMUSP00000020886,10090.ENSMUSP00000021790,10090.ENSMUSP00000022062,10090.ENSMUSP00000023559,10090.ENSMUSP00000025833,10090.ENSMUSP00000026222,10090.ENSMUSP00000026459,10090.ENSMUSP00000026470…	Sdhd,Mvd,Sdhb,Pdhx,Ndufs2,Ndufa2,Snx3,Pgam2,Nampt,Tmem14c,Sdha,Ehhadh,Papss2,Ndufb8,Atp5b,Shmt2,Ndufs1,Ndufb3,Acss1,Akr1a1,Ak2,Nt5c3,Got2,Atp5k,Pgk1,Ndufs5,Kyat3,Sult1d1,Atp6v1a,Atp5c1,Ndufv2,Ncf2
GO:1901360	Organic cyclic compound metabolic process	33	3110	0.49	0.73	1.3e-07	10090.ENSMUSP00000000175,10090.ENSMUSP00000006692,10090.ENSMUSP00000010007,10090.ENSMUSP00000011058,10090.ENSMUSP00000013737,10090.ENSMUSP00000014438,10090.ENSMUSP00000019939,10090.ENSMUSP00000020768,10090.ENSMUSP00000020886,10090.ENSMUSP00000021790,10090.ENSMUSP00000022062,10090.ENSMUSP00000023559,10090.ENSMUSP00000025833,10090.ENSMUSP00000026222,10090.ENSMUSP00000026459,10090.ENSMUSP00000026470…	Sdhd,Mvd,Sdhb,Pdhx,Ndufs2,Ndufa2,Snx3,Pgam2,Nampt,Tmem14c,Sdha,Ehhadh,Papss2,Ndufb8,Atp5b,Shmt2,Ndufs1,Ndufb3,Acss1,Scp2,Akr1a1,Ak2,Nt5c3,Got2,Atp5k,Pgk1,Ndufs5,Kyat3,Sult1d1,Atp6v1a,Atp5c1,Ndufv2,Ncf2
GO:0044282	Small molecule catabolic process	12	367	0.98	1.2	1.46e-06	10090.ENSMUSP00000020768,10090.ENSMUSP00000023559,10090.ENSMUSP00000026470,10090.ENSMUSP00000030340,10090.ENSMUSP00000030345,10090.ENSMUSP00000030455,10090.ENSMUSP00000031524,10090.ENSMUSP00000033098,10090.ENSMUSP00000034097,10090.ENSMUSP00000080302,10090.ENSMUSP00000101825,10090.ENSMUSP00000110434	Pgam2,Ehhadh,Shmt2,Scp2,Cpt2,Akr1a1,Acads,Bcat2,Got2,Pgk1,Kyat3,Hadhb
GO:0071704	Organic substance metabolic process	51	7673	0.29	0.49	1.85e-06	10090.ENSMUSP00000000175,10090.ENSMUSP00000002735,10090.ENSMUSP00000006692,10090.ENSMUSP00000010007,10090.ENSMUSP00000011058,10090.ENSMUSP00000013737,10090.ENSMUSP00000014438,10090.ENSMUSP00000019939,10090.ENSMUSP00000020768,10090.ENSMUSP00000020886,10090.ENSMUSP00000021522,10090.ENSMUSP00000021790,10090.ENSMUSP00000022062,10090.ENSMUSP00000023116,10090.ENSMUSP00000023559,10090.ENSMUSP00000024860…	Sdhd,Clpp,Mvd,Sdhb,Pdhx,Ndufs2,Ndufa2,Snx3,Pgam2,Nampt,Glrx5,Tmem14c,Sdha,Aco2,Ehhadh,Ehd3,Mrpl21,Papss2,Ndufb8,Atp5b,Shmt2,Ndufs1,Ndufb3,Acss1,Scp2,Cpt2,Akr1a1,Ak2,Acads,Nt5c3,Bcat2,Got2,Lap3,Atp5k,Pmpca,Pgk1,Mat2a,Tufm,Ass1,Ndufs5,Kyat3,Mlec,Sult1d1,Atp6v1a,Hadhb,Atp5c1,Rpl13a,Ndufv2,Asl,Aspa,Ncf2
GO:0046395	Carboxylic acid catabolic process	10	231	1.1	1.29	2.29e-06	10090.ENSMUSP00000023559,10090.ENSMUSP00000026470,10090.ENSMUSP00000030340,10090.ENSMUSP00000030345,10090.ENSMUSP00000030455,10090.ENSMUSP00000031524,10090.ENSMUSP00000033098,10090.ENSMUSP00000034097,10090.ENSMUSP00000101825,10090.ENSMUSP00000110434	Ehhadh,Shmt2,Scp2,Cpt2,Akr1a1,Acads,Bcat2,Got2,Kyat3,Hadhb
GO:0046483	Heterocycle metabolic process	29	2789	0.48	0.66	3.71e-06	10090.ENSMUSP00000000175,10090.ENSMUSP00000006692,10090.ENSMUSP00000010007,10090.ENSMUSP00000011058,10090.ENSMUSP00000013737,10090.ENSMUSP00000014438,10090.ENSMUSP00000019939,10090.ENSMUSP00000020768,10090.ENSMUSP00000020886,10090.ENSMUSP00000021790,10090.ENSMUSP00000022062,10090.ENSMUSP00000023559,10090.ENSMUSP00000025833,10090.ENSMUSP00000026222,10090.ENSMUSP00000026459,10090.ENSMUSP00000026470…	Sdhd,Mvd,Sdhb,Pdhx,Ndufs2,Ndufa2,Snx3,Pgam2,Nampt,Tmem14c,Sdha,Ehhadh,Papss2,Ndufb8,Atp5b,Shmt2,Ndufs1,Ndufb3,Acss1,Akr1a1,Ak2,Nt5c3,Atp5k,Pgk1,Ndufs5,Atp6v1a,Atp5c1,Ndufv2,Ncf2
GO:0006807	Nitrogen compound metabolic process	46	6657	0.3	0.49	8.11e-06	10090.ENSMUSP00000000175,10090.ENSMUSP00000002735,10090.ENSMUSP00000006692,10090.ENSMUSP00000010007,10090.ENSMUSP00000011058,10090.ENSMUSP00000013737,10090.ENSMUSP00000014438,10090.ENSMUSP00000019937,10090.ENSMUSP00000019939,10090.ENSMUSP00000020768,10090.ENSMUSP00000020886,10090.ENSMUSP00000021522,10090.ENSMUSP00000021790,10090.ENSMUSP00000022062,10090.ENSMUSP00000023559,10090.ENSMUSP00000025745…	Sdhd,Clpp,Mvd,Sdhb,Pdhx,Ndufs2,Ndufa2,Sec63,Snx3,Pgam2,Nampt,Glrx5,Tmem14c,Sdha,Ehhadh,Mrpl21,Papss2,Prdx5,Ndufb8,Atp5b,Shmt2,Ndufs1,Ndufb3,Acss1,Cpt2,Akr1a1,Ak2,Nt5c3,Bcat2,Got2,Lap3,Atp5k,Pmpca,Pgk1,Tufm,Ass1,Ndufs5,Kyat3,Mlec,Sult1d1,Atp6v1a,Atp5c1,Rpl13a,Ndufv2,Asl,Ncf2
GO:0043648	Dicarboxylic acid metabolic process	7	91	1.35	1.34	9.95e-06	10090.ENSMUSP00000010007,10090.ENSMUSP00000022062,10090.ENSMUSP00000026470,10090.ENSMUSP00000034097,10090.ENSMUSP00000099904,10090.ENSMUSP00000101825,10090.ENSMUSP00000124579	Sdhb,Sdha,Shmt2,Got2,Ass1,Kyat3,Asl
GO:0032981	Mitochondrial respiratory chain complex I assembly	6	59	1.47	1.32	2.03e-05	10090.ENSMUSP00000013737,10090.ENSMUSP00000014438,10090.ENSMUSP00000026222,10090.ENSMUSP00000027111,10090.ENSMUSP00000027193,10090.ENSMUSP00000101813	Ndufs2,Ndufa2,Ndufb8,Ndufs1,Ndufb3,Ndufs5
GO:0044238	Primary metabolic process	47	7247	0.28	0.45	3.77e-05	10090.ENSMUSP00000000175,10090.ENSMUSP00000002735,10090.ENSMUSP00000006692,10090.ENSMUSP00000010007,10090.ENSMUSP00000011058,10090.ENSMUSP00000013737,10090.ENSMUSP00000014438,10090.ENSMUSP00000019939,10090.ENSMUSP00000020768,10090.ENSMUSP00000020886,10090.ENSMUSP00000021522,10090.ENSMUSP00000022062,10090.ENSMUSP00000023116,10090.ENSMUSP00000023559,10090.ENSMUSP00000025745,10090.ENSMUSP00000025833…	Sdhd,Clpp,Mvd,Sdhb,Pdhx,Ndufs2,Ndufa2,Snx3,Pgam2,Nampt,Glrx5,Sdha,Aco2,Ehhadh,Mrpl21,Papss2,Ndufb8,Atp5b,Shmt2,Ndufs1,Ndufb3,Acss1,Scp2,Cpt2,Akr1a1,Ak2,Acads,Nt5c3,Bcat2,Got2,Lap3,Atp5k,Pmpca,Pgk1,Tufm,Ass1,Ndufs5,Kyat3,Mlec,Sult1d1,Atp6v1a,Hadhb,Atp5c1,Rpl13a,Ndufv2,Asl,Ncf2
GO:0044283	Small molecule biosynthetic process	11	444	0.86	0.86	8.47e-05	10090.ENSMUSP00000006692,10090.ENSMUSP00000020768,10090.ENSMUSP00000026470,10090.ENSMUSP00000028944,10090.ENSMUSP00000030340,10090.ENSMUSP00000030455,10090.ENSMUSP00000033098,10090.ENSMUSP00000034097,10090.ENSMUSP00000080302,10090.ENSMUSP00000099904,10090.ENSMUSP00000124579	Mvd,Pgam2,Shmt2,Acss1,Scp2,Akr1a1,Bcat2,Got2,Pgk1,Ass1,Asl
GO:0006123	Mitochondrial electron transport, cytochrome c to oxygen	4	22	1.72	1.05	0.00036	10090.ENSMUSP00000000090,10090.ENSMUSP00000034881,10090.ENSMUSP00000123609,10090.ENSMUSP00000138019	Cox5a,Cox7a2,Cox6c,Cox4i1
GO:0006121	Mitochondrial electron transport, succinate to ubiquinone	3	5	2.24	1.07	0.00043	10090.ENSMUSP00000000175,10090.ENSMUSP00000010007,10090.ENSMUSP00000022062	Sdhd,Sdhb,Sdha
GO:1901607	Alpha-amino acid biosynthetic process	5	61	1.38	0.92	0.00062	10090.ENSMUSP00000026470,10090.ENSMUSP00000033098,10090.ENSMUSP00000034097,10090.ENSMUSP00000099904,10090.ENSMUSP00000124579	Shmt2,Bcat2,Got2,Ass1,Asl
GO:0006120	Mitochondrial electron transport, NADH to ubiquinone	4	26	1.65	0.97	0.00063	10090.ENSMUSP00000013737,10090.ENSMUSP00000026222,10090.ENSMUSP00000027111,10090.ENSMUSP00000121557	Ndufs2,Ndufb8,Ndufs1,Ndufv2
GO:0032787	Monocarboxylic acid metabolic process	11	559	0.76	0.67	0.0007	10090.ENSMUSP00000011058,10090.ENSMUSP00000020768,10090.ENSMUSP00000023559,10090.ENSMUSP00000028944,10090.ENSMUSP00000030340,10090.ENSMUSP00000030345,10090.ENSMUSP00000030455,10090.ENSMUSP00000031524,10090.ENSMUSP00000080302,10090.ENSMUSP00000110434,10090.ENSMUSP00000139318	Pdhx,Pgam2,Ehhadh,Acss1,Scp2,Cpt2,Akr1a1,Acads,Pgk1,Hadhb,Aspa
GO:0006635	Fatty acid beta-oxidation	5	65	1.35	0.89	0.0008	10090.ENSMUSP00000023559,10090.ENSMUSP00000030340,10090.ENSMUSP00000030345,10090.ENSMUSP00000031524,10090.ENSMUSP00000110434	Ehhadh,Scp2,Cpt2,Acads,Hadhb
GO:0072329	Monocarboxylic acid catabolic process	6	124	1.15	0.81	0.001	10090.ENSMUSP00000023559,10090.ENSMUSP00000030340,10090.ENSMUSP00000030345,10090.ENSMUSP00000030455,10090.ENSMUSP00000031524,10090.ENSMUSP00000110434	Ehhadh,Scp2,Cpt2,Akr1a1,Acads,Hadhb
GO:0006099	Tricarboxylic acid cycle	4	33	1.55	0.86	0.0014	10090.ENSMUSP00000000175,10090.ENSMUSP00000010007,10090.ENSMUSP00000022062,10090.ENSMUSP00000023116	Sdhd,Sdhb,Sdha,Aco2
GO:0006839	Mitochondrial transport	6	144	1.08	0.71	0.0023	10090.ENSMUSP00000021790,10090.ENSMUSP00000034049,10090.ENSMUSP00000050156,10090.ENSMUSP00000075762,10090.ENSMUSP00000126298,10090.ENSMUSP00000136493	Tmem14c,Slc25a4,Timm8a1,Pmpca,Timm9,Tomm20
GO:0009987	Cellular process	70	16238	0.1	0.28	0.0042	10090.ENSMUSP00000000090,10090.ENSMUSP00000000175,10090.ENSMUSP00000004508,10090.ENSMUSP00000005431,10090.ENSMUSP00000006692,10090.ENSMUSP00000010007,10090.ENSMUSP00000011058,10090.ENSMUSP00000013304,10090.ENSMUSP00000013737,10090.ENSMUSP00000014438,10090.ENSMUSP00000019937,10090.ENSMUSP00000019939,10090.ENSMUSP00000020768,10090.ENSMUSP00000020886,10090.ENSMUSP00000021522,10090.ENSMUSP00000021790…	Cox5a,Sdhd,Tmed4,Letm1,Mvd,Sdhb,Pdhx,Atp6v0d1,Ndufs2,Ndufa2,Sec63,Snx3,Pgam2,Nampt,Glrx5,Tmem14c,Uqcrb,Sdha,Dnajc9,Aco2,Ehhadh,Ehd3,Mrpl21,Papss2,Prdx5,Ndufb8,Atp5b,Shmt2,Ndufs1,Ndufb3,Acss1,Cisd2,Scp2,Cpt2,Akr1a1,Ak2,Acads,Nt5c3,Bcat2,Slc25a4,Got2,Nlrx1,Cox7a2,Timm8a1,Atp5k,Stard5,Pmpca,Pgk1,Mat2a,Cluh,Tufm,Ass1,Ndufs5,Kyat3,Odr4,Mlec,Sult1d1,Atp6v1a,Hadhb,Atp5c1,Rpl13a,Ndufv2,Cox6c,Asl,Timm9,To…
GO:0006790	Sulfur compound metabolic process	8	343	0.83	0.57	0.0046	10090.ENSMUSP00000006692,10090.ENSMUSP00000011058,10090.ENSMUSP00000021522,10090.ENSMUSP00000023559,10090.ENSMUSP00000025833,10090.ENSMUSP00000028944,10090.ENSMUSP00000087118,10090.ENSMUSP00000108940	Mvd,Pdhx,Glrx5,Ehhadh,Papss2,Acss1,Mat2a,Sult1d1
GO:0046394	Carboxylic acid biosynthetic process	7	249	0.91	0.59	0.0047	10090.ENSMUSP00000026470,10090.ENSMUSP00000028944,10090.ENSMUSP00000030455,10090.ENSMUSP00000033098,10090.ENSMUSP00000034097,10090.ENSMUSP00000099904,10090.ENSMUSP00000124579	Shmt2,Acss1,Akr1a1,Bcat2,Got2,Ass1,Asl
GO:0072350	Tricarboxylic acid metabolic process	3	17	1.71	0.67	0.007	10090.ENSMUSP00000023116,10090.ENSMUSP00000099904,10090.ENSMUSP00000124579	Aco2,Ass1,Asl
GO:1901605	Alpha-amino acid metabolic process	6	190	0.96	0.54	0.0094	10090.ENSMUSP00000026470,10090.ENSMUSP00000033098,10090.ENSMUSP00000034097,10090.ENSMUSP00000099904,10090.ENSMUSP00000101825,10090.ENSMUSP00000124579	Shmt2,Bcat2,Got2,Ass1,Kyat3,Asl
GO:0006626	Protein targeting to mitochondrion	4	58	1.3	0.59	0.0098	10090.ENSMUSP00000050156,10090.ENSMUSP00000075762,10090.ENSMUSP00000126298,10090.ENSMUSP00000136493	Timm8a1,Pmpca,Timm9,Tomm20
GO:0033875	Ribonucleoside bisphosphate metabolic process	5	116	1.1	0.56	0.0098	10090.ENSMUSP00000006692,10090.ENSMUSP00000011058,10090.ENSMUSP00000023559,10090.ENSMUSP00000025833,10090.ENSMUSP00000028944	Mvd,Pdhx,Ehhadh,Papss2,Acss1
GO:0034032	Purine nucleoside bisphosphate metabolic process	5	116	1.1	0.56	0.0098	10090.ENSMUSP00000006692,10090.ENSMUSP00000011058,10090.ENSMUSP00000023559,10090.ENSMUSP00000025833,10090.ENSMUSP00000028944	Mvd,Pdhx,Ehhadh,Papss2,Acss1
GO:0000053	Argininosuccinate metabolic process	2	2	2.46	0.63	0.0108	10090.ENSMUSP00000099904,10090.ENSMUSP00000124579	Ass1,Asl
GO:0006083	Acetate metabolic process	2	3	2.29	0.56	0.0177	10090.ENSMUSP00000028944,10090.ENSMUSP00000139318	Acss1,Aspa
GO:0000103	Sulfate assimilation	2	4	2.16	0.51	0.0262	10090.ENSMUSP00000025833,10090.ENSMUSP00000108940	Papss2,Sult1d1
GO:0006526	Arginine biosynthetic process	2	4	2.16	0.51	0.0262	10090.ENSMUSP00000099904,10090.ENSMUSP00000124579	Ass1,Asl
GO:0071453	Cellular response to oxygen levels	5	164	0.95	0.39	0.0421	10090.ENSMUSP00000000175,10090.ENSMUSP00000013304,10090.ENSMUSP00000013737,10090.ENSMUSP00000080302,10090.ENSMUSP00000110314	Sdhd,Atp6v0d1,Ndufs2,Pgk1,Atp6v1a
GO:1901606	Alpha-amino acid catabolic process	4	89	1.12	0.4	0.0427	10090.ENSMUSP00000026470,10090.ENSMUSP00000033098,10090.ENSMUSP00000034097,10090.ENSMUSP00000101825	Shmt2,Bcat2,Got2,Kyat3
GO:0006084	acetyl-CoA metabolic process	3	35	1.4	0.42	0.0429	10090.ENSMUSP00000006692,10090.ENSMUSP00000011058,10090.ENSMUSP00000028944	Mvd,Pdhx,Acss1
GO:0006105	Succinate metabolic process	2	6	1.99	0.43	0.0452	10090.ENSMUSP00000010007,10090.ENSMUSP00000022062	Sdhb,Sdha
GO:0009056	Catabolic process	17	1979	0.4	0.29	0.0474	10090.ENSMUSP00000002735,10090.ENSMUSP00000020768,10090.ENSMUSP00000023559,10090.ENSMUSP00000025904,10090.ENSMUSP00000026470,10090.ENSMUSP00000029815,10090.ENSMUSP00000030340,10090.ENSMUSP00000030345,10090.ENSMUSP00000030455,10090.ENSMUSP00000031524,10090.ENSMUSP00000031793,10090.ENSMUSP00000033098,10090.ENSMUSP00000034097,10090.ENSMUSP00000080302,10090.ENSMUSP00000101825,10090.ENSMUSP00000110434…	Clpp,Pgam2,Ehhadh,Prdx5,Shmt2,Cisd2,Scp2,Cpt2,Akr1a1,Acads,Nt5c3,Bcat2,Got2,Pgk1,Kyat3,Hadhb,Ncf2
GO:0006637	acyl-CoA metabolic process	4	93	1.1	0.39	0.0479	10090.ENSMUSP00000006692,10090.ENSMUSP00000011058,10090.ENSMUSP00000023559,10090.ENSMUSP00000028944	Mvd,Pdhx,Ehhadh,Acss1

## Sheet: LiverDown-LungUp_GO
#term ID	term description	observed gene count	background gene count	strength	signal	false discovery rate	matching proteins in your network (IDs)	matching proteins in your network (labels)
GO:0006119	Oxidative phosphorylation	12	120	1.7	3.41	3.61e-13	10090.ENSMUSP00000000090,10090.ENSMUSP00000010007,10090.ENSMUSP00000021993,10090.ENSMUSP00000022062,10090.ENSMUSP00000026459,10090.ENSMUSP00000027111,10090.ENSMUSP00000034881,10090.ENSMUSP00000051222,10090.ENSMUSP00000110547,10090.ENSMUSP00000121557,10090.ENSMUSP00000123609,10090.ENSMUSP00000138019	Cox5a,Sdhb,Uqcrb,Sdha,Atp5b,Ndufs1,Cox7a2,Atp5k,Atp5c1,Ndufv2,Cox6c,Cox4i1
GO:0009060	Aerobic respiration	13	168	1.58	3.17	3.61e-13	10090.ENSMUSP00000000090,10090.ENSMUSP00000010007,10090.ENSMUSP00000021993,10090.ENSMUSP00000022062,10090.ENSMUSP00000023116,10090.ENSMUSP00000026459,10090.ENSMUSP00000027111,10090.ENSMUSP00000034881,10090.ENSMUSP00000051222,10090.ENSMUSP00000110547,10090.ENSMUSP00000121557,10090.ENSMUSP00000123609,10090.ENSMUSP00000138019	Cox5a,Sdhb,Uqcrb,Sdha,Aco2,Atp5b,Ndufs1,Cox7a2,Atp5k,Atp5c1,Ndufv2,Cox6c,Cox4i1
GO:0044281	Small molecule metabolic process	25	1658	0.87	1.38	3.61e-13	10090.ENSMUSP00000005685,10090.ENSMUSP00000010007,10090.ENSMUSP00000011058,10090.ENSMUSP00000022062,10090.ENSMUSP00000023116,10090.ENSMUSP00000023559,10090.ENSMUSP00000026459,10090.ENSMUSP00000026470,10090.ENSMUSP00000027111,10090.ENSMUSP00000030340,10090.ENSMUSP00000030345,10090.ENSMUSP00000030455,10090.ENSMUSP00000030583,10090.ENSMUSP00000031524,10090.ENSMUSP00000034026,10090.ENSMUSP00000034097…	Cyp2a5,Sdhb,Pdhx,Sdha,Aco2,Ehhadh,Atp5b,Shmt2,Ndufs1,Scp2,Cpt2,Akr1a1,Ak2,Acads,Hpgd,Got2,Atp5k,Hmgcs2,Acsf2,Ass1,Hadhb,Atp5c1,Ndufv2,Asl,Aspa
GO:0015980	Energy derivation by oxidation of organic compounds	14	275	1.4	2.67	9.79e-13	10090.ENSMUSP00000000090,10090.ENSMUSP00000010007,10090.ENSMUSP00000021993,10090.ENSMUSP00000022062,10090.ENSMUSP00000023116,10090.ENSMUSP00000026459,10090.ENSMUSP00000027111,10090.ENSMUSP00000034881,10090.ENSMUSP00000051222,10090.ENSMUSP00000071231,10090.ENSMUSP00000110547,10090.ENSMUSP00000121557,10090.ENSMUSP00000123609,10090.ENSMUSP00000138019	Cox5a,Sdhb,Uqcrb,Sdha,Aco2,Atp5b,Ndufs1,Cox7a2,Atp5k,Pygl,Atp5c1,Ndufv2,Cox6c,Cox4i1
GO:0006091	Generation of precursor metabolites and energy	15	378	1.29	2.37	1.89e-12	10090.ENSMUSP00000000090,10090.ENSMUSP00000010007,10090.ENSMUSP00000021993,10090.ENSMUSP00000022062,10090.ENSMUSP00000023116,10090.ENSMUSP00000026459,10090.ENSMUSP00000027111,10090.ENSMUSP00000034881,10090.ENSMUSP00000051222,10090.ENSMUSP00000071231,10090.ENSMUSP00000088249,10090.ENSMUSP00000110547,10090.ENSMUSP00000121557,10090.ENSMUSP00000123609,10090.ENSMUSP00000138019	Cox5a,Sdhb,Uqcrb,Sdha,Aco2,Atp5b,Ndufs1,Cox7a2,Atp5k,Pygl,Hmgcs2,Atp5c1,Ndufv2,Cox6c,Cox4i1
GO:0090407	Organophosphate biosynthetic process	16	503	1.2	2.1	4.08e-12	10090.ENSMUSP00000010007,10090.ENSMUSP00000011058,10090.ENSMUSP00000022062,10090.ENSMUSP00000026459,10090.ENSMUSP00000027111,10090.ENSMUSP00000028286,10090.ENSMUSP00000030340,10090.ENSMUSP00000030455,10090.ENSMUSP00000030583,10090.ENSMUSP00000044871,10090.ENSMUSP00000051222,10090.ENSMUSP00000071231,10090.ENSMUSP00000088249,10090.ENSMUSP00000110547,10090.ENSMUSP00000121557,10090.ENSMUSP00000159164	Sdhb,Pdhx,Sdha,Atp5b,Ndufs1,Agpat2,Scp2,Akr1a1,Ak2,Pigs,Atp5k,Pygl,Hmgcs2,Atp5c1,Ndufv2,Ptpmt1
GO:0008152	Metabolic process	41	8096	0.4	0.57	1.55e-11	10090.ENSMUSP00000000090,10090.ENSMUSP00000002735,10090.ENSMUSP00000005685,10090.ENSMUSP00000010007,10090.ENSMUSP00000011058,10090.ENSMUSP00000021522,10090.ENSMUSP00000021634,10090.ENSMUSP00000021993,10090.ENSMUSP00000022062,10090.ENSMUSP00000023116,10090.ENSMUSP00000023559,10090.ENSMUSP00000025745,10090.ENSMUSP00000026459,10090.ENSMUSP00000026470,10090.ENSMUSP00000027111,10090.ENSMUSP00000028286…	Cox5a,Clpp,Cyp2a5,Sdhb,Pdhx,Glrx5,Akr1c13,Uqcrb,Sdha,Aco2,Ehhadh,Mrpl21,Atp5b,Shmt2,Ndufs1,Agpat2,Scp2,Cpt2,Akr1a1,Ak2,Acads,Hpgd,Got2,Cox7a2,Lap3,Pigs,Atp5k,Pygl,Hmgcs2,Tufm,Acsf2,Ass1,Hadhb,Atp5c1,Ndufv2,Cox6c,Asl,Cox4i1,Aspa,Pglyrp2,Ptpmt1
GO:0044237	Cellular metabolic process	38	6530	0.46	0.64	2.01e-11	10090.ENSMUSP00000000090,10090.ENSMUSP00000005685,10090.ENSMUSP00000010007,10090.ENSMUSP00000011058,10090.ENSMUSP00000021522,10090.ENSMUSP00000021634,10090.ENSMUSP00000021993,10090.ENSMUSP00000022062,10090.ENSMUSP00000023116,10090.ENSMUSP00000023559,10090.ENSMUSP00000025745,10090.ENSMUSP00000026459,10090.ENSMUSP00000026470,10090.ENSMUSP00000027111,10090.ENSMUSP00000028286,10090.ENSMUSP00000030340…	Cox5a,Cyp2a5,Sdhb,Pdhx,Glrx5,Akr1c13,Uqcrb,Sdha,Aco2,Ehhadh,Mrpl21,Atp5b,Shmt2,Ndufs1,Agpat2,Scp2,Cpt2,Akr1a1,Ak2,Acads,Hpgd,Got2,Cox7a2,Pigs,Atp5k,Pygl,Hmgcs2,Tufm,Acsf2,Ass1,Hadhb,Atp5c1,Ndufv2,Cox6c,Asl,Cox4i1,Aspa,Ptpmt1
GO:0019752	Carboxylic acid metabolic process	18	843	1.03	1.63	2.67e-11	10090.ENSMUSP00000005685,10090.ENSMUSP00000010007,10090.ENSMUSP00000011058,10090.ENSMUSP00000022062,10090.ENSMUSP00000023116,10090.ENSMUSP00000023559,10090.ENSMUSP00000026470,10090.ENSMUSP00000030340,10090.ENSMUSP00000030345,10090.ENSMUSP00000030455,10090.ENSMUSP00000031524,10090.ENSMUSP00000034026,10090.ENSMUSP00000034097,10090.ENSMUSP00000099453,10090.ENSMUSP00000099904,10090.ENSMUSP00000110434…	Cyp2a5,Sdhb,Pdhx,Sdha,Aco2,Ehhadh,Shmt2,Scp2,Cpt2,Akr1a1,Acads,Hpgd,Got2,Acsf2,Ass1,Hadhb,Asl,Aspa
GO:0019646	Aerobic electron transport chain	9	65	1.84	3.2	3.25e-11	10090.ENSMUSP00000000090,10090.ENSMUSP00000010007,10090.ENSMUSP00000021993,10090.ENSMUSP00000022062,10090.ENSMUSP00000027111,10090.ENSMUSP00000034881,10090.ENSMUSP00000121557,10090.ENSMUSP00000123609,10090.ENSMUSP00000138019	Cox5a,Sdhb,Uqcrb,Sdha,Ndufs1,Cox7a2,Ndufv2,Cox6c,Cox4i1
GO:0042775	Mitochondrial ATP synthesis coupled electron transport	9	73	1.79	3.06	6.68e-11	10090.ENSMUSP00000000090,10090.ENSMUSP00000010007,10090.ENSMUSP00000021993,10090.ENSMUSP00000022062,10090.ENSMUSP00000027111,10090.ENSMUSP00000034881,10090.ENSMUSP00000121557,10090.ENSMUSP00000123609,10090.ENSMUSP00000138019	Cox5a,Sdhb,Uqcrb,Sdha,Ndufs1,Cox7a2,Ndufv2,Cox6c,Cox4i1
GO:0019637	Organophosphate metabolic process	17	888	0.98	1.45	6.2e-10	10090.ENSMUSP00000010007,10090.ENSMUSP00000011058,10090.ENSMUSP00000022062,10090.ENSMUSP00000023559,10090.ENSMUSP00000026459,10090.ENSMUSP00000027111,10090.ENSMUSP00000028286,10090.ENSMUSP00000030340,10090.ENSMUSP00000030455,10090.ENSMUSP00000030583,10090.ENSMUSP00000044871,10090.ENSMUSP00000051222,10090.ENSMUSP00000071231,10090.ENSMUSP00000088249,10090.ENSMUSP00000110547,10090.ENSMUSP00000121557…	Sdhb,Pdhx,Sdha,Ehhadh,Atp5b,Ndufs1,Agpat2,Scp2,Akr1a1,Ak2,Pigs,Atp5k,Pygl,Hmgcs2,Atp5c1,Ndufv2,Ptpmt1
GO:0072522	Purine-containing compound biosynthetic process	10	202	1.39	2.04	9.14e-09	10090.ENSMUSP00000010007,10090.ENSMUSP00000011058,10090.ENSMUSP00000022062,10090.ENSMUSP00000026459,10090.ENSMUSP00000026470,10090.ENSMUSP00000027111,10090.ENSMUSP00000030583,10090.ENSMUSP00000051222,10090.ENSMUSP00000110547,10090.ENSMUSP00000121557	Sdhb,Pdhx,Sdha,Atp5b,Shmt2,Ndufs1,Ak2,Atp5k,Atp5c1,Ndufv2
GO:0046390	Ribose phosphate biosynthetic process	10	209	1.38	2	1.2e-08	10090.ENSMUSP00000010007,10090.ENSMUSP00000011058,10090.ENSMUSP00000022062,10090.ENSMUSP00000026459,10090.ENSMUSP00000027111,10090.ENSMUSP00000030583,10090.ENSMUSP00000051222,10090.ENSMUSP00000071231,10090.ENSMUSP00000110547,10090.ENSMUSP00000121557	Sdhb,Pdhx,Sdha,Atp5b,Ndufs1,Ak2,Atp5k,Pygl,Atp5c1,Ndufv2
GO:0019693	Ribose phosphate metabolic process	12	422	1.15	1.6	2.85e-08	10090.ENSMUSP00000010007,10090.ENSMUSP00000011058,10090.ENSMUSP00000022062,10090.ENSMUSP00000023559,10090.ENSMUSP00000026459,10090.ENSMUSP00000027111,10090.ENSMUSP00000030583,10090.ENSMUSP00000051222,10090.ENSMUSP00000071231,10090.ENSMUSP00000088249,10090.ENSMUSP00000110547,10090.ENSMUSP00000121557	Sdhb,Pdhx,Sdha,Ehhadh,Atp5b,Ndufs1,Ak2,Atp5k,Pygl,Hmgcs2,Atp5c1,Ndufv2
GO:0072521	Purine-containing compound metabolic process	12	429	1.14	1.58	3.28e-08	10090.ENSMUSP00000010007,10090.ENSMUSP00000011058,10090.ENSMUSP00000022062,10090.ENSMUSP00000023559,10090.ENSMUSP00000026459,10090.ENSMUSP00000026470,10090.ENSMUSP00000027111,10090.ENSMUSP00000030583,10090.ENSMUSP00000051222,10090.ENSMUSP00000088249,10090.ENSMUSP00000110547,10090.ENSMUSP00000121557	Sdhb,Pdhx,Sdha,Ehhadh,Atp5b,Shmt2,Ndufs1,Ak2,Atp5k,Hmgcs2,Atp5c1,Ndufv2
GO:0042776	Proton motive force-driven mitochondrial ATP synthesis	7	62	1.75	2.28	5.45e-08	10090.ENSMUSP00000010007,10090.ENSMUSP00000022062,10090.ENSMUSP00000026459,10090.ENSMUSP00000027111,10090.ENSMUSP00000051222,10090.ENSMUSP00000110547,10090.ENSMUSP00000121557	Sdhb,Sdha,Atp5b,Ndufs1,Atp5k,Atp5c1,Ndufv2
GO:0009152	Purine ribonucleotide biosynthetic process	9	185	1.38	1.85	9.76e-08	10090.ENSMUSP00000010007,10090.ENSMUSP00000011058,10090.ENSMUSP00000022062,10090.ENSMUSP00000026459,10090.ENSMUSP00000027111,10090.ENSMUSP00000030583,10090.ENSMUSP00000051222,10090.ENSMUSP00000110547,10090.ENSMUSP00000121557	Sdhb,Pdhx,Sdha,Atp5b,Ndufs1,Ak2,Atp5k,Atp5c1,Ndufv2
GO:1901576	Organic substance biosynthetic process	22	2392	0.66	0.82	9.76e-08	10090.ENSMUSP00000010007,10090.ENSMUSP00000011058,10090.ENSMUSP00000022062,10090.ENSMUSP00000025745,10090.ENSMUSP00000026459,10090.ENSMUSP00000026470,10090.ENSMUSP00000027111,10090.ENSMUSP00000028286,10090.ENSMUSP00000030340,10090.ENSMUSP00000030455,10090.ENSMUSP00000030583,10090.ENSMUSP00000034097,10090.ENSMUSP00000044871,10090.ENSMUSP00000051222,10090.ENSMUSP00000071231,10090.ENSMUSP00000088249…	Sdhb,Pdhx,Sdha,Mrpl21,Atp5b,Shmt2,Ndufs1,Agpat2,Scp2,Akr1a1,Ak2,Got2,Pigs,Atp5k,Pygl,Hmgcs2,Tufm,Ass1,Atp5c1,Ndufv2,Asl,Ptpmt1
GO:0009150	Purine ribonucleotide metabolic process	11	390	1.15	1.5	1.59e-07	10090.ENSMUSP00000010007,10090.ENSMUSP00000011058,10090.ENSMUSP00000022062,10090.ENSMUSP00000023559,10090.ENSMUSP00000026459,10090.ENSMUSP00000027111,10090.ENSMUSP00000030583,10090.ENSMUSP00000051222,10090.ENSMUSP00000088249,10090.ENSMUSP00000110547,10090.ENSMUSP00000121557	Sdhb,Pdhx,Sdha,Ehhadh,Atp5b,Ndufs1,Ak2,Atp5k,Hmgcs2,Atp5c1,Ndufv2
GO:0071704	Organic substance metabolic process	36	7673	0.37	0.49	1.59e-07	10090.ENSMUSP00000002735,10090.ENSMUSP00000005685,10090.ENSMUSP00000010007,10090.ENSMUSP00000011058,10090.ENSMUSP00000021522,10090.ENSMUSP00000021634,10090.ENSMUSP00000022062,10090.ENSMUSP00000023116,10090.ENSMUSP00000023559,10090.ENSMUSP00000025745,10090.ENSMUSP00000026459,10090.ENSMUSP00000026470,10090.ENSMUSP00000027111,10090.ENSMUSP00000028286,10090.ENSMUSP00000030340,10090.ENSMUSP00000030345…	Clpp,Cyp2a5,Sdhb,Pdhx,Glrx5,Akr1c13,Sdha,Aco2,Ehhadh,Mrpl21,Atp5b,Shmt2,Ndufs1,Agpat2,Scp2,Cpt2,Akr1a1,Ak2,Acads,Hpgd,Got2,Lap3,Pigs,Atp5k,Pygl,Hmgcs2,Tufm,Acsf2,Ass1,Hadhb,Atp5c1,Ndufv2,Asl,Aspa,Pglyrp2,Ptpmt1
GO:1901135	Carbohydrate derivative metabolic process	15	985	0.88	1.1	2.27e-07	10090.ENSMUSP00000010007,10090.ENSMUSP00000011058,10090.ENSMUSP00000022062,10090.ENSMUSP00000023559,10090.ENSMUSP00000026459,10090.ENSMUSP00000027111,10090.ENSMUSP00000030455,10090.ENSMUSP00000030583,10090.ENSMUSP00000044871,10090.ENSMUSP00000051222,10090.ENSMUSP00000071231,10090.ENSMUSP00000088249,10090.ENSMUSP00000110547,10090.ENSMUSP00000121557,10090.ENSMUSP00000158365	Sdhb,Pdhx,Sdha,Ehhadh,Atp5b,Ndufs1,Akr1a1,Ak2,Pigs,Atp5k,Pygl,Hmgcs2,Atp5c1,Ndufv2,Pglyrp2
GO:0044249	Cellular biosynthetic process	21	2297	0.66	0.8	2.49e-07	10090.ENSMUSP00000010007,10090.ENSMUSP00000011058,10090.ENSMUSP00000022062,10090.ENSMUSP00000025745,10090.ENSMUSP00000026459,10090.ENSMUSP00000026470,10090.ENSMUSP00000027111,10090.ENSMUSP00000028286,10090.ENSMUSP00000030340,10090.ENSMUSP00000030455,10090.ENSMUSP00000030583,10090.ENSMUSP00000034097,10090.ENSMUSP00000044871,10090.ENSMUSP00000051222,10090.ENSMUSP00000088249,10090.ENSMUSP00000095656…	Sdhb,Pdhx,Sdha,Mrpl21,Atp5b,Shmt2,Ndufs1,Agpat2,Scp2,Akr1a1,Ak2,Got2,Pigs,Atp5k,Hmgcs2,Tufm,Ass1,Atp5c1,Ndufv2,Asl,Ptpmt1
GO:0055086	Nucleobase-containing small molecule metabolic process	12	550	1.03	1.31	3.13e-07	10090.ENSMUSP00000010007,10090.ENSMUSP00000011058,10090.ENSMUSP00000022062,10090.ENSMUSP00000023559,10090.ENSMUSP00000026459,10090.ENSMUSP00000026470,10090.ENSMUSP00000027111,10090.ENSMUSP00000030583,10090.ENSMUSP00000051222,10090.ENSMUSP00000088249,10090.ENSMUSP00000110547,10090.ENSMUSP00000121557	Sdhb,Pdhx,Sdha,Ehhadh,Atp5b,Shmt2,Ndufs1,Ak2,Atp5k,Hmgcs2,Atp5c1,Ndufv2
GO:1901137	Carbohydrate derivative biosynthetic process	12	580	1.01	1.25	5.49e-07	10090.ENSMUSP00000010007,10090.ENSMUSP00000011058,10090.ENSMUSP00000022062,10090.ENSMUSP00000026459,10090.ENSMUSP00000027111,10090.ENSMUSP00000030455,10090.ENSMUSP00000030583,10090.ENSMUSP00000044871,10090.ENSMUSP00000051222,10090.ENSMUSP00000071231,10090.ENSMUSP00000110547,10090.ENSMUSP00000121557	Sdhb,Pdhx,Sdha,Atp5b,Ndufs1,Akr1a1,Ak2,Pigs,Atp5k,Pygl,Atp5c1,Ndufv2
GO:0046034	ATP metabolic process	8	165	1.38	1.68	6.97e-07	10090.ENSMUSP00000010007,10090.ENSMUSP00000022062,10090.ENSMUSP00000026459,10090.ENSMUSP00000027111,10090.ENSMUSP00000030583,10090.ENSMUSP00000051222,10090.ENSMUSP00000110547,10090.ENSMUSP00000121557	Sdhb,Sdha,Atp5b,Ndufs1,Ak2,Atp5k,Atp5c1,Ndufv2
GO:1901566	Organonitrogen compound biosynthetic process	16	1293	0.79	0.94	7.82e-07	10090.ENSMUSP00000010007,10090.ENSMUSP00000011058,10090.ENSMUSP00000022062,10090.ENSMUSP00000025745,10090.ENSMUSP00000026459,10090.ENSMUSP00000026470,10090.ENSMUSP00000027111,10090.ENSMUSP00000030583,10090.ENSMUSP00000034097,10090.ENSMUSP00000044871,10090.ENSMUSP00000051222,10090.ENSMUSP00000095656,10090.ENSMUSP00000099904,10090.ENSMUSP00000110547,10090.ENSMUSP00000121557,10090.ENSMUSP00000124579	Sdhb,Pdhx,Sdha,Mrpl21,Atp5b,Shmt2,Ndufs1,Ak2,Got2,Pigs,Atp5k,Tufm,Ass1,Atp5c1,Ndufv2,Asl
GO:0044238	Primary metabolic process	34	7247	0.37	0.48	9.42e-07	10090.ENSMUSP00000002735,10090.ENSMUSP00000005685,10090.ENSMUSP00000010007,10090.ENSMUSP00000011058,10090.ENSMUSP00000021522,10090.ENSMUSP00000021634,10090.ENSMUSP00000022062,10090.ENSMUSP00000023116,10090.ENSMUSP00000023559,10090.ENSMUSP00000025745,10090.ENSMUSP00000026459,10090.ENSMUSP00000026470,10090.ENSMUSP00000027111,10090.ENSMUSP00000028286,10090.ENSMUSP00000030340,10090.ENSMUSP00000030345…	Clpp,Cyp2a5,Sdhb,Pdhx,Glrx5,Akr1c13,Sdha,Aco2,Ehhadh,Mrpl21,Atp5b,Shmt2,Ndufs1,Agpat2,Scp2,Cpt2,Akr1a1,Ak2,Acads,Hpgd,Got2,Lap3,Pigs,Atp5k,Pygl,Hmgcs2,Tufm,Acsf2,Ass1,Hadhb,Atp5c1,Ndufv2,Asl,Ptpmt1
GO:0032787	Monocarboxylic acid metabolic process	11	559	0.99	1.13	3.58e-06	10090.ENSMUSP00000005685,10090.ENSMUSP00000011058,10090.ENSMUSP00000023559,10090.ENSMUSP00000030340,10090.ENSMUSP00000030345,10090.ENSMUSP00000030455,10090.ENSMUSP00000031524,10090.ENSMUSP00000034026,10090.ENSMUSP00000099453,10090.ENSMUSP00000110434,10090.ENSMUSP00000139318	Cyp2a5,Pdhx,Ehhadh,Scp2,Cpt2,Akr1a1,Acads,Hpgd,Acsf2,Hadhb,Aspa
GO:0006629	Lipid metabolic process	15	1261	0.77	0.88	3.83e-06	10090.ENSMUSP00000005685,10090.ENSMUSP00000021634,10090.ENSMUSP00000023559,10090.ENSMUSP00000026459,10090.ENSMUSP00000028286,10090.ENSMUSP00000030340,10090.ENSMUSP00000030345,10090.ENSMUSP00000030455,10090.ENSMUSP00000031524,10090.ENSMUSP00000034026,10090.ENSMUSP00000044871,10090.ENSMUSP00000088249,10090.ENSMUSP00000099453,10090.ENSMUSP00000110434,10090.ENSMUSP00000159164	Cyp2a5,Akr1c13,Ehhadh,Atp5b,Agpat2,Scp2,Cpt2,Akr1a1,Acads,Hpgd,Pigs,Hmgcs2,Acsf2,Hadhb,Ptpmt1
GO:0046395	Carboxylic acid catabolic process	8	231	1.24	1.35	6.43e-06	10090.ENSMUSP00000023559,10090.ENSMUSP00000026470,10090.ENSMUSP00000030340,10090.ENSMUSP00000030345,10090.ENSMUSP00000030455,10090.ENSMUSP00000031524,10090.ENSMUSP00000034097,10090.ENSMUSP00000110434	Ehhadh,Shmt2,Scp2,Cpt2,Akr1a1,Acads,Got2,Hadhb
GO:0043648	Dicarboxylic acid metabolic process	6	91	1.51	1.52	1.09e-05	10090.ENSMUSP00000010007,10090.ENSMUSP00000022062,10090.ENSMUSP00000026470,10090.ENSMUSP00000034097,10090.ENSMUSP00000099904,10090.ENSMUSP00000124579	Sdhb,Sdha,Shmt2,Got2,Ass1,Asl
GO:0006796	Phosphate-containing compound metabolic process	17	1863	0.66	0.72	1.36e-05	10090.ENSMUSP00000010007,10090.ENSMUSP00000011058,10090.ENSMUSP00000022062,10090.ENSMUSP00000023559,10090.ENSMUSP00000026459,10090.ENSMUSP00000027111,10090.ENSMUSP00000028286,10090.ENSMUSP00000030340,10090.ENSMUSP00000030455,10090.ENSMUSP00000030583,10090.ENSMUSP00000044871,10090.ENSMUSP00000051222,10090.ENSMUSP00000071231,10090.ENSMUSP00000088249,10090.ENSMUSP00000110547,10090.ENSMUSP00000121557…	Sdhb,Pdhx,Sdha,Ehhadh,Atp5b,Ndufs1,Agpat2,Scp2,Akr1a1,Ak2,Pigs,Atp5k,Pygl,Hmgcs2,Atp5c1,Ndufv2,Ptpmt1
GO:1901362	Organic cyclic compound biosynthetic process	13	1081	0.78	0.81	3.59e-05	10090.ENSMUSP00000010007,10090.ENSMUSP00000011058,10090.ENSMUSP00000022062,10090.ENSMUSP00000026459,10090.ENSMUSP00000026470,10090.ENSMUSP00000027111,10090.ENSMUSP00000030340,10090.ENSMUSP00000030455,10090.ENSMUSP00000030583,10090.ENSMUSP00000051222,10090.ENSMUSP00000088249,10090.ENSMUSP00000110547,10090.ENSMUSP00000121557	Sdhb,Pdhx,Sdha,Atp5b,Shmt2,Ndufs1,Scp2,Akr1a1,Ak2,Atp5k,Hmgcs2,Atp5c1,Ndufv2
GO:0006123	Mitochondrial electron transport, cytochrome c to oxygen	4	22	1.96	1.49	5.26e-05	10090.ENSMUSP00000000090,10090.ENSMUSP00000034881,10090.ENSMUSP00000123609,10090.ENSMUSP00000138019	Cox5a,Cox7a2,Cox6c,Cox4i1
GO:0072329	Monocarboxylic acid catabolic process	6	124	1.38	1.26	5.77e-05	10090.ENSMUSP00000023559,10090.ENSMUSP00000030340,10090.ENSMUSP00000030345,10090.ENSMUSP00000030455,10090.ENSMUSP00000031524,10090.ENSMUSP00000110434	Ehhadh,Scp2,Cpt2,Akr1a1,Acads,Hadhb
GO:0006635	Fatty acid beta-oxidation	5	65	1.58	1.33	7.07e-05	10090.ENSMUSP00000023559,10090.ENSMUSP00000030340,10090.ENSMUSP00000030345,10090.ENSMUSP00000031524,10090.ENSMUSP00000110434	Ehhadh,Scp2,Cpt2,Acads,Hadhb
GO:0044255	Cellular lipid metabolic process	12	954	0.8	0.8	7.11e-05	10090.ENSMUSP00000005685,10090.ENSMUSP00000023559,10090.ENSMUSP00000028286,10090.ENSMUSP00000030340,10090.ENSMUSP00000030345,10090.ENSMUSP00000031524,10090.ENSMUSP00000034026,10090.ENSMUSP00000044871,10090.ENSMUSP00000088249,10090.ENSMUSP00000099453,10090.ENSMUSP00000110434,10090.ENSMUSP00000159164	Cyp2a5,Ehhadh,Agpat2,Scp2,Cpt2,Acads,Hpgd,Pigs,Hmgcs2,Acsf2,Hadhb,Ptpmt1
GO:0044271	Cellular nitrogen compound biosynthetic process	14	1452	0.68	0.67	0.00014	10090.ENSMUSP00000010007,10090.ENSMUSP00000011058,10090.ENSMUSP00000022062,10090.ENSMUSP00000025745,10090.ENSMUSP00000026459,10090.ENSMUSP00000026470,10090.ENSMUSP00000027111,10090.ENSMUSP00000030583,10090.ENSMUSP00000051222,10090.ENSMUSP00000095656,10090.ENSMUSP00000099904,10090.ENSMUSP00000110547,10090.ENSMUSP00000121557,10090.ENSMUSP00000124579	Sdhb,Pdhx,Sdha,Mrpl21,Atp5b,Shmt2,Ndufs1,Ak2,Atp5k,Tufm,Ass1,Atp5c1,Ndufv2,Asl
GO:0006631	Fatty acid metabolic process	8	385	1.01	0.9	0.00024	10090.ENSMUSP00000005685,10090.ENSMUSP00000023559,10090.ENSMUSP00000030340,10090.ENSMUSP00000030345,10090.ENSMUSP00000031524,10090.ENSMUSP00000034026,10090.ENSMUSP00000099453,10090.ENSMUSP00000110434	Cyp2a5,Ehhadh,Scp2,Cpt2,Acads,Hpgd,Acsf2,Hadhb
GO:1901564	Organonitrogen compound metabolic process	25	5039	0.39	0.43	0.00034	10090.ENSMUSP00000002735,10090.ENSMUSP00000005685,10090.ENSMUSP00000010007,10090.ENSMUSP00000011058,10090.ENSMUSP00000021522,10090.ENSMUSP00000022062,10090.ENSMUSP00000023559,10090.ENSMUSP00000025745,10090.ENSMUSP00000026459,10090.ENSMUSP00000026470,10090.ENSMUSP00000027111,10090.ENSMUSP00000030345,10090.ENSMUSP00000030583,10090.ENSMUSP00000034097,10090.ENSMUSP00000040222,10090.ENSMUSP00000044871…	Clpp,Cyp2a5,Sdhb,Pdhx,Glrx5,Sdha,Ehhadh,Mrpl21,Atp5b,Shmt2,Ndufs1,Cpt2,Ak2,Got2,Lap3,Pigs,Atp5k,Hmgcs2,Tufm,Ass1,Atp5c1,Ndufv2,Asl,Pglyrp2,Ptpmt1
GO:0018130	Heterocycle biosynthetic process	11	933	0.77	0.69	0.00041	10090.ENSMUSP00000010007,10090.ENSMUSP00000011058,10090.ENSMUSP00000022062,10090.ENSMUSP00000026459,10090.ENSMUSP00000026470,10090.ENSMUSP00000027111,10090.ENSMUSP00000030455,10090.ENSMUSP00000030583,10090.ENSMUSP00000051222,10090.ENSMUSP00000110547,10090.ENSMUSP00000121557	Sdhb,Pdhx,Sdha,Atp5b,Shmt2,Ndufs1,Akr1a1,Ak2,Atp5k,Atp5c1,Ndufv2
GO:0072350	Tricarboxylic acid metabolic process	3	17	1.94	0.97	0.0018	10090.ENSMUSP00000023116,10090.ENSMUSP00000099904,10090.ENSMUSP00000124579	Aco2,Ass1,Asl
GO:1901607	Alpha-amino acid biosynthetic process	4	61	1.51	0.91	0.0018	10090.ENSMUSP00000026470,10090.ENSMUSP00000034097,10090.ENSMUSP00000099904,10090.ENSMUSP00000124579	Shmt2,Got2,Ass1,Asl
GO:0000053	Argininosuccinate metabolic process	2	2	2.7	0.86	0.0047	10090.ENSMUSP00000099904,10090.ENSMUSP00000124579	Ass1,Asl
GO:0044283	Small molecule biosynthetic process	7	444	0.89	0.59	0.0059	10090.ENSMUSP00000026470,10090.ENSMUSP00000030340,10090.ENSMUSP00000030455,10090.ENSMUSP00000034097,10090.ENSMUSP00000088249,10090.ENSMUSP00000099904,10090.ENSMUSP00000124579	Shmt2,Scp2,Akr1a1,Got2,Hmgcs2,Ass1,Asl
GO:0006099	Tricarboxylic acid cycle	3	33	1.65	0.7	0.0099	10090.ENSMUSP00000010007,10090.ENSMUSP00000022062,10090.ENSMUSP00000023116	Sdhb,Sdha,Aco2
GO:0006526	Arginine biosynthetic process	2	4	2.39	0.72	0.011	10090.ENSMUSP00000099904,10090.ENSMUSP00000124579	Ass1,Asl
GO:1901360	Organic cyclic compound metabolic process	17	3110	0.43	0.36	0.011	10090.ENSMUSP00000005685,10090.ENSMUSP00000010007,10090.ENSMUSP00000011058,10090.ENSMUSP00000021634,10090.ENSMUSP00000022062,10090.ENSMUSP00000023559,10090.ENSMUSP00000026459,10090.ENSMUSP00000026470,10090.ENSMUSP00000027111,10090.ENSMUSP00000030340,10090.ENSMUSP00000030455,10090.ENSMUSP00000030583,10090.ENSMUSP00000034097,10090.ENSMUSP00000051222,10090.ENSMUSP00000088249,10090.ENSMUSP00000110547…	Cyp2a5,Sdhb,Pdhx,Akr1c13,Sdha,Ehhadh,Atp5b,Shmt2,Ndufs1,Scp2,Akr1a1,Ak2,Got2,Atp5k,Hmgcs2,Atp5c1,Ndufv2
GO:0006807	Nitrogen compound metabolic process	26	6657	0.29	0.29	0.0147	10090.ENSMUSP00000002735,10090.ENSMUSP00000005685,10090.ENSMUSP00000010007,10090.ENSMUSP00000011058,10090.ENSMUSP00000021522,10090.ENSMUSP00000022062,10090.ENSMUSP00000023559,10090.ENSMUSP00000025745,10090.ENSMUSP00000026459,10090.ENSMUSP00000026470,10090.ENSMUSP00000027111,10090.ENSMUSP00000030345,10090.ENSMUSP00000030455,10090.ENSMUSP00000030583,10090.ENSMUSP00000034097,10090.ENSMUSP00000040222…	Clpp,Cyp2a5,Sdhb,Pdhx,Glrx5,Sdha,Ehhadh,Mrpl21,Atp5b,Shmt2,Ndufs1,Cpt2,Akr1a1,Ak2,Got2,Lap3,Pigs,Atp5k,Hmgcs2,Tufm,Ass1,Atp5c1,Ndufv2,Asl,Pglyrp2,Ptpmt1
GO:0006121	Mitochondrial electron transport, succinate to ubiquinone	2	5	2.3	0.67	0.0148	10090.ENSMUSP00000010007,10090.ENSMUSP00000022062	Sdhb,Sdha
GO:0006105	Succinate metabolic process	2	6	2.22	0.62	0.0196	10090.ENSMUSP00000010007,10090.ENSMUSP00000022062	Sdhb,Sdha
GO:0006531	Aspartate metabolic process	2	7	2.15	0.59	0.0248	10090.ENSMUSP00000034097,10090.ENSMUSP00000099904	Got2,Ass1
GO:0046394	Carboxylic acid biosynthetic process	5	249	1	0.48	0.0265	10090.ENSMUSP00000026470,10090.ENSMUSP00000030455,10090.ENSMUSP00000034097,10090.ENSMUSP00000099904,10090.ENSMUSP00000124579	Shmt2,Akr1a1,Got2,Ass1,Asl
GO:0034641	Cellular nitrogen compound metabolic process	17	3393	0.4	0.3	0.0305	10090.ENSMUSP00000010007,10090.ENSMUSP00000011058,10090.ENSMUSP00000022062,10090.ENSMUSP00000023559,10090.ENSMUSP00000025745,10090.ENSMUSP00000026459,10090.ENSMUSP00000026470,10090.ENSMUSP00000027111,10090.ENSMUSP00000030345,10090.ENSMUSP00000030583,10090.ENSMUSP00000051222,10090.ENSMUSP00000088249,10090.ENSMUSP00000095656,10090.ENSMUSP00000099904,10090.ENSMUSP00000110547,10090.ENSMUSP00000121557…	Sdhb,Pdhx,Sdha,Ehhadh,Mrpl21,Atp5b,Shmt2,Ndufs1,Cpt2,Ak2,Atp5k,Hmgcs2,Tufm,Ass1,Atp5c1,Ndufv2,Asl
GO:0043603	Cellular amide metabolic process	8	821	0.68	0.38	0.0365	10090.ENSMUSP00000011058,10090.ENSMUSP00000023559,10090.ENSMUSP00000025745,10090.ENSMUSP00000026470,10090.ENSMUSP00000088249,10090.ENSMUSP00000095656,10090.ENSMUSP00000099904,10090.ENSMUSP00000124579	Pdhx,Ehhadh,Mrpl21,Shmt2,Hmgcs2,Tufm,Ass1,Asl
GO:0000050	Urea cycle	2	10	2	0.5	0.043	10090.ENSMUSP00000099904,10090.ENSMUSP00000124579	Ass1,Asl
GO:0045471	Response to ethanol	4	156	1.1	0.43	0.0481	10090.ENSMUSP00000034026,10090.ENSMUSP00000034097,10090.ENSMUSP00000088249,10090.ENSMUSP00000095656	Hpgd,Got2,Hmgcs2,Tufm
GO:0009064	Glutamine family amino acid metabolic process	3	62	1.38	0.45	0.0486	10090.ENSMUSP00000034097,10090.ENSMUSP00000099904,10090.ENSMUSP00000124579	Got2,Ass1,Asl
GO:0006725	Cellular aromatic compound metabolic process	15	2859	0.42	0.28	0.0491	10090.ENSMUSP00000005685,10090.ENSMUSP00000010007,10090.ENSMUSP00000011058,10090.ENSMUSP00000022062,10090.ENSMUSP00000023559,10090.ENSMUSP00000026459,10090.ENSMUSP00000026470,10090.ENSMUSP00000027111,10090.ENSMUSP00000030455,10090.ENSMUSP00000030583,10090.ENSMUSP00000034097,10090.ENSMUSP00000051222,10090.ENSMUSP00000088249,10090.ENSMUSP00000110547,10090.ENSMUSP00000121557	Cyp2a5,Sdhb,Pdhx,Sdha,Ehhadh,Atp5b,Shmt2,Ndufs1,Akr1a1,Ak2,Got2,Atp5k,Hmgcs2,Atp5c1,Ndufv2

## Sheet: KidneyUp-LungDown_GO
#term ID	term description	observed gene count	background gene count	strength	signal	false discovery rate	matching proteins in your network (IDs)	matching proteins in your network (labels)
GO:0007155	Cell adhesion	9	918	0.93	0.67	0.0036	10090.ENSMUSP00000002979,10090.ENSMUSP00000003061,10090.ENSMUSP00000021603,10090.ENSMUSP00000022340,10090.ENSMUSP00000036304,10090.ENSMUSP00000072773,10090.ENSMUSP00000113527,10090.ENSMUSP00000113556,10090.ENSMUSP00000124119	Lamb1,Bcam,Fbln5,Nid2,Lpp,Postn,Cdh13,Itga3,Cadm1
GO:0030198	Extracellular matrix organization	6	281	1.27	0.84	0.0036	10090.ENSMUSP00000001547,10090.ENSMUSP00000002979,10090.ENSMUSP00000021603,10090.ENSMUSP00000034756,10090.ENSMUSP00000072773,10090.ENSMUSP00000126390	Col1a1,Lamb1,Fbln5,Anxa2,Postn,Serpinh1
GO:0030334	Regulation of cell migration	9	1007	0.89	0.65	0.0036	10090.ENSMUSP00000001547,10090.ENSMUSP00000002979,10090.ENSMUSP00000005077,10090.ENSMUSP00000038838,10090.ENSMUSP00000072773,10090.ENSMUSP00000100924,10090.ENSMUSP00000102034,10090.ENSMUSP00000113527,10090.ENSMUSP00000113556	Col1a1,Lamb1,Hspb1,Lyn,Postn,Dcn,Synpo2,Cdh13,Itga3
GO:0030335	Positive regulation of cell migration	8	595	1.07	0.74	0.0036	10090.ENSMUSP00000001547,10090.ENSMUSP00000002979,10090.ENSMUSP00000005077,10090.ENSMUSP00000038838,10090.ENSMUSP00000072773,10090.ENSMUSP00000102034,10090.ENSMUSP00000113527,10090.ENSMUSP00000113556	Col1a1,Lamb1,Hspb1,Lyn,Postn,Synpo2,Cdh13,Itga3
GO:0060348	Bone development	5	244	1.25	0.7	0.0108	10090.ENSMUSP00000001547,10090.ENSMUSP00000021603,10090.ENSMUSP00000034756,10090.ENSMUSP00000124119,10090.ENSMUSP00000126390	Col1a1,Fbln5,Anxa2,Cadm1,Serpinh1
GO:0099555	Trans-synaptic signaling by nitric oxide, modulating synaptic transmission	2	2	2.94	0.85	0.0108	10090.ENSMUSP00000029635,10090.ENSMUSP00000142138	Gucy1b1,Gucy1a1
GO:0007162	Negative regulation of cell adhesion	5	325	1.13	0.54	0.0285	10090.ENSMUSP00000001547,10090.ENSMUSP00000002979,10090.ENSMUSP00000005077,10090.ENSMUSP00000072773,10090.ENSMUSP00000113527	Col1a1,Lamb1,Hspb1,Postn,Cdh13
GO:0030155	Regulation of cell adhesion	7	829	0.87	0.47	0.0285	10090.ENSMUSP00000001547,10090.ENSMUSP00000002979,10090.ENSMUSP00000005077,10090.ENSMUSP00000038838,10090.ENSMUSP00000072773,10090.ENSMUSP00000113527,10090.ENSMUSP00000113556	Col1a1,Lamb1,Hspb1,Lyn,Postn,Cdh13,Itga3
GO:0030199	Collagen fibril organization	3	54	1.69	0.62	0.0309	10090.ENSMUSP00000001547,10090.ENSMUSP00000034756,10090.ENSMUSP00000126390	Col1a1,Anxa2,Serpinh1
GO:0051239	Regulation of multicellular organismal process	12	3060	0.53	0.33	0.04	10090.ENSMUSP00000001547,10090.ENSMUSP00000005077,10090.ENSMUSP00000021603,10090.ENSMUSP00000034756,10090.ENSMUSP00000038838,10090.ENSMUSP00000049457,10090.ENSMUSP00000059749,10090.ENSMUSP00000072773,10090.ENSMUSP00000100924,10090.ENSMUSP00000113556,10090.ENSMUSP00000124119,10090.ENSMUSP00000142138	Col1a1,Hspb1,Fbln5,Anxa2,Lyn,Cacna2d1,Rbp1,Postn,Dcn,Itga3,Cadm1,Gucy1a1
GO:0007266	Rho protein signal transduction	3	65	1.61	0.54	0.0476	10090.ENSMUSP00000113527,10090.ENSMUSP00000113556,10090.ENSMUSP00000126598	Cdh13,Itga3,Arhgef12
GO:0032964	Collagen biosynthetic process	2	9	2.29	0.56	0.0494	10090.ENSMUSP00000001547,10090.ENSMUSP00000126390	Col1a1,Serpinh1

## Sheet: SpleenDown-KidneyUp_GO
#term ID	term description	observed gene count	background gene count	strength	signal	false discovery rate	matching proteins in your network (IDs)	matching proteins in your network (labels)
GO:0008380	RNA splicing	45	364	0.95	2.88	1.82e-23	10090.ENSMUSP00000002198,10090.ENSMUSP00000004200,10090.ENSMUSP00000015892,10090.ENSMUSP00000020203,10090.ENSMUSP00000021306,10090.ENSMUSP00000024727,10090.ENSMUSP00000024802,10090.ENSMUSP00000026125,10090.ENSMUSP00000029120,10090.ENSMUSP00000030207,10090.ENSMUSP00000030734,10090.ENSMUSP00000033673,10090.ENSMUSP00000034539,10090.ENSMUSP00000036924,10090.ENSMUSP00000037597,10090.ENSMUSP00000044178…	Sf3a1,Cwc15,Prpf3,Snrpf,Eftud2,Cdc5l,Ppil1,Alyref,Raly,Psip1,Sf3a3,Nono,Dcps,Ccar2,Snrpd2,Lsm3,Lsm7,Sf3b3,Hnrnpu,Ddx17,Lsm8,Srsf7,Thrap3,Tardbp,Snrpn,Puf60,Ptbp3,Sf3b5,Ppih,Prmt1,Srsf5,Hnrnpc,Hnrnpa3,Pqbp1,Hnrnpk,Srsf3,Snrpa1,Lsm6,Hnrnpm,Tra2b,Hnrnpf,Ddx39b,Prpf19,Rbm8a,Tcerg1
GO:0006397	mRNA processing	47	452	0.88	2.54	5.32e-22	10090.ENSMUSP00000002198,10090.ENSMUSP00000004200,10090.ENSMUSP00000009679,10090.ENSMUSP00000015892,10090.ENSMUSP00000020203,10090.ENSMUSP00000021306,10090.ENSMUSP00000024727,10090.ENSMUSP00000024802,10090.ENSMUSP00000026125,10090.ENSMUSP00000029120,10090.ENSMUSP00000029180,10090.ENSMUSP00000030207,10090.ENSMUSP00000030734,10090.ENSMUSP00000033673,10090.ENSMUSP00000034539,10090.ENSMUSP00000036924…	Sf3a1,Cwc15,Rnmt,Prpf3,Snrpf,Eftud2,Cdc5l,Ppil1,Alyref,Raly,Rprd1b,Psip1,Sf3a3,Nono,Dcps,Ccar2,Snrpd2,Lsm3,Lsm7,Sf3b3,Hnrnpu,Ddx17,Lsm8,Khdrbs1,Srsf7,Thrap3,Tardbp,Snrpn,Puf60,Ptbp3,Sf3b5,Ppih,Srsf5,Hnrnpc,Hnrnpa3,Pqbp1,Hnrnpk,Srsf3,Snrpa1,Lsm6,Hnrnpm,Tra2b,Hnrnpf,Ddx39b,Prpf19,Rbm8a,Tcerg1
GO:0016071	mRNA metabolic process	52	613	0.79	2.21	4.41e-21	10090.ENSMUSP00000002198,10090.ENSMUSP00000004200,10090.ENSMUSP00000009679,10090.ENSMUSP00000015892,10090.ENSMUSP00000020203,10090.ENSMUSP00000021306,10090.ENSMUSP00000024727,10090.ENSMUSP00000024802,10090.ENSMUSP00000026125,10090.ENSMUSP00000029120,10090.ENSMUSP00000029180,10090.ENSMUSP00000030207,10090.ENSMUSP00000030734,10090.ENSMUSP00000033673,10090.ENSMUSP00000034539,10090.ENSMUSP00000036924…	Sf3a1,Cwc15,Rnmt,Prpf3,Snrpf,Eftud2,Cdc5l,Ppil1,Alyref,Raly,Rprd1b,Psip1,Sf3a3,Nono,Dcps,Ccar2,Snrpd2,Cnot3,Pcif1,Lsm3,Lsm7,Sf3b3,Hnrnpu,Ddx17,Lsm8,Creb1,Khdrbs1,Srsf7,Thrap3,Tardbp,Snrpn,Puf60,Ptbp3,Sf3b5,Ppih,Srsf5,Hnrnpc,Hnrnpa3,Pqbp1,Hnrnpk,Srsf3,Snrpa1,Lsm6,Hnrnpm,Tra2b,Hnrnpf,Ssb,Hnrnpd,Ddx39b,Prpf19,Rbm8a,Tcerg1
GO:0030029	Actin filament-based process	49	611	0.76	2.04	8.33e-19	10090.ENSMUSP00000000137,10090.ENSMUSP00000001226,10090.ENSMUSP00000004784,10090.ENSMUSP00000005234,10090.ENSMUSP00000008893,10090.ENSMUSP00000016771,10090.ENSMUSP00000020769,10090.ENSMUSP00000021090,10090.ENSMUSP00000021091,10090.ENSMUSP00000021689,10090.ENSMUSP00000023531,10090.ENSMUSP00000024047,10090.ENSMUSP00000024709,10090.ENSMUSP00000030518,10090.ENSMUSP00000032561,10090.ENSMUSP00000033325…	Actr2,Sh3bp1,Cnn2,Wdr1,Coro1b,Myh9,Dbnl,Grb2,Pafah1b1,Evl,Hcls1,Twf2,Cd2ap,Capzb,Vasp,Swap70,Brk1,Sun2,Coro7,Epb41l2,Marcksl1,Tmod3,Plec,Wasf2,Arpc1b,Marcks,Arpc3,Cap1,Coro1a,Arhgap17,Prkar1a,Capza1,Rhog,Gmfg,Ran,Pdcd6ip,Tmsb4x,Sh3kbp1,Arpc2,Tmsb10,Capg,Arpc4,Pdlim2,Lcp1,Sirpa,Sorbs2,Actr3,Camk2d,Specc1
GO:0006396	RNA processing	56	828	0.69	1.83	9.89e-19	10090.ENSMUSP00000002198,10090.ENSMUSP00000004200,10090.ENSMUSP00000009679,10090.ENSMUSP00000015892,10090.ENSMUSP00000020203,10090.ENSMUSP00000020705,10090.ENSMUSP00000021306,10090.ENSMUSP00000024727,10090.ENSMUSP00000024802,10090.ENSMUSP00000026125,10090.ENSMUSP00000027623,10090.ENSMUSP00000029120,10090.ENSMUSP00000029142,10090.ENSMUSP00000029180,10090.ENSMUSP00000030207,10090.ENSMUSP00000030734…	Sf3a1,Cwc15,Rnmt,Prpf3,Snrpf,Pes1,Eftud2,Cdc5l,Ppil1,Alyref,Tsn,Raly,Eif6,Rprd1b,Psip1,Sf3a3,Thumpd1,Nono,Dcps,Ccar2,Snrpd2,Lsm3,Lsm7,Sf3b3,Hnrnpu,Ddx17,Lsm8,Khdrbs1,Srsf7,Thrap3,Tardbp,Snrpn,Puf60,Ptbp3,Sf3b5,Ppih,Prmt1,Srsf5,Hnrnpc,Hnrnpa3,Pin4,Pqbp1,Hnrnpk,Pa2g4,Srsf3,Snrpa1,Lsm6,Hnrnpm,Tra2b,Hnrnpf,Ssb,Ddx39b,Prpf19,Rbm8a,Hnrnpul1,Tcerg1
GO:0030036	Actin cytoskeleton organization	46	555	0.78	2.05	3.59e-18	10090.ENSMUSP00000000137,10090.ENSMUSP00000001226,10090.ENSMUSP00000004784,10090.ENSMUSP00000005234,10090.ENSMUSP00000008893,10090.ENSMUSP00000016771,10090.ENSMUSP00000020769,10090.ENSMUSP00000021090,10090.ENSMUSP00000021091,10090.ENSMUSP00000021689,10090.ENSMUSP00000023531,10090.ENSMUSP00000024047,10090.ENSMUSP00000024709,10090.ENSMUSP00000030518,10090.ENSMUSP00000032561,10090.ENSMUSP00000033325…	Actr2,Sh3bp1,Cnn2,Wdr1,Coro1b,Myh9,Dbnl,Grb2,Pafah1b1,Evl,Hcls1,Twf2,Cd2ap,Capzb,Vasp,Swap70,Brk1,Coro7,Epb41l2,Marcksl1,Tmod3,Plec,Wasf2,Arpc1b,Marcks,Arpc3,Cap1,Coro1a,Arhgap17,Prkar1a,Capza1,Rhog,Ran,Pdcd6ip,Tmsb4x,Sh3kbp1,Arpc2,Tmsb10,Capg,Arpc4,Pdlim2,Lcp1,Sirpa,Sorbs2,Actr3,Specc1
GO:0000398	mRNA splicing, via spliceosome	32	231	1	2.64	7.24e-18	10090.ENSMUSP00000002198,10090.ENSMUSP00000004200,10090.ENSMUSP00000015892,10090.ENSMUSP00000020203,10090.ENSMUSP00000021306,10090.ENSMUSP00000024727,10090.ENSMUSP00000024802,10090.ENSMUSP00000030207,10090.ENSMUSP00000030734,10090.ENSMUSP00000034539,10090.ENSMUSP00000037597,10090.ENSMUSP00000044178,10090.ENSMUSP00000044993,10090.ENSMUSP00000045073,10090.ENSMUSP00000055535,10090.ENSMUSP00000057238…	Sf3a1,Cwc15,Prpf3,Snrpf,Eftud2,Cdc5l,Ppil1,Psip1,Sf3a3,Dcps,Snrpd2,Lsm3,Lsm7,Sf3b3,Ddx17,Lsm8,Srsf7,Snrpn,Puf60,Sf3b5,Srsf5,Hnrnpc,Hnrnpa3,Pqbp1,Srsf3,Snrpa1,Lsm6,Hnrnpm,Tra2b,Ddx39b,Prpf19,Rbm8a
GO:0071840	Cellular component organization or biogenesis	154	5681	0.29	0.92	4.08e-17	10090.ENSMUSP00000000137,10090.ENSMUSP00000001226,10090.ENSMUSP00000001479,10090.ENSMUSP00000002198,10090.ENSMUSP00000004206,10090.ENSMUSP00000004784,10090.ENSMUSP00000005066,10090.ENSMUSP00000005218,10090.ENSMUSP00000005234,10090.ENSMUSP00000005705,10090.ENSMUSP00000006912,10090.ENSMUSP00000007708,10090.ENSMUSP00000008893,10090.ENSMUSP00000015892,10090.ENSMUSP00000016771,10090.ENSMUSP00000018466…	Actr2,Sh3bp1,Kpnb1,Sf3a1,Eif3g,Cnn2,Map2k1,Cd44,Wdr1,Trim28,Pip4k2a,Ppp2r1a,Coro1b,Prpf3,Myh9,Tomm34,Ywhah,Plin3,Rab32,Snrpf,Pes1,Dbnl,Grb2,Pafah1b1,Nemf,Evl,Dek,Hexb,Sub1,Ywhaz,Pak2,Hcls1,Twf2,Cd2ap,Tapbp,Tap2,Bin1,Lmnb1,Bloc1s1,Parp1,Mapre1,Eif6,Casp6,Psip1,Capzb,Stx12,Sf3a3,Cbx3,Tmem43,Vasp,Bax,Swap70,Rbbp7,Hcfc1,Cotl1,Csk,Map4,Chmp4b,Ccar2,H2-DMa,Snrpd2,Snx2,Stn1,H2-Ab1,Brk1,Rab8b,Apex1,Setd7…
GO:0032970	Regulation of actin filament-based process	40	438	0.82	2.1	4.41e-17	10090.ENSMUSP00000001226,10090.ENSMUSP00000004784,10090.ENSMUSP00000005234,10090.ENSMUSP00000008893,10090.ENSMUSP00000016771,10090.ENSMUSP00000020002,10090.ENSMUSP00000020769,10090.ENSMUSP00000021090,10090.ENSMUSP00000021689,10090.ENSMUSP00000023467,10090.ENSMUSP00000023531,10090.ENSMUSP00000024047,10090.ENSMUSP00000024709,10090.ENSMUSP00000025239,10090.ENSMUSP00000030518,10090.ENSMUSP00000032344…	Sh3bp1,Cnn2,Wdr1,Coro1b,Myh9,Abracl,Dbnl,Grb2,Evl,Pak2,Hcls1,Twf2,Cd2ap,Bin1,Capzb,Arhgdib,Vasp,Swap70,Cotl1,Phpt1,Brk1,Arhgdia,Tmod3,Wasf2,Arpc1b,Arpc3,Coro1a,Synpo2,Arhgap17,Capza1,Rhog,Gmfg,Tmsb4x,Prkcd,Arpc2,Tmsb10,Capg,Arpc4,Iqgap1,Actr3
GO:0016043	Cellular component organization	149	5482	0.29	0.92	2.11e-16	10090.ENSMUSP00000000137,10090.ENSMUSP00000001226,10090.ENSMUSP00000001479,10090.ENSMUSP00000002198,10090.ENSMUSP00000004206,10090.ENSMUSP00000004784,10090.ENSMUSP00000005066,10090.ENSMUSP00000005218,10090.ENSMUSP00000005234,10090.ENSMUSP00000005705,10090.ENSMUSP00000006912,10090.ENSMUSP00000007708,10090.ENSMUSP00000008893,10090.ENSMUSP00000015892,10090.ENSMUSP00000016771,10090.ENSMUSP00000018466…	Actr2,Sh3bp1,Kpnb1,Sf3a1,Eif3g,Cnn2,Map2k1,Cd44,Wdr1,Trim28,Pip4k2a,Ppp2r1a,Coro1b,Prpf3,Myh9,Tomm34,Ywhah,Plin3,Rab32,Snrpf,Pes1,Dbnl,Grb2,Pafah1b1,Nemf,Evl,Dek,Hexb,Sub1,Ywhaz,Pak2,Hcls1,Twf2,Cd2ap,Tapbp,Tap2,Bin1,Lmnb1,Bloc1s1,Parp1,Mapre1,Eif6,Casp6,Psip1,Capzb,Stx12,Sf3a3,Cbx3,Tmem43,Vasp,Bax,Swap70,Rbbp7,Hcfc1,Cotl1,Csk,Map4,Chmp4b,Ccar2,H2-DMa,Snrpd2,Snx2,Stn1,H2-Ab1,Brk1,Rab8b,Apex1,Setd7…
GO:0051493	Regulation of cytoskeleton organization	44	572	0.75	1.87	2.11e-16	10090.ENSMUSP00000001226,10090.ENSMUSP00000005234,10090.ENSMUSP00000008893,10090.ENSMUSP00000020769,10090.ENSMUSP00000021090,10090.ENSMUSP00000021091,10090.ENSMUSP00000021689,10090.ENSMUSP00000023467,10090.ENSMUSP00000023531,10090.ENSMUSP00000024047,10090.ENSMUSP00000024709,10090.ENSMUSP00000025239,10090.ENSMUSP00000028981,10090.ENSMUSP00000030518,10090.ENSMUSP00000032344,10090.ENSMUSP00000032561…	Sh3bp1,Wdr1,Coro1b,Dbnl,Grb2,Pafah1b1,Evl,Pak2,Hcls1,Twf2,Cd2ap,Bin1,Mapre1,Capzb,Arhgdib,Vasp,Swap70,Cotl1,Chmp4b,Phpt1,Brk1,Hnrnpu,Mapk3,Arhgdia,Cdkn1b,Tmod3,Wasf2,Numa1,Arpc1b,Arpc3,Coro1a,Synpo2,Arhgap17,Capza1,Rhog,Gmfg,Tmsb4x,Prkcd,Arpc2,Tmsb10,Capg,Arpc4,Iqgap1,Actr3
GO:0032956	Regulation of actin cytoskeleton organization	37	389	0.84	2.09	2.88e-16	10090.ENSMUSP00000001226,10090.ENSMUSP00000005234,10090.ENSMUSP00000008893,10090.ENSMUSP00000020769,10090.ENSMUSP00000021090,10090.ENSMUSP00000021689,10090.ENSMUSP00000023467,10090.ENSMUSP00000023531,10090.ENSMUSP00000024047,10090.ENSMUSP00000024709,10090.ENSMUSP00000025239,10090.ENSMUSP00000030518,10090.ENSMUSP00000032344,10090.ENSMUSP00000032561,10090.ENSMUSP00000033325,10090.ENSMUSP00000034285…	Sh3bp1,Wdr1,Coro1b,Dbnl,Grb2,Evl,Pak2,Hcls1,Twf2,Cd2ap,Bin1,Capzb,Arhgdib,Vasp,Swap70,Cotl1,Phpt1,Brk1,Arhgdia,Tmod3,Wasf2,Arpc1b,Arpc3,Coro1a,Synpo2,Arhgap17,Capza1,Rhog,Gmfg,Tmsb4x,Prkcd,Arpc2,Tmsb10,Capg,Arpc4,Iqgap1,Actr3
GO:0007015	Actin filament organization	32	276	0.92	2.29	4.16e-16	10090.ENSMUSP00000000137,10090.ENSMUSP00000001226,10090.ENSMUSP00000005234,10090.ENSMUSP00000008893,10090.ENSMUSP00000021689,10090.ENSMUSP00000023531,10090.ENSMUSP00000024047,10090.ENSMUSP00000024709,10090.ENSMUSP00000030518,10090.ENSMUSP00000032561,10090.ENSMUSP00000033325,10090.ENSMUSP00000041644,10090.ENSMUSP00000048489,10090.ENSMUSP00000055637,10090.ENSMUSP00000072087,10090.ENSMUSP00000073124…	Actr2,Sh3bp1,Wdr1,Coro1b,Evl,Hcls1,Twf2,Cd2ap,Capzb,Vasp,Swap70,Brk1,Coro7,Marcksl1,Tmod3,Plec,Arpc1b,Marcks,Arpc3,Coro1a,Arhgap17,Rhog,Tmsb4x,Sh3kbp1,Arpc2,Tmsb10,Capg,Arpc4,Lcp1,Sirpa,Sorbs2,Actr3
GO:0016070	RNA metabolic process	69	1498	0.52	1.33	1.37e-15	10090.ENSMUSP00000002198,10090.ENSMUSP00000004200,10090.ENSMUSP00000009679,10090.ENSMUSP00000015892,10090.ENSMUSP00000020203,10090.ENSMUSP00000020490,10090.ENSMUSP00000020705,10090.ENSMUSP00000021306,10090.ENSMUSP00000022816,10090.ENSMUSP00000024727,10090.ENSMUSP00000024802,10090.ENSMUSP00000026125,10090.ENSMUSP00000027623,10090.ENSMUSP00000029120,10090.ENSMUSP00000029142,10090.ENSMUSP00000029180…	Sf3a1,Cwc15,Rnmt,Prpf3,Snrpf,Wdr82,Pes1,Eftud2,Sub1,Cdc5l,Ppil1,Alyref,Tsn,Raly,Eif6,Rprd1b,Psip1,Sf3a3,Thumpd1,Nono,Dcps,Ccar2,Snrpd2,Cnot3,Pcif1,Apex1,Lsm3,Lsm7,Sf3b3,Hnrnpu,Mapk3,Ddx17,Lsm8,Samhd1,Creb1,Khdrbs1,Srsf7,Thrap3,Tardbp,Hmgb1,Vars,Snrpn,Puf60,Ptbp3,Sf3b5,Ppih,Prmt1,Srsf5,Hnrnpc,Hnrnpa3,Pin4,Pqbp1,Hnrnpk,Pa2g4,Srsf3,Snrpa1,Lsm6,Hnrnpm,Tra2b,Hnrnpf,Ssb,Hnrnpd,Ddx39b,Ubtf,Tcof1,Prpf19,…
GO:0033043	Regulation of organelle organization	62	1231	0.56	1.41	1.73e-15	10090.ENSMUSP00000001226,10090.ENSMUSP00000005066,10090.ENSMUSP00000005234,10090.ENSMUSP00000005705,10090.ENSMUSP00000006912,10090.ENSMUSP00000008893,10090.ENSMUSP00000019109,10090.ENSMUSP00000020769,10090.ENSMUSP00000021090,10090.ENSMUSP00000021091,10090.ENSMUSP00000021689,10090.ENSMUSP00000023467,10090.ENSMUSP00000023531,10090.ENSMUSP00000024047,10090.ENSMUSP00000024709,10090.ENSMUSP00000025239…	Sh3bp1,Map2k1,Wdr1,Trim28,Pip4k2a,Coro1b,Ywhah,Dbnl,Grb2,Pafah1b1,Evl,Pak2,Hcls1,Twf2,Cd2ap,Bin1,Parp1,Mapre1,Casp6,Capzb,Arhgdib,Vasp,Bax,Swap70,Cotl1,Map4,Chmp4b,Phpt1,Stn1,Brk1,Hnrnpu,Mapk3,Arhgdia,Cdkn1b,Tmod3,Wasf2,Numa1,Pml,Arpc1b,Sept9,Smarce1,Arpc3,Coro1a,Synpo2,Arhgap17,Capza1,Rhog,Gmfg,Pdcd6ip,Tmsb4x,Prkcd,Arpc2,Tmsb10,Capg,Pqbp1,Msn,Arpc4,Lcp1,Sept7,Iqgap1,Hnrnpd,Actr3
GO:0007010	Cytoskeleton organization	62	1243	0.56	1.4	2.57e-15	10090.ENSMUSP00000000137,10090.ENSMUSP00000001226,10090.ENSMUSP00000001479,10090.ENSMUSP00000004784,10090.ENSMUSP00000005234,10090.ENSMUSP00000007708,10090.ENSMUSP00000008893,10090.ENSMUSP00000016771,10090.ENSMUSP00000019109,10090.ENSMUSP00000020769,10090.ENSMUSP00000021090,10090.ENSMUSP00000021091,10090.ENSMUSP00000021689,10090.ENSMUSP00000023531,10090.ENSMUSP00000024047,10090.ENSMUSP00000024709…	Actr2,Sh3bp1,Kpnb1,Cnn2,Wdr1,Ppp2r1a,Coro1b,Myh9,Ywhah,Dbnl,Grb2,Pafah1b1,Evl,Hcls1,Twf2,Cd2ap,Lmnb1,Mapre1,Capzb,Vasp,Swap70,Map4,Brk1,Sun2,Coro7,Epb41l2,Marcksl1,Ppp1r12a,Tmod3,Plec,Wasf2,Numa1,Lsm14a,Arpc1b,Marcks,Arpc3,Lsp1,Cap1,Coro1a,Arhgap17,Prkar1a,Capza1,Rhog,Ran,Pdcd6ip,Tmsb4x,Sh3kbp1,Arpc2,Tmsb10,Capg,Thy1,Ranbp1,Arpc4,Pdlim2,Lcp1,Sirpa,Sept7,Sorbs2,Tppp3,Lmnb2,Actr3,Specc1
GO:0006996	Organelle organization	110	3482	0.36	1.01	5.63e-15	10090.ENSMUSP00000000137,10090.ENSMUSP00000001226,10090.ENSMUSP00000001479,10090.ENSMUSP00000004784,10090.ENSMUSP00000005066,10090.ENSMUSP00000005234,10090.ENSMUSP00000005705,10090.ENSMUSP00000006912,10090.ENSMUSP00000007708,10090.ENSMUSP00000008893,10090.ENSMUSP00000016771,10090.ENSMUSP00000018466,10090.ENSMUSP00000019109,10090.ENSMUSP00000019726,10090.ENSMUSP00000019974,10090.ENSMUSP00000020705…	Actr2,Sh3bp1,Kpnb1,Cnn2,Map2k1,Wdr1,Trim28,Pip4k2a,Ppp2r1a,Coro1b,Myh9,Tomm34,Ywhah,Plin3,Rab32,Pes1,Dbnl,Grb2,Pafah1b1,Evl,Dek,Hexb,Sub1,Ywhaz,Hcls1,Twf2,Cd2ap,Bin1,Lmnb1,Bloc1s1,Parp1,Mapre1,Eif6,Casp6,Capzb,Stx12,Cbx3,Tmem43,Vasp,Bax,Swap70,Rbbp7,Hcfc1,Map4,Chmp4b,Ccar2,Stn1,Brk1,Rab8b,Apex1,Setd7,Lsm3,H1f3,Hnrnpu,Sun2,Coro7,Epb41l2,Marcksl1,Creb1,Cggbp1,Hmgb2,Sp100,Ppp1r12a,Tmod3,Plec,Tardbp,…
GO:0008064	Regulation of actin polymerization or depolymerization	25	178	1.01	2.29	4.85e-14	10090.ENSMUSP00000001226,10090.ENSMUSP00000005234,10090.ENSMUSP00000020769,10090.ENSMUSP00000021090,10090.ENSMUSP00000021689,10090.ENSMUSP00000023531,10090.ENSMUSP00000024047,10090.ENSMUSP00000025239,10090.ENSMUSP00000030518,10090.ENSMUSP00000032561,10090.ENSMUSP00000033325,10090.ENSMUSP00000034285,10090.ENSMUSP00000041644,10090.ENSMUSP00000072087,10090.ENSMUSP00000082822,10090.ENSMUSP00000099584…	Sh3bp1,Wdr1,Dbnl,Grb2,Evl,Hcls1,Twf2,Bin1,Capzb,Vasp,Swap70,Cotl1,Brk1,Tmod3,Arpc1b,Arpc3,Coro1a,Capza1,Tmsb4x,Prkcd,Arpc2,Tmsb10,Capg,Arpc4,Actr3
GO:0110053	Regulation of actin filament organization	30	294	0.87	1.98	9.52e-14	10090.ENSMUSP00000001226,10090.ENSMUSP00000005234,10090.ENSMUSP00000008893,10090.ENSMUSP00000020769,10090.ENSMUSP00000021090,10090.ENSMUSP00000021689,10090.ENSMUSP00000023467,10090.ENSMUSP00000023531,10090.ENSMUSP00000024047,10090.ENSMUSP00000025239,10090.ENSMUSP00000030518,10090.ENSMUSP00000032561,10090.ENSMUSP00000033325,10090.ENSMUSP00000034285,10090.ENSMUSP00000041644,10090.ENSMUSP00000072087…	Sh3bp1,Wdr1,Coro1b,Dbnl,Grb2,Evl,Pak2,Hcls1,Twf2,Bin1,Capzb,Vasp,Swap70,Cotl1,Brk1,Tmod3,Wasf2,Arpc1b,Arpc3,Coro1a,Synpo2,Capza1,Gmfg,Tmsb4x,Prkcd,Arpc2,Tmsb10,Capg,Arpc4,Actr3
GO:0097435	Supramolecular fiber organization	39	562	0.7	1.59	3.88e-13	10090.ENSMUSP00000000137,10090.ENSMUSP00000001226,10090.ENSMUSP00000001479,10090.ENSMUSP00000005234,10090.ENSMUSP00000008893,10090.ENSMUSP00000021091,10090.ENSMUSP00000021689,10090.ENSMUSP00000023531,10090.ENSMUSP00000024047,10090.ENSMUSP00000024709,10090.ENSMUSP00000028981,10090.ENSMUSP00000030518,10090.ENSMUSP00000032561,10090.ENSMUSP00000033093,10090.ENSMUSP00000033325,10090.ENSMUSP00000041644…	Actr2,Sh3bp1,Kpnb1,Wdr1,Coro1b,Pafah1b1,Evl,Hcls1,Twf2,Cd2ap,Mapre1,Capzb,Vasp,Bax,Swap70,Brk1,Coro7,Marcksl1,Tmod3,Plec,Numa1,Arpc1b,Marcks,Arpc3,Coro1a,Arhgap17,Prkar1a,Rhog,Tmsb4x,Sh3kbp1,Arpc2,Tmsb10,Capg,Arpc4,Lcp1,Sirpa,Sorbs2,Tppp3,Actr3
GO:0051128	Regulation of cellular component organization	87	2546	0.39	1.02	6.76e-13	10090.ENSMUSP00000000137,10090.ENSMUSP00000001226,10090.ENSMUSP00000005066,10090.ENSMUSP00000005218,10090.ENSMUSP00000005234,10090.ENSMUSP00000005705,10090.ENSMUSP00000006912,10090.ENSMUSP00000008893,10090.ENSMUSP00000016400,10090.ENSMUSP00000016771,10090.ENSMUSP00000019109,10090.ENSMUSP00000020769,10090.ENSMUSP00000021090,10090.ENSMUSP00000021091,10090.ENSMUSP00000021689,10090.ENSMUSP00000022894…	Actr2,Sh3bp1,Map2k1,Cd44,Wdr1,Trim28,Pip4k2a,Coro1b,Ctsz,Myh9,Ywhah,Dbnl,Grb2,Pafah1b1,Evl,Ywhaz,Pak2,Hcls1,Twf2,Cd2ap,H2-K1,Bin1,Parp1,Mapre1,Casp6,Capzb,Arhgdib,Vasp,Bax,Swap70,Rbbp7,Hcfc1,Cotl1,Map4,Chmp4b,Ccar2,Phpt1,Stn1,Brk1,Rab8b,Hnrnpu,Mapk3,Creb1,Arhgdia,Cdkn1b,Rcc2,Tmod3,Wasf2,Numa1,Hmgb1,Pml,Arpc1b,Arsb,Marcks,Sept9,Epn1,Smarce1,Arpc3,Ppp3r1,Coro1a,Synpo2,Arhgap17,Capza1,Rhog,Gmfg,Pdcd…
GO:0090304	Nucleic acid metabolic process	78	2124	0.43	1.07	7.75e-13	10090.ENSMUSP00000002198,10090.ENSMUSP00000004200,10090.ENSMUSP00000005705,10090.ENSMUSP00000009679,10090.ENSMUSP00000015892,10090.ENSMUSP00000020203,10090.ENSMUSP00000020490,10090.ENSMUSP00000020705,10090.ENSMUSP00000021306,10090.ENSMUSP00000022816,10090.ENSMUSP00000024727,10090.ENSMUSP00000024802,10090.ENSMUSP00000026125,10090.ENSMUSP00000027623,10090.ENSMUSP00000027777,10090.ENSMUSP00000029120…	Sf3a1,Cwc15,Trim28,Rnmt,Prpf3,Snrpf,Wdr82,Pes1,Eftud2,Sub1,Cdc5l,Ppil1,Alyref,Tsn,Parp1,Raly,Eif6,Rprd1b,Psip1,Sf3a3,Thumpd1,Swap70,Nono,Rbbp7,Dcps,Ccar2,Snrpd2,Cnot3,Pcif1,Stn1,Apex1,Lsm3,Lsm7,Sf3b3,Hnrnpu,Mapk3,Ddx17,Lsm8,Samhd1,Creb1,Hmgb2,Sp100,Khdrbs1,Pld4,Srsf7,Thrap3,Tardbp,Hmgb1,Vars,Snrpn,Puf60,Ptbp3,Sf3b5,Ppih,Prmt1,Srsf5,Hnrnpc,Hnrnpa3,Pin4,Pqbp1,Hnrnpk,Pld3,Pa2g4,Srsf3,Snrpa1,Lsm6,Hnr…
GO:0044087	Regulation of cellular component biogenesis	52	1031	0.56	1.31	9.6e-13	10090.ENSMUSP00000000137,10090.ENSMUSP00000005705,10090.ENSMUSP00000006912,10090.ENSMUSP00000020769,10090.ENSMUSP00000021090,10090.ENSMUSP00000021689,10090.ENSMUSP00000023467,10090.ENSMUSP00000023531,10090.ENSMUSP00000024047,10090.ENSMUSP00000025239,10090.ENSMUSP00000027777,10090.ENSMUSP00000028981,10090.ENSMUSP00000030518,10090.ENSMUSP00000032561,10090.ENSMUSP00000033093,10090.ENSMUSP00000033325…	Actr2,Trim28,Pip4k2a,Dbnl,Grb2,Evl,Pak2,Hcls1,Twf2,Bin1,Parp1,Mapre1,Capzb,Vasp,Bax,Swap70,Hcfc1,Cotl1,Map4,Chmp4b,Brk1,Hnrnpu,Creb1,Cdkn1b,Rcc2,Tmod3,Wasf2,Numa1,Hmgb1,Arpc1b,Sept9,Epn1,Arpc3,Coro1a,Synpo2,Capza1,Rhog,Pdcd6ip,Tmsb4x,Prkcd,Arpc2,Tmsb10,Capg,Thy1,Pqbp1,Msn,Arpc4,Lcp1,Sept7,Iqgap1,Tppp3,Actr3
GO:1902903	Regulation of supramolecular fiber organization	33	405	0.77	1.7	9.7e-13	10090.ENSMUSP00000001226,10090.ENSMUSP00000005234,10090.ENSMUSP00000008893,10090.ENSMUSP00000020769,10090.ENSMUSP00000021090,10090.ENSMUSP00000021689,10090.ENSMUSP00000023467,10090.ENSMUSP00000023531,10090.ENSMUSP00000024047,10090.ENSMUSP00000025239,10090.ENSMUSP00000028981,10090.ENSMUSP00000030518,10090.ENSMUSP00000032561,10090.ENSMUSP00000033325,10090.ENSMUSP00000034285,10090.ENSMUSP00000041644…	Sh3bp1,Wdr1,Coro1b,Dbnl,Grb2,Evl,Pak2,Hcls1,Twf2,Bin1,Mapre1,Capzb,Vasp,Swap70,Cotl1,Brk1,Cdkn1b,Tmod3,Wasf2,Numa1,Arpc1b,Arpc3,Coro1a,Synpo2,Capza1,Gmfg,Tmsb4x,Prkcd,Arpc2,Tmsb10,Capg,Arpc4,Actr3
GO:0043254	Regulation of protein-containing complex assembly	34	442	0.75	1.64	1.66e-12	10090.ENSMUSP00000020769,10090.ENSMUSP00000021090,10090.ENSMUSP00000021689,10090.ENSMUSP00000023531,10090.ENSMUSP00000024047,10090.ENSMUSP00000025239,10090.ENSMUSP00000027777,10090.ENSMUSP00000028981,10090.ENSMUSP00000030518,10090.ENSMUSP00000032561,10090.ENSMUSP00000033093,10090.ENSMUSP00000033761,10090.ENSMUSP00000034285,10090.ENSMUSP00000041644,10090.ENSMUSP00000059973,10090.ENSMUSP00000065832…	Dbnl,Grb2,Evl,Hcls1,Twf2,Bin1,Parp1,Mapre1,Capzb,Vasp,Bax,Hcfc1,Cotl1,Brk1,Creb1,Cdkn1b,Tmod3,Numa1,Hmgb1,Arpc1b,Epn1,Arpc3,Coro1a,Capza1,Tmsb4x,Prkcd,Arpc2,Tmsb10,Capg,Msn,Arpc4,Lcp1,Tppp3,Actr3
GO:0032271	Regulation of protein polymerization	25	220	0.92	1.93	2.91e-12	10090.ENSMUSP00000020769,10090.ENSMUSP00000021090,10090.ENSMUSP00000021689,10090.ENSMUSP00000023531,10090.ENSMUSP00000024047,10090.ENSMUSP00000025239,10090.ENSMUSP00000028981,10090.ENSMUSP00000030518,10090.ENSMUSP00000032561,10090.ENSMUSP00000034285,10090.ENSMUSP00000065832,10090.ENSMUSP00000072087,10090.ENSMUSP00000081912,10090.ENSMUSP00000082822,10090.ENSMUSP00000099584,10090.ENSMUSP00000101972…	Dbnl,Grb2,Evl,Hcls1,Twf2,Bin1,Mapre1,Capzb,Vasp,Cotl1,Cdkn1b,Tmod3,Numa1,Arpc1b,Arpc3,Coro1a,Capza1,Tmsb4x,Prkcd,Arpc2,Tmsb10,Capg,Arpc4,Tppp3,Actr3
GO:0030833	Regulation of actin filament polymerization	21	158	0.98	1.93	2.84e-11	10090.ENSMUSP00000020769,10090.ENSMUSP00000021090,10090.ENSMUSP00000021689,10090.ENSMUSP00000023531,10090.ENSMUSP00000024047,10090.ENSMUSP00000025239,10090.ENSMUSP00000030518,10090.ENSMUSP00000032561,10090.ENSMUSP00000034285,10090.ENSMUSP00000072087,10090.ENSMUSP00000082822,10090.ENSMUSP00000099584,10090.ENSMUSP00000101972,10090.ENSMUSP00000102381,10090.ENSMUSP00000107795,10090.ENSMUSP00000107830…	Dbnl,Grb2,Evl,Hcls1,Twf2,Bin1,Capzb,Vasp,Cotl1,Tmod3,Arpc1b,Arpc3,Coro1a,Capza1,Tmsb4x,Prkcd,Arpc2,Tmsb10,Capg,Arpc4,Actr3
GO:0044085	Cellular component biogenesis	85	2631	0.37	0.94	2.89e-11	10090.ENSMUSP00000000137,10090.ENSMUSP00000001226,10090.ENSMUSP00000001479,10090.ENSMUSP00000002198,10090.ENSMUSP00000004206,10090.ENSMUSP00000005234,10090.ENSMUSP00000007708,10090.ENSMUSP00000008893,10090.ENSMUSP00000015892,10090.ENSMUSP00000019974,10090.ENSMUSP00000020203,10090.ENSMUSP00000020705,10090.ENSMUSP00000020769,10090.ENSMUSP00000021091,10090.ENSMUSP00000021368,10090.ENSMUSP00000021689…	Actr2,Sh3bp1,Kpnb1,Sf3a1,Eif3g,Wdr1,Ppp2r1a,Coro1b,Prpf3,Rab32,Snrpf,Pes1,Dbnl,Pafah1b1,Nemf,Evl,Sub1,Ywhaz,Pak2,Hcls1,Tapbp,Tap2,Bin1,Lmnb1,Mapre1,Eif6,Psip1,Capzb,Stx12,Sf3a3,Cbx3,Vasp,Swap70,Chmp4b,H2-DMa,Snrpd2,H2-Ab1,Lsm3,H1f3,H2-Aa,Coro7,Mapk3,Ddx17,Samhd1,Alox5ap,Rcc2,Tmod3,Plec,Wasf2,Numa1,Hmgb1,Lsm14a,Pml,Marcks,Cd74,H2bc3,Puf60,Nop56,Set,Anp32b,Coro1a,Synpo2,Prkar1a,Capza1,Rhog,Prmt1,Ra…
GO:0010467	Gene expression	75	2145	0.4	0.99	3.01e-11	10090.ENSMUSP00000002198,10090.ENSMUSP00000004200,10090.ENSMUSP00000004206,10090.ENSMUSP00000009679,10090.ENSMUSP00000015892,10090.ENSMUSP00000020203,10090.ENSMUSP00000020490,10090.ENSMUSP00000020705,10090.ENSMUSP00000021306,10090.ENSMUSP00000021368,10090.ENSMUSP00000022816,10090.ENSMUSP00000024709,10090.ENSMUSP00000024727,10090.ENSMUSP00000024802,10090.ENSMUSP00000026125,10090.ENSMUSP00000027623…	Sf3a1,Cwc15,Eif3g,Rnmt,Prpf3,Snrpf,Wdr82,Pes1,Eftud2,Nemf,Sub1,Cd2ap,Cdc5l,Ppil1,Alyref,Tsn,Parp1,Raly,Eif6,Rprd1b,Casp6,Psip1,Sf3a3,Thumpd1,Swap70,Nono,Dcps,Ccar2,Snrpd2,H2-Ab1,Lsm3,Lsm7,Sf3b3,Hnrnpu,Mapk3,Ddx17,Lsm8,Samhd1,Creb1,Khdrbs1,Srsf7,Plec,Thrap3,Tardbp,Hmgb1,Vars,Snrpn,Puf60,Ptbp3,Sf3b5,Ppih,Prmt1,Srsf5,Hnrnpc,Hnrnpa3,Pin4,Pqbp1,Hnrnpk,Pa2g4,Srsf3,Snrpa1,Lsm6,Hnrnpm,Tra2b,Hnrnpf,Ssb,Hn…
GO:0009987	Cellular process	275	16238	0.09	0.58	3.52e-11	10090.ENSMUSP00000000137,10090.ENSMUSP00000000608,10090.ENSMUSP00000001226,10090.ENSMUSP00000001479,10090.ENSMUSP00000001792,10090.ENSMUSP00000002198,10090.ENSMUSP00000002445,10090.ENSMUSP00000004200,10090.ENSMUSP00000004206,10090.ENSMUSP00000004377,10090.ENSMUSP00000004784,10090.ENSMUSP00000005057,10090.ENSMUSP00000005066,10090.ENSMUSP00000005218,10090.ENSMUSP00000005234,10090.ENSMUSP00000005705…	Actr2,Gm2a,Sh3bp1,Kpnb1,Il16,Sf3a1,Ranbp3,Cwc15,Eif3g,Ptpn6,Cnn2,Thop1,Map2k1,Cd44,Wdr1,Trim28,Mob1b,Pip4k2a,Ppp2r1a,Coro1b,Rnmt,Apbb1ip,Prpf3,Lta4h,Rrbp1,Ncf1,Myh9,Serpinb6a,Ada,Tomm34,Cd68,Ywhah,Plin3,Rab32,Snrpf,Wdr82,Pes1,Dbnl,Grb2,Pafah1b1,Pfas,Eftud2,Nemf,Psma6,Evl,Dek,Ogn,Hexb,Tkt,Sub1,Ywhaz,Pak2,Hcls1,Twf2,Cd2ap,Cdc5l,Ppil1,Tapbp,H2-K1,Psmb8,Tap2,Bin1,Lmnb1,Gsto1,Alyref,Bloc1s1,Ncl,Tsn,Pa…
GO:0050789	Regulation of biological process	240	13021	0.13	0.62	5.5e-11	10090.ENSMUSP00000000137,10090.ENSMUSP00000001226,10090.ENSMUSP00000001479,10090.ENSMUSP00000001792,10090.ENSMUSP00000004206,10090.ENSMUSP00000004377,10090.ENSMUSP00000004784,10090.ENSMUSP00000005057,10090.ENSMUSP00000005066,10090.ENSMUSP00000005218,10090.ENSMUSP00000005234,10090.ENSMUSP00000005705,10090.ENSMUSP00000006424,10090.ENSMUSP00000006912,10090.ENSMUSP00000007708,10090.ENSMUSP00000007980…	Actr2,Sh3bp1,Kpnb1,Il16,Eif3g,Ptpn6,Cnn2,Thop1,Map2k1,Cd44,Wdr1,Trim28,Mob1b,Pip4k2a,Ppp2r1a,Hnrnpa0,Coro1b,Apbb1ip,Rrbp1,Ncf1,Ctsz,Myh9,Serpinb6a,Ada,Cd68,Ywhah,Plin3,Abracl,Tmpo,Wdr82,Pes1,Dbnl,Grb2,Pafah1b1,Psma6,Evl,Dek,Ogn,Hexb,Tkt,Tox4,Sub1,Ywhaz,Pak2,Hcls1,Twf2,Cd2ap,Cdc5l,Tapbp,H2-K1,Psmb8,Tap2,Bin1,Lmnb1,Gsto1,Alyref,Ncl,Tsn,Parp1,Mapre1,Raly,Eif6,Rprd1b,Casp6,Psip1,Capzb,Ppm1g,P2rx4,Anx…
GO:0048518	Positive regulation of biological process	153	6612	0.23	0.73	5.63e-11	10090.ENSMUSP00000000137,10090.ENSMUSP00000001792,10090.ENSMUSP00000004377,10090.ENSMUSP00000004784,10090.ENSMUSP00000005066,10090.ENSMUSP00000005218,10090.ENSMUSP00000005234,10090.ENSMUSP00000005705,10090.ENSMUSP00000006424,10090.ENSMUSP00000006912,10090.ENSMUSP00000007708,10090.ENSMUSP00000007980,10090.ENSMUSP00000008893,10090.ENSMUSP00000014290,10090.ENSMUSP00000016094,10090.ENSMUSP00000016400…	Actr2,Il16,Ptpn6,Cnn2,Map2k1,Cd44,Wdr1,Trim28,Mob1b,Pip4k2a,Ppp2r1a,Hnrnpa0,Coro1b,Apbb1ip,Ncf1,Ctsz,Myh9,Ada,Ywhah,Plin3,Dbnl,Grb2,Pafah1b1,Evl,Dek,Hexb,Sub1,Pak2,Hcls1,Twf2,Cd2ap,Cdc5l,H2-K1,Tap2,Bin1,Lmnb1,Gsto1,Alyref,Ncl,Parp1,Mapre1,Eif6,Rprd1b,Casp6,Psip1,P2rx4,Anxa3,Vasp,Bax,Swap70,Nono,Rbbp7,Hcfc1,Dcps,Csk,Akap12,H2az1,Ccar2,H2-DMa,Phpt1,Cnot3,Ppp1ca,Pcif1,Stn1,H2-Ab1,Brk1,Rab8b,Apex1,Se…
GO:0006139	Nucleobase-containing compound metabolic process	83	2638	0.36	0.9	2.25e-10	10090.ENSMUSP00000002198,10090.ENSMUSP00000004200,10090.ENSMUSP00000005705,10090.ENSMUSP00000009679,10090.ENSMUSP00000015892,10090.ENSMUSP00000016094,10090.ENSMUSP00000017841,10090.ENSMUSP00000020203,10090.ENSMUSP00000020490,10090.ENSMUSP00000020705,10090.ENSMUSP00000021282,10090.ENSMUSP00000021306,10090.ENSMUSP00000022816,10090.ENSMUSP00000024727,10090.ENSMUSP00000024802,10090.ENSMUSP00000026125…	Sf3a1,Cwc15,Trim28,Rnmt,Prpf3,Ncf1,Ada,Snrpf,Wdr82,Pes1,Pfas,Eftud2,Sub1,Cdc5l,Ppil1,Alyref,Tsn,Parp1,Raly,Eif6,Rprd1b,Psip1,Sf3a3,Thumpd1,Swap70,Nono,Rbbp7,Dcps,Ccar2,Snrpd2,Cnot3,Pcif1,Stn1,Apex1,Lsm3,Lsm7,Sf3b3,Hnrnpu,Mapk3,Ddx17,Lsm8,Samhd1,Creb1,Hmgb2,Sp100,Khdrbs1,Pld4,Srsf7,Thrap3,Tardbp,Hmgb1,Vars,Snrpn,Puf60,Ptbp3,Uap1l1,Sf3b5,Ppih,Prmt1,Srsf5,Ran,Hnrnpc,Hnrnpa3,Pin4,Pqbp1,Hnrnpk,Pld3,Pa…
GO:0022607	Cellular component assembly	78	2396	0.37	0.91	2.63e-10	10090.ENSMUSP00000000137,10090.ENSMUSP00000001226,10090.ENSMUSP00000001479,10090.ENSMUSP00000002198,10090.ENSMUSP00000004206,10090.ENSMUSP00000005234,10090.ENSMUSP00000007708,10090.ENSMUSP00000008893,10090.ENSMUSP00000015892,10090.ENSMUSP00000019974,10090.ENSMUSP00000020203,10090.ENSMUSP00000020769,10090.ENSMUSP00000021091,10090.ENSMUSP00000021368,10090.ENSMUSP00000021689,10090.ENSMUSP00000022816…	Actr2,Sh3bp1,Kpnb1,Sf3a1,Eif3g,Wdr1,Ppp2r1a,Coro1b,Prpf3,Rab32,Snrpf,Dbnl,Pafah1b1,Nemf,Evl,Sub1,Ywhaz,Pak2,Hcls1,Tapbp,Tap2,Bin1,Lmnb1,Mapre1,Eif6,Psip1,Capzb,Stx12,Sf3a3,Cbx3,Vasp,Swap70,Chmp4b,H2-DMa,Snrpd2,H2-Ab1,Lsm3,H1f3,H2-Aa,Coro7,Mapk3,Samhd1,Alox5ap,Rcc2,Tmod3,Plec,Wasf2,Numa1,Hmgb1,Lsm14a,Pml,Marcks,Cd74,H2bc3,Puf60,Set,Anp32b,Coro1a,Synpo2,Prkar1a,Capza1,Rhog,Prmt1,Pdcd6ip,Arpc2,Capg,…
GO:0048522	Positive regulation of cellular process	140	5948	0.23	0.73	4.69e-10	10090.ENSMUSP00000000137,10090.ENSMUSP00000001792,10090.ENSMUSP00000004377,10090.ENSMUSP00000005066,10090.ENSMUSP00000005218,10090.ENSMUSP00000005234,10090.ENSMUSP00000005705,10090.ENSMUSP00000006424,10090.ENSMUSP00000006912,10090.ENSMUSP00000007708,10090.ENSMUSP00000008893,10090.ENSMUSP00000014290,10090.ENSMUSP00000016094,10090.ENSMUSP00000016400,10090.ENSMUSP00000017841,10090.ENSMUSP00000019109…	Actr2,Il16,Ptpn6,Map2k1,Cd44,Wdr1,Trim28,Mob1b,Pip4k2a,Ppp2r1a,Coro1b,Apbb1ip,Ncf1,Ctsz,Ada,Ywhah,Dbnl,Grb2,Pafah1b1,Evl,Dek,Hexb,Sub1,Pak2,Hcls1,Twf2,Cd2ap,Cdc5l,H2-K1,Tap2,Bin1,Lmnb1,Gsto1,Alyref,Ncl,Parp1,Mapre1,Eif6,Rprd1b,Casp6,Psip1,P2rx4,Anxa3,Vasp,Bax,Swap70,Rbbp7,Hcfc1,Dcps,Csk,Akap12,H2az1,Ccar2,H2-DMa,Phpt1,Cnot3,Ppp1ca,Pcif1,Stn1,H2-Ab1,Brk1,Rab8b,Apex1,Setd7,Sf3b3,Gpsm3,H2-Aa,Hnrnpu,…
GO:0065007	Biological regulation	246	13744	0.11	0.59	4.98e-10	10090.ENSMUSP00000000137,10090.ENSMUSP00000000608,10090.ENSMUSP00000001226,10090.ENSMUSP00000001479,10090.ENSMUSP00000001792,10090.ENSMUSP00000002445,10090.ENSMUSP00000004206,10090.ENSMUSP00000004377,10090.ENSMUSP00000004784,10090.ENSMUSP00000005057,10090.ENSMUSP00000005066,10090.ENSMUSP00000005218,10090.ENSMUSP00000005234,10090.ENSMUSP00000005705,10090.ENSMUSP00000006424,10090.ENSMUSP00000006912…	Actr2,Gm2a,Sh3bp1,Kpnb1,Il16,Ranbp3,Eif3g,Ptpn6,Cnn2,Thop1,Map2k1,Cd44,Wdr1,Trim28,Mob1b,Pip4k2a,Ppp2r1a,Hnrnpa0,Coro1b,Apbb1ip,Rrbp1,Ncf1,Ctsz,Myh9,Serpinb6a,Ada,Cd68,Ywhah,Plin3,Abracl,Tmpo,Wdr82,Pes1,Dbnl,Grb2,Pafah1b1,Psma6,Evl,Dek,Ogn,Hexb,Tkt,Tox4,Sub1,Ywhaz,Pak2,Hcls1,Twf2,Cd2ap,Cdc5l,Tapbp,H2-K1,Psmb8,Tap2,Bin1,Lmnb1,Gsto1,Alyref,Bloc1s1,Ncl,Tsn,Parp1,Mapre1,Raly,Eif6,Rprd1b,Casp6,Psip1,C…
GO:0043170	Macromolecule metabolic process	138	5860	0.23	0.72	7.36e-10	10090.ENSMUSP00000002198,10090.ENSMUSP00000004200,10090.ENSMUSP00000004206,10090.ENSMUSP00000004377,10090.ENSMUSP00000005057,10090.ENSMUSP00000005066,10090.ENSMUSP00000005218,10090.ENSMUSP00000005705,10090.ENSMUSP00000007708,10090.ENSMUSP00000009679,10090.ENSMUSP00000014913,10090.ENSMUSP00000015892,10090.ENSMUSP00000016033,10090.ENSMUSP00000016400,10090.ENSMUSP00000016771,10090.ENSMUSP00000020203…	Sf3a1,Cwc15,Eif3g,Ptpn6,Thop1,Map2k1,Cd44,Trim28,Ppp2r1a,Rnmt,Psmb1,Prpf3,Lta4h,Ctsz,Myh9,Snrpf,Wdr82,Pes1,Eftud2,Nemf,Psma6,Hexb,Sub1,Ywhaz,Pak2,Cd2ap,Cdc5l,Ppil1,Psmb8,Tmx3,Alyref,Bloc1s1,Tsn,Parp1,Ppp6c,Psma7,Raly,Eif6,Rprd1b,Casp6,Psip1,Sf3a3,Ppm1g,Psma1,Bax,Thumpd1,Swap70,Nono,Rbbp7,Hcfc1,Psmb10,Dcps,Psma4,Csk,Chmp4b,Ccar2,Phpt1,Snrpd2,Cnot3,Ppp1ca,Pcif1,Stn1,H2-Ab1,Apex1,Setd7,Lsm3,H1f3,Lsm…
GO:0046483	Heterocycle metabolic process	84	2789	0.34	0.85	1.34e-09	10090.ENSMUSP00000002198,10090.ENSMUSP00000004200,10090.ENSMUSP00000005705,10090.ENSMUSP00000009679,10090.ENSMUSP00000015892,10090.ENSMUSP00000016094,10090.ENSMUSP00000017841,10090.ENSMUSP00000020203,10090.ENSMUSP00000020490,10090.ENSMUSP00000020705,10090.ENSMUSP00000021282,10090.ENSMUSP00000021306,10090.ENSMUSP00000022816,10090.ENSMUSP00000024727,10090.ENSMUSP00000024802,10090.ENSMUSP00000026050…	Sf3a1,Cwc15,Trim28,Rnmt,Prpf3,Ncf1,Ada,Snrpf,Wdr82,Pes1,Pfas,Eftud2,Sub1,Cdc5l,Ppil1,Gsto1,Alyref,Tsn,Parp1,Raly,Eif6,Rprd1b,Psip1,Sf3a3,Thumpd1,Swap70,Nono,Rbbp7,Dcps,Ccar2,Snrpd2,Cnot3,Pcif1,Stn1,Apex1,Lsm3,Lsm7,Sf3b3,Hnrnpu,Mapk3,Ddx17,Lsm8,Samhd1,Creb1,Hmgb2,Sp100,Khdrbs1,Pld4,Srsf7,Thrap3,Tardbp,Hmgb1,Vars,Snrpn,Puf60,Ptbp3,Uap1l1,Sf3b5,Ppih,Prmt1,Srsf5,Ran,Hnrnpc,Hnrnpa3,Pin4,Pqbp1,Hnrnpk,P…
GO:0032535	Regulation of cellular component size	29	417	0.7	1.35	1.41e-09	10090.ENSMUSP00000001226,10090.ENSMUSP00000005234,10090.ENSMUSP00000020769,10090.ENSMUSP00000021090,10090.ENSMUSP00000021091,10090.ENSMUSP00000021689,10090.ENSMUSP00000023531,10090.ENSMUSP00000024047,10090.ENSMUSP00000025239,10090.ENSMUSP00000026405,10090.ENSMUSP00000030518,10090.ENSMUSP00000032561,10090.ENSMUSP00000033325,10090.ENSMUSP00000034285,10090.ENSMUSP00000041644,10090.ENSMUSP00000059973…	Sh3bp1,Wdr1,Dbnl,Grb2,Pafah1b1,Evl,Hcls1,Twf2,Bin1,Bloc1s1,Capzb,Vasp,Swap70,Cotl1,Brk1,Creb1,Tmod3,Arpc1b,Arpc3,Coro1a,Capza1,Tmsb4x,Prkcd,Arpc2,Tmsb10,Capg,Msn,Arpc4,Actr3
GO:0002376	Immune system process	73	2249	0.37	0.88	1.83e-09	10090.ENSMUSP00000000137,10090.ENSMUSP00000001792,10090.ENSMUSP00000004377,10090.ENSMUSP00000004784,10090.ENSMUSP00000005066,10090.ENSMUSP00000005218,10090.ENSMUSP00000005234,10090.ENSMUSP00000005705,10090.ENSMUSP00000006912,10090.ENSMUSP00000014290,10090.ENSMUSP00000016094,10090.ENSMUSP00000016771,10090.ENSMUSP00000017841,10090.ENSMUSP00000018918,10090.ENSMUSP00000019974,10090.ENSMUSP00000020769…	Actr2,Il16,Ptpn6,Cnn2,Map2k1,Cd44,Wdr1,Trim28,Pip4k2a,Apbb1ip,Ncf1,Myh9,Ada,Cd68,Rab32,Dbnl,Pafah1b1,Evl,Ywhaz,Hcls1,Tapbp,H2-K1,Psmb8,Tap2,Ppp6c,Casp6,Anxa3,Tmem43,Psma1,Bax,Swap70,Nono,Psmb10,Csk,H2-DMa,H2-Ab1,Rab8b,Tgtp2,H2-Aa,Mapk3,Ddx17,Samhd1,Creb1,Ifi209,Hmgb2,Sp100,Khdrbs1,Pld4,Tmod3,Plec,Cr1l,Wasf2,Hmgb1,Pml,Cd74,Ptbp3,Psme2b,Coro1a,Prkcd,Capg,Thy1,Pqbp1,Pld3,Msn,Lcp1,Sirpa,Tap1,Psmb9,H2…
GO:0048519	Negative regulation of biological process	134	5717	0.23	0.71	2.75e-09	10090.ENSMUSP00000001226,10090.ENSMUSP00000004377,10090.ENSMUSP00000004784,10090.ENSMUSP00000005066,10090.ENSMUSP00000005218,10090.ENSMUSP00000005705,10090.ENSMUSP00000006912,10090.ENSMUSP00000007980,10090.ENSMUSP00000008893,10090.ENSMUSP00000016400,10090.ENSMUSP00000016771,10090.ENSMUSP00000017188,10090.ENSMUSP00000017841,10090.ENSMUSP00000018918,10090.ENSMUSP00000019109,10090.ENSMUSP00000020490…	Sh3bp1,Ptpn6,Cnn2,Map2k1,Cd44,Trim28,Pip4k2a,Hnrnpa0,Coro1b,Ctsz,Myh9,Serpinb6a,Ada,Cd68,Ywhah,Wdr82,Pafah1b1,Evl,Ogn,Sub1,Ywhaz,Pak2,Hcls1,Twf2,Cd2ap,Cdc5l,H2-K1,Tap2,Bin1,Lmnb1,Gsto1,Ncl,Tsn,Parp1,Mapre1,Eif6,Capzb,P2rx4,Cbx3,Arhgdib,Psma1,Bax,Rgs10,Swap70,Nono,Rbbp7,Hcfc1,Dcps,Csk,Map4,Chmp4b,Ccar2,Phpt1,Cnot3,Pcif1,Stn1,Apex1,H1f3,Lsm7,Sf3b3,H2-Aa,Hnrnpu,Ddx17,Samhd1,Creb1,Arhgdia,Cast,Ilf3,C…
GO:0034641	Cellular nitrogen compound metabolic process	93	3393	0.3	0.77	9.91e-09	10090.ENSMUSP00000000608,10090.ENSMUSP00000002198,10090.ENSMUSP00000004200,10090.ENSMUSP00000004206,10090.ENSMUSP00000005057,10090.ENSMUSP00000005705,10090.ENSMUSP00000009679,10090.ENSMUSP00000015892,10090.ENSMUSP00000016033,10090.ENSMUSP00000016094,10090.ENSMUSP00000017841,10090.ENSMUSP00000020203,10090.ENSMUSP00000020490,10090.ENSMUSP00000020705,10090.ENSMUSP00000021282,10090.ENSMUSP00000021306…	Gm2a,Sf3a1,Cwc15,Eif3g,Thop1,Trim28,Rnmt,Prpf3,Lta4h,Ncf1,Ada,Snrpf,Wdr82,Pes1,Pfas,Eftud2,Nemf,Hexb,Sub1,Cdc5l,Ppil1,Tapbp,Gsto1,Alyref,Tsn,Parp1,Raly,Eif6,Rprd1b,Psip1,Sf3a3,P2rx4,Thumpd1,Swap70,Nono,Rbbp7,Dcps,Ccar2,Snrpd2,Cnot3,Pcif1,Stn1,Apex1,Lsm3,Lsm7,Sf3b3,Hnrnpu,Mapk3,Ddx17,Lsm8,Samhd1,Creb1,Hmgb2,Sp100,Khdrbs1,Pld4,Srsf7,Thrap3,Tardbp,Hmgb1,Vars,Snrpn,Puf60,Ptbp3,Uap1l1,Sf3b5,Ppih,Prmt1…
GO:0060255	Regulation of macromolecule metabolic process	145	6569	0.2	0.66	1.68e-08	10090.ENSMUSP00000000137,10090.ENSMUSP00000001792,10090.ENSMUSP00000004206,10090.ENSMUSP00000004377,10090.ENSMUSP00000004784,10090.ENSMUSP00000005066,10090.ENSMUSP00000005218,10090.ENSMUSP00000005705,10090.ENSMUSP00000006424,10090.ENSMUSP00000007980,10090.ENSMUSP00000016094,10090.ENSMUSP00000016400,10090.ENSMUSP00000016771,10090.ENSMUSP00000017188,10090.ENSMUSP00000019109,10090.ENSMUSP00000020123…	Actr2,Il16,Eif3g,Ptpn6,Cnn2,Map2k1,Cd44,Trim28,Mob1b,Hnrnpa0,Ncf1,Ctsz,Myh9,Serpinb6a,Ywhah,Tmpo,Wdr82,Psma6,Dek,Hexb,Tox4,Sub1,Ywhaz,Pak2,Hcls1,Cd2ap,Cdc5l,Tapbp,Psmb8,Bin1,Lmnb1,Alyref,Ncl,Tsn,Parp1,Raly,Eif6,Rprd1b,Casp6,Psip1,Anxa3,Cbx3,Bax,Swap70,Nono,Rbbp7,Hcfc1,Dcps,Csk,Akap12,H2az1,Ccar2,Cnot3,Ppp1ca,Pcif1,Stn1,Apex1,Setd7,H1f3,Lsm7,Sf3b3,Gpsm3,Hnrnpu,Mapk3,Ddx17,Creb1,Cast,Ilf3,Cdkn1b,Cg…
GO:0006807	Nitrogen compound metabolic process	146	6657	0.2	0.65	2.15e-08	10090.ENSMUSP00000000608,10090.ENSMUSP00000002198,10090.ENSMUSP00000004200,10090.ENSMUSP00000004206,10090.ENSMUSP00000004377,10090.ENSMUSP00000005057,10090.ENSMUSP00000005066,10090.ENSMUSP00000005218,10090.ENSMUSP00000005705,10090.ENSMUSP00000007708,10090.ENSMUSP00000009679,10090.ENSMUSP00000014913,10090.ENSMUSP00000015892,10090.ENSMUSP00000016033,10090.ENSMUSP00000016094,10090.ENSMUSP00000016400…	Gm2a,Sf3a1,Cwc15,Eif3g,Ptpn6,Thop1,Map2k1,Cd44,Trim28,Ppp2r1a,Rnmt,Psmb1,Prpf3,Lta4h,Ncf1,Ctsz,Myh9,Ada,Snrpf,Wdr82,Pes1,Pfas,Eftud2,Nemf,Psma6,Hexb,Sub1,Ywhaz,Pak2,Cd2ap,Cdc5l,Ppil1,Tapbp,Psmb8,Tmx3,Gsto1,Alyref,Bloc1s1,Tsn,Parp1,Ppp6c,Psma7,Raly,Eif6,Rprd1b,Casp6,Psip1,Sf3a3,Ppm1g,P2rx4,Psma1,Bax,Thumpd1,Swap70,Nono,Rbbp7,Hcfc1,Psmb10,Dcps,Psma4,Csk,Chmp4b,Ccar2,Phpt1,Snrpd2,Cnot3,Ppp1ca,Pcif1,…
GO:0019882	Antigen processing and presentation	15	105	1.02	1.56	3e-08	10090.ENSMUSP00000019974,10090.ENSMUSP00000025161,10090.ENSMUSP00000025181,10090.ENSMUSP00000025196,10090.ENSMUSP00000025197,10090.ENSMUSP00000037088,10090.ENSMUSP00000041008,10090.ENSMUSP00000041857,10090.ENSMUSP00000046105,10090.ENSMUSP00000095171,10090.ENSMUSP00000100564,10090.ENSMUSP00000128401,10090.ENSMUSP00000133499,10090.ENSMUSP00000134570,10090.ENSMUSP00000134735	Rab32,Tapbp,H2-K1,Psmb8,Tap2,H2-DMa,H2-Ab1,Rab8b,H2-Aa,Cd74,Psme2b,Tap1,Psmb9,H2-D1,Psme1
GO:0044238	Primary metabolic process	153	7247	0.19	0.62	8.78e-08	10090.ENSMUSP00000000608,10090.ENSMUSP00000002198,10090.ENSMUSP00000004200,10090.ENSMUSP00000004206,10090.ENSMUSP00000004377,10090.ENSMUSP00000005057,10090.ENSMUSP00000005066,10090.ENSMUSP00000005705,10090.ENSMUSP00000006912,10090.ENSMUSP00000007708,10090.ENSMUSP00000009679,10090.ENSMUSP00000014913,10090.ENSMUSP00000015892,10090.ENSMUSP00000016033,10090.ENSMUSP00000016094,10090.ENSMUSP00000016400…	Gm2a,Sf3a1,Cwc15,Eif3g,Ptpn6,Thop1,Map2k1,Trim28,Pip4k2a,Ppp2r1a,Rnmt,Psmb1,Prpf3,Lta4h,Ncf1,Ctsz,Myh9,Ada,Ywhah,Snrpf,Wdr82,Pes1,Pafah1b1,Pfas,Eftud2,Nemf,Psma6,Hexb,Sub1,Ywhaz,Pak2,Cd2ap,Cdc5l,Ppil1,Psmb8,Tmx3,Gsto1,Alyref,Bloc1s1,Tsn,Parp1,Ppp6c,Psma7,Raly,Eif6,Rprd1b,Casp6,Psip1,Sf3a3,Man2b2,Ppm1g,Psma1,Bax,Thumpd1,Swap70,Nono,Rbbp7,Hcfc1,Psmb10,Dcps,Psma4,Csk,Chmp4b,Ccar2,Phpt1,Snrpd2,Cnot3,…
GO:0010468	Regulation of gene expression	120	5140	0.23	0.66	9.61e-08	10090.ENSMUSP00000000137,10090.ENSMUSP00000001792,10090.ENSMUSP00000004206,10090.ENSMUSP00000004377,10090.ENSMUSP00000004784,10090.ENSMUSP00000005066,10090.ENSMUSP00000005218,10090.ENSMUSP00000005705,10090.ENSMUSP00000007980,10090.ENSMUSP00000016094,10090.ENSMUSP00000016400,10090.ENSMUSP00000016771,10090.ENSMUSP00000019109,10090.ENSMUSP00000020123,10090.ENSMUSP00000020490,10090.ENSMUSP00000021412…	Actr2,Il16,Eif3g,Ptpn6,Cnn2,Map2k1,Cd44,Trim28,Hnrnpa0,Ncf1,Ctsz,Myh9,Ywhah,Tmpo,Wdr82,Psma6,Dek,Hexb,Tox4,Sub1,Ywhaz,Hcls1,Cd2ap,Cdc5l,Tapbp,Bin1,Lmnb1,Alyref,Ncl,Tsn,Parp1,Raly,Eif6,Rprd1b,Psip1,Anxa3,Cbx3,Nono,Rbbp7,Hcfc1,Dcps,Csk,Akap12,H2az1,Ccar2,Cnot3,Ppp1ca,Pcif1,Apex1,Setd7,H1f3,Lsm7,Sf3b3,Gpsm3,Hnrnpu,Mapk3,Ddx17,Creb1,Cast,Ilf3,Cdkn1b,Cggbp1,Hmgb2,Sp100,Khdrbs1,Pld4,Ppp1r12a,Srsf7,Thra…
GO:1901360	Organic cyclic compound metabolic process	85	3110	0.3	0.73	1.03e-07	10090.ENSMUSP00000002198,10090.ENSMUSP00000004200,10090.ENSMUSP00000005705,10090.ENSMUSP00000009679,10090.ENSMUSP00000015892,10090.ENSMUSP00000016094,10090.ENSMUSP00000017841,10090.ENSMUSP00000019109,10090.ENSMUSP00000020203,10090.ENSMUSP00000020490,10090.ENSMUSP00000020705,10090.ENSMUSP00000021282,10090.ENSMUSP00000021306,10090.ENSMUSP00000022816,10090.ENSMUSP00000024727,10090.ENSMUSP00000024802…	Sf3a1,Cwc15,Trim28,Rnmt,Prpf3,Ncf1,Ada,Ywhah,Snrpf,Wdr82,Pes1,Pfas,Eftud2,Sub1,Cdc5l,Ppil1,Gsto1,Alyref,Tsn,Parp1,Raly,Eif6,Rprd1b,Psip1,Sf3a3,Thumpd1,Swap70,Nono,Rbbp7,Dcps,Ccar2,Snrpd2,Cnot3,Pcif1,Stn1,Apex1,Lsm3,Lsm7,Sf3b3,Hnrnpu,Mapk3,Ddx17,Lsm8,Samhd1,Creb1,Hmgb2,Sp100,Khdrbs1,Pld4,Srsf7,Thrap3,Tardbp,Hmgb1,Vars,Snrpn,Puf60,Ptbp3,Uap1l1,Sf3b5,Ppih,Prmt1,Srsf5,Ran,Hnrnpc,Hnrnpa3,Pin4,Pqbp1,Hn…
GO:0071704	Organic substance metabolic process	159	7673	0.18	0.61	1.05e-07	10090.ENSMUSP00000000608,10090.ENSMUSP00000002198,10090.ENSMUSP00000004200,10090.ENSMUSP00000004206,10090.ENSMUSP00000004377,10090.ENSMUSP00000005057,10090.ENSMUSP00000005066,10090.ENSMUSP00000005218,10090.ENSMUSP00000005705,10090.ENSMUSP00000006912,10090.ENSMUSP00000007708,10090.ENSMUSP00000009679,10090.ENSMUSP00000014913,10090.ENSMUSP00000015892,10090.ENSMUSP00000016033,10090.ENSMUSP00000016094…	Gm2a,Sf3a1,Cwc15,Eif3g,Ptpn6,Thop1,Map2k1,Cd44,Trim28,Pip4k2a,Ppp2r1a,Rnmt,Psmb1,Prpf3,Lta4h,Ncf1,Ctsz,Myh9,Ada,Ywhah,Snrpf,Wdr82,Pes1,Pafah1b1,Pfas,Eftud2,Nemf,Psma6,Hexb,Tkt,Sub1,Ywhaz,Pak2,Cd2ap,Cdc5l,Ppil1,Tapbp,Psmb8,Tmx3,Gsto1,Alyref,Bloc1s1,Tsn,Parp1,Ppp6c,Psma7,Raly,Eif6,Rprd1b,Casp6,Psip1,Sf3a3,Man2b2,Ppm1g,Psma1,Bax,Thumpd1,Swap70,Nono,Rbbp7,Hcfc1,Psmb10,Dcps,Psma4,Csk,Chmp4b,Ccar2,Phpt…
GO:0008152	Metabolic process	165	8096	0.17	0.6	1.18e-07	10090.ENSMUSP00000000608,10090.ENSMUSP00000002198,10090.ENSMUSP00000004200,10090.ENSMUSP00000004206,10090.ENSMUSP00000004377,10090.ENSMUSP00000005057,10090.ENSMUSP00000005066,10090.ENSMUSP00000005218,10090.ENSMUSP00000005705,10090.ENSMUSP00000006424,10090.ENSMUSP00000006912,10090.ENSMUSP00000007708,10090.ENSMUSP00000009679,10090.ENSMUSP00000014913,10090.ENSMUSP00000015892,10090.ENSMUSP00000016033…	Gm2a,Sf3a1,Cwc15,Eif3g,Ptpn6,Thop1,Map2k1,Cd44,Trim28,Mob1b,Pip4k2a,Ppp2r1a,Rnmt,Psmb1,Prpf3,Lta4h,Ncf1,Ctsz,Myh9,Ada,Ywhah,Snrpf,Wdr82,Pes1,Pafah1b1,Pfas,Eftud2,Nemf,Psma6,Hexb,Tkt,Sub1,Ywhaz,Pak2,Cd2ap,Cdc5l,Ppil1,Tapbp,Psmb8,Tmx3,Gsto1,Alyref,Bloc1s1,Tsn,Parp1,Ppp6c,Psma7,Raly,Eif6,Rprd1b,Casp6,Psip1,Stx12,Sf3a3,Man2b2,Ppm1g,P2rx4,Psma1,Bax,Thumpd1,Swap70,Nono,Rbbp7,Hcfc1,Psmb10,Dcps,Psma4,Csk…
GO:0090066	Regulation of anatomical structure size	31	585	0.58	1.04	1.22e-07	10090.ENSMUSP00000001226,10090.ENSMUSP00000005066,10090.ENSMUSP00000005234,10090.ENSMUSP00000020769,10090.ENSMUSP00000021090,10090.ENSMUSP00000021091,10090.ENSMUSP00000021689,10090.ENSMUSP00000023531,10090.ENSMUSP00000024047,10090.ENSMUSP00000025239,10090.ENSMUSP00000026405,10090.ENSMUSP00000030518,10090.ENSMUSP00000031429,10090.ENSMUSP00000032561,10090.ENSMUSP00000033325,10090.ENSMUSP00000034285…	Sh3bp1,Map2k1,Wdr1,Dbnl,Grb2,Pafah1b1,Evl,Hcls1,Twf2,Bin1,Bloc1s1,Capzb,P2rx4,Vasp,Swap70,Cotl1,Brk1,Creb1,Tmod3,Arpc1b,Arpc3,Coro1a,Capza1,Tmsb4x,Prkcd,Arpc2,Tmsb10,Capg,Msn,Arpc4,Actr3
GO:0044237	Cellular metabolic process	141	6530	0.19	0.62	1.79e-07	10090.ENSMUSP00000000608,10090.ENSMUSP00000002198,10090.ENSMUSP00000004200,10090.ENSMUSP00000004206,10090.ENSMUSP00000004377,10090.ENSMUSP00000005057,10090.ENSMUSP00000005066,10090.ENSMUSP00000005705,10090.ENSMUSP00000006424,10090.ENSMUSP00000006912,10090.ENSMUSP00000007708,10090.ENSMUSP00000009679,10090.ENSMUSP00000015892,10090.ENSMUSP00000016033,10090.ENSMUSP00000016094,10090.ENSMUSP00000017841…	Gm2a,Sf3a1,Cwc15,Eif3g,Ptpn6,Thop1,Map2k1,Trim28,Mob1b,Pip4k2a,Ppp2r1a,Rnmt,Prpf3,Lta4h,Ncf1,Ada,Snrpf,Wdr82,Pes1,Pfas,Eftud2,Nemf,Psma6,Hexb,Tkt,Sub1,Ywhaz,Pak2,Cd2ap,Cdc5l,Ppil1,Tapbp,Gsto1,Alyref,Bloc1s1,Tsn,Parp1,Ppp6c,Psma7,Raly,Eif6,Rprd1b,Psip1,Stx12,Sf3a3,Ppm1g,P2rx4,Psma1,Bax,Thumpd1,Swap70,Nono,Rbbp7,Dcps,Psma4,Csk,Akap12,Chmp4b,Ccar2,Phpt1,Snrpd2,Cnot3,Ppp1ca,Pcif1,Stn1,Apex1,Setd7,Lsm…
GO:0019884	Antigen processing and presentation of exogenous antigen	10	38	1.28	1.59	2.14e-07	10090.ENSMUSP00000025161,10090.ENSMUSP00000025181,10090.ENSMUSP00000025197,10090.ENSMUSP00000037088,10090.ENSMUSP00000041008,10090.ENSMUSP00000046105,10090.ENSMUSP00000095171,10090.ENSMUSP00000100564,10090.ENSMUSP00000128401,10090.ENSMUSP00000134735	Tapbp,H2-K1,Tap2,H2-DMa,H2-Ab1,H2-Aa,Cd74,Psme2b,Tap1,Psme1
GO:0043484	Regulation of RNA splicing	18	196	0.82	1.25	2.5e-07	10090.ENSMUSP00000027438,10090.ENSMUSP00000045073,10090.ENSMUSP00000047571,10090.ENSMUSP00000055535,10090.ENSMUSP00000066516,10090.ENSMUSP00000070983,10090.ENSMUSP00000079722,10090.ENSMUSP00000098096,10090.ENSMUSP00000099947,10090.ENSMUSP00000100771,10090.ENSMUSP00000105980,10090.ENSMUSP00000111318,10090.ENSMUSP00000112104,10090.ENSMUSP00000117045,10090.ENSMUSP00000124846,10090.ENSMUSP00000130023…	Ncl,Sf3b3,Hnrnpu,Ddx17,Khdrbs1,Srsf7,Thrap3,Puf60,Ptbp3,Sf3b5,Srsf5,Pqbp1,Hnrnpk,Srsf3,Tra2b,Hnrnpf,Prpf19,Rbm8a
GO:0048523	Negative regulation of cellular process	117	5049	0.23	0.64	2.63e-07	10090.ENSMUSP00000001226,10090.ENSMUSP00000004377,10090.ENSMUSP00000004784,10090.ENSMUSP00000005066,10090.ENSMUSP00000005218,10090.ENSMUSP00000005705,10090.ENSMUSP00000006912,10090.ENSMUSP00000007980,10090.ENSMUSP00000008893,10090.ENSMUSP00000016400,10090.ENSMUSP00000016771,10090.ENSMUSP00000017841,10090.ENSMUSP00000019109,10090.ENSMUSP00000020490,10090.ENSMUSP00000021091,10090.ENSMUSP00000021689…	Sh3bp1,Ptpn6,Cnn2,Map2k1,Cd44,Trim28,Pip4k2a,Hnrnpa0,Coro1b,Ctsz,Myh9,Ada,Ywhah,Wdr82,Pafah1b1,Evl,Ogn,Sub1,Ywhaz,Pak2,Hcls1,Twf2,Cd2ap,Cdc5l,H2-K1,Tap2,Bin1,Gsto1,Ncl,Parp1,Mapre1,Eif6,Capzb,Cbx3,Arhgdib,Bax,Rgs10,Swap70,Nono,Rbbp7,Hcfc1,Dcps,Csk,Map4,Chmp4b,Ccar2,Phpt1,Cnot3,Pcif1,Stn1,Apex1,H1f3,H2-Aa,Hnrnpu,Samhd1,Creb1,Arhgdia,Cast,Ilf3,Cdkn1b,Cggbp1,Hmgb2,Sp100,Khdrbs1,Srsf7,Rcc2,Tmod3,Plec…
GO:0010629	Negative regulation of gene expression	40	977	0.47	0.88	4.3e-07	10090.ENSMUSP00000004377,10090.ENSMUSP00000005066,10090.ENSMUSP00000016400,10090.ENSMUSP00000024709,10090.ENSMUSP00000025486,10090.ENSMUSP00000027438,10090.ENSMUSP00000027623,10090.ENSMUSP00000027777,10090.ENSMUSP00000029142,10090.ENSMUSP00000031862,10090.ENSMUSP00000034539,10090.ENSMUSP00000034863,10090.ENSMUSP00000039098,10090.ENSMUSP00000039555,10090.ENSMUSP00000044993,10090.ENSMUSP00000055535…	Ptpn6,Map2k1,Ctsz,Cd2ap,Lmnb1,Ncl,Tsn,Parp1,Eif6,Cbx3,Dcps,Csk,Cnot3,Pcif1,Lsm7,Ddx17,Creb1,Cast,Ilf3,Hmgb2,Srsf7,Thrap3,Tardbp,Hmgb1,Lsm14a,Pml,Ptbp3,Prkar1a,Cpne1,Homer3,Anxa4,Hnrnpk,Srsf3,Lsm6,Sirpa,Ssb,Hnrnpd,Lmnb2,Ptprc,Rbm8a
GO:0051641	Cellular localization	77	2778	0.3	0.71	4.45e-07	10090.ENSMUSP00000000137,10090.ENSMUSP00000000608,10090.ENSMUSP00000001479,10090.ENSMUSP00000002445,10090.ENSMUSP00000004784,10090.ENSMUSP00000005066,10090.ENSMUSP00000006912,10090.ENSMUSP00000008893,10090.ENSMUSP00000016072,10090.ENSMUSP00000016094,10090.ENSMUSP00000016771,10090.ENSMUSP00000018466,10090.ENSMUSP00000018918,10090.ENSMUSP00000019109,10090.ENSMUSP00000019974,10090.ENSMUSP00000020705…	Actr2,Gm2a,Kpnb1,Ranbp3,Cnn2,Map2k1,Pip4k2a,Coro1b,Rrbp1,Ncf1,Myh9,Tomm34,Cd68,Ywhah,Rab32,Pes1,Pafah1b1,Nemf,Hexb,Ywhaz,Pak2,Twf2,Tap2,Bin1,Lmnb1,Alyref,Bloc1s1,Mapre1,Eif6,Casp6,Stx12,Anxa3,Bax,Map4,Chmp4b,H2-DMa,Snx2,Rab8b,Hnrnpu,Sun2,Coro7,Sp100,Pld4,Rcc2,Plec,Numa1,Anp32a,Pml,Marcks,Sept9,Tor1aip1,Cd74,Ppp3r1,Coro1a,Snx5,Ran,Pdcd6ip,Tmsb4x,Tmsb10,Thy1,Sept6,Ranbp1,Srsf3,Ywhaq,Sept7,Tap1,Ssb,…
GO:0044089	Positive regulation of cellular component biogenesis	29	551	0.58	0.99	4.75e-07	10090.ENSMUSP00000000137,10090.ENSMUSP00000005705,10090.ENSMUSP00000006912,10090.ENSMUSP00000021090,10090.ENSMUSP00000021689,10090.ENSMUSP00000024047,10090.ENSMUSP00000025239,10090.ENSMUSP00000028981,10090.ENSMUSP00000032561,10090.ENSMUSP00000033093,10090.ENSMUSP00000033325,10090.ENSMUSP00000041644,10090.ENSMUSP00000059973,10090.ENSMUSP00000065832,10090.ENSMUSP00000081263,10090.ENSMUSP00000081912…	Actr2,Trim28,Pip4k2a,Grb2,Evl,Twf2,Bin1,Mapre1,Vasp,Bax,Swap70,Brk1,Creb1,Cdkn1b,Wasf2,Numa1,Sept9,Epn1,Synpo2,Pdcd6ip,Arpc2,Thy1,Pqbp1,Msn,Lcp1,Sept7,Iqgap1,Tppp3,Actr3
GO:0019222	Regulation of metabolic process	148	7094	0.18	0.59	4.85e-07	10090.ENSMUSP00000000137,10090.ENSMUSP00000001792,10090.ENSMUSP00000004206,10090.ENSMUSP00000004377,10090.ENSMUSP00000004784,10090.ENSMUSP00000005066,10090.ENSMUSP00000005218,10090.ENSMUSP00000005705,10090.ENSMUSP00000006424,10090.ENSMUSP00000006912,10090.ENSMUSP00000007980,10090.ENSMUSP00000016094,10090.ENSMUSP00000016400,10090.ENSMUSP00000016771,10090.ENSMUSP00000017188,10090.ENSMUSP00000019109…	Actr2,Il16,Eif3g,Ptpn6,Cnn2,Map2k1,Cd44,Trim28,Mob1b,Pip4k2a,Hnrnpa0,Ncf1,Ctsz,Myh9,Serpinb6a,Ywhah,Tmpo,Wdr82,Grb2,Psma6,Dek,Hexb,Tox4,Sub1,Ywhaz,Pak2,Hcls1,Cd2ap,Cdc5l,Tapbp,Psmb8,Bin1,Lmnb1,Alyref,Ncl,Tsn,Parp1,Raly,Eif6,Rprd1b,Casp6,Psip1,Anxa3,Cbx3,Bax,Swap70,Nono,Rbbp7,Hcfc1,Dcps,Csk,Akap12,Chmp4b,H2az1,Ccar2,Cnot3,Ppp1ca,Pcif1,Stn1,Apex1,Setd7,H1f3,Lsm7,Sf3b3,Gpsm3,Hnrnpu,Mapk3,Ddx17,Creb1…
GO:0050794	Regulation of cellular process	218	12265	0.11	0.52	1.31e-06	10090.ENSMUSP00000000137,10090.ENSMUSP00000001226,10090.ENSMUSP00000001479,10090.ENSMUSP00000001792,10090.ENSMUSP00000004206,10090.ENSMUSP00000004377,10090.ENSMUSP00000004784,10090.ENSMUSP00000005057,10090.ENSMUSP00000005066,10090.ENSMUSP00000005218,10090.ENSMUSP00000005234,10090.ENSMUSP00000005705,10090.ENSMUSP00000006424,10090.ENSMUSP00000006912,10090.ENSMUSP00000007708,10090.ENSMUSP00000007980…	Actr2,Sh3bp1,Kpnb1,Il16,Eif3g,Ptpn6,Cnn2,Thop1,Map2k1,Cd44,Wdr1,Trim28,Mob1b,Pip4k2a,Ppp2r1a,Hnrnpa0,Coro1b,Apbb1ip,Rrbp1,Ncf1,Ctsz,Myh9,Ada,Ywhah,Abracl,Tmpo,Wdr82,Pes1,Dbnl,Grb2,Pafah1b1,Psma6,Evl,Dek,Ogn,Hexb,Tox4,Sub1,Ywhaz,Pak2,Hcls1,Twf2,Cd2ap,Cdc5l,H2-K1,Tap2,Bin1,Lmnb1,Gsto1,Alyref,Ncl,Parp1,Mapre1,Raly,Eif6,Rprd1b,Casp6,Psip1,Capzb,Ppm1g,P2rx4,Anxa3,Cbx3,Arhgdib,Vasp,Bax,Rgs10,Swap70,Non…
GO:0043933	Protein-containing complex organization	48	1388	0.4	0.77	1.61e-06	10090.ENSMUSP00000002198,10090.ENSMUSP00000004206,10090.ENSMUSP00000005234,10090.ENSMUSP00000007708,10090.ENSMUSP00000015892,10090.ENSMUSP00000020203,10090.ENSMUSP00000020769,10090.ENSMUSP00000021368,10090.ENSMUSP00000021689,10090.ENSMUSP00000022816,10090.ENSMUSP00000023531,10090.ENSMUSP00000024047,10090.ENSMUSP00000025161,10090.ENSMUSP00000025197,10090.ENSMUSP00000025239,10090.ENSMUSP00000028981…	Sf3a1,Eif3g,Wdr1,Ppp2r1a,Prpf3,Snrpf,Dbnl,Nemf,Evl,Sub1,Hcls1,Twf2,Tapbp,Tap2,Bin1,Mapre1,Eif6,Psip1,Sf3a3,Vasp,Chmp4b,H2-DMa,Snrpd2,H2-Ab1,H1f3,H2-Aa,Coro7,Mapk3,Samhd1,Alox5ap,Plec,Pml,Cd74,H2bc3,Puf60,Smarce1,Set,Anp32b,Prmt1,Pdcd6ip,Arpc2,Arpc4,Anp32e,Ddx39b,Ubtf,Tppp3,Prpf19,Kctd12
GO:0051494	Negative regulation of cytoskeleton organization	16	174	0.82	1.13	1.89e-06	10090.ENSMUSP00000008893,10090.ENSMUSP00000021689,10090.ENSMUSP00000023467,10090.ENSMUSP00000024047,10090.ENSMUSP00000028981,10090.ENSMUSP00000030518,10090.ENSMUSP00000033325,10090.ENSMUSP00000072087,10090.ENSMUSP00000081263,10090.ENSMUSP00000101972,10090.ENSMUSP00000102381,10090.ENSMUSP00000103927,10090.ENSMUSP00000107795,10090.ENSMUSP00000107830,10090.ENSMUSP00000109683,10090.ENSMUSP00000109705	Coro1b,Evl,Pak2,Twf2,Mapre1,Capzb,Swap70,Tmod3,Wasf2,Coro1a,Capza1,Gmfg,Tmsb4x,Prkcd,Tmsb10,Capg
GO:1902904	Negative regulation of supramolecular fiber organization	16	175	0.82	1.13	2.01e-06	10090.ENSMUSP00000008893,10090.ENSMUSP00000021689,10090.ENSMUSP00000023467,10090.ENSMUSP00000024047,10090.ENSMUSP00000028981,10090.ENSMUSP00000030518,10090.ENSMUSP00000033325,10090.ENSMUSP00000072087,10090.ENSMUSP00000081263,10090.ENSMUSP00000101972,10090.ENSMUSP00000102381,10090.ENSMUSP00000103927,10090.ENSMUSP00000107795,10090.ENSMUSP00000107830,10090.ENSMUSP00000109683,10090.ENSMUSP00000109705	Coro1b,Evl,Pak2,Twf2,Mapre1,Capzb,Swap70,Tmod3,Wasf2,Coro1a,Capza1,Gmfg,Tmsb4x,Prkcd,Tmsb10,Capg
GO:1903311	Regulation of mRNA metabolic process	21	319	0.68	1.01	2.25e-06	10090.ENSMUSP00000007980,10090.ENSMUSP00000027438,10090.ENSMUSP00000034539,10090.ENSMUSP00000039098,10090.ENSMUSP00000042602,10090.ENSMUSP00000047571,10090.ENSMUSP00000055535,10090.ENSMUSP00000066516,10090.ENSMUSP00000070983,10090.ENSMUSP00000079722,10090.ENSMUSP00000081142,10090.ENSMUSP00000098096,10090.ENSMUSP00000099947,10090.ENSMUSP00000107237,10090.ENSMUSP00000112104,10090.ENSMUSP00000117045…	Hnrnpa0,Ncl,Dcps,Cnot3,Apex1,Hnrnpu,Ddx17,Khdrbs1,Srsf7,Thrap3,Tardbp,Puf60,Ptbp3,Hnrnpc,Hnrnpk,Srsf3,Hnrnpm,Tra2b,Hnrnpd,Prpf19,Rbm8a
GO:0051171	Regulation of nitrogen compound metabolic process	128	5973	0.19	0.57	3.17e-06	10090.ENSMUSP00000000137,10090.ENSMUSP00000004206,10090.ENSMUSP00000004377,10090.ENSMUSP00000005066,10090.ENSMUSP00000005218,10090.ENSMUSP00000005705,10090.ENSMUSP00000006424,10090.ENSMUSP00000007980,10090.ENSMUSP00000016094,10090.ENSMUSP00000016400,10090.ENSMUSP00000016771,10090.ENSMUSP00000017188,10090.ENSMUSP00000019109,10090.ENSMUSP00000020123,10090.ENSMUSP00000020490,10090.ENSMUSP00000021412…	Actr2,Eif3g,Ptpn6,Map2k1,Cd44,Trim28,Mob1b,Hnrnpa0,Ncf1,Ctsz,Myh9,Serpinb6a,Ywhah,Tmpo,Wdr82,Psma6,Dek,Hexb,Tox4,Sub1,Ywhaz,Pak2,Hcls1,Cdc5l,Psmb8,Bin1,Alyref,Ncl,Parp1,Raly,Eif6,Rprd1b,Casp6,Psip1,Anxa3,Cbx3,Bax,Swap70,Nono,Rbbp7,Hcfc1,Dcps,Csk,H2az1,Ccar2,Cnot3,Ppp1ca,Pcif1,Stn1,Apex1,Setd7,H1f3,Sf3b3,Hnrnpu,Mapk3,Ddx17,Creb1,Cast,Ilf3,Cdkn1b,Cggbp1,Hmgb2,Sp100,Khdrbs1,Ppp1r12a,Srsf7,Plec,Thrap…
GO:0065009	Regulation of molecular function	81	3149	0.27	0.64	3.69e-06	10090.ENSMUSP00000000608,10090.ENSMUSP00000001226,10090.ENSMUSP00000002445,10090.ENSMUSP00000004377,10090.ENSMUSP00000005066,10090.ENSMUSP00000005218,10090.ENSMUSP00000005705,10090.ENSMUSP00000006424,10090.ENSMUSP00000006912,10090.ENSMUSP00000007708,10090.ENSMUSP00000016094,10090.ENSMUSP00000016400,10090.ENSMUSP00000017188,10090.ENSMUSP00000019109,10090.ENSMUSP00000021091,10090.ENSMUSP00000021412…	Gm2a,Sh3bp1,Ranbp3,Ptpn6,Map2k1,Cd44,Trim28,Mob1b,Pip4k2a,Ppp2r1a,Ncf1,Ctsz,Serpinb6a,Ywhah,Pafah1b1,Psma6,Pak2,Hcls1,Psmb8,Bin1,Gsto1,Parp1,Mapre1,Casp6,Anxa3,Arhgdib,Bax,Rgs10,Csk,Ccar2,Phpt1,Gpsm3,Hnrnpu,Mapk3,Arhgdia,Cast,Cdkn1b,Hmgb2,Sp100,Ppp1r12a,Alox5ap,Rcc2,Plec,Hmgb1,Pml,Marcks,Tor1aip1,Cd74,Lrrfip1,Ppp3r1,Anp32b,Psme2b,Arhgap45,Cap1,Synpo2,Arhgap17,Prkar1a,Rhog,Pkig,Cpne1,Homer3,Ran,Hn…
GO:0010605	Negative regulation of macromolecule metabolic process	78	2984	0.28	0.64	3.77e-06	10090.ENSMUSP00000004377,10090.ENSMUSP00000005066,10090.ENSMUSP00000005218,10090.ENSMUSP00000005705,10090.ENSMUSP00000007980,10090.ENSMUSP00000016400,10090.ENSMUSP00000017188,10090.ENSMUSP00000020490,10090.ENSMUSP00000022816,10090.ENSMUSP00000022894,10090.ENSMUSP00000023467,10090.ENSMUSP00000023531,10090.ENSMUSP00000024709,10090.ENSMUSP00000025239,10090.ENSMUSP00000025486,10090.ENSMUSP00000027438…	Ptpn6,Map2k1,Cd44,Trim28,Hnrnpa0,Ctsz,Serpinb6a,Wdr82,Sub1,Ywhaz,Pak2,Hcls1,Cd2ap,Bin1,Lmnb1,Ncl,Tsn,Parp1,Eif6,Cbx3,Bax,Swap70,Nono,Rbbp7,Hcfc1,Dcps,Csk,Ccar2,Cnot3,Pcif1,Stn1,H1f3,Lsm7,Sf3b3,Hnrnpu,Ddx17,Creb1,Cast,Ilf3,Cdkn1b,Cggbp1,Hmgb2,Sp100,Khdrbs1,Srsf7,Plec,Thrap3,Tardbp,Hmgb1,Lsm14a,Pml,Cbx1,Lrrfip1,Ctsa,Smarce1,Set,Ptbp3,Prkar1a,Pkig,Cpne1,Homer3,Hnrnpc,Prkcd,Anxa4,Thy1,Hnrnpk,Cbx5,Pa2…
GO:0051179	Localization	105	4555	0.22	0.6	3.77e-06	10090.ENSMUSP00000000137,10090.ENSMUSP00000000608,10090.ENSMUSP00000001226,10090.ENSMUSP00000001479,10090.ENSMUSP00000002445,10090.ENSMUSP00000004784,10090.ENSMUSP00000005066,10090.ENSMUSP00000006912,10090.ENSMUSP00000008893,10090.ENSMUSP00000016072,10090.ENSMUSP00000016094,10090.ENSMUSP00000016771,10090.ENSMUSP00000017841,10090.ENSMUSP00000018466,10090.ENSMUSP00000018918,10090.ENSMUSP00000019109…	Actr2,Gm2a,Sh3bp1,Kpnb1,Ranbp3,Cnn2,Map2k1,Pip4k2a,Coro1b,Rrbp1,Ncf1,Myh9,Ada,Tomm34,Cd68,Ywhah,Plin3,Rab32,Pes1,Dbnl,Grb2,Pafah1b1,Nemf,Hexb,Ywhaz,Pak2,Twf2,Tap2,Bin1,Lmnb1,Alyref,Bloc1s1,Ncl,Mapre1,Eif6,Casp6,Stx12,P2rx4,Anxa3,Bax,Map4,Chmp4b,H2-DMa,Snx2,Rab8b,Lasp1,Hnrnpu,Sun2,Coro7,Mapk3,Marcksl1,Creb1,Cdkn1b,Sp100,Pld4,Srsf7,Rcc2,Plec,Thrap3,Wasf2,Numa1,Anp32a,Hmgb1,Pml,Marcks,Sept9,Tor1aip1…
GO:0010639	Negative regulation of organelle organization	22	367	0.64	0.94	4.55e-06	10090.ENSMUSP00000008893,10090.ENSMUSP00000021689,10090.ENSMUSP00000023467,10090.ENSMUSP00000024047,10090.ENSMUSP00000027777,10090.ENSMUSP00000028981,10090.ENSMUSP00000030518,10090.ENSMUSP00000033325,10090.ENSMUSP00000035055,10090.ENSMUSP00000036206,10090.ENSMUSP00000040944,10090.ENSMUSP00000047571,10090.ENSMUSP00000072087,10090.ENSMUSP00000081263,10090.ENSMUSP00000082816,10090.ENSMUSP00000101972…	Coro1b,Evl,Pak2,Twf2,Parp1,Mapre1,Capzb,Swap70,Map4,Chmp4b,Stn1,Hnrnpu,Tmod3,Wasf2,Pml,Coro1a,Capza1,Gmfg,Tmsb4x,Prkcd,Tmsb10,Capg
GO:0030834	Regulation of actin filament depolymerization	10	59	1.09	1.2	6.66e-06	10090.ENSMUSP00000001226,10090.ENSMUSP00000005234,10090.ENSMUSP00000021689,10090.ENSMUSP00000024047,10090.ENSMUSP00000030518,10090.ENSMUSP00000033325,10090.ENSMUSP00000072087,10090.ENSMUSP00000102381,10090.ENSMUSP00000109451,10090.ENSMUSP00000109705	Sh3bp1,Wdr1,Evl,Twf2,Capzb,Swap70,Tmod3,Capza1,Arpc2,Capg
GO:0065003	Protein-containing complex assembly	43	1227	0.41	0.73	6.66e-06	10090.ENSMUSP00000002198,10090.ENSMUSP00000004206,10090.ENSMUSP00000007708,10090.ENSMUSP00000015892,10090.ENSMUSP00000020203,10090.ENSMUSP00000020769,10090.ENSMUSP00000021368,10090.ENSMUSP00000021689,10090.ENSMUSP00000022816,10090.ENSMUSP00000023531,10090.ENSMUSP00000025161,10090.ENSMUSP00000025197,10090.ENSMUSP00000025239,10090.ENSMUSP00000028981,10090.ENSMUSP00000029142,10090.ENSMUSP00000030207…	Sf3a1,Eif3g,Ppp2r1a,Prpf3,Snrpf,Dbnl,Nemf,Evl,Sub1,Hcls1,Tapbp,Tap2,Bin1,Mapre1,Eif6,Psip1,Sf3a3,Vasp,Chmp4b,H2-DMa,Snrpd2,H2-Ab1,H1f3,H2-Aa,Coro7,Mapk3,Samhd1,Alox5ap,Pml,Cd74,H2bc3,Puf60,Set,Anp32b,Prmt1,Pdcd6ip,Arpc2,Arpc4,Ddx39b,Ubtf,Tppp3,Prpf19,Kctd12
GO:0022604	Regulation of cell morphogenesis	21	346	0.64	0.92	7.57e-06	10090.ENSMUSP00000000137,10090.ENSMUSP00000005218,10090.ENSMUSP00000005234,10090.ENSMUSP00000008893,10090.ENSMUSP00000016771,10090.ENSMUSP00000020769,10090.ENSMUSP00000021091,10090.ENSMUSP00000022169,10090.ENSMUSP00000030518,10090.ENSMUSP00000055122,10090.ENSMUSP00000063714,10090.ENSMUSP00000071163,10090.ENSMUSP00000090245,10090.ENSMUSP00000101972,10090.ENSMUSP00000102536,10090.ENSMUSP00000108075…	Actr2,Cd44,Wdr1,Coro1b,Myh9,Dbnl,Pafah1b1,Hexb,Capzb,Epb41l2,Arhgdia,Rcc2,Marcks,Coro1a,Rhog,Sh3kbp1,Arpc2,Hnrnpk,Msn,Sept7,Actr3
GO:0002682	Regulation of immune system process	49	1523	0.37	0.7	8.47e-06	10090.ENSMUSP00000001792,10090.ENSMUSP00000004377,10090.ENSMUSP00000004784,10090.ENSMUSP00000005218,10090.ENSMUSP00000016094,10090.ENSMUSP00000017841,10090.ENSMUSP00000018918,10090.ENSMUSP00000023531,10090.ENSMUSP00000025161,10090.ENSMUSP00000025181,10090.ENSMUSP00000025197,10090.ENSMUSP00000029142,10090.ENSMUSP00000029626,10090.ENSMUSP00000031429,10090.ENSMUSP00000033008,10090.ENSMUSP00000033093…	Il16,Ptpn6,Cnn2,Cd44,Ncf1,Ada,Cd68,Hcls1,Tapbp,H2-K1,Tap2,Eif6,Casp6,P2rx4,Psma1,Bax,Swap70,Nono,Csk,H2-DMa,Phpt1,H2-Ab1,Gpsm3,H2-Aa,Mapk3,Samhd1,Creb1,Ifi209,Hmgb2,Khdrbs1,Cr1l,Hmgb1,Lsm14a,Cd74,Smarce1,Coro1a,Prkar1a,Rhog,Prmt1,Sh3kbp1,Thy1,Pqbp1,Msn,Sirpa,Tap1,H2-D1,Ptprc,Mndal,Tjp2
[truncated: 293 more rows]

[truncated: 9 more sheets: SpleenDown-LiverUp_GO, ConsistentlyUp_Kd_Lv_Sp_GO, ConsistentlyUp_Kd_Sp_GO, ConsistentlyUp_Kd_Lv_GO, ConsistentlyUp_Sp_Lv_GO, ConsistentlyDown_Sp_Lv_GO, ConsistentlyDown_Sp_Kd_GO, ConsistentlyDown_Kd_Lv_GO, ConsistentlyDown_Kd_Lv_Sp_GO]
