# Supplementary material for: Proteomic aging signatures across mouse organs and life stages
Source: EMBO J. 2025 Jul 15;44(16):4631–60. doi: 10.1038/s44318-025-00509-x (PMC12361549; doi:10.1038/s44318-025-00509-x)
Supplement: Supplementary file 13 — Dataset EV10 [file 44318_2025_509_MOESM13_ESM.xlsx]

## Sheet: Dataset EV10
Dataset EV10. Correlation analysis of non-blood derived age-DEPs in kidney and liver.
Legend: Shared non-blood age-DEPs between the kidney and liver were assessed for correlation of protein changes using Spearman’s rank correlation coefficient.

## Sheet: Correlation analysis 
Gene Symbol	UniProt Accession	Correlation
Rbp1	Q00915	0.771428571
Pter	Q60866	-0.314285714
Rpl32-ps	P17932	0.942857143
Tgfbi	P82198	0.6
H2-D1	P01899	0.885714286
Lgals3bp	Q07797	0.942857143
Col18a1	P39061	0.885714286
Lyz2	P08905	0.885714286
Eml3	Q8VC03	0.885714286
Eci1	P42125	0.885714286
Hexb	P20060	0.942857143
Cygb	Q9CX80	0.714285714
Eln	P54320	1
Arpc1b	Q9WV32	0.942857143
Slco1a1	Q9QXZ6	0.428571429
Vwa5a	Q99KC8	0.828571429
Inmt	P40936	1
Ggt5	Q9Z2A9	0.942857143
Acss3	Q14DH7	0.885714286
Fabp5	Q05816	0.657142857
Letm1	Q9Z2I0	0.828571429
Tgm1	Q9JLF6	-0.371428571
Emilin1	Q99K41	0.942857143
Coro7	Q9D2V7	0.828571429
Aldh3a2	P47740	0.771428571
Anxa1	P10107	0.885714286
Bgn	P28653	0.828571429
Cirbp	P60824	0.942857143
Hspg2	Q05793	0.828571429
Pld4	Q8BG07	0.542857143
Acaa1b	Q8VCH0	0.771428571
Capg	P24452	0.657142857
Npc2	Q9Z0J0	0.828571429
Sae1	Q9R1T2	0.714285714
Abcd3	P55096	0.714285714
Vim	P20152	0.6
Susd2	Q9DBX3	-0.771428571
Rmdn3	Q3UJU9	0.942857143
Ctsc	P97821	0.828571429
Prdx4	O08807	0.6
Cda	P56389	-0.257142857
Mvp	Q9EQK5	0.428571429
Ctsl	P06797	0.771428571
Ak2	Q9WTP6	0.771428571
Vnn1	Q9Z0K8	-0.257142857
Acsl1	P41216	0.771428571
Ctsd	P18242	0.771428571
Gpd1	P13707	0.714285714
Acsm3	Q3UNX5	0.885714286
Acsf3	Q3URE1	0.828571429
Ethe1	Q9DCM0	0.485714286
Ckb	Q04447	0.942857143
Pbld2	Q9CXN7	0.828571429
Cmbl	Q8R1G2	0.885714286
Iqgap1	Q9JKF1	0.942857143
Ndufaf1	Q9CWX2	0.771428571
Hibadh	Q99L13	0.942857143
Psmb8	P28063	0.428571429
Stat3	P42227	0.942857143
Efhd2	Q9D8Y0	0.542857143
Keg1	Q9DCY0	1
Dusp3	Q9D7X3	0.6
Ctsa	P16675	0.657142857
Gm10881	P01642	0.885714286
Tax1bp3	Q9DBG9	0.828571429
Aqp1	Q02013	0.428571429
Cyp4a12a	Q91WL5	0.428571429
Acat1	Q8QZT1	0.828571429
Anxa3	O35639	0.657142857
Gphn	Q8BUV3	0.6
Dlst	Q9D2G2	0.428571429
Vwa8	Q8CC88	0.828571429
Trim28	Q62318	0.942857143
Pecr	Q99MZ7	0.828571429
Ngp	O08692	0.885714286
Plbd1	Q8VCI0	0.828571429
Hadhb	Q99JY0	0.714285714
Vat1	Q62465	0.6
Sardh	Q99LB7	0.828571429
Rnase4	Q9JJH1	0.142857143
Snx5	Q9D8U8	0.885714286
Cbs	Q91WT9	-0.6
Arpc5	Q9CPW4	0.771428571
Sh3bgrl3	Q91VW3	0.428571429
Stat1	P42225	0.885714286
Apool	Q78IK4	0.771428571
Psmb9	P28076	0.428571429
Septin11	Q8C1B7	0.771428571
Kctd12	Q6WVG3	0.542857143
Hexa	P29416	0.657142857
Rigi	Q6Q899	0.771428571
Gpc4	P51655	0.371428571
Dnajc12	Q9R022	-0.542857143
Rac2	Q05144	0.657142857
Coq8a	Q60936	0.828571429
Idi1	P58044	-0.714285714
Slc25a10	Q9QZD8	0.542857143
Sdc4	O35988	0.828571429
Ddah1	Q9CWS0	0.657142857
Asah1	Q9WV54	0.828571429
Opa1	P58281	0.542857143
Ndufa3	Q9CQ91	-0.257142857
Dcxr	Q91X52	0.942857143
Atp5f1a	Q03265	0.828571429
Tapbp	Q9R233	0.771428571
Scp2	P32020	0.771428571
Phb1	P67778	0.942857143
Aldh5a1	Q8BWF0	0.828571429
Pgm2	Q7TSV4	0.771428571
Lactb2	Q99KR3	0.828571429
Rsu1	Q01730	0.771428571
Arpc2	Q9CVB6	0.485714286
Gucy1b1	O54865	0.828571429
Rpl22l1	Q9D7S7	-0.714285714
Arhgdib	Q61599	0.657142857
A1cf	Q5YD48	-0.542857143
Actr3	Q99JY9	0.428571429
Lgmn	O89017	0.485714286
Prcp	Q7TMR0	0.885714286
Hcls1	P49710	0.542857143
Ifitm3	Q9CQW9	0.771428571
Cyb5b	Q9CQX2	1
Pdia6	Q922R8	0.942857143
Acadsb	Q9DBL1	1
Echdc3	Q9D7J9	-0.6
Rtn4	Q99P72	0.6
Dcps	Q9DAR7	0.657142857
Septin2	P42208	0.657142857
Slc22a1	O08966	0.485714286
Col6a1	Q04857	0.828571429
F9	P16294	0.771428571
Ripk1	Q60855	0.6
Aldh6a1	Q9EQ20	0.771428571
Ugt3a1	Q3UP75	0.771428571
Rcn3	Q8BH97	0.485714286
Cox6c	Q9CPQ1	0.885714286
Shpk	Q9D5J6	-0.942857143
Rbm3	O89086	0.542857143
Ak4	Q9WUR9	0.828571429
Prodh2	Q8VCZ9	0.2
Aacs	Q9D2R0	0.828571429
Aadat	Q9WVM8	0.942857143
H6pd	Q8CFX1	0.6
Dynll1	P63168	-0.257142857
Immt	Q8CAQ8	0.828571429
Dcn	P28654	0.942857143
Fahd2	Q3TC72	0.771428571
Nme3	Q9WV85	-0.714285714
Lamb1	P02469	0.428571429
Hsd17b11	Q9EQ06	0.714285714
Uqcrb	Q9D855	0.828571429
Reep6	Q9JM62	0.657142857
Myh10	Q61879	0.828571429
Hmgcs1	Q8JZK9	-0.428571429
Suox	Q8R086	0.314285714
P2rx4	Q9JJX6	0.542857143
Arpc3	Q9JM76	0.485714286
Etfdh	Q921G7	0.942857143
Atp5po	Q9DB20	0.657142857
Pea15	Q62048	0.828571429
Pck1	Q9Z2V4	-0.6
Xdh	Q00519	0.428571429
Niban1	Q3UW53	0.6
Fbln1	Q08879	0.714285714
Tbcc	Q8VCN9	0.885714286
Sgk2	Q9QZS5	0.942857143
Tubb5	P99024	0.6
Cbx3	P23198	0.885714286
Samhd1	Q60710	0.485714286
Acads	Q07417	0.885714286
Gusb	P12265	0.6
Pafah1b3	Q61205	0.771428571
Htatip2	Q9Z2G9	-0.542857143
Nudt6	Q8CH40	0.371428571

## Sheet: Highly correlated
Gene Symbol	UniProt Accession	Correlation
Rbp1	Q00915	0.771428571
Rpl32-ps	P17932	0.942857143
H2-D1	P01899	0.885714286
Lgals3bp	Q07797	0.942857143
Col18a1	P39061	0.885714286
Lyz2	P08905	0.885714286
Eml3	Q8VC03	0.885714286
Eci1	P42125	0.885714286
Hexb	P20060	0.942857143
Cygb	Q9CX80	0.714285714
Eln	P54320	1
Arpc1b	Q9WV32	0.942857143
Vwa5a	Q99KC8	0.828571429
Inmt	P40936	1
Ggt5	Q9Z2A9	0.942857143
Acss3	Q14DH7	0.885714286
Letm1	Q9Z2I0	0.828571429
Emilin1	Q99K41	0.942857143
Coro7	Q9D2V7	0.828571429
Aldh3a2	P47740	0.771428571
Anxa1	P10107	0.885714286
Bgn	P28653	0.828571429
Cirbp	P60824	0.942857143
Hspg2	Q05793	0.828571429
Acaa1b	Q8VCH0	0.771428571
Npc2	Q9Z0J0	0.828571429
Sae1	Q9R1T2	0.714285714
Abcd3	P55096	0.714285714
Susd2	Q9DBX3	-0.771428571
Rmdn3	Q3UJU9	0.942857143
Ctsc	P97821	0.828571429
Ctsl	P06797	0.771428571
Ak2	Q9WTP6	0.771428571
Acsl1	P41216	0.771428571
Ctsd	P18242	0.771428571
Gpd1	P13707	0.714285714
Acsm3	Q3UNX5	0.885714286
Acsf3	Q3URE1	0.828571429
Ckb	Q04447	0.942857143
Pbld2	Q9CXN7	0.828571429
Cmbl	Q8R1G2	0.885714286
Iqgap1	Q9JKF1	0.942857143
Ndufaf1	Q9CWX2	0.771428571
Hibadh	Q99L13	0.942857143
Stat3	P42227	0.942857143
Gm10881	P01642	0.885714286
Tax1bp3	Q9DBG9	0.828571429
Acat1	Q8QZT1	0.828571429
Vwa8	Q8CC88	0.828571429
Trim28	Q62318	0.942857143
Pecr	Q99MZ7	0.828571429
Ngp	O08692	0.885714286
Plbd1	Q8VCI0	0.828571429
Hadhb	Q99JY0	0.714285714
Sardh	Q99LB7	0.828571429
Snx5	Q9D8U8	0.885714286
Arpc5	Q9CPW4	0.771428571
Stat1	P42225	0.885714286
Apool	Q78IK4	0.771428571
Septin11	Q8C1B7	0.771428571
Rigi	Q6Q899	0.771428571
Coq8a	Q60936	0.828571429
Idi1	P58044	-0.714285714
Sdc4	O35988	0.828571429
Asah1	Q9WV54	0.828571429
Dcxr	Q91X52	0.942857143
Atp5f1a	Q03265	0.828571429
Tapbp	Q9R233	0.771428571
Scp2	P32020	0.771428571
Phb1	P67778	0.942857143
Aldh5a1	Q8BWF0	0.828571429
Pgm2	Q7TSV4	0.771428571
Lactb2	Q99KR3	0.828571429
Rsu1	Q01730	0.771428571
Gucy1b1	O54865	0.828571429
Rpl22l1	Q9D7S7	-0.714285714
Prcp	Q7TMR0	0.885714286
Ifitm3	Q9CQW9	0.771428571
Cyb5b	Q9CQX2	1
Pdia6	Q922R8	0.942857143
Acadsb	Q9DBL1	1
Col6a1	Q04857	0.828571429
F9	P16294	0.771428571
Aldh6a1	Q9EQ20	0.771428571
Ugt3a1	Q3UP75	0.771428571
Cox6c	Q9CPQ1	0.885714286
Shpk	Q9D5J6	-0.942857143
Ak4	Q9WUR9	0.828571429
Aacs	Q9D2R0	0.828571429
Aadat	Q9WVM8	0.942857143
Immt	Q8CAQ8	0.828571429
Dcn	P28654	0.942857143
Fahd2	Q3TC72	0.771428571
Nme3	Q9WV85	-0.714285714
Hsd17b11	Q9EQ06	0.714285714
Uqcrb	Q9D855	0.828571429
Myh10	Q61879	0.828571429
Etfdh	Q921G7	0.942857143
Pea15	Q62048	0.828571429
Fbln1	Q08879	0.714285714
Tbcc	Q8VCN9	0.885714286
Sgk2	Q9QZS5	0.942857143
Cbx3	P23198	0.885714286
Acads	Q07417	0.885714286
Pafah1b3	Q61205	0.771428571

## Sheet: GO analysis
Analysis Type:	PANTHER Overrepresentation Test (Released 20240807)
Annotation Version and Release Date:	GO Ontology database DOI: 10.5281/zenodo.14083199 Released 2024-11-03
Analyzed List:	upload_1 (Mus musculus)
Reference List:	Mus musculus (all genes in database)
Test Type:	FISHER
Correction:	FDR
GO biological process complete	Mus musculus - REFLIST (21836)	upload_1 (112)	upload_1 (expected)	upload_1 (over/under)	upload_1 (fold Enrichment)	upload_1 (raw P-value)	upload_1 (FDR)
fatty alcohol metabolic process (GO:1903173)	2	2	.01	+	> 100	2.61E-05	1.00E-02
phytol metabolic process (GO:0033306)	2	2	.01	+	> 100	2.61E-05	9.80E-03
ADP biosynthetic process (GO:0006172)	4	2	.02	+	97.48	1.55E-04	4.35E-02
branched-chain amino acid catabolic process (GO:0009083)	22	4	.11	+	35.45	4.47E-06	2.09E-03
non-proteinogenic amino acid catabolic process (GO:0170044)	17	3	.09	+	34.41	8.48E-05	2.78E-02
cristae formation (GO:0042407)	17	3	.09	+	34.41	8.48E-05	2.72E-02
branched-chain amino acid metabolic process (GO:0009081)	24	4	.12	+	32.49	6.44E-06	2.92E-03
fatty acid beta-oxidation (GO:0006635)	58	8	.30	+	26.89	5.76E-10	6.34E-07
fatty acid oxidation (GO:0019395)	82	9	.42	+	21.40	3.80E-10	4.88E-07
lipid oxidation (GO:0034440)	89	9	.46	+	19.72	8.00E-10	8.22E-07
fatty acid derivative metabolic process (GO:1901568)	53	5	.27	+	18.39	7.65E-06	3.28E-03
fatty acid catabolic process (GO:0009062)	89	8	.46	+	17.52	1.86E-08	1.51E-05
monocarboxylic acid catabolic process (GO:0072329)	119	10	.61	+	16.38	5.58E-10	6.62E-07
organic acid catabolic process (GO:0016054)	227	17	1.16	+	14.60	2.38E-15	9.15E-12
carboxylic acid catabolic process (GO:0046395)	227	17	1.16	+	14.60	2.38E-15	7.32E-12
amino acid catabolic process (GO:0009063)	103	7	.53	+	13.25	1.02E-06	5.62E-04
alpha-amino acid catabolic process (GO:1901606)	90	6	.46	+	13.00	6.98E-06	3.07E-03
cellular catabolic process (GO:0044248)	293	18	1.50	+	11.98	1.08E-14	2.37E-11
acyl-CoA metabolic process (GO:0006637)	93	5	.48	+	10.48	1.18E-04	3.63E-02
thioester metabolic process (GO:0035383)	93	5	.48	+	10.48	1.18E-04	3.56E-02
lipid modification (GO:0030258)	170	9	.87	+	10.32	2.35E-07	1.57E-04
dicarboxylic acid metabolic process (GO:0043648)	96	5	.49	+	10.15	1.37E-04	3.98E-02
small molecule catabolic process (GO:0044282)	349	18	1.79	+	10.06	2.17E-13	3.72E-10
fatty acid metabolic process (GO:0006631)	384	18	1.97	+	9.14	1.09E-12	1.69E-09
lipid catabolic process (GO:0016042)	294	13	1.51	+	8.62	3.79E-09	3.43E-06
monocarboxylic acid metabolic process (GO:0032787)	585	23	3.00	+	7.67	2.28E-14	4.39E-11
purine-containing compound biosynthetic process (GO:0072522)	219	8	1.12	+	7.12	1.75E-05	7.10E-03
alpha-amino acid metabolic process (GO:1901605)	199	7	1.02	+	6.86	7.59E-05	2.60E-02
cellular respiration (GO:0045333)	206	7	1.06	+	6.62	9.42E-05	2.96E-02
carboxylic acid metabolic process (GO:0019752)	831	28	4.26	+	6.57	1.07E-15	8.26E-12
oxoacid metabolic process (GO:0043436)	852	28	4.37	+	6.41	2.01E-15	1.03E-11
organic acid metabolic process (GO:0006082)	868	28	4.45	+	6.29	3.21E-15	8.25E-12
energy derivation by oxidation of organic compounds (GO:0015980)	288	9	1.48	+	6.09	1.79E-05	7.07E-03
purine-containing compound metabolic process (GO:0072521)	505	15	2.59	+	5.79	4.72E-08	3.64E-05
amino acid metabolic process (GO:0006520)	272	8	1.40	+	5.73	8.13E-05	2.72E-02
generation of precursor metabolites and energy (GO:0006091)	377	11	1.93	+	5.69	3.88E-06	1.93E-03
nucleobase-containing small molecule metabolic process (GO:0055086)	595	16	3.05	+	5.24	6.40E-08	4.70E-05
organophosphate biosynthetic process (GO:0090407)	527	14	2.70	+	5.18	5.28E-07	3.39E-04
small molecule biosynthetic process (GO:0044283)	460	12	2.36	+	5.09	4.36E-06	2.10E-03
lipid biosynthetic process (GO:0008610)	552	14	2.83	+	4.94	9.16E-07	5.23E-04
small molecule metabolic process (GO:0044281)	1611	40	8.26	+	4.84	6.88E-18	1.06E-13
nucleoside phosphate metabolic process (GO:0006753)	571	14	2.93	+	4.78	1.36E-06	7.25E-04
purine nucleotide metabolic process (GO:0006163)	370	9	1.90	+	4.74	1.24E-04	3.67E-02
amide metabolic process (GO:0043603)	412	10	2.11	+	4.73	5.24E-05	1.84E-02
lipid metabolic process (GO:0006629)	1236	29	6.34	+	4.57	2.95E-12	4.13E-09
organic hydroxy compound metabolic process (GO:1901615)	485	11	2.49	+	4.42	4.04E-05	1.48E-02
organophosphate metabolic process (GO:0019637)	945	20	4.85	+	4.13	6.51E-08	4.56E-05
catabolic process (GO:0009056)	2074	33	10.64	+	3.10	2.02E-09	1.95E-06
phosphate-containing compound metabolic process (GO:0006796)	1539	24	7.89	+	3.04	7.74E-07	4.77E-04
phosphorus metabolic process (GO:0006793)	1542	24	7.91	+	3.03	8.01E-07	4.75E-04
response to organic cyclic compound (GO:0014070)	978	15	5.02	+	2.99	1.42E-04	4.05E-02
biosynthetic process (GO:0009058)	4091	41	20.98	+	1.95	8.00E-06	3.33E-03
metabolic process (GO:0008152)	7856	70	40.29	+	1.74	1.44E-08	1.24E-05
primary metabolic process (GO:0044238)	6829	59	35.03	+	1.68	2.89E-06	1.49E-03
cellular process (GO:0009987)	16249	101	83.34	+	1.21	4.60E-05	1.65E-02
