# Supplementary material for: Proteomic aging signatures across mouse organs and life stages
Source: EMBO J. 2025 Jul 15;44(16):4631–60. doi: 10.1038/s44318-025-00509-x (PMC12361549; doi:10.1038/s44318-025-00509-x)
Supplement: Supplementary file 14 — Dataset EV11 [file 44318_2025_509_MOESM14_ESM.xlsx]

## Sheet: Dataset EV11
Dataset EV11. Correlation analysis of non-blood derived age-DEPs in liver and spleen.
Legend: Shared non-blood age-DEPs between the liver and spleen were assessed for correlation of protein changes using Spearman’s rank correlation coefficient.

## Sheet: Liver_spleen_Correlations
UniProt Accession	Gene Symbol	Correlation
O35988	Sdc4	0.942857143
P16294	F9	0.942857143
P28653	Bgn	0.885714286
P28654	Dcn	0.942857143
P39061	Col18a1	0.942857143
P42125	Eci1	0.771428571
P54320	Eln	0.714285714
P82198	Tgfbi	0.828571429
Q00915	Rbp1	0.714285714
Q05793	Hspg2	0.714285714
Q07797	Lgals3bp	0.828571429
Q78IK4	Apool	0.771428571
Q8CAQ8	Immt	0.828571429
Q8VC03	Eml3	0.885714286
Q91X52	Dcxr	0.828571429
Q99L13	Hibadh	0.771428571
Q9CPQ1	Cox6c	0.942857143
Q9CX80	Cygb	0.828571429
Q9D2G2	Dlst	0.771428571
Q9DCM0	Ethe1	0.771428571

## Sheet: Highly correlated
UniProt Accession	Gene Symbol	Correlation
O35988	Sdc4	0.942857143
P16294	F9	0.942857143
P28653	Bgn	0.885714286
P28654	Dcn	0.942857143
P39061	Col18a1	0.942857143
P42125	Eci1	0.771428571
P54320	Eln	0.714285714
P82198	Tgfbi	0.828571429
Q00915	Rbp1	0.714285714
Q05793	Hspg2	0.714285714
Q07797	Lgals3bp	0.828571429
Q78IK4	Apool	0.771428571
Q8CAQ8	Immt	0.828571429
Q8VC03	Eml3	0.885714286
Q91X52	Dcxr	0.828571429
Q99L13	Hibadh	0.771428571
Q9CPQ1	Cox6c	0.942857143
Q9CX80	Cygb	0.828571429
Q9D2G2	Dlst	0.771428571
Q9DCM0	Ethe1	0.771428571
