# Supplementary material for: Proteomic aging signatures across mouse organs and life stages
Source: EMBO J. 2025 Jul 15;44(16):4631–60. doi: 10.1038/s44318-025-00509-x (PMC12361549; doi:10.1038/s44318-025-00509-x)
Supplement: Supplementary file 15 — Dataset EV12 [file 44318_2025_509_MOESM15_ESM.xlsx]

## Sheet: Dataset EV12
Dataset EV12. Correlation analysis of non-blood derived age-DEPs in kidney and spleen.
Legend: Shared non-blood age-DEPs between the kidney and spleen were assessed for correlation of protein changes using Spearman’s rank correlation coefficient.

## Sheet: Kidney_spleen_Correlations
Gene Symbol	UniProt Accessions	Correlation
Chmp6	P0C0A3	0.371428571
Sfrp1	Q8C4U3	0.828571429
Pla1a	Q8VI78	0.942857143
Egflam	Q4VBE4	0.828571429
Akap13	E9Q394	0.371428571
Rnase4	Q9JJH1	0.942857143
Slc25a22	Q9D6M3	0.828571429
Col18a1	P39061	0.942857143
Lmnb1	P14733	-0.428571429
H2-DMa	P28078	-0.885714286
Snrpd2	P62317	-0.657142857
Pyhin1	Q8BV49	-0.942857143
Eml3	Q8VC03	1
Tmem30a	Q8VEK0	0.714285714
Capg	P24452	-0.6
Ssu72	Q9CY97	1
Ndufb3	Q9CQZ6	0.828571429
Sparc	P07214	0.885714286
Hnrnpu	Q8VEK3	-0.657142857
H1-5	P43276	-0.314285714
Nomo1	Q6GQT9	-0.714285714
Sdcbp	O08992	0.771428571
Rbp1	Q00915	0.942857143
Il16	O54824	-0.771428571
Apof	Q91V80	0.885714286
Nop56	Q9D6Z1	-0.6
Agrn	A2ASQ1	1
Dnajc11	Q5U458	0.771428571
Col12a1	Q60847	0.942857143
Gpc6	Q9R087	0.942857143
Cbx3	P23198	-0.542857143
Rmnd1	Q8CI78	-0.771428571
Swap70	Q6A028	-0.885714286
Dnajc9	Q91WN1	0.428571429
Hspg2	Q05793	0.885714286
Cd74	P04441	-0.942857143
Rcc2	Q8BK67	-0.885714286
Fnbp1	Q80TY0	-0.2
H2-K1	P01902	0.942857143
Nid2	O88322	0.542857143
Gpc1	Q9QZF2	0.885714286
Sp100	O35892	-0.657142857
Ctsz	Q9WUU7	-0.371428571
Grb2	Q60631	-0.314285714
Ivd	Q9JHI5	0.885714286
Apool	Q78IK4	0.828571429
H1-1	P43275	-0.714285714
Ptpn6	P29351	-0.771428571
Apex1	P28352	-0.542857143
Krt1	P04104	0.657142857
Hmgb2	P30681	-0.657142857
Hcfc1	Q61191	-0.771428571
Thy1	P01831	-0.542857143
Pml	Q60953	-0.771428571
Sf3a3	Q9D554	-0.885714286
Htra1	Q9R118	0.885714286
Sdha	Q8K2B3	0.942857143
Angptl3	Q9R182	0.942857143
Col15a1	O35206	0.771428571
Nudt19	P11930	-0.714285714
Arpc1b	Q9WV32	-0.942857143
Atp5me	Q06185	0.771428571
Srsf7	Q8BL97	-0.6
Arhgap45	Q3TBD2	-0.771428571
Cox5b	P19536	0.942857143
Tufm	Q8BFR5	0.885714286
Tkfc	Q8VC30	-0.771428571
Rhebl1	Q9D8T3	-0.771428571
Arih1	Q9Z1K5	-0.942857143
Czib	Q8BHG2	0.828571429
Hnrnpd	Q60668	-0.657142857
Etfb	Q9DCW4	0.942857143
Fbln1	Q08879	0.885714286
Man2b2	O54782	-0.942857143
Tor1aip1	Q921T2	-0.771428571
Uck1	P52623	-0.028571429
Cntnap5a	Q0V8T9	0.942857143
Lsm6	P62313	-0.257142857
Evl	P70429	-0.6
Prkcd	P28867	-0.371428571
Pqbp1	Q91VJ5	-0.771428571
Bgn	P28653	0.885714286
Gprasp2	Q8BUY8	0.828571429
Tfam	P40630	0.657142857
Mob1b	Q8BPB0	-0.657142857
Mrc2	Q64449	0.714285714
Alox5ap	P30355	-0.942857143
Bpifa2	P07743	0.942857143
H6pd	Q8CFX1	0.885714286
Cox6b1	P56391	1
Egln3	Q91UZ4	-0.6
Ubtf	P25976	-0.771428571
Tgtp1	Q62293	-0.314285714
Dnaja1	P63037	0.428571429
Ppp1ca	P62137	-0.6
Lypla1	P97823	0.942857143
Apbb1ip	Q8R5A3	-0.885714286
Eci1	P42125	0.771428571
Acot13	Q9CQR4	0.485714286
H1-3	P43277	-0.257142857
Ift172	Q6VH22	0.942857143
Dhrs4	Q99LB2	0.828571429
Snrpa	Q62189	-0.428571429
Psip1	Q99JF8	-0.371428571
Spcs1	Q9D958	-0.371428571
Gmfg	Q9ERL7	-0.885714286
Anp32b	Q9EST5	-0.428571429
Sec23ip	Q6NZC7	0.371428571
Adh5	P28474	0.714285714
Cox4i1	P19783	0.885714286
Lsp1	P19973	-0.371428571
Tap1	P21958	-0.771428571
Fen1	P39749	-0.371428571
Dcn	P28654	0.885714286
Lactb	Q9EP89	0.885714286
Ppp1r18	Q8BQ30	-0.714285714
Ak3	Q9WTP7	0.542857143
Fkbp4	P30416	0.6
Mndal	D0QMC3	-0.771428571
Atp5f1c	Q91VR2	0.828571429
Sdc4	O35988	0.942857143
Vars1	Q9Z1Q9	-0.6
Timm9	Q9WV98	1
Idh3g	P70404	0.885714286
Dlat	Q8BMF4	0.771428571
Hsd17b8	P50171	-0.542857143
Ppp3cb	P48453	0.714285714
Ndufa2	Q9CQ75	0.942857143
H2-Ab1	P14483	-0.942857143
Ddx17	Q501J6	-0.828571429
Slc25a3	Q8VEM8	0.942857143
Strip1	Q8C079	0.942857143
Pdk3	Q922H2	0.885714286
Homer3	Q99JP6	-0.771428571
Specc1l	Q2KN98	0.771428571
Hspa9	P38647	0.885714286
Eln	P54320	0.714285714
Eif4a3	Q91VC3	-0.828571429
Hspe1	Q64433	0.6
Cnpy3	Q9DAU1	0.828571429
Smarce1	O54941	-0.371428571
Sfxn1	Q99JR1	0.885714286
Ranbp3	Q9CT10	-0.771428571
Hnrnpf	Q9Z2X1	-0.885714286
Fmnl1	Q9JL26	-0.828571429
Itga3	Q62470	0.885714286
Fhl2	O70433	0.6
Cs	Q9CZU6	0.771428571
Clpp	O88696	0.885714286
Wdr82	Q8BFQ4	-0.371428571
Fah	P35505	-0.6
Cbx5	Q61686	-0.428571429
Cox6c	Q9CPQ1	0.942857143
Atp5f1d	Q9D3D9	0.885714286
Ak2	Q9WTP6	0.942857143
Sh3kbp1	Q8R550	-0.771428571
Tagln	P37804	0.428571429
Ndufa6	Q9CQZ5	0.485714286
Ndufb8	Q9D6J5	0.371428571
Immt	Q8CAQ8	0.885714286
Sepsecs	Q6P6M7	0.942857143
Sarnp	Q9D1J3	0.028571429
Csk	P41241	-0.771428571
Dcps	Q9DAR7	-0.771428571
Ptk7	Q8BKG3	0.2
Ppm1g	Q61074	-0.6
Tmx3	Q8BXZ1	-0.314285714
Echdc1	Q9D9V3	0.542857143
Pdha1	P35486	0.942857143
Sh3bgrl3	Q91VW3	-0.771428571
Actr3	Q99JY9	-0.828571429
Pak2	Q8CIN4	-0.657142857
Hcls1	P49710	-0.885714286
Psmb9	P28076	-0.485714286
Pld4	Q8BG07	-0.714285714
Nemf	Q8CCP0	-0.542857143
Slc25a4	P48962	0.771428571
Hnrnpa3	Q8BG05	-0.6
Col14a1	Q80X19	0.771428571
Ndufa8	Q9DCJ5	0.542857143
Ilf3	Q9Z1X4	-0.542857143
Hnrnpul1	Q8VDM6	-0.371428571
Snx5	Q9D8U8	-0.657142857
Aebp1	Q640N1	0.828571429
Puf60	Q3UEB3	-0.771428571
Trim28	Q62318	-0.885714286
Rsu1	Q01730	0.771428571
Plekho2	Q8K124	-0.771428571
Anxa6	P14824	-0.942857143
Cox7a2	P48771	0.885714286
Actr2	P61161	-0.885714286
Coro7	Q9D2V7	-0.885714286
Itgav	P43406	0.542857143
Acp6	Q8BP40	0.542857143
Atp5pb	Q9CQQ7	0.942857143
Acadl	P51174	0.714285714
Shmt2	Q9CZN7	0.771428571
Cox7c	P17665	0.771428571
Ndufa5	Q9CPP6	0.6
Rbbp7	Q60973	-0.885714286
Uqcrfs1	Q9CR68	0.828571429
Prelp	Q9JK53	0.428571429
Alyref	O08583	-0.771428571
Plgrkt	Q9D3P8	-0.485714286
Vasp	P70460	-0.714285714
Chchd3	Q9CRB9	0.885714286
Arpc3	Q9JM76	-0.714285714
Mecr	Q9DCS3	-0.542857143
Samhd1	Q60710	-0.942857143
Ccdc80	Q8R2G6	0.257142857
S100a16	Q9D708	0.885714286
Coro1b	Q9WUM3	-0.371428571
Sorbs2	Q3UTJ2	-0.714285714
Dlst	Q9D2G2	0.714285714
Anxa4	P97429	-0.657142857
Rdh14	Q9ERI6	0.771428571
Parp1	P11103	-0.942857143
Ublcp1	Q8BGR9	0.714285714
Fbn1	Q61554	-0.142857143
Atp5f1a	Q03265	0.885714286
Sod2	P09671	0.428571429
Lamc1	P02468	0.6
Ankrd44	B2RXR6	-0.942857143
Nop58	Q6DFW4	-0.771428571
Setd7	Q8VHL1	-1
Septin6	Q9R1T4	-0.428571429
Hnrnpa0	Q9CX86	-0.714285714
Cd68	P31996	-0.771428571
Tmsb10	Q6ZWY8	-0.828571429
Itgb1	P09055	0.428571429
Tjp2	Q9Z0U1	-0.657142857
Ywhaq	P68254	-0.257142857
Ppp1cc	P63087	-0.371428571
Septin11	Q8C1B7	-0.542857143
Emilin1	Q99K41	0.657142857
Gba1	P17439	0.885714286
Aifm1	Q9Z0X1	0.885714286
Slc25a5	P51881	0.657142857
Lrrfip1	Q3UZ39	-0.428571429
Wasf2	Q8BH43	-0.714285714
Clca3a1	Q9QX15	0.828571429
Psmb8	P28063	-0.542857143
Hibadh	Q99L13	0.828571429
Sae1	Q9R1T2	-0.771428571
Set	Q9EQU5	-0.542857143
Ssb	P32067	-0.314285714
Snrpn	P63163	-0.828571429
Lamb1	P02469	0.657142857
Arhgdib	Q61599	-0.885714286
Rtn4ip1	Q924D0	-0.257142857
Ndufb2	Q9CPU2	0.885714286
Mfge8	P21956	0.542857143
Lgalsl	Q8VED9	0.771428571
Phb2	O35129	0.885714286
Mrpl15	Q9CPR5	-0.714285714
Casp1	P29452	-0.657142857
Tapbp	Q9R233	-0.314285714
Cygb	Q9CX80	0.771428571
Atxn3	Q9CVD2	0.885714286
Pgm2	Q7TSV4	-0.6
Abhd14b	Q8VCR7	-0.657142857
F9	P16294	0.828571429
Ogn	Q62000	-0.714285714
Ndufb4	Q9CQC7	0.885714286
Efhd2	Q9D8Y0	-0.485714286
Uqcrc2	Q9DB77	0.942857143
Eng	Q63961	0.314285714
Arpc2	Q9CVB6	-0.6
Agpat3	Q9D517	0.771428571
Slc25a11	Q9CR62	0.885714286
Ctsa	P16675	-0.771428571
Plekha2	Q9ERS5	-1
Apoo	Q9DCZ4	0.828571429
Kctd12	Q6WVG3	-0.885714286
Mrpl58	Q8R035	0.942857143
Cox5a	P12787	0.371428571
Septin7	O55131	-0.085714286
Lcp2	Q60787	0.885714286
Akr1b8	P45377	0.542857143
Nol3	Q9D1X0	0.657142857
Idh3a	Q9D6R2	0.885714286
Acads	Q07417	0.542857143
Entpd1	P55772	0.942857143
Sf3b5	Q923D4	-0.771428571
Iqgap1	Q9JKF1	-0.885714286
Bcat2	O35855	0.942857143
Rhog	P84096	-0.942857143
Dpysl3	Q62188	0.542857143
Mat2a	Q3THS6	0.771428571
Rab32	Q9CZE3	-0.542857143
Dcxr	Q91X52	0.942857143
Mtatp8	P03930	0.942857143
Ap1s3	Q7TN05	0.6
Prpf3	Q922U1	-0.428571429
2310022B05Rik	Q8C3W1	0.942857143
Plac9	Q8K262	0.828571429
Anxa3	O35639	-0.942857143
Rhot1	Q8BG51	0.771428571
Gucy1b1	O54865	0.942857143
Mix23	Q8R3Q6	0.714285714
Ada	P03958	-0.771428571
Cpt1a	P97742	-0.771428571
Pls3	Q99K51	0.2
Thumpd1	Q99J36	-0.942857143
C1qbp	O35658	0.714285714
Acp5	Q05117	0.371428571
Pi16	Q9ET66	0.885714286
Stt3b	Q3TDQ1	0.942857143
Lamp2	P17047	0.714285714
Kank2	Q8BX02	0.714285714
Prkar1a	Q9DBC7	-0.714285714
Acad9	Q8JZN5	0.885714286
Tbcc	Q8VCN9	0.714285714
Ifit3	Q64345	0.771428571
Sort1	Q6PHU5	-0.885714286
Tinagl1	Q99JR5	0.257142857
Tox4	Q8BU11	-0.885714286
Cyc1	Q9D0M3	0.542857143
Atp6v0d1	P51863	0.485714286
Mprip	P97434	0.828571429
Adgre5	Q9Z0M6	0.485714286
Tgfbi	P82198	0.714285714
Ethe1	Q9DCM0	0.828571429
Bpnt1	Q9Z0S1	0.142857143
Xdh	Q00519	0.6
Stat1	P42225	-0.485714286
Aldh4a1	Q8CHT0	0.6
Acp2	P24638	0.657142857
Pcna	P17918	-0.485714286
Pes1	Q9EQ61	-0.714285714
Lgals3bp	Q07797	0.942857143
Dnph1	Q80VJ3	-0.771428571
Rnaset2b	C0HKG6	0.942857143
4931406C07Rik	Q91V76	-0.142857143
Prmt1	Q9JIF0	-0.771428571
Synpo2	Q91YE8	-0.714285714
Pdgfrb	P05622	0.657142857
Fmo2	Q8K2I3	-0.657142857
Jpt2	Q6PGH2	0.942857143
Colec12	Q8K4Q8	0.885714286
Gm10881	P01642	0.942857143
Selenoh	Q3UQA7	-0.657142857
Diaph2	O70566	0.942857143
Aco2	Q99KI0	0.371428571
Abat	P61922	-0.6
Yipf4	Q8C407	0.542857143
Myof	Q69ZN7	-0.771428571
Sun2	Q8BJS4	-0.942857143
Etfa	Q99LC5	0.714285714
Tmbim6	Q9D2C7	0.485714286
Nhlrc3	Q8CCH2	-0.257142857
Susd2	Q9DBX3	-0.314285714
Armc1	Q9D7A8	-0.714285714
Coq8a	Q60936	0.542857143
Ndufs7	Q9DC70	0.942857143
Crot	Q9DC50	-0.942857143
Scrn2	Q8VCA8	-0.257142857
Map4	P27546	-0.828571429
Grpel1	Q99LP6	0.257142857
Dld	O08749	0.771428571
Cmbl	Q8R1G2	-0.542857143
Scp2	P32020	0.885714286
Irf2bpl	Q8K3X4	0.542857143
Mlec	Q6ZQI3	0.371428571
H2-D1	P01899	-0.771428571
Slc25a10	Q9QZD8	0.542857143
Myl9	Q9CQ19	0.6
Pabpn1	Q8CCS6	-0.485714286
Uchl5	Q9WUP7	-0.942857143
Dhrs1	Q99L04	0.6
Hexb	P20060	-0.542857143
Eftud2	O08810	-0.828571429
Spon1	Q8VCC9	0.028571429
Chordc1	Q9D1P4	0.771428571
Gatd3	Q9D172	0.828571429
Pld3	O35405	-0.714285714
Uqcrc1	Q9CZ13	0.714285714
Snx18	Q91ZR2	0.371428571
Rmdn3	Q3UJU9	-0.771428571
Syncrip	Q7TMK9	-0.485714286
Wdr77	Q99J09	-0.714285714
Ech1	O35459	0.657142857
Septin9	Q80UG5	-0.771428571
Atp1a1	Q8VDN2	0.885714286
Tjp1	P39447	0.371428571
Dpp7	Q9ET22	0.314285714
Haao	Q78JT3	0.771428571
Pdia4	P08003	-0.142857143
Twf2	Q9Z0P5	-0.828571429
Ncf2	O70145	0.657142857
Enpp4	Q8BTJ4	0.542857143
H2bc3	Q64475	-0.485714286
Gpsm3	Q3U1Z5	-0.714285714
Spcs2	Q9CYN2	-0.828571429
Txndc5	Q91W90	0.771428571
Pea15	Q62048	0.485714286
P2rx4	Q9JJX6	-0.028571429
Hspb1	P14602	0.657142857
Gaa	P70699	0.828571429
Cd36	Q08857	0.657142857
Nup160	Q9Z0W3	-0.142857143
Dusp3	Q9D7X3	0.657142857
Cnn1	Q08091	0.485714286
Ncf1	Q09014	-1
Nipsnap1	O55125	0.885714286
Ssrp1	Q08943	-0.885714286
Enoph1	Q8BGB7	-0.542857143
Rgs10	Q9CQE5	-0.942857143
Hadhb	Q99JY0	0.942857143
Bax	Q07813	-0.771428571
Emd	O08579	-0.085714286
Hibch	Q8QZS1	0.657142857
Kif2a	P28740	-0.371428571
Snx3	O70492	0.371428571
Plbd2	Q3TCN2	-0.257142857
Poglut3	G5E897	0.714285714
Specc1	Q5SXY1	-1
Slc25a12	Q8BH59	0.714285714
Tst	P52196	-0.485714286
Akap12	Q9WTQ5	-0.371428571
Ripk1	Q60855	-0.828571429
Micos13	Q8R404	-0.142857143
Col6a2	Q02788	0.942857143
Aldh7a1	Q9DBF1	-0.371428571
Camk2d	Q6PHZ2	-0.942857143
Dnajc7	Q9QYI3	-0.771428571
Lrpap1	P55302	-0.6

## Sheet: Highly correlated
Gene Symbol	UniProt Accessions	Correlation
Agrn	A2ASQ1	1
Ankrd44	B2RXR6	-0.942857143
Rnaset2b	C0HKG6	0.942857143
Mndal	D0QMC3	-0.771428571
Poglut3	G5E897	0.714285714
Alyref	O08583	-0.771428571
Dld	O08749	0.771428571
Eftud2	O08810	-0.828571429
Sdcbp	O08992	0.771428571
Phb2	O35129	0.885714286
Col15a1	O35206	0.771428571
Pld3	O35405	-0.714285714
Anxa3	O35639	-0.942857143
C1qbp	O35658	0.714285714
Bcat2	O35855	0.942857143
Sdc4	O35988	0.942857143
Man2b2	O54782	-0.942857143
Il16	O54824	-0.771428571
Gucy1b1	O54865	0.942857143
Nipsnap1	O55125	0.885714286
Diaph2	O70566	0.942857143
Clpp	O88696	0.885714286
Gm10881	P01642	0.942857143
H2-D1	P01899	-0.771428571
H2-K1	P01902	0.942857143
Mtatp8	P03930	0.942857143
Ada	P03958	-0.771428571
Cd74	P04441	-0.942857143
Sparc	P07214	0.885714286
Bpifa2	P07743	0.942857143
Parp1	P11103	-0.942857143
Nudt19	P11930	-0.714285714
H2-Ab1	P14483	-0.942857143
Anxa6	P14824	-0.942857143
F9	P16294	0.828571429
Ctsa	P16675	-0.771428571
Lamp2	P17047	0.714285714
Gba1	P17439	0.885714286
Cox7c	P17665	0.771428571
Cox5b	P19536	0.942857143
Cox4i1	P19783	0.885714286
Tap1	P21958	-0.771428571
Ubtf	P25976	-0.771428571
Map4	P27546	-0.828571429
H2-DMa	P28078	-0.885714286
Adh5	P28474	0.714285714
Bgn	P28653	0.885714286
Dcn	P28654	0.885714286
Ptpn6	P29351	-0.771428571
Alox5ap	P30355	-0.942857143
Cd68	P31996	-0.771428571
Scp2	P32020	0.885714286
Pdha1	P35486	0.942857143
Hspa9	P38647	0.885714286
Col18a1	P39061	0.942857143
Csk	P41241	-0.771428571
Eci1	P42125	0.771428571
H1-1	P43275	-0.714285714
Ppp3cb	P48453	0.714285714
Cox7a2	P48771	0.885714286
Slc25a4	P48962	0.771428571
Hcls1	P49710	-0.885714286
Acadl	P51174	0.714285714
Eln	P54320	0.714285714
Entpd1	P55772	0.942857143
Cox6b1	P56391	1
Actr2	P61161	-0.885714286
Snrpn	P63163	-0.828571429
Idh3g	P70404	0.885714286
Vasp	P70460	-0.714285714
Gaa	P70699	0.828571429
Tgfbi	P82198	0.714285714
Rhog	P84096	-0.942857143
Mprip	P97434	0.828571429
Cpt1a	P97742	-0.771428571
Lypla1	P97823	0.942857143
Rbp1	Q00915	0.942857143
Rsu1	Q01730	0.771428571
Col6a2	Q02788	0.942857143
Atp5f1a	Q03265	0.885714286
Hspg2	Q05793	0.885714286
Atp5me	Q06185	0.771428571
Lgals3bp	Q07797	0.942857143
Bax	Q07813	-0.771428571
Fbln1	Q08879	0.885714286
Ssrp1	Q08943	-0.885714286
Ncf1	Q09014	-1
Cntnap5a	Q0V8T9	0.942857143
Specc1l	Q2KN98	0.771428571
Arhgap45	Q3TBD2	-0.771428571
Stt3b	Q3TDQ1	0.942857143
Mat2a	Q3THS6	0.771428571
Gpsm3	Q3U1Z5	-0.714285714
Puf60	Q3UEB3	-0.771428571
Rmdn3	Q3UJU9	-0.771428571
Sorbs2	Q3UTJ2	-0.714285714
Egflam	Q4VBE4	0.828571429
Ddx17	Q501J6	-0.828571429
Specc1	Q5SXY1	-1
Dnajc11	Q5U458	0.771428571
Samhd1	Q60710	-0.942857143
Lcp2	Q60787	0.885714286
Col12a1	Q60847	0.942857143
Ripk1	Q60855	-0.828571429
Pml	Q60953	-0.771428571
Rbbp7	Q60973	-0.885714286
Hcfc1	Q61191	-0.771428571
Arhgdib	Q61599	-0.885714286
Ogn	Q62000	-0.714285714
Trim28	Q62318	-0.885714286
Itga3	Q62470	0.885714286
Aebp1	Q640N1	0.828571429
Ifit3	Q64345	0.771428571
Mrc2	Q64449	0.714285714
Myof	Q69ZN7	-0.771428571
Swap70	Q6A028	-0.885714286
Nop58	Q6DFW4	-0.771428571
Nomo1	Q6GQT9	-0.714285714
Sepsecs	Q6P6M7	0.942857143
Jpt2	Q6PGH2	0.942857143
Sort1	Q6PHU5	-0.885714286
Camk2d	Q6PHZ2	-0.942857143
Ift172	Q6VH22	0.942857143
Kctd12	Q6WVG3	-0.885714286
Tmsb10	Q6ZWY8	-0.828571429
Apool	Q78IK4	0.828571429
Haao	Q78JT3	0.771428571
Septin9	Q80UG5	-0.771428571
Dnph1	Q80VJ3	-0.771428571
Col14a1	Q80X19	0.771428571
Tufm	Q8BFR5	0.885714286
Pld4	Q8BG07	-0.714285714
Rhot1	Q8BG51	0.771428571
Ublcp1	Q8BGR9	0.714285714
Wasf2	Q8BH43	-0.714285714
Slc25a12	Q8BH59	0.714285714
Czib	Q8BHG2	0.828571429
Sun2	Q8BJS4	-0.942857143
Rcc2	Q8BK67	-0.885714286
Dlat	Q8BMF4	0.771428571
Ppp1r18	Q8BQ30	-0.714285714
Tox4	Q8BU11	-0.885714286
Gprasp2	Q8BUY8	0.828571429
Pyhin1	Q8BV49	-0.942857143
Kank2	Q8BX02	0.714285714
Strip1	Q8C079	0.942857143
2310022B05Rik	Q8C3W1	0.942857143
Sfrp1	Q8C4U3	0.828571429
Immt	Q8CAQ8	0.885714286
H6pd	Q8CFX1	0.885714286
Rmnd1	Q8CI78	-0.771428571
Acad9	Q8JZN5	0.885714286
Plekho2	Q8K124	-0.771428571
Plac9	Q8K262	0.828571429
Sdha	Q8K2B3	0.942857143
Colec12	Q8K4Q8	0.885714286
Mrpl58	Q8R035	0.942857143
Mix23	Q8R3Q6	0.714285714
Sh3kbp1	Q8R550	-0.771428571
Apbb1ip	Q8R5A3	-0.885714286
Eml3	Q8VC03	1
Tkfc	Q8VC30	-0.771428571
Tbcc	Q8VCN9	0.714285714
Atp1a1	Q8VDN2	0.885714286
Lgalsl	Q8VED9	0.771428571
Tmem30a	Q8VEK0	0.714285714
Slc25a3	Q8VEM8	0.942857143
Setd7	Q8VHL1	-1
Pla1a	Q8VI78	0.942857143
Apof	Q91V80	0.885714286
Eif4a3	Q91VC3	-0.828571429
Pqbp1	Q91VJ5	-0.771428571
Atp5f1c	Q91VR2	0.828571429
Sh3bgrl3	Q91VW3	-0.771428571
Txndc5	Q91W90	0.771428571
Dcxr	Q91X52	0.942857143
Synpo2	Q91YE8	-0.714285714
Tor1aip1	Q921T2	-0.771428571
Pdk3	Q922H2	0.885714286
Sf3b5	Q923D4	-0.771428571
Wdr77	Q99J09	-0.714285714
Thumpd1	Q99J36	-0.942857143
Homer3	Q99JP6	-0.771428571
Sfxn1	Q99JR1	0.885714286
Hadhb	Q99JY0	0.942857143
Actr3	Q99JY9	-0.828571429
Hibadh	Q99L13	0.828571429
Dhrs4	Q99LB2	0.828571429
Etfa	Q99LC5	0.714285714
Cox6c	Q9CPQ1	0.942857143
Mrpl15	Q9CPR5	-0.714285714
Ndufb2	Q9CPU2	0.885714286
Ndufa2	Q9CQ75	0.942857143
Ndufb4	Q9CQC7	0.885714286
Rgs10	Q9CQE5	-0.942857143
Atp5pb	Q9CQQ7	0.942857143
Ndufb3	Q9CQZ6	0.828571429
Slc25a11	Q9CR62	0.885714286
Uqcrfs1	Q9CR68	0.828571429
Chchd3	Q9CRB9	0.885714286
Ranbp3	Q9CT10	-0.771428571
Atxn3	Q9CVD2	0.885714286
Cygb	Q9CX80	0.771428571
Hnrnpa0	Q9CX86	-0.714285714
Ssu72	Q9CY97	1
Spcs2	Q9CYN2	-0.828571429
Uqcrc1	Q9CZ13	0.714285714
Shmt2	Q9CZN7	0.771428571
Cs	Q9CZU6	0.771428571
Gatd3	Q9D172	0.828571429
Chordc1	Q9D1P4	0.771428571
Dlst	Q9D2G2	0.714285714
Coro7	Q9D2V7	-0.885714286
Atp5f1d	Q9D3D9	0.885714286
Agpat3	Q9D517	0.771428571
Sf3a3	Q9D554	-0.885714286
Slc25a22	Q9D6M3	0.828571429
Idh3a	Q9D6R2	0.885714286
S100a16	Q9D708	0.885714286
Armc1	Q9D7A8	-0.714285714
Rhebl1	Q9D8T3	-0.771428571
Dcps	Q9DAR7	-0.771428571
Cnpy3	Q9DAU1	0.828571429
Uqcrc2	Q9DB77	0.942857143
Prkar1a	Q9DBC7	-0.714285714
Crot	Q9DC50	-0.942857143
Ndufs7	Q9DC70	0.942857143
Ethe1	Q9DCM0	0.828571429
Etfb	Q9DCW4	0.942857143
Apoo	Q9DCZ4	0.828571429
Lactb	Q9EP89	0.885714286
Pes1	Q9EQ61	-0.714285714
Rdh14	Q9ERI6	0.771428571
Gmfg	Q9ERL7	-0.885714286
Plekha2	Q9ERS5	-1
Pi16	Q9ET66	0.885714286
Ivd	Q9JHI5	0.885714286
Prmt1	Q9JIF0	-0.771428571
Rnase4	Q9JJH1	0.942857143
Iqgap1	Q9JKF1	-0.885714286
Fmnl1	Q9JL26	-0.828571429
Arpc3	Q9JM76	-0.714285714
Clca3a1	Q9QX15	0.828571429
Dnajc7	Q9QYI3	-0.771428571
Gpc1	Q9QZF2	0.885714286
Gpc6	Q9R087	0.942857143
Htra1	Q9R118	0.885714286
Angptl3	Q9R182	0.942857143
Sae1	Q9R1T2	-0.771428571
Ak2	Q9WTP6	0.942857143
Uchl5	Q9WUP7	-0.942857143
Arpc1b	Q9WV32	-0.942857143
Timm9	Q9WV98	1
Twf2	Q9Z0P5	-0.828571429
Aifm1	Q9Z0X1	0.885714286
Arih1	Q9Z1K5	-0.942857143
Hnrnpf	Q9Z2X1	-0.885714286

## Sheet: GO analysis
Analysis Type:	PANTHER Overrepresentation Test (Released 20240807)
Annotation Version and Release Date:	GO Ontology database DOI: 10.5281/zenodo.14083199 Released 2024-11-03
Analyzed List:	upload_1 (Mus musculus)
Reference List:	Mus musculus (all genes in database)
Test Type:	FISHER
Correction:	FDR
GO biological process complete	Mus musculus - REFLIST (21836)	upload_1 (264)	upload_1 (expected)	upload_1 (over/under)	upload_1 (fold Enrichment)	upload_1 (raw P-value)	upload_1 (FDR)
dATP catabolic process (GO:0046061)	2	2	.02	+	82.71	1.46E-04	1.85E-02
antigen processing and presentation of endogenous peptide antigen via MHC class I via ER pathway, TAP-dependent (GO:0002485)	3	2	.04	+	55.14	4.33E-04	4.77E-02
meiotic chromosome movement towards spindle pole (GO:0016344)	3	2	.04	+	55.14	4.33E-04	4.74E-02
positive regulation of necroptotic process (GO:0060545)	6	3	.07	+	41.36	3.40E-05	5.35E-03
dATP metabolic process (GO:0046060)	7	3	.08	+	35.45	5.90E-05	8.50E-03
positive regulation of programmed necrotic cell death (GO:0062100)	8	3	.10	+	31.02	9.36E-05	1.26E-02
fatty acid beta-oxidation using acyl-CoA dehydrogenase (GO:0033539)	12	4	.15	+	27.57	9.58E-06	1.74E-03
acetyl-CoA biosynthetic process from pyruvate (GO:0006086)	9	3	.11	+	27.57	1.39E-04	1.79E-02
malate-aspartate shuttle (GO:0043490)	10	3	.12	+	24.81	1.97E-04	2.41E-02
cristae formation (GO:0042407)	17	5	.21	+	24.33	1.37E-06	2.70E-04
purine deoxyribonucleoside triphosphate metabolic process (GO:0009215)	11	3	.13	+	22.56	2.68E-04	3.18E-02
Arp2/3 complex-mediated actin nucleation (GO:0034314)	16	4	.19	+	20.68	3.39E-05	5.44E-03
mitochondrial electron transport, ubiquinol to cytochrome c (GO:0006122)	13	3	.16	+	19.09	4.57E-04	4.89E-02
carnitine metabolic process (GO:0009437)	13	3	.16	+	19.09	4.57E-04	4.86E-02
deoxyribonucleoside triphosphate metabolic process (GO:0009200)	13	3	.16	+	19.09	4.57E-04	4.82E-02
tricarboxylic acid cycle (GO:0006099)	34	7	.41	+	17.03	1.42E-07	3.37E-05
mitochondrial electron transport, cytochrome c to oxygen (GO:0006123)	20	4	.24	+	16.54	8.69E-05	1.18E-02
proton motive force-driven mitochondrial ATP synthesis (GO:0042776)	62	12	.75	+	16.01	9.60E-12	8.70E-09
inner mitochondrial membrane organization (GO:0007007)	37	7	.45	+	15.65	2.63E-07	5.88E-05
oxidative phosphorylation (GO:0006119)	119	22	1.44	+	15.29	4.89E-20	1.51E-16
purine deoxyribonucleotide metabolic process (GO:0009151)	22	4	.27	+	15.04	1.29E-04	1.68E-02
branched-chain amino acid catabolic process (GO:0009083)	22	4	.27	+	15.04	1.29E-04	1.67E-02
proton motive force-driven ATP synthesis (GO:0015986)	68	12	.82	+	14.60	3.03E-11	2.23E-08
cellular respiration (GO:0045333)	206	36	2.49	+	14.45	2.84E-31	4.38E-27
aerobic respiration (GO:0009060)	165	28	1.99	+	14.04	3.93E-24	1.52E-20
branched-chain amino acid metabolic process (GO:0009081)	24	4	.29	+	13.79	1.83E-04	2.30E-02
regulation of necroptotic process (GO:0060544)	24	4	.29	+	13.79	1.83E-04	2.28E-02
ATP biosynthetic process (GO:0006754)	81	13	.98	+	13.27	1.59E-11	1.36E-08
respiratory electron transport chain (GO:0022904)	107	17	1.29	+	13.14	1.32E-14	2.54E-11
aerobic electron transport chain (GO:0019646)	63	10	.76	+	13.13	4.10E-09	1.31E-06
fatty acid beta-oxidation (GO:0006635)	58	9	.70	+	12.83	3.06E-08	7.85E-06
electron transport chain (GO:0022900)	116	18	1.40	+	12.83	3.33E-15	7.32E-12
actin nucleation (GO:0045010)	28	4	.34	+	11.82	3.40E-04	3.94E-02
purine ribonucleoside triphosphate biosynthetic process (GO:0009206)	92	13	1.11	+	11.69	8.38E-11	4.97E-08
mitochondrial ATP synthesis coupled electron transport (GO:0042775)	71	10	.86	+	11.65	1.36E-08	3.88E-06
purine nucleoside triphosphate biosynthetic process (GO:0009145)	93	13	1.12	+	11.56	9.64E-11	5.31E-08
acetyl-CoA metabolic process (GO:0006084)	36	5	.44	+	11.49	6.90E-05	9.67E-03
regulation of programmed necrotic cell death (GO:0062098)	29	4	.35	+	11.41	3.91E-04	4.46E-02
ATP synthesis coupled electron transport (GO:0042773)	73	10	.88	+	11.33	1.79E-08	4.76E-06
fatty acid oxidation (GO:0019395)	82	11	.99	+	11.10	4.30E-09	1.35E-06
ribonucleoside triphosphate biosynthetic process (GO:0009201)	97	13	1.17	+	11.09	1.66E-10	8.25E-08
positive regulation of lamellipodium assembly (GO:0010592)	30	4	.36	+	11.03	4.47E-04	4.85E-02
energy derivation by oxidation of organic compounds (GO:0015980)	288	37	3.48	+	10.63	4.04E-27	3.11E-23
nucleoside triphosphate biosynthetic process (GO:0009142)	104	13	1.26	+	10.34	4.04E-10	1.68E-07
lipid oxidation (GO:0034440)	89	11	1.08	+	10.22	1.04E-08	3.08E-06
NADH dehydrogenase complex assembly (GO:0010257)	62	7	.75	+	9.34	9.73E-06	1.74E-03
mitochondrial respiratory chain complex I assembly (GO:0032981)	62	7	.75	+	9.34	9.73E-06	1.72E-03
purine ribonucleotide biosynthetic process (GO:0009152)	142	16	1.72	+	9.32	1.85E-11	1.42E-08
fatty acid catabolic process (GO:0009062)	89	10	1.08	+	9.29	1.24E-07	3.03E-05
monocarboxylic acid catabolic process (GO:0072329)	119	13	1.44	+	9.04	2.20E-09	7.69E-07
generation of precursor metabolites and energy (GO:0006091)	377	40	4.56	+	8.78	4.86E-26	2.49E-22
ribonucleotide biosynthetic process (GO:0009260)	158	16	1.91	+	8.38	9.40E-11	5.37E-08
purine nucleotide biosynthetic process (GO:0006164)	173	17	2.09	+	8.13	3.89E-11	2.72E-08
proton transmembrane transport (GO:1902600)	143	14	1.73	+	8.10	2.24E-09	7.67E-07
ribose phosphate biosynthetic process (GO:0046390)	166	16	2.01	+	7.97	1.98E-10	9.52E-08
ATP metabolic process (GO:0046034)	167	16	2.02	+	7.92	2.16E-10	1.01E-07
purine-containing compound biosynthetic process (GO:0072522)	219	20	2.65	+	7.55	2.75E-12	3.02E-09
negative regulation of cytoplasmic pattern recognition receptor signaling pathway (GO:0039532)	66	6	.80	+	7.52	1.46E-04	1.84E-02
purine nucleoside triphosphate metabolic process (GO:0009144)	199	18	2.41	+	7.48	4.10E-11	2.75E-08
mitochondrial respirasome assembly (GO:0097250)	112	10	1.35	+	7.39	1.08E-06	2.25E-04
mitochondrial membrane organization (GO:0007006)	106	9	1.28	+	7.02	5.69E-06	1.04E-03
nucleoside triphosphate metabolic process (GO:0009141)	214	18	2.59	+	6.96	1.37E-10	7.03E-08
purine ribonucleoside triphosphate metabolic process (GO:0009205)	191	16	2.31	+	6.93	1.58E-09	5.93E-07
organic acid catabolic process (GO:0016054)	227	19	2.74	+	6.92	4.51E-11	2.90E-08
carboxylic acid catabolic process (GO:0046395)	227	19	2.74	+	6.92	4.51E-11	2.78E-08
ribonucleoside triphosphate metabolic process (GO:0009199)	197	16	2.38	+	6.72	2.47E-09	8.29E-07
nucleotide biosynthetic process (GO:0009165)	213	17	2.58	+	6.60	1.02E-09	3.91E-07
mitochondrial transmembrane transport (GO:1990542)	102	8	1.23	+	6.49	3.38E-05	5.48E-03
mitochondrial respiratory chain complex assembly (GO:0033108)	103	8	1.25	+	6.42	3.62E-05	5.64E-03
amino acid catabolic process (GO:0009063)	103	8	1.25	+	6.42	3.62E-05	5.59E-03
nucleoside phosphate biosynthetic process (GO:1901293)	280	20	3.39	+	5.91	2.37E-10	1.08E-07
maintenance of location in cell (GO:0051651)	99	7	1.20	+	5.85	2.01E-04	2.44E-02
lipid modification (GO:0030258)	170	12	2.06	+	5.84	1.15E-06	2.32E-04
purine nucleotide metabolic process (GO:0006163)	370	26	4.47	+	5.81	6.14E-13	7.88E-10
cellular catabolic process (GO:0044248)	293	20	3.54	+	5.65	5.28E-10	2.09E-07
purine ribonucleotide metabolic process (GO:0009150)	285	19	3.45	+	5.51	2.14E-09	7.67E-07
purine-containing compound metabolic process (GO:0072521)	505	32	6.11	+	5.24	1.99E-14	3.41E-11
small molecule catabolic process (GO:0044282)	349	22	4.22	+	5.21	3.20E-10	1.37E-07
ribonucleotide metabolic process (GO:0009259)	307	19	3.71	+	5.12	7.26E-09	2.24E-06
mitochondrial transport (GO:0006839)	180	11	2.18	+	5.05	1.28E-05	2.21E-03
regulation of actin polymerization or depolymerization (GO:0008064)	165	10	1.99	+	5.01	3.40E-05	5.40E-03
nucleotide metabolic process (GO:0009117)	429	26	5.19	+	5.01	1.74E-11	1.41E-08
ribose phosphate metabolic process (GO:0019693)	316	19	3.82	+	4.97	1.16E-08	3.37E-06
regulation of actin filament length (GO:0030832)	168	10	2.03	+	4.92	3.97E-05	5.93E-03
positive regulation of cell-substrate adhesion (GO:0010811)	141	8	1.70	+	4.69	3.26E-04	3.83E-02
nucleoside phosphate metabolic process (GO:0006753)	571	32	6.90	+	4.64	5.69E-13	7.97E-10
regulation of actin filament polymerization (GO:0030833)	145	8	1.75	+	4.56	3.93E-04	4.45E-02
actin filament organization (GO:0007015)	273	15	3.30	+	4.54	1.30E-06	2.60E-04
mitochondrion organization (GO:0007005)	421	23	5.09	+	4.52	2.01E-09	7.39E-07
negative regulation of response to biotic stimulus (GO:0002832)	148	8	1.79	+	4.47	4.51E-04	4.86E-02
nucleobase-containing small molecule metabolic process (GO:0055086)	595	32	7.19	+	4.45	1.71E-12	2.03E-09
maintenance of location (GO:0051235)	180	9	2.18	+	4.14	3.57E-04	4.10E-02
regulation of actin filament organization (GO:0110053)	283	14	3.42	+	4.09	9.82E-06	1.72E-03
regulation of protein localization to membrane (GO:1905475)	229	11	2.77	+	3.97	1.15E-04	1.51E-02
fatty acid metabolic process (GO:0006631)	384	18	4.64	+	3.88	1.14E-06	2.33E-04
lipid catabolic process (GO:0016042)	294	13	3.55	+	3.66	6.51E-05	9.20E-03
mRNA splicing, via spliceosome (GO:0000398)	227	10	2.74	+	3.64	4.65E-04	4.88E-02
RNA splicing, via transesterification reactions with bulged adenosine as nucleophile (GO:0000377)	227	10	2.74	+	3.64	4.65E-04	4.84E-02
RNA splicing, via transesterification reactions (GO:0000375)	227	10	2.74	+	3.64	4.65E-04	4.81E-02
actin filament-based process (GO:0030029)	591	26	7.15	+	3.64	1.58E-08	4.27E-06
organophosphate biosynthetic process (GO:0090407)	527	23	6.37	+	3.61	1.28E-07	3.08E-05
actin cytoskeleton organization (GO:0030036)	533	23	6.44	+	3.57	1.56E-07	3.65E-05
monocarboxylic acid metabolic process (GO:0032787)	585	25	7.07	+	3.53	5.31E-08	1.32E-05
carboxylic acid metabolic process (GO:0019752)	831	35	10.05	+	3.48	1.35E-10	7.16E-08
RNA splicing (GO:0008380)	363	15	4.39	+	3.42	3.92E-05	5.93E-03
oxoacid metabolic process (GO:0043436)	852	35	10.30	+	3.40	2.63E-10	1.16E-07
regulation of actin cytoskeleton organization (GO:0032956)	368	15	4.45	+	3.37	4.58E-05	6.73E-03
organic acid metabolic process (GO:0006082)	868	35	10.49	+	3.34	4.32E-10	1.75E-07
regulation of supramolecular fiber organization (GO:1902903)	405	16	4.90	+	3.27	3.73E-05	5.69E-03
small molecule metabolic process (GO:0044281)	1611	63	19.48	+	3.23	3.96E-17	1.02E-13
regulation of actin filament-based process (GO:0032970)	418	16	5.05	+	3.17	5.43E-05	7.89E-03
organophosphate metabolic process (GO:0019637)	945	35	11.43	+	3.06	3.97E-09	1.30E-06
carbohydrate derivative biosynthetic process (GO:1901137)	560	20	6.77	+	2.95	1.74E-05	2.91E-03
supramolecular fiber organization (GO:0097435)	598	21	7.23	+	2.90	1.37E-05	2.35E-03
mRNA processing (GO:0006397)	451	15	5.45	+	2.75	4.21E-04	4.70E-02
carbohydrate derivative metabolic process (GO:1901135)	888	28	10.74	+	2.61	3.84E-06	7.30E-04
regulation of cytoskeleton organization (GO:0051493)	552	17	6.67	+	2.55	4.28E-04	4.74E-02
negative regulation of intracellular signal transduction (GO:1902532)	724	22	8.75	+	2.51	7.55E-05	1.04E-02
phosphate-containing compound metabolic process (GO:0006796)	1539	46	18.61	+	2.47	1.38E-08	3.88E-06
phosphorus metabolic process (GO:0006793)	1542	46	18.64	+	2.47	1.43E-08	3.94E-06
negative regulation of cellular component organization (GO:0051129)	772	23	9.33	+	2.46	6.96E-05	9.66E-03
regulation of cellular component biogenesis (GO:0044087)	1108	29	13.40	+	2.16	9.56E-05	1.28E-02
regulation of cell migration (GO:0030334)	1037	27	12.54	+	2.15	1.91E-04	2.36E-02
protein-containing complex assembly (GO:0065003)	1218	31	14.73	+	2.11	1.09E-04	1.45E-02
regulation of locomotion (GO:0040012)	1149	29	13.89	+	2.09	2.23E-04	2.69E-02
protein-containing complex organization (GO:0043933)	1368	34	16.54	+	2.06	5.91E-05	8.43E-03
catabolic process (GO:0009056)	2074	51	25.07	+	2.03	8.03E-07	1.74E-04
regulation of organelle organization (GO:0033043)	1225	30	14.81	+	2.03	2.25E-04	2.69E-02
nucleobase-containing compound biosynthetic process (GO:0034654)	1675	41	20.25	+	2.02	1.92E-05	3.18E-03
cytoskeleton organization (GO:0007010)	1248	30	15.09	+	1.99	4.04E-04	4.55E-02
negative regulation of signal transduction (GO:0009968)	1408	33	17.02	+	1.94	3.27E-04	3.81E-02
nucleobase-containing compound metabolic process (GO:0006139)	2626	60	31.75	+	1.89	8.66E-07	1.85E-04
regulation of cellular component organization (GO:0051128)	2670	57	32.28	+	1.77	1.67E-05	2.83E-03
organelle organization (GO:0006996)	3139	67	37.95	+	1.77	2.18E-06	4.24E-04
primary metabolic process (GO:0044238)	6829	136	82.56	+	1.65	7.26E-12	7.00E-09
metabolic process (GO:0008152)	7856	154	94.98	+	1.62	1.22E-13	1.88E-10
cellular component organization (GO:0016043)	6075	117	73.45	+	1.59	9.80E-09	2.96E-06
biosynthetic process (GO:0009058)	4091	77	49.46	+	1.56	3.31E-05	5.43E-03
cellular component organization or biogenesis (GO:0071840)	6271	118	75.82	+	1.56	3.16E-08	7.99E-06
localization (GO:0051179)	4528	83	54.74	+	1.52	4.54E-05	6.73E-03
cellular process (GO:0009987)	16249	241	196.45	+	1.23	3.97E-12	4.08E-09
biological_process (GO:0008150)	20571	264	248.71	+	1.06	2.01E-07	4.56E-05
system process (GO:0003008)	2855	12	34.52	-	.35	5.25E-06	9.75E-04
nervous system process (GO:0050877)	2252	7	27.23	-	.26	3.25E-06	6.27E-04
G protein-coupled receptor signaling pathway (GO:0007186)	1910	5	23.09	-	.22	5.08E-06	9.56E-04
sensory perception (GO:0007600)	1684	1	20.36	-	.05	2.01E-08	5.25E-06
Unclassified (UNCLASSIFIED)	1265	0	15.29	-	< 0.01	2.01E-07	4.63E-05
sensory perception of smell (GO:0007608)	1154	0	13.95	-	< 0.01	1.07E-06	2.26E-04
sensory perception of chemical stimulus (GO:0007606)	1259	0	15.22	-	< 0.01	3.24E-07	7.13E-05
