# Supplementary material for: Proteomic aging signatures across mouse organs and life stages
Source: EMBO J. 2025 Jul 15;44(16):4631–60. doi: 10.1038/s44318-025-00509-x (PMC12361549; doi:10.1038/s44318-025-00509-x)
Supplement: Supplementary file 16 — Dataset EV13 [file 44318_2025_509_MOESM16_ESM.xlsx]

## Sheet: Dataset EV13
Dataset EV13. Correlation analysis of non-blood derived age-DEPs across three organ pairs.
Legend: Shared non-blood age-DEPs between the three organ pairs- kidney and liver, liver and spleen, kidney and spleen, were assessed for correlation of protein changes using Spearman’s rank correlation coefficient.

## Sheet: Three_Organs_Correlations
Protein	Kidney_Liver	Liver_Spleen	Kidney_Spleen
Q9JJH1	0.142857142857143	0.371428571428571	0.942857142857143
P39061	0.885714285714286	0.942857142857143	0.942857142857143
Q8VC03	0.885714285714286	0.885714285714286	1
P24452	0.657142857142857	-0.6	-0.6
Q00915	0.771428571428571	0.714285714285714	0.942857142857143
P23198	0.885714285714286	-0.657142857142857	-0.542857142857143
Q05793	0.828571428571429	0.714285714285714	0.885714285714286
Q78IK4	0.771428571428571	0.771428571428571	0.828571428571429
Q9WV32	0.942857142857143	-0.885714285714286	-0.942857142857143
Q08879	0.714285714285714	0.657142857142857	0.885714285714286
P28653	0.828571428571429	0.885714285714286	0.885714285714286
Q8CFX1	0.6	0.6	0.885714285714286
P42125	0.885714285714286	0.771428571428571	0.771428571428571
P28654	0.942857142857143	0.942857142857143	0.885714285714286
O35988	0.828571428571429	0.942857142857143	0.942857142857143
P54320	1	0.714285714285714	0.714285714285714
Q9CPQ1	0.885714285714286	0.942857142857143	0.942857142857143
Q9WTP6	0.771428571428571	0.714285714285714	0.942857142857143
Q8CAQ8	0.828571428571429	0.828571428571429	0.885714285714286
Q9DAR7	0.657142857142857	-0.257142857142857	-0.771428571428571
Q91VW3	0.428571428571429	-0.485714285714286	-0.771428571428571
Q99JY9	0.428571428571429	-0.314285714285714	-0.828571428571429
P49710	0.542857142857143	-0.2	-0.885714285714286
P28076	0.428571428571429	-0.714285714285714	-0.485714285714286
Q8BG07	0.542857142857143	-0.657142857142857	-0.714285714285714
Q9D8U8	0.885714285714286	-0.485714285714286	-0.657142857142857
Q62318	0.942857142857143	-0.942857142857143	-0.885714285714286
Q01730	0.771428571428571	0.542857142857143	0.771428571428571
Q9D2V7	0.828571428571429	-0.828571428571429	-0.885714285714286
Q9JM76	0.485714285714286	-0.257142857142857	-0.714285714285714
Q60710	0.485714285714286	-0.314285714285714	-0.942857142857143
Q9D2G2	0.428571428571429	0.771428571428571	0.714285714285714
Q03265	0.828571428571429	0.714285714285714	0.885714285714286
Q8C1B7	0.771428571428571	0.0285714285714286	-0.542857142857143
Q99K41	0.942857142857143	0.6	0.657142857142857
P28063	0.428571428571429	-0.6	-0.542857142857143
Q99L13	0.942857142857143	0.771428571428571	0.828571428571429
Q9R1T2	0.714285714285714	-0.828571428571429	-0.771428571428571
P02469	0.428571428571429	0.6	0.657142857142857
Q61599	0.657142857142857	-0.657142857142857	-0.885714285714286
Q9R233	0.771428571428571	-0.142857142857143	-0.314285714285714
Q9CX80	0.714285714285714	0.828571428571429	0.771428571428571
Q7TSV4	0.771428571428571	-0.485714285714286	-0.6
P16294	0.771428571428571	0.942857142857143	0.828571428571429
Q9D8Y0	0.542857142857143	0.2	-0.485714285714286
Q9CVB6	0.485714285714286	-0.771428571428571	-0.6
P16675	0.657142857142857	-0.542857142857143	-0.771428571428571
Q6WVG3	0.542857142857143	-0.142857142857143	-0.885714285714286
Q07417	0.885714285714286	0.542857142857143	0.542857142857143
Q9JKF1	0.942857142857143	-0.771428571428571	-0.885714285714286
Q91X52	0.942857142857143	0.828571428571429	0.942857142857143
O35639	0.657142857142857	-0.428571428571429	-0.942857142857143
O54865	0.828571428571429	0.714285714285714	0.942857142857143
Q8VCN9	0.885714285714286	0.657142857142857	0.714285714285714
P82198	0.6	0.828571428571429	0.714285714285714
Q9DCM0	0.485714285714286	0.771428571428571	0.828571428571429
Q00519	0.428571428571429	0.257142857142857	0.6
P42225	0.885714285714286	-0.0285714285714286	-0.485714285714286
Q07797	0.942857142857143	0.828571428571429	0.942857142857143
P01642	0.885714285714286	0.714285714285714	0.942857142857143
Q9DBX3	-0.771428571428571	0.2	-0.314285714285714
Q60936	0.828571428571429	0.6	0.542857142857143
Q8R1G2	0.885714285714286	-0.142857142857143	-0.542857142857143
P32020	0.771428571428571	0.657142857142857	0.885714285714286
P01899	0.885714285714286	-0.428571428571429	-0.771428571428571
Q9QZD8	0.542857142857143	0.428571428571429	0.542857142857143
P20060	0.942857142857143	-0.428571428571429	-0.542857142857143
Q3UJU9	0.942857142857143	-0.828571428571429	-0.771428571428571
Q62048	0.828571428571429	0.2	0.485714285714286
Q9JJX6	0.542857142857143	-0.657142857142857	-0.0285714285714286
Q9D7X3	0.6	-0.0857142857142857	0.657142857142857
Q99JY0	0.714285714285714	0.6	0.942857142857143
Q60855	0.6	-0.314285714285714	-0.828571428571429

## Sheet: Three_Organs_high
UniProt Accession	Gene Symbol	Kidney_Liver	Liver_Spleen	Kidney_Spleen
P39061	Col18a1	0.885714285714286	0.942857142857143	0.942857142857143
Q8VC03	Eml3	0.885714285714286	0.885714285714286	1
Q00915	Rbp1	0.771428571428571	0.714285714285714	0.942857142857143
Q05793	Hspg2	0.828571428571429	0.714285714285714	0.885714285714286
Q78IK4	Apool	0.771428571428571	0.771428571428571	0.828571428571429
Q08879	Fbln1	0.714285714285714	0.657142857142857	0.885714285714286
P28653	Bgn	0.828571428571429	0.885714285714286	0.885714285714286
Q8CFX1	H6pd	0.6	0.6	0.885714285714286
P42125	Eci1	0.885714285714286	0.771428571428571	0.771428571428571
P28654	Dcn	0.942857142857143	0.942857142857143	0.885714285714286
O35988	Sdc4	0.828571428571429	0.942857142857143	0.942857142857143
P54320	Eln	1	0.714285714285714	0.714285714285714
Q9CPQ1	Cox6c	0.885714285714286	0.942857142857143	0.942857142857143
Q9WTP6	Ak2	0.771428571428571	0.714285714285714	0.942857142857143
Q8CAQ8	Immt	0.828571428571429	0.828571428571429	0.885714285714286
Q03265	Atp5f1a	0.828571428571429	0.714285714285714	0.885714285714286
Q99K41	Emilin1	0.942857142857143	0.6	0.657142857142857
Q99L13	Hibadh	0.942857142857143	0.771428571428571	0.828571428571429
Q9CX80	Cygb	0.714285714285714	0.828571428571429	0.771428571428571
P16294	F9	0.771428571428571	0.942857142857143	0.828571428571429
Q91X52	Dcxr	0.942857142857143	0.828571428571429	0.942857142857143
O54865	Gucy1b1	0.828571428571429	0.714285714285714	0.942857142857143
Q8VCN9	Tbcc	0.885714285714286	0.657142857142857	0.714285714285714
P82198	Tgfbi	0.6	0.828571428571429	0.714285714285714
Q07797	Lgals3bp	0.942857142857143	0.828571428571429	0.942857142857143
P01642	Gm10881	0.885714285714286	0.714285714285714	0.942857142857143
P32020	Scp2	0.771428571428571	0.657142857142857	0.885714285714286
Q99JY0	Hadhb	0.714285714285714	0.6	0.942857142857143

## Sheet: GO_BP_ analysis
Analysis Type:	PANTHER Overrepresentation Test (Released 20240807)
Annotation Version and Release Date:	GO Ontology database DOI: 10.5281/zenodo.14083199 Released 2024-11-03
Analyzed List:	upload_1 (Mus musculus)
Reference List:	Mus musculus (all genes in database)
Test Type:	FISHER
Correction:	FDR
GO biological process complete	Mus musculus - REFLIST (21836)	upload_1 (33)	upload_1 (expected)	upload_1 (over/under)	upload_1 (fold Enrichment)	upload_1 (raw P-value)	upload_1 (FDR)
fatty acid oxidation (GO:0019395)	82	4	.12	+	32.28	6.96E-06	2.68E-02
lipid oxidation (GO:0034440)	89	4	.13	+	29.74	9.64E-06	2.97E-02
organic acid catabolic process (GO:0016054)	227	5	.34	+	14.57	2.17E-05	4.79E-02
carboxylic acid catabolic process (GO:0046395)	227	5	.34	+	14.57	2.17E-05	4.19E-02
extracellular matrix organization (GO:0030198)	288	6	.44	+	13.79	4.10E-06	6.32E-02
external encapsulating structure organization (GO:0045229)	289	6	.44	+	13.74	4.18E-06	3.22E-02
extracellular structure organization (GO:0043062)	290	6	.44	+	13.69	4.27E-06	2.19E-02
small molecule metabolic process (GO:0044281)	1611	11	2.43	+	4.52	1.44E-05	3.70E-02
