# Supplementary material for: Proteomic aging signatures across mouse organs and life stages
Source: EMBO J. 2025 Jul 15;44(16):4631–60. doi: 10.1038/s44318-025-00509-x (PMC12361549; doi:10.1038/s44318-025-00509-x)
Supplement: Supplementary file 17 — Dataset EV14 [file 44318_2025_509_MOESM17_ESM.xlsx]

## Sheet: Dataset EV14
Dataset EV14. Target peptides for SureQuant-based quantitative MS analysis of selected age-DEPs.
Legend: Stable isotope-labeled C-terminal lysine (K) or arginine (R) crude peptides of 8-25 amino acids were used for targeted MS experiments in kidney (a), spleen (b), liver (c) and lung (d) samples from five age groups (3, 5, 8, 14 and 20 months).

## Sheet: Target SIL Peptides_kidney
Table EV14a_ Target peptides for SureQuant-based quantitative MS analysis of selected age-DEPs in kidney
Protein	Unique Peptide (a,c)	Precursor ion (m/z)	Product ions used for quantitation (b)	Retention times (min)
AGP1	WFFMGAAFR (light)	378.184745+++	(y5, y3, y2)	36.83
AGP1	WFFMGAAFR[+10] (heavy)	381.520835+++	(y5, y3, y2)	36.88
AGP1	YEGGVETFAHLIVLR (light)	568.642028+++	(y9, y7, y6)	42.44
AGP1	YEGGVETFAHLIVLR[+10] (heavy)	571.978118+++	(y9, y7, y6)	42.44
APO-J	QELNDSLQVAER (light)	701.352062++	(y7, y5, y3)	26.98
APO-J	QELNDSLQVAER[+10] (heavy)	706.356196++	(y7, y5, y3)	27.06
APO-J	ASGIIDTLFQDR (light)	668.348791++	(y8, y7, y6)	42.47
APO-J	ASGIIDTLFQDR[+10] (heavy)	673.352925++	(y8, y7, y6)	42.47
C4-B	ILSLAQEQVGNSPEK (light)	806.930676++	(y13, y11, y10)	28.85
C4-B	ILSLAQEQVGNSPEK[+8] (heavy)	810.937776++	(y13, y11, y10)	28.83
C4-B	ATETQGVNLLFSSR (light)	761.896637++	(y10, y9, y7)	37.01
C4-B	ATETQGVNLLFSSR[+10] (heavy)	766.900771++	(y10, y9, y7)	36.99
C9	DNIIDDVISFIR (light)	710.377548++	(y9, y8, b2)	45.33
C9	DNIIDDVISFIR[+10] (heavy)	715.381683++	(y9, y8, b2)	45.33
C9	TSNFNADFALK (light)	614.303852++	(y8, y4, b2)	32.96
C9	TSNFNADFALK[+8] (heavy)	618.310952++	(y8, y4, b2)	32.97
CFB	DLEIEEVLFHPK (light)	490.260925+++	(y5, y2, b2)	42.55
CFB	DLEIEEVLFHPK[+8] (heavy)	492.932324+++	(y5, y2, b2)	42.57
CFB	STGSWSDLQTR (light)	619.294016++	(y9, y7, y5)	25.91
CFB	STGSWSDLQTR[+10] (heavy)	624.29815++	(y9, y7, y5)	25.91
CFH	LAVGSQFEFGAK (light)	627.32987++	(y9, y8, y6)	33.72
CFH	LAVGSQFEFGAK[+8] (heavy)	631.336969++	(y9, y8, y6)	34.24
COL18A1	TETTGATGQASSLLSGR (light)	818.910472++	(y13, y11, y10)	28
COL18A1	TETTGATGQASSLLSGR[+10] (heavy)	823.914607++	(y13, y11, y10)	28
COL18A1	AVGLSGTFR (light)	454.253434++	(y7, y5, b2)	25.91
COL18A1	AVGLSGTFR[+10] (heavy)	459.257568++	(y7, y5, b2)	25.92
CP	DNEEFLESNK (light)	612.772582++	(y7, y6, y3)	25.35
CP	DNEEFLESNK[+8] (heavy)	616.779681++	(y7, y6, y3)	25.32
CP	TESSTVVPTLPGEVR (light)	786.417402++	(y9, y8, b2)	33.25
CP	TESSTVVPTLPGEVR[+10] (heavy)	791.421536++	(y9, y8, b2)	33.19
Ctsd	QPGIVFVAAK (light)	515.308209++	(y6, y5, y3)	30.23
Ctsd	QPGIVFVAAK[+8] (heavy)	519.315309++	(y6, y5, y3)	30.21
FETUB	LVVLPFPGK (light)	485.310221++	(y5, y3, b2)	38.32
FETUB	LVVLPFPGK[+8] (heavy)	489.31732++	(y5, y3, b2)	38.28
FETUB	HVPLIQPVEK (light)	580.345323++	(y8, y4, b2)	22.91
FETUB	HVPLIQPVEK[+8] (heavy)	584.352422++	(y8, y4, b2)	22.91
FGA	GLIDEANQDFTNR (light)	746.854969++	(y10, y8, y4)	33.74
FGA	GLIDEANQDFTNR[+10] (heavy)	751.859103++	(y10, y8, y4)	33.74
FGA	AQQIQALQSNVR (light)	678.373132++	(y9, y8, y7)	23.79
FGA	AQQIQALQSNVR[+10] (heavy)	683.377266++	(y9, y8, y7)	23.75
FN	FLTTTPNSLLVSWQAPR (light)	644.351025+++	(y8, y5, y3)	42.69
FN	FLTTTPNSLLVSWQAPR[+10] (heavy)	647.687115+++	(y9, y8, y7)	42.81
FN	HALQSASAGSGSFTDVR (light)	564.276296++	(y9, y8, y2)	22.49
FN	HALQSASAGSGSFTDVR[+10] (heavy)	567.612386++	(y9, y8, y2)	22.5
GLA	DVIAINQDPLGK (light)	641.853709++	(y9, y7, b2)	35.46
GLA	DVIAINQDPLGK[+8] (heavy)	645.860809++	(y9, y7, b2)	35.48
GLA	VNPSGTVLFR (light)	545.306198++	(y8, y7, b2)	29.79
GLA	VNPSGTVLFR[+10] (heavy)	550.31	(y8, y7, b2)	29.41
KAL-B	NNFLEDEPSAQHR (light)	519.574454+++	(y8, y6, b3)	23.21
KAL-B	NNFLEDEPSAQHR[+10] (heavy)	522.910544+++	(y8, y6, b3)	23.21
KAL-B	NSQPWQVAVYR (light)	674.343843++	(y8, y6, b3)	33.08
KAL-B	NSQPWQVAVYR[+10] (heavy)	679.347977++	(y8, y6, b3)	33.12
MBP-C	AEFDTSEIDSEIAALR (light)	883.925788++	(y11, y9, b2)	42.86
MBP-C	AEFDTSEIDSEIAALR[+10] (heavy)	888.929923++	(y11, y9, b2)	42.84
MBP-C	VEGSFEDLTGNR (light)	662.312405++	(y10, y8, y7)	29.51
MBP-C	VEGSFEDLTGNR[+10] (heavy)	667.31654++	(y10, y8, y7)	29.58
MFGM	AFGWYPHLGR (light)	401.873447+++	(y6, y5, y4)	34.98
MFGM	AFGWYPHLGR[+10] (heavy)	405.209536+++	(y6, y5, y4)	35.01
MFGM	EWLQVDLGTQR (light)	672.848958++	(y9, y8, y7)	38.57
MFGM	EWLQVDLGTQR[+10] (heavy)	677.853093++	(y9, y8, y7)	38.61
MSOX	AHFSPANIVIDSSASR (light)	557.953154++	(y7, y6, y5)	30.89
MSOX	AHFSPANIVIDSSASR[+10] (heavy)	561.289243+++	(y7, y6, y5)	30.87
MSOX	LSGALSEDPHFPK (light)	466.573503+++	(y5, y2, b2)	27.06
MSOX	LSGALSEDPHFPK[+8] (heavy)	469.244902+++	(y5, y2, b2)	27.04
PEDF	LQSLFESPDFSK (light)	699.350999++	(y10, y8, y5)	38.67
PEDF	LQSLFESPDFSK[+8] (heavy)	703.358099++	(y10, y8, y5)	38.61
PEDF	TTLQDFHLDEDR (light)	497.235438+++	(y8, y6, y5)	31.03
PEDF	TTLQDFHLDEDR[+10] (heavy)	500.571528+++	(y8, y6, y5)	30.59
SPRCL1	ILTHSELAPLR (light)	417.24695+++	(y7, y4, y3)	24.92
SPRCL1	ILTHSELAPLR[+10] (heavy)	420.583039+++	(y7, y4, y3)	24.99
SYND4	ETEVIDPQDLLEGR (light)	807.404491++	(y10, y9, b3)	42.23
SYND4	ETEVIDPQDLLEGR[+10] (heavy)	812.408626++	(y10, y9, b3)	42.26
SYND4	ELEENEVIPK (light)	600.311343++	(y8, y2, b2)	26.61
SYND4	ELEENEVIPK[+8] (heavy)	604.318442++	(y8, y2, b2)	26.67
VN	LIQDVWGIEGPIDAAFTR (light)	1001.025639++	(y13, y12, y10)	43.6
VN	LIQDVWGIEGPIDAAFTR[+10] (heavy)	1006.029774++	(y13, y12, y10)	43.59
VN	NGSLFAFR (light)	456.240327++	(y6, y5, y4)	34.26
VN	NGSLFAFR[+10] (heavy)	461.244461++	(y6, y5, y4)	34.33
VWA1	GNLLELLAAASAPAEK (light)	784.438137++	(y9, y4, b3)	43.54
VWA1	GNLLELLAAASAPAEK[+8] (heavy)	788.445237++	(y9, y4, b3)	43.56
VWA1	DLGVTIFIVSTGR (light)	689.390459++	(y11, y9, y7)	43.37
VWA1	DLGVTIFIVSTGR[+10] (heavy)	694.394593++	(y11, y9, y7)	43.4
a) Heavy peptides are labelled at C-terminal arginine (R) or lysine (K) residues and are highlighted in bold.
b) Fragments used for quantification are indicated and they are singly charged.
c) Quantitation is based on the L/H ratios of the peptides.

## Sheet: Target SIL Peptides_spleen
Table EV14b_ Target peptides for SureQuant-based quantitative MS analysis of selected age-DEPs in spleen
Protein	Unique Peptide (a,c)	Precursor ion (m/z)	Product ions used for quantitation (b)	Retention times (min)
AGP1	WFFMGAAFR (light)	566.773479++	(y5, y3, y2)	42.94
AGP1	WFFMGAAFR[+10] (heavy)	571.777614++	(y5, y3, y2)	43.04
AGP1	YEGGVETFAHLIVLR (light)	568.642028+++	(y9, y8, y7)	42.64
AGP1	YEGGVETFAHLIVLR[+10] (heavy)	571.978118+++	(y9, y8, y7)	42.28
C4-B	ILSLAQEQVGNSPEK (light)	806.930676++	(y13, y11, y10)	28.12
C4-B	ILSLAQEQVGNSPEK[+8] (heavy)	810.937776++	(y13, y11, y10)	28.16
C4-B	ATETQGVNLLFSSR (light)	761.896637++	(y11, y10, y9)	36.25
C4-B	ATETQGVNLLFSSR[+10] (heavy)	766.900771++	(y11, y10, y9)	36.29
C9	DNIIDDVISFIR (light)	710.377548++	(y9, y8, b2)	45.2
C9	DNIIDDVISFIR[+10] (heavy)	715.381683++	(y9, y8, b2)	45.31
C9	TSNFNADFALK (light)	614.303852++	(y8, y7, b2)	32.22
C9	TSNFNADFALK[+8] (heavy)	618.310952++	(y8, y7, b2)	32.08
CFB	DLEIEEVLFHPK (light)	490.260925+++	(y8, y5, y2)	42.44
CFB	DLEIEEVLFHPK[+8] (heavy)	492.932324+++	(y8, y5, y2)	42.46
CFB	STGSWSDLQTR (light)	619.294016++	(y9, y6, b2)	24.51
CFB	STGSWSDLQTR[+10] (heavy)	624.29815++	(y9, y6, b2)	24.74
CFH	LAVGSQFEFGAK (light)	627.32987++	(y9, y8, b2)	33.81
CFH	LAVGSQFEFGAK[+8] (heavy)	631.336969	(y9, y8, b2)	33.65
COL18A1	TETTGATGQASSLLSGR (light)	818.910472++	(y11, y10, b2)	27.01
COL18A1	TETTGATGQASSLLSGR[+10] (heavy)	823.914607++	(y11, y10, b2)	27.2
COL18A1	AVGLSGTFR (light)	454.253434++	(y7, y5, b2)	25.46
COL18A1	AVGLSGTFR[+10] (heavy)	459.257568++	(y7, y5, b2)	25.49
CP	DNEEFLESNK (light)	612.772582++	(y6, y5, b2)	24.51
CP	DNEEFLESNK[+8] (heavy)	616.779681++	(y6, y5, b2)	24.55
CP	TESSTVVPTLPGEVR (light)	786.417402++	(y9, y8, b2)	32.51
CP	TESSTVVPTLPGEVR[+10] (heavy)	791.421536++	(y9, y8, b2)	32.53
FETUB	LVVLPFPGK (light)	485.310221++	(y5, y3, b2)	38.21
FETUB	LVVLPFPGK[+8] (heavy)	489.31732++	(y5, y3, b2)	38.17
FETUB	HVPLIQPVEK (light)	580.345323++	(y8, y4, b2)	22.42
FETUB	HVPLIQPVEK[+8] (heavy)	584.352422++	(y8, y4, b2)	22.4
FGA	GLIDEANQDFTNR (light)	746.854969++	(y10, y8, y7)	33.08
FGA	GLIDEANQDFTNR[+10] (heavy)	751.859103++	(y10, y8, y7)	33.08
FGA	AQQIQALQSNVR (light)	678.373132++	(y10, y8, b3)	23.05
FGA	AQQIQALQSNVR[+10] (heavy)	683.377266++	(y10, y8, b3)	23.05
FN	FLTTTPNSLLVSWQAPR (light)	966.0229++	(y12, y8, b2)	42.09
FN	FLTTTPNSLLVSWQAPR[+10] (heavy)	971.027034++	(y12, y8, b2)	42.72
FN	HALQSASAGSGSFTDVR (light)	564.276296++	(y9, y5, y2)	22.14
FN	HALQSASAGSGSFTDVR[+10] (heavy)	567.612386++	(y9, y5, y2)	22.11
HSPG2	GSIQVDGEDLVTGR (light)	723.365169++	(y10, y9, y3)	32.44
HSPG2	GSIQVDGEDLVTGR[+10] (heavy)	728.369304++	(y10, y9, y3)	32.39
HSPG2	LVSEDPINDGEWHR (light)	556.265509+++	(y9, y7, y5)	28.08
HSPG2	LVSEDPINDGEWHR[+10] (heavy)	559.601598++	(y9, y7, y5)	28.08
IFN-R-2	LILSWELENK (light)	622.847895++	(y8, y7, b2)	39.69
IFN-R-2	LILSWELENK[+8] (heavy)	626.854995++	(y8, y7, b2)	39.83
IFN-R-2	EQIGDSVR (light)	452.230156++	(y6, y5, y3)	17.88
IFN-R-2	EQIGDSVR[+10] (heavy)	457.23429++	(y6, y5, y3)	17.62
MBP-C	AEFDTSEIDSEIAALR (light)	883.925788++	(y11, y8, b2)	42.44
MBP-C	AEFDTSEIDSEIAALR[+10] (heavy)	888.929923++	(y11, y8, b2)	42.67
MBP-C	VEGSFEDLTGNR (light)	662.312405++	(y10, y7, y5)	28.66
MBP-C	VEGSFEDLTGNR[+10] (heavy)	667.31654++	(y10, y7, y5)	28.68
MFGM	AFGWYPHLGR (light)	401.873447+++	(y6, y5, y4)	34
MFGM	AFGWYPHLGR[+10] (heavy)	405.209536+++	(y6, y5, y4)	34.09
MFGM	EWLQVDLGTQR (light)	672.848958++	(y9, y8, y7)	37.63
MFGM	EWLQVDLGTQR[+10] (heavy)	677.853093++	(y9, y8, y7)	37.81
MSOX	AHFSPANIVIDSSASR (light)	557.953154++	(y6, b7, b8)	29.59
MSOX	AHFSPANIVIDSSASR[+10] (heavy)	561.289243++	(y6, b7, b8)	29.75
MSOX	LSGALSEDPHFPK (light)	466.573503+++	(y8, y5, b2)	26.38
MSOX	LSGALSEDPHFPK[+8] (heavy)	469.244902+++	(y8, y5, b2)	26.32
TF	HTTIFEVLPEK (light)	657.358627++	(y9, y3, b2)	31.88
TF	HTTIFEVLPEK[+8] (heavy)	661.36572++	(y9, y3, b2)	31.83
TF	DGGGDVAFVK (light)	482.740356++	(y8, y4, b2)	25
TF	DGGGDVAFVK[+8] (heavy)	486.747456++	(y8, y4, b2)	25
PEDF	LQSLFESPDFSK (light)	699.350999++	(y10, y8, y5)	38.21
PEDF	LQSLFESPDFSK[+8] (heavy)	703.358099++	(y10, y8, y5)	37.9
PEDF	TTLQDFHLDEDR (light)	497.235438+++	(y8, y6, y5)	30.03
PEDF	TTLQDFHLDEDR[+10] (heavy)	500.571528+++	(y8, y6, y5)	29.62
PGS-1	LGLGHNQIR (light)	336.52968+++	(y8, y6, y5)	19.51
PGS-1	LGLGHNQIR[+10] (heavy)	339.86577+++	(y8, y6, y5)	19.49
PGS-1	VPAGLPDLK (light)	455.273835++	(y7, y4, y2)	28.65
PGS-1	VPAGLPDLK[+8] (heavy)	459.280935++	(y7, y4, y2)	28.45
SYND4	ETEVIDPQDLLEGR (light)	807.404491++	(y10, y9, b3)	42.23
SYND4	ETEVIDPQDLLEGR[+10] (heavy)	812.408626++	(y10, y9, b3)	42.26
SYND4	ELEENEVIPK (light)	600.311343++	(y8, y2, b2)	26.61
SYND4	ELEENEVIPK[+8] (heavy)	604.318442++	(y8, y2, b2)	26.67
VN	LIQDVWGIEGPIDAAFTR (light)	1001.025639++	(y13, y12, y10)	43.57
VN	LIQDVWGIEGPIDAAFTR[+10] (heavy)	1006.029774	(y13, y12, y10)	43.57
VN	NGSLFAFR (light)	456.240327++	(y6, y5, y4)	33.09
VN	NGSLFAFR[+10] (heavy)	461.244461++	(y6, y5, y4)	32.97
VWA1	GNLLELLAAASAPAEK (light)	523.294517+++	(y7, y6, y4)	43.43
VWA1	GNLLELLAAASAPAEK[+8] (heavy)	525.965917+++	(y7, y6, y4)	43.47
VWA1	DLGVTIFIVSTGR (light)	689.390459++	(y11, y9, y7)	43.68
VWA1	DLGVTIFIVSTGR[+10] (heavy)	694.394593++	(y11, y9, y7)	43.31
a) Heavy peptides are labelled at C-terminal arginine (R) or lysine (K) residues and are highlighted in bold.
b) Fragments used for quantification are indicated and they are singly charged.
c) Quantitation is based on the L/H ratios of the peptides.

## Sheet: Target_SIL_Peptides_liver
Table EV14c_ Target peptides for SureQuant-based quantitative MS analysis of selected age-DEPs in liver
Protein	Unique Peptide (a,c)	Precursor ion (m/z)	Product ions used for quantitation (b)	Retention times (min)
AGP1	YEGGVETFAHLIVLR (light)	568.642028+++	(y8, y7, y6)	42.42
AGP1	YEGGVETFAHLIVLR[+10] (heavy)	571.978118+++	(y8, y7, y6)	42.42
C4-B	ILSLAQEQVGNSPEK (light)	806.930676++	(y13, y11, y10)	28.7
C4-B	ILSLAQEQVGNSPEK[+8] (heavy)	810.937776++	(y13, y11, y10)	28.7
C4-B	ATETQGVNLLFSSR (light)	761.896637++	(y10, y9, y7)	36.77
C4-B	ATETQGVNLLFSSR[+10] (heavy)	766.900771++	(y10, y9, y7)	36.78
C9	DNIIDDVISFIR (light)	710.377548++	(y9, y8, b2)	45.46
C9	DNIIDDVISFIR[+10] (heavy)	715.381683++	(y9, y8, b2)	45.41
C9	TSNFNADFALK (light)	614.303852++	(y9 y8, y7)	32.84
C9	TSNFNADFALK[+8] (heavy)	618.310952++	(y9 y8, y7)	32.72
CFB	DLEIEEVLFHPK (light)	490.260925+++	(y5, y2, b2)	42.53
CFB	DLEIEEVLFHPK[+8] (heavy)	492.932324+++	(y5, y2, b2)	42.59
CFB	STGSWSDLQTR (light)	619.294016++	(y9, y7, y6)	25.73
CFB	STGSWSDLQTR[+10] (heavy)	624.29815++	(y9, y7, y6)	25.7
CFH	LAVGSQFEFGAK (light)	627.32987++	(y10, y9, b2)	34.09
CFH	LAVGSQFEFGAK[+8] (heavy)	631.336969++	(y10, y9, b2)	34.16
COL18A1	TETTGATGQASSLLSGR (light)	818.910472++	(y13, y11, y10)	27.71
COL18A1	TETTGATGQASSLLSGR[+10] (heavy)	823.914607++	(y13, y11, y10)	27.78
COL18A1	AVGLSGTFR (light)	454.253434++	(y7, y5, b2)	26.13
COL18A1	AVGLSGTFR[+10] (heavy)	459.257568++	(y7, y5, b2)	25.96
CP	DNEEFLESNK (light)	612.772582++	(y7, y6, b2)	25.02
CP	DNEEFLESNK[+8] (heavy)	616.779681++	(y7, y6, b2)	25.19
CP	TESSTVVPTLPGEVR (light)	786.417402++	(y10, y9, y8)	32.84
CP	TESSTVVPTLPGEVR[+10] (heavy)	791.421536++	(y10, y9, y8)	33.01
FN	FLTTTPNSLLVSWQAPR (light)	966.0229++	(y12, y8, y6)	42.66
FN	FLTTTPNSLLVSWQAPR[+10] (heavy)	971.027034++	(y12, y8, y6)	42.82
FN	HALQSASAGSGSFTDVR (light)	564.276296++	(y9, y7, y2)	22.12
FN	HALQSASAGSGSFTDVR[+10] (heavy)	567.612386++	(y9, y7, y2)	22.31
GUSB	ALDGLWHFR (light)	372.19793+++	(y4, y3, y1)	36.69
GUSB	ALDGLWHFR[+10] (heavy)	375.53402+++	(y4, y3, y1)	36.64
GUSB	WLGANSFR (light)	475.745776++	(y7, y6, y5)	30.6
GUSB	WLGANSFR[+10] (heavy)	480.749911++	(y7, y6, y5)	30.65
HSPG2	GSIQVDGEDLVTGR (light)	723.365169++	(y10, y9, y8)	33.16
HSPG2	GSIQVDGEDLVTGR[+10] (heavy)	728.369304++	(y10, y9, y8)	33.12
HSPG2	LVSEDPINDGEWHR (light)	556.265509+++	(y9, y7, y5)	29.04
HSPG2	LVSEDPINDGEWHR[+10] (heavy)	559.601598+++	(y9, y7, y5)	28.92
LAMAN	FLQDTFGSDGLPR (light)	726.859523++	(y10, y8, y7)	37.65
LAMAN	FLQDTFGSDGLPR[+10] (heavy)	731.863657++	(y10, y8, y7)	37.66
MFGM	AFGWYPHLGR (light)	401.873447+++	(y6, y5, y4)	34.52
MFGM	AFGWYPHLGR[+10] (heavy)	405.209536+++	(y6, y5, y4)	34.79
MSOX	AHFSPANIVIDSSASR (light)	557.953154++	(y7, y6, y5)	30.05
MSOX	AHFSPANIVIDSSASR[+10] (heavy)	561.289243++	(y7, y6, y5)	30.35
MSOX	LSGALSEDPHFPK (light)	466.573503+++	(y5, y2, b2)	27.02
MSOX	LSGALSEDPHFPK[+8] (heavy)	469.244902+++	(y5, y2, b2)	27.05
PGS-1	LGLGHNQIR (light)	336.52968+++	(y8, y6, y5)	19.64
PGS-1	LGLGHNQIR[+10] (heavy)	339.86577+++	(y8, y6, y5)	19.49
PGS-1	VPAGLPDLK (light)	455.273835++	(y7, y6, y2)	29.24
PGS-1	VPAGLPDLK[+8] (heavy)	459.280935++	(y7, y6, y2)	29.3
PGS-2	DLHTLILVNNK (light)	427.250471+++	(y5, y4, y3)	32.51
PGS-2	DLHTLILVNNK[+8] (heavy)	429.921871+++	(y5, y4, y3)	32.34
PGS-2	VPAGLAQHK (light)	460.769251++	(y8, y7, y6)	15.67
PGS-2	VPAGLAQHK[+8] (heavy)	464.776351++	(y8, y7, y6)	15.69
SYND4	ETEVIDPQDLLEGR (light)	807.404491++	(y10, y9, y8)	42.14
SYND4	ETEVIDPQDLLEGR[+10] (heavy)	812.408626++	(y10, y9, y8)	42.28
SYND4	ELEENEVIPK (light)	600.311343++	(y8, y7, y2)	26.34
SYND4	ELEENEVIPK[+8] (heavy)	604.318442++	(y8, y7, y2)	26.42
VN	LIQDVWGIEGPIDAAFTR (light)	1001.025639++	(y13, y12, y10)	43.63
VN	LIQDVWGIEGPIDAAFTR[+10] (heavy)	1006.029774++	(y13, y12, y10)	43.63
VN	NGSLFAFR (light)	456.240327++	(y5, y4, y3)	33.83
VN	NGSLFAFR[+10] (heavy)	461.244461++	(y5, y4, y3)	33.93
a) Heavy peptides are labelled at C-terminal arginine (R) or lysine (K) residues and are highlighted in bold.
b) Fragments used for quantification are indicated and they are singly charged.
c) Quantitation is based on the L/H ratios of the peptides.

## Sheet: Target_SIL_Peptides_lung
Table EV14d_ Target peptides for SureQuant-based quantitative MS analysis of selected age-DEPs in lung
Protein	Unique Peptide (a,c)	Precursor ion (m/z)	Product ions used for quantitation (b)	Retention times (min)
AGP1	WFFMGAAFR (light)	566.773479++	(y8, y7, y6)	43.22
AGP1	WFFMGAAFR[+10] (heavy)	571.777614++	(y8, y7, y6)	43.21
AGP1	YEGGVETFAHLIVLR (light)	568.642028+++	(y9, y7, y6)	42.47
AGP1	YEGGVETFAHLIVLR[+10] (heavy)	571.978118+++	(y9, y7, y6)	42.47
AGP2	IFADLIVLK (light)	516.32861++	(y8, y7, b2)	42.66
AGP2	IFADLIVLK[+8] (heavy)	520.33571++	(y8, y7, b2)	42.66
AGP2	WFFIGAAVLNPDYR (light)	834.930282++	(y11, y2, b2)	43.71
AGP2	WFFIGAAVLNPDYR[+10] (heavy)	839.934417++	(y11, y2, b2)	43.79
APO-J	QELNDSLQVAER (light)	701.352062++	(y9, y8, y7)	26.83
APO-J	QELNDSLQVAER[+10] (heavy)	706.356196++	(y9, y8, y7)	26.95
APO-J	ASGIIDTLFQDR (light)	668.348791++	(y8, y7, y6)	42.58
APO-J	ASGIIDTLFQDR[+10] (heavy)	673.352925++	(y8, y7, y6)	42.5
C4-B	ILSLAQEQVGNSPEK (light)	806.930676++	(y13, y11, y6)	28.84
C4-B	ILSLAQEQVGNSPEK[+8] (heavy)	810.937776++	(y13, y11, y6)	28.82
C4-B	ATETQGVNLLFSSR (light)	761.896637++	(y10, y9, y7)	36.82
C4-B	ATETQGVNLLFSSR[+10] (heavy)	766.900771++	(y10, y9, y7)	36.88
CFB	DLEIEEVLFHPK (light)	490.260925+++	(y5, y2, y2)	42.6
CFB	DLEIEEVLFHPK[+8] (heavy)	492.932324+++	(y5, y2, y2)	42.59
CFB	STGSWSDLQTR (light)	619.294016++	(y9, y7, y6)	25.8
CFB	STGSWSDLQTR[+10] (heavy)	624.29815++	(y9, y7, y6)	25.9
CFH	LAVGSQFEFGAK (light)	627.32987++	(y10, y9, y6)	34
CFH	LAVGSQFEFGAK[+8] (heavy)	631.336969++	(y10, y9, y6)	34.24
COL18A1	TETTGATGQASSLLSGR (light)	818.910472++	(y13, y11, y10)	27.99
COL18A1	TETTGATGQASSLLSGR[+10] (heavy)	823.914607++	(y13, y11, y10)	28
COL18A1	AVGLSGTFR (light)	454.253434++	(y7, y5, b2)	26.07
COL18A1	AVGLSGTFR[+10] (heavy)	459.257568++	(y7, y5, b2)	26.03
CP	DNEEFLESNK (light)	612.772582++	(y6, y5, b2)	25.19
CP	DNEEFLESNK[+8] (heavy)	616.779681++	(y6, y5, b2)	25.33
CP	TESSTVVPTLPGEVR (light)	786.417402++	(y10, y9, y8)	33.05
CP	TESSTVVPTLPGEVR[+10] (heavy)	791.421536++	(y10, y9, y8)	33.05
EGFR	LTQLGTFEDHFLSLQR (light)	635.667013++	(y6, y5, y4)	42.12
EGFR	LTQLGTFEDHFLSLQR[+10] (heavy)	639.003103++	(y6, y5, y4)	42.1
EGFR	NLQEILIGAVR (light)	613.366787++	(y9, y8, y6)	42.39
EGFR	NLQEILIGAVR[+10] (heavy)	618.370921++	(y9, y8, y6)	42.37
FETUB	LVVLPFPGK (light)	485.310221++	(y5, y3, b2)	38.43
FETUB	LVVLPFPGK[+8] (heavy)	489.31732++	(y5, y3, b2)	38.41
FETUB	HVPLIQPVEK (light)	580.345323++	(y8, y4, b2)	22.94
FETUB	HVPLIQPVEK[+8] (heavy)	584.352422++	(y8, y4, b2)	22.84
GLUT-3	QVTVLELFR (light)	552.824223++	(y7, y5, b2)	42.72
GLUT-3	QVTVLELFR[+10] (heavy)	557.828358++	(y7, y5, b2)	42.66
GP91-1	LLGSALALAR (light)	492.813659++	(y9, y8, b2)	34.74
GP91-1	LLGSALALAR[+10] (heavy)	497.817793++	(y9, y8, b2)	34.22
GP91-1	QSISNSESGPR (light)	581.278366++	(y10, y9, y8)	15.27
GP91-1	QSISNSESGPR (heavy)	586.2825++	(y10, y9, y8)	15.39
MFGM	AFGWYPHLGR (light)	401.873447+++	(y6, y5, y4)	35.17
MFGM	AFGWYPHLGR[+10] (heavy)	405.209536+++	(y6, y5, y4)	34.87
MFGM	EWLQVDLGTQR (light)	672.848958++	(y9, y8, y7)	38.49
MFGM	EWLQVDLGTQR (heavy)	677.853093++	(y9, y8, y7)	38.49
MSOX	AHFSPANIVIDSSASR (light)	557.953154++	(y7, y6, b7)	30.98
MSOX	AHFSPANIVIDSSASR[+10] (heavy)	561.289243++	(y7, y6, b7)	30.88
MSOX	LSGALSEDPHFPK (light)	466.573503+++	(y8, y5, b2)	27.24
MSOX	LSGALSEDPHFPK[+8] (heavy)	469.244902+++	(y8, y5, b2)	27.24
TF	HTTIFEVLPEK (light)	657.358627++	(y9, y3, b2)	31.88
TF	HTTIFEVLPEK[+8] (heavy)	661.36572++	(y9, y3, b2)	31.83
TF	DGGGDVAFVK (light)	482.740356++	(y8, y4, b2)	25
TF	DGGGDVAFVK[+8] (heavy)	486.747456++	(y8, y4, b2)	25
VN	LIQDVWGIEGPIDAAFTR (light)	1001.025639++	(y13, y12, y10)	43.63
VN	LIQDVWGIEGPIDAAFTR[+10] (heavy)	1006.029774++	(y13, y12, y10)	43.63
VN	NGSLFAFR (light)	456.240327++	(y6, y5, y4)	33.95
VN	NGSLFAFR[+10] (heavy)	461.244461++	(y6, y5, y4)	34.09
a) Heavy peptides are labelled at C-terminal arginine (R) or lysine (K) residues and are highlighted in bold.
b) Fragments used for quantification are indicated and they are singly charged.
c) Quantitation is based on the L/H ratios of the peptides.
