# Supplementary material for: Proteomic aging signatures across mouse organs and life stages
Source: EMBO J. 2025 Jul 15;44(16):4631–60. doi: 10.1038/s44318-025-00509-x (PMC12361549; doi:10.1038/s44318-025-00509-x)
Supplement: Supplementary file 18 — Source data Fig. 1 [file 44318_2025_509_MOESM18_ESM.zip]

Archive with 10 entries (4 files):
- EMBOJ-2025-120525R1_SourceDataFigure1/
- EMBOJ-2025-120525R1_SourceDataFigure1/EMBOJ-2025-120525_SD_Fig1/
- EMBOJ-2025-120525R1_SourceDataFigure1/EMBOJ-2025-120525_SD_Fig1/EMBOJ-2025-120525_SD_Fig1B/
- EMBOJ-2025-120525R1_SourceDataFigure1/EMBOJ-2025-120525_SD_Fig1/EMBOJ-2025-120525_SD_Fig1B/EMBOJ-2025-120525_SD_Fig1B.xlsx
- EMBOJ-2025-120525R1_SourceDataFigure1/EMBOJ-2025-120525_SD_Fig1/EMBOJ-2025-120525_SD_Fig1C/
- EMBOJ-2025-120525R1_SourceDataFigure1/EMBOJ-2025-120525_SD_Fig1/EMBOJ-2025-120525_SD_Fig1C/EMBOJ-2025-120525_SD_Fig_1C.xlsx
- EMBOJ-2025-120525R1_SourceDataFigure1/EMBOJ-2025-120525_SD_Fig1/EMBOJ-2025-120525_SD_Fig1D/
- EMBOJ-2025-120525R1_SourceDataFigure1/EMBOJ-2025-120525_SD_Fig1/EMBOJ-2025-120525_SD_Fig1D/EMBOJ-2025-120525_SD_Fig1D.xlsx
- EMBOJ-2025-120525R1_SourceDataFigure1/EMBOJ-2025-120525_SD_Fig1/EMBOJ-2025-120525_SD_Fig1E/
- EMBOJ-2025-120525R1_SourceDataFigure1/EMBOJ-2025-120525_SD_Fig1/EMBOJ-2025-120525_SD_Fig1E/EMBOJ-2025-120525_SD_Fig1E.xlsx
