# Supplementary material for: Proteomic aging signatures across mouse organs and life stages
Source: EMBO J. 2025 Jul 15;44(16):4631–60. doi: 10.1038/s44318-025-00509-x (PMC12361549; doi:10.1038/s44318-025-00509-x)
Supplement: Supplementary file 18 — Source data Fig. 1 [file 44318_2025_509_MOESM18_ESM.zip › EMBOJ-2025-120525R1_SourceDataFigure1/EMBOJ-2025-120525_SD_Fig1/EMBOJ-2025-120525_SD_Fig1B/EMBOJ-2025-120525_SD_Fig1B.xlsx]

## Sheet: Spleen_Proteins
		Sample	8M_1	8M_2	8M_3	8M_4	8M_5	8M_6	8M_7	8M_8	14M_1	14M_2	14M_3	14M_4	14M_5	14M_6	14M_7	14M_8	14M_9	20M_1	20M_2	20M_3	20M_4	20M_5	20M_6	20M_7	26M_1	26M_2	26M_3	26M_4	26M_5	3M_1	5M_1	3M_2	5M_2	3M_3	5M_3	3M_4	5M_4	5M_5	5M_6	3M_5	3M_6	5M_7	3M_7	5M_8	5M_9
UniProt Accession	UniProt Protein Name	Gene Symbol	8M	8M	8M	8M	8M	8M	8M	8M	14M	14M	14M	14M	14M	14M	14M	14M	14M	20M	20M	20M	20M	20M	20M	20M	26M	26M	26M	26M	26M	3M	5M	3M	5M	3M	5M	3M	5M	5M	5M	3M	3M	5M	3M	5M	5M
A0A0B4J1G0	Low affinity immunoglobulin gamma Fc region receptor III-A	Fcgr4	-1.91881	-2.05474	-1.18239	-2.60644	-1.70702	-1.5794	-2.00093	-1.8766	-1.82955	-1.85222	-2.09251	-1.57149	-1.69997	-1.67705	-1.80547	-1.83236	-2.88487	-1.85791	-1.51857	-1.74359	-1.74109	-1.86758	-1.86327	-1.38413	-0.0200706	-0.616502	-1.66132	-1.17754	0.197916	-0.865109	0.573554	-1.00338	-1.36722	-0.637527	-1.39591	-1.34321	-1.06234	-1.61479	-1.56238	-1.75621	-1.29983	-1.71842	-1.60411	-1.62898	-1.4795
A1IGU4	Rho guanine nucleotide exchange factor 37	Arhgef37	2.26625	1.59587	2.51331	1.91465	3.49895	3.21524	3.1301	3.43388	2.31082	2.09426	3.32693	2.89394	3.05003	3.10848	3.32461	3.05662	2.97707	2.97138	2.67936	1.99968	3.30487	2.8378	3.01271	3.1451	2.72723	-0.761362	1.79224	3.42338	3.30395	-3.25478	-1.10748	3.16334	-1.22345	-0.215375	0.464629	1.50645	3.00769	1.04634	2.78819	3.50772	3.07356	1.60502	3.59345	3.43846	3.11126
A1L314	Macrophage-expressed gene 1 protein	Mpeg1	-0.562443	-0.165595	-0.414628	0.0199398	-0.825065	-0.551652	-0.597043	-0.543875	-0.779748	-0.9769	-0.559347	-0.078252	0.200553	-0.327384	-0.320653	-0.773075	-0.563102	-0.71004	-0.850246	-0.0173468	-0.222733	-0.22816	-0.320318	-1.12628	-0.625116	-1.12576	-0.83805	-0.18306	-1.02644	-0.460297	-0.0439878	-1.07925	-0.681741	-0.378912	-0.816657	-0.518239	-0.179385	-0.168104	-0.711394	-0.0535635	-0.99536	-1.33853	-0.196345	-0.169231	-0.604414
A2A432	Cullin-4B	Cul4b	-0.604498	0.389344	-1.17616	1.38036	0.733269	3.01048	0.976268	1.72068	-1.34789	-0.328142	1.13523	1.11419	0.157102	-0.567955	0.434225	1.02098	0.8027	0.648605	0.654535	1.18093	0.83921	0.990018	1.92058	0.462891	-2.06687	-0.57987	0.792416	0.727304	0.480688	-1.08092	-2.5123	0.60504	-0.823349	-0.85063	-0.787136	0.444022	0.300592	0.351929	1.80145	0.281208	0.0394225	-0.958251	0.496242	-0.0150123	1.07255
A2A5R2	Brefeldin A-inhibited guanine nucleotide-exchange protein 2	Arfgef2	-3.14706	-5.32768	-3.42753	-4.48662	-2.90522	-3.07536	-2.76249	-3.06568	-3.35971	-3.76655	-3.06184	-3.25952	-2.43434	-2.49834	-2.76515	-2.38608	-2.63224	-3.15589	-3.26763	-3.16219	-2.47091	-2.45121	-2.35291	-2.45653	-3.67117	-5.20894	-3.88822	-2.56665	-2.0232	-5.35379	-5.69638	-3.6705	-5.19379	-4.5292	-3.64194	-4.32529	-3.2207	-4.85553	-3.59867	-2.58745	-3.46767	-4.30229	-1.67492	-1.90429	-4.31536
A2A690	Protein TANC2	Tanc2	6.08269	5.67304	5.63304	5.56109	5.53396	5.59722	5.63037	5.41224	6.50892	6.32279	5.06674	6.23274	6.27726	6.46115	6.27597	5.99201	5.74527	6.0051	6.39234	6.36836	6.45292	5.52042	6.04006	6.00143	6.02042	6.10366	5.8091	5.45949	6.1048	5.53628	5.32321	5.43396	5.48804	5.82722	5.58235	5.7417	5.73337	5.62507	6.17001	6.49018	5.56226	6.12302	5.36446	5.37933	5.49656
A2A8L5	Receptor-type tyrosine-protein phosphatase F	Ptprf	-0.655863	-1.78488	-2.46081	-1.51673	-0.95118	-2.20827	-0.807076	-1.51333	-2.05531	-2.05819	-1.0939	-1.2101	-1.51063	-2.27575	-1.78073	-0.588303	-1.70209	-1.43491	-2.46018	-1.83954	-1.04587	-0.555449	-0.725997	-1.34508	-1.14376	-1.63121	-2.02351	-0.802297	-0.947618	-2.58264	-1.55169	-1.45197	-1.67825	-1.15081	-1.24609	-1.46446	-1.51094	-1.54755	-1.45115	-1.72172	-1.67368	-2.84788	-1.16075	-0.531674	-1.13768
A2A8Z1	Oxysterol-binding protein-related protein 9	Osbpl9	-1.47544	-2.55814	-0.721442	-2.03536	-1.58955	-1.69224	-1.19013	-1.04623	-2.03657	-2.28934	-1.21865	-1.39716	-1.2787	-1.34981	-1.50921	-1.68208	-1.50987	-1.95307	-1.93594	-1.78547	-1.50815	-1.79608	-1.72716	-1.66625	-2.12004	-3.35922	-1.8244	-0.827803	-1.76044	-3.723	-3.47933	-1.22884	-3.21963	-2.47373	-1.55294	-2.17334	-0.601323	-1.65462	-2.14662	-1.39419	-1.46534	-2.12171	-1.09071	-1.00455	-1.52054
A2A9C3	KICSTOR complex protein SZT2	Szt2	-0.945389	-0.690577	-0.59957	-0.616973	-1.22696	-1.89027	-0.772398	-0.172327	-1.11139	-1.14593	-0.807699	-0.93491	-1.12847	-1.09331	-1.04875	-1.30383	-1.51263	-1.2079	-1.17927	-1.04038	-1.17549	-1.313	-1.25723	-1.03174	-0.75015	-0.808729	-1.08666	-0.756279	-0.858672	0.493441	0.306481	-1.05363	-0.821523	0.0420003	-0.807765	-0.662102	-0.367278	-0.266032	-1.22793	-1.12233	-2.25637	-1.33276	-0.915207	-0.376388	-0.693438
A2ADY9	Protein DDI1 homolog 2	Ddi2	-0.605111	-0.326343	-0.365792	-0.41862	-0.179424	-0.149872	-0.182596	-0.182659	-0.704533	-1.11348	-0.183377	-0.557137	-0.749028	-0.197325	-0.559618	-0.534776	-0.27527	-0.693744	-0.553591	-1.07881	-0.647252	-0.851256	-0.82073	-0.580473	-0.688791	-0.568945	-0.6069	-0.104031	-0.198235	-0.862932	-0.668185	-0.507443	-0.627005	-0.501949	-0.513285	-0.329824	-0.269041	-0.572923	-0.160009	-0.721391	-0.569967	-1.24358	-0.60161	-0.270616	-0.193708
A2AF47	Dedicator of cytokinesis protein 11	Dock11	-1.90837	-1.43206	-1.72359	-1.92687	-2.21106	-1.9593	-1.92135	-1.66247	-0.0219423	-0.399947	-2.11562	-1.37637	0.575526	-1.65347	-2.55861	0.845713	-1.99136	-0.138891	-0.163513	0.107996	-0.323709	1.2113	0.480543	-0.218131	-1.86955	-3.82016	-0.48578	-1.53592	-1.45772	-0.969977	-1.74934	-1.98491	-1.78635	-2.21315	-2.25027	-2.10854	-2.03641	-1.93601	-1.89636	0.337785	-2.04016	-1.75621	-1.64247	-1.30517	-1.67264
A2AGT5	Cytoskeleton-associated protein 5	Ckap5	-2.15101	-3.21298	-1.75071	-2.36836	-2.31592	-2.23711	-2.07459	-1.83847	-2.71148	-2.66441	-2.10086	-1.65408	-1.99401	-1.67868	-2.17228	-2.03952	-2.56046	-2.56014	-1.43061	-2.43374	-2.2741	-2.43022	-2.47878	-1.90767	-2.16308	-3.58001	-2.49891	-1.78832	-1.7059	-3.80149	-3.88677	-2.64326	-3.80155	-3.02014	-2.85831	-2.49963	-1.30207	-2.40437	-2.51567	-2.19664	-2.57652	-3.27637	-1.53586	-1.6115	-1.86209
A2AIV2	Protein virilizer homolog	Virma	-2.39204	-4.66761	-1.78989	-3.06398	-1.38079	-1.71185	-1.56628	-1.73117	-2.0565	-2.79593	-1.29464	-1.60215	-0.930375	-0.88396	-0.932371	-0.962217	-1.95925	-2.17332	-1.73166	-2.82186	-0.961004	-1.65657	-1.19883	-0.983507	-3.63529	-4.35455	-3.30335	-1.43619	-1.45427	-4.60692	-5.4413	-2.40569	-4.07823	-4.03895	-3.25305	-3.11972	-1.92073	-3.21818	-1.93137	-0.954566	-1.84072	-3.58275	-0.899914	-1.03022	-1.55399
A2AJ15	Endoplasmic reticulum mannosyl-oligosaccharide 1,2-alpha-mannosidase	Man1b1	-1.64922	-2.33137	-1.72538	-2.21984	-2.13009	-2.46869	-2.27525	-2.51672	-2.31621	-2.3188	-2.35367	-1.98174	-1.57366	-2.02897	-1.7419	-2.18765	-2.18757	-2.25937	-2.26118	-2.26294	-2.26563	-2.34464	-2.19174	-2.09994	-1.56448	-2.37626	-2.19998	-1.84801	-1.56733	-2.60679	-2.47851	-2.14859	-2.48691	-2.00577	-2.27825	-2.11104	-1.84562	-2.16116	-2.52141	-1.97208	-2.34877	-2.77052	-1.97767	-1.87047	-2.15011
A2AJ76	Hemicentin-2	Hmcn2	-1.85484	-1.37062	-1.9909	-1.54203	-1.86932	-1.537	-2.14852	-1.80615	-2.07206	-1.89737	-1.96832	-1.8637	-1.78734	-1.79826	-1.89627	-1.83888	-1.45435	-2.13531	-1.94674	-1.98516	-1.67532	-1.9741	-1.9178	-1.90312	-1.79753	-1.47647	-1.9514	-2.04652	-1.66473	-1.92245	-1.59319	-1.70561	-1.06747	-1.84769	-1.34549	-1.76511	-1.4902	-1.70388	-1.6904	-1.85679	-1.87565	-1.69517	-2.1071	-1.93912	-1.87593
A2AJI0	MAP7 domain-containing protein 1	Map7d1	-1.46344	-2.05481	-1.67479	-1.54357	-1.03553	-1.19111	-1.38976	-1.73136	-1.38178	-1.51017	-0.872696	-1.45426	-1.13486	-0.997338	-1.38823	-1.13588	-1.1223	-1.00148	-0.776815	-1.64809	-0.368056	-0.686618	-1.44989	-0.937139	-0.895761	-2.02182	-1.58897	-0.528806	-0.622442	-0.00649326	0.313926	-1.19874	-1.14981	-1.0682	-0.748572	-1.32323	-1.77376	-1.03232	-1.66587	-1.06024	-0.825436	-1.8617	-1.3251	-1.25476	-1.4775
A2AN08	E3 ubiquitin-protein ligase UBR4	Ubr4	-2.53598	-2.28573	-2.01324	-2.06418	-2.60785	-2.27357	-2.32393	-2.37667	-2.25641	-2.75707	-2.26679	-1.58788	-1.65021	-1.45266	-1.9362	-1.15198	-1.99376	-2.36956	-2.85064	-2.35657	-1.89158	-2.14305	-2.16833	-1.69895	-2.09709	-2.77307	-2.13178	-2.10393	-2.04313	-3.47066	-2.25355	-2.56365	-2.84629	-2.61203	-4.11507	-2.10908	-1.63347	-2.8755	-2.50064	-1.83083	-2.52337	-3.97494	-2.16477	-1.86389	-1.90779
A2AQ07	Tubulin beta-1 chain	Tubb1	0.660757	-0.82183	0.656506	-0.793781	0.232617	0.126454	0.570299	0.28309	0.83958	0.519103	0.334705	1.13278	1.40148	1.89588	1.26538	1.67203	-0.0842063	1.42759	0.93246	0.773001	1.77464	-0.11438	1.5032	-0.0426964	1.43123	-0.7249	-0.00318785	1.22106	0.739562	0.102656	-2.0011	-0.0838114	-1.02763	-0.660744	-0.706175	-0.565238	0.504993	-0.553288	0.0608914	1.76769	0.0719054	-0.70832	1.06238	1.00474	0.139173
A2AQ19	RNA polymerase-associated protein RTF1 homolog	Rtf1	-1.71361	-1.56737	-2.29783	-1.5656	-1.7437	-1.67745	-1.04441	-2.42984	-1.77847	-1.77965	-0.784073	-1.36454	-1.37488	-1.39715	-0.524161	-2.29827	-1.69533	-1.81451	-1.80992	-1.72344	-1.52124	-2.28818	-2.27523	-1.69803	-2.25155	-1.5765	-2.24629	-1.07642	-1.65598	-0.982499	-1.40887	-1.50053	-0.827963	-0.959309	-0.96453	-1.96064	-2.26657	-1.65047	-1.6666	-0.157401	-1.11451	-1.80624	-1.44422	-1.29594	-2.79012
A2ARA8	Integrin alpha-8	Itga8	-1.06087	-0.156866	-0.985976	-0.505453	-0.738548	-0.65412	-0.693978	-0.8934	-0.48103	-0.347991	-1.24358	-0.601518	-0.561048	-0.923102	-1.00013	-0.919979	-0.5094	-0.533958	-0.582494	-0.180646	-0.989966	-0.125001	-0.670912	-0.946222	-0.362993	-0.0633994	-0.543285	-1.22214	-1.69145	-0.455017	-0.239341	-0.389462	-0.360473	-0.404207	-0.341138	-1.00421	-1.08443	-0.474107	-0.388832	-1.11394	-0.473003	-0.455168	-0.88445	-1.05727	-0.76007
A2ASQ1	Agrin	Agrn	-0.793442	-2.36087	-1.98909	-2.66135	-1.63818	-2.39519	-2.36779	-2.31011	0.521257	0.508453	-1.98346	0.529168	1.10926	0.387278	-0.012891	1.10728	-2.89438	0.789971	0.657621	1.03531	0.628338	1.36453	1.09593	0.896953	-1.81624	-2.33514	0.194959	-1.66084	-1.71259	-3.02637	-2.69737	-1.65757	-2.85491	-2.41988	-1.6931	-2.14634	-1.85585	-2.5194	-1.92001	0.626385	-1.7449	-0.786949	-1.68967	-1.63899	-1.99719
A2AT37	Regulator of nonsense transcripts 2	Upf2	-2.68895	-2.91412	-2.26533	-3.07097	-2.70868	-3.08605	-2.56458	-2.6973	-2.94489	-2.76679	-2.85526	-2.70318	-2.58967	-2.28238	-2.59439	-1.87824	-2.95887	-0.826827	-2.90942	-2.99859	-2.77518	-1.64791	-1.03515	-2.965	-3.29689	-3.28781	-2.45553	-2.36447	-2.84661	-2.29156	-3.49581	-1.37027	-2.89594	-3.02589	-3.65667	-2.69366	-2.0447	-2.66491	-3.24229	-3.2392	-3.2433	-3.47807	-2.72454	-2.12454	-2.9003
A2AVA0	Sushi, von Willebrand factor type A, EGF and pentraxin domain-containing protein 1	Svep1	-1.03143	-1.28427	-0.934736	-1.12326	-1.17823	-1.13559	-0.969764	-0.996132	-1.04482	-1.67858	-0.981215	-0.684144	-0.717774	-1.08305	-2.11838	-0.223812	-1.14202	-0.692825	-1.03972	-0.990098	-1.20789	0.174969	-0.168083	-0.314329	-1.33136	-1.41329	-1.39527	-0.876073	-1.02725	-1.66033	-1.23142	-1.16889	-1.58355	-1.34877	-1.43248	-1.10846	-0.731521	-1.08497	-1.22255	-1.28553	-1.2911	-1.61704	-0.841687	-0.757353	-0.885281
A2AX52	Collagen alpha-4(VI) chain	Col6a4	-0.962138	-2.08566	-1.03123	-1.56888	-1.47377	-1.65711	-1.12444	-1.07219	-1.79991	-0.932191	-1.238	-0.766986	-0.600354	-0.71567	-0.977054	-1.63754	-1.86125	-1.86445	-2.3325	-0.900351	-1.12541	-0.925079	-2.45296	-2.00006	-3.44176	-2.10171	-0.533555	-0.883587	-1.03306	-4.45049	-2.57175	-1.14138	-2.66831	-2.54881	-1.90775	-1.63536	-1.01064	-2.19254	-1.95344	-1.79334	-1.01125	-2.60168	-0.755976	-0.742385	-1.06161
A2BDX3	Adenylyltransferase and sulfurtransferase MOCS3	Mocs3	-0.328406	0.528859	0.606775	0.379051	0.528239	0.562045	0.618703	0.609323	-0.624744	-0.204837	0.573092	-0.00429967	-0.358844	0.130195	0.0335542	-0.453078	0.543833	0.00983601	-0.58089	-0.0246807	-0.367028	-0.356151	-0.147852	0.237785	0.0363325	0.0616075	-0.319317	0.392982	0.128416	-0.110056	0.384695	0.675402	0.0343631	0.328151	0.402939	0.333182	0.414842	0.592666	0.540154	-0.31772	0.680307	-0.158888	0.607542	0.698217	0.428073
A2BH40	AT-rich interactive domain-containing protein 1A	Arid1a	-1.71811	-1.29648	-1.29917	-1.30589	-1.1334	-1.2747	-1.35227	-1.33425	-2.03072	-1.6611	-1.18827	-1.76704	-2.11016	-2.03734	-1.94173	-2.66429	-0.906986	-1.66711	-1.45903	-1.85505	-2.14398	-2.18698	-2.04419	-1.07632	-1.58489	-1.6667	-1.97576	-0.851974	-1.77164	-0.642483	-1.23757	-1.27061	-0.778135	-0.714435	-1.15954	-1.43556	-1.06022	-1.29616	-1.31296	-2.46879	-0.905926	-0.898032	-1.83316	-1.70875	-1.56808
A2RSY6	TRMT1-like protein	Trmt1l	-3.27995	-4.928	-3.79592	-4.61138	-3.34013	-3.77961	-3.90415	-3.79822	-2.03651	-2.18862	-3.81877	-1.84112	-1.01476	-1.41172	-1.47813	-0.750905	-3.85379	-1.50565	-1.34318	-1.6207	-1.08252	-0.323431	-0.97567	-1.17856	-4.55498	-5.06822	-2.92096	-2.75702	-2.48928	-5.26627	-5.55341	-4.12313	-4.92669	-4.6845	-3.80499	-4.34574	-3.60597	-4.71037	-4.44014	-1.16462	-3.58293	-2.27355	-2.1588	-2.87429	-3.4929
A2RT67	DENN domain-containing protein 3	Dennd3	-3.63528	-3.89034	-2.86266	-3.5416	-2.66192	-2.95525	-2.88365	-2.53448	-3.75269	-3.30074	-2.66354	-2.62355	-3.18216	-2.83514	-3.04366	-3.1352	-3.93103	-3.47043	-4.27844	-3.70344	-3.62848	-3.37137	-1.37804	-3.73889	-4.37464	-3.92053	-4.26007	-2.28259	-3.16349	-4.04751	-3.85068	-3.61427	-3.77175	-3.15058	-3.70111	-3.50601	-2.69481	-3.57083	-3.52037	-3.5602	-3.57842	-4.04321	-2.08285	-2.93242	-3.05954
A3KMP2	Tetratricopeptide repeat protein 38	Ttc38	-1.86438	-1.35593	-1.27178	-1.1694	-1.34357	-1.39203	-1.12709	-1.33693	-1.45369	-1.42997	-0.834107	-1.34706	-1.31208	-1.31049	-1.22881	-1.31959	-1.26232	-1.41353	-1.94566	-1.26929	-1.24843	-0.988367	-1.58741	-1.28059	-1.98984	-1.77683	-1.38984	-0.996071	-1.52128	-1.16429	-1.68329	-1.17619	-1.63403	-1.62239	-1.59722	-1.33329	-1.21983	-1.27114	-1.32255	-1.44974	-1.28671	-1.99773	-1.02246	-1.1146	-1.24621
A4UUI3	Guanylate-binding protein 4	Gbp4	-1.20566	-2.43794	-1.46492	-1.44485	-1.75056	-1.43986	-1.04736	-1.0382	2.01267	-1.57409	-0.809063	-1.6376	-1.0711	-1.0168	-1.26626	-1.19776	-1.63842	-1.69116	-1.54472	-1.37249	-1.13582	-1.61891	-1.31032	-1.64796	-1.91787	-2.34757	-1.823	-0.976387	-1.57314	-2.70173	-2.42416	-1.63696	-2.12428	-2.06029	-1.85881	-1.7286	-1.08377	-2.00376	-1.11821	-1.11812	-1.62751	-2.45987	-0.951293	-0.74522	-0.832513
A6H584	Collagen alpha-5(VI) chain	Col6a5	-1.54116	-1.23122	-0.442982	-1.33118	-1.26677	-0.812794	-0.744492	-0.710434	-1.59147	-1.34902	-1.05601	-0.643354	-0.321749	-0.936877	-1.0495	-1.55804	-1.89598	-1.58689	-1.49002	-1.19586	-1.18763	-1.28052	-1.45959	-1.51012	-2.40818	-1.27887	-0.963363	0.766184	-1.59755	-1.88123	-1.47652	-1.53515	-1.23122	-1.25997	-1.96539	-1.70977	-1.56353	-1.9028	-1.38978	-0.894903	-1.73646	-1.61841	-0.734567	-0.20242	-1.06855
A6H5Y3	Methionine synthase	Mtr	-3.21256	-3.74422	-2.93623	-3.17838	-2.52116	-3.11195	-2.75925	-3.08442	-3.16307	-3.30641	-2.4253	-1.93768	-2.35207	-2.28581	-2.1303	-2.20481	-3.58564	-3.05202	-3.01766	-2.81686	-2.63184	-2.52138	-2.49485	-2.34933	-3.66752	-4.93489	-3.73552	-2.54347	-2.46244	-4.59871	-5.24735	-2.47064	-4.89653	-3.62165	-3.06464	-3.58145	-2.75205	-3.67532	-3.60334	-2.41292	-2.60506	-4.01789	-1.94952	-1.98676	-2.88336
A6H630	Damage-control phosphatase ARMT1	Armt1	-1.38227	-1.65753	-1.79567	-1.61872	-1.91568	-2.34581	-2.22252	-2.54151	-2.53176	-2.05523	-2.02899	-2.17355	-1.6746	-1.65723	-1.99176	-2.40808	-2.0954	-0.979265	-2.37768	-1.36243	-1.85591	-1.53583	-1.71822	-0.568296	-1.86142	-2.79927	-1.73492	-2.0813	-2.43165	-2.37665	-2.16987	-2.04983	-2.26224	-2.34135	-0.163751	-1.39222	-1.31761	-1.37484	-2.32613	-1.81958	-2.10602	-2.24783	-1.8383	-1.62435	-1.82277
A6H684	Alpha-1,3-mannosyl-glycoprotein 4-beta-N-acetylglucosaminyltransferase-like protein MGAT4E	Mgat4e	6.95302	3.87448	5.79503	5.42785	6.87878	6.62005	-0.553582	6.54325	1.02495	1.47959	1.91373	0.800186	0.353545	0.314918	0.595532	1.3178	-0.257085	0.822747	0.369825	0.442988	1.25156	0.908294	1.51897	0.37589	5.54845	5.10238	-0.0246591	-0.531996	0.0204466	-2.35357	2.51081	5.38726	4.92799	5.40557	5.66616	5.21391	5.62202	5.02823	7.26625	8.93157	6.99379	7.64616	6.87598	6.79085	6.68056
A6X935	Inter alpha-trypsin inhibitor, heavy chain 4	Itih4	0.070686	-1.06476	-1.60389	-1.5823	-1.07571	-1.35766	-1.4293	-1.37713	1.44579	1.42857	-1.62927	1.2838	1.73174	1.07681	0.910092	1.93992	-1.49102	2.56343	2.32871	1.90218	1.58295	2.41796	2.45662	2.41102	-0.470386	-0.332308	1.40637	-1.04443	-0.611525	-2.05716	-1.88303	-0.646112	-1.50013	-1.1297	-1.25869	-0.826272	-1.31555	-1.23901	-0.611231	1.57035	-1.28566	0.218643	-1.07838	-1.29863	-0.89589
B1AZI6	THO complex subunit 2	Thoc2	-2.38741	-2.61992	-1.44062	-2.42294	-2.22667	-2.31957	-1.95981	-1.77651	-3.3824	-2.95284	-2.15417	-1.91731	-1.5938	-2.15088	-2.64544	-2.32113	-2.15061	-3.19374	-3.04455	-2.70546	-2.70485	-2.7217	-2.31113	-2.52914	-2.57677	-2.92813	-2.32247	-1.8542	-1.93103	-2.20198	-2.98308	-2.90945	-3.28585	-2.44986	-2.70314	-2.05969	-1.52134	-2.04688	-2.53842	-2.05356	-2.55643	-3.25538	-1.54737	-1.60665	-1.80975
B1AZP2	Disks large-associated protein 4	Dlgap4	-0.776703	-1.20984	-1.20489	-1.02169	-0.839284	-0.980745	-1.06322	-1.22039	-1.36613	-1.89242	-1.03942	-1.09857	-1.26702	-0.733665	-0.784218	-1.48019	-1.04934	-1.55575	-1.40937	-1.34224	-0.734275	-2.18645	-1.57538	-1.80358	-0.590129	-1.07616	-1.37263	-1.03503	-0.897929	-0.241564	-1.36883	-0.430785	-1.25654	-1.24534	-1.26348	-0.837474	-0.781307	-1.05101	-1.29694	-1.02601	-1.34619	-2.21456	-1.13685	-1.35401	-1.25166
B2RPV6	Multimerin-1	Mmrn1	-0.369191	-0.964099	-0.972015	-0.875888	-0.751683	-0.884514	-0.824243	-1.10543	0.156291	-0.0387936	-0.753262	-0.0064173	-0.183088	0.305236	0.241203	0.212904	-1.06125	0.157611	0.186313	-0.168383	0.195593	-0.587175	0.232895	-0.613861	0.096922	-0.241029	-0.453172	-0.448525	-0.7683	-1.8537	-0.657834	-0.25891	-0.562162	-0.61099	-1.14552	-0.851457	-1.0166	-0.808592	-0.456526	0.162937	-0.846656	-0.0603479	-0.623381	-0.778324	-0.835031
B2RQC6	Multifunctional protein CAD	Cad	-1.47495	-1.64084	-1.16155	-1.73222	-1.11088	-1.3511	-1.13507	-1.2965	-2.04375	-2.33759	-1.17536	-1.29649	-1.09968	-1.44225	-1.45974	-1.68992	-1.40122	-2.18731	-1.67849	-1.90627	-1.52114	-2.23945	-1.46926	-1.13341	-1.671	-1.78816	-1.89479	-1.1184	-0.886607	-1.77582	-1.34578	-1.71259	-2.28843	-1.84776	-1.60466	-1.27824	-0.844279	-1.48198	-1.51338	-1.54014	-1.58761	-2.19801	-1.04357	-0.993279	-0.981687
B2RUP2	Protein unc-13 homolog D	Unc13d	-2.47487	-4.21367	-2.24496	-4.37461	-2.47978	-2.76839	-2.69238	-2.77102	-2.90017	-3.09219	-2.42506	-2.48027	-1.8724	-1.70503	-1.77871	-2.65775	-3.04554	-3.48064	-2.70855	-3.17119	-2.322	-2.33257	-2.10932	-2.39852	-3.14102	-4.29825	-3.36397	-1.70185	-2.54703	-4.64969	-6.54137	-2.43109	-5.02542	-3.80218	-3.12943	-3.78785	-2.74509	-3.77445	-3.36406	-2.48244	-2.82168	-4.00512	-1.54566	-1.74268	-2.27731
B2RUR8	OTU domain-containing protein 7B	Otud7b	-4.82831	-5.31085	-4.3809	-5.73333	-4.14168	-4.0178	-4.3811	-4.19152	-4.42314	-4.98761	-4.49261	-4.07091	-3.52915	-3.97478	-3.89842	-3.65596	-5.06163	-4.35131	-4.57484	-4.70376	-4.01804	-3.34068	-3.55569	-4.31684	-4.74367	-6.89412	-4.8624	-3.42569	-3.87844	-5.58646	-5.96977	-3.71051	-4.87408	-5.1201	-4.98294	-5.37601	-4.71352	-5.72201	-4.64693	-3.99695	-4.60914	-4.64942	-3.24819	-3.14355	-4.01761
B2RXC1	Trafficking protein particle complex subunit 11	Trappc11	-2.29344	-1.45927	-1.82399	-2.00215	-2.29935	-1.87431	-2.05702	-2.5483	-2.5291	-2.24027	-2.25661	-2.34916	-2.34165	-2.26078	-2.29594	-2.62583	-1.5533	-2.55758	-2.48803	-2.4459	-2.36664	-2.57981	-2.55011	-2.40078	-2.2051	-2.2169	-2.32172	-2.35293	-2.32741	-1.93252	-1.8177	-1.84204	-2.4197	-1.96825	-1.94888	-1.59805	-2.77625	-1.99051	-1.65354	-2.51261	-1.73504	-2.16111	-2.12939	-2.57267	-2.48256
B2RXR6	Serine/threonine-protein phosphatase 6 regulatory ankyrin repeat subunit B	Ankrd44	-0.496641	-1.378	-0.7124	-0.685163	-0.611835	-0.627543	-0.563399	-0.627843	-1.17037	-1.76128	-0.555587	-1.17157	-1.28324	-1.01711	-1.1647	-1.89092	-0.639661	-1.97303	-1.67592	-1.34522	-1.20875	-1.77554	-1.83128	-1.39936	-1.787	-1.50525	-1.1868	-0.531507	-0.938339	-0.0154651	-0.868092	-0.976892	-0.788889	-0.974311	-0.945869	-0.560885	-0.518395	-0.654344	-0.855023	-1.21379	-0.903507	-1.70938	-0.543329	-0.58432	-0.437938
B2RXS4	Plexin-B2	Plxnb2	-1.87229	-1.91104	-2.0059	-1.85928	-2.01987	-1.87555	-1.84319	-2.28143	-1.87352	-2.30357	-2.15924	-2.00147	-1.91074	-2.13357	-2.11192	-1.93658	-2.02654	-1.59512	-2.07382	-1.76091	-1.94124	-1.69466	-1.82046	-2.01121	-1.7948	-1.81235	-2.2348	-2.08713	-1.668	-2.47582	-2.99469	-2.19929	-1.99421	-1.68544	-1.79595	-1.98679	-2.02123	-1.9625	-1.90676	-2.27632	-1.93456	-2.20507	-2.06944	-2.19023	-2.2198
B2RY56	RNA-binding protein 25	Rbm25	-0.893843	-0.553919	-0.703719	0.00893993	-0.901923	-0.639497	-0.872964	-0.82299	-1.3043	-0.913447	-0.718698	-1.32889	-2.25212	-1.89798	-1.64769	-2.24618	-0.550959	-1.70915	-2.23152	-1.68815	-2.74093	-2.16101	-2.31796	-1.61685	-1.60148	-0.441651	-1.11624	-1.19159	-0.967832	-0.0921989	0.206725	-0.500542	-0.582842	-0.22504	-0.356349	-0.777773	-0.617942	-0.230922	-0.686392	-2.21794	-0.500527	-0.663381	-0.624427	-0.542871	-0.790883
B8JK39	Integrin alpha-9	Itga9	-1.76287	-1.23784	-1.37292	-1.65729	-1.46333	-1.62609	-1.31411	-1.5643	-1.25104	-1.49348	-1.87725	-1.27937	-0.921059	-1.0208	-0.799819	-1.34684	-1.26048	-1.2147	-1.59588	-1.04797	-0.948892	-0.794569	-1.00351	-0.61774	-1.50085	-1.78569	-0.884052	-1.62307	-1.31863	-1.98709	-1.96678	-1.75776	-2.08332	-2.4827	-2.74439	-1.37316	-1.16472	-1.45522	-1.26667	-0.954556	-2.06897	-1.28586	-1.30399	-1.07304	-1.43052
B9EJ80	PDZ domain-containing protein 8	Pdzd8	-3.94568	-5.09441	-2.98702	-4.82639	-3.76367	-4.10867	-4.06635	-3.85281	-4.12344	-4.17338	-3.62364	-3.8812	-3.1035	-3.13848	-3.41789	-3.26196	-4.23769	-3.89802	-3.9125	-3.60252	-3.17933	-3.27408	-3.53922	-3.78328	-4.7456	-5.41131	-4.28864	-3.6931	-3.51137	-5.21804	-5.77895	-3.69836	-5.26056	-4.78685	-4.39311	-4.34106	-3.22356	-4.66578	-4.25974	-3.61287	-4.15949	-4.66083	-2.87043	-2.99334	-3.64038
B9EJ86	Oxysterol-binding protein-related protein 8	Osbpl8	-2.49817	-3.93935	-2.03233	-3.23969	-2.63112	-2.3186	-2.41733	-2.60072	-2.68433	-2.92627	-2.34227	-2.48341	-2.01693	-2.28436	-2.07014	-2.61245	-2.57221	0.451281	-2.89441	-2.59224	-2.09398	-2.03083	-2.38056	-2.21693	-3.22919	-4.22671	-2.9702	-2.13973	-2.04117	-4.26736	-4.67676	-2.83091	-4.25615	-4.01579	-3.24991	-3.48318	-1.96872	-3.27013	-2.86347	-1.33324	-2.83554	-4.09821	-1.5552	-1.54102	-2.29582
C0HKD8	Microfibrillar-associated protein 1A	Mfap1a	-0.634922	-1.29358	-1.24822	-1.01711	-1.49978	-1.07521	-1.39582	-1.27402	-2.52569	-2.59761	-1.7417	-1.88357	-2.23198	-2.07394	-1.96018	-2.74535	-1.34721	-2.55481	-2.12	-2.20029	-2.44045	-3.05083	-2.72514	-2.11748	-2.49625	-1.33049	-1.76805	-1.33432	-1.62141	0.446544	0.510762	-1.67417	-1.06292	-1.0081	-1.00727	-1.31143	-0.492648	-1.08436	-1.37532	-2.27668	-1.13298	-2.56657	-1.35701	-1.2957	-1.36172
C0HKE3	Histone H2A type 1-D	H2ac7	5.91822	0.0545559	6.23127	5.10065	7.13562	6.92905	7.3334	7.10911	5.73567	4.34111	7.33451	5.91343	6.33709	6.23375	6.7921	6.32571	7.30597	6.26114	5.75594	4.53747	6.43971	5.95399	6.35199	6.70265	5.48878	1.55458	4.33948	7.28281	6.87921	6.68144	6.6096	3.87145	2.1899	4.77268	4.54316	6.45268	6.4164	2.53198	6.17562	6.77724	6.97616	5.79675	7.42166	7.54043	7.20149
C0HKG6	Ribonuclease T2-B	Rnaset2b	-0.49658	-0.493147	-0.69253	0.0122534	0.0694724	0.487238	-0.308108	-0.843579	0.368348	0.125558	-0.0530101	0.627647	1.02843	0.212805	0.436454	0.985671	-0.388853	0.229892	0.710361	0.463393	0.708046	0.191753	0.421757	0.597849	-0.154504	-0.328265	0.187982	0.0280011	0.108624	-1.45881	-0.948939	0.00266499	-0.317308	-0.210095	0.167052	0.00296679	0.237053	0.043815	0.109584	0.607383	0.111839	-0.369443	-0.0852304	0.00517968	-0.424772
D0QMC3	Myeloid cell nuclear differentiation antigen-like protein	Mndal	-0.652997	-0.747439	0.0443395	-0.408498	-0.466883	-0.577918	-0.0477632	-0.28295	-1.6855	-1.62976	-0.15632	-0.654725	-1.55073	-1.77334	-1.27065	-2.00567	-0.26324	-1.75027	-2.37091	-2.17096	-1.85254	-1.94239	-1.96449	-1.4477	-1.31086	-1.22098	-1.09149	-0.282106	-0.764806	0.275783	-0.473345	-0.823275	-0.70392	-0.188977	-0.67754	-0.133661	-0.125112	-0.108261	-0.543207	-1.6002	-0.512547	-2.38739	0.00474033	-0.0328236	-0.443459
D3YXG0	Hemicentin-1	Hmcn1	-2.6546	-2.81205	-2.00034	-2.80342	-2.17305	-2.39969	-2.03367	-2.12813	-2.6321	-2.83949	-2.01546	-2.13081	-2.13206	-2.17087	-2.09421	-2.30909	-2.38003	-2.66137	-0.521471	-1.96525	-2.31652	-2.14896	-2.13436	-2.55842	-2.73357	-4.21412	-3.27287	-1.81475	-2.05452	-3.5931	-3.64301	-2.24405	-3.43599	-2.99721	-2.59716	-2.67174	-1.80336	-2.73311	-2.72109	-2.56005	-2.52922	-3.32192	-1.76551	-1.66094	-2.03051
D3YXK2	Scaffold attachment factor B1	Safb	-2.34298	-1.62082	-1.86459	-1.75861	-1.86951	-1.70495	-1.90909	-1.65686	-3.08985	-2.35015	-1.83348	-3.27481	-4.002	-3.87171	-2.47505	-3.39705	-1.34136	-3.63462	-2.44519	-3.80769	-3.47904	-2.76822	-3.1136	-2.6042	-2.49204	-1.2351	-3.12476	-2.6958	-2.32306	-2.52869	-2.42171	-2.00838	-1.05109	-1.39439	-1.57627	-2.50412	-2.40343	-2.11877	-2.27808	-3.44113	-1.18352	-0.06365	-2.03906	-2.11256	-1.59762
D3Z4S3	Putative peptidyl-tRNA hydrolase PTRHD1	Ptrhd1	-2.81021	-3.81536	-3.11144	-3.67847	-2.59429	-2.5894	-2.55543	-2.82998	-3.22918	-3.39387	-2.37896	-2.72488	-2.38429	-2.62272	-2.72214	-2.37108	-2.62838	-2.9461	-3.28603	-2.92152	-2.48068	-2.56642	-2.46698	-2.53309	-3.35256	-4.23896	-2.49833	-2.34209	-2.54784	-4.19743	-4.4165	-2.67217	-4.38278	-3.84199	-3.62596	-3.43945	-2.61676	-3.69728	-3.14205	-2.64549	-3.00146	-4.10713	-2.09723	-2.56512	-2.9397
D3Z6P0	Protein disulfide-isomerase A2	Pdia2	-1.84407	-2.5657	-1.79603	-2.16522	-1.53476	-1.89188	-1.60692	0.616285	-1.5492	-1.10397	-1.39876	-1.36515	-1.17977	-1.55227	-1.34406	1.67442	-1.66068	-0.964135	-1.46875	-1.87667	-1.54366	-1.13662	-1.36552	-1.18194	-2.24844	-1.6827	-1.82137	-1.24312	-1.92606	-1.90657	-1.90564	-1.43467	-2.44257	-1.58896	-1.6443	-2.02768	-0.687689	-0.0611457	-2.03548	-1.0997	-1.71085	-0.300427	-0.13365	-1.91964	-1.6404
D3Z6Q9	Bridging integrator 2	Bin2	0.643218	1.43265	0.959923	1.10196	1.14949	1.30514	1.0841	1.01645	0.469935	0.791699	0.988761	0.47677	0.0760336	0.544138	0.876429	0.364785	1.33845	0.631802	0.790809	0.26925	0.393455	0.180064	0.485361	0.315033	1.42955	1.54617	0.490827	0.863118	1.06374	0.990325	1.42758	1.37839	1.58731	1.55992	1.51461	0.923824	0.423021	1.0238	1.00354	0.262436	1.21532	0.860082	0.785716	0.521993	0.898647
D3Z7P3	Glutaminase kidney isoform, mitochondrial	Gls	-1.62149	-1.76792	-1.34072	-1.2936	-1.30322	-1.66665	-1.1035	-1.38426	-1.74502	-1.74863	-1.2988	-1.32492	-1.5626	-1.6644	-1.66387	-1.61459	-1.41631	-2.04718	-1.92115	-1.85601	-1.61672	-2.06356	-1.94653	-1.85552	-2.22127	-1.51508	-1.41656	-1.01405	-1.42865	-1.56217	-1.40579	-1.46591	-1.55836	-1.48496	-1.77025	-1.40753	-1.00259	-1.39522	-1.60469	-1.69529	-1.325	-1.54189	-1.04315	-1.00194	-1.21713
D7PDD4	Megakaryocyte and platelet inhibitory receptor G6b	Mpig6b	8.2943	7.04729	5.96045	6.96096	6.90161	7.06751	6.35492	6.30916	9.15549	8.9439	5.97488	8.65646	8.09505	8.37071	8.09774	8.78567	6.36551	8.01989	8.31428	9.1112	8.35102	8.59557	8.64411	8.18337	8.28644	7.36675	8.23463	6.72374	6.81946	7.88651	7.25427	7.53296	7.03541	6.98331	6.67704	7.39622	6.40569	6.66005	8.20809	8.62992	7.13836	8.58085	6.15445	5.87559	6.38588
E1U8D0	Microtubule cross-linking factor 2	Mtcl2	0.870338	-0.530973	0.49156	-0.63172	0.531491	0.327567	0.148978	0.115041	-0.893681	-0.0951857	-0.136835	0.137907	-0.287669	-0.0170953	0.124769	-0.566635	-0.172981	-0.0961504	-0.546993	-0.368927	0.0911596	-0.0775327	-0.00152572	-0.458939	-0.871351	-1.14616	-0.880221	0.543646	0.140744	-3.97715	-1.97002	0.436298	-1.45374	-0.734709	0.211808	-0.609968	0.509276	-0.801964	0.0328969	-0.211234	0.115555	-1.18363	0.85885	0.29705	0.0658858
E9PV24	Fibrinogen alpha chain	Fga	0.25419	0.490899	0.0946468	0.358978	0.325513	0.218538	0.239717	0.125514	1.06141	1.31994	0.0803505	1.24296	0.875701	0.441895	0.68774	1.05177	0.328722	2.21697	1.55615	1.63963	0.807969	0.859329	1.39037	2.17415	1.30933	1.45743	1.81525	0.377921	0.254714	-0.069278	0.447301	0.601622	0.860683	0.583452	0.246582	0.844012	0.0882173	0.542103	0.606238	0.713912	0.42734	1.34924	-0.0561529	-0.149127	0.198221
E9PVA8	Stalled ribosome sensor GCN1	Gcn1	-2.40436	-2.5345	-1.59194	-2.50313	-1.76195	-2.02358	-2.0156	-1.70355	-2.21865	-2.60195	-1.83408	-1.79756	-1.75959	-2.18625	-2.29303	-2.11299	-2.34161	-2.35415	-2.14581	-2.05478	-2.25884	-2.26354	-1.79068	-1.91982	-2.5276	-2.55309	-2.3295	-1.56902	-1.5304	-3.4271	-3.47483	-2.49443	-3.0003	-2.65354	-2.5763	-2.40382	-1.3684	-2.19032	-2.27863	-1.77531	-2.54186	-3.38216	-1.36127	-1.42952	-1.57516
E9PVX6	Proliferation marker protein Ki-67	Mki67	-1.51495	-0.868099	-2.08292	-1.50466	-1.35717	-1.40472	-1.90802	-1.92684	-0.168785	-0.415244	-1.34386	-0.656616	-0.705519	-0.60287	-1.07221	-0.258782	-1.91387	-0.430089	-0.795961	0.0662653	-0.728889	-0.530586	-0.84018	-0.811727	-0.497845	-0.0398708	-0.888099	-1.60128	-0.734974	-1.31849	-0.917661	-1.52619	-1.14849	-0.772405	-1.15769	-1.32749	-1.83304	-1.26417	-0.795639	-0.784136	-1.23168	0.215466	-2.5186	-2.28796	-2.15354
E9PYK3	Protein mono-ADP-ribosyltransferase PARP4	Parp4	-2.54109	-3.39393	-2.15321	-3.18921	-2.74108	-2.9429	-2.53544	-2.76149	-2.92775	-3.04893	-2.89833	-2.48452	-1.90151	-2.34939	-2.55053	-1.95097	-2.99483	-2.64901	-2.93033	-2.65591	-2.37355	-2.36971	-2.20289	-2.8008	-3.04813	-4.01546	-3.01849	-2.48988	-2.70117	-4.07995	-3.77267	-2.3703	-3.78966	-3.0562	-3.67127	-2.68924	-2.29131	-3.17138	-3.34816	-2.7412	-3.67096	-4.30765	-2.44924	-2.25463	-2.74958
E9PZJ8	Activating signal cointegrator 1 complex subunit 3	Ascc3	-4.33831	-4.99259	-3.30138	-3.74766	-3.60643	-3.92223	-3.59451	-3.94982	-3.93297	-4.14983	-3.51141	-3.33771	-3.38308	-3.32602	-3.5109	-3.01361	-3.90675	-3.4574	-4.05766	-3.45862	-3.17648	-2.64758	-2.38258	-3.64372	-3.70651	-4.84902	-3.9926	-3.26282	-3.03849	-4.19098	-4.77081	-3.5709	-4.71151	-4.34403	-4.27416	-3.78897	-3.06607	-4.10614	-4.25126	-3.39516	-4.28476	-4.6789	-3.21485	-3.28654	-3.63244
E9PZM4	Chromodomain-helicase-DNA-binding protein 2	Chd2	-3.36024	-3.37617	-2.37689	-2.66505	-2.98704	-3.08321	-2.21901	-2.29972	-3.60107	-3.76485	-2.57307	-2.9006	-3.53153	-3.12328	-3.84813	-3.24692	-2.71594	-3.4587	-3.49641	-3.4744	-3.22423	-3.19425	-3.46777	-3.59682	-3.19049	-4.16941	-3.29213	-2.42982	-2.94149	-4.27634	-3.28977	-3.4279	-3.77398	-3.63951	-3.54496	-2.75676	-2.28081	-2.03771	-3.06184	-3.88724	-3.09442	-4.10638	-2.66877	-2.16602	-2.23641
E9Q0S6	Tensin-1	Tns1	-0.332553	-1.14707	-0.6	-0.577869	-0.575773	-0.635905	-0.491978	-0.761623	-0.576419	-0.84951	-0.421016	-0.293137	-0.614258	-0.73091	-0.689281	-0.732856	-0.494414	-0.586874	-0.712567	-0.718355	-0.739288	-0.831699	-0.220246	-0.383413	-0.825169	-1.00634	-0.557217	-0.484984	-0.835344	-0.617525	-0.430194	-0.809755	-0.401587	-0.397169	-0.69995	-0.706268	-0.457103	-0.63661	-0.701997	-0.816944	-0.348365	-1.33831	-0.326194	-0.523433	-0.647351
E9Q1P8	Interferon regulatory factor 2-binding protein 2	Irf2bp2	-2.01986	-1.7365	-2.16461	-2.01018	-2.63881	-1.88537	-2.34693	-2.25226	-2.46388	-2.03459	-1.70913	-2.32686	-2.31997	-2.14223	-2.17749	-2.49694	-1.80748	-2.45271	-2.33282	-2.33771	-2.35612	-2.46321	-2.39036	-2.26917	-2.20056	-1.25497	-2.28973	-2.12918	-2.18223	-1.11751	-1.00915	-1.92127	-0.938272	-1.7351	-1.16991	-1.80948	-2.3046	-1.48189	-2.22874	-2.43016	-1.53917	-1.45408	-2.1281	-2.17895	-2.0778
E9Q2M9	WD repeat- and FYVE domain-containing protein 4	Wdfy4	-1.45921	-1.54451	-0.850565	-0.95423	-1.00813	-1.16767	-0.870277	-0.761286	-1.98839	-1.88003	-1.06975	-1.28573	-1.52206	-1.38614	-1.3355	-1.98066	-1.03604	-2.04815	-2.28197	-1.62308	-1.60009	-2.43434	-1.967	-2.27235	-2.01889	-2.03911	-1.62529	-0.871465	-1.46979	-1.514	-1.4278	-1.24147	-1.88269	-1.48812	-1.45255	-1.17224	-0.775823	-1.13235	-1.33084	-1.50678	-1.21847	-2.41711	-0.668031	-0.67531	-0.766571
E9Q394	A-kinase anchor protein 13	Akap13	1.18248	-0.340453	-0.338556	-0.383449	-0.137505	0.0161605	0.0994679	0.494263	3.24717	2.59453	-0.584774	3.24961	1.84742	1.69415	1.55844	2.54408	0.142228	2.36541	2.22719	2.0596	1.96404	2.66211	2.41517	2.32815	-1.27819	-0.0816782	-0.294083	0.403656	-0.420158	0.116122	-0.262618	0.369738	0.36965	0.358338	0.331186	-0.504891	-0.615041	-0.622536	-0.196835	1.86331	0.594698	-0.319723	-0.193768	-0.301025	0.0744426
E9Q3L2	Phosphatidylinositol 4-kinase alpha	Pi4ka	-4.24261	-5.31115	-4.07987	-5.14538	-3.1282	-4.22269	-4.19653	-3.79977	-4.14254	-4.4055	-3.5895	-3.70904	-2.95633	-3.4903	-3.43592	-3.27914	-4.84208	-3.8916	-3.77576	-3.71704	-3.28431	-3.2331	-3.32973	-3.2355	-5.18894	-5.49836	-4.4471	-3.10502	-3.29581	-5.19648	-5.68698	-3.77317	-5.31094	-5.43487	-4.92002	-4.86444	-3.67896	-5.32825	-4.30193	-3.54756	-4.33911	-4.91981	-2.68483	-4.05037	-3.72972
E9Q414	Apolipoprotein B-100	Apob	-0.742135	-1.69093	-1.84449	-1.93271	-1.59234	-1.60457	-1.97744	-1.95608	0.169081	0.321732	-1.9026	0.0820078	0.612746	-0.0270464	-0.246019	0.127848	-2.01233	0.267588	-0.303367	0.306057	-0.349292	0.128087	0.200951	-0.478399	-1.44003	-1.64414	-0.40447	-1.85887	-1.75141	-1.75258	-2.28436	-1.4214	-1.76272	-1.81156	-1.87294	-1.36366	-1.99914	-1.71475	-1.16285	0.16275	-1.51362	-0.736431	-1.78376	-2.03272	-1.96687
E9Q555	E3 ubiquitin-protein ligase RNF213	Rnf213	-2.13524	-2.69896	-1.87397	-2.64828	-1.91243	-2.22313	-2.16023	-1.9619	-2.72325	-2.97272	-1.8384	-2.08722	-1.0833	-1.8234	-1.95002	-1.76977	-2.36253	-2.05127	-2.69769	-2.70648	-1.99376	-1.13076	-0.960441	-1.70164	-2.17216	-2.83451	-2.74112	-1.31106	-1.46776	-3.14669	-3.08718	-2.88893	-2.90174	-2.94945	-2.77869	-2.47838	-1.52786	-2.46327	-2.59781	-1.67654	-2.27297	-4.21547	-1.16032	-1.3998	-1.59507
E9Q557	Desmoplakin	Dsp	-2.98423	-2.34503	-1.91414	-1.7682	-2.7372	-1.59154	-1.82473	-2.06181	-2.7167	-0.622943	-2.02482	-1.82588	-2.77364	-1.8391	-1.91816	-2.34782	-1.90705	-2.1179	-2.53074	-0.0649123	-2.36077	-2.37676	-2.41442	-2.14026	-2.32511	-2.25634	-0.0953804	-3.14576	-2.5148	-3.76313	-2.16482	-3.15392	-2.51386	-2.13335	-2.12002	-1.72702	-2.0875	-1.73087	-1.9743	-2.246	-2.60945	-1.55825	-2.37605	-1.65043	-1.72124
E9Q5C9	Nucleolar and coiled-body phosphoprotein 1	Nolc1	-1.58793	-0.606384	-0.855207	-0.537585	-0.452165	-0.327582	-0.757743	-0.792066	-1.76882	-0.75707	-0.534606	-1.81052	-1.77962	-1.98249	-1.30899	-1.86081	-0.320979	-1.83017	-1.51014	-1.69649	-1.50211	-2.11517	-1.88724	-1.3016	-1.75844	-0.547462	-1.26386	-1.03069	-0.703897	-1.17217	-1.14863	-0.74753	-0.237154	-0.0542106	-0.3074	-0.918508	-1.18886	-0.524556	-0.620184	-1.77609	-0.242787	-0.266363	-1.36109	-1.27102	-0.897721
E9Q5K9	YTH domain-containing protein 1	Ythdc1	-1.06804	-1.22944	-0.651468	-0.901215	-0.843981	-0.894979	-0.501368	-0.726049	-1.37344	-1.40734	-0.613182	-0.953102	-0.909815	-0.967445	-0.996797	-1.23643	-0.739978	-1.33071	-1.34333	-1.24307	-0.941758	-1.28995	-1.14798	-1.1065	-1.33851	-1.30015	-1.13832	-0.628215	-0.73824	-1.48583	-1.19792	-1.81471	-1.47885	-1.17334	-1.3584	-1.03513	-0.770935	-0.68983	-1.20619	-1.02279	-1.00286	-1.70517	-0.61871	-0.617455	-0.632606
E9Q634	Unconventional myosin-Ie	Myo1e	-1.06296	-1.46312	-0.978351	-1.55538	-1.22278	-1.12764	-1.17964	-1.01262	-1.41029	-1.95343	-1.01582	-1.12255	-1.13616	-1.2392	-1.27211	-1.33789	-1.24208	-1.54569	-1.61005	-0.973439	-1.0948	-1.65425	-1.23041	-1.34016	-1.39515	-1.80499	-1.26639	-0.520785	-0.883323	-1.82801	-1.81757	-1.43067	-1.7404	-1.6879	-1.46106	-1.18247	-1.22093	-1.47883	-1.43508	-1.49495	-1.43703	-2.00419	-1.22504	-0.798568	-1.03661
E9Q6J5	Biorientation of chromosomes in cell division protein 1-like 1	Bod1l	-2.06029	0.144269	-0.444667	-0.682161	-0.441464	0.0487767	-0.326027	-0.0461734	-1.39797	-0.397412	-0.332716	-2.75451	-1.99203	-1.79479	-0.908415	-1.27387	0.289357	-1.58638	-0.874547	-1.78305	-1.84147	-1.26015	-1.22622	-1.11325	-1.88871	0.443461	-1.4322	-1.96782	-0.987901	-1.64756	-1.11956	-0.794791	0.191851	0.138382	-0.146332	-1.27701	-1.76254	-1.04451	-0.471475	-1.91322	0.0219102	1.45677	-0.854838	-0.864206	-0.39466
E9Q7E2	AT-rich interactive domain-containing protein 2	Arid2	-2.66147	-0.768197	-1.81632	-1.42174	-2.10446	-1.61656	-2.47703	-1.42935	-2.39773	-1.32425	-2.55353	-2.66139	-2.8627	-2.78959	-2.69718	-2.92234	-2.25502	-2.74478	-1.38502	-1.93351	-2.83826	-1.41825	-2.67429	-2.53973	-1.37081	-0.276261	-0.875022	-3.77919	-2.93507	-2.05738	-3.01757	-2.22126	-1.54744	-1.07639	-1.59523	-1.55788	-3.31682	-1.66234	-1.52574	-2.93274	-1.44498	-0.0493485	-3.52947	-3.19972	-2.10249
E9Q7G0	Nuclear mitotic apparatus protein 1	Numa1	-0.983553	0.301111	-0.458432	-0.163773	-0.132974	0.00123101	-0.261877	-0.30193	-1.25641	-0.714766	-0.195801	-0.904218	-1.44532	-1.27358	-0.868849	-1.65698	-0.112899	-1.33644	-1.43143	-1.37277	-1.63801	-1.39193	-1.68471	-1.25369	-0.781657	-0.040726	-0.978119	-0.495097	-0.519002	0.134802	0.421639	-0.323612	0.279349	0.0779695	-0.128046	-0.369289	-0.57685	-0.166873	-0.221263	-1.32027	0.111001	-0.683011	-0.418801	-0.45391	-0.311559
E9Q876	Glucosylceramide transporter ABCA12	Abca12	0.982109	2.89683	2.09762	2.34825	2.29895	2.73703	2.21842	2.03829	1.68847	2.30579	2.00983	1.26751	1.17394	1.35254	1.72462	1.13174	2.59887	1.30263	1.60678	1.85521	1.20279	1.75278	1.44173	1.63892	2.36953	2.87276	1.4745	1.43451	1.47214	1.73472	2.47368	2.22965	3.07275	2.48274	2.32578	2.00616	1.31783	2.34738	2.71911	1.27632	2.70872	3.48629	1.4497	1.44082	2.09977
E9Q912	Rap1 GTPase-GDP dissociation stimulator 1	Rap1gds1	-1.11049	-1.05734	-0.459092	-0.838601	-0.453187	-0.789222	-0.466187	-0.543126	-1.14844	-0.954709	-0.399605	-0.617784	-0.781614	-0.848994	-0.626113	-1.13769	-0.632831	-1.17892	-1.16468	-0.991933	-0.87904	-1.27541	-1.01882	-1.28523	-0.906598	-1.6289	-1.21968	-0.290033	-0.541781	-1.19923	-1.38881	-0.640859	-1.22101	-0.99667	-0.848991	-0.760083	-0.256051	-0.748773	-0.732585	-0.777116	-0.72399	-1.41644	-0.0885443	-0.23886	-0.498433
E9QAT4	Protein transport protein Sec16A	Sec16a	-1.03986	-1.14065	-1.71498	-0.982181	-0.481043	-0.503417	-1.1189	-1.46222	-0.850695	-1.21907	-0.745495	-1.45785	-0.159665	-0.586652	-0.758852	-0.710767	-0.735691	-0.787604	-1.91249	-0.92055	-0.909767	-1.22336	-2.20038	-1.96193	-1.34035	-1.28555	-1.2505	-1.00635	-0.574259	0.286593	-0.983889	-0.820258	-0.145358	-0.540643	0.0474516	-1.20222	-1.7218	-0.984266	-0.724887	-0.55977	-0.177317	-1.13671	-1.22321	-1.04927	-1.44839
F2YMG0	Serine protease 56	Prss56	-0.553471	0.649288	0.0824515	-0.0529008	0.231319	0.552997	0.194644	0.898094	0.195435	0.780418	-0.052753	0.21665	0.569156	-0.771657	0.308374	0.251899	0.934025	0.468977	0.747961	0.582403	-0.0683856	0.526507	0.385001	0.625214	-0.552889	1.34936	0.742346	-0.832524	-0.335302	-3.26405	-2.15074	0.0467264	1.17873	0.975657	0.375243	-0.36554	-0.769696	-0.14524	0.367272	0.0454603	0.49562	2.32521	-0.0572238	-0.105294	0.482621
F2Z472	Seminal vesicle secretory protein 3A	Svs3a	-0.787791	-1.63973	-1.46332	-1.02391	-1.34743	-1.26971	-1.47542	-0.603507	-1.68247	-0.789723	-1.60082	-1.01444	-1.14496	-1.65811	-1.84834	-0.76949	-1.08757	-0.938147	-1.83813	-1.21128	-1.24764	-1.06216	-0.977607	-1.43262	2.58249	-1.91535	-1.28502	-1.66764	-2.11661	-1.70546	-1.16965	-1.43872	-0.929111	-1.03036	-1.61837	-1.56958	-1.47683	-2.67077	-1.75031	-1.31081	-0.952288	-1.81393	-1.65018	-2.31684	-1.70519
F6ZDS4	Nucleoprotein TPR	Tpr	-1.2978	-0.504955	-0.7899	-0.580785	-0.749852	-0.690972	-0.76076	-0.885302	-1.34185	-0.831246	-0.73379	-1.41221	-1.36234	-1.77418	-1.27775	-1.5746	-0.607985	-1.58558	-1.38111	-1.20337	-1.73551	-1.67961	-1.4714	-1.4236	-0.999633	-0.624426	-1.0714	-1.18851	-0.920611	-0.984842	-0.889048	-0.926413	-0.719202	-0.681011	-0.798884	-0.782284	-0.957477	-0.663364	-0.585527	-1.58742	-0.653618	-0.567838	-1.03967	-0.824749	-0.853215
F7BJB9	MORC family CW-type zinc finger protein 3	Morc3	-2.05576	-2.16298	-1.98861	-2.43051	-2.0792	-1.8844	-2.02714	-2.0244	-2.47328	-2.51792	-1.91952	-1.93926	-1.79414	-1.91016	-1.9471	-2.07831	-2.37857	-2.49734	-2.2873	-2.19403	-1.88153	-2.17529	-2.06033	-2.04865	-2.24834	-2.90535	-2.29959	-1.77269	-1.9485	-2.06841	-2.18389	-2.15894	-2.16543	-2.28373	-2.95323	-2.42981	-1.72885	-2.5771	-2.36795	-1.88853	-2.46171	-2.76717	-1.77922	-1.67098	-1.94741
F8VPK0	Superkiller complex protein 3	Skic3	-1.09088	-1.34178	-1.0081	-1.2307	-1.22292	-1.3901	-0.796314	-1.21769	-1.7076	-1.85642	-1.10409	-1.22092	-1.38769	-1.344	-1.40723	-1.60709	-1.6071	-1.70166	-1.74304	-1.5815	-1.4676	-1.72526	-1.56063	-1.50539	-1.67578	-2.13764	-1.55827	-1.33405	-0.840537	-1.51255	-0.728076	-1.44084	-1.75755	-1.60151	-1.50697	-1.27985	-0.676579	-1.01066	-1.52965	-1.35261	-1.20106	-2.93805	-1.09106	-0.877852	-1.11117
G3X8U3	Queuosine 5'-phosphate N-glycosylase/hydrolase	QNG1	-0.73996	-0.32978	-0.155535	-0.565587	-0.168582	-0.340486	0.0122407	-0.223979	-1.0539	-0.479713	-0.0216234	-0.373811	-0.597432	-0.447874	-0.38471	-0.821339	-0.157781	-1.0099	-0.794226	-0.690469	-0.334841	-0.850961	-0.983515	-1.18412	-0.668485	-0.814372	-0.689282	-0.150812	-0.297316	-0.950391	-1.36169	-0.364415	-1.0842	-0.775032	-0.855449	-0.490207	-0.295566	-0.249193	-0.557888	-0.833187	-0.440604	-1.10658	-0.362391	-0.231297	-0.301803
G3X987	GTPase IMAP family member 9	Gimap9	-0.789597	-0.143341	-0.175142	0.0751618	-0.198576	-0.188568	-0.0706727	-0.054277	-1.13784	-1.07695	-0.326793	-0.844713	-1.34974	-0.635856	-0.667056	-1.14421	-0.123049	-1.59783	-1.15595	-0.936538	-1.20866	-1.40207	-1.85505	-0.967993	-1.26126	-0.640722	-0.690532	-0.132798	-0.472976	-0.600665	-0.418606	0.23425	-0.742409	-0.573467	-0.5165	-0.0168355	-0.130223	-0.354251	-0.175064	-1.11685	-0.331047	-0.937881	-0.71513	-0.221773	-0.0815259
G3X9K3	Brefeldin A-inhibited guanine nucleotide-exchange protein 1	Arfgef1	-1.69896	-2.69618	-1.61215	-2.1872	-1.87266	-2.6109	-2.06437	-2.24007	-2.59636	-2.78733	-2.31155	-2.11014	-2.23551	-2.79021	-2.12482	-2.61982	-2.17516	-2.83778	-2.41318	-3.03885	-2.35214	-2.77915	-2.6088	-2.62639	-2.23314	-3.10206	-2.72625	-1.83436	-2.10408	-3.07402	-3.16614	-2.86634	-3.20548	-2.70286	-2.72585	-2.3134	-1.53847	-2.04533	-2.84829	-2.81454	-2.71	-3.66836	-1.85126	-1.63688	-2.21558
G3XA59	Transforming growth factor beta activator LRRC32	Lrrc32	-3.43984	-4.7012	-4.15849	-4.68073	-3.77179	-3.91923	-4.7281	-4.33467	-3.28099	-3.05404	-4.36562	-3.58665	-2.84591	-2.03907	-3.22128	-2.95965	-4.57732	-2.56825	-3.38488	-4.20197	-2.66478	-4.05938	-2.32644	-3.19426	-3.06159	-5.17378	-3.81129	-2.94666	-3.61532	-4.49661	-5.42156	-3.70992	-4.96736	-4.70211	-3.9585	-4.28712	-3.56763	-4.66097	-4.15652	-2.798	-4.55164	-4.18443	-3.3414	-4.11765	-3.64044
G5E870	E3 ubiquitin-protein ligase TRIP12	Trip12	-1.80301	-2.20963	-1.26472	-1.88792	-1.95768	-1.76575	-1.65491	-1.62046	-2.44992	-2.24239	-1.65719	-1.53865	-1.27132	-1.04672	-1.98199	-1.37101	-1.56	-1.81105	-1.91103	-2.19894	-1.65397	-1.43835	-1.69983	-1.80467	-2.46553	-3.02173	-1.80668	-1.57505	-1.52779	-2.42619	-2.43716	-1.74338	-2.85837	-2.24287	-2.13157	-1.95578	-1.02496	-1.94335	-1.71929	-0.765048	-1.80356	-2.21505	-1.05976	-1.0801	-1.41089
G5E897	Protein O-glucosyltransferase 3	Poglut3	-1.27731	-2.71575	-1.85945	-2.40539	-1.93593	-2.25586	-1.69019	-1.9489	-1.66268	-1.74489	-2.10812	-1.08336	-1.76409	-1.13573	-1.61445	-1.22403	-1.7964	-1.67798	-1.23424	-1.10835	-1.42006	-1.56371	-0.974572	-1.50501	-1.73839	-2.68358	-1.73753	-1.34482	-1.12397	-2.93235	-3.12258	-2.9502	-2.75917	-2.38036	-3.17207	-2.20394	-1.9251	-2.1824	-1.72018	-1.2171	-2.03998	-1.17549	-1.65169	-1.72363	-1.33487
G5E8V9	Arfaptin-1	Arfip1	-1.10334	-1.04121	-1.56253	-0.930039	-0.940432	-0.825761	-1.28356	-1.39002	-1.45419	-1.50853	-1.06588	-1.34329	-1.49267	-1.47998	-1.27248	-1.6122	-1.17296	-1.40617	-1.45926	-1.46808	-1.42092	-1.65683	-1.57211	-1.45172	-1.05413	-1.03865	-1.23947	-1.15591	-1.02838	-1.1098	-0.899701	-1.06683	-0.581855	-0.507556	-0.901066	-0.787361	-1.29567	-1.07909	-1.1996	-1.47112	-0.665842	-1.80923	-1.44603	-1.4444	-1.40755
O08528	Hexokinase-2	Hk2	-2.58317	-3.25329	-2.3583	-3.40319	-2.76916	-2.74824	-2.66662	-2.42275	-2.84371	-3.01406	-2.84805	-2.56994	-2.33889	-2.42416	-2.53523	-2.33002	-2.7729	-2.64477	-2.80978	-2.80189	-2.41725	-2.44	-2.39097	-2.37632	-2.70851	-3.38709	-2.87541	-2.27231	-1.57945	-3.19806	-3.12408	-2.03489	-3.40958	-3.2844	-2.909	-2.86353	-1.89624	-2.92834	-3.35933	-2.48165	-3.05515	-3.5554	-2.12689	-1.80294	-2.83921
O08529	Calpain-2 catalytic subunit	Capn2	-1.30881	-1.21034	-1.2979	-1.437	-1.15847	-1.1594	-1.2485	-1.30928	-0.981839	-1.56555	-1.13605	-1.16458	-0.752459	-0.672111	-0.751566	-0.929325	-1.20015	-1.09708	-1.30507	-1.36577	-0.832368	-1.52451	-0.701803	-1.42111	-1.31085	-0.977492	-1.67594	-0.94958	-1.08484	-1.12987	-1.02209	-1.12048	-1.15417	-1.58468	-1.5428	-1.32855	-1.63988	-1.26741	-1.04821	-0.754883	-1.09652	-1.03991	-0.728466	-1.27522	-1.2008
O08532	Voltage-dependent calcium channel subunit alpha-2/delta-1	Cacna2d1	-1.12845	-1.67883	-2.38511	-1.33255	-2.15304	-2.13593	-2.05089	-2.57479	-1.46555	-1.52508	-1.50505	-1.60998	-0.176312	-1.70805	-1.48373	-1.09355	-2.30767	-1.52631	-1.69855	-1.38671	-1.2081	-0.199311	-1.09449	-1.32925	-1.67197	-1.73533	-1.59394	-1.10075	-2.37814	-1.90668	-0.775022	-1.63393	-1.78344	-1.56092	-1.77255	-1.51485	-2.03043	-1.31397	-1.95548	-1.63747	-2.22833	-1.61294	-1.04929	-1.1937	-1.6216
O08539	Myc box-dependent-interacting protein 1	Bin1	-0.566182	-0.00618687	-0.430752	-0.220146	0.406429	0.265809	-0.14911	-0.134249	-1.18584	-1.46767	0.135097	-0.788824	-1.11773	-0.904058	-0.445191	-1.45526	-0.15877	-1.36832	-1.18653	-1.33097	-0.574902	-1.31516	-1.1844	-1.66155	-1.08247	-0.824221	-0.485924	0.129903	-0.0682995	0.370797	-0.0104441	0.48785	0.107071	0.272713	0.230472	-0.111302	-0.502757	-0.348766	0.140814	-0.824092	0.246606	-0.974064	0.170133	-0.189973	-0.0580588
O08547	Vesicle-trafficking protein SEC22b	Sec22b	-0.790961	-0.851951	-0.520477	-0.690948	-0.663698	-0.559745	-0.490991	-0.427175	-1.47173	-1.01669	-0.650813	-1.3095	-0.648268	-0.791995	-0.806656	-1.16913	-0.641699	-0.900945	-1.35488	-1.24744	-0.824648	-1.26155	-1.24139	-1.04951	-1.16577	-1.10869	-1.07073	-0.465961	-0.49906	-0.869793	-0.694582	-0.933036	-0.659802	-0.663462	-0.863213	-0.500017	-0.601702	-0.38709	-0.921828	-0.935981	-0.813376	-1.01976	-0.459568	-0.299359	-0.409785
O08553	Dihydropyrimidinase-related protein 2	Dpysl2	0.793125	0.473463	0.683389	0.902965	0.847032	0.761083	0.886377	0.79368	0.752582	0.467966	1.03676	0.895637	0.931332	0.936767	0.888908	0.892415	0.877979	0.542705	0.343659	0.658318	0.968563	0.851036	0.970697	0.629993	0.240316	0.206383	0.625287	1.04986	0.593341	0.589758	0.275696	0.862051	0.578571	0.60963	0.634462	0.75187	0.721163	0.68347	0.68831	0.997296	0.758596	-0.0216328	1.07884	0.947648	0.896441
O08573	Galectin-9	Lgals9	1.72893	3.11266	2.39952	2.89071	2.31102	2.58128	2.58157	2.83463	1.8008	1.97661	2.21549	1.76907	1.9308	1.35789	1.87441	1.4929	2.82271	1.68857	1.45081	1.84097	1.18049	1.67241	1.36337	1.48391	2.76159	2.72476	1.60425	1.91715	1.67673	2.27286	2.86818	2.69241	2.75655	2.58565	2.27196	2.17764	1.99088	2.88702	2.87694	1.30741	2.55292	3.27169	2.29689	2.18146	2.63662
O08579	Emerin	Emd	-1.03732	0.0293381	-0.757406	-0.0954172	-0.200296	-0.0254802	-0.485478	-0.311296	-0.788369	-0.693244	-0.534303	-0.93776	-1.34047	-1.43851	-0.616181	-1.20464	-0.205096	-0.45896	-0.595202	-0.740855	-1.17938	-0.720482	-0.893708	-0.852606	-0.34336	0.0688193	-0.197381	-0.767624	-0.398284	0.452095	0.428744	-0.293243	0.32814	0.269307	0.0415533	-0.177058	-0.779274	-0.148985	0.272964	-1.27662	0.00466134	-0.522233	-1.03678	-0.846253	-0.661418
O08582	GTP-binding protein 1	Gtpbp1	-2.46066	-2.09222	-1.96924	-2.36232	-1.81555	-1.76225	-1.92854	-1.51516	-2.55317	-2.60912	-1.46488	-2.37264	-2.04091	-2.53079	-1.99368	-2.95521	-2.00048	-2.49105	-2.35663	-2.04068	-2.86548	-0.373854	-3.21962	-1.25072	-2.15024	-2.08282	-2.06437	-1.6371	-1.74702	-2.84967	-2.36986	-1.61498	-2.45207	-2.41071	-1.85292	-2.44491	-2.47329	-1.95854	-2.03666	-2.22502	-1.5884	-1.72714	-1.34622	-1.5042	-1.71647
O08583	THO complex subunit 4	Alyref	0.0136588	0.347266	0.441469	0.319317	0.253403	0.434204	0.529629	0.429115	-0.717808	-0.274021	0.579559	-0.322566	-0.7847	-0.679597	-0.177713	-1.03438	0.599066	-0.729733	-0.35323	-1.08535	-0.969871	-0.979594	-1.07817	-0.160603	-0.287428	0.286588	-0.077408	-0.0608052	0.0910477	-0.812166	-0.282621	0.325621	0.72157	0.556822	0.784695	-0.133435	0.404857	0.156161	0.0716035	-0.954552	0.734123	-0.394728	0.377256	0.476932	0.417367
O08585	Clathrin light chain A	Clta	0.72337	2.71082	1.55043	1.68077	1.85751	2.24504	1.34827	1.26173	1.0296	2.05404	1.28782	0.4964	0.327111	0.637929	1.46931	0.518234	1.84443	0.959059	1.48765	0.61394	0.622525	0.682615	0.494666	1.0399	1.57538	2.78324	1.2011	0.74875	1.63762	1.97871	2.01766	2.01828	2.88625	2.73952	2.72289	1.29225	1.03094	1.68916	1.74146	0.52925	2.31106	2.97545	0.796488	0.904061	1.31432
O08599	Syntaxin-binding protein 1	Stxbp1	-2.49677	-1.82199	-2.83415	-2.17978	-2.08821	-1.96058	-2.26708	-1.66235	-2.53599	-2.10259	-2.40759	-2.37859	-2.38665	-1.83894	-2.3546	-2.48318	-1.62288	-2.46416	-2.49767	-2.30279	-2.62892	-2.46627	-2.42901	-2.35008	-2.13784	-2.13484	-2.30573	-2.25744	-2.57437	-1.84121	-1.92405	-2.06629	-2.05212	-1.99813	-2.14557	-2.2067	-2.46864	-2.34429	-1.77425	-2.59256	-1.94786	-1.86652	-2.76718	-2.75882	-2.22447
O08605	MAP kinase-interacting serine/threonine-protein kinase 1	Mknk1	-2.14221	-3.02112	-2.38536	-2.89149	-2.71929	-2.92899	-2.45385	-2.49138	-2.3099	-2.185	0.0437834	-0.952475	-0.975244	-0.497838	-0.984943	-0.0349545	-0.490044	-2.07141	-1.82127	-1.31123	-1.05953	-1.40423	-0.742518	-1.48204	-2.50189	-2.77925	-2.23308	0.0822772	-2.1461	-3.65954	-3.62757	-2.08241	-3.20626	-3.08402	-3.34923	-3.18987	-2.12422	-2.40782	-3.42403	-1.1202	-3.46983	-2.55511	-2.25401	-2.296	-1.08601
O08638	Myosin-11	Myh11	-0.0939345	-0.0671189	0.111815	0.213792	0.0955477	0.257875	0.196534	0.208228	-0.203987	-0.0919052	0.163251	0.0783032	-0.0102239	-0.391615	-0.166578	-0.516975	0.210808	-0.409909	-0.604873	-0.126184	-0.609637	-0.530217	-0.703578	-0.503887	-0.787833	-0.278005	-0.354144	0.0773112	-0.597514	0.0891895	0.260876	-0.130602	0.325458	0.110723	0.119971	-0.121757	0.0357085	0.0606726	0.138484	-0.246119	0.457283	-0.426396	0.417769	0.243408	0.261785
O08648	Mitogen-activated protein kinase kinase kinase 4	Map3k4	1.56018	3.10031	2.16142	2.44115	2.21591	2.79624	2.75279	2.88768	1.39577	2.55293	2.73532	-0.0302318	1.24149	1.25	2.24462	1.73456	3.84011	1.10482	2.49216	0.536439	1.71185	2.18142	1.86817	2.19549	1.42492	3.90158	1.85135	0.741277	1.97965	1.51949	1.95241	2.28007	3.75464	3.49679	2.96239	1.64619	1.14431	2.14183	2.21619	1.20671	3.43816	4.65561	1.85834	1.89828	2.81021
O08663	Methionine aminopeptidase 2	Metap2	-1.17582	-1.13532	-0.549068	-1.18509	-0.573411	-0.805392	-0.869419	-0.454125	-1.93082	-1.92121	-0.647821	-1.39308	-1.50273	-1.33642	-1.17663	-0.869793	-1.07412	-1.54337	-0.833353	-1.51611	-1.41604	-1.83207	-1.58601	-0.276119	-0.663539	-1.03441	-1.59332	-0.580218	-0.0586559	-1.93124	-1.83104	-1.12486	-1.84694	-1.49003	-1.38941	-0.947875	-0.294848	-1.1798	-1.9499	-0.653449	-1.20711	-1.86777	-0.915265	-0.595131	-0.719128
O08677	Kininogen-1	Kng1	0.951263	1.2382	-0.00329596	0.539083	0.761964	0.838343	0.478477	0.441943	2.49665	2.29633	0.384548	2.03326	1.77151	1.66799	1.88045	2.07	0.476697	2.84535	2.70172	3.01305	1.95689	2.62661	2.38651	2.97622	1.36882	1.52102	2.2999	0.398131	0.924396	-0.282644	-0.581174	0.940085	1.27945	1.08077	0.584909	0.770437	-0.187495	0.571358	1.44306	2.00528	0.962763	2.21789	0.355026	0.219715	0.756871
O08692	Neutrophilic granule protein	Ngp	0.486172	0.878697	1.98192	1.40837	1.10596	1.24079	1.40402	1.37359	0.35522	1.12357	1.07409	0.399892	0.560904	0.658751	1.71986	0.718083	1.44213	0.91835	2.53517	0.266547	1.15421	1.31965	1.21285	2.42455	0.259873	1.5134	0.992084	0.894214	1.56021	0.79109	1.37115	1.1302	1.67697	1.54904	1.81671	0.827968	2.04375	1.13275	1.01137	0.618572	1.77185	1.0713	1.37772	1.01511	1.39024
O08709	Peroxiredoxin-6	Prdx6	1.15413	0.999389	0.930196	0.949143	1.21162	1.16067	1.16035	1.05808	1.01824	0.945021	1.28078	1.18418	1.18519	1.34307	1.20448	1.12888	1.21565	0.934656	0.990059	1.05032	1.30018	1.03325	1.04089	1.27679	0.633894	0.658231	1.01975	1.21396	1.07201	0.765044	0.643714	1.29099	1.04658	0.974102	1.00029	1.03882	0.99789	0.968988	0.865184	1.31186	1.14167	0.287576	1.10645	1.1302	1.06304
O08734	Bcl-2 homologous antagonist/killer	Bak1	-1.25439	-1.99962	-1.86458	-1.81065	-1.15703	-2.14669	-1.59809	-1.81263	-0.603053	-1.42827	-1.49481	-1.1861	-1.18669	-0.540831	-0.937253	-0.811112	-1.72057	-1.37846	-1.30869	-1.07465	-0.30682	-1.25038	-1.43594	-1.66829	-1.83297	-2.37986	-1.79263	-1.93705	-1.41262	-2.1021	-1.86589	-2.43233	-2.18843	-1.9828	-1.95554	-1.71134	-0.892546	-1.78907	-1.85378	-1.26424	-1.53806	-2.153	-0.931925	-1.66879	-1.35613
O08738	Caspase-6	Casp6	-1.52883	-0.855894	-1.25241	-0.518551	-0.896575	-1.09723	-0.992325	-1.31158	-1.90099	-2.06508	-0.963153	-1.63089	-1.52277	-0.583283	-1.1251	-0.79773	-1.25182	-1.25853	-1.87528	-1.62036	-1.2156	-1.3828	-1.8655	-1.93069	-1.38468	-1.28409	-2.0559	-1.40332	-1.73869	-0.972511	-1.38184	-1.01432	-1.02657	-0.897944	-1.23385	-1.14739	-1.04452	-1.19165	-0.637979	-1.54927	-1.54588	-0.908281	-0.802219	-0.268807	-1.18364
O08739	AMP deaminase 3	Ampd3	-1.60901	-2.4446	-1.22176	-2.24748	-2.13028	-2.07423	-1.6921	-1.83042	-2.34831	-2.34424	-1.71814	-1.57488	-1.92176	-1.80775	-1.74467	-2.0246	-1.9248	-2.38685	-2.24726	-2.39812	-2.07895	-2.07366	-1.91551	-1.32603	-2.28543	-2.86868	-2.74472	-1.71948	-1.34506	-3.22266	-2.69972	-2.3394	-2.93245	-2.30536	-2.53889	-2.01246	-1.27872	-2.40039	-2.68034	-2.28863	-2.3651	-2.99169	-1.52387	-1.79553	-1.85365
O08740	DNA-directed RNA polymerase II subunit RPB11	Polr2j	-1.51943	-3.31779	-1.5182	-2.10634	-1.63713	-2.49756	-1.86611	-2.26028	-2.26707	-2.29147	-1.81753	-1.73983	-1.6381	-1.69878	-1.90427	-1.72653	-2.01465	-2.17826	-2.13695	-1.97252	-1.6761	-1.77585	-1.91394	-1.77911	-2.3547	-2.87162	-1.6208	-1.46847	-2.16401	-3.12871	-3.00847	-2.32037	-3.01739	-2.72116	-2.53428	-2.38977	-1.26372	-2.60864	-2.45587	-1.65878	-2.28079	-2.72111	-1.8523	-1.45273	-1.68884
O08742	Platelet glycoprotein V	Gp5	-1.57711	-3.05371	-2.37768	-2.98042	-1.99297	-3.26154	-3.75176	-3.33239	-2.04994	-3.04995	-1.81261	-1.94236	-0.867508	-0.650755	-1.20073	-1.13363	-2.8247	-1.53712	-1.54348	-1.83321	-0.790197	-1.9907	-0.507698	-1.9862	-1.72498	-2.32744	-2.11959	-1.5669	-1.89352	-2.8672	-3.0069	-2.70317	-4.23963	-3.8185	-3.15538	-2.33211	-1.88808	-2.88754	-3.98471	-1.25977	-2.69422	-3.2873	-1.23448	-1.92237	-2.18832
O08749	Dihydrolipoyl dehydrogenase, mitochondrial	Dld	-0.223372	0.485253	0.0716973	0.0883998	0.182262	0.624369	0.137286	0.262064	-0.596781	-0.0345085	0.319179	-0.57571	-0.603466	-0.513274	-0.0441938	-0.61181	0.659851	-0.571846	-0.182573	-0.67389	-0.384544	-0.599453	-0.835359	-0.161135	-0.172596	0.601262	-0.232573	-0.287142	0.138024	0.0334519	0.0626314	0.00227717	0.666566	0.500536	0.528855	-0.241326	-0.231678	0.0876211	0.00770242	-0.587583	0.689906	0.312701	-0.114804	-0.253786	0.135987
O08756	3-hydroxyacyl-CoA dehydrogenase type-2	Hsd17b10	-0.510311	-0.907544	-0.428206	-1.11521	-0.900503	-1.20578	-0.65884	-0.722461	-0.995383	-1.20063	-0.802674	-0.391885	-0.221843	-0.59953	-0.631829	-0.509992	-1.25127	-0.806531	-1.15365	-0.835821	-0.785046	-1.09717	-0.134634	-0.565741	-1.19118	-1.81722	-0.730622	-0.224454	-0.860802	-0.102917	0.0488312	-1.53102	-1.89613	-1.84341	-1.78794	-0.523054	-0.116744	-0.64558	-1.41907	-0.561575	-1.21292	-1.70817	-0.548064	-0.352423	-0.294769
O08759	Ubiquitin-protein ligase E3A	Ube3a	-1.34524	-0.544296	-1.31978	-0.772874	-1.24141	-0.732525	-1.31363	-0.875453	-1.19297	-0.657868	-1.72272	-1.32645	-1.47151	-1.61016	-1.2068	-2.19021	-0.744176	-1.32601	-1.67904	-1.26897	-1.63117	-1.57771	-1.41561	-1.40213	-0.89328	-0.811866	-0.70836	-0.929658	-1.60136	-0.565917	-0.153811	-1.12594	0.0915398	-1.04907	-1.09077	-0.887391	-1.09779	-0.823556	-0.967826	-0.838832	-0.885607	-0.789344	-1.46601	-1.60194	-1.06812
O08784	Treacle protein	Tcof1	-2.38308	-0.795372	-1.30743	-0.84057	-0.906171	-0.697185	-1.014	-1.19494	-2.54775	-1.58918	-0.933747	-2.98769	-2.97743	-2.70339	-1.8435	-2.95546	-0.57654	-2.83677	-2.16933	-2.8992	-3.22123	-2.60643	-2.90639	-2.27647	-1.95628	-0.634215	-2.24086	-1.80409	-1.70937	-0.991961	-0.891078	-1.03816	-0.21932	-0.285402	-0.431593	-1.31442	-2.07104	-1.06946	-1.06121	-3.05355	-0.168738	-0.116948	-1.61682	-1.53642	-1.23929
O08788	Dynactin subunit 1	Dctn1	-1.13707	-0.44103	-0.349463	-0.51645	-0.456877	-0.371414	-0.329639	-0.309707	-0.914727	-0.874685	-0.299917	-0.458105	-0.664038	-0.563434	-0.550731	-0.809721	-0.252052	-0.826604	-0.75805	-0.703768	-0.825727	-1.13192	-0.833071	-0.768749	-0.869442	-0.624439	-0.676359	-0.490348	-0.344129	-0.422011	-0.821299	-0.590264	-0.4451	-0.564621	-0.410715	-0.452769	-0.331129	-0.476354	-0.476445	-0.630567	-0.481645	-0.679655	-0.438003	-0.440394	-0.444317
O08795	Glucosidase 2 subunit beta	Prkcsh	-0.929268	0.306202	-0.807709	-0.0966662	-0.062464	-0.0357428	-0.493596	-0.66496	-1.46052	-0.991959	-0.152768	-1.25205	-1.2021	-1.43383	-0.64161	-1.33925	-0.245427	-1.49117	-1.02843	-1.03839	-1.29236	-1.24191	-1.17253	-1.07668	-0.284359	0.276321	-0.670571	-0.839021	-0.330033	-0.364058	0.109018	-0.306551	0.501738	0.124031	0.36764	-0.464132	-0.767793	-0.517848	0.0186939	-1.08011	-0.0811708	0.257917	-1.10782	-1.02627	-0.664458
O08800	Serpin B8	Serpinb8	-1.53975	-1.53476	-2.09125	-1.91237	-0.374613	-0.881726	-1.13864	-1.18819	-1.92462	-2.15131	-0.717623	-1.285	-1.19758	-0.795671	-0.933312	-0.951533	-1.13173	-1.45004	-1.75697	-1.72044	-0.715468	-1.2532	-1.33457	-1.8093	-1.88142	-2.51232	-2.46228	-0.397839	-0.773852	-3.26398	-2.24557	-0.424225	-1.6646	-1.1189	-0.746423	-3.07585	-0.963961	-2.77958	-2.07485	-0.861313	-0.680528	-2.78114	-0.585825	-0.716168	-1.02589
O08807	Peroxiredoxin-4	Prdx4	0.985989	0.268696	0.928513	0.450098	0.24131	0.411132	0.475934	0.240125	0.406793	0.560574	0.862699	0.949853	1.33576	0.788631	0.798528	0.830787	0.246257	0.859333	0.891755	0.800676	0.774187	1.49654	0.766698	0.786928	0.218984	0.656678	1.24016	0.821822	1.41815	-0.0935268	0.276336	0.271696	-0.0394395	0.231999	-0.082385	1.09173	1.22149	0.576189	0.413486	1.08164	0.248135	0.0711006	0.171744	0.40076	0.830454
O08808	Protein diaphanous homolog 1	Diaph1	-2.28443	-2.45987	-2.00058	-2.20842	-1.93628	-2.21357	-2.24483	-2.36677	-2.95727	-2.63798	-1.88632	-2.63093	-2.40875	-2.08609	-1.95276	-2.57638	-2.394	-2.84674	-2.90042	-2.8893	-2.41715	-2.68446	-2.22685	-2.93674	-2.60149	-2.77669	-2.5659	-1.72289	-2.2671	-2.69298	-2.59504	-2.5087	-2.64851	-2.42248	-2.5915	-2.46652	-2.3167	-2.29533	-2.30844	-2.29047	-2.44391	-2.86029	-1.65002	-1.82871	-2.29756
O08810	116 kDa U5 small nuclear ribonucleoprotein component	Eftud2	-0.726649	-0.832227	-0.373677	-0.374278	-0.449801	-0.502654	-0.226185	-0.281787	-1.11731	-1.22691	-0.244773	-0.645093	-0.714518	-0.76953	-0.586343	-1.22318	-0.487903	-1.29338	-1.33263	-1.14838	-1.03819	-1.12903	-1.14294	-0.719579	-1.35568	-1.13583	-1.104	-0.3107	-0.531325	-0.730451	-0.780294	-0.612512	-0.96754	-0.806298	-0.625359	-0.597471	-0.267938	-0.538838	-0.698888	-0.798912	-0.547242	-1.40343	-0.0501633	-0.139	-0.223925
O08848	RNA-binding protein Ro60	RO60	-0.0600888	-0.353198	-0.226053	0.0165197	-0.0182443	-0.0626993	0.053416	-0.353339	-0.783995	-0.942849	0.0195474	-0.119491	-0.240135	-0.324485	-0.334874	-0.665325	0.028454	-0.425092	-0.22031	-0.405358	-0.332919	-0.652784	-1.00883	-0.623343	-0.388862	-0.35536	0.00701212	0.144944	0.0748473	-1.14255	-0.669242	-0.341653	-0.325428	-0.704775	-0.443856	0.105496	0.259981	0.279576	-0.283551	-0.153246	-0.399932	-1.21084	-0.144079	0.0032323	-0.0990422
O08900	Zinc finger protein Aiolos	Ikzf3	-0.188647	-0.710262	0.0422563	-0.0792864	0.0442999	-0.993874	-0.262518	-0.104647	-0.623397	-0.950251	0.603601	-0.892594	-1.34017	-0.919943	-1.08853	-2.08511	0.274288	-1.23239	-0.997695	-1.49819	-1.55646	-1.32073	-1.48069	-2.01703	1.22743	-0.823567	-0.839258	-0.144356	-1.0179	-0.270492	-0.32974	-0.249548	0.0463297	0.284751	-0.249632	-0.715641	-0.167964	-0.22349	-0.771872	-0.922585	-0.133237	-0.783977	0.514029	0.174759	-0.190904
O08911	Mitogen-activated protein kinase 12	Mapk12	-2.44022	-5.1411	-3.02792	-4.12777	-2.51428	-2.95716	-2.83832	-3.38776	-3.10169	-3.15785	-2.55461	-2.57577	-1.34474	-1.30338	-2.02788	-1.05095	-3.10828	-2.70241	-2.96668	-2.82688	-1.33578	-1.69083	-1.18026	-2.34005	-4.32916	-5.13317	-2.68196	-2.34753	-2.3337	-5.13697	-6.00348	-3.0972	-4.88304	-4.70841	-3.3098	-3.30417	-2.99864	-3.53583	-3.70921	-1.56456	-3.0599	-3.95897	-1.50868	-2.47159	-2.87528
O08914	Fatty-acid amide hydrolase 1	Faah	-4.89492	-5.35305	-5.46875	-6.70204	-4.14832	-5.7784	-4.61362	-4.41295	-4.46259	-4.89957	-4.94201	-3.70664	-2.91826	-3.40011	-3.76627	-3.23739	-5.47815	-4.04931	-4.41429	-4.34929	-3.69713	-3.03294	-3.09201	-3.56145	-5.25636	-5.88035	-4.56403	-3.21727	-3.43007	-5.5283	-5.61812	-4.21691	-4.78201	-5.45162	-5.17339	-5.38203	-2.85517	-5.646	-4.67106	-3.57144	-4.97002	-4.83161	-2.98884	-5.53825	-3.80247
O08915	AH receptor-interacting protein	Aip	-0.828687	-0.536519	-0.768534	-0.470864	-0.491638	-0.282403	-0.272928	-0.376353	-1.39315	-1.25961	-0.684685	-0.991121	-1.43106	-1.11278	-0.975297	-1.75658	-0.406463	-1.12054	-1.64868	-1.43887	-1.29481	-1.47983	-1.6326	-1.31304	-0.559342	-0.817762	-0.823615	-0.678362	-0.524823	-0.526312	-0.300018	-0.0578541	-0.43948	-0.637911	-0.965005	-0.445966	-0.499268	-0.423826	-0.543922	-1.20393	-0.493572	-1.06833	-0.766913	-0.641215	-0.536963
O08917	Flotillin-1	Flot1	-1.19381	-0.734283	-0.689604	-0.638032	-0.906793	-0.847276	-0.569426	-0.773228	-0.801155	-0.608829	-0.91945	-0.96599	-0.85699	-1.21765	-0.993228	-1.34507	-0.624959	-1.03298	-0.984981	-1.04685	-1.34241	-0.745733	-1.35196	-0.443019	-0.764295	-0.791832	-1.36553	-0.884854	-0.956393	-1.1286	-1.36094	-1.02402	-1.14533	-0.904201	-0.947947	-0.82478	-0.836001	-0.542337	-0.744777	-1.1534	-0.919228	-0.853545	-0.877551	-0.817257	-0.723138
O08989	Ras-related protein M-Ras	Mras	-1.22522	-1.00719	-1.48044	1.05919	-1.38675	-1.83496	-2.41685	-2.05292	-1.96189	-2.16362	-2.21494	-1.56906	-2.11854	-1.06689	-2.06653	-1.23334	-1.6397	-2.34053	-1.6097	4.20345	-1.70988	-1.13549	-1.54738	-2.60183	-0.828393	-1.20551	2.21964	-1.74716	-2.48337	-1.32317	-1.01631	-0.879784	-1.82443	-1.77495	-2.08537	2.49471	0.445363	1.36911	-0.430586	-2.00164	-2.12612	-0.817771	-1.64211	-2.83446	-2.66086
O08992	Syntenin-1	Sdcbp	-1.03512	-1.06264	-0.868236	-0.974382	-1.2585	-1.24074	-1.2752	-0.899056	0.376411	-0.384112	-1.47777	0.496061	0.509709	0.129235	0.150836	0.546208	-1.32406	0.234921	0.327059	0.6811	0.141265	0.929709	0.518595	0.824853	-0.768427	-0.861485	-0.497966	-1.05945	-0.328577	-1.24639	-0.533438	-0.91376	-1.43913	-1.3612	-1.34669	-1.13023	-0.730942	-0.72193	-1.01957	-0.162367	-1.26694	-0.758292	-0.498592	-1.44714	-0.775923
O08997	Copper transport protein ATOX1	Atox1	3.62256	3.49972	3.31824	3.62278	4.15072	3.89339	3.78643	3.53338	4.053	3.62808	4.11574	3.56025	3.58636	4.21223	4.52854	4.24537	4.19792	4.08632	4.41545	3.14211	4.38889	3.78188	3.89	3.90006	4.16917	3.13737	3.61516	3.97035	3.92502	2.99005	2.94969	3.99747	4.15367	4.04322	4.35719	3.18581	3.20253	3.52506	4.00763	4.19135	4.50593	4.41867	3.6572	3.72248	3.95983
O08999	Latent-transforming growth factor beta-binding protein 2	Ltbp2	-2.52599	-1.96911	-2.78092	-2.02347	-2.81924	-2.65333	-2.13704	-2.05452	-0.145117	0.0871287	-3.74081	-0.902511	-0.666177	-0.871831	-1.12045	-0.486125	-2.53428	-0.190002	-0.354979	-0.226163	-1.0454	0.0981418	-0.00686061	-0.554654	-0.757162	-1.30409	-0.41318	-2.32891	-2.0451	-2.21914	-1.663	-1.70762	-2.25841	-1.95597	-2.4941	-1.56058	-3.31233	-2.08216	-0.770517	-1.12124	-2.0988	0.0578358	-2.9381	-3.4803	-2.48618
O09012	Peroxisomal targeting signal 1 receptor	Pex5	2.23029	3.47602	3.0975	3.41515	2.84469	3.18001	3.43367	3.42138	2.17925	1.83202	3.4259	2.20792	1.46666	2.05151	2.20069	1.10977	3.18582	2.0265	1.68357	1.8776	1.55073	0.979056	0.878603	2.15363	1.7565	3.30311	2.65753	2.80776	2.74716	2.77056	2.46604	3.24817	3.32139	2.87832	3.20005	3.37986	3.20378	3.5071	3.00222	1.70272	3.26864	2.10275	2.90796	3.04263	3.22569
O09043	Napsin-A	Napsa	0.772725	1.48679	1.03878	1.58799	1.27695	1.24627	1.58952	1.31321	0.31042	0.228134	1.32545	0.50985	0.207383	0.555606	0.611174	0.0597734	1.32355	0.176404	0.198099	0.222665	0.241691	-0.0396529	-0.0214405	0.342546	0.563347	0.959492	0.720013	0.929482	0.37944	2.06093	2.14704	1.22812	1.46248	1.12958	1.12371	1.48792	1.17895	1.51353	1.23594	0.156745	1.25178	0.911086	0.904904	1.25374	1.03732
O09044	Synaptosomal-associated protein 23	Snap23	-0.765763	-0.449692	-0.693892	-0.431231	-0.318013	-0.398769	-0.466632	-0.523185	-0.701723	-1.00341	-0.590864	-1.05184	-1.28493	-1.03208	-0.300582	-1.16752	-0.578666	-0.682093	-0.741439	-0.727487	-1.04013	-1.18863	-0.739915	-1.12704	-0.372845	-0.477766	-0.516181	-0.473329	-0.343114	-0.393478	-0.773885	-0.190557	-0.403974	-0.394344	-0.546412	-0.479381	-0.583249	-0.691059	-0.689465	-0.930905	-0.198085	-1.35448	-0.753414	-0.796672	-0.678145
O09046	L-amino-acid oxidase	Il4i1	-1.30462	-0.852416	-0.861237	-0.502617	-1.10992	-1.12349	-0.844775	-0.67048	-1.4739	-0.844317	-1.28321	-1.28919	-1.44762	-1.51523	-1.6586	-1.62334	-0.889753	-1.62094	-1.51265	-1.53268	-0.725809	-1.63988	-1.56711	-1.47095	-1.34252	-1.41126	-1.81032	-1.28166	-1.98026	-0.418316	-1.34359	-0.658033	-0.576567	-1.15574	-1.93106	-0.878262	-1.4484	-0.817618	-1.84437	-1.53342	-1.38793	-1.48118	-1.00639	-0.774984	-0.914352
O09061	Proteasome subunit beta type-1	Psmb1	0.889045	1.16292	1.43554	1.45111	1.40961	1.47623	1.47538	1.38044	0.812446	1.0877	1.63955	1.19931	0.94047	1.16035	1.30805	0.849587	1.47948	0.620212	0.780506	0.868198	1.17065	0.709739	0.814862	1.0255	0.763948	0.886823	0.946372	1.53648	1.38273	0.365783	0.915262	1.4054	1.09244	1.24838	1.48863	1.42955	1.42042	1.45147	1.07375	1.12893	1.34856	0.44807	1.41515	1.60657	1.51332
O09106	Histone deacetylase 1	Hdac1	-0.655306	-0.74034	-0.225114	-0.657819	-0.463979	-0.601387	-0.48331	-0.181646	-0.824474	-0.885863	-0.10219	-0.43239	-0.542043	-0.482422	-0.563361	-0.704533	-0.409442	-0.918036	-0.88717	-0.728071	-0.626229	-0.950143	-0.759089	-0.640645	-0.908438	-0.886437	-0.718203	-0.53924	-0.347741	-0.817844	-0.661711	-0.729396	-0.910422	-0.7389	-0.80172	-0.834482	0.179213	-0.56782	-0.671015	-0.547441	-0.627755	-1.24889	-0.219795	0.000631726	-0.0850078
O09110	Dual specificity mitogen-activated protein kinase kinase 3	Map2k3	-3.55893	-5.34438	-3.94808	-5.15661	-2.8524	-4.01727	-3.96433	-2.99515	-3.31412	-4.1157	-3.62493	-3.01041	-2.60466	-2.57269	-2.49142	-2.16015	-4.79468	-2.78476	-3.41521	-3.40155	-2.28222	-1.91357	-2.04856	-2.27903	-5.04173	-5.62404	-4.02636	-2.57978	-2.80075	-5.59973	-5.96312	-3.88392	-5.44256	-5.06348	-4.46398	-4.88142	-3.95764	-5.30062	-3.91635	-2.49263	-4.29211	-4.61978	-1.81344	-3.44306	-2.66661
O09111	NADH dehydrogenase [ubiquinone] 1 beta subcomplex subunit 11, mitochondrial	Ndufb11	-0.350737	1.51817	0.564957	1.08101	0.53896	0.819039	0.654723	0.877215	-0.0453573	0.951244	0.432045	-0.149859	-0.188382	-0.594266	0.172393	-0.52768	1.12235	-0.480508	-0.0910146	-0.324149	-0.664598	-0.592759	-1.12132	-0.113286	0.682704	1.25166	-0.20649	-0.097152	0.140414	0.560747	0.937567	0.733498	0.902738	0.895241	0.703953	0.44266	-0.0515987	0.899437	0.989051	-0.564499	0.783401	1.74769	0.0771832	0.139563	0.743525
O09126	Semaphorin-4D	Sema4d	-2.97447	-3.24605	-1.9665	-2.77786	-1.98038	-2.24419	-2.43627	-2.3065	-3.63764	-3.76984	-2.2777	-2.56141	-2.51243	-2.41918	-2.67315	-2.62889	-2.26985	-3.2412	-3.28492	-3.59992	-2.56176	-2.81456	-2.6839	-3.69487	-3.6473	-4.38656	-2.82714	-1.78777	-2.31828	-2.10196	-3.32959	-1.94754	-3.18457	-2.74855	-2.90718	-2.57085	-1.93361	-2.46435	-2.51451	-2.6534	-2.57721	-3.77918	-2.0382	-1.85919	-2.16853
O09130	NFATC2-interacting protein	Nfatc2ip	-1.33484	-1.84044	-1.21924	-1.71058	-1.41699	-1.66501	-1.32492	-1.36603	-1.6943	-1.72919	-1.24244	-1.25891	-1.27712	-1.33325	-1.4031	-1.37892	-1.50048	-1.49502	-1.61629	-1.56774	-1.20257	-1.44603	-1.36789	-1.47836	-1.7675	-2.10389	-1.55553	-1.16274	-1.27287	-2.19918	-2.31801	-1.73563	-1.88437	-1.10969	-1.74554	-1.76191	-1.02476	-1.59156	-1.8241	-1.28105	-1.7914	-2.30882	-1.14315	-1.12925	-1.31088
O09131	Glutathione S-transferase omega-1	Gsto1	0.582773	0.942298	0.641275	0.894987	0.275967	0.477863	0.49007	0.569243	0.249698	0.276161	0.664823	0.168722	-0.2068	0.0199661	0.445572	-0.170985	0.489626	0.0955811	0.574759	0.216818	0.134304	0.098522	-0.480884	0.304397	1.00537	0.460963	0.313347	0.175508	0.386238	0.96594	0.895744	0.784193	0.70714	0.499885	0.536156	0.641392	0.541997	0.719528	0.619863	-0.312643	0.574429	0.601646	0.184104	0.348643	0.343839
O09159	Lysosomal alpha-mannosidase	Man2b1	-0.4661	-0.788344	-1.1636	-0.66423	-0.711564	-0.987302	-0.772922	-0.807204	-0.751705	-0.927499	-0.395358	-0.704263	-0.16742	-0.497683	-0.602808	-0.700747	-0.888233	-0.734208	-0.524083	-0.712529	-0.245408	-0.783609	-0.534083	-0.366174	-0.482148	-1.27947	-0.59517	-0.53811	-0.177253	-1.59816	-1.23934	-0.483694	-1.25728	-1.15772	-0.920485	-0.873446	-0.317405	-1.19272	-0.888791	-0.57313	-0.801711	-1.37348	-0.618527	-0.684849	-0.610938
O09164	Extracellular superoxide dismutase [Cu-Zn]	Sod3	-3.22997	-4.53891	-4.32052	-4.07251	-3.8153	-3.63964	-3.97674	-4.25986	-1.51919	-1.54962	-3.81881	-1.07683	-0.936432	-1.78128	-1.71683	-0.650001	-3.79443	-0.537464	-0.846458	-0.756136	-0.43001	0.170515	-0.769206	-0.28762	-3.47478	-4.83467	-1.59638	-3.35572	-2.78454	-4.72704	-4.97085	-3.74289	-4.47667	-4.32615	-4.04344	-4.01412	-3.99896	-4.5292	-3.91641	-1.28359	-2.16366	-3.67682	-2.60688	-1.7406	-3.94178
O09167	Large ribosomal subunit protein eL21	Rpl21	0.093404	0.697415	0.429759	0.339695	0.0812109	0.261955	0.337559	0.470765	-0.298416	0.133957	0.365538	-0.183234	-0.210067	0.130562	0.114747	-0.115869	0.627166	-0.596746	0.0461897	-0.246341	-0.269893	-0.314236	-0.339025	0.624262	0.138882	1.03926	-0.056647	-0.0174687	0.168932	-0.140836	0.369782	0.696727	0.237553	0.856905	0.766851	0.169404	0.539653	0.44157	0.290243	0.0450323	0.297532	1.19911	0.282988	0.414888	0.451581
O09172	Glutamate--cysteine ligase regulatory subunit	Gclm	0.32066	-0.307357	-0.937821	-0.690473	-0.728467	-0.800728	-0.726557	-1.09023	-0.686774	-0.474731	-0.936557	-1.03928	-0.314584	-0.238252	-0.458457	-0.140129	-0.77856	-0.563311	-0.201861	-0.237308	-0.322877	-0.737926	-0.676059	-0.0841552	-0.200269	-0.392403	-1.02255	-1.1425	-0.567272	-0.0123508	-1.53581	-0.388246	-0.640703	-0.515176	-0.551351	-0.786529	-1.17505	-0.653249	-0.715694	-0.197898	-0.667967	-1.16965	-1.19008	-1.29085	-0.809704
O35074	Prostacyclin synthase	Ptgis	-1.88635	-3.14206	-1.41287	-2.26803	-1.58894	-1.94984	-1.82319	-1.67903	-1.5677	-2.2069	-1.99856	-2.34857	-2.26462	-2.12969	-1.91808	-1.34733	-2.10224	-1.43528	-2.66934	-1.99649	-1.75049	1.45232	-1.42582	-2.15813	-2.0501	-3.66605	-2.62279	-1.76959	-2.56019	-2.36739	-2.96735	-1.45603	-3.2109	-3.02522	-1.98791	-2.36851	-1.7349	-2.36828	-1.16878	-1.99675	-2.16861	-2.51601	-1.46499	-1.7327	-2.14273
O35075	Vacuolar protein sorting-associated protein 26C	Vps26c	-3.85082	-3.67573	-2.33957	-3.45882	-2.98408	-3.36466	-2.80912	-2.97699	-1.83853	-1.47014	-2.74642	-1.73623	-0.954969	-1.2786	-1.63413	-1.04004	-3.38687	-1.43335	-1.57254	-1.37725	-1.27231	-0.600672	-0.869264	-1.31231	-3.39329	-4.57617	-3.07124	-2.71092	-2.79436	-3.62773	-4.36511	-2.7539	-4.28646	-3.59482	-3.26998	-3.13145	-2.85861	-3.4152	-3.72028	-1.29784	-3.68425	-3.21699	-2.11234	-2.29373	-2.65786
O35083	1-acyl-sn-glycerol-3-phosphate acyltransferase alpha	Agpat1	-2.54874	-3.33315	-2.34806	-3.22818	-1.45962	-1.17328	-2.33811	-2.40508	-2.19608	-2.46471	-0.489272	-1.7545	-1.25034	-0.277376	-0.918454	-1.28975	-3.7276	-3.38848	-2.24995	-1.43918	-0.727545	-0.834797	-1.65892	-1.41806	-2.85028	-3.4348	-2.12065	-1.36344	-1.45407	-3.28062	-3.6313	-2.33738	-3.50635	-4.34189	-2.98571	-3.56331	-2.34898	-3.92884	-2.34568	-0.956892	-1.98968	-3.08012	-0.25285	-0.993028	-2.35992
O35114	Lysosome membrane protein 2	Scarb2	0.382306	0.739828	0.277767	0.658063	0.411734	0.469272	0.480979	0.541058	0.56107	0.158305	0.635267	0.551879	0.14092	0.314144	0.580372	0.517751	-0.0117366	0.917612	0.307444	0.204882	0.74439	0.598257	0.865876	0.547055	0.724119	0.56174	0.604222	0.826271	0.588391	0.955192	1.38687	0.747769	0.761898	0.474665	0.287121	0.733714	0.43264	0.639766	0.394581	0.496123	0.233691	-0.128418	0.285098	0.758702	0.31611
O35127	Protein C10	Grcc10	-2.2082	-1.97802	-2.48888	-1.72714	-1.41266	-1.7979	-1.90962	-2.51145	-2.44849	-2.65497	-1.92167	-2.34119	-2.89046	-2.41566	-2.43713	-2.73624	-1.91673	-2.83411	-3.05929	-2.22471	-2.68868	-3.23761	-3.04492	-3.3255	-3.03346	-2.10765	-2.03468	-2.1046	-1.83288	-0.440646	-0.850121	-1.45961	-2.69383	-2.27586	-1.5513	-2.21882	-1.99694	-1.74035	-1.88649	-2.58919	-1.70911	-2.86321	-2.17102	-2.12144	-2.05189
O35129	Prohibitin-2	Phb2	0.278285	0.51672	0.849214	0.56931	0.584993	0.687322	0.788718	0.977506	-0.126232	0.440656	0.731344	0.424232	0.212529	0.275273	0.430263	-0.185047	0.756796	-0.215144	-0.0635127	-0.164488	-0.0953455	-0.0715034	-0.190298	0.53263	0.134875	0.193018	0.269688	0.775777	0.511814	-0.0727307	0.167055	0.385716	0.331515	0.685268	0.529359	0.64853	0.871311	0.679538	0.685456	0.0688822	0.489922	0.665171	0.880124	0.930906	0.923231
O35130	Ribosomal RNA small subunit methyltransferase NEP1	Emg1	-3.51307	-4.81601	-2.50621	-4.43444	-3.12695	-3.6046	-3.42953	-2.56078	-3.87606	-3.97938	-2.93017	-3.03479	-2.94973	-2.50809	-3.1695	-3.24562	-3.69182	-3.75332	-3.68092	-3.52517	-3.06152	-2.92504	-3.14413	-4.04902	-4.75367	-5.20785	-3.76848	-3.61144	-3.24356	-5.47114	-5.55243	-3.7325	-4.97383	-4.7499	-3.67649	-4.25082	-2.87658	-4.40879	-4.02559	-3.19028	-3.70666	-4.69653	-2.20473	-2.00722	-2.35334
O35143	ATPase inhibitor, mitochondrial	Atp5if1	-2.32105	-0.354744	-1.14213	-0.946383	-0.6936	-0.286407	-0.99061	-1.3449	-1.50648	-1.07537	-0.727147	-2.18202	-2.25653	-2.11525	-0.758084	-1.7062	-0.713631	-1.58585	-0.844313	-2.16296	-2.06636	-1.51711	-1.95589	-0.760213	-0.399703	0.0721749	-2.048	-1.63436	-0.504746	-1.85045	-0.599645	-0.557252	-0.2111	-0.0984849	-0.404441	-1.38976	-2.13529	-0.93974	-0.702158	-2.03882	-0.0468142	-0.0563122	-1.72062	-1.68923	-0.999393
O35206	Collagen alpha-1(XV) chain	Col15a1	-0.757246	-2.77697	-2.26596	-1.89679	-2.23059	-2.12564	-1.78469	-2.26133	-0.0599038	-0.0125947	-2.58925	-0.0719446	0.366917	-0.626	-0.82496	0.0327049	-2.44981	-0.0280207	-0.0963982	0.161887	0.204504	0.179688	0.418273	-0.438706	-0.99885	-1.94511	-0.270103	-1.27678	-1.30354	-3.267	-3.04498	-2.75886	-2.45982	-1.93138	-2.47227	-1.77409	-1.85223	-1.84233	-1.26747	-0.366565	-2.31696	-1.71378	-1.77575	-1.95434	-2.10535
O35215	D-dopachrome decarboxylase	Ddt	1.22956	1.19876	0.965249	1.40276	1.60941	1.81982	1.24287	1.11121	0.589205	0.88986	1.88162	0.898698	0.7519	1.21357	1.41299	0.988889	1.71301	1.05916	0.910183	0.559401	1.5543	0.899157	0.756148	0.761509	0.980426	1.08137	0.984773	1.29472	1.38873	0.417606	0.594154	1.17877	0.968642	1.46873	1.53137	0.970803	1.11712	1.1566	0.974798	1.41702	1.82243	0.841977	0.929405	0.932889	1.24485
O35218	Cleavage and polyadenylation specificity factor subunit 2	Cpsf2	-2.37401	-2.59456	-1.0088	-1.52048	-1.0418	-1.62206	-0.892769	-1.3772	-1.95167	-2.03724	-0.737467	-1.36019	-1.41755	-1.06938	-0.937404	-2.01987	-1.56942	-1.9084	-1.98843	-1.65523	-0.503995	-1.89235	-1.6201	-1.98429	-2.16767	-2.15932	-1.70909	-0.541328	-1.31891	-2.98799	-1.01622	-1.54924	-1.8033	-2.5793	-2.6648	-1.67588	-1.30103	-1.38921	-1.65194	-1.10058	-1.8823	-2.71544	-0.82477	-0.901958	-1.04915
O35226	26S proteasome non-ATPase regulatory subunit 4	Psmd4	-0.469957	-0.430329	-0.224413	-0.0170982	-0.102829	-0.0689168	-0.0503032	0.0280446	-0.944801	-0.633198	-0.233637	-0.785708	-0.757365	-0.64046	-0.750845	-1.22916	-0.100378	-0.963602	-0.879618	-0.717987	-0.728799	-1.06796	-1.20449	-0.547924	-0.235459	-0.271722	-0.560183	-0.302629	-0.219645	-0.864114	-0.590729	-0.26605	-0.300631	0.00484336	0.0454622	-0.155842	-0.264891	-0.262957	-0.243988	-0.872808	-0.0764079	-0.683868	-0.3551	-0.495988	-0.0648294
O35227	Disintegrin and metalloproteinase domain-containing protein 7	Adam7	-0.601481	-0.687746	-1.92522	-1.16205	-2.14213	-1.68707	-1.6572	-1.44187	-2.03457	-1.91838	-1.96962	-2.00243	-1.99652	-1.39971	-1.95062	-0.5495	-1.5785	-2.18652	-2.62065	-2.30768	-1.92051	-2.68408	-3.33614	-2.87893	-0.969859	-0.77953	-1.88687	-1.44614	-2.07119	-1.62663	-0.169997	-1.21489	-0.565776	-0.318129	-0.635574	-0.460351	-1.44801	-0.443654	-1.92266	-1.94253	-1.58671	-2.15231	-1.47689	-1.91645	-2.04094
O35242	Protein FAN	Nsmaf	-2.28065	-3.48907	-1.9706	-2.76226	-1.95556	-2.30586	-1.94351	-2.04239	-2.63193	-2.61087	-1.82706	-1.52853	-1.71126	-1.8987	-1.89733	-1.74654	-2.48288	-2.42582	-2.36518	-2.4136	-1.76399	-1.9265	-1.95165	-2.09579	-3.06767	-4.32141	-2.34978	-1.6539	-1.99347	-3.66339	-3.76703	-1.69642	-3.4598	-2.59064	-2.13039	-2.6136	-1.81378	-2.82075	-1.95047	-1.8754	-2.22827	-3.69513	-1.67819	-1.84723	-2.15063
O35286	ATP-dependent RNA helicase DHX15	Dhx15	-0.359883	0.109273	0.362895	0.342169	0.310964	0.146095	0.241604	0.219965	-0.156163	-0.246765	0.346823	-0.13643	-0.352736	-0.148082	-0.147387	-0.57376	0.122046	-0.525902	-0.498359	-0.288489	-0.590959	-0.869647	-0.71526	-0.257252	-0.400586	-0.190673	-0.396417	0.162887	-0.0462038	0.128734	0.0485559	-0.245652	-0.0852999	0.00922284	0.0275665	0.202635	0.176846	0.478825	0.0638807	-0.531655	0.0390675	-0.369028	0.417727	0.470854	0.369518
O35295	Transcriptional regulator protein Pur-beta	Purb	-1.02592	0.0483285	-0.373962	-0.0517085	-0.52131	-0.202672	-0.452428	-0.278397	-1.35609	-0.702033	-0.418194	-1.76434	-1.74985	-1.74987	-1.22938	-1.88603	-0.213863	-1.69267	-1.21806	-1.76169	-2.06125	-2.45266	-2.02413	-1.55557	-1.17534	-0.030141	-1.18775	-1.2636	-1.01592	-0.789467	-0.0693121	-0.244757	0.0350344	-0.0723677	-0.312283	-0.538459	-0.863463	-0.00166755	-0.423784	-1.84147	-0.254318	0.741558	-0.923877	-0.926457	-0.488359
O35309	N-myc-interactor	Nmi	0.534941	-0.326129	-0.607738	-0.670331	-0.501495	0.00188304	-1.04801	-0.878451	-0.44946	-0.253539	-0.68798	0.25184	-0.234519	0.101417	-0.0537106	-0.349695	0.0478374	-0.249152	-0.919628	-0.467541	-0.26662	-0.945345	-0.496633	-1.13602	0.0388505	-0.428282	-0.105836	-0.751087	0.0560404	-0.623888	-0.275476	-0.949681	-1.02302	-0.12217	-0.773016	0.237428	0.398723	-0.560076	-0.0981005	-0.33293	-0.872931	-1.28703	-1.37372	0.238537	-0.887789
O35326	Serine/arginine-rich splicing factor 5	Srsf5	-1.12731	-0.946894	-0.513542	-0.69061	-0.433427	-0.28676	-0.353894	-0.341048	-2.02914	-0.658417	-0.335804	-1.49184	-1.45906	-1.82092	-1.25954	-1.40288	-0.372939	-1.28113	-1.15774	-1.70806	-1.66949	-1.62909	-1.52426	-1.21461	-1.57993	-0.511238	-0.869627	-0.525259	-0.305027	-1.5422	-1.12977	-0.219547	-0.485328	-0.363703	-0.550692	-0.991149	-0.64927	-0.679838	-0.759379	-1.56377	-0.0864609	-1.22309	-0.58812	-0.400883	-0.210926
O35343	Importin subunit alpha-3	Kpna4	-5.11352	-4.68649	-6.6923	-4.8148	-2.79858	-5.90672	-3.09387	-3.05295	-1.09067	-3.03322	-2.4171	-3.73838	-0.69794	-1.00131	-0.353636	0.0567162	-4.96737	-1.99104	-3.45126	-2.56241	-0.44365	-1.35424	-0.849428	-1.32432	-4.47562	-6.9466	-3.95968	-1.77565	-2.9804	-5.02677	-5.5776	-3.80765	-3.54852	-4.70229	-3.7675	-4.34026	-3.57062	-4.70661	-4.98981	-1.36027	-3.65201	-3.76762	-0.781517	-1.34215	-1.94795
O35344	Importin subunit alpha-4	Kpna3	-0.0555697	-0.768714	0.0552903	-0.528537	-0.489872	-0.418481	-0.337914	-0.28591	-1.47329	-1.2616	-0.272327	-0.93405	-0.630067	-0.404568	-0.561378	-0.938778	-0.476349	-1.10884	-0.933656	-1.02784	-1.09006	-1.62747	-1.38988	-0.617868	-0.479806	-0.721255	-0.9503	-0.0733267	0.0904708	-1.44641	-1.34135	-0.324391	-1.36163	-0.902787	-0.626155	-0.407536	0.237051	-0.483438	-0.668734	-0.921699	-0.625076	-1.53497	-0.271233	-0.287155	-0.444584
O35350	Calpain-1 catalytic subunit	Capn1	-0.71549	-0.696079	-0.254975	-0.489418	-0.600182	-0.518846	-0.337781	-0.299059	-0.838681	-0.928452	-0.331719	-0.555479	-0.547346	-0.45798	-0.602625	-0.934954	-0.479609	-0.830616	-0.878827	-0.653731	-0.583559	-0.99247	-0.945946	-0.717931	-1.1444	-0.732902	-0.669782	-0.301689	-0.417247	-0.596706	-0.66359	-0.685025	-1.01047	-0.775568	-0.719283	-0.468947	-0.14265	-0.403826	-0.617828	-0.521943	-0.636371	-0.967562	-0.360335	-0.275877	-0.308497
O35368	Interferon-activable protein 203	Ifi203	-1.06409	-2.37128	-1.21786	-1.62399	-1.49307	-1.82958	-1.00334	-1.50888	-1.58073	-1.13466	-1.44634	-1.19066	-1.56429	-1.31181	-1.39751	-1.1435	-1.10698	-0.71345	-1.54878	-1.24888	-1.1612	-0.551384	-1.06683	-1.34249	-1.89062	-2.03267	-1.32795	-1.31123	-1.48313	-0.249681	-1.10526	-1.79835	-1.70422	-1.67593	-1.69294	-1.21642	-1.10595	-0.961834	-2.07795	-1.27125	-1.60029	-2.23922	-1.07155	-0.930117	-1.2499
O35381	Acidic leucine-rich nuclear phosphoprotein 32 family member A	Anp32a	0.914188	1.05391	1.11951	1.32	1.26149	1.31582	1.27983	1.13028	0.197573	0.248981	1.45647	0.431039	-0.121258	0.450097	0.864111	-0.0222485	1.41237	-0.0720353	0.0508469	0.0169183	0.141311	-0.141806	-0.101924	0.0981621	0.391234	0.710551	0.79555	0.95722	0.812204	1.33012	0.832037	1.05371	1.37987	1.28138	1.23743	1.0728	0.779332	0.937186	1.12125	0.0351136	1.45073	0.450095	1.09727	0.821582	1.17246
O35405	5'-3' exonuclease PLD3	Pld3	-0.374228	0.92705	0.236922	0.376105	0.0368995	0.0805948	-0.0427377	0.0773244	-0.462908	-0.546672	0.126555	-0.433879	-0.572815	-0.109735	-0.0907314	-0.281399	-0.331542	-0.502109	-0.0413277	-0.151252	0.0325155	-0.229921	-0.529467	-0.536306	-0.541536	-0.454735	-0.193667	-0.145811	-0.359815	0.0432342	0.29895	-0.508485	-0.122678	-0.253204	-0.024821	-0.237927	-0.0924159	0.0619345	-0.0860255	-0.29231	-0.319723	-0.640722	-0.0515213	-0.19874	-0.00889803
O35448	Lysosomal thioesterase PPT2	Ppt2	-0.536747	-2.01728	-2.03334	-1.77989	-1.45241	-1.59303	-1.43865	-1.57684	-1.64744	-1.84031	-1.02041	-1.29044	-1.2511	-1.25763	-1.26157	-1.38694	-1.47674	-1.43104	-1.43889	-1.61754	-1.21418	-1.42602	-1.34473	-1.45352	-0.583089	-2.98574	-1.59427	-1.54817	-1.11615	-2.4883	-2.98381	-1.58804	-2.33908	-1.6569	-1.67276	-1.88948	-1.05266	-2.08453	-1.86897	-1.21136	-1.64213	-2.29237	-1.27783	-1.24134	-1.46516
O35459	Delta(3,5)-Delta(2,4)-dienoyl-CoA isomerase, mitochondrial	Ech1	-0.693688	-1.14452	-1.15262	-1.03474	-1.33792	-1.13231	-1.62487	-0.841053	-1.16482	-1.22097	-1.66396	-1.32143	-1.90579	-1.61678	-1.60346	-1.75077	-1.48463	-1.25297	-1.27596	-1.29772	-1.69295	-1.37726	-1.80093	-1.54448	-1.06076	-1.87658	-1.22414	-1.55099	-1.556	-0.895026	-1.28202	-1.31427	-1.44867	-1.4304	-1.36601	-1.49021	-0.868464	-1.227	-1.03472	-1.42676	-1.2215	-0.799117	-1.45211	-1.24616	-0.875473
O35465	Peptidyl-prolyl cis-trans isomerase FKBP8	Fkbp8	-2.59542	-2.8371	-2.17426	-2.78334	-2.31263	-2.41007	-2.18953	-1.91658	-3.18406	-3.55518	-2.13554	-2.36202	-2.72837	-2.42942	-2.77121	-2.50429	-3.37016	-3.45713	-2.86054	-3.31731	-2.55451	-2.53698	-2.49519	-1.67173	-2.23903	-3.17066	-3.16286	-1.9052	-1.90795	-3.26093	-3.11174	-2.81418	-3.24846	-3.00039	-3.02817	-2.46922	-1.95743	-2.85549	-2.9419	-2.30137	-2.91005	-3.71875	-2.15023	-1.69788	-2.54372
O35551	Rab GTPase-binding effector protein 1	Rabep1	-3.1385	-3.32633	-2.38513	-2.96881	-2.07434	-2.33906	-2.30959	-2.47132	-2.9342	-3.06852	-1.93012	-1.94387	-2.57868	-1.95018	-2.42488	-2.34386	-2.66255	-2.12636	-2.59067	-2.70874	-2.50108	-1.90743	-2.15638	-2.08837	-3.15049	-2.65059	-2.09306	-0.357074	-0.258854	-4.26097	-3.76455	-1.59412	-3.61945	-2.72077	-2.24897	-2.79938	-2.15966	-2.93238	-2.70262	-2.32638	-2.42976	-4.27403	-2.39582	-1.98925	-2.42565
O35593	26S proteasome non-ATPase regulatory subunit 14	Psmd14	-2.89124	-2.38949	-1.43924	-3.44804	-1.54527	-1.72173	-1.13108	-1.54738	-2.18166	-2.97072	-1.2198	-1.59319	-1.41884	-1.38279	-1.23835	-2.08997	-2.16325	-1.86871	-2.05059	-2.24222	-1.40542	-1.55948	-1.64317	-0.759188	-1.69187	-2.97147	-1.94953	-0.727226	-0.993085	-2.17065	-2.30697	-1.85456	-1.62259	-2.43755	-1.93291	-2.23945	-1.32012	-2.24222	-1.86445	-1.23987	-1.86953	-3.09054	-0.82271	-0.629557	-1.2406
O35598	Disintegrin and metalloproteinase domain-containing protein 10	Adam10	1.97331	1.30617	1.58562	1.47562	1.57265	1.57962	1.6985	1.41958	1.12192	0.79689	1.52714	1.39454	1.24603	1.04916	1.42235	0.579445	1.46494	0.549651	0.73832	0.98409	1.17083	0.685542	0.723262	0.449157	1.20006	1.01678	1.0064	1.74293	1.31263	0.880771	1.1223	1.23529	1.03599	1.34028	0.95248	1.46634	1.61719	1.39142	1.23937	1.11077	1.45027	0.495944	1.30409	1.68937	1.46778
O35601	FYN-binding protein 1	Fyb1	-1.22193	-1.04185	-1.86463	-1.46164	-1.4917	-1.23761	-1.62706	-1.73584	-1.69579	-1.59038	-1.37534	-1.86126	-1.96511	-2.08165	-1.46374	-2.16712	-1.55284	-1.18798	-1.31311	-1.50343	-1.01682	-2.15228	-2.04648	-1.78757	-0.664781	-0.703122	-1.60486	-1.48644	-1.43615	-1.38908	-1.22297	-1.48863	-0.70696	-0.874778	-1.04449	-1.93145	-1.87865	-1.42546	-1.46721	-2.13264	-0.947854	-1.46641	-1.8944	-2.01334	-1.71281
O35604	NPC intracellular cholesterol transporter 1	Npc1	-1.96774	-4.0551	-3.04796	-4.07395	-2.44876	-3.21867	-2.96379	-3.08595	-3.22725	-3.30947	-2.38702	-2.74338	-2.07172	-1.73601	-2.47361	-2.23307	-3.29509	-2.9071	-2.72539	-2.3885	-2.50214	-2.199	-2.06363	-2.68277	-3.49036	-4.63509	-3.23932	-2.09359	-2.07839	-4.62666	-4.03943	-3.22084	-4.48359	-4.26339	-3.36951	-4.41812	-2.6176	-4.1436	-3.81034	-2.51639	-3.36509	-4.03514	-2.01798	-2.26955	-2.59111
O35609	Secretory carrier-associated membrane protein 3	Scamp3	-1.06588	-0.984099	-0.709692	-0.760013	-0.479732	-0.437573	-0.583295	-0.507924	-1.52646	-1.48964	-0.376213	-0.845691	-1.17528	-1.63598	-1.02822	-1.61467	-0.593015	-1.31591	-1.71153	-1.11445	-1.13607	-1.54181	-1.26188	-1.35921	-1.79532	-1.03103	-1.10051	-0.598359	-0.462866	-0.868068	-0.694345	-1.48751	-0.816382	-0.783076	-0.734282	-0.758173	-0.158606	-0.591836	-0.736619	-0.948687	-0.563332	-1.93743	-0.433546	-0.36893	-0.756961
O35613	Death domain-associated protein 6	Daxx	-4.84122	-5.3241	-5.04607	-6.2431	-4.15669	-3.40319	-4.78429	-4.02957	-4.67923	-5.12418	-3.74729	-3.60452	-3.13964	-3.5837	-3.87258	-3.4125	-6.18546	-4.24283	-4.90172	-4.94313	-3.85036	-3.08892	-3.22968	-4.0223	-4.98981	-5.96363	-4.92179	-4.86516	-4.12265	-5.60219	-5.62332	-5.36134	-4.72738	-5.25294	-5.03216	-5.68266	-6.22176	-6.49021	-4.02442	-3.66207	-4.71281	-4.51251	-3.13343	-5.5931	-4.38475
O35639	Annexin A3	Anxa3	0.852927	0.851837	0.574971	0.801806	0.483051	0.646619	0.511033	0.51137	0.280501	0.330146	0.567008	0.439138	-0.0648038	0.0390187	0.322519	-0.215552	0.602337	0.124186	0.279037	0.217882	0.0916068	-0.151349	-0.226277	0.0661997	0.677039	0.180861	0.458888	0.567498	0.411984	1.18701	1.25002	0.977166	0.775211	0.659699	0.631097	0.852578	0.678352	0.638673	0.524599	-0.00649692	0.466745	-0.108524	0.49488	0.422142	0.233743
O35643	AP-1 complex subunit beta-1	Ap1b1	-0.654667	-0.815867	-0.50091	-1.07332	-0.742423	-0.759426	-0.413527	-0.414289	-0.344168	-0.753776	-0.348928	-0.576051	-0.372426	-0.323496	-0.544446	-0.116944	-0.596631	-0.961672	-0.783317	-0.723244	-0.380737	-0.191549	0.495209	-0.398955	-1.04181	-1.20063	-0.916037	-0.172443	-0.486119	-0.678849	-1.61877	-1.12222	-1.08821	-1.08228	-1.03307	-0.868107	-0.332649	-0.553927	-0.910929	-0.252932	-0.767692	-1.61275	-0.182025	-0.458548	-0.356459
O35658	Complement component 1 Q subcomponent-binding protein, mitochondrial	C1qbp	-0.949418	-0.523018	-0.53147	-0.662718	-0.146943	-0.723388	-0.633244	-0.518581	-1.57077	-1.17057	-0.0429654	-0.961359	-1.42487	-1.18607	-0.971615	-1.8098	-0.621945	-1.58891	-0.949612	-1.35992	-0.942821	-1.69573	-1.64222	-0.951023	-0.820552	-0.30331	-0.663959	-0.868335	-0.320293	-0.308713	-1.37519	-0.0696613	-0.341158	0.0291398	-0.00699369	-0.432238	-0.53185	-0.902622	-0.575514	-1.18271	-0.692384	-1.7554	-0.132582	-0.38215	-0.565812
O35664	Interferon alpha/beta receptor 2	Ifnar2	0.580609	0.504537	1.78533	0.700948	1.35456	1.10526	1.73657	1.71968	0.9646	0.904658	1.85365	1.40653	1.41344	1.48607	1.57925	1.54352	1.42445	1.14392	1.37703	1.2292	1.51718	1.52619	1.32804	1.41296	0.475481	-0.313495	1.17158	1.42336	1.3197	-2.78501	-0.842717	0.545247	-0.101491	0.189311	0.558693	0.848472	1.83467	0.966943	0.79928	1.5856	1.13278	0.110903	1.54623	1.86495	1.48251
O35678	Monoglyceride lipase	Mgll	-2.65939	-3.93255	-2.48719	-3.59122	-2.58137	-3.0095	-2.40674	-2.5591	-2.39912	-2.87282	-2.14568	-2.09002	-1.50341	-0.586138	-1.99127	-1.45682	-3.12678	-2.07244	-2.27427	-2.53611	-1.33797	-1.11645	-1.09317	-1.50227	-3.40821	-4.63471	-2.9553	-2.21066	-2.21352	-4.63051	-4.92344	-3.02588	-4.1586	-3.80482	-3.18648	-3.38155	-2.31707	-3.59901	-3.34358	-1.64832	-2.9356	-3.99601	-1.54617	-1.62357	-1.53352
O35682	Myeloid-associated differentiation marker	Myadm	0.50187	-0.46059	0.943941	0.574125	0.360437	0.571515	0.908332	0.892448	0.313846	-0.650754	0.707839	0.463842	0.646121	0.561338	0.215197	0.181115	0.769912	0.138776	-0.00200997	-0.627936	0.297857	-0.90791	0.0129234	-0.944415	-0.211528	-0.618372	0.321649	0.965853	0.95332	-1.90541	-1.50229	-0.495502	-0.628715	0.140815	-0.0274838	0.412905	0.88905	0.421095	0.214443	-0.0221174	0.555914	0.400007	1.01745	0.97331	0.985771
O35685	Nuclear migration protein nudC	Nudc	-0.334848	-0.241254	-0.410519	0.00201855	-0.0699592	0.0512019	-0.190049	0.0283575	-0.966925	-0.647959	-0.0196038	-0.722842	-0.66177	-0.360674	0.105564	-1.06704	0.00396167	-0.499042	-0.435182	-1.33862	-0.653368	-0.844435	-1.01911	-0.188115	-0.818185	-0.335679	-0.501029	-0.286473	0.109292	0.05169	0.385317	-0.142907	-0.154122	0.12375	-0.109487	-0.0284079	-0.360468	-0.287317	-0.119485	-0.682955	0.0551139	0.141338	-0.0837194	-0.406772	-0.121758
O35691	Pinin	Pnn	-3.90014	-2.37398	-2.65891	-2.72822	-2.37028	-2.19701	-2.19083	-2.61207	-3.45422	-2.86938	-2.02629	-3.44527	-3.42222	-3.00797	-2.95403	-2.66481	-2.84954	-3.0146	-2.81882	-2.96186	-2.74664	-2.10346	-2.75281	-2.75869	-2.94099	-2.1481	-2.34972	-2.24078	-2.72809	-3.00341	-2.45126	-2.40396	-2.17243	-2.30041	-1.92309	-2.36151	-2.06431	-2.54303	-2.51933	-2.94416	-1.59847	-3.83312	-2.40369	-2.32274	-2.06887
O35730	E3 ubiquitin-protein ligase RING1	Ring1	-2.06306	-3.23617	-2.18923	-2.8011	-2.39664	-2.45621	-2.26641	-2.64166	-3.18609	-3.3	-2.2975	-2.62395	-2.39614	-2.46085	-2.68085	-2.47845	-2.60271	-3.0306	-3.09968	-2.9479	-2.48402	-2.6311	-2.56986	-2.47912	-2.73739	-3.01599	-2.924	-2.13514	-2.3401	-4.30987	-3.85194	-3.18495	-3.61499	-3.33223	-2.96455	-3.15544	-2.13188	-3.14591	-3.0394	-2.56771	-3.21286	-3.88692	-2.54711	-1.93392	-2.17592
O35737	Heterogeneous nuclear ribonucleoprotein H	Hnrnph1	-0.90477	-0.155977	-0.0129253	-0.286404	-0.545422	-0.181463	-0.0435058	0.040441	-1.17237	-0.526969	0.109196	-0.528903	-1.07221	-0.650821	-0.741616	-1.11373	-0.187342	-1.51158	-0.899111	-1.47114	-1.11579	-1.11094	-0.959014	-0.580725	-1.18601	0.0332019	-0.616676	-0.154176	-0.621631	0.547732	-0.425986	-0.630732	-0.776881	-0.454365	-0.933322	-0.55389	-0.371271	-0.312663	-0.632714	-0.818532	-0.533274	-0.170325	-0.0707208	-0.027498	-0.128946
O35744	Chitinase-like protein 3	Chil3	3.26365	2.31238	3.61563	3.26596	3.61339	3.51886	3.58643	3.91313	2.14156	2.1639	4.03721	2.84678	1.91866	3.10847	3.62492	1.87029	2.69424	1.3591	2.49534	1.5443	2.3452	1.31916	1.0704	2.95241	0.0515484	2.50245	3.10604	3.9347	2.30823	2.00493	3.0734	1.40456	2.34806	1.95479	2.75246	3.43127	3.0895	3.34617	3.33875	2.65297	2.21904	2.04707	2.43663	2.97347	3.03736
O35841	Apoptosis inhibitor 5	Api5	-0.631887	-0.490822	-0.537538	-0.290457	0.0401546	-0.03731	-0.00612993	-0.0613014	-0.908489	-1.46584	0.137453	-0.689211	-0.791443	-0.664599	-0.457194	-1.11514	-0.131079	-0.94925	-1.04003	-1.07369	-0.752718	-0.904849	-1.10011	-0.75306	-1.09907	-1.00449	-0.765092	0.177342	0.0126468	0.353939	0.185744	0.0623691	-0.25452	-0.911534	-0.669197	-0.391843	-0.211804	-0.508982	-0.225196	-0.64763	-0.192585	-0.854347	0.213703	0.048234	-0.0262373
O35855	Branched-chain-amino-acid aminotransferase, mitochondrial	Bcat2	-0.871179	-0.196837	-0.383184	-0.281079	-0.682169	-0.680215	-0.256653	-0.321202	-1.06378	-1.36378	-0.194517	-0.826059	-1.00056	-0.988582	-0.748616	-0.666014	-0.308531	-1.08071	-1.01714	-1.17035	-0.943658	-1.12498	-1.39924	-0.801084	-0.278266	-0.888696	-1.01341	-0.289752	-0.503679	0.145456	0.468208	-0.846169	-0.458349	-0.78069	-0.675882	-0.318835	-0.232583	-0.0637043	-0.696874	-0.783228	-0.629951	-0.631777	-0.368991	-0.431015	-0.346424
O35857	Mitochondrial import inner membrane translocase subunit TIM44	Timm44	-2.89224	-2.62481	-1.65219	-2.28462	-1.59163	-1.99286	-1.87801	-1.9359	-2.8468	-3.45007	-1.80906	-1.53329	-1.7998	-1.85439	-1.81205	-1.93535	-2.13217	-2.54312	-2.32917	-2.41942	-1.6132	-2.01941	-1.93539	-2.04136	-2.38401	-2.43786	-2.68776	-2.2094	-1.7777	-2.19436	-2.76937	-1.854	-1.4974	-2.57092	-1.88452	-2.43454	-1.63269	-1.90539	-2.16408	-2.15035	-1.87685	-2.09351	-1.58826	-1.69573	-1.9163
O35864	COP9 signalosome complex subunit 5	Cops5	-0.820832	-1.72066	-0.278426	-1.16575	-0.952277	-0.962838	-0.413118	-0.532176	-1.14436	-1.42489	-0.720726	-0.799764	-0.605184	-0.71764	-0.782409	-0.899018	-0.907302	-1.37892	-0.918897	-1.05317	-0.712812	-1.09299	-0.850425	-1.03874	-1.55137	-1.8147	-1.14363	-0.236008	-0.953478	-2.07999	-2.30351	-1.351	-2.17365	-1.68535	-1.30855	-1.02755	-0.351191	-1.17482	-1.44127	-1.1586	-1.13074	-1.481	-0.499782	-0.416231	-0.773949
O35887	Calumenin	Calu	-0.506378	0.391646	-0.722999	-0.18732	0.0830338	0.382124	-0.407915	-0.546042	-0.414868	-0.446356	-0.102573	-1.0578	-0.864027	-0.913934	-0.136559	-0.681138	-0.269469	-0.302798	-0.365463	-1.09096	-0.579813	-0.54081	-0.762115	-0.746309	-0.310232	0.626023	-0.378545	-0.612841	0.358954	0.416391	0.456651	-0.103676	0.683791	0.687009	0.550091	-0.464243	-0.794007	-0.37331	0.0974595	-0.713124	0.536484	-0.315683	-0.86016	-0.907405	-0.483872
O35892	Nuclear autoantigen Sp-100	Sp100	0.786642	0.553238	0.735186	0.707251	0.833875	0.863768	0.830402	0.683204	-0.450388	-0.182914	1.0097	0.0856284	-0.160122	0.0688795	0.246796	-0.726612	0.97289	-0.61046	-0.628832	-0.357324	-0.251522	-0.444008	-0.198213	-0.56147	-0.026183	-0.150509	0.10011	0.678339	0.481983	0.926416	1.00929	0.368104	0.919656	0.687578	0.5663	0.819251	0.495519	0.686817	0.754717	-0.101578	0.931746	0.25163	0.785315	0.682835	0.910174
O35900	U6 snRNA-associated Sm-like protein LSm2	Lsm2	-0.916331	-1.47406	-1.40564	-1.21365	-1.25325	-1.62955	-0.759177	-1.35653	-2.27614	-2.44122	-0.341368	-2.28551	-1.28214	-0.816696	-1.02307	-2.31488	-0.825186	-3.36229	-2.35507	-2.90937	-0.903308	-2.68834	-2.00037	-2.02259	-1.93669	-1.84344	-1.30982	-0.367514	-1.46754	-1.34605	-3.17229	-1.10636	-1.42923	-1.34977	-1.25417	-0.978872	-1.20929	-3.07321	-2.004	-1.36796	-1.70473	-3.0674	-0.936158	-0.58199	-0.999466
O35904	Phosphatidylinositol 4,5-bisphosphate 3-kinase catalytic subunit delta isoform	Pik3cd	-3.08979	-3.55602	-2.10141	-3.76251	-2.84089	-3.20301	-3.21619	-2.82707	-3.34661	-3.14092	-2.73289	-2.9656	-2.27329	-2.41633	-3.01574	-1.84284	-4.44371	-2.62684	-2.95862	-2.88454	-2.42813	-2.58153	-2.3529	-2.48817	-3.18721	-4.74461	-3.32619	-2.20106	-2.36092	-3.89381	-4.89822	-3.81963	-4.27911	-3.76788	-3.17428	-3.16088	-2.21184	-3.17737	-3.51504	-2.55141	-3.22264	-4.13562	-2.16152	-2.10655	-3.23274
O35930	Platelet glycoprotein Ib alpha chain	Gp1ba	-0.5019	-1.35251	-0.909239	-0.746319	-0.710533	-0.646236	-0.585894	-1.09908	-0.146559	-0.300136	-0.973104	-0.148536	0.0318069	0.184319	-0.00309758	0.0605101	-1.0196	-0.174747	-0.223689	-0.687805	0.296158	-1.03529	0.318644	-0.927033	0.514594	0.109828	-0.226428	0.0976441	-0.280468	-1.04963	-0.175062	-0.50118	-0.510292	-0.759242	-0.850729	-0.27432	-0.834979	-0.517704	-0.593311	0.361976	-0.893082	-0.704599	-0.328619	-0.891986	-0.68594
O35943	Frataxin, mitochondrial	Fxn	0.477291	1.42338	0.985719	1.16486	0.663219	0.682325	0.788468	0.699277	-0.217283	0.104578	0.657088	0.471459	0.395411	0.396263	0.520289	0.0564002	0.442253	0.115992	0.688079	0.61393	0.278698	0.31248	0.058165	0.0566667	0.572667	-1.17363	0.917087	0.116395	0.641906	-0.209868	1.407	0.134168	-0.101097	0.923575	0.445134	0.756859	1.289	0.931525	0.204253	0.0675569	0.66021	-0.2328	0.596812	0.791103	0.911231
O35955	Proteasome subunit beta type-10	Psmb10	0.224194	0.390364	0.2936	0.32761	0.676733	0.70061	0.546633	0.604181	-0.220319	-0.226565	0.530572	-0.00345891	-0.212466	0.0548587	0.187013	-0.136686	0.507257	-0.0553422	-0.679903	-0.147251	0.269346	0.581772	-0.0863566	-0.409974	-0.357377	-0.256088	-0.100977	0.451529	0.177822	0.932802	1.35851	0.48933	0.973062	0.691801	0.570211	0.296822	0.0517443	0.592869	0.317338	-0.0359544	0.384273	-0.333554	0.633162	0.370078	0.521706
O35988	Syndecan-4	Sdc4	2.1816	-0.862729	-1.29009	-0.10202	-0.286104	-0.151246	-0.953393	-1.26333	2.51904	2.21168	-0.537085	1.97847	2.01106	1.73837	1.78417	2.08871	-1.73735	2.35854	2.17826	2.42113	2.17722	2.64698	2.05068	1.65919	-0.747836	-0.474427	2.40774	0.0910338	0.22012	-0.373653	-0.305662	-0.401343	-0.290657	-0.665866	-0.415516	-0.291627	-1.11444	-0.779445	0.0909413	2.043	0.243273	0.252178	-1.57039	-0.190342	-0.284082
O54692	Centromere/kinetochore protein zw10 homolog	Zw10	-2.0514	-2.15148	-2.37769	-2.06805	-2.17524	-2.03908	-2.0966	-1.97651	-2.44137	-2.48891	-1.97922	-2.01696	-1.77313	-1.85207	-2.03707	-1.86567	-2.39489	-2.46772	-2.35349	-2.30478	-1.84539	-1.88866	-1.98056	-1.9993	-1.94312	-2.16183	-2.37226	-1.81947	-2.05167	-3.00556	-2.4282	-2.71916	-3.42021	-2.67522	-2.64247	-2.44627	-1.91397	-2.0025	-2.6391	-1.86184	-2.78984	-2.95493	-1.79085	-1.84307	-2.02426
O54724	Caveolae-associated protein 1	Cavin1	-0.970419	-0.577926	-0.847352	-0.79208	-0.811862	-0.536953	-0.528186	-0.673121	-0.136026	0.00637854	-0.615579	-0.234261	-0.204137	-0.401458	-0.649317	-0.509826	-0.553411	0.229932	-0.324245	-0.351294	-0.204819	-0.193808	0.0248751	-0.613655	-0.221042	-1.0159	0.0710644	-0.471085	-0.811743	-0.510253	-0.7078	-0.675096	-0.259762	-0.541815	-0.247375	-0.411724	-0.745497	-0.644922	-0.810655	-0.288889	-0.398247	-1.25137	-0.55264	-0.6251	-0.760657
O54734	Dolichyl-diphosphooligosaccharide--protein glycosyltransferase 48 kDa subunit	Ddost	0.470886	0.572635	1.40151	0.74212	0.793221	0.778781	1.13416	1.19422	0.304226	0.437121	0.998456	1.07949	1.00667	0.696363	0.660829	0.368643	0.776349	0.474963	0.587366	0.669349	0.50285	0.308186	0.566942	0.666711	0.399037	0.354845	0.711385	1.22689	1.24037	0.0917552	-0.00316307	0.338253	0.21087	0.718948	0.585827	0.833572	1.29241	0.977769	0.608161	0.986939	0.421554	-0.106665	1.15227	1.18113	1.14222
O54774	AP-3 complex subunit delta-1	Ap3d1	-1.44422	-2.0637	-1.04901	-1.59928	-0.994336	-1.19464	-1.05039	-0.880506	-1.51232	-2.13806	-1.51638	-1.0257	-1.57494	-1.07747	-1.27265	-1.58271	-1.43777	-1.93747	-2.04904	-1.74065	-1.51372	-1.71781	-1.6286	-2.01553	-1.60307	-2.57573	-1.40106	-0.57537	-0.993896	-2.05346	-1.97529	-1.54766	-2.85956	-1.98332	-1.39671	-1.47909	-0.549615	-1.76904	-1.72857	-1.0361	-1.60228	-3.36969	-0.795572	-0.451994	-0.832004
O54782	Epididymis-specific alpha-mannosidase	Man2b2	-1.17855	-1.11171	-1.53666	-1.05043	-1.13203	-1.38366	-0.989208	-0.943203	-1.89662	-1.82575	-1.17025	-2.33945	-2.64407	-2.10373	-2.1226	-3.18283	-1.12536	-2.30582	-1.87292	-2.4242	-2.67232	-2.85951	-1.97643	-2.35753	-1.0783	-1.42287	-2.04483	-2.04927	-1.23613	-0.278131	-0.309245	-1.048	-0.960681	-1.63971	-1.096	-1.2062	-1.08026	-1.06099	-1.23447	-2.08875	-1.51723	-0.387415	-1.54112	-1.49734	-1.18336
O54786	DNA fragmentation factor subunit alpha	Dffa	-0.0831487	0.00134527	-0.367107	0.362107	-0.178153	-0.0171895	0.101258	-0.071054	-1.22251	-1.10973	-0.00138309	-0.917899	-0.663625	-0.987136	-0.65218	-1.37097	0.151216	-0.380125	-2.05613	-1.1992	-1.81209	-1.33991	-1.45584	-1.1766	-0.71584	-0.511693	-0.90599	-0.390954	-0.911881	1.05176	0.894919	0.0420228	0.185139	0.0201308	-0.1843	0.00530676	-0.250602	0.0215237	-0.149851	-1.41851	0.00439924	-0.411183	-0.112117	-0.265307	-0.0921276
O54819	Tissue factor pathway inhibitor	Tfpi	-1.66848	-1.25933	-2.13092	-2.21568	-1.80779	-1.6508	-2.07066	-2.09151	-0.887515	-0.724699	-2.36446	-1.07765	-1.57057	-1.42829	-1.21437	-1.11996	-1.52723	-0.974219	-1.032	-0.615157	-1.23886	-0.812061	-1.21201	-0.856976	-0.821975	-1.32926	-1.05164	-1.99291	-2.19081	-1.95349	-1.9501	-1.50441	-1.89132	-1.78947	-1.82851	-1.77732	-2.31254	-1.95128	-0.93342	-1.5395	-1.78889	0.0951882	-3.15634	-2.4105	-2.1526
O54824	Pro-interleukin-16	Il16	0.0613435	0.309503	0.414818	0.588383	0.605001	0.630261	0.58081	0.363416	-0.296956	-0.636247	0.564496	-0.060514	-0.565514	-0.161738	-0.207051	-1.04173	0.560783	-0.774338	-1.10021	-0.501575	-0.483145	-1.24711	-0.934814	-0.956638	-0.761253	-0.399866	0.101785	0.345547	0.0224933	0.824608	0.448162	0.501129	0.766352	0.692802	0.645347	0.453747	0.364998	0.590845	0.439058	-0.358087	0.728004	-0.36621	0.465554	0.406918	0.520552
O54825	Bystin	Bysl	-1.73386	-1.52169	-0.981093	-1.83512	-1.71082	-1.66987	-1.5047	-1.42352	-2.26257	-2.2273	-1.64143	-1.83792	-1.70165	-1.75842	-1.87984	-1.91208	-1.63735	-2.12569	-2.36008	-1.9532	-1.74149	-2.06894	-2.04212	-1.82633	-1.93526	-1.9261	-1.84231	-1.2609	-1.09571	-2.76943	-2.45402	-2.71531	-2.43957	-2.24485	-2.28864	-1.42712	-1.1287	-1.28809	-2.28222	-1.72226	-2.02909	-2.56822	-1.59952	-0.934107	-1.02415
O54833	Casein kinase II subunit alpha'	Csnk2a2	0.482552	-0.177905	0.284244	0.49664	0.107757	0.492188	0.189869	0.231925	-0.277311	-0.0976952	-0.301632	0.0137573	-0.223929	-0.0653601	-0.0393941	-0.333429	-0.651587	0.533545	0.270758	0.142216	-0.568305	-0.529025	0.322572	0.746548	0.604267	0.354414	0.135246	-1.15474	-0.674319	0.705498	-0.0696012	0.676761	-0.152379	0.183079	-0.209674	0.386456	0.300714	0.710457	0.687556	-0.211751	-0.0463954	-0.26184	-0.654877	0.410566	0.469533
O54865	Guanylate cyclase soluble subunit beta-1	Gucy1b1	-0.862878	-2.47798	-1.39825	-2.21542	-1.53219	-2.30688	-1.26916	-1.66006	-1.24421	-1.53692	-1.06254	-0.857588	-0.196554	-0.158845	-0.764723	-0.547368	-1.17015	-1.17155	-1.05924	-1.34999	-0.319129	-0.928657	-0.207202	-0.556893	-2.31248	-2.61244	-1.84917	-0.358981	-1.16593	-3.10812	-3.21382	-2.02694	-2.3477	-2.21135	-2.38863	-1.55112	-1.33842	-1.83837	-2.68638	-0.684721	-1.91052	-2.25042	-0.655533	-0.698947	-1.2715
O54879	High mobility group protein B3	Hmgb3	0.257689	-0.014151	0.786333	0.443079	0.390125	0.328303	0.664672	0.572117	-0.458126	-0.36797	0.475637	0.534673	-0.974879	-0.242707	-0.191066	-0.215275	0.368518	-0.145458	0.168778	0.159199	-0.349508	-1.73717	-1.14889	0.754406	-0.276214	0.471368	-0.128826	0.536328	0.885892	0.824555	1.27008	0.0325924	-0.0465186	0.326487	0.838961	0.801299	0.839161	0.634775	0.774198	-0.289918	-0.0408674	-1.24313	0.241508	0.791283	0.674156
O54890	Integrin beta-3	Itgb3	0.694525	0.757958	0.389057	0.391165	0.266678	0.488281	0.509204	0.170636	0.904227	0.897523	0.000562343	0.689766	0.38045	0.784015	0.740254	0.297871	0.48615	0.96225	0.678863	0.672647	0.459728	-0.638848	0.399241	-0.05605	1.48304	1.17628	0.420942	0.584774	0.429444	-0.0683136	0.730062	0.82213	0.37361	0.5089	0.028814	0.671219	0.270831	0.323647	0.831382	0.535653	0.36668	0.710232	0.282437	-0.00918482	0.136321
O54901	OX-2 membrane glycoprotein	Cd200	-1.72991	-0.400122	-0.45938	-0.572119	-0.702722	-0.878205	-0.372427	-0.639845	-0.159406	-0.374817	-0.531364	-0.0438797	-0.751393	-0.55801	-0.701813	-0.582063	-0.489621	-0.278973	-0.551739	-0.393495	-0.196244	-1.07507	-0.556427	-1.64041	0.64451	-0.864306	-0.481343	-0.628104	-0.831822	-0.939027	-1.09963	-0.52396	-0.570704	-0.746399	-0.80551	-0.0980324	-0.361191	-0.210799	-0.542232	-0.761675	-0.422759	-1.30383	-0.55871	-0.767267	-0.676583
O54931	PALM2-AKAP2 fusion protein	Pakap	-1.27144	-0.804328	-1.40203	-1.18958	-0.746378	-0.547698	-1.37461	-1.34622	-1.45444	-1.62052	-0.825046	-1.50238	-2.00765	-1.54085	-1.26108	-1.80672	-0.856351	-1.30097	-1.39973	-1.62966	-1.64676	-1.78062	-1.80954	-1.80382	-0.856292	-1.14241	-1.04723	-1.11384	-0.880731	-0.708375	-0.986504	-0.829591	-0.297323	-0.259701	-0.416248	-0.998285	-1.34314	-0.867445	-0.894305	-1.94534	-0.263183	-1.48059	-1.6146	-1.57222	-1.534
O54941	SWI/SNF-related matrix-associated actin-dependent regulator of chromatin subfamily E member 1	Smarce1	-1.0898	-0.519361	-0.546954	-0.470475	-0.548148	-0.482747	-0.530874	-0.574964	-1.84405	-1.90187	-0.381785	-1.17114	-1.32838	-1.59377	-1.3163	-1.59536	-0.577679	-1.42135	-1.29463	-1.19665	-0.970242	-1.92849	-1.47898	-1.24988	-1.13989	-0.709427	-1.08983	-0.705821	-0.879062	-0.199135	0.0159132	-0.386138	-0.321949	-0.380249	-0.578103	-0.301604	-0.66732	-0.503179	-0.807681	-1.15093	-0.521758	-1.60621	-0.363704	-0.649401	-0.525399
O54946	DnaJ homolog subfamily B member 6	Dnajb6	-1.68294	-1.4693	-1.45095	-1.48705	-1.65134	-1.5746	-1.52726	-1.52237	-1.84563	-1.81259	-1.73689	-1.78913	-1.93198	-1.78996	-1.83586	-1.9447	-1.49305	-2.04236	-2.07326	-1.8143	-1.80048	-1.99955	-1.99851	-1.95127	-1.65773	-1.68115	-1.80415	-1.6647	-2.08615	-2.13001	-1.84191	-1.57303	-1.57653	-1.16483	-2.01264	-1.20898	-1.25994	-1.31842	-1.55822	-1.84103	-1.6676	-1.76834	-1.90303	-1.72847	-1.62141
O54950	5'-AMP-activated protein kinase subunit gamma-1	Prkag1	-0.279032	-0.859333	-0.588132	-0.954813	-0.990014	-1.05635	-0.835266	-0.775002	-1.13143	-1.07923	-1.07289	-1.15943	-0.75708	-1.60216	-1.25198	-1.44428	-0.9424	-1.38809	-1.30605	-1.39152	-1.35382	-1.43513	-1.36518	-0.989004	-0.630026	-0.94119	-1.25324	-0.917901	-0.932428	-1.2137	-0.847605	-0.925557	-1.81756	-1.00607	-0.448779	-0.435118	-0.568375	-0.692377	-1.29371	-1.9561	-0.774225	-1.89003	-0.323599	-0.843275	-0.689057
O54962	Barrier-to-autointegration factor	Banf1	-0.37117	-1.31373	-0.230799	-1.0063	-0.499553	-0.560309	-0.399974	-0.313572	-1.40305	-1.40825	-0.137126	-0.953926	-0.727759	-0.476576	-0.682187	-1.16971	-0.250303	-1.42702	-1.3022	-1.44074	-0.803866	-1.18266	-0.965878	-0.939708	-0.871222	-1.25466	-0.881614	-0.0215994	-0.060723	-0.0865208	-0.848066	-0.535974	-0.534835	-0.885523	-0.820529	-0.555406	-0.219279	-0.69122	-1.15337	-0.652786	-0.4809	-2.68739	0.107993	0.209454	-0.109304
O54984	ATPase GET3	Get3	-0.0891308	-0.596586	-0.134586	-0.779754	-0.164194	-0.252781	-0.209274	-0.123553	-0.980353	-0.84886	-0.0818721	-0.24238	-0.0595729	-0.0877009	-0.290282	-0.426455	-0.435103	-0.507517	-0.710976	-0.428049	-0.272414	-0.641725	-0.32574	-0.365016	-0.818466	-1.70076	-0.760076	0.07081	-0.0956644	-1.4385	-0.926351	-0.395319	-1.20097	-1.25668	-0.721996	-0.471432	0.0367974	-1.00046	-0.74614	-0.0783177	-0.491195	-1.53392	0.108631	0.0613756	-0.135426
O54988	STE20-like serine/threonine-protein kinase	Slk	-3.49785	-2.40062	-3.94865	-3.30547	-2.95556	-3.52559	-3.48004	-3.65591	-3.21633	-3.31683	-3.46059	-2.87968	-1.54178	-4.60388	-2.24683	-3.57454	-4.01405	-3.27212	-3.16337	-3.15081	-2.71531	-3.54478	-2.8395	-2.43232	-2.93072	-3.02644	-3.19275	-2.89918	-2.92222	-1.85131	-3.27877	-3.00846	-2.39317	-2.98075	-2.99408	-2.93691	-3.22236	-3.12078	-4.6696	-2.44589	-3.17317	-3.75322	-1.0991	-2.19257	-3.50523
O55013	Trafficking protein particle complex subunit 3	Trappc3	0.420401	0.332209	0.223436	0.183582	0.0528196	0.116042	0.245422	0.186965	-0.176362	-0.508001	0.191502	-0.34264	-0.159146	0.0719786	-0.144713	-0.331578	0.217305	-0.308986	-0.614391	-0.281236	-0.0424846	-0.695096	-0.235633	-0.212924	-0.021863	-0.117537	-0.11835	0.206323	-0.0497314	0.100402	0.784021	0.0412019	-0.238589	0.221337	-0.0806024	0.278771	0.416576	0.286727	0.0681483	-0.0275583	0.0564095	-0.608513	0.174913	0.118407	0.0751446
O55022	Membrane-associated progesterone receptor component 1	Pgrmc1	0.231567	-0.0245031	-0.0621182	-0.034729	0.0465412	0.217591	0.168716	-0.291714	0.00705388	0.126688	-0.0524863	0.0299874	0.243951	0.180744	0.0253712	-0.163025	0.21558	-0.0622672	-0.0832501	0.0334965	0.12034	0.151228	-0.129473	-0.0817578	-0.20129	-0.169499	0.0557992	0.267985	0.0817099	-0.304556	0.140069	-0.0613063	-0.15749	-0.124172	-0.00299478	0.0385997	-0.0203959	-0.0200466	0.167114	0.206093	0.185014	-0.187334	0.158023	0.0704294	-0.10569
O55023	Inositol monophosphatase 1	Impa1	0.689704	1.35894	0.533527	1.0278	0.866538	1.07944	0.794205	0.621234	0.0633933	0.391197	1.05869	-0.00268105	-0.434869	0.138325	0.246656	-0.409383	1.22344	-0.15104	0.25831	0.0470209	0.0549952	-0.330737	-0.464194	-0.031529	0.987409	1.51341	0.390735	0.436332	0.386952	1.45197	1.66414	0.952755	1.51215	1.61246	1.27599	1.13113	0.626153	1.05601	0.928373	0.0144802	1.39979	0.649422	0.537494	0.32248	0.730093
O55029	Coatomer subunit beta'	Copb2	-0.290169	-0.21636	0.379557	0.183162	0.0409049	0.0568201	0.266294	0.233489	-0.374427	-0.296498	0.107801	0.0141243	-0.156769	-0.104387	-0.0349209	-0.560616	0.061966	-0.670433	-0.46977	-0.323908	-0.337464	-0.693733	-0.557157	-0.524753	-0.443708	-0.226864	-0.117828	0.172369	0.393035	0.106441	-0.00350006	0.0731544	-0.848258	-0.194853	-0.16536	0.237927	0.485065	0.206212	-0.00933708	-0.242651	-0.0629836	-0.702177	0.222394	0.316867	0.247296
O55033	Cytoplasmic protein NCK2	Nck2	0.677857	-0.657264	0.186417	0.220111	-0.0847258	0.16082	0.215464	0.104393	0.333021	0.319856	0.190697	0.220788	0.315782	0.615382	0.399977	0.584599	0.173962	0.0974452	-0.0965741	0.738715	0.388975	0.257432	0.26644	-0.338058	-0.288996	-0.350112	0.00115341	0.523826	-0.0164633	0.068204	-0.152666	-0.0551396	-0.476128	-0.370287	-0.449699	0.262859	0.739723	0.316355	-0.0854003	0.569877	-0.157462	-0.408053	0.240652	0.397596	0.0493503
O55042	Alpha-synuclein	Snca	0.688513	0.418761	0.0920672	0.362214	0.567726	0.678495	0.511844	0.00581539	0.893837	0.993736	0.406671	0.633257	0.729505	1.00051	1.04388	0.733027	0.907196	0.639228	1.1936	0.461958	0.878316	0.564839	0.540392	0.609147	0.639676	1.24183	0.874953	0.046096	0.651469	0.938514	-0.020105	0.514163	1.0164	1.14126	1.14068	0.249902	-0.0477086	0.313237	0.894762	0.813811	1.30323	1.36611	0.168766	0.21425	0.348122
O55070	Deoxyribonuclease gamma	Dnase1l3	0.447366	-2.04053	-0.587696	-2.37607	-0.350389	-1.08322	-0.483016	-0.967521	0.228578	-0.155318	-0.645878	0.620228	0.74101	0.164401	0.381818	0.549244	-0.635497	0.339837	0.0345528	0.193808	0.580574	0.539417	0.619894	0.218963	-1.76772	-1.63736	-0.248905	-0.348696	-0.63557	-3.13072	-2.72237	-1.41663	-3.1409	-1.65042	-1.9492	-2.60853	-0.699578	-2.53952	-1.01631	0.838151	-0.746548	-1.34985	-0.458806	-0.384345	-0.581731
O55098	Serine/threonine-protein kinase 10	Stk10	-2.17743	-0.935424	-1.19938	-1.02423	-1.16147	-1.25677	-0.929414	-1.21667	-2.292	-1.35643	-0.916056	-1.7877	-2.24895	-2.35851	-1.57785	-2.0147	-1.01765	-2.80134	-1.95307	-2.55232	-1.97024	-1.83758	-2.12958	-2.05923	-1.78279	-0.571631	-2.20639	-1.53196	-1.66501	-1.21757	-1.01073	-1.31445	-0.70086	-0.654148	-1.03799	-1.35865	-1.56262	-1.04866	-1.12154	-2.2008	-0.852181	-0.68662	-1.44774	-1.22948	-1.19097
O55101	Synaptogyrin-2	Syngr2	1.18974	0.265328	0.00354161	0.61448	0.341808	0.432435	-0.00651982	-0.0149744	-0.00784861	0.0415328	0.192385	-0.0477064	-0.368535	-0.136358	0.0362939	-0.526651	0.251	-0.0851366	-0.108533	-0.113043	-0.297728	-0.494945	-0.658941	-0.32374	0.353832	0.53926	0.253321	0.145925	-0.16567	2.40999	2.0695	0.548705	0.711758	1.01084	0.650935	1.13796	0.0439274	0.476333	0.443582	-0.314602	0.557827	-0.0344281	-0.320396	-0.347554	-0.056539
O55102	Biogenesis of lysosome-related organelles complex 1 subunit 1	Bloc1s1	-0.278613	-1.20276	0.95464	0.349174	-0.436096	-0.526327	-0.249338	2.76576	-2.04336	-1.89257	-0.119986	-0.360533	-0.838702	-1.07815	-1.46212	4.40024	0.140057	-1.82406	-2.09255	-0.760491	-1.45082	-2.14695	-1.57887	-1.78495	-0.781732	-0.80155	-1.50015	0.441056	-1.23577	-0.801746	-0.713172	-0.571429	-0.902035	-0.403044	-0.528916	-0.0747181	0.979533	1.42129	-0.45202	-1.45847	-0.436367	1.57534	2.36724	0.679402	0.780549
O55106	Striatin	Strn	0.165918	-0.919863	-0.341931	-0.571873	-0.40834	-0.188621	-0.323516	-0.171442	-0.944691	-0.991963	-0.268667	-1.12249	-0.916293	-0.569314	-0.909284	-0.905776	-0.218935	-0.865826	-1.0762	-0.940442	-1.05141	-0.938558	-0.942095	-0.683672	-0.47297	-0.929376	-0.896668	-0.33739	-0.441834	-1.50427	-0.637858	-0.639036	-0.828632	-0.698955	0.0430695	-0.624938	-0.260374	-0.59106	-0.485002	-0.16964	-0.377589	-1.05808	-0.160581	-0.10687	-0.327287
O55125	Protein NipSnap homolog 1	Nipsnap1	5.19719	6.74067	4.75091	5.54088	5.67272	5.82935	4.8204	4.94641	5.17844	5.33214	4.68079	3.90064	3.58171	4.34215	5.18002	4.28368	5.70618	4.98079	4.72924	4.26865	4.68067	3.91968	4.23041	4.09719	5.78916	6.39527	5.00269	4.23868	5.15962	6.97137	6.97725	5.7592	6.75776	6.54777	6.28304	5.38041	4.5992	5.30478	6.19959	4.3284	6.01826	6.07228	4.07148	4.12559	4.70729
O55126	Protein NipSnap homolog 2	Nipsnap2	-0.0591197	-1.33676	-0.617752	-1.14103	-1.20291	-1.13615	-1.19027	-1.1375	-0.77777	-1.34982	-0.950012	-0.559105	-0.780898	-0.854321	-0.914876	-1.15418	-1.52105	-1.07056	-0.953067	-0.9579	-0.933798	-1.28278	-1.41429	-1.18372	-1.69792	-1.5337	-1.00762	-0.724524	-1.2018	-0.861159	-1.20121	-1.50599	-1.57744	-1.39177	-1.4069	-0.961158	-0.42799	-1.04279	-1.29234	-0.936513	-1.54741	-2.42977	-0.916267	-0.87665	-1.24985
O55127	Cytochrome P450 26A1	Cyp26a1	-0.374032	1.94166	0.956554	1.69505	0.56332	0.645304	0.751217	1.07143	-0.00381613	0.624359	-0.112924	-0.142109	-0.219339	0.215171	-0.0689568	-0.373269	0.473689	-0.357178	-0.110423	-0.274634	-0.63339	-0.530433	-0.695008	-0.991764	0.59986	1.63758	0.105746	-0.161924	-0.0338323	1.13939	1.77753	1.13164	1.20811	1.48285	0.971237	1.3272	0.578828	1.62546	1.40501	-0.261343	0.736055	1.51716	-0.00552777	0.530265	0.138671
O55128	Histone deacetylase complex subunit SAP18	Sap18	-2.98142	-1.15589	-1.36214	-1.7482	-1.83057	-0.901663	-1.66474	-2.20986	-1.95561	-1.31964	-2.07662	-2.24458	-1.53345	-2.46369	-1.65831	-1.79921	-1.14323	-2.0587	-1.5316	-1.69269	-2.07528	-1.37971	-1.73673	-2.11476	-2.00719	-0.849814	-1.49802	-2.80912	-2.19871	-3.09309	-2.77029	-1.51788	-1.55422	-1.54869	-1.67565	-1.72602	-2.50296	-1.44919	-1.22595	-1.9973	-1.3909	-0.170853	-1.55605	-2.155	-1.78051
O55131	Septin-7	Septin7	-0.678354	-0.199334	-0.0601351	-0.0491217	-0.402852	-0.315172	-0.04287	-0.17061	-0.771982	-0.620932	-0.0738424	-0.61811	-0.878251	-1.08928	-0.556822	-1.0599	-0.160993	-0.735764	-0.946178	-0.90231	-0.941082	-0.676235	-0.813004	-0.620426	-0.831461	-0.134889	-0.631913	-0.410743	-0.458927	-0.866341	-0.151132	-0.600236	0.020857	-0.0939542	-0.485704	-0.407509	-0.232055	-0.0478722	-0.475811	-1.164	-0.328419	-0.423581	-0.411526	-0.130331	-0.0956073
O55135	Eukaryotic translation initiation factor 6	Eif6	0.999306	0.871171	0.826976	0.902337	0.978046	1.04652	1.03486	0.994346	0.303645	-0.0570378	1.25208	0.681281	0.118502	0.564646	0.306053	-0.254855	0.851846	0.170544	0.0964974	0.329526	0.324357	-0.450241	-0.248446	0.520031	0.451729	0.695624	0.422537	1.07025	1.15697	1.22981	0.261097	1.11359	0.416374	0.655826	0.979757	1.07261	1.0906	0.965851	0.797127	0.112894	0.972488	-0.000377803	1.06785	0.986516	1.03888
O55142	Large ribosomal subunit protein eL33	Rpl35a	-1.4458	-0.22979	-0.176203	-0.206508	-0.776034	-0.589279	-0.338047	-0.176164	-2.20074	-1.52838	-0.417861	-2.22898	-2.38818	-1.82733	-1.28044	-2.0572	-0.435788	-2.10328	-1.63769	-2.0513	-2.34631	-2.04956	-2.30249	-0.995035	-1.36712	-0.508467	-1.76354	-1.21013	-0.77364	-0.554894	-1.0272	-0.735259	-0.857728	-0.324212	-0.599538	-0.350077	-0.539706	-0.236103	-0.630101	-2.32879	-0.556911	-0.674573	-0.625667	-0.339298	-0.279496
O55143	Sarcoplasmic/endoplasmic reticulum calcium ATPase 2	Atp2a2	-1.35907	-1.41769	-0.844286	-1.29705	-1.2113	-1.11191	-0.930305	-0.862403	-1.37743	-1.38621	-1.14373	-0.685266	-1.17312	-1.38399	-1.36999	-1.36337	-1.39315	-1.39093	-1.63397	-0.895525	-1.36692	-1.69247	-0.949206	-1.03721	-1.38145	-1.39061	-1.38769	-0.614489	-0.729368	-1.7873	-1.61708	-1.15404	-1.95133	-1.57008	-1.60183	-1.07287	-0.674473	-1.07506	-1.13289	-1.15984	-1.39739	-1.90823	-0.687063	-0.693422	-0.795913
O55201	Transcription elongation factor SPT5	Supt5h	-1.4894	-1.07283	-1.2028	-1.03065	-0.970485	-0.957664	-0.987027	-0.957144	-1.79888	-1.62257	-0.871156	-2.0328	-1.81659	-1.53879	-1.12828	-0.856923	-0.968282	-1.79262	-1.52833	-1.98161	-1.68865	-1.59463	-1.36858	-1.61444	-1.53062	-1.23559	-1.50773	-1.0524	-1.33447	-0.946256	-1.414	-1.09924	-0.891519	-1.15818	-0.959742	-1.27583	-1.12592	-1.13564	-1.21985	-1.60413	-0.931381	-0.743012	-1.08998	-0.972292	-0.86157
O55222	Integrin-linked protein kinase	Ilk	0.147352	0.0327461	0.379484	0.0487293	0.112736	0.140563	0.397099	0.233927	-0.128264	-6.44857e-05	0.121666	0.207933	0.120845	0.152471	0.225467	-0.0217901	0.25234	-0.0719553	-0.0158046	-0.169653	0.0787053	-0.220964	0.0146505	0.109401	0.253046	0.423652	-0.130649	0.45723	-0.0350106	0.455009	0.243479	0.0659217	-0.0714341	-0.311494	-0.272229	0.0346918	0.234146	0.246375	0.135611	0.0333878	0.0861865	0.279558	0.462733	0.343033	0.190402
O55229	Choline/ethanolamine kinase	Chkb	1.77945	1.17569	-0.210715	1.43734	1.84736	1.54101	1.37134	0.728507	2.54154	0.895357	1.45884	2.03273	1.31408	1.70278	2.30666	1.22915	1.44871	2.29357	2.40517	2.70445	1.91902	2.36718	0.961973	2.13914	1.68621	1.55901	1.79913	1.59822	1.42403	0.139942	0.786053	1.92912	1.12155	1.10968	0.992533	1.63529	0.672209	1.30423	2.46731	2.06598	2.20393	2.14535	0.451147	-0.00973827	0.576414
O55234	Proteasome subunit beta type-5	Psmb5	0.341318	-0.115173	-0.562943	-0.734553	-1.56014	-0.727611	-0.367716	-0.421493	0.365867	-0.0879196	-1.05284	-0.877384	-0.565461	-0.208084	-0.350024	-0.862248	-0.223914	-0.117126	-0.159055	-0.202983	-0.54356	-1.58895	-0.60241	0.081949	-0.226827	-0.199271	-0.418816	-1.09415	-0.395718	-0.879766	0.358914	-0.489834	-0.537549	-0.73882	-0.425914	-0.408058	-0.0597451	-0.345644	-0.295942	-0.166384	-1.0218	-0.0417701	-0.856554	-0.446896	-0.679736
O55236	mRNA-capping enzyme	Rngtt	-3.548	-3.97768	-2.72939	-4.03598	-3.58903	-4.2918	-2.7021	-3.43698	-3.88691	-4.09191	-2.94451	-3.32771	-3.1101	-2.96404	-3.357	-3.09632	-3.66559	-3.76032	-3.5569	-3.45055	-3.01025	-3.10532	-3.28227	-3.21215	-3.89368	-4.6679	-3.71385	-3.28204	-3.1852	-4.76569	-4.80374	-3.53927	-4.45264	-4.26641	-3.83065	-4.24735	-3.14651	-3.89062	-4.10474	-3.37353	-3.53652	-4.73759	-2.77816	-2.47257	-3.3721
O70131	Ninjurin-1	Ninj1	-3.3528	-5.26566	-3.76193	-5.05751	-3.64292	-4.18847	-3.62585	-3.09812	-2.73431	-3.30648	-2.87006	-2.07262	-1.63354	-1.04577	-1.31301	-1.49308	-3.94522	-2.34029	-2.69204	-2.68134	-0.943816	-1.00422	-1.33037	-2.19932	-4.95065	-5.97708	-3.65125	-1.73812	-2.57304	-5.49267	-5.91621	-3.80726	-5.12575	-5.06038	-4.0298	-4.73726	-3.52538	-5.09083	-4.10033	-1.15564	-3.8068	-4.19199	-1.56048	-2.90124	-1.9911
O70133	ATP-dependent RNA helicase A	Dhx9	-1.33042	-0.730104	-0.246933	-0.522986	-0.662262	-0.691186	-0.387121	-0.246375	-1.71564	-1.54611	-0.473163	-1.02328	-1.36367	-1.32263	-1.22138	-2.06694	-0.62908	-1.98649	-1.74035	-1.48873	-1.6285	-1.63223	-1.93764	-1.2263	-1.34509	-1.04237	-1.3677	-0.691793	-0.955274	-1.21863	-0.818225	-0.804677	-0.990835	-0.765933	-0.831679	-0.680484	-0.504659	-0.474246	-0.892377	-1.51467	-0.69753	-1.59701	-0.340355	-0.298204	-0.308407
O70138	Neutrophil collagenase	Mmp8	-1.37046	-1.23933	-0.537674	-1.02842	-1.26612	-1.27673	-1.19497	-1.15568	-1.31318	-1.33041	-1.27501	-1.18526	-1.20089	-1.22955	-1.29595	-1.1228	-1.32012	-1.26567	-1.22877	-1.25273	-1.20874	-1.15917	-1.19706	-0.889485	-1.37174	-1.38323	-1.24705	-1.25656	-2.76328	-3.28629	-0.562966	-1.278	-1.11594	-1.34782	-1.51628	-1.09395	-1.09505	-1.08493	-1.36513	-1.15348	-1.32247	-2.80126	-2.00668	-1.15245	-1.25662
O70139	cAMP-dependent protein kinase inhibitor gamma	Pkig	-1.80925	-0.439041	-2.26356	-0.869506	-0.53081	-0.555629	-1.44657	-1.52636	-1.934	-1.55601	-1.0536	-1.96314	-2.153	-2.03493	-1.66383	-2.30826	-1.00909	-1.95387	-1.67786	-1.97233	-2.13116	-2.20593	-2.25182	-1.79499	-2.05272	-0.41254	-1.62075	-1.37712	-0.953488	0.651027	0.115918	-0.575404	-0.125049	-0.437519	-0.0981401	-1.0778	-1.74541	-1.18263	-0.660757	-2.06876	-0.304243	-1.92228	-2.29094	-1.8249	-1.51302
O70145	Neutrophil cytosol factor 2	Ncf2	-0.334207	-0.501239	0.423655	0.0407751	0.0481076	-0.194614	0.0803209	0.162927	-1.05039	-1.15746	-0.167924	-0.613807	-1.39326	-0.807712	-0.542972	-1.46911	-0.0563813	-1.282	-0.254753	-0.842702	-0.810691	-0.520203	-1.05523	-0.395173	-0.819699	-1.22314	-0.407219	0.0206117	0.181439	-0.105641	-0.279791	-0.5828	-0.642494	-0.340132	-0.456181	0.0489083	0.719367	0.126718	-0.47715	-0.817603	-0.304117	-1.42393	0.236498	0.395344	0.00114716
O70152	Dolichol-phosphate mannosyltransferase subunit 1	Dpm1	0.177659	-0.250736	0.611515	0.221803	0.041563	-0.0347976	0.412082	0.213799	-0.610306	0.380801	0.409348	0.260572	-3.05509e-05	-0.024013	-0.06606	-0.472167	0.13438	-0.404508	-0.784764	0.131849	-0.264919	-0.247132	-0.430427	-0.669786	-0.157305	-0.348038	0.254865	0.535368	0.057145	-0.336264	-0.165101	-0.30791	-0.256513	-0.120332	-0.0863839	0.337476	0.723221	0.430554	-0.231691	-0.183372	-0.145549	-0.650368	0.807136	0.777023	0.500982
O70165	Ficolin-1	Fcn1	-0.848751	-2.68779	-1.60413	-1.51559	-1.68982	-1.9686	-1.48116	-1.61626	-1.05074	-1.13427	-1.74008	-0.650455	-0.870748	-1.00427	-0.978783	-0.801192	-1.66671	-0.601386	-1.64771	-0.923511	-1.27959	-0.293335	-0.419833	-1.48199	-1.50872	-1.81893	-1.13955	-1.28651	-2.05889	-1.2958	-1.07201	-1.46062	-1.39053	-1.67538	-1.75703	-0.94184	-1.41787	-1.51529	-1.66759	-0.833414	-2.05603	-2.1887	-1.32001	-1.37966	-1.56211
O70172	Phosphatidylinositol 5-phosphate 4-kinase type-2 alpha	Pip4k2a	-0.754729	0.227846	0.28668	-0.0733658	0.093898	0.132123	0.299361	0.178207	-0.466229	-0.00995913	0.0244336	-0.386116	-0.401907	-0.568035	-0.262278	-0.637945	-0.0153517	-0.389052	-0.326191	-0.301381	-0.644868	-0.250955	-0.47638	-0.441934	-0.909941	-0.589841	-0.192507	-0.199275	-0.42881	-0.359676	0.035629	-0.0846974	-0.00340985	0.151941	-0.359756	0.178514	-0.0971065	0.0760653	-0.158378	-0.479238	0.119863	-0.295117	0.166332	0.0844138	0.155184
O70194	Eukaryotic translation initiation factor 3 subunit D	Eif3d	-0.717728	-1.04412	-0.45312	-0.957136	-0.928896	-1.14204	-0.595302	-0.590963	-1.75404	-1.42341	-0.60607	-1.00035	-1.23347	-1.24166	-0.982439	-1.33656	-0.96733	-1.51944	-1.4963	-1.30164	-1.34518	-1.97646	-1.42343	-0.829972	-1.0919	-1.24464	-1.31759	-0.326358	-0.64023	-0.215463	0.0399165	-1.22684	-1.08961	-1.32432	-1.25934	-0.701136	-0.37075	-0.827278	-1.13186	-1.06497	-1.07168	-1.83169	-0.536518	-0.384526	-0.533248
O70200	Allograft inflammatory factor 1	Aif1	-0.0505416	-0.38703	-0.704946	-0.451323	-1.0304	-0.476452	-0.999185	-0.786218	-1.09732	-0.664092	-1.04822	-0.784299	-0.835349	-0.975915	-0.810203	-1.15333	-0.8766	-1.0053	-0.667636	-1.22422	-0.74167	-1.27539	-1.62056	-1.76118	0.313934	-0.647506	-0.576816	-0.322	0.175787	-0.597126	-0.222441	-0.70767	-0.426924	-0.0351673	-0.269909	-0.260345	-0.986453	-0.710767	-0.503592	-0.984647	-0.298231	-0.519317	-0.734846	-1.02396	-1.38329
O70209	PDZ and LIM domain protein 3	Pdlim3	-0.24886	-1.81028	-0.727268	-1.38916	-1.03456	-0.941765	-0.511082	-1.16624	-0.115454	-0.364653	-0.6732	0.139976	0.272382	-0.343026	-0.56039	0.330978	-0.818846	0.176505	-0.22172	-0.177225	0.182686	0.505419	0.0876024	0.22286	-1.61611	-3.71757	-0.554741	-0.236403	-2.14156	-3.46182	-2.44378	-2.08697	-2.34606	-1.74975	-1.67192	-1.3906	-0.578263	-1.26211	-2.1206	-0.102496	-2.03406	-0.999377	-0.426149	-0.651458	-0.413262
O70250	Phosphoglycerate mutase 2	Pgam2	-1.24637	-1.48435	-0.824558	-1.20113	-1.06086	-1.10697	-0.94737	-0.89107	-1.8097	-1.98998	-0.903278	-1.24558	-1.21856	-1.2427	-1.29359	-1.48908	-1.16007	-1.76142	-1.61585	-1.91659	-1.3646	-1.53611	-1.60105	-1.12915	-1.55449	-1.67466	-1.77931	-0.658072	0.218806	-3.7431	-1.93142	-1.30506	-1.79469	-1.44632	-1.57956	-1.13743	-0.720799	-1.15476	-1.36097	-1.0645	-1.30484	-2.0595	-0.722725	-0.636356	-0.818851
O70251	Elongation factor 1-beta	Eef1b	-0.560381	0.473408	0.343963	0.375356	0.182756	0.158036	0.273624	0.199611	-0.530729	-0.117303	0.536276	-0.804912	-0.774261	-0.658885	-0.0752793	-0.43268	0.121202	-0.742914	0.0906859	-0.727683	-0.524949	-0.311218	-0.396911	0.191714	-0.0470326	0.678766	-0.0977708	-0.430936	0.424584	-0.225734	-0.421005	-0.0279456	0.471998	0.42079	0.663255	-0.216583	0.140205	0.08914	0.121362	-0.636417	0.292875	-0.29684	-0.0651498	0.0543668	0.382252
O70252	Heme oxygenase 2	Hmox2	-0.912611	-1.13812	-0.884174	-1.00843	-0.982121	-1.06015	-1.07835	-0.90115	-1.96219	-1.76968	-1.09828	-1.23124	-1.00968	-1.11443	-1.12983	-1.5522	-0.834176	-1.41542	-1.35744	-1.20375	-1.20062	-1.49038	-1.52126	-1.44633	-1.54652	-1.23437	-1.17155	-0.797169	-0.536809	-1.71184	-0.43354	-0.968486	-1.17589	-1.38065	-1.34844	-1.06519	-0.795877	-1.11069	-1.30641	-1.23464	-1.04888	-2.37945	-0.86081	-0.571248	-0.735765
O70258	Epsilon-sarcoglycan	Sgce	-5.46873	-5.32092	-6.05883	-6.57513	-5.25327	-5.53198	-5.42925	-5.11565	-4.95831	-5.68409	-5.52623	-4.96346	-2.6904	-4.70552	-3.75262	-2.71425	-6.57995	-4.82824	-5.19953	-5.28065	-4.36384	-2.07066	-2.09799	-3.35825	-4.97971	-6.26857	-4.97187	-4.67131	-5.60496	-6.13073	-5.8901	-5.52562	-4.36498	-5.11306	-5.14305	-6.04094	-5.87846	-6.03196	-5.45801	-3.21296	-5.44423	-4.076	-3.69273	-3.76906	-6.48805
O70293	G protein-coupled receptor kinase 6	Grk6	-2.3804	-2.64579	-0.892931	-1.71735	-2.07245	-1.37741	-1.07428	-1.14433	-2.29542	-2.2732	-1.27091	-1.94073	-1.67869	-1.67558	-1.89507	-1.96815	-1.61783	-2.28082	-2.18149	-1.97921	-1.75394	-2.04797	-1.94559	-1.91757	-2.12158	-2.33328	-1.82012	-1.06144	-1.8287	-2.38945	-2.85633	-2.03525	-2.31438	-1.49756	-1.91572	-1.51951	-1.04299	-1.69382	-2.07937	-1.72926	-2.19949	-2.6373	-1.05216	-0.888673	-0.669065
O70309	Integrin beta-5	Itgb5	-3.75143	-5.19384	-3.14785	-4.99478	-3.11876	-3.21003	-3.65481	-3.07741	-3.34906	-3.93023	-3.16242	-3.23283	-2.62345	-2.51498	-3.09251	-2.54897	-3.27183	-2.9406	-3.30069	-3.91125	-2.5429	-1.66996	-2.38255	-2.73927	-4.98528	-5.95283	-4.00165	-2.52809	-2.56908	-5.57309	-5.85957	-3.81655	-5.64708	-5.12679	-4.66201	-5.3556	-3.5573	-5.20438	-3.67077	-2.55544	-3.7901	-4.62967	-2.55229	-3.07134	-3.50376
O70310	Glycylpeptide N-tetradecanoyltransferase 1	Nmt1	-1.20754	-1.01501	-0.788464	-1.0468	-1.11568	-0.880408	-0.858144	-1.0948	-1.79303	-1.52466	-0.982469	-1.37405	-1.74877	-1.70496	-1.30787	-1.71757	-0.896461	-1.82732	-1.54384	-1.71181	-1.78035	-1.91836	-1.96692	-1.21148	-1.09393	-1.31598	-1.46603	-1.18123	-0.941744	-2.07522	-1.47995	-1.30932	-1.26049	-0.901386	-1.16472	-1.16537	-0.88623	-0.996705	-1.25901	-1.74788	-1.11631	-1.18601	-1.02651	-0.947504	-0.931096
O70318	Band 4.1-like protein 2	Epb41l2	-0.690102	-0.730607	-0.699052	-0.777966	-0.828053	-0.682751	-0.955738	-0.917203	-1.36312	-0.958042	-0.8125	-0.953091	-1.16833	-1.17822	-1.23983	-1.4537	-0.80845	-1.16934	-1.22095	-1.24301	-1.02377	-1.06258	-0.925454	-1.08791	-1.27005	-0.570737	-1.07225	-1.08066	-1.22462	-1.1697	-0.476419	-1.01599	-0.445471	-0.350859	-0.623171	-1.0274	-0.849224	-1.04234	-0.948625	-1.51172	-0.608561	-1.40233	-0.957781	-0.782481	-1.09075
O70325	Phospholipid hydroperoxide glutathione peroxidase GPX4	Gpx4	0.109682	-0.37872	0.572645	-0.274392	-0.242998	-0.334825	0.06955	0.0277934	0.130131	-0.74929	0.0599956	0.0815315	0.299663	0.305598	0.0623941	-0.196686	0.0620874	-0.939367	-0.0108343	-0.211544	0.0112652	-0.919986	-0.0955207	-0.0549795	-0.158358	-0.132816	-0.0222004	0.552698	0.37534	-0.628741	-0.133259	-0.167513	-0.621611	-0.181615	-0.115647	0.442933	0.606406	-0.0455593	-0.37364	-0.0837598	-0.0415095	-0.811105	0.26611	0.349942	0.192309
O70362	Phosphatidylinositol-glycan-specific phospholipase D	Gpld1	-0.0658284	-0.589662	-1.08448	-0.548868	-0.827451	-0.808481	-0.915204	-0.909101	0.573295	0.413118	-1.26011	0.39487	0.43768	0.0793231	-0.156416	0.655476	-1.13736	0.706042	-0.0326532	0.837505	0.287112	0.876109	0.908357	0.383694	-0.147798	-0.764702	0.123569	-0.709414	-0.562088	-0.563467	-0.181288	-0.421982	-0.860342	-0.848938	-1.53379	-0.253006	-0.725208	-0.545163	-0.160475	0.601692	-0.632517	-0.0927875	-1.05685	-1.19355	-0.828914
O70370	Cathepsin S	Ctss	1.16805	0.995129	1.00654	0.798004	0.940929	0.665716	0.958524	1.01604	0.294562	0.343807	1.31348	0.767047	1.06246	1.22321	1.26123	1.33196	1.1639	0.877285	0.801103	0.444224	1.59192	1.22955	0.741165	0.796806	1.19649	0.045836	0.956678	1.41631	1.56141	-0.0112167	0.158029	1.35816	0.510846	0.662775	1.68702	0.714279	1.27072	0.868463	0.212811	1.14233	0.800553	-0.107373	1.31376	1.43353	1.22552
O70378	ER membrane protein complex subunit 8	Emc8	-0.700438	-0.0808081	-0.184976	-0.326442	-0.408912	-0.37672	-0.542437	-0.782809	-0.484426	0.289832	-0.479239	-1.09358	-0.142097	-0.0352039	-0.687427	-0.40972	-0.746895	-0.590335	-0.946966	-0.670789	-0.320553	-0.325261	-0.613805	-0.542224	-0.383077	0.15532	-0.662784	-0.625135	-0.271405	-0.986641	-1.33912	0.517224	-0.611009	-0.357272	-0.550178	-0.337063	0.0961782	-1.3239	-0.374495	-0.358023	0.160372	-0.439812	-0.862556	-0.545562	-0.457343
O70400	PDZ and LIM domain protein 1	Pdlim1	0.548206	0.38398	0.321187	0.659869	0.689026	0.720123	0.473771	0.377621	0.324892	0.0625333	0.735198	0.461649	-0.313036	0.214164	0.538989	0.0572943	0.689452	0.179489	0.237296	-0.019673	0.245037	-0.119241	0.0717154	0.156051	0.255224	0.587361	0.591388	0.842026	0.485752	0.284354	0.365409	0.647587	0.826656	0.86786	0.847225	0.717793	0.515471	0.602891	0.451066	0.0874413	0.978662	-0.393545	0.552497	0.337477	0.420607
O70404	Vesicle-associated membrane protein 8	Vamp8	0.0473331	1.16825	0.522529	0.970423	0.357913	0.632869	0.202587	0.274768	0.0416339	0.378948	0.203097	-0.284556	-0.677324	-0.483619	0.0105551	-0.603001	0.382306	-0.0404219	0.26554	-0.277738	-0.499644	-0.632648	-0.602309	-0.269298	0.829274	1.2337	0.127868	-0.0927938	0.329221	1.3081	1.43589	0.84337	1.18482	1.08616	0.787276	0.481029	0.289784	0.621559	0.505781	-0.341829	0.814572	0.55833	-0.126045	-0.167357	0.196597
O70423	Amine oxidase [copper-containing] 3	Aoc3	-1.9826	-3.39117	-2.009	-2.10984	-2.86207	-1.68443	-1.78477	-2.15036	-1.85673	-1.73364	-1.95981	-1.43513	-1.43395	-1.90801	-1.68778	-1.8724	-1.73524	-2.15798	-2.31196	-1.98918	-2.31356	-3.39348	-2.09304	-2.9501	-3.44897	-2.85976	-2.15354	-1.64411	-2.3049	-3.02773	-2.94965	-2.84512	-3.15129	-2.62312	-3.26596	-2.36892	-1.81078	-2.37216	-2.0676	-1.51143	-2.45357	-2.95788	-1.03312	-1.27647	-2.10573
O70433	Four and a half LIM domains protein 2	Fhl2	-1.70838	-0.58908	-1.54054	-1.7316	-1.64808	-0.847784	-1.20834	-1.47948	-0.254742	-0.733136	-1.6442	-0.501295	-0.908231	-1.19506	-1.16576	-0.997777	-0.86874	-0.023158	-0.0859313	0.197816	-0.849207	0.558748	0.257862	0.259403	-0.322851	-0.156157	-0.468775	-1.32576	-1.41235	-2.08327	-0.769661	-1.27891	-1.24882	-1.40381	-1.12942	-0.497733	-1.47751	-0.797732	-0.19363	-1.6963	-1.16027	0.30812	-1.70335	-1.83781	-0.91412
O70435	Proteasome subunit alpha type-3	Psma3	0.459523	0.696186	0.816645	0.856678	0.938373	0.950979	1.07298	1.03816	0.267112	0.388862	1.10259	0.525014	0.521911	0.65869	0.822264	0.438715	0.992783	-0.000100009	0.182351	0.281756	0.625703	0.101066	0.353858	0.455509	0.162989	0.726437	0.148157	0.977458	0.7759	0.819914	0.52159	0.804803	0.807569	0.945045	0.958033	0.562286	0.841413	0.908784	0.873928	0.758802	0.901878	0.515723	0.990076	0.919705	1.09262
O70439	Syntaxin-7	Stx7	-0.588342	0.22619	-0.55836	-0.0345537	-0.4066	-0.077388	-0.454669	-0.319002	-0.590319	-0.415748	-0.464469	-0.672224	-1.30639	-1.24625	-0.956299	-1.5872	-0.270999	-1.04662	-1.02683	-0.543571	-0.812538	-1.45571	-1.55036	-1.66718	-0.614901	0.147605	-0.801993	-0.262177	-0.261611	0.1985	0.631426	-0.189859	0.373817	0.372721	0.279705	-0.0319656	-0.221869	-0.378789	-0.305973	-0.927148	-0.020574	-0.875287	-0.479376	-0.780781	-0.493751
O70456	14-3-3 protein sigma	Sfn	-2.4302	-1.0875	-1.23878	-0.816758	-1.42596	-1.15066	-0.912412	-1.0505	-2.01343	-1.78653	-1.19008	-2.04048	-2.17688	-1.05045	-1.5702	-2.80238	-0.880945	-2.57363	-1.96286	0.684556	-2.23864	-2.10024	-2.41902	-2.41965	-1.80789	-1.00642	-1.17224	-1.96324	-1.24183	-1.72094	-1.6533	-1.17203	-0.877133	-1.15729	-0.966731	-1.20404	-1.47352	-1.02061	-1.00971	-2.50038	-0.940003	-0.626817	-1.82562	-1.72995	-1.22258
O70469	Docking protein 2	Dok2	-1.01473	-0.793901	-0.650218	-0.675018	-0.779118	-0.780957	-0.631215	-0.673775	-1.09521	-1.07784	-0.608102	-0.810424	-0.874206	-0.878159	-0.852695	-1.14156	-0.720528	-1.19213	-1.1436	-1.00357	-0.892042	-1.23963	-1.06798	-0.941034	-0.779219	-0.95097	-1.00062	-0.599467	-0.645752	-1.67378	-1.31077	-0.817323	-1.05042	-0.92435	-0.957399	-0.66014	-0.589664	-0.708638	-0.851806	-0.892767	-0.856755	-0.945892	-0.616479	-0.622029	-0.635155
O70492	Sorting nexin-3	Snx3	1.22465	1.19495	1.35369	1.22511	1.02342	1.03461	1.2839	1.28645	0.91744	0.993824	0.989748	1.12463	0.602692	0.521509	1.11456	0.743431	1.29718	1.06052	1.14726	0.854384	0.934847	0.990227	0.63733	1.25488	1.50212	1.13734	0.907318	1.12845	1.29254	1.25077	1.50813	1.3725	1.36116	1.17159	1.27334	1.3682	1.37729	1.16563	1.27307	0.801249	1.00013	1.13097	1.14141	1.1717	1.13102
O70493	Sorting nexin-12	Snx12	0.444225	0.383079	0.626135	0.157294	0.440637	0.408044	0.527276	0.359662	0.253587	0.329087	0.649778	-0.0911291	-0.0178366	0.184247	0.280181	0.219339	0.596418	0.0699154	0.292834	-0.180192	0.169798	-0.113032	0.196449	-0.0801379	0.353817	0.351523	0.113313	0.249949	0.726535	0.00779496	0.158135	0.775129	0.962424	0.446265	0.679859	0.573228	0.257896	0.386408	0.362784	-0.0044606	0.428373	-0.280529	0.459743	0.329413	0.438355
O70503	Very-long-chain 3-oxoacyl-CoA reductase	Hsd17b12	-0.395688	-0.566999	-0.36571	-0.307078	-0.568366	-0.34665	-0.366581	-0.216021	-1.34317	-1.19305	-0.401115	-1.00896	-0.519271	-0.743295	-0.751847	-1.48619	-1.41827	-1.41065	-1.00161	-1.41303	-0.768783	-1.24558	-1.31713	-1.04337	-0.704388	-0.309382	-1.07892	-0.340708	-0.506779	-1.04394	-0.124643	-0.887776	-1.1453	-0.682328	-0.562413	-0.227817	-0.405613	-0.127328	-1.31283	-0.700014	-0.367853	-1.92853	0.329724	0.0958969	-0.0446655
O70551	SRSF protein kinase 1	Srpk1	-4.44946	-5.30324	-4.05212	-5.12737	-3.96431	-4.40613	-4.04244	-3.92603	-4.23851	-4.61248	-3.89681	-3.97711	-3.09165	-3.71625	-3.68795	-3.35103	-4.96332	-4.00423	-4.06142	-4.01095	-3.65045	-3.10718	-3.41122	-3.44725	-5.46278	-5.59453	-4.66035	-3.59418	-3.31684	-5.4786	-5.83877	-3.96141	-5.26065	-5.50198	-5.18711	-5.25278	-3.93247	-5.50626	-4.299	-3.61455	-4.49152	-4.98894	-2.73321	-3.33554	-3.51682
O70566	Protein diaphanous homolog 2	Diaph2	-1.12561	-2.81891	-2.14803	-2.60037	-1.73554	-2.07417	-1.92395	-1.66212	-1.52464	-1.68779	-1.80547	-1.74912	-1.57007	-1.12767	-1.41712	-1.4777	-1.95914	-1.28189	-1.51895	-1.88941	-1.23521	-1.4782	-1.39559	-1.94689	-0.514989	-0.973041	-1.45331	-1.64716	-1.49563	-2.8979	-2.05369	-1.99637	-2.57815	-1.84927	-1.98976	-1.64373	-1.52991	-1.98584	-2.00466	-1.40897	-1.56984	-2.03847	-1.80097	-1.71831	-1.83696
O70591	Prefoldin subunit 2	Pfdn2	1.36872	1.14776	0.94249	1.08956	1.13572	1.0933	0.988218	0.894938	0.563348	0.113323	1.33176	0.713002	0.538541	0.674347	0.871591	0.269491	0.95001	0.633593	0.734038	0.508317	0.896661	0.112661	0.578232	0.575442	1.20177	0.991463	1.0988	0.922046	1.27608	1.50249	1.57219	1.20668	1.33921	1.44509	1.26855	1.13633	1.17485	1.24967	1.11469	0.540095	1.32238	0.809164	1.10419	0.743605	0.724408
O88200	C-type lectin domain family 11 member A	Clec11a	-2.23577	-3.58486	-3.27425	-2.97638	-2.23437	-2.60122	-2.57958	-2.57788	-1.36394	-1.74288	-2.29832	-1.94505	-1.90679	-2.23253	-1.83351	-1.05098	-2.96675	-1.73446	-1.56647	-0.937298	-1.81154	0.19603	-0.183769	-0.484356	-2.41574	-2.58172	-1.02338	-1.98057	-2.11012	-3.50534	-3.33302	-2.60475	-3.19363	-3.32147	-3.35479	-2.44678	-2.36958	-2.96577	-2.52196	-1.97177	-2.57972	-2.44339	-1.95368	-2.22656	-2.37629
O88271	Craniofacial development protein 1	Cfdp1	-2.8679	-1.41166	-1.83957	-1.65599	-1.54764	-1.35626	-1.73256	-1.74079	-2.27119	-2.06819	-1.51385	-2.70266	-2.28619	-2.46148	-2.03186	-2.09634	-1.26987	-3.03713	-1.9949	-2.90444	-2.48951	-2.70232	-2.53805	-2.35946	-2.25566	-0.964199	-1.75265	-2.82774	-1.87273	-1.01961	-1.84864	-1.44385	-0.848717	-0.584995	-0.840581	-2.33594	-2.52732	-1.40334	-1.54705	-2.38927	-0.901902	-0.852209	-2.26303	-1.91292	-1.84045
O88291	DBIRD complex subunit ZNF326	Znf326	-1.94788	-3.21305	-2.23646	-3.15162	-2.08261	-2.6208	-1.94848	-2.18436	-1.90045	-2.20163	-1.54975	-1.74177	-1.07827	-1.29883	-1.62766	-1.02794	-2.46668	-1.70708	-1.65585	-1.96122	-0.994421	-0.712706	-0.623805	-1.28826	-2.73062	-3.27456	-2.31837	-1.7856	-1.86363	-3.77221	-3.59842	-2.64579	-3.61304	-3.55517	-2.92246	-3.05583	-1.81403	-3.08312	-2.7967	-1.14925	-2.55911	-3.05229	-1.62695	-1.74684	-1.98422
O88307	Sortilin-related receptor	Sorl1	-2.36259	-3.91777	-2.35324	-2.91744	-2.67356	-2.60841	-2.73296	-2.7293	-2.74436	-2.84373	-2.5623	-2.29169	-1.8787	-1.93388	-2.16855	-1.93611	-3.13892	-2.45053	-2.60966	-2.65933	-2.00474	-1.90311	-1.99768	-2.27519	-3.26324	-4.20238	-2.6093	-2.43633	-2.44666	-4.10867	-4.42308	-2.70504	-4.00324	-3.55499	-2.96532	-3.42055	-2.29321	-3.32393	-2.96967	-2.02775	-2.51148	-3.78344	-1.64549	-2.08842	-2.39768
O88322	Nidogen-2	Nid2	-0.617156	-1.60602	-2.147	-1.31356	-1.78503	-1.58069	-1.23381	-1.43493	0.360703	0.348205	-1.71059	0.235519	0.595982	-0.172422	0.00546692	0.472971	-1.47971	0.621649	0.11769	0.643112	0.305681	0.730993	0.311209	0.595049	-0.889341	-1.15566	0.495015	-1.01902	-0.868417	-3.22841	-1.62741	-1.88795	-1.49457	-1.43844	-1.78448	-1.38879	-1.21484	-1.5679	-0.781065	0.0486494	-1.35272	-1.42119	-1.06981	-0.815335	-1.22444
O88342	WD repeat-containing protein 1	Wdr1	2.34821	2.16727	2.40043	2.45417	2.72489	2.67743	2.73036	2.76998	2.20049	2.07279	2.75253	2.3158	2.1837	2.35593	2.61298	2.08756	2.7502	2.29312	2.11332	1.97161	2.24848	1.80632	2.17073	2.10077	2.14138	1.90127	1.97344	2.64802	2.4856	2.14387	2.12205	2.36479	2.15755	2.32493	2.26581	2.21932	2.47639	2.38598	2.49502	2.51024	2.64274	1.8521	2.52016	2.65239	2.71842
O88351	Inhibitor of nuclear factor kappa-B kinase subunit beta	Ikbkb	-0.118034	-0.388601	0.07809	0.146733	0.0137829	0.0980195	0.297137	0.0675295	-0.537242	-0.237033	-0.350509	-0.538012	-0.578662	0.00141008	0.0475901	-0.315337	0.073086	0.211574	-0.0763437	-0.677896	-0.160822	0.049891	-0.29547	-0.200331	-0.323576	-0.950421	-0.301317	0.187954	0.0168489	-0.775176	-0.34417	-0.577292	-0.518792	-0.602767	-0.496673	-0.11608	0.230792	-0.0478229	-0.219403	-0.365607	-0.132364	-0.975871	0.119523	0.171211	0.0271568
O88384	Vesicle transport through interaction with t-SNAREs homolog 1B	Vti1b	-0.0749464	0.635983	-0.78091	-0.0711916	-0.531983	0.160005	-0.541347	-0.394067	-0.00751966	1.69017	-0.965917	0.299125	0.404465	0.4281	0.389249	-0.488276	0.372096	0.376785	1.34035	0.472783	-0.346894	0.544292	-0.0789849	0.407337	0.661096	1.12243	1.02182	-1.14028	0.267976	-0.949624	-0.273741	0.273339	-0.0875347	0.302061	-0.408403	0.131909	-0.828163	-0.345893	0.742273	-0.433996	-0.0843899	1.62068	-0.715453	-0.82111	-0.678114
O88447	Kinesin light chain 1	Klc1	-1.15827	-1.93286	-0.644835	-1.44893	-0.790078	-1.40506	-1.14853	-1.30044	-1.591	-1.27182	-1.39593	-0.982423	-1.00941	-0.858369	-1.16022	-0.774209	-1.4448	-1.58524	-1.68244	-0.944807	-1.02309	-0.808748	-1.32347	-0.693734	-1.67383	-2.55679	-1.06525	-1.08592	-0.653122	-1.97243	-2.31921	-0.398882	-2.34341	-2.27192	-2.13286	-1.53026	-0.794283	-1.66911	-1.68764	-1.33936	-1.51572	-2.4131	-0.84237	-1.0128	-1.31014
O88448	Kinesin light chain 2	Klc2	-2.34489	0.130397	-1.36079	-0.802997	-0.973044	-0.342935	-1.30961	-0.651251	-2.20503	-0.557921	-1.44844	-2.00587	-2.34099	-2.72926	-1.64306	-2.32324	-0.662895	-2.16664	-1.38748	-0.165787	-2.38723	-2.04141	-2.19033	-1.73843	-1.26985	0.160289	-2.08813	-1.59208	-1.29699	-1.23538	-1.71342	-0.527266	-0.338339	-0.768604	-1.05607	-1.39467	-2.02886	-0.745511	-0.537378	-2.29406	-0.680134	0.279902	-1.75948	-1.67815	-0.955292
O88455	7-dehydrocholesterol reductase	Dhcr7	-0.607539	0.0263838	-1.33607	0.526991	-0.260052	-0.088292	-0.382289	-0.326926	-0.655161	-0.433512	-0.312344	-0.634901	-0.873529	-0.73072	-0.476829	-1.0015	-0.173701	-0.735287	-0.695276	-0.690113	-0.782843	-1.06469	-1.09851	-0.77041	0.214966	0.0871539	-0.556502	-0.470322	-0.369075	0.0886796	0.57461	-0.630553	0.0420101	0.0143175	-0.122301	-0.090632	-1.15087	0.0695508	-0.0660289	-0.839741	-0.0923472	1.16487	-0.101728	-0.503089	-0.417569
O88456	Calpain small subunit 1	Capns1	-0.750973	-0.295327	-0.584131	-0.343046	-0.933499	-0.689322	-0.587594	-0.6499	-0.71557	-0.446369	-0.714921	-0.959942	-0.490865	-0.63134	-0.719654	-0.911761	-0.642913	-0.826084	-0.78603	-0.921267	-0.479051	-0.777531	-0.675413	-0.847518	-0.646079	-0.196138	-0.587647	-0.594128	-0.691152	-0.342149	-0.0973588	-0.405456	-0.501284	-0.32158	-0.369869	-0.425622	-0.669589	-0.151452	-0.718675	-0.753186	-0.651227	-0.635356	-0.45201	-0.828122	-0.480393
O88487	Cytoplasmic dynein 1 intermediate chain 2	Dync1i2	-1.87311	-1.74988	-1.1568	-1.44442	-0.768338	-0.746016	-1.23141	-0.679691	-1.63701	-1.56227	-1.04109	-1.42095	-1.82023	-1.46323	-1.34774	-2.23688	-1.27906	-1.44097	-1.98412	-1.89807	-1.75931	-1.00789	-1.91129	-1.76673	-1.88897	-1.54505	-1.72568	-0.821364	-0.831742	-1.2188	-2.00156	-1.0705	-1.40242	-0.982015	-1.06459	-1.48228	-1.07178	-1.31986	-1.20001	-1.63435	-0.913935	-1.381	-0.964193	-1.23381	-1.03533
O88512	AP-1 complex subunit gamma-like 2	Ap1g2	-2.25947	-2.49857	-1.23172	-2.06711	-1.52371	-1.70445	-1.38895	-1.39675	-1.92207	-2.329	-1.28898	-1.71022	-1.52849	-1.36442	-1.63178	-1.32532	-1.78976	-1.44662	-2.07134	-1.91148	-0.899166	-1.30047	-1.16667	-1.68583	-2.10548	-1.85638	-2.26737	-0.955046	-1.42314	-1.94642	-1.96101	-1.98492	-2.49987	-2.29557	-2.7246	-1.56019	-1.6187	-2.41204	-2.33314	-1.24013	-1.9134	-3.04161	-0.632267	-0.806959	-1.20773
O88522	NF-kappa-B essential modulator	Ikbkg	0.548093	-0.472341	0.0323005	-0.131119	-0.107829	-0.156546	0.080648	-0.123638	-0.120202	-0.489213	0.275838	0.143338	0.177988	0.658282	0.429638	-0.0921843	0.290058	0.0529337	-0.162676	0.0372696	0.274469	-0.621065	-0.199395	-0.325038	-0.177334	-0.423142	-0.0289053	0.292352	0.431376	-0.913091	-0.860906	0.448711	-0.480715	-0.539818	-0.240537	-0.0519746	0.21793	0.0938481	-0.085265	0.161103	-0.0387341	-0.667211	0.276225	0.172768	-0.109878
O88531	Palmitoyl-protein thioesterase 1	Ppt1	-0.533451	-0.73882	-0.353593	-0.324751	-0.242864	-0.230608	-0.127384	-0.0851241	-0.513574	-0.221069	0.124615	-0.180441	0.0613684	0.106384	-0.0817285	-0.229085	-0.453444	-0.24405	-0.26743	-0.210479	0.294996	-0.00695104	-0.0833728	-0.0167363	-0.671332	-0.521519	-0.106528	0.276153	-0.350354	0.13405	0.407578	-0.590747	-0.735934	-0.713792	-0.453159	-0.337966	-0.308355	-0.338855	-0.811975	-0.144063	-0.41409	-1.23193	0.193278	0.0509806	-0.0353335
O88543	COP9 signalosome complex subunit 3	Cops3	-2.05607	-1.7697	-1.16845	-1.56979	-0.955305	-1.38704	-1.07623	-1.34416	-2.038	-1.45486	-1.5296	-1.35314	-2.32058	-2.1671	-1.52025	-2.75871	-1.13529	-2.08986	-1.82399	-1.11686	-2.24078	-2.22355	-2.2835	-2.19434	-2.26111	-1.96778	-2.0185	-1.13884	-1.85157	-0.501188	-1.01003	-2.03592	-1.8271	-1.60262	-2.2795	-1.78652	-1.41773	-1.93853	-1.54759	-2.06173	-1.42218	-1.1618	-1.72655	-1.11001	-1.07719
O88544	COP9 signalosome complex subunit 4	Cops4	-0.675795	-0.399566	-0.404171	-0.438698	-0.530752	-0.688832	-0.369012	-0.477439	-0.888954	-1.03204	-0.369827	-0.603372	-0.847674	-0.676889	-0.660291	-0.795254	-0.695121	-0.782091	-1.00157	-0.750848	-0.831359	-0.913664	-0.527969	-0.691117	-0.91689	-0.493294	-1.11867	-0.238473	-0.347398	-0.587326	-0.687909	-0.463517	-0.712349	-0.437221	-0.80498	-0.303133	-0.414524	-0.459887	-0.464334	-0.648587	-0.822727	-1.18942	-0.3685	-0.20653	-0.519575
O88545	COP9 signalosome complex subunit 6	Cops6	-0.80804	-1.41712	-0.510799	-1.1524	-0.715922	-0.67057	-0.98201	-0.715254	-1.97912	-0.936435	-0.699639	-1.27008	-1.92133	-1.64925	-1.23416	-1.11267	-0.988592	-2.22554	-1.18016	-1.56483	-1.73963	-1.64578	-1.10898	-0.975442	-1.66051	-1.18945	-1.84251	-0.78383	-0.883291	-1.96727	-1.0511	-0.95332	-1.60703	-0.996677	-0.639569	-0.998129	-1.27268	-2.0266	-0.8122	-0.965997	-0.769976	-0.531043	-0.72125	-0.44905	-0.832296
O88569	Heterogeneous nuclear ribonucleoproteins A2/B1	Hnrnpa2b1	1.54132	1.59488	1.93248	1.79787	1.7093	1.82605	1.90315	1.96664	0.9164	0.872427	1.93776	1.0267	0.674555	0.947571	1.40312	0.614297	1.99039	0.730707	0.894063	0.412302	0.811832	0.701834	0.461598	1.20092	0.757995	1.40233	1.0562	1.78145	1.41794	0.936333	1.30598	1.59866	1.68685	1.87564	1.81655	1.58726	1.65217	1.95779	1.57342	0.709816	1.90347	1.08978	1.85645	1.94351	1.97651
O88587	Catechol O-methyltransferase	Comt	-0.832319	0.174591	-0.752768	-0.11253	-0.864112	-0.449436	-0.797483	-0.709412	-0.97602	-0.923297	-0.677798	-0.683385	-0.3012	-0.289291	-0.229148	-0.611413	-0.234688	-1.13816	-0.907779	-1.50741	0.0400374	-0.209911	-0.279263	-0.404128	-0.50433	0.103361	-1.1349	-0.474249	-0.445206	0.079637	0.296944	-0.23947	-0.0994307	-0.279572	-0.236968	-0.377089	-0.928233	-0.216273	-0.209786	-0.264758	-0.441171	-0.810308	-0.482791	-0.572256	-0.394174
O88593	Peptidoglycan recognition protein 1	Pglyrp1	-1.63868	-2.77734	-1.42178	-3.62169	-1.75777	-2.31594	-1.32071	-1.45527	-1.86414	-2.07671	-1.15344	-2.14197	-1.02073	-0.925358	-0.479153	-0.929828	-2.99446	-1.39047	0.3445	-1.921	-1.24873	-0.733743	-0.839041	1.10886	-2.34342	-2.66712	-1.94736	-0.704029	-0.502638	-3.30919	-3.26934	-2.49431	-2.98275	-2.9742	-2.81951	-2.53743	-0.935892	-2.58917	-2.28163	-0.959073	-1.66209	-2.81157	0.379696	-0.21349	-0.974826
O88643	Serine/threonine-protein kinase PAK 1	Pak1	-2.67468	-1.27363	-2.32512	-1.60181	-2.10369	-2.12131	-1.93232	-2.11496	-2.22667	-2.11659	-2.00517	-2.00785	-1.82039	-1.80176	-2.08549	-1.7533	-1.90171	-2.59537	-2.15069	-2.30322	-1.75709	-1.41597	-1.80465	-1.81984	-2.0217	-2.47882	-2.03397	-2.3454	-2.30469	-1.36421	-1.41381	-2.60173	-1.92736	-1.76222	-2.43159	-1.75345	-2.11911	-1.77097	-2.50493	-1.52643	-1.87256	-2.06575	-1.71846	-1.65304	-1.83635
O88653	Ragulator complex protein LAMTOR3	Lamtor3	0.223602	-1.5172	-0.148729	-1.45471	-0.345687	-0.613345	-0.45492	-0.258831	-1.09472	-0.257884	-0.0167217	-0.279459	-0.156182	-0.173399	-0.275715	-0.741236	-0.296642	-0.313312	-0.672309	-1.026	-0.537077	-0.412438	-0.286615	-0.786372	-0.251845	-1.91983	-1.6751	0.137849	-0.0248372	-1.65402	-1.77773	-0.589058	-1.6306	-0.7247	-0.445344	-0.860401	0.00560794	-1.2337	-1.54537	-0.418852	-0.845866	-2.06986	0.189279	0.491793	0.045079
O88668	Protein CREG1	Creg1	-1.06618	-1.09382	0.17911	-0.232125	0.270718	-0.132317	0.200445	-0.377947	-0.729546	-1.11353	0.667439	-0.113564	-0.275529	0.108368	0.268102	-0.825811	0.0620248	-0.498214	0.390121	-0.598652	0.371955	-0.191355	-0.652583	-0.127417	-0.607989	-2.24159	-0.398312	-0.0950921	-0.667387	0.409357	-2.2328	-0.614089	-1.67405	-1.16006	0.0977708	-1.09562	0.535645	-0.830371	-0.611375	-0.120604	-0.452606	-0.930155	0.512449	0.27016	0.192727
O88685	26S proteasome regulatory subunit 6A	Psmc3	-0.815401	-1.04347	-0.510651	-1.13559	-0.646644	-0.764673	-0.567398	-0.581606	-1.137	-1.43717	-0.58776	-0.902702	-1.11041	-0.735349	-1.03169	-0.950274	-0.758452	-1.31388	-1.19831	-1.08992	-1.07431	-1.16509	-1.24143	-0.868436	-0.978205	-1.52247	-1.34128	-0.605037	-0.542028	-0.945755	-1.45558	-0.767841	-1.4596	-1.38135	-1.15214	-1.12363	-0.499695	-1.03827	-1.20006	-0.654119	-0.931273	-1.92216	-0.369175	-0.476941	-0.544396
O88696	ATP-dependent Clp protease proteolytic subunit, mitochondrial	Clpp	-1.50998	-0.938941	-1.72966	-1.0144	-0.957492	-0.925939	-1.45104	-1.34517	-2.03665	-2.48815	-1.08863	-2.09816	-1.9353	-1.97167	-1.73204	-2.42343	-1.02996	-2.23747	-2.03277	-2.36151	-2.26088	-2.31396	-2.53986	-1.98225	-1.53768	-0.912249	-1.49826	-1.25367	-1.18611	0.949804	-0.276553	-1.40087	-0.467475	-0.221659	-0.403757	-0.911993	-1.28572	-0.949091	-1.05041	-2.12126	-0.678691	-1.66286	-1.46858	-1.43995	-1.51293
O88712	C-terminal-binding protein 1	Ctbp1	-0.911088	0.0376186	-0.202334	-0.282055	-0.128863	-0.360789	-0.31829	-0.144844	-1.317	-1.14864	-0.273195	-0.674531	-0.895636	-0.80531	-0.479163	-1.15099	-0.308252	-1.5585	-2.61715	-1.43702	-1.05561	-1.01178	-1.54951	-0.843843	-0.699494	-0.168137	-0.786249	-0.0784495	-0.617825	-0.835192	-0.800193	-0.698326	-0.215873	-0.111093	-0.643141	-0.35837	-0.372076	-0.351729	-1.08615	-0.611532	-0.388469	-1.0741	-0.116044	-0.168495	-0.196483
O88738	Baculoviral IAP repeat-containing protein 6	Birc6	-3.35156	-4.11358	-2.50489	-3.61851	-3.25456	-3.47231	-2.99863	-3.28724	-3.80031	-4.27692	-3.08207	-3.20097	-3.56769	-2.95743	-3.39546	-3.12581	-3.43262	-3.5465	-3.2692	-3.28944	-3.09294	-3.11124	-3.32391	-3.66709	-3.42707	-4.55235	-3.82973	-2.73931	-2.60082	-5.00551	-4.97251	-3.52838	-4.79391	-4.47868	-3.79999	-3.66878	-2.4149	-3.46305	-3.76348	-3.24908	-3.48029	-4.76891	-2.36856	-2.91141	-3.13249
O88746	Target of Myb1 membrane trafficking protein	Tom1	-2.1986	-1.78256	-1.89143	-1.63096	-1.69877	-1.47431	-2.04207	-1.96593	-2.21168	-2.00356	-1.72212	-2.19807	-1.63544	-2.0072	-1.63031	-2.56848	-2.11564	-2.19638	-1.99723	-2.41328	-2.11945	-2.61491	-2.38642	-2.02641	-1.98051	-1.48239	-2.19783	-1.6554	-1.48099	-2.44687	-1.85801	-1.83847	-1.53849	-1.72088	-1.73021	-2.14513	-2.29938	-2.13424	-1.7963	-2.06659	-1.68987	-1.14855	-2.28536	-1.73228	-1.75447
O88783	Coagulation factor V	F5	-1.47511	-3.27458	-2.27878	-2.89	-1.95916	-2.45763	-2.05153	-2.25216	-1.50256	-1.60079	-2.25523	-1.2004	-1.11349	-1.17705	-1.40575	-0.931213	-2.72891	-0.893265	-1.12279	-1.18449	-1.09957	-0.941502	-0.639966	-1.3857	-1.34507	-1.83371	-1.54867	-1.45247	-1.81994	-3.56733	-2.676	-1.80006	-3.14662	-2.54657	-2.51638	-2.27945	-1.93079	-2.55642	-2.56664	-0.821183	-2.49415	-2.84197	-1.94092	-2.03535	-2.27472
O88796	Ribonuclease P protein subunit p30	Rpp30	-2.9026	-4.46638	-3.07153	-4.0003	-2.42857	-3.03272	-2.84677	-2.20216	-2.34497	-3.43677	-2.76109	-3.14447	-1.13621	-0.580065	-1.14157	-1.13091	-2.91452	-2.09088	-2.54965	-2.82162	-0.631927	-1.287	-1.06939	-1.57417	-3.91369	-5.11328	-3.18215	-1.80919	-2.50538	-5.1036	-5.24315	-3.25263	-4.71623	-4.44158	-3.34431	-3.82798	-2.41506	-4.07538	-3.45709	-0.429313	-2.9429	-3.4042	-2.35593	-2.34842	-2.10929
O88811	Signal transducing adapter molecule 2	Stam2	-1.82799	-1.85191	-2.06896	-1.48852	-1.66737	-1.77651	-1.81196	-1.92491	-2.26021	-2.23444	-1.42093	-1.91754	-1.8776	-1.85447	-2.04381	-2.00514	-1.49413	-2.27781	-2.18471	-2.16904	-1.77114	-2.11854	-2.10798	-2.07779	-2.01444	-1.98867	-2.03865	-1.68361	-1.61941	-2.2	-1.92544	-1.77798	-1.95583	-1.80999	-1.83483	-1.7069	-1.5483	-1.64197	-1.8471	-1.8806	-1.80727	-2.67449	-1.80178	-1.72144	-1.81326
O88844	Isocitrate dehydrogenase [NADP] cytoplasmic	Idh1	0.32608	0.184624	0.549828	0.498282	0.615169	0.572607	0.60789	0.521625	0.0603499	0.107305	0.831345	0.453947	0.503863	0.479128	0.685769	0.600472	0.464006	0.392699	0.48163	0.17368	0.648061	0.556482	0.572298	0.522177	0.328873	-0.260036	0.150778	0.476154	0.495561	-0.287685	-0.204094	0.311298	0.0209716	0.29059	0.309299	0.190503	0.529113	0.257436	0.184072	0.620258	0.429968	-0.392718	0.593532	0.575362	0.520111
O88851	Putative hydrolase RBBP9	Rbbp9	-0.135864	-0.626806	-0.695629	-0.158373	-0.670153	-0.221362	-0.0855941	-0.350661	-0.327986	-0.509514	0.132549	-0.235291	0.0157474	-0.0390577	0.0296086	0.205535	-0.16854	-0.107741	-0.454178	-0.356583	0.0230487	0.399967	0.292013	0.0683424	-1.16924	-0.406591	-0.645217	0.0288166	-0.711001	-0.930674	-1.51957	-0.15401	-1.04645	-0.610555	-0.694596	-0.396096	-0.555615	-0.237432	-0.479195	-0.0903143	-0.22755	-0.612758	0.0275794	-0.110771	-0.0999479
O88890	SH2 domain-containing protein 1A	Sh2d1a	-2.66995	-3.71076	-2.86917	-3.53154	-2.25625	-2.45913	-2.46896	-2.25066	-2.88729	-3.07354	-2.03688	-2.64298	-2.35997	-1.84532	-2.19007	-1.88945	-2.83535	-2.59154	-2.7122	-3.01005	-1.40267	-2.01477	-1.97375	-2.26188	-3.38422	-4.68145	-3.09386	-1.60272	-1.91548	-4.28646	-4.7631	-2.76786	-4.28786	-3.74613	-2.92717	-3.40334	-2.70354	-3.57052	-3.0841	-2.12395	-3.33496	-3.88226	-1.97404	-1.91698	-2.04137
O88947	Coagulation factor X	F10	0.54812	-1.1174	-0.0885818	-0.515849	-0.845174	-0.775092	-0.463647	-0.830756	1.25695	1.08784	-0.145575	1.26592	0.987784	0.682123	0.711977	1.20189	-0.477751	1.51431	1.08228	1.54201	0.839684	1.50379	1.41652	1.01707	0.416857	-0.237599	1.02786	0.304292	0.715769	-1.48908	-1.80077	-0.614195	-0.996288	-1.32931	-1.33473	-0.273015	-0.780727	-0.293375	0.0793704	1.15176	-0.813997	0.584484	-0.124705	-0.347694	-0.661077
O88952	Protein lin-7 homolog C	Lin7c	-1.12416	0.192311	-0.443142	-0.291641	-0.475565	0.0726681	-0.24866	-0.346582	-0.84824	-0.051631	-0.699892	-1.47256	-1.32801	-1.44549	-0.260565	-0.615067	0.0210112	-1.23179	-1.05621	-0.949456	-1.75741	-1.03662	-1.5453	-0.982221	-0.684498	0.348119	-0.982341	-1.45368	-0.716772	-1.31263	-1.3686	-0.13533	-0.0381217	-0.238556	-0.204785	-0.735863	-0.982621	-0.189312	0.171268	-1.29719	0.00331221	0.91689	-0.984892	-1.14375	-0.480955
O88958	Glucosamine-6-phosphate isomerase 1	Gnpda1	0.0308042	-0.353609	-0.0270623	-0.343635	-0.315883	-0.262003	-0.0434057	0.0476654	-0.395542	-0.602049	0.102597	-0.139156	-0.149848	-0.196864	0.0774568	-0.774614	-0.0511261	-0.676339	-0.713108	-0.442215	-0.283445	-0.923661	-0.582197	-0.326351	-0.0858419	-0.556894	-0.314744	0.0856648	0.0957545	0.632232	-0.169284	-0.554948	-0.98818	-0.084934	-0.562037	-0.323932	0.337008	-0.0434634	-0.511989	-0.4197	-0.0877996	-0.631667	-0.211888	0.191357	-0.0377934
O88983	Syntaxin-8	Stx8	-2.0116	-1.44649	-1.34626	-1.44226	-1.51698	-1.25842	-1.47773	-1.59175	-2.10991	-2.06623	-1.75286	-1.1583	-1.75057	-1.49779	-1.63251	-1.62048	-1.45333	-2.27759	-2.23645	-1.33795	-1.60226	-2.0545	-1.80012	-1.84896	-1.51212	-1.83876	-1.56253	-1.1006	-1.07489	-2.09278	-1.7973	-1.78208	-2.04294	-1.78329	-1.81623	-1.42507	-1.11546	-1.50376	-1.60049	-1.86585	-1.79807	-2.72142	-1.3592	-1.35849	-1.5465
O88986	2-amino-3-ketobutyrate coenzyme A ligase, mitochondrial	Gcat	-2.83866	-3.86913	-2.7401	-3.61146	-2.48514	-2.78894	-2.68913	-2.6981	-2.97814	-3.13466	-2.36186	-2.57304	-2.1937	-1.97475	-2.73886	-0.51637	-3.57227	-2.51631	-2.88459	-3.0765	-1.79121	-1.76145	-1.68423	-2.09122	-3.44289	-4.70319	-3.17317	-1.99397	-2.41076	-4.50334	-4.90519	-2.77673	-4.23801	-3.76695	-3.11678	-3.59254	-2.46251	-3.66713	-3.11817	-2.11289	-2.87482	-3.74203	-1.79809	-2.21154	-2.55332
O89017	Legumain	Lgmn	-1.96861	-1.22352	-1.49164	-1.78021	-1.45209	-1.18151	-1.63986	-1.30971	-2.11047	-2.11344	-1.49528	-1.5764	-1.92099	-1.4909	-1.11724	-1.7817	-1.60697	-1.4464	-1.07001	-1.71729	-1.16907	-0.681776	-1.25259	-0.705954	-1.04292	-2.68688	-1.84766	-1.23491	-0.442408	-1.31167	-2.046	-1.16799	-2.47514	-1.31613	-1.23398	-1.74993	-1.14098	-2.20298	-1.8897	-1.71995	-1.71585	-2.46018	-1.16648	-1.1836	-1.36428
O89020	Afamin	Afm	-0.402541	-3.3232	-2.64224	-2.12121	-1.36331	-1.76774	-2.00172	-2.25846	1.02848	0.463469	-1.71495	0.505606	0.435891	0.593046	0.320369	1.00318	-2.02509	0.809491	0.267766	0.720547	0.787846	0.963472	1.09852	-0.216653	-1.90661	-2.80269	-0.315095	-1.68159	-1.70593	-1.19349	-4.23997	-1.64942	-2.77328	-2.44008	-2.62999	-2.44717	-2.05338	-3.08217	-0.934214	1.09451	-1.87753	-0.686023	-1.53724	-2.06895	-2.23586
O89023	Tripeptidyl-peptidase 1	Tpp1	1.19671	-0.245542	1.04021	0.411881	0.911595	0.519325	0.929311	0.807762	0.667513	0.459302	1.11813	1.15842	1.31411	1.57006	1.1489	0.881955	0.600995	0.835585	1.13453	0.4026	1.55008	0.879904	1.07383	0.810808	0.37386	-0.573285	0.823669	1.22416	0.817081	1.81063	0.824203	-0.123419	-0.638093	-0.198064	0.571785	0.00712052	1.38875	0.191038	0.138844	1.06688	0.604989	0.300664	1.48707	1.25418	1.17661
O89051	Integral membrane protein 2B	Itm2b	-0.641896	-0.825575	-0.432633	-0.635512	-0.335783	-0.55119	-0.423531	-0.465145	0.0983043	-1.17453	-0.314093	-0.465026	-0.382758	-0.466333	-0.660356	-0.178416	-0.265127	0.0725584	-0.650133	-0.288081	-0.196841	-0.16549	-0.152476	-0.450998	-0.0897033	-0.663954	-0.298914	-0.32182	-0.291628	0.643046	0.600287	-0.494528	-0.84244	-0.709501	-0.64411	-0.67013	-0.278064	-0.728738	0.0634322	-0.361317	-0.507906	-1.50779	-0.44319	-0.330281	-0.380287
O89053	Coronin-1A	Coro1a	2.01759	2.4181	2.63819	2.85574	2.66914	2.73128	2.84194	2.87622	1.66091	1.8353	2.5646	1.67938	1.40257	1.7692	2.05509	1.30597	2.83324	1.32371	1.16375	1.1465	1.4061	1.0014	1.43073	1.28504	1.73131	2.5198	1.99261	2.28878	2.0723	2.48522	2.61795	2.5959	2.70829	2.46824	2.59059	2.47053	2.5796	2.70971	2.67528	1.72976	2.8021	2.50254	2.60798	2.64513	2.66698
O89079	Coatomer subunit epsilon	Cope	-1.18839	-1.4441	-0.595107	-1.07086	-0.969937	-0.715406	-0.587947	-0.68235	-1.87057	-1.77544	-0.789398	-0.762693	-1.08568	-1.03001	-1.01169	-1.90792	-0.775056	-0.856593	-1.76522	-1.36161	-1.21118	-1.70241	-1.68408	-1.07441	-1.15471	-1.2504	-0.96468	-0.0331503	-0.494278	-2.35494	-1.69617	-1.21321	-1.513	-1.26687	-1.21891	-0.910587	-0.474462	-1.1492	-1.01784	-0.797822	-1.11224	-2.37477	-0.849776	-0.341793	-0.668212
O89086	RNA-binding protein 3	Rbm3	-0.349992	1.02958	0.280121	0.525531	0.6816	1.09652	0.47221	0.532646	-0.131349	0.531513	0.454446	-1.0274	-1.10169	-0.675601	0.241715	-0.428384	0.891965	-0.389726	0.335494	-0.519879	-0.38971	-0.232014	-0.199915	0.439677	1.01473	1.34036	-0.215832	-0.228443	0.517564	0.436061	0.386776	0.488352	1.49255	1.14088	1.15008	-0.0133234	-0.157465	0.299686	0.516165	-0.628526	1.25511	2.25134	-0.07037	0.229523	0.472034
O89090	Transcription factor Sp1	Sp1	-1.05276	-0.672222	-0.911074	-1.00793	-0.926298	-1.14766	-0.861218	-0.976083	-1.15288	-1.04145	-0.817578	-1.09918	-1.29046	-1.17736	-1.03999	-1.35301	-0.801196	-1.17273	-1.18644	-1.13731	-1.16101	-1.31738	-1.29478	-1.16938	-0.832354	-0.566533	-1.04046	-0.945234	-0.844465	0.731953	0.446318	-0.671756	0.0287476	-0.281646	-0.651021	-0.821106	-0.932527	-0.7348	-0.765435	-1.21254	-0.323097	-0.901675	-0.97229	-0.970449	-0.866294
O89100	GRB2-related adaptor protein 2	Grap2	-1.97047	-1.07985	-0.43492	-1.33134	-0.191802	-0.955133	-0.605548	-0.707953	-1.9723	-1.92566	0.0405425	-1.12104	-1.06041	-0.694553	-0.733106	-1.37728	-0.806411	-1.60274	-1.7016	-1.86311	-0.730639	-1.08665	-1.32946	-1.5736	-2.76627	-1.9976	-1.39959	-0.430291	-0.845881	-2.08131	-1.76326	0.146926	-1.15726	-0.952539	-0.493691	-0.939563	-0.6147	-1.08451	-0.973967	-1.11332	-0.845569	-2.70674	0.0448405	-0.145688	-0.343478
O89110	Caspase-8	Casp8	-0.785537	-1.68277	-0.794951	-0.968065	-0.615258	-0.750118	-0.889183	-1.0684	-1.51726	-1.88943	-0.457689	-1.68168	-2.31446	-2.09761	-1.68946	-2.16643	-1.4414	-1.99449	-2.33562	-1.51924	-1.57063	-2.26407	-2.41088	-1.84014	-1.60636	-0.914165	-1.75236	-0.674806	-0.509409	-1.66794	0.0715296	-0.69814	-1.88351	-1.47295	-1.09127	-1.03284	-0.852414	-1.07188	-1.09492	-2.00857	-0.847899	-2.2434	-0.891944	-0.90234	-0.98246
O89112	Glutathione S-transferase LANCL1	Lancl1	-0.494382	-0.249181	-0.829873	-0.622942	-0.261151	-0.527525	-0.912741	-0.943577	-0.715341	-0.850146	-0.270556	-0.279085	-0.636797	-0.610302	-0.468657	-1.1263	-0.683547	-0.686034	-1.45533	-0.799827	-1.05574	-1.13365	-0.960089	-1.16448	-1.47939	-0.591992	-0.415212	-0.388882	-0.731094	-0.0497002	-0.245493	-0.472816	-0.307397	-0.150058	-0.53251	-0.467262	-0.204429	-0.738104	-0.342845	-1.04629	-0.281658	-0.921799	-0.672796	-0.354645	-0.325858
O89116	Vesicle transport through interaction with t-SNAREs homolog 1A	Vti1a	-1.85601	-1.84906	-2.07783	-2.20257	-1.62289	-2.02779	-2.09729	-2.02912	-2.20776	-2.18479	-1.79485	-1.92784	-1.7792	-1.85379	-1.85836	-1.9036	-1.88848	-2.16707	-1.96054	-2.15445	-1.69087	-1.98205	-1.98933	-1.96059	-0.851642	-1.9162	-2.04075	-1.88022	-1.66199	-1.85713	-2.06642	-1.83665	-2.09913	-1.87132	-1.90068	-2.7055	-1.69034	-2.19636	-2.0494	-1.83355	-1.68812	-2.34169	-1.96272	-2.2066	-2.0426
P00158	Cytochrome b	Mt-Cyb	1.20617	-0.141255	0.870137	0.36336	0.221391	0.132929	0.498606	0.353615	0.260446	0.0758578	0.319104	0.96633	0.37404	0.128222	0.105918	-0.367126	0.50689	0.143162	0.222781	0.404879	0.271274	-0.106082	0.08826	0.0078113	0.115349	-0.515617	0.464894	0.240683	0.0916533	-0.813952	-0.532555	-0.0654856	-0.537787	0.408086	0.03228	0.791173	0.689103	0.566085	0.0339762	0.607092	0.459845	-0.122573	0.606574	0.618699	0.579642
P00329	Alcohol dehydrogenase 1	Adh1	0.147893	1.08738	0.333737	0.83084	0.545267	0.764366	0.537165	0.581521	-0.18772	-0.163976	0.424248	-0.166298	-0.689912	-0.363881	-0.0253311	-0.733408	0.771126	-0.504092	-0.70026	-0.422361	-0.266591	-0.172319	-0.541313	-0.284892	0.564673	0.0409383	-0.032234	0.236025	0.0836033	1.38201	1.13237	0.927813	0.988728	0.866215	0.703826	0.633137	0.235645	0.696422	0.712914	-0.282604	0.819047	0.298644	0.125962	0.201203	0.446033
P00375	Dihydrofolate reductase	Dhfr	-1.82317	-2.54395	-1.93431	-2.42083	-1.92426	-2.18782	-2.31784	-1.82314	-2.62308	-2.65696	-1.72633	-3.09008	-2.24487	-2.15286	-2.33211	-2.54647	-2.44874	-2.66139	-2.12483	-2.52874	-2.32505	-2.74153	-2.35285	-1.0539	-1.97165	-2.71975	-2.44935	-1.82417	-1.30275	-2.8562	-2.47343	-1.84718	-2.46243	-2.39781	-2.45128	-2.01982	-1.65498	-2.23936	-2.49719	-1.85057	-2.55825	-3.43823	-1.92859	-1.09212	-1.73499
P00405	Cytochrome c oxidase subunit 2	Mtco2	-0.146464	-0.417812	0.57205	-1.25143	0.486375	0.0671873	0.610685	0.495247	-0.597659	-0.823868	0.7183	0.702418	0.946444	0.624976	0.501353	0.647983	0.310324	-0.160767	0.0315799	-0.164438	0.662162	0.497615	0.55708	0.669802	-1.486	-0.812691	-0.25204	1.33738	0.570828	-2.95988	-1.29808	-0.47703	-0.768064	-0.107725	-0.912306	-0.249107	0.551888	-0.346628	-0.710865	0.843376	-0.332317	-1.38006	1.46463	1.2742	0.944095
P00493	Hypoxanthine-guanine phosphoribosyltransferase	Hprt1	0.316235	-0.200741	0.485031	-0.0797183	0.609045	0.440771	0.504722	0.224397	-0.204463	-0.234545	0.747118	0.0118613	0.354004	0.629384	0.827099	0.324365	0.438022	-0.0416195	0.711304	-0.176717	0.865233	0.162986	0.205431	0.714597	0.0847938	-0.130831	0.0720064	0.778552	0.939826	-2.09066	-0.983285	0.261005	-0.349178	-0.120297	0.208152	-0.0826324	0.479672	0.136293	-0.0795476	0.571735	0.403887	-0.744114	0.259952	0.721242	0.677355
P00688	Pancreatic alpha-amylase 2a5	Amy2a5	-2.49121	-2.07726	-0.314281	-1.7124	-2.40641	-1.77094	-1.18701	2.64788	-2.31115	-2.2201	-1.85774	-1.22722	-1.69044	-1.12026	-1.58322	3.79532	-2.16345	1.52533	-0.972715	-1.38906	-1.83019	0.926748	0.0492811	-0.865625	-1.9313	-2.76875	-0.284556	-1.71287	-2.24746	-3.58613	-3.31097	-2.29626	-1.24159	-2.7324	-2.89328	-1.10225	1.02818	1.22033	-2.11606	-1.20201	-1.93801	1.51722	1.8816	-0.812973	-0.0572185
P00920	Carbonic anhydrase 2	Ca2	3.29991	2.69781	2.15228	2.04269	2.36996	2.34638	2.26483	2.1459	3.26152	3.29509	1.89913	2.96871	3.09135	3.21156	3.0358	2.93879	2.68323	2.68539	3.24564	2.93054	2.94504	2.31208	2.53131	2.74401	2.6853	2.96211	2.44617	2.07303	2.62943	2.24886	1.99191	2.68048	2.55949	2.79862	2.97183	2.20759	2.21832	2.06086	2.44784	3.07441	2.66611	2.11681	2.02724	2.03107	2.2583
P01027	Complement C3	C3	0.519234	-0.698166	-0.818153	-0.541334	-0.431895	-0.420871	-0.558144	-0.681134	1.29673	1.36081	-0.770289	1.13782	1.20308	0.782026	0.788814	1.42245	-0.917709	2.10532	1.52261	1.75525	1.04387	1.81612	1.97533	2.15433	0.276374	-0.156792	1.11361	-0.49354	-0.190252	-1.33279	-1.11865	-0.20979	-0.452655	-0.539193	-0.922304	-0.236388	-0.703433	-0.588922	0.103284	1.19963	-0.465665	0.510396	-0.623157	-0.813191	-0.295054
P01029	Complement C4-B	C4b	0.196059	-1.69524	-1.75605	-1.46741	-1.19611	-1.56707	-1.47274	-1.83485	1.00648	0.90193	-1.77402	1.02474	1.3191	0.779955	0.893087	1.19875	-1.73434	1.4964	0.45814	1.44335	0.557052	1.537	1.71589	1.10394	-0.601472	-1.218	1.0379	-1.37443	-1.02372	-2.62626	-2.47925	-0.797451	-1.42554	-1.77237	-1.76965	-0.840263	-1.29455	-1.31455	-0.467037	1.45545	-1.32355	-0.0867267	-1.16942	-1.74363	-1.45553
P01592	Immunoglobulin J chain	Jchain	1.66215	1.97344	0.71472	1.20212	1.20278	1.56504	0.745196	0.78707	1.90845	1.99602	1.3658	1.37696	1.02628	1.46506	1.84776	1.22924	0.946382	2.21308	2.56187	2.07936	1.79795	2.87975	1.61238	0.71392	1.31845	2.30172	2.74862	0.750128	0.604631	1.67753	1.92989	1.17572	1.69136	1.78378	1.68067	2.08704	0.857843	1.63244	1.69265	1.36122	1.17749	1.40625	-0.372054	0.0304756	0.886402
P01630	Ig kappa chain V-II region 7S34.1	-	0.418289	0.386752	-0.101281	0.345866	0.366057	0.411086	0.109622	-0.0809057	0.669558	0.719944	1.17636	0.599054	0.595154	0.787087	0.661287	1.06595	0.19202	0.855295	2.17255	0.788129	0.817536	0.198965	0.798968	0.730535	0.718282	0.937665	0.729354	-0.666624	0.479195	0.397671	0.8976	0.45152	0.378521	0.449792	0.378475	0.498752	0.0944535	0.26621	0.648049	0.146351	0.450246	0.549639	-0.050636	-0.562409	-0.393082
P01631	Ig kappa chain V-II region 26-10	-	1.42525	0.620378	0.437542	0.633978	0.553048	0.560576	0.30887	0.575472	1.42379	2.01476	0.0470837	1.83506	1.16749	0.84559	1.00925	1.62277	0.583079	1.86914	2.88124	2.77363	2.23134	1.70154	2.63534	2.54245	0.747451	2.07658	2.17718	0.358496	0.613464	0.692683	1.24295	0.102043	0.544943	0.988637	0.644018	1.61053	0.786379	1.57975	0.591343	2.26113	0.0105888	1.15517	-0.310727	-0.078877	0.810526
P01633	Immunoglobulin kappa chain variable 6-17	Igkv6-17	0.145362	0.898935	0.465807	0.288325	0.154999	0.562681	0.304863	0.402436	0.355266	0.815446	-0.151197	0.49947	0.158987	0.321236	1.51595	0.984855	0.319028	0.485252	2.69369	1.82449	0.894351	0.328265	0.90384	1.93967	1.15843	3.35421	1.29499	-0.364026	0.471223	-1.08258	-0.581843	0.246792	0.544809	1.05438	0.740319	0.453461	0.4013	0.800933	0.686024	0.178129	0.396131	1.25282	-0.203104	-0.0451879	0.715505
P01634	Ig kappa chain V-V region MOPC 21	-	-0.657832	-0.521376	-0.867902	-1.2958	-1.37901	-1.04871	-1.23909	-0.634976	-0.568938	-1.1971	-1.82596	-0.990566	-1.99104	-2.3022	-0.600009	-1.90592	-1.18571	-0.332075	1.75798	-0.445786	-1.49139	-0.74024	-1.01128	2.09124	-0.550037	1.02962	-1.31786	-1.83499	-1.7945	-0.774752	-0.618033	-0.646564	-1.05201	-0.496724	-0.823101	-1.03614	-1.28864	-1.1464	-1.09572	-1.45644	-1.44086	-0.459049	-1.69405	-1.35551	-0.535544
P01635	Immunoglobulin kappa chain variable 12-41	Igkv12-41	-0.0177384	0.118126	1.00366	0.261668	0.422125	0.141689	-0.0452327	0.334535	0.114396	0.60057	0.223738	0.752339	0.305292	0.377902	0.406674	0.293967	-0.0982206	0.958754	2.62561	1.36995	0.898112	-0.0314632	0.39882	1.34271	0.432526	1.90259	0.848687	0.306943	0.301081	-0.50328	-0.147788	0.272423	0.320242	1.54527	0.469674	0.35165	0.795016	0.554432	1.05214	0.315211	0.179637	1.35531	-0.429955	0.104008	0.510254
P01636	Ig kappa chain V-V region MOPC 149	-	0.312079	-0.00449186	0.0750047	-0.102305	0.0486971	-0.321134	-0.322634	-0.215579	-0.0848883	0.0811641	-0.197035	0.031565	-0.0941779	-0.238615	0.216155	0.943205	0.134259	0.0579686	2.57257	0.117198	1.14462	-0.47177	1.46675	1.49302	-0.0796996	-0.210413	-0.122563	-0.229101	-0.152562	0.101714	0.27545	0.352892	-0.0928423	0.236026	-0.0353582	0.241859	0.0251701	0.198835	0.497856	0.100183	-0.356843	-0.120965	-0.472718	-0.363881	0.15674
P01638	Ig kappa chain V-V region L6	-	-0.878661	0.68412	-0.407534	-0.867737	-0.48911	-0.0809137	-1.13993	-0.884606	2.58567	0.183471	-1.71198	-1.15329	-0.22682	-0.26434	-0.44476	-0.764149	-0.779086	-0.169821	1.24222	-0.237561	-0.104075	2.24261	-0.43069	0.0102218	0.0458455	-0.424375	-0.58254	-0.854613	-0.652963	0.846671	0.710189	0.350442	0.0545404	-0.679616	-0.157538	-0.512331	-0.612662	-0.307546	0.126916	-0.357914	-0.399549	-0.609327	-1.42524	-1.10909	-0.356366
P01639	Immunoglobulin kappa chain variable 9-120	Igkv9-120	-0.0836222	-0.613567	-0.703255	-1.40352	-0.647877	-1.72963	-0.253539	-1.64958	-0.429643	-1.1029	0.208769	0.676064	0.0272603	-0.198751	-0.20935	0.145825	-1.02703	1.23111	1.73817	0.404552	0.557051	0.79999	-0.192692	0.685264	-0.74113	-1.02484	-0.567752	-0.936356	-0.724232	-0.0107024	-0.557218	-1.11489	-1.26178	-0.446956	-0.0837859	-1.55871	-0.431505	-0.58016	-0.545895	1.4852	-1.74293	-0.722204	-1.08263	-0.785924	-0.772302
P01642	Ig kappa chain V-V region L7	Gm10881	1.21416	0.866028	0.799075	0.64362	0.646002	0.255436	0.372126	0.294405	2.28041	0.774187	0.193351	2.38948	-0.140333	-0.034753	0.244614	-0.201183	0.266747	1.67765	2.29658	2.4688	1.17672	0.232669	1.78519	2.6105	1.58327	0.984162	1.62792	0.106207	0.00832655	0.00322033	1.1046	0.61564	0.00274938	0.447113	-0.356645	1.32636	0.556542	1.82414	1.0766	0.0196092	-1.72392	0.603193	-1.95489	-0.00630955	0.367459
P01646	Ig kappa chain V-V region HP 123E6	-	4.33687	-0.871448	-0.184072	0.160669	0.949943	0.401785	0.359783	0.207189	4.70493	3.90487	0.28688	2.86409	3.29949	2.57106	4.54295	4.51064	-0.20376	5.68766	4.72161	4.68639	2.97052	2.00602	5.11702	4.29252	1.88152	0.992651	4.72032	3.23675	3.54227	-1.70421	-1.4314	1.24482	0.311983	-0.0530768	0.0339408	0.762915	0.791767	-0.169473	1.38341	5.10075	0.338852	2.0785	0.426923	0.856635	1.26718
P01648	Ig kappa chain V-V region HP 91A3	-	-0.591731	-0.8966	-1.11497	-1.02396	-1.17281	-1.1488	-1.12895	-1.07261	-1.31125	-1.88785	-2.19564	-0.867044	0.0839623	-0.229167	-0.423485	-1.07225	-1.03207	-0.363039	1.04698	-0.321638	0.126998	0.126276	-0.204692	-0.687532	-0.807026	-0.948041	-0.888541	-0.980132	-0.967811	1.04453	0.329124	-1.07639	-0.908075	-0.679164	-1.03639	-0.860619	-0.751953	-0.908413	-0.971602	0.233924	-1.12025	-1.21887	-1.05903	-1.0562	-1.14597
P01654	Ig kappa chain V-III region PC 2880/PC 1229	-	-3.62796	-3.51997	-2.67086	-1.57976	-2.7243	-3.01901	-2.39313	-4.21166	-2.29787	-1.54847	-2.29916	-2.58971	-0.511282	2.66185	-0.914928	-0.0362456	-2.8331	0.580126	1.49659	-1.46467	0.795602	-2.98349	0.0430519	0.226178	-1.71286	-2.49572	-1.33974	-0.859294	-3.21735	-4.28647	-3.34649	-3.24556	-4.02994	-1.53791	-2.88151	-1.91741	-2.21252	-3.36073	-1.90238	-1.20483	-3.76203	-1.4305	-1.61851	-2.07949	-1.91262
P01658	Ig kappa chain V-III region MOPC 321	-	0.510498	1.77759	1.16365	1.70167	1.28025	1.42208	1.16922	1.28705	0.501505	1.39703	1.01805	0.40991	0.519201	0.336006	0.839398	0.261101	1.27652	0.242108	2.41466	1.4559	0.634451	-0.274106	0.36337	1.21508	1.13378	2.2111	1.41034	0.755109	0.716952	1.33403	1.56139	1.42906	1.37588	1.64104	1.32578	1.47895	0.691656	1.83927	2.31616	2.04245	1.46343	2.67651	0.855223	0.904705	1.14883
P01662	Ig kappa chain V-III region ABPC 22/PC 9245	-	-2.03682	-2.26658	-2.26409	-2.41138	-2.06205	-2.22698	-2.13196	-2.24748	-1.59015	-1.86754	-2.09204	-1.78419	-1.36354	-1.25213	-1.42122	-0.991908	-2.19587	-1.08064	1.35549	-1.87207	0.390205	-0.794639	-1.875	1.40508	-1.8158	-2.10552	-1.80655	-1.97162	-1.80508	-2.80456	-2.76525	-2.16563	-2.6028	-2.49238	-2.34331	-2.16831	-1.98387	-2.24915	-2.24977	-2.57384	-2.28991	-2.09284	-1.98195	-1.99668	-2.71646
P01665	Ig kappa chain V-III region PC 7043	-	-0.111567	-1.9468	-1.60254	-2.6969	-0.0141417	-1.12713	0.324907	-0.609058	0.040442	2.02717	-0.585429	-0.722771	1.89386	0.00660808	0.129297	0.619399	-1.34472	0.536984	1.99612	-1.49243	1.8359	2.31423	1.09254	2.09447	-1.15173	-1.97368	-1.07234	-0.874234	-0.500777	-2.89082	-2.64359	0.233913	-2.42594	-1.86027	-1.92378	-1.37754	0.0742998	-1.6212	-0.734884	2.77964	-1.78901	-0.857724	-0.80157	0.663897	0.546724
P01680	Ig kappa chain V-IV region S107B	-	-0.771283	1.23746	-0.0142096	0.636165	1.01224	1.09936	0.00226727	0.266299	-0.333712	1.91993	-0.453535	-0.380405	-0.349512	-0.468905	1.06448	0.637021	0.54273	-0.563368	0.0359707	0.469314	0.738059	-0.225166	-0.928922	2.23454	-1.47548	2.07125	0.540837	-0.619327	0.238636	-0.520986	0.367942	0.402843	1.21797	1.40682	1.19613	0.417122	-0.504627	0.695578	1.88897	1.64207	1.15762	2.39909	-0.923862	-0.570082	0.578263
P01726	Ig lambda-1 chain V region H2020	-	1.78069	2.83697	1.4876	2.787	1.53747	1.82112	1.10829	1.69893	2.52885	2.41258	0.28254	1.89771	1.48807	1.82229	1.3879	2.59462	2.14454	2.18016	3.5323	2.94754	1.6123	1.3458	2.57789	1.86389	2.14031	2.83935	2.7337	1.56745	1.12964	1.19763	1.81394	2.4951	2.58684	2.51076	2.18086	2.20291	1.37262	2.16451	2.74821	2.17732	1.81391	3.4305	0.772357	0.555811	1.53252
P01731	T-cell surface glycoprotein CD8 alpha chain	Cd8a	-1.85757	-1.44617	-2.05733	-1.26964	-1.80214	-1.67512	-2.01338	-2.08164	-1.8985	-1.74135	-2.01491	-1.9201	-1.89708	-1.83793	-1.82725	-1.83485	-1.75925	-2.02018	-1.88674	-1.75351	-1.72382	-1.95271	-1.95268	-1.91662	-1.74595	-1.53232	-1.83307	-2.01357	-1.84661	-0.516129	-0.756464	-1.21093	-1.42121	-1.09125	-2.29097	-1.58776	-2.02392	-1.49633	-1.61182	-1.93638	-1.62676	-1.64484	-2.20068	-2.18782	-3.00376
P01758	Ig heavy chain V region 108A	Igh-VJ558	-1.36574	-2.85195	-2.53592	-2.87428	-2.10399	-2.4158	-2.4685	-2.50564	-0.499047	-0.909534	-2.29112	-0.810579	0.987112	-0.0279575	-0.345689	0.520556	-2.80208	0.247134	1.79268	-1.66828	0.351294	0.834082	0.66137	0.987911	-2.06097	-2.45318	-1.12815	-1.75782	-0.669219	-3.29502	-3.13375	-2.38625	-3.0187	-2.24905	-3.64132	-2.8713	-2.68431	-2.84066	-2.1109	0.260006	-2.37638	-1.66007	-1.86881	-1.84176	-2.6674
P01786	Ig heavy chain V region MOPC 47A	-	-2.13617	-3.55324	-1.89096	-3.55594	-2.10732	-2.9963	-2.34287	-2.5613	-1.47859	-0.598461	-2.08538	-0.269518	-0.0379714	0.289479	-0.983131	1.58366	-2.07519	-0.396143	0.973134	-0.305752	1.61031	0.0943903	1.14155	0.0754957	-3.31222	-3.27729	-1.24307	-2.46628	-1.8899	-4.16897	-4.06475	-2.98462	-3.69581	-3.45346	-3.10368	-3.99876	-2.37417	-4.55162	-2.68916	-0.054247	-2.8517	-1.21238	-1.29399	-1.74528	-1.91875
P01801	Ig heavy chain V-III region J606	-	-0.239137	-1.33117	-0.688541	-1.64817	-1.1615	-1.17566	-1.20764	-0.34547	-0.462621	0.611838	-1.85456	0.523041	-0.49001	2.28107	-0.575034	0.22155	-1.23102	0.074964	1.21947	0.37322	1.1931	0.34088	-0.0152867	0.0782514	-0.0857416	-0.739471	-0.493663	-0.650006	-0.647029	-0.919224	-2.48795	-2.03509	-1.88737	-0.458959	-1.0109	-0.633294	-0.163286	-1.65561	-0.59787	0.184452	-1.15278	-0.858829	-0.929828	-0.976171	-4.04362
P01819	Ig heavy chain V region MOPC 141	-	-2.58237	-1.64979	-2.48973	-1.12135	-1.47602	-1.04685	-1.97348	-2.26966	-2.8697	-1.92803	-2.19499	0.201989	-3.65378	-0.516877	-1.72858	-3.0914	-1.73657	-2.85384	-1.99913	0.198211	-1.46925	-2.61831	-1.81288	-3.2419	-1.59452	-1.66614	-0.816143	-2.30246	-1.97212	-1.4228	-1.43184	-2.50058	-1.79794	-1.80033	-2.20684	-0.600389	-2.43569	-0.948378	-0.501941	-2.5314	-1.47086	0.0917472	-3.07068	-2.86043	-2.46977
P01831	Thy-1 membrane glycoprotein	Thy1	0.663051	0.968482	0.383485	0.99149	0.631844	0.712982	0.72515	0.383593	-0.337856	-0.224279	0.7474	0.0401739	-0.475533	-0.222391	0.219452	-0.896087	0.833857	-0.687039	-1.14477	-0.25018	-0.161879	-0.386441	-0.877322	-1.24012	-0.127789	-0.215633	0.311718	0.611693	0.234243	1.55722	1.43421	0.882243	1.06892	0.989034	0.978911	1.05152	0.670875	0.956032	0.725247	-0.441433	0.605381	-0.132962	0.51428	0.551549	0.730993
P01837	Immunoglobulin kappa constant	Igkc	1.96472	1.91952	1.56929	1.64924	1.60355	1.73968	1.51664	1.59934	2.96272	3.16198	1.58975	2.74445	2.27552	2.27123	2.66762	2.44074	1.29641	2.88969	3.94155	3.4951	2.84371	2.78333	3.10524	3.55895	1.34492	2.46285	3.39965	1.69684	2.08769	1.40238	1.8966	1.51476	2.06567	1.92326	1.88856	2.21922	1.56261	1.83463	1.81613	2.59977	1.58824	1.8901	0.883138	1.17659	1.92198
P01843	Ig lambda-1 chain C region	-	-1.41761	-0.913583	-1.88741	-0.168638	-2.22019	-1.30523	-1.88737	-1.27591	-0.123369	-0.856018	-2.36495	-1.48868	-1.70269	-2.53352	-1.94514	-0.294882	-1.4326	-0.490023	0.39505	-0.289753	-1.01561	-1.7398	-0.208026	-0.913828	-1.53976	-0.630005	-0.661777	-1.3784	-1.61669	0.214746	-1.50531	-0.885977	-1.00317	-0.526886	-1.33913	-0.986503	-2.173	-1.34466	-0.707446	-0.535957	-1.20603	-0.164844	-2.39496	-2.61705	-1.61832
P01864	Ig gamma-2A chain C region secreted form	-	1.49171	-0.480425	-0.245823	-0.947523	-0.49251	-0.880133	-0.596344	-0.677152	2.35431	2.39243	-0.297911	2.60719	1.28687	1.42204	1.77221	2.34418	-1.65126	2.96605	2.59282	2.96786	2.1804	0.0318226	2.97601	2.19981	0.151383	0.31696	2.03041	0.9253	0.451332	-0.129608	-0.734296	-0.977251	-1.04696	-0.56183	-0.43353	-0.755452	0.395155	-0.569228	-0.246099	2.1086	-1.45465	0.25825	-1.53328	-0.894258	0.706116
P01867	Immunoglobulin heavy constant gamma 2B	Ighg2b	1.90812	0.72397	0.432716	0.410832	0.672095	0.215303	-0.0715541	0.666711	3.09077	2.42161	-0.0503189	1.96837	1.72773	1.58146	2.66891	2.00916	-0.473781	2.37571	3.38986	3.48841	3.27773	1.17584	2.8204	4.00427	1.17819	1.57387	2.8764	1.07758	1.59327	-0.729373	0.226334	0.630705	-1.0057	0.126772	0.240189	0.956373	1.05591	0.548004	1.42454	2.19844	0.0342702	1.47794	-0.560711	-0.525365	1.43342
P01869	Ig gamma-1 chain C region, membrane-bound form	Ighg1	1.49747	-0.0960057	0.284414	-0.852743	-0.763958	-1.28443	-0.753279	-0.527913	0.936019	1.53047	-0.751964	-0.156895	0.526367	1.37276	1.33967	1.9965	-1.16685	1.48608	4.37008	2.74219	1.53145	-0.102212	1.0756	3.17188	0.156468	1.406	2.20937	-0.514153	-0.559482	-1.14295	0.130451	-0.286222	-1.14447	0.707819	-0.306999	0.426843	1.18062	-0.128501	-0.107569	1.31146	-1.04294	0.488371	-1.00697	-0.492734	-0.141983
P01872	Immunoglobulin heavy constant mu	Ighm	3.35072	2.1956	3.17641	2.75694	3.28879	3.25247	3.33947	2.97054	4.19444	4.40217	3.57962	4.34185	4.70697	4.44115	4.7976	4.34904	2.74119	4.5131	5.15051	4.85436	4.6505	3.93206	5.39347	4.406	3.16954	3.92891	4.47564	3.77769	4.00519	1.32744	2.30614	2.63357	2.40173	2.94496	2.92485	2.95112	3.00513	3.09795	3.09308	4.50632	2.23436	3.1723	2.35248	2.81567	3.51379
P01878	Ig alpha chain C region	-	-1.23722	1.14702	0.0658489	-0.327743	0.330183	0.479655	0.436202	1.02654	2.73824	1.2364	0.171968	1.3694	0.379858	0.143498	-0.0074567	0.489431	-0.776149	2.82617	2.86627	2.70366	3.13108	4.45609	0.47805	0.899026	0.787419	0.382893	2.47873	0.403841	0.507197	-1.08849	0.237529	-0.38001	1.0461	0.807763	0.40412	1.06335	0.607418	0.84096	-0.178026	0.611453	0.544903	0.235502	0.265452	0.0739131	-0.629765
P01882	Ig delta chain C region membrane-bound form	-	-0.200978	-0.601165	-1.00843	-0.0167749	-0.206919	-0.162593	-0.198805	-0.00642469	-0.727179	-0.864247	-0.18506	-1.65868	-1.26897	-0.994783	-0.791121	-1.83024	-0.320484	-0.609431	0.512985	1.4745	-1.28932	-1.11202	-0.768477	-1.17622	0.781499	-0.262768	2.55347	-0.116988	-0.967434	-1.33944	-1.36053	-0.539598	-0.865693	-0.629463	-0.30024	2.09312	-0.0584226	-0.299742	0.184249	-1.16206	-0.191313	0.392364	-0.00900188	-0.415709	0.107679
P01887	Beta-2-microglobulin	B2m	-0.0992605	0.538998	0.350097	0.364073	0.242579	0.42867	0.365435	0.314692	0.489864	0.580054	0.195623	0.355782	0.101073	-0.114597	0.0988498	-0.113067	0.447353	0.257204	0.290118	0.480201	0.10175	0.39136	0.191506	0.0302492	0.684383	0.541939	0.487931	0.203444	0.142677	0.658661	0.743114	0.475118	0.623527	0.449121	0.609988	0.722902	-0.0509618	0.442295	0.635117	-0.0354488	0.28896	0.973369	-0.0204031	0.168735	0.489931
P01898	H-2 class I histocompatibility antigen, Q10 alpha chain	H2-Q10	0.359064	-1.18122	-2.05527	-2.117	-1.2312	-1.063	-1.3994	-1.85763	1.59603	1.53883	-1.98586	1.2783	1.38436	0.959988	0.756559	1.38154	-1.04897	1.81382	1.63556	1.92964	1.03396	1.98975	1.88144	1.30892	-0.37764	-0.60631	1.1226	-1.04177	-0.454059	-1.92903	-2.09321	-0.981616	-1.19393	-1.27137	-1.21539	-0.245374	-2.12653	-1.24642	0.300972	1.39098	-1.1466	0.758173	-1.49543	-1.30996	-1.16604
P01899	H-2 class I histocompatibility antigen, D-B alpha chain	H2-D1	1.31686	1.25997	1.18764	1.37052	1.1801	1.13699	1.23612	1.12139	1.04559	1.16649	1.18642	0.968351	0.629813	0.689747	0.974735	0.484625	1.22059	0.984025	0.772813	1.03208	0.752313	0.595162	0.535431	0.400489	0.795417	1.33863	1.24802	1.12259	1.19769	0.897045	1.22056	1.35219	1.50739	1.57673	1.29879	1.412	1.00802	1.27986	1.18585	0.685202	1.13725	0.50076	0.895963	1.08681	1.24039
P01901	H-2 class I histocompatibility antigen, K-B alpha chain	H2-K1	-0.55976	-0.066953	0.0297571	0.197982	0.0906359	0.154208	0.200137	-0.0876333	-0.975787	0.000453024	0.192483	-0.960322	-0.948793	-0.955704	-0.29542	-0.962214	0.0838974	-0.980245	-0.707601	-0.759721	-0.748024	-0.524454	-0.808761	-0.693701	-1.36512	0.236825	-0.413296	0.14382	0.378012	-0.521393	-0.156936	0.191912	-0.0844191	0.172196	-0.0139821	0.272062	-0.334459	0.0755989	-0.144735	-0.710989	-0.0806814	-0.838957	-0.419065	0.0621582	0.19821
P01902	H-2 class I histocompatibility antigen, K-D alpha chain	H2-K1	-0.992289	-0.949686	-1.85479	-1.36153	-1.29874	-1.3105	-1.6412	-1.75641	0.605754	0.371491	-1.79438	0.325872	0.0842352	-0.6575	-0.969076	0.722447	-1.54526	1.305	0.171639	1.10366	0.58415	2.52088	1.63183	1.29312	-0.817158	-0.574549	1.05153	-1.52965	-0.977135	-1.74674	-1.72007	-1.14696	-1.1002	-1.10183	-1.29188	-1.01607	-1.78654	-1.26925	-0.514126	-0.0728658	-1.08072	0.606938	-2.00098	-1.83758	-1.75362
P01942	Hemoglobin subunit alpha	Hba	3.47114	3.31055	2.56631	2.85859	3.49423	3.16533	2.95128	2.7643	3.61003	3.65848	2.52675	3.27971	3.73764	3.49819	3.3502	3.80496	3.20878	3.33917	3.45083	3.36968	3.5913	3.16964	3.24996	2.81746	3.15617	3.47483	3.14792	2.68542	3.2217	3.28469	3.07668	3.32126	3.55886	3.39638	3.45507	2.89449	2.55498	2.87841	3.54058	3.92577	3.59784	3.53772	2.50178	2.63906	2.7742
P02088	Hemoglobin subunit beta-1	Hbb-b1	6.90379	4.07631	5.43921	4.77073	5.65649	5.23243	5.64996	5.26983	6.95564	6.44676	5.66878	6.68821	7.61637	7.52287	6.94552	7.49687	5.60788	6.52028	6.40837	6.52544	7.54059	6.73798	7.10711	6.30427	5.02898	4.26907	5.98278	5.75026	6.04526	2.83001	2.93932	5.14871	4.68833	5.03641	5.37612	4.91901	5.73052	4.66703	5.36878	7.57947	5.60155	5.58549	5.87911	6.01564	5.87072
P02089	Hemoglobin subunit beta-2	Hbb-b2	1.6638	0.820356	0.382667	1.66828	1.0046	1.96782	1.02878	0.669628	1.74401	0.671333	1.08598	2.78867	2.06016	2.18103	1.71573	2.83658	1.52211	2.3869	2.51735	1.88949	2.0896	0.951752	1.55809	1.80344	1.03663	1.92166	2.43713	1.24788	2.71102	0.455292	1.32174	1.52207	1.23937	0.196501	1.09623	1.05518	1.05894	1.37319	2.68202	2.65925	1.68439	2.75662	1.11236	1.5846	1.58326
P02301	Histone H3.3C	H3-5	-5.57879	-4.72117	-5.33641	-5.62792	-4.83462	-5.09889	-3.3163	-5.13157	-4.81054	-8.3756	-3.62497	-9.575	-8.90871	-5.2526	-5.00327	-4.08148	-5.75596	-4.47985	-5.3124	-6.06049	-4.29932	-4.20381	-5.80009	-3.96811	-4.69141	-6.11226	-5.20357	-5.45218	-5.1401	-5.82342	-7.10324	-4.1621	-2.93346	-4.70801	-4.83513	-5.63694	-5.3295	-4.64504	-5.00594	-5.2899	-4.27855	-3.65019	-4.28253	-2.79807	-4.22972
P02463	Collagen alpha-1(IV) chain	Col4a1	-0.288215	-0.729855	-0.0146139	-0.508065	-0.614583	-0.741321	-0.441075	0.640743	-1.53457	-0.372649	-0.227702	1.35334	1.26099	0.296385	0.455833	0.644992	-1.34558	-1.03462	0.20007	-0.0581877	-0.496829	-0.376002	0.655119	1.34891	-0.74826	-0.856604	0.773209	-0.279606	-0.665906	-1.42769	-1.25814	-0.651599	-1.01759	-0.926954	-0.838231	-0.428602	-0.45476	-0.583878	-0.848924	0.0828332	-0.810958	-2.02618	0.711745	0.735318	-0.0172229
P02468	Laminin subunit gamma-1	Lamc1	-0.588181	-1.25898	-1.21033	-1.14999	-1.32472	-1.29121	-1.15757	-1.10019	-0.362992	-0.546518	-0.971604	-0.33326	-0.110092	-0.624003	-0.686341	-0.468686	-1.42193	-0.412323	-0.686705	-0.179068	-0.651904	-0.629912	-0.637552	-0.384706	-1.65568	-1.36712	-0.213922	-0.846644	-1.51492	-1.72836	-1.18433	-1.33022	-1.79374	-1.46703	-1.38861	-1.08255	-0.915308	-1.23595	-1.01099	-0.549704	-1.35049	-1.75083	-0.883175	-0.846442	-1.13041
P02469	Laminin subunit beta-1	Lamb1	-0.504208	-1.02347	-1.29021	-2.10429	-1.07489	-1.12242	-1.11759	-1.19886	-0.386761	-0.480613	-0.860656	-0.211945	-0.528988	-0.137795	-0.304124	-0.473009	-1.7548	-0.404229	-0.657456	-0.522993	-0.0981428	-0.63558	-0.507969	-0.511614	-1.55646	-1.5505	-0.568067	-0.98424	-0.924254	-2.4802	-2.70721	-0.950869	-1.78522	-1.3129	-1.4659	-1.05299	-1.07483	-1.60213	-0.990185	-0.297988	-1.21322	-1.37961	-1.15044	-1.0176	-1.40286
P03888	NADH-ubiquinone oxidoreductase chain 1	Mtnd1	-1.69124	-2.11506	-1.76926	-1.5044	-1.85084	-1.62092	-2.32121	-2.69683	-2.42942	-2.26131	-2.08042	-1.9573	-2.1238	-1.80701	-2.81347	-2.35086	-1.77666	-2.41483	-2.43499	-1.77396	-2.27927	-2.39698	-2.34009	-2.39496	-2.18317	-3.01891	-2.13705	-1.9852	-1.70593	-2.67484	-3.03074	-2.61959	-3.39986	-1.39708	-2.90143	-1.21026	-1.71807	-1.63125	-2.56394	-2.10931	-1.95296	-3.58308	-1.87291	-1.3072	-1.94596
P03921	NADH-ubiquinone oxidoreductase chain 5	Mtnd5	-3.49331	-5.33096	-3.80833	-5.05868	-3.1695	-3.79867	-3.71084	-3.57378	-3.45223	-3.97499	-3.61031	-3.09688	-1.68543	-2.40269	-3.19656	-2.14044	-4.64586	-2.99162	-3.42762	-3.38548	-2.25244	-1.79744	-1.98538	-2.53143	-4.9454	-5.64923	-4.16824	-3.43907	-2.81295	-5.53351	-6.01569	-3.70146	-5.56908	-4.95376	-4.37811	-4.72228	-3.80386	-5.20468	-3.98401	-2.55879	-4.35291	-4.52885	-1.46987	-2.1861	-3.79637
P03930	ATP synthase protein 8	Mtatp8	0.844817	1.26285	1.10554	1.39729	1.09148	1.05092	1.48134	1.15178	0.499832	0.61563	1.52754	1.28535	0.955006	0.956071	0.888032	0.32863	1.3776	0.816081	0.507268	1.0297	0.428327	0.3406	0.0154042	0.586254	0.889933	0.776029	0.606841	1.51546	1.44138	1.24979	1.19493	1.15402	1.09997	1.28235	1.22673	1.56568	1.60066	1.48034	1.13365	0.984319	1.28891	0.360694	1.6384	1.40571	1.49343
P03953	Complement factor D	Cfd	-0.749568	0.486035	-0.523794	0.358703	0.769876	0.783155	0.137463	0.346355	2.18182	1.77043	0.396605	1.4402	2.29205	1.93824	2.40744	2.87411	0.00570309	2.69476	2.61322	1.73751	2.70975	4.07596	3.21764	4.03983	0.670331	1.73017	0.870166	0.879677	0.812044	-0.374951	-0.170428	0.629068	0.655907	0.677921	0.511288	0.604185	-0.847547	0.239282	1.10935	2.49352	0.913202	1.4308	-0.135095	-0.569112	0.34161
P03958	Adenosine deaminase	Ada	-0.431073	0.116386	-0.386077	0.0722794	-0.153535	0.0319369	-0.209292	-0.289516	-0.773397	-1.17982	0.0257015	-0.685485	-0.689822	-0.579222	-0.423243	-1.03857	-0.236438	-0.685585	-0.30075	-0.538122	-0.644666	-0.497371	-0.52771	-0.666899	-0.482882	-0.476169	-0.775097	-0.387264	0.0430324	-0.106244	0.1715	-0.0388686	-0.0858333	-0.153654	-0.0847823	-0.247797	-0.275734	0.00674654	-0.0591766	-0.361403	0.0548788	-0.12309	-0.65369	-0.55076	-0.240279
P03976	Ig kappa chain V-II region 17S29.1	-	-0.535196	-1.0309	-0.576916	-1.04748	-1.12872	-1.02341	-0.940546	-0.943654	-0.193267	-0.271316	-1.45765	0.471239	-0.0959739	-0.231988	-0.329473	-0.940904	-1.03361	-0.815506	1.22753	0.440205	0.0879401	-0.050385	0.061191	-0.716379	-0.839791	-1.03322	-0.579568	-0.8591	-0.766999	-1.5512	-1.28524	-1.11579	-1.29477	-1.11688	-1.27537	-0.95353	-0.908142	-1.11309	-0.886378	-0.253868	-1.09989	-0.914144	-1.34578	-0.948681	-0.645425
P03977	Ig kappa chain V-III region 50S10.1	-	-1.30469	-1.03364	-1.69815	-1.63958	-1.51918	-1.50804	-1.53563	-1.64497	-0.735029	-0.843381	-1.68252	-0.876504	-0.534592	-0.595308	-0.809979	-0.202402	-1.62744	-0.344702	1.42521	-1.22706	0.138892	-0.109512	1.05033	-1.03216	-0.792513	0.254095	-0.745815	-2.07503	-1.36405	-1.58836	-1.32625	-1.5372	-1.22892	-1.33948	-0.740662	-2.09911	-1.62224	-1.60843	-1.40821	-1.16831	-1.86234	-1.08288	-1.70274	-1.73543	-1.51009
P03987	Ig gamma-3 chain C region	-	-0.179297	0.146857	-0.0239075	0.840624	1.14665	0.340191	0.0633641	0.144366	0.246501	2.05707	-0.974934	-0.324472	2.20828	1.27385	0.910873	1.71108	0.375504	-0.167366	4.0417	0.18523	-0.0708977	3.89605	0.3247	3.31346	-0.277425	1.40661	-0.201077	-0.806309	0.961275	0.172613	0.538995	-0.0436272	-0.162432	1.07518	0.498012	-0.334438	-0.235802	-0.192979	2.24901	4.65384	0.72356	1.56428	-0.440989	0.491188	0.597465
P04104	Keratin, type II cytoskeletal 1	Krt1	-0.0792587	-1.00061	-1.02113	-1.02985	-1.0333	-1.05575	-1.00367	-0.992007	0.794405	0.581348	-1.25866	0.792407	0.964492	0.939361	1.13828	1.09555	-1.02384	0.951031	0.764163	0.997206	0.967679	0.870536	0.764283	0.908466	-0.703603	-0.892596	0.383131	-0.857913	-0.833458	-1.88342	-1.73049	-1.00161	-1.16626	-1.05255	-1.25142	-0.798498	-1.06071	-1.02416	-0.529325	1.37894	-1.013	-0.0693054	-0.979102	-1.10747	-0.962914
P04117	Fatty acid-binding protein, adipocyte	Fabp4	1.22309	0.843112	0.110431	0.139729	0.260428	0.707077	0.571747	0.193751	1.32357	1.25587	0.279585	1.27649	1.56252	0.822953	1.63176	1.49965	1.23162	1.41162	1.62044	1.59315	2.00796	1.5187	0.454263	2.02183	2.31307	0.423457	1.16269	0.942478	1.13923	-0.430262	0.389161	0.0829798	0.24623	0.0883416	0.587842	0.741175	0.767674	0.429702	0.240138	1.08116	0.389486	0.448399	0.189728	0.430364	0.180472
P04186	Complement factor B	Cfb	-1.05785	-0.427439	-1.73552	-1.33974	-1.25365	-1.06678	-1.46316	-1.49494	-0.0231606	0.348178	-1.93954	0.229549	-1.24107	-0.489371	-0.195909	0.445072	-1.11942	0.529545	0.475379	0.673001	-0.233551	1.1477	0.824479	0.877982	-0.425467	-0.294084	-0.242814	-1.60485	-1.02589	-2.20415	-1.94464	-1.16038	-0.653534	-0.703266	-1.57082	-0.939556	-1.62684	-1.18917	-0.702602	-0.174026	-0.97873	0.0439445	-1.60305	-1.66339	-1.32339
P04202	Transforming growth factor beta-1 proprotein	Tgfb1	-2.62773	-1.66155	-0.60327	-1.52974	-0.902291	-1.46335	-1.14152	-1.45451	-0.919007	-1.03508	-0.976428	-0.662354	-0.3431	-0.495862	-0.308568	0.456488	0.207669	-0.379533	-1.23098	-0.691702	0.104914	-1.22684	-0.0250961	-0.700524	-1.83916	-2.00148	-0.542263	-0.508195	-0.880683	-1.46211	0.0744666	-1.43951	-1.91152	-1.73934	-1.49472	-1.29555	-0.617908	-1.52844	-2.19928	-0.325244	-1.76798	-2.34685	-0.63959	-0.945643	-1.31524
P04370	Myelin basic protein	Mbp	-1.59546	-1.26729	-2.74319	-1.88948	-2.10929	-2.42184	-1.69783	-2.59284	-1.98932	-1.43226	-2.74058	-1.9739	-3.11097	-2.2695	-2.75661	-3.04334	-2.88709	-1.9524	-1.8736	-2.62803	-2.20859	-2.35557	-2.66788	-2.26449	-1.53812	-1.25108	-2.11153	-2.80892	-3.25382	-0.911164	-1.40086	-2.22492	-1.39034	-1.33787	-1.73194	-2.17922	-3.20093	-2.40862	-1.48331	-2.67264	-2.21854	-1.44463	-2.6079	-2.90083	-2.80396
P04441	H-2 class II histocompatibility antigen gamma chain	Cd74	0.393943	0.719453	0.518785	0.738108	0.718512	0.766123	0.444704	0.61444	-0.423146	-0.351622	0.452459	-0.0118396	-0.41834	-0.337072	-0.0884175	-0.964406	0.745249	-0.80882	-1.73856	-0.607846	-0.513405	-0.758555	-0.550645	-1.62616	-0.843253	0.151929	0.0850976	0.34515	0.028562	0.420772	-0.0811839	0.586825	0.756086	0.922004	0.765293	0.619089	0.464257	0.502295	0.447104	-0.647192	0.771669	-0.280683	0.420582	0.494431	0.54031
P04443	Hemoglobin subunit beta-H0	Hbb-bh0	-0.134588	-2.49313	-2.47496	-2.15836	-1.47915	-1.76498	-1.40361	-1.5918	-0.276618	-0.910937	-1.36327	0.029938	1.09488	1.02043	0.264805	0.997805	-1.1192	-1.62104	-0.0870842	-0.410453	1.04897	0.0948197	0.200142	-0.47269	-1.86221	-2.35661	-1.16571	-1.05754	-1.74	-2.98379	-2.98392	-1.80065	-2.6461	-2.45821	-2.25679	-2.1801	-1.52629	-2.21158	-2.18727	1.04576	-2.07304	-1.62298	-1.17518	-0.542696	-1.49354
P04627	Serine/threonine-protein kinase A-Raf	Araf	-2.79126	-3.16517	-1.76084	-2.14173	-2.33837	-2.73692	-2.11618	-2.18053	-3.15164	-2.61129	-2.09188	-3.15242	-2.61698	-2.50314	-2.59099	-2.45796	-2.73369	-2.89603	-2.82995	-3.02915	-2.51873	-2.63659	-2.36344	-2.99445	-3.13151	-4.04591	-2.81884	-1.87289	-2.31055	-3.72549	-3.62512	-2.41646	-3.69153	-3.49923	-2.85273	-2.70799	-1.74195	-2.76608	-2.93453	-2.5694	-2.73293	-3.59149	-1.74417	-1.36237	-2.45775
P04919	Band 3 anion transport protein	Slc4a1	1.94101	0.848606	1.44937	1.06429	1.11957	1.10472	1.36278	1.16777	1.98027	1.83846	0.74458	2.06846	2.71393	2.20482	1.66132	1.53852	1.40683	1.20267	1.51808	2.05228	1.57568	1.06723	1.51848	1.66569	1.13146	1.35999	1.4894	1.17059	1.45215	1.08111	0.518196	0.917759	0.683849	1.01619	1.25153	1.29768	1.47925	1.21313	1.46283	2.01882	1.19267	1.29483	1.358	1.38956	1.32843
P04938	Major urinary protein 11	Mup11	-2.41014	-4.33925	-4.15819	-3.82852	-1.56797	-3.87016	-3.39139	-2.61278	0.299187	-1.91276	-1.36735	0.0976147	1.88906	0.450865	1.81373	2.15255	-4.1272	-0.650602	0.795924	-2.52567	-0.100183	0.646362	0.933537	-2.36293	-4.41891	-4.93941	-1.44911	-1.67215	-3.96926	-4.84135	-4.83784	-3.18858	-4.34651	-4.04673	-3.35121	-3.72471	-3.85812	-4.13322	-2.75621	0.819649	-3.33756	-1.80498	-1.27856	-1.95172	-2.91825
P04939	Major urinary protein 3	Mup3	-1.00191	-1.35853	-1.39482	-1.30841	-1.26633	-1.25937	-1.24122	-1.26336	0.434835	0.191504	-1.45907	0.314261	0.392418	0.0200931	-0.0805978	0.659613	-1.39302	0.847526	0.320823	1.11453	0.280788	0.942215	0.771143	0.636299	-1.04915	-1.61768	-0.157717	-1.37011	-0.993207	-2.06618	-1.82491	-1.27751	-1.67101	-1.46507	-1.54137	-1.10379	-1.25709	-1.30293	-0.989336	0.382248	-1.29763	-0.790003	-1.23724	-1.27781	-1.28115
P04940	Ig kappa chain V-VI region NQ2-17.4.1	-	0.497337	2.93763	0.416573	0.48015	1.17435	1.2565	0.810743	0.986996	2.29967	2.37561	-0.107716	1.71343	2.75417	1.07255	1.17434	-0.00716884	1.57131	3.36264	2.078	1.71572	2.73249	0.685271	1.38262	1.78365	4.07148	3.11793	2.05128	1.05104	-0.145292	-0.0635414	0.586292	3.19271	2.67921	1.6723	0.734236	1.23518	0.64642	0.743199	2.20515	1.10771	0.567967	1.72989	-0.836046	-0.580297	1.41541
P04945	Ig kappa chain V-VI region NQ2-6.1	-	3.0479	-1.63666	1.25899	0.808534	1.85941	0.786146	0.8532	1.32419	3.86473	2.91822	3.41576	4.12231	1.20487	1.86144	1.35449	1.81235	0.674112	3.65921	2.89336	4.39785	1.71319	2.1782	2.81524	3.30836	-0.459194	-1.14016	3.51827	3.23236	1.42814	-0.589487	-0.218984	-0.678775	-0.706159	0.343201	1.3336	1.27426	1.94512	1.4428	1.27015	2.46742	-1.83476	0.0205499	1.04684	0.378249	0.341006
P05064	Fructose-bisphosphate aldolase A	Aldoa	2.13315	1.59641	2.14121	2.18969	2.23573	2.05583	2.14014	2.20025	1.85723	1.82254	2.26688	1.93398	1.78202	1.82015	2.17167	1.60095	2.24669	1.61812	1.94407	1.79123	2.00662	1.44295	1.66344	1.91093	2.05501	1.84581	1.86269	2.21066	2.17288	1.87824	1.99951	2.4003	2.0343	2.08827	2.18249	2.04251	1.95341	1.98976	1.97294	1.90469	2.18092	1.36323	2.08092	2.07543	2.15607
P05132	cAMP-dependent protein kinase catalytic subunit alpha	Prkaca	-0.571107	-0.82477	-1.83756	-1.14918	-1.20681	-1.50708	-3.56465	-1.34037	-1.88618	-1.69572	-4.04713	-1.57403	-1.5361	-1.43996	-1.85018	-2.67646	-1.77893	-1.91315	-1.72314	-1.42396	-2.06728	-2.06298	-2.1192	-1.7123	-1.15417	-1.18697	-1.45056	-1.67631	-0.818319	-0.878223	-0.653014	-1.42629	-1.28126	-1.57582	-1.53168	-0.63193	-1.46857	-0.763904	-1.34149	-2.61785	-1.40838	-1.38279	-1.50664	-2.10848	-2.08261
P05201	Aspartate aminotransferase, cytoplasmic	Got1	0.303617	0.0713174	0.315013	0.432376	0.583154	0.596212	0.520451	0.378114	0.317829	-0.102726	0.780382	0.331909	0.21557	0.482585	0.48797	0.388352	0.30746	0.128216	-0.0148896	0.177031	0.452049	0.156445	-0.0301886	0.00527948	0.109776	-0.337061	0.264697	0.652749	0.681891	0.0791928	0.358368	0.366721	-0.040528	0.178457	0.289747	0.216681	0.447093	0.40899	0.36363	0.525519	0.480465	0.0412124	0.428879	0.358167	0.617052
P05202	Aspartate aminotransferase, mitochondrial	Got2	0.64435	1.37181	1.01975	1.40145	1.18851	1.14857	1.33285	1.269	0.573262	0.608434	1.40192	0.573425	0.358224	0.606431	0.802061	0.36548	1.27762	0.491956	0.388592	0.454959	0.546308	0.533194	0.468955	0.700038	0.754102	1.26259	0.802891	1.10033	1.00513	1.18934	0.9449	0.909289	1.3269	1.07504	0.996423	1.33474	0.960298	1.31161	0.995894	0.626268	1.2035	1.01754	1.02928	1.10829	1.30652
P05208	Chymotrypsin-like elastase family member 2A	Cela2a	-1.61061	-1.30621	-0.912878	-1.1253	-1.3101	-1.22638	-0.83691	1.08338	-1.66989	-1.58493	-1.45807	-2.609	-3.92453	-1.44527	-1.71428	1.87821	-1.56352	-0.250664	-1.37398	-1.99275	-2.1782	-0.884369	-1.61957	-0.938076	-1.12764	-2.09759	-1.39974	-2.43349	-1.44941	-1.99056	-1.95086	-0.889825	-1.29469	-1.84097	-2.50287	-1.17894	0.00661998	0.236006	-1.02559	-2.65947	-1.86343	0.171548	0.746033	-0.854253	-0.888024
P05366	Serum amyloid A-1 protein	Saa1	-1.55866	-1.20211	-0.597576	-0.938006	-1.08085	-1.23905	-0.689117	-0.765593	-1.29159	-2.65741	-1.02798	-0.856637	-1.26592	-1.2706	-2.98375	-3.30291	-1.15451	0.696247	1.23923	-1.99241	-1.58965	-2.21775	-2.00273	2.2933	-1.24962	0.492012	-1.15895	-1.87486	-1.28216	-1.34858	-0.578259	-1.02365	-0.935129	-1.37267	-1.49522	-1.34289	-2.1534	-2.15782	-1.37739	-1.38851	-2.02153	-0.996621	-0.605276	-2.61023	-1.82236
P05367	Serum amyloid A-2 protein	Saa2	-0.714316	-2.17632	-1.60095	-1.893	-1.36074	-1.65168	-1.56463	-1.94523	-0.00984543	-0.391709	-1.44227	-0.244757	0.585188	0.178052	0.0809778	0.820184	-1.82795	2.20381	2.35548	-1.7008	0.711488	1.53048	1.13955	4.01606	-1.45128	-1.14972	-0.890685	-1.1409	-0.043338	-3.01247	-2.77763	-1.71664	-2.48802	-2.84943	-2.19117	-1.77881	-1.33907	-1.89952	-1.56697	0.752091	-1.57153	-1.16204	-1.18512	-1.36974	-0.770996
P05480	Proto-oncogene tyrosine-protein kinase Src	Src	-3.60699	-4.9135	-3.46017	-4.23737	-2.86537	-2.82903	-3.13099	-2.76754	-2.8361	-3.39563	-3.02083	-2.39828	-2.45805	-1.65034	-2.36347	-2.5501	-3.51142	-2.53657	-2.97207	-3.7753	-1.87542	-2.50846	-2.51355	-2.61828	-4.33138	-5.20782	-3.51605	-1.89217	-2.81802	-5.29777	-5.58125	-3.61664	-5.00356	-4.65111	-3.56843	-4.17302	-3.17065	-4.66587	-3.86092	-2.13653	-2.98731	-4.57679	-2.21334	-2.42638	-3.02396
P05555	Integrin alpha-M	Itgam	-1.71941	-2.33961	-1.16544	-1.80478	-2.21894	-1.99139	-1.56977	-1.79024	-2.90458	-2.7868	-1.70716	-2.31349	-2.45079	-2.06245	-1.82399	-2.87441	-1.85344	-2.3954	-1.0493	-2.84804	-1.9489	-1.93475	-1.3934	-1.07462	-2.74595	-2.12208	-1.72448	-1.67789	-1.17388	-2.476	-1.73931	-2.11808	-2.28464	-2.07906	-2.25056	-1.75587	-0.847908	-2.18799	-2.44229	-2.47718	-2.0944	-3.47774	-1.14171	-1.37226	-2.03822
P05622	Platelet-derived growth factor receptor beta	Pdgfrb	-2.50537	-2.07158	-2.74188	-2.01751	-2.20531	-2.35021	-1.98057	-2.26212	-1.63525	-1.82959	-2.33526	-1.84994	-1.60392	-2.00316	-2.04076	-1.72783	-2.09902	-1.66558	-1.97484	-1.55157	-2.00354	-1.42763	-1.53391	-1.45183	-2.09405	-2.11185	-2.57126	-2.26827	-2.13465	-1.81737	-1.91668	-1.85604	-2.13488	-2.4993	-2.62988	-2.26311	-2.42869	-1.89947	-1.46677	-1.74803	-1.81401	-1.77261	-2.43379	-2.28747	-2.11133
P06151	L-lactate dehydrogenase A chain	Ldha	1.53922	1.13348	1.49988	1.62612	1.55483	1.41882	1.64203	1.48448	1.2636	1.33744	1.69507	1.42303	1.2613	1.48163	1.40083	0.924765	1.50953	1.10724	1.14873	1.30137	1.27514	0.732597	1.1308	1.35377	1.41116	1.22033	1.35274	1.57966	1.51681	1.80244	1.09555	1.745	1.06626	1.44378	1.59699	1.69429	1.59461	1.50529	1.40559	1.26993	1.45015	0.581231	1.52996	1.49911	1.61836
P06240	Proto-oncogene tyrosine-protein kinase LCK	Lck	-1.42507	-1.93341	-1.24036	-1.69273	-1.15585	-1.36683	-0.936109	-1.37872	-2.78761	-3.1708	-1.09994	-1.38954	-1.81729	-1.98949	-1.8314	-2.75189	-1.19847	-2.68749	-3.3782	-2.75833	-2.0478	-2.43208	-2.33611	-2.0456	-3.16643	-2.80323	-2.02026	-0.774925	-1.54624	-1.35441	-1.93707	-2.05538	-2.36539	-1.9738	-1.80385	-1.60906	-0.949663	-1.48277	-1.75733	-2.04404	-1.63476	-3.14304	-0.876765	-0.943892	-0.92484
P06329	Ig heavy chain V region AC38 15.3	-	-2.42081	-1.97401	-1.91873	-1.70527	-1.80149	-1.45577	-1.83994	-2.13285	-3.09086	-1.60461	-2.04284	-2.01667	-3.14168	-2.33556	-1.95798	-2.45714	-1.84206	-2.44334	-0.610789	-0.555845	-2.07526	-2.23163	-1.87371	-1.76375	-1.68415	-0.863484	-0.584227	-2.32672	-2.61552	-1.99264	-1.90515	-1.82932	-1.8459	-1.50698	-1.66408	-1.93328	-2.72988	-1.6365	-1.79987	-2.76067	-1.63459	-0.31396	-2.90184	-2.82413	-2.14359
P06330	Ig heavy chain V region AC38 205.12	-	1.46122	0.543059	0.222354	0.516012	0.294932	0.831888	0.547675	0.22488	2.37972	1.93789	0.123089	1.27201	1.27446	0.930239	2.16339	2.13512	0.133101	2.85715	2.3632	1.26284	1.79615	1.05751	1.65282	2.83829	1.31877	0.999199	0.94304	1.52931	0.247696	0.56845	0.571573	0.64069	0.222259	0.739918	0.628379	0.824808	0.587893	0.302898	0.660602	1.46029	0.329953	1.16257	0.0637428	0.849415	0.707062
P06342	H-2 class II histocompatibility antigen, A-Q beta chain	H2-Ab1	-1.35018	0.241622	-1.79864	-1.45514	-0.801982	-0.442408	-1.7292	-1.63697	-2.76548	-2.20172	-1.59131	-2.03932	-3.66743	-3.58215	-2.47466	-2.40368	-1.36715	-1.68678	-1.26671	-2.1205	-3.80933	-2.20158	-2.65365	-2.02089	-2.56553	-1.43225	-1.69119	-2.13615	-1.86993	-0.0473522	-0.914787	-1.35443	-1.06132	-1.08569	-1.4008	-1.58778	-2.07631	-1.38847	-0.940387	-2.65428	-0.828459	-1.1304	-1.93195	-1.90787	-1.71349
P06537	Glucocorticoid receptor	Nr3c1	3.36597	-0.823534	3.55603	-1.21368	-4.18987	-1.71675	-6.02566	-1.26625	3.855	2.27686	-5.78554	1.97583	1.76085	3.13968	3.82809	2.60444	-2.02314	3.72858	2.62967	3.81473	2.16144	4.66282	4.16077	2.68444	-0.79611	-6.23934	-5.67664	-1.87724	-0.992886	2.24933	-0.639929	-1.23538	-0.953457	-4.76479	-5.02778	2.99631	-1.23177	3.83512	-1.06381	-3.63355	-0.987094	-1.91181	-4.14147	-4.74128	-1.88802
P06683	Complement component C9	C9	-0.31718	-2.52248	-3.08288	-1.95767	-1.74436	-2.04758	-2.40027	-2.46247	0.941734	0.888284	-2.71947	0.920934	1.98881	0.419242	0.433726	1.53675	-2.76987	1.01875	0.785019	1.22274	0.920156	1.82918	1.95503	0.834527	-1.71956	-1.37867	0.626843	-1.97829	-1.3311	-2.96825	-2.73013	-2.2435	-2.09456	-2.29623	-3.09034	-1.77266	-2.80583	-2.23361	-0.516149	1.38191	-1.65162	0.343876	-1.79325	-2.07811	-2.29395
P06684	Complement C5	C5	-1.32786	-1.04822	-1.90182	-1.4797	-1.68003	-1.86103	-2.51929	-2.45954	0.0555545	-0.0279085	-2.5219	-0.312694	0.437256	-0.461094	-0.556128	0.448982	-1.64876	0.348538	-0.172405	0.448384	-0.262836	0.490059	0.81073	-0.116628	-1.08931	-1.13052	-0.0354344	-2.28059	-2.10661	-0.792158	-0.411202	-1.64321	-1.17901	-0.995307	-1.6419	-1.38254	-2.26257	-1.44389	-1.20764	0.183381	-1.8922	-0.70042	-2.11026	-2.32772	-2.37121
P06728	Apolipoprotein A-IV	Apoa4	2.72775	0.871	-0.561931	0.631698	1.14568	1.10421	0.528478	0.321777	4.20022	3.826	-0.628264	3.6962	3.72071	3.4	3.60709	4.21997	0.269709	4.44227	3.97859	3.91476	3.78277	4.73299	4.1292	3.95369	2.08964	1.96899	3.59446	0.808177	1.42377	-1.43425	-1.87287	1.42517	1.32064	1.20619	0.447591	1.4542	-0.0139881	0.547676	2.29657	4.00086	1.4246	3.19466	0.621084	0.369381	0.761734
P06745	Glucose-6-phosphate isomerase	Gpi	0.102218	-0.0627935	0.432053	-0.0802627	0.454761	0.310767	0.614804	0.627206	-0.483901	-0.2204	0.900395	0.213816	0.287314	0.342695	0.57822	0.298201	0.427385	-0.187062	0.333531	-0.20224	0.496161	0.439744	0.494257	0.679666	-0.921899	0.0370463	-0.152539	0.755549	0.524264	-0.601582	-0.561276	0.130306	-0.210883	0.036268	-0.0619061	-0.0267684	0.27397	0.0230822	-0.0515335	0.437186	0.33222	-0.713804	0.860626	0.62552	0.647852
P06800	Receptor-type tyrosine-protein phosphatase C	Ptprc	-0.403032	-0.735361	-0.0322072	-0.0934047	0.00461296	-0.0163008	0.246947	0.0621237	-1.08072	-0.968429	0.300242	-0.83807	-0.908324	-0.71001	-0.565557	-1.27762	-0.058843	-1.43353	-1.50858	-0.993552	-0.735131	-0.995316	-1.23731	-1.0607	-1.37278	-0.941447	-0.826747	-0.0318221	-0.314685	-0.506852	-0.774818	-0.287596	-0.766379	-0.396375	-0.416366	-0.408534	0.0181969	-0.188159	-0.289196	-0.759844	-0.0882148	-1.1726	0.205961	0.276405	0.211259
P06801	NADP-dependent malic enzyme	Me1	-2.65161	-3.3991	-2.3905	-3.4123	-2.65573	-2.83072	-2.18373	-2.82802	-2.83953	-3.20122	-2.26421	-2.29987	-2.1541	-2.23941	-2.3342	-2.35533	-2.41989	-2.40701	-2.80854	-2.54593	-2.44025	-2.12839	-2.27508	-2.31514	-3.24426	-3.96915	-2.99642	-2.3962	-2.39862	-4.16297	-4.00257	-2.33344	-3.89594	-3.72877	-2.93515	-3.50392	-2.25499	-3.52885	-3.50267	-2.3923	-3.05471	-3.92209	-1.82728	-2.15428	-1.97455
P06802	Ectonucleotide pyrophosphatase/phosphodiesterase family member 1	Enpp1	-1.41883	-4.07932	-1.91282	-4.20872	-2.50545	-2.90766	-2.59652	-2.40206	-2.21188	-1.95195	-2.25614	-1.78373	-0.701481	-1.36985	-1.71703	-1.34544	-3.03782	-1.47228	-1.78306	-2.00106	-1.39333	-1.14118	-1.08704	-1.03554	-3.03204	-4.39341	-3.66108	-1.78061	-1.44571	-4.5203	-5.01332	-3.60644	-4.32233	-3.83209	-3.14685	-3.53535	-3.01224	-3.83298	-3.28537	-1.21991	-2.94975	-3.66739	-1.76379	-1.64974	-2.02098
P06909	Complement factor H	Cfh	0.558073	2.03604	0.210167	0.761763	0.813479	1.2566	0.26281	0.360783	1.91678	2.37155	-0.434348	1.52079	1.55108	1.05983	1.55543	1.61836	0.453843	2.67669	2.49146	2.85876	1.1436	2.42382	2.36826	3.08961	1.55573	2.31697	2.42863	0.129044	0.551486	-1.90449	-1.5071	1.41663	1.54458	1.37473	0.581602	1.23587	-0.249575	0.869146	1.4817	1.3264	0.832881	2.49538	-0.387706	-0.3499	0.599889
P07091	Protein S100-A4	S100a4	-0.315044	1.06258	1.0189	0.907937	0.984306	1.20968	1.01721	1.00937	-0.0155106	0.710676	0.904702	-0.226216	0.139326	0.035326	0.731451	0.101705	1.44656	-0.252136	0.339765	0.332174	0.00996205	0.259679	0.145831	-0.083385	-0.14984	1.54724	0.305512	0.181375	0.580497	0.102145	0.099993	0.727458	1.23882	1.30224	1.03093	0.899728	0.121616	0.999432	1.08782	-0.149647	1.2328	2.73075	0.44002	0.607127	0.747256
P07146	Anionic trypsin-2	Prss2	-1.77636	-2.30502	-2.14037	-1.64924	-1.83317	-1.72313	-1.80835	1.42259	-1.88819	-1.84238	-1.75267	-1.58367	-1.72166	-1.74196	-1.88057	2.26137	-1.61374	0.129193	-2.80985	-1.76204	-1.63839	-0.849831	-2.05084	-1.47368	-1.79414	-1.89157	-1.25152	-2.72449	-1.69459	-2.16356	-1.95529	-1.66127	-2.05414	-1.78263	-1.88707	-1.71477	-0.467107	-0.526386	-1.76223	-1.69113	-1.72653	-0.716802	0.744634	-1.67894	-2.05941
P07214	SPARC	Sparc	-0.280391	-2.67763	-2.48198	-2.74585	-1.79807	-2.23312	-2.3194	-2.41038	1.03513	0.703392	-1.87231	0.378069	0.550685	0.566055	0.713064	0.797456	-2.38147	0.938791	0.371015	0.786917	0.837879	0.497812	0.304639	0.142365	-1.70842	-2.22171	-0.270569	-1.50837	-0.774863	-2.9446	-3.2431	-1.97787	-2.75265	-2.61054	-2.53089	-2.27756	-2.1934	-2.64198	-1.59106	1.01176	-2.10124	-1.56493	-1.37906	-1.98629	-3.25842
P07309	Transthyretin	Ttr	3.83427	2.51778	1.73673	2.51551	3.31701	3.16202	2.42354	2.15884	4.99509	4.64932	2.85015	4.14952	4.22716	4.4479	4.53297	5.19958	2.29044	4.74171	4.31492	4.07607	4.59209	5.1389	4.99405	3.66198	3.15594	3.10173	3.78189	2.82324	2.50732	2.60012	2.57172	3.12243	3.25444	3.3849	3.23733	2.88876	1.96859	2.46998	3.45271	5.04757	3.45476	3.94484	2.31784	2.15386	2.14114
P07356	Annexin A2	Anxa2	1.30116	1.3645	1.63954	1.69622	1.21951	1.4507	1.64235	1.70866	1.44743	1.62994	1.46058	1.75529	1.68117	1.28497	1.37067	1.16862	1.59476	1.4348	1.23755	1.58116	1.28772	1.19559	1.31947	1.31774	1.14759	1.37985	1.51588	1.59732	1.20647	1.24811	1.64765	1.52568	1.17979	1.49447	1.2612	1.74333	1.68111	1.75445	1.39632	1.27651	1.33582	0.897405	1.7195	1.79041	1.66568
P07361	Alpha-1-acid glycoprotein 2	Orm2	-4.73694	-3.232	-2.91207	-5.94346	-2.67285	-4.29341	-2.98427	-1.77513	-3.73713	-4.10734	-3.08473	-4.44308	-2.06847	-2.24121	-3.27321	-3.18251	-3.29664	1.08599	1.02621	-0.202879	-2.05675	-0.712903	-2.28058	2.62091	-1.97215	-2.30318	-0.758463	-2.46454	0.519792	-3.41109	-3.63399	-3.32046	-4.42739	-1.90832	-4.22818	-2.89918	-4.83694	-6.0207	-5.7061	-2.71064	-3.09764	-3.31603	-2.01812	-2.33891	-0.641053
P07607	Thymidylate synthase	Tyms	-2.90427	-3.5921	-2.75661	-4.03326	-3.2327	-3.71693	-3.44957	-3.7965	-2.99258	-3.2142	-2.98344	-2.60135	-2.24079	-2.30479	-2.57897	-2.33832	-4.54374	-2.90795	-2.20233	-2.71437	-2.42303	-2.79147	-2.22274	-0.833556	-2.89314	-3.60563	-3.3104	-2.39561	-1.74323	-4.93018	-5.12654	-4.50759	-4.28059	-4.85485	-3.28204	-3.88962	-2.27085	-3.85168	-3.8234	-2.51867	-3.97184	-3.97703	-2.25049	-2.55232	-2.85433
P07724	Albumin	Alb	4.17288	3.65405	3.12565	3.64049	4.28928	4.11501	3.79436	3.78329	5.45866	5.10217	3.79003	5.05585	5.128	4.97548	5.23575	5.65976	3.9271	5.15504	5.16305	5.10504	5.2668	5.89925	5.5453	5.40974	3.76676	4.03172	4.30105	3.73635	3.89807	2.99125	2.52512	3.80208	3.87417	3.91204	3.60193	3.49153	2.92296	3.30088	4.59228	5.7127	4.31484	5.25074	3.71391	3.64258	3.91296
P07742	Ribonucleoside-diphosphate reductase large subunit	Rrm1	-2.02933	-1.68318	-1.49774	-1.77104	-2.07374	-1.89646	-1.94521	-1.72806	-1.80478	-1.803	-2.17429	-1.91753	-1.70266	-1.90286	-1.91905	-1.55048	-1.93096	-2.71808	-0.82651	-2.79738	-1.97507	-2.21215	-2.25262	0.236602	-2.11722	-1.80279	-1.91084	-2.30817	-0.724391	-2.47661	-3.31834	-2.67237	-2.03745	-2.32497	-2.2262	-2.91246	-1.14933	-1.83335	-2.33878	-1.87423	-2.05147	-1.845	-2.17724	-1.66129	-1.3807
P07743	BPI fold-containing family A member 2	Bpifa2	-0.663853	-1.97779	-1.59764	-1.79963	-1.06398	-1.62711	-1.50647	-1.52744	0.876962	0.142158	-1.47704	-0.0876092	0.774307	1.05365	-0.191812	1.25611	-1.82041	0.569165	-0.325386	0.767228	1.05903	-0.255889	-0.217564	0.0655062	-1.66459	-1.91554	0.596945	-1.21085	-1.07347	-2.33792	-2.20461	-1.73879	-2.21445	-1.99056	-1.87141	-1.62133	-1.32222	-1.74101	-1.93307	0.170642	-1.62581	-0.631924	-1.26955	-1.34448	-1.37509
P07758	Alpha-1-antitrypsin 1-1	Serpina1a	2.26542	0.653922	0.421766	0.920522	1.60381	1.30743	1.16436	0.805937	3.15658	3.12235	1.1337	2.9963	3.26889	2.66503	2.76502	3.44099	1.17917	2.46329	2.93795	2.99067	2.67634	3.2895	3.02848	2.0509	1.05123	1.07931	2.29734	1.07638	0.892244	0.98845	0.704172	1.09731	1.57786	1.89956	1.61069	1.05055	0.404003	0.655297	2.0283	3.42988	1.63839	2.31078	0.71992	0.593451	0.900191
P07759	Serine protease inhibitor A3K	Serpina3k	2.73208	0.888899	0.97455	1.25754	1.64201	1.29983	1.41673	1.13832	3.68726	3.41146	1.42506	3.24485	3.24958	2.81433	3.09042	3.46785	1.1805	2.76176	3.02717	3.13633	2.90502	2.6964	3.05458	2.38361	1.02515	1.09287	2.26996	1.52118	1.21399	0.261701	0.56502	1.26416	1.23589	1.25564	1.19167	1.24721	1.03431	1.31623	1.71957	3.06199	1.54163	2.09797	1.26014	1.14348	1.08592
P07901	Heat shock protein HSP 90-alpha	Hsp90aa1	0.583022	1.3252	1.04773	1.07308	1.21927	1.12652	1.08234	1.14512	0.265202	0.313709	1.17699	0.34896	0.206313	0.370946	0.716708	0.175889	1.14657	-0.237134	0.518072	0.0996064	0.171143	-0.112854	0.224504	0.793536	0.553284	1.26429	0.322464	0.74943	1.10336	1.04667	1.05104	1.00591	0.874446	1.06844	1.06786	0.823446	1.08339	1.07217	0.974387	0.290932	1.09821	0.271885	0.906877	0.938771	1.21296
P08003	Protein disulfide-isomerase A4	Pdia4	0.921801	1.26986	1.28934	1.25581	1.24356	1.43894	1.19144	1.19557	0.542363	0.82073	1.44728	0.811731	0.959697	0.560775	1.02256	0.391236	1.1107	0.739979	0.779521	0.71988	0.662789	0.829381	0.650425	0.72476	0.536957	1.20785	1.6817	1.12624	2.04867	0.655691	1.0606	0.909177	1.071	1.25399	1.2137	1.81076	1.21266	1.29128	1.17672	0.823662	1.12157	0.946398	0.599798	0.763025	1.35898
P08030	Adenine phosphoribosyltransferase	Aprt	-1.44294	-1.29504	-0.964749	-1.46603	-0.380452	-0.754367	-0.485673	-0.685262	-1.20973	-1.24761	-0.323445	-0.641837	-0.674368	-0.698775	-0.475538	-1.17298	-0.80922	-1.07397	-0.604007	-1.24088	-0.493577	-0.88983	-0.855075	-0.294649	-2.03839	-1.25725	-1.30662	-0.311416	-0.426153	-1.07333	-0.825676	-1.41553	-1.3956	-1.05639	-1.16801	-1.60302	-0.843595	-1.24392	-1.02497	-0.676445	-0.723463	-1.52571	-0.185346	-0.395925	-0.461372
P08032	Spectrin alpha chain, erythrocytic 1	Spta1	-0.401139	-1.29284	-1.2045	-1.36679	-1.05793	-1.21793	-1.0323	-1.31054	-0.0422112	-0.287812	-1.39059	-0.130554	0.302839	0.100674	-0.333454	-0.0372888	-0.992497	-0.663889	-0.237483	-0.112176	-0.0741336	-0.635556	-0.321451	-0.475362	-1.20368	-0.750078	-0.708294	-1.29982	-0.613954	-1.27191	-1.5785	-1.01661	-1.4737	-1.5253	-1.10767	-1.13824	-1.00742	-1.33527	-0.795979	0.292167	-1.10706	-0.883373	-0.983904	-1.06291	-1.16854
P08043	Zinc finger protein ZFP2	Zfp2	-2.47949	-1.88913	-2.42584	-1.3546	-1.74604	-0.900765	-1.25702	-1.85469	-2.61955	-2.10173	-1.84708	-2.48329	-2.94141	-2.56651	-2.28512	-2.88879	-1.76219	-2.76504	-2.41131	-2.70678	-2.40884	-2.48472	-2.13426	-2.82933	-2.13934	-1.69891	-2.29709	-2.19403	-1.99303	-1.91478	-1.7461	-1.72938	-1.55225	-1.57818	-1.73459	-1.846	-2.25548	-1.56742	-1.6341	-2.72283	-1.51618	-1.44279	-2.18786	-2.74128	-1.59785
P08071	Lactotransferrin	Ltf	-0.251253	0.418483	1.31026	0.832009	0.368864	0.476438	0.812641	0.777613	-0.620311	-0.476041	0.806098	-0.172797	-0.910428	-0.503737	0.689909	-1.06338	0.810197	-0.589239	1.89653	-0.726435	-0.523083	0.298819	-0.174157	1.6339	-0.478695	0.661594	0.0697201	0.29214	0.756796	0.770094	1.55227	0.676141	0.618948	0.381244	0.662744	0.591288	1.68273	1.08659	0.238019	-0.732894	0.498143	0.153606	0.973275	0.665238	0.758093
P08101	Low affinity immunoglobulin gamma Fc region receptor II	Fcgr2	-1.69371	-2.38864	-1.37466	-2.49819	-1.07324	-1.84485	-1.9108	-2.16693	-2.36884	-2.96069	-0.967231	-2.08495	-1.50638	-1.32253	-1.2835	-1.56305	-2.23048	-1.11819	-1.23314	-2.15448	-1.72399	-2.79335	-1.79949	-1.08392	-0.547637	-2.46666	-1.21015	-0.48873	-0.173787	-2.62729	-2.48676	-2.78484	-2.69442	-2.22678	-1.88884	-2.35645	-1.4246	-2.04648	-1.9254	-1.32852	-0.860564	-2.53104	-1.47852	-1.30709	-1.01422
P08103	Tyrosine-protein kinase HCK	Hck	-0.843718	-1.58152	-0.758694	-1.55102	-1.26674	-1.51429	-1.30835	-0.930647	-1.92575	-2.22047	-1.38334	-1.08597	-0.994664	-1.15055	-0.726446	-1.45378	-0.805088	-1.76733	-1.4068	-1.77442	-1.15391	-0.980793	-1.00263	-0.821091	-1.48838	-2.45036	-1.60803	-0.567819	-1.125	-2.59498	-1.76058	-1.51469	-2.00828	-1.95356	-1.85861	-1.07063	-0.666142	-1.56528	-1.83567	-1.16115	-1.22613	-2.55656	-0.74106	-0.609908	-1.24831
P08113	Endoplasmin	Hsp90b1	1.44843	1.5968	1.76283	1.65851	1.71668	1.7324	1.59087	1.59129	1.10868	1.367	1.91522	1.34391	1.65771	1.2468	1.57008	1.11064	1.40669	1.36342	1.18292	1.22936	1.41897	1.40123	1.44573	1.31364	1.16324	1.58983	2.10251	1.63804	2.42445	1.42409	1.6961	1.45092	1.40236	1.58417	1.63123	2.37744	1.88721	1.6144	1.57303	1.72628	1.22067	1.04694	0.878942	1.20973	1.916
P08122	Collagen alpha-2(IV) chain	Col4a2	0.0294231	-0.0230077	-0.0045262	0.00613067	0.808062	0.334049	0.141228	1.46606	-0.664012	-0.763015	0.446231	1.22656	0.441783	-0.51676	-0.525497	-0.527357	-0.0381625	-0.650265	0.346614	1.05218	-0.670481	-0.442152	0.0588112	1.50193	-0.731605	-0.62979	1.7231	0.0634727	-0.102976	-0.536335	0.265637	-0.431468	-0.45134	-0.139743	-0.21334	0.592357	0.0877023	-0.236944	1.0211	-0.448758	0.0182775	-0.145034	-0.131823	0.305772	0.419851
P08207	Protein S100-A10	S100a10	0.27654	0.135932	0.827296	0.769936	0.588961	0.651645	1.16187	1.00234	0.623998	0.517073	0.971411	0.648557	1.00155	0.45256	0.731824	0.909848	1.05525	1.14989	0.807613	0.536226	0.668862	1.20902	0.921758	0.931362	0.321955	0.771495	0.705375	1.15425	0.393181	-0.105021	0.257751	0.567681	0.557582	0.554187	0.529644	0.658271	0.494331	0.682811	0.452073	0.849286	0.651612	-0.247673	1.04377	1.32821	1.10906
P08226	Apolipoprotein E	Apoe	4.74063	3.92001	2.14986	3.23398	3.79997	3.92278	3.26432	3.07602	6.12918	6.17561	1.68019	5.55234	5.68482	4.94082	5.46495	6.06907	3.04392	6.40689	6.15752	6.25029	5.59738	6.87049	6.07586	6.07653	4.75977	4.94685	6.14569	3.23838	4.1067	-1.65165	-1.74598	4.27808	4.16692	3.95359	3.00356	4.18304	2.56317	3.41225	4.91995	5.73423	4.22147	6.11169	3.11135	2.96879	3.42638
P08228	Superoxide dismutase [Cu-Zn]	Sod1	0.869397	1.83944	0.75795	1.33375	1.76231	1.87808	1.24248	0.949049	0.765282	1.21626	1.51319	0.178399	-0.0881014	0.123941	1.09518	0.128932	1.53725	0.685795	1.12156	7.48904e-05	0.461489	0.630877	0.383499	0.618582	1.15595	2.305	0.891134	0.757985	1.15979	1.5348	1.43037	1.52926	2.37966	2.17434	2.33264	0.836739	0.414984	1.15601	1.45045	0.293381	2.40933	1.89674	0.607942	0.461597	0.791132
P08249	Malate dehydrogenase, mitochondrial	Mdh2	1.88533	2.05788	2.23695	2.2621	2.29161	2.23874	2.48175	2.37507	1.44127	1.52049	2.67396	1.79588	1.64738	1.73937	1.98665	1.64493	2.57419	1.30562	1.5596	1.50823	1.56008	1.46271	1.54573	1.92079	1.7005	2.06877	1.70392	2.39342	2.15695	2.11345	2.26334	2.0875	2.17947	2.18318	2.40562	1.99551	2.13107	2.16489	1.91967	1.70013	2.18848	1.44616	2.38499	2.42242	2.50157
P08508	Low affinity immunoglobulin gamma Fc region receptor III	Fcgr3	-1.66199	-1.2266	-1.55893	-2.51069	-1.56402	-1.68392	-1.69885	-1.70723	-2.16529	-2.12633	-1.53107	-1.647	-1.78651	-1.64531	-1.75117	-1.71258	-1.78671	-1.91819	-1.6321	-1.93419	-1.7134	-1.92465	-1.96982	-1.45429	-0.793179	-2.16484	-1.89449	-1.3611	-0.714303	-3.34858	-2.52421	-0.187789	-2.43867	-1.97438	-1.78727	-1.71725	-1.74644	-1.78185	-1.96001	-1.64756	-1.78658	-2.42668	-1.56853	-1.46138	-1.64688
P08556	GTPase NRas	Nras	-1.51456	-1.2997	-0.752118	-1.02782	-1.05684	-1.05967	-0.812671	-0.821947	-1.56305	-1.47395	-0.871792	-1.01093	-1.03794	-1.14302	-1.12907	-1.43966	-1.02265	-1.53564	-1.50887	-1.13699	-1.26537	-1.36013	-1.50023	-1.2544	-1.4395	-1.38785	-0.946538	-0.714648	-0.839394	-1.83908	-1.4642	-1.21036	-1.50692	-1.31519	-1.39868	-0.969773	-0.632048	-0.999968	-1.17869	-1.15106	-1.21108	-1.54553	-0.695244	-0.630877	-0.769964
P08607	C4b-binding protein	C4bpa	-0.966717	-0.696646	-1.44529	-0.756195	-1.12538	-0.94749	-1.31796	-1.38654	-1.05423	-0.1009	-1.55069	-0.741758	-1.30868	-0.335679	-0.470849	-0.634221	-0.842854	-1.48615	-0.401224	-0.612636	-1.16709	-0.290735	0.0814264	0.103356	0.0217134	-0.733339	0.214312	-1.14546	-0.787822	-1.2123	-1.05886	-1.01361	-0.874267	-0.888956	-1.19764	-0.847068	-1.4162	-0.911321	-0.737635	-1.03789	-0.969348	0.125903	-1.44227	-1.5154	-2.5264
P08752	Guanine nucleotide-binding protein G(i) subunit alpha-2	Gnai2	0.202668	-0.124225	0.604299	0.438173	0.207546	0.1038	0.564856	0.493937	-0.12128	-0.106079	0.572369	0.545883	0.293601	0.00961136	0.100009	0.0109211	0.130462	-0.461532	-0.439437	0.0225254	-0.0102694	-0.0987682	-0.124035	-0.436794	-0.390123	-0.0149565	0.11919	0.724637	-0.0206094	0.455355	0.151475	0.124451	-0.12525	0.236098	-0.0411673	0.487302	0.664484	0.362281	0.0120265	0.139526	-0.0362479	-1.14442	0.684332	0.632926	0.455417
P08775	DNA-directed RNA polymerase II subunit RPB1	Polr2a	-0.940402	-0.587789	-0.0230308	-0.367464	-0.42932	-0.375165	-0.0447455	-0.4043	-0.154678	-0.0569651	-0.335757	-0.596782	-0.80374	-0.969452	-0.645298	-0.961559	-0.25194	-0.547013	-0.666945	-0.274568	-1.15299	-1.32219	-0.641385	-0.692958	-0.334078	-0.456925	-0.598587	-0.562439	-0.479002	-0.253739	-0.197635	-0.495817	-0.0752666	-0.108162	-0.278773	-0.357809	-0.338728	-0.266281	-0.156203	-0.97591	-0.513284	0.4641	-0.139625	-0.101322	-0.310207
P08905	Lysozyme C-2	Lyz2	3.05285	2.35657	3.12194	2.73504	2.67722	2.63937	3.0547	2.81089	1.94214	1.50539	3.24765	2.66214	1.96885	2.22496	2.74679	1.69311	2.68671	2.40174	2.98561	2.12496	2.13234	2.00781	1.87365	2.66055	1.12205	1.75401	2.1742	2.76671	2.43909	2.12367	2.95716	2.17571	2.41304	2.54945	2.37816	2.69365	3.60598	3.02105	2.26506	2.26797	2.44046	1.29887	2.94315	3.30517	2.77429
P09036	Serine protease inhibitor Kazal-type 1	Spink1	-0.478799	0.602264	-0.225819	-0.324535	-1.14165	-0.642431	-1.09749	-0.812242	-0.769618	-0.535758	0.0673504	-1.03965	-1.09576	-1.27774	-1.32451	-0.812264	-1.26006	-1.03528	-0.571186	-0.709645	-1.12738	-1.37246	-1.68235	0.394394	2.02933	-0.913339	-0.549178	-1.16583	-0.983334	0.131538	-0.139218	-0.64748	0.341281	-0.290028	-0.561721	-0.146276	-0.459869	-0.433965	-0.787194	-1.31313	-1.23103	0.0180125	-1.02502	-0.985096	-1.14044
P09055	Integrin beta-1	Itgb1	0.708206	0.683579	0.443265	0.666167	0.556495	0.592154	0.617706	0.479864	0.972633	0.959257	0.49512	0.923509	1.00793	0.878638	0.956855	1.1118	0.758802	0.808313	0.869676	0.899797	1.02386	1.28462	1.13971	0.931998	0.586824	0.429171	0.769878	0.606923	0.562369	0.755684	0.896131	0.757876	0.801106	0.76815	0.497339	0.556825	0.479157	0.552864	0.753682	1.12545	0.730628	0.417314	0.768648	0.618613	0.545119
P09103	Protein disulfide-isomerase	P4hb	1.56872	1.75492	1.57474	1.8103	1.84258	1.84841	1.68894	2.02047	1.38372	1.3796	1.91178	1.38169	1.19092	1.35872	1.7037	2.05012	1.66748	1.72961	1.70814	1.3283	1.43495	1.41135	1.29745	1.517	1.86974	1.7792	1.6785	1.86897	2.27841	1.69914	1.9181	1.7255	1.76614	1.77076	1.73649	1.9297	1.70464	1.88602	1.7224	1.54748	1.79138	1.70936	1.59292	1.37421	1.72174
P09405	Nucleolin	Ncl	0.16903	0.910587	0.67688	0.868592	0.889368	1.01051	0.850048	1.01416	-0.488322	-0.130299	1.06415	-0.2343	-0.564939	-0.511366	0.0711936	-0.598464	0.923723	-0.682614	-0.107853	-0.663905	-0.469787	-0.341722	-0.702939	0.361544	0.249621	1.0539	0.114564	0.549423	0.751605	0.402795	0.462132	0.617522	1.0781	1.05641	1.07349	0.52007	0.525476	0.795928	0.637264	-0.462717	1.08679	0.0320253	0.705514	0.841082	0.965555
P09411	Phosphoglycerate kinase 1	Pgk1	1.17405	1.51419	1.21377	1.54307	1.65897	1.58102	1.56928	1.51912	0.768749	0.62953	1.66077	0.951928	0.554144	0.782008	1.08329	0.598325	1.63354	0.776105	1.02299	0.491209	0.848089	0.5518	0.61266	0.925285	1.25078	1.29889	0.812973	1.53659	1.75184	1.02641	1.18907	1.53515	1.52089	1.41327	1.46797	1.31107	1.10746	1.47241	1.47857	0.894073	1.62475	0.892885	1.23934	1.27817	1.56731
P09470	Angiotensin-converting enzyme	Ace	-3.35664	-4.46221	-4.58298	-3.92376	-4.20852	-3.8467	-3.36196	-3.75244	-3.01673	-3.53665	-3.77589	-2.89917	-3.12238	-3.08191	-3.16386	-2.70372	-4.08677	-3.65486	-2.9953	-2.8941	-2.78277	-2.64241	-3.19028	-2.55723	-4.65122	-5.29051	-3.26411	-2.87842	-3.72779	-5.00968	-5.34314	-3.61469	-5.0041	-4.83618	-4.43988	-4.45036	-3.29289	-4.14657	-4.2445	-2.77864	-4.51131	-4.39331	-3.73035	-2.84632	-3.43309
P09528	Ferritin heavy chain	Fth1	2.57746	2.44216	1.64555	1.99284	2.11056	2.19072	1.76313	1.48548	1.84294	1.7271	2.09395	1.64847	1.44969	1.73005	2.62399	1.54629	2.02228	2.39713	2.43238	1.7942	1.6255	2.05175	1.28019	1.2729	2.22942	1.71635	2.00472	1.74516	2.75115	1.88445	2.36054	1.58228	2.42492	2.48439	2.88732	1.17527	1.62235	1.7635	1.81564	1.47139	2.43275	1.64214	1.61277	1.52613	1.50913
P09541	Myosin light chain 4	Myl4	-1.13484	-1.49393	-0.811164	-0.99831	-0.772325	-0.781525	-0.743466	-0.836774	-1.35909	-1.34605	-0.674677	-1.00502	-0.987826	-0.95099	-0.934675	-1.1884	-1.24249	-1.29245	-1.32644	-1.20379	-0.956355	-1.2967	-1.15191	-1.11204	-1.34309	-1.24558	-1.14163	-0.664801	-0.705738	0.447885	-0.989054	-0.941292	-0.690469	-1.18597	-1.22585	-0.978176	-0.699729	-0.908544	-1.03255	-0.957725	-0.316587	-1.85374	-0.649121	-0.650039	-0.716056
P09581	Macrophage colony-stimulating factor 1 receptor	Csf1r	-1.2895	-0.611229	-1.14531	-0.695999	-1.05982	-0.724143	-0.833464	-1.01206	-2.52143	-1.24284	-0.885848	-1.31329	-1.56404	-1.07608	-1.54239	-2.05817	-0.901238	-1.38769	-0.45136	-0.648231	-1.21672	-0.68355	-0.29132	-0.900788	-0.454911	-1.58085	-0.448192	-1.019	-0.761476	-0.718318	-1.37611	-1.7107	-1.28032	-1.16844	-1.56903	-0.657038	-1.44402	-0.599237	-0.90719	-1.50756	-0.956979	-0.90713	-1.25097	-0.967603	-0.647399
P09602	Non-histone chromosomal protein HMG-17	Hmgn2	-2.00102	-0.80495	-0.463027	0.310994	-0.269354	0.0681149	0.386867	0.0253418	-1.69468	-1.26277	0.509905	-2.84012	-2.45972	-2.38061	-0.354193	-1.66965	0.26024	-2.58087	-1.51826	-2.63262	-1.70486	-1.24272	-1.41506	-0.631547	-1.3695	0.153394	-1.77092	-1.36581	-0.870508	-1.27822	-0.850004	-1.05001	0.319511	0.180804	0.283837	-0.663413	-1.00308	-0.508549	-0.178906	-1.62477	0.450521	1.60492	-0.00996555	-0.0485173	0.25042
P09671	Superoxide dismutase [Mn], mitochondrial	Sod2	0.537542	1.3503	0.670094	1.13509	1.03923	1.27402	0.636807	0.709609	0.396124	0.222363	1.18436	0.0903425	-0.334873	0.164939	0.539846	-0.0726552	1.16563	0.378419	0.235685	-0.0521348	0.166764	-0.142999	-0.283252	0.135756	1.09213	1.0542	0.670606	0.682153	1.09222	1.78743	1.44249	1.15729	1.50771	1.28727	1.23107	1.00571	0.563768	1.09771	0.899441	0.0349932	1.47368	0.251933	0.485334	0.31339	0.768258
P09803	Cadherin-1	Cdh1	-0.688855	-0.691622	-0.299819	-0.519496	-0.551502	-0.576135	-0.323003	-0.308487	-1.08762	-0.764711	-0.342585	-0.510259	-1.15261	-2.32848	-0.730728	-0.912342	-0.520046	-0.182881	-0.621131	0.0562465	-0.662026	0.266715	-0.14068	0.405315	-0.663135	-0.789124	-0.17305	-0.369218	-0.49036	-0.906582	-0.840512	-0.813332	-0.958483	-0.794195	-0.765228	-0.490833	-0.237939	-0.459688	-1.23386	-1.19042	-0.63718	-0.31838	-0.334698	-0.147054	-0.12071
P09813	Apolipoprotein A-II	Apoa2	3.34194	-0.385253	-0.59357	-0.107161	1.78284	0.765873	0.0942209	0.728387	4.93782	4.33003	0.120777	4.39182	5.19586	4.34034	4.44787	5.94319	-1.18407	5.56806	4.52113	4.41536	5.30735	6.07225	5.34485	5.49905	1.43681	0.815341	3.87521	1.34017	2.06326	-4.54647	-3.88394	1.93304	1.2426	0.254087	-0.0767654	0.798629	0.355885	-0.093236	2.37317	4.76537	1.01937	3.86178	2.11263	1.64969	1.27222
P0C0A3	Charged multivesicular body protein 6	Chmp6	0.439947	-2.5037	-0.244975	-3.18123	-1.44213	-1.61473	-0.416799	-0.205297	1.77176	0.90697	0.162372	1.33446	2.17734	2.34157	1.71782	2.44969	-0.380374	3.61102	3.57654	2.46069	2.63651	3.48488	3.39882	4.22002	-0.461949	-0.0519699	0.778044	0.130145	1.02838	-2.43143	-2.34368	-1.15989	-2.6325	-1.78531	-1.92731	-0.228181	-1.11849	-0.646201	-1.08983	2.13529	-1.06775	0.480836	0.197193	-0.916292	0.452968
P0C0S6	Histone H2A.Z	H2az1	3.15765	2.83015	4.07231	4.10452	3.65084	3.70012	3.97514	3.97218	3.33651	3.11418	3.88385	3.80377	3.34846	3.77113	3.64027	2.96923	3.96305	3.19653	3.02395	2.90646	3.43088	3.16873	2.89481	3.35327	2.64726	3.22327	3.51203	4.26291	3.58503	3.20921	3.12756	3.28532	3.58878	4.03001	3.64881	3.95534	3.96748	4.22288	3.55305	3.36245	3.73447	2.8318	4.43567	4.43619	4.25003
P0C605	cGMP-dependent protein kinase 1	Prkg1	-1.44266	-2.57571	-1.79261	-2.38491	-2.13568	-2.20433	-1.81305	-1.84948	-2.23811	-2.0349	-1.83222	-1.23259	-1.28867	-1.39323	-2.08362	-1.36741	-2.16869	-1.89258	-1.87439	-1.94976	-1.42	-1.34549	-1.0317	-1.52411	-2.10731	-2.45549	-2.02926	-1.5574	-1.63758	-2.97957	-2.90515	-2.36372	-2.92596	-3.01261	-2.58183	-2.14095	-1.55279	-2.20866	-2.46117	-1.37957	-2.21877	-2.73525	-1.56426	-1.68277	-1.85212
P0C6B7	Immunoglobulin superfamily member 6	Igsf6	-1.40656	-2.20294	-1.35426	-1.71086	-1.6097	-2.35509	-1.53675	-1.72498	-1.97935	-2.04964	-1.52165	-1.38603	-1.32587	-1.43507	-1.45396	-1.72247	-2.07695	-1.92568	-1.93507	-1.78891	-1.55558	-1.78874	-1.68143	-1.7574	-1.91812	-2.94996	-1.79123	-1.04017	-1.44457	-2.16015	-1.92486	-1.91644	-2.37046	-1.8952	-1.91779	-1.55609	-1.12124	-1.88893	-2.0481	-1.47283	-1.81359	-2.68207	-1.26759	-1.38145	-1.56412
P0C6F1	Dynein axonemal heavy chain 2	Dnah2	-2.07403	0.0179881	-0.323349	-0.695934	-1.12532	0.539855	-0.56985	-0.666885	-2.25822	-0.944032	-1.29224	-3.13019	-2.77635	-3.33723	-2.35809	-2.2818	0.144355	-2.42505	-1.08042	-2.37402	-2.44694	-2.04506	-2.33308	-1.62174	-1.27196	0.665223	-2.2775	-1.32614	-0.719128	-1.38375	-0.826108	-0.827984	0.0905838	-0.25365	0.187543	-1.58858	-1.73393	-0.7826	-0.780519	-2.26355	-0.127831	1.03604	-0.891985	-1.05499	-0.45015
P0C7N9	Proteasome assembly chaperone 4	Psmg4	-1.15836	-0.757149	-0.741914	-0.615212	-0.887486	-0.775799	-0.580188	-0.72205	-1.52656	-1.47253	-0.520101	-1.8639	-1.27124	-1.31407	-1.39938	-1.6972	-0.632705	-1.51083	-1.21194	-1.58099	-1.7007	-1.82289	-1.6065	-1.27896	-1.19035	-0.903701	-1.28282	-0.295223	-0.629499	0.0917605	0.207878	-0.625031	-0.521775	-0.67525	-0.752407	-0.608785	-0.770921	-0.446776	-1.1162	-1.33512	-0.735042	-2.20016	-0.734787	-0.980291	-0.762555
P0DN34	NADH dehydrogenase [ubiquinone] 1 beta subcomplex subunit 1	Ndufb1	0.0680508	-1.22372	-0.227387	-0.421125	-0.647572	-0.911727	-0.197025	-0.505655	-0.998894	-1.61112	-0.293093	-0.872461	-0.83567	-0.409806	-0.745902	-0.954761	-0.606042	-0.856942	-0.53196	-1.15479	-0.105176	-1.40615	-1.6864	-1.27167	-0.731189	-1.073	-1.01551	-0.250252	-0.283161	-0.777227	-0.326866	-0.735931	-1.39618	-0.595099	-0.636488	-0.320876	-0.175867	-0.0848444	-1.01458	-0.866553	-0.355715	-1.59388	-0.398653	-0.0245483	-0.273187
P0DOV1	Interferon-activable protein 205-B	Mnda	0.243532	-0.258414	0.0666614	-0.338065	-0.309477	-0.154498	-0.0503572	-0.0275567	-0.540926	-0.349287	-0.0322617	-0.0155363	-0.21754	-0.816798	0.106575	-0.514772	-0.154899	0.348174	-0.656069	-0.189171	0.298797	0.0307028	-0.445909	-0.198463	0.165688	-1.14227	-0.242324	0.481955	0.480378	-1.91223	-0.866373	-0.582264	-1.06678	-0.609407	-0.997465	-0.00453496	0.174106	-0.399877	-0.239677	0.132481	-0.282528	-1.07384	-0.109856	0.0122266	-0.162426
P0DP27	Calmodulin-2	Calm2	1.56639	2.68439	1.51071	2.3015	2.38253	2.68467	1.76371	1.66397	1.28327	1.95108	1.8974	1.12948	0.272024	1.13208	1.72692	0.884954	2.28427	1.12298	1.4654	0.96149	1.16536	1.03759	0.755317	0.942478	1.80457	2.59286	1.81482	1.60335	1.97902	2.88132	2.40265	2.30063	3.15728	3.26219	3.07716	2.19663	1.26643	2.06693	2.24471	0.64881	2.90496	1.61208	1.2862	1.0906	1.63349
P10107	Annexin A1	Anxa1	-0.0215025	0.397236	0.949357	0.563553	0.351573	0.39544	0.672397	0.654583	-0.302793	0.0593637	0.577201	0.304241	0.000988153	-0.0901509	0.356114	0.0870291	0.631926	0.0866548	1.05618	-0.0642304	0.114039	0.785597	0.64809	1.21203	-0.373915	0.271511	0.125079	0.621592	0.523154	0.466684	1.12238	0.442009	0.539448	0.360662	0.294725	0.47326	1.28733	0.441729	0.315869	0.11522	0.482645	-0.195614	1.00834	0.677055	0.697271
P10126	Elongation factor 1-alpha 1	Eef1a1	1.34367	1.52923	1.87905	1.59613	2.00152	2.00075	2.10867	2.06662	1.1164	1.47465	1.99657	1.39602	1.25309	1.13122	1.59365	1.34069	2.00468	1.0401	1.47067	1.14836	1.28107	1.2404	1.24543	1.75505	1.26674	1.55591	1.20731	1.57235	1.87028	0.751811	1.3544	1.50138	1.57835	1.65926	1.6735	1.32845	1.8159	1.50956	1.76106	1.43686	1.95364	1.96288	1.87676	2.07963	2.10255
P10404	MLV-related proviral Env polyprotein	-	-1.18383	-2.39336	-0.833732	-1.9784	-1.45529	-1.49914	-1.35946	-1.21578	-2.56673	-1.72146	-1.47024	-1.58338	-1.48287	-1.07365	-1.30168	-1.67524	-1.73928	-1.55424	-1.25246	-2.45589	-1.06004	-1.57296	-1.658	-1.44624	-2.3361	-2.19565	-2.0916	-1.54113	-0.929544	-2.29785	-3.25504	-1.90245	-2.48857	-2.47305	-1.62517	-1.79054	-0.696626	-1.89077	-1.98269	-0.586399	-1.67946	-2.50678	-1.17726	-1.09915	-1.46484
P10493	Nidogen-1	Nid1	0.237001	-1.05695	-0.647326	-0.809433	-0.729478	-0.868335	-0.707307	-0.664571	0.466195	0.548324	-1.08109	0.708541	0.861861	0.133418	-0.116363	0.339606	-0.809259	0.469544	0.480306	0.837672	0.142109	0.93357	0.502822	0.80503	-0.257579	-0.809187	0.542303	-0.30098	-0.664357	-0.887365	-0.478533	-0.903397	-1.00866	-1.0505	-1.22924	-0.595943	-0.744022	-0.740911	-0.386581	0.234205	-0.76047	-0.475333	-0.697906	-0.44262	-0.601969
P10518	Delta-aminolevulinic acid dehydratase	Alad	-1.45044	-0.416172	-0.678606	-0.971113	-1.28431	-0.956901	-1.23897	-1.26413	-1.11666	-1.03568	-0.76827	-0.939802	-0.796711	-0.367029	-0.392976	-0.930908	-0.838552	-1.65642	-0.47464	-1.12214	-0.419112	-0.956949	-0.567744	0.720749	-1.17809	-0.69502	-1.33083	-0.928238	-0.54838	-0.100728	-1.21833	-1.22046	-1.66535	-1.54443	-1.14239	-1.34868	-0.989379	-0.900443	-0.934744	-0.26575	-1.13104	-1.30761	-0.735057	-1.03917	-0.659624
P10605	Cathepsin B	Ctsb	1.36164	1.7545	1.37476	1.58215	1.3877	1.36355	1.07492	1.26429	0.921046	0.555307	1.50244	1.0914	0.519428	0.610065	1.27995	0.209092	1.0641	0.655986	1.51207	1.048	0.811241	0.658431	0.0341618	0.741063	1.71213	1.10505	1.09098	1.17029	1.29926	1.30209	1.25716	1.18137	1.28536	1.08895	1.54424	1.30769	1.1683	1.29157	1.19786	0.484016	1.24858	0.809478	0.970841	1.10198	1.47109
P10630	Eukaryotic initiation factor 4A-II	Eif4a2	-0.882903	-1.03695	-1.01678	-1.23366	-0.903479	-1.26291	-1.10223	-0.970329	-1.30046	-2.92231	-0.87813	-0.448042	-1.00772	-1.05639	-0.741292	-0.0946475	-0.913687	-1.15728	-1.97455	-1.47502	-0.879659	-0.839905	-0.346187	-2.73481	-2.04137	-1.12527	-1.29365	-0.637065	-1.33116	-0.0692852	-0.117503	-1.72974	-1.03458	-1.02229	-0.938049	-1.1026	-0.923853	-1.15786	-1.30291	-0.714511	-1.31967	-1.74888	-0.591956	-0.850471	-1.30326
P10639	Thioredoxin	Txn	3.41342	3.53888	2.77101	3.27424	3.2752	3.29057	3.26228	3.11318	3.00499	2.94995	3.60118	2.99514	2.68722	2.94404	3.29269	2.89297	3.10598	3.2215	3.50767	2.99286	3.22254	2.92801	2.85441	2.86709	3.04944	3.48982	3.32813	3.30475	3.68751	2.41038	3.44644	2.95199	3.11112	3.23897	3.03138	3.35458	3.19739	3.18589	3.1153	3.23035	3.13291	2.47989	2.82725	2.93562	3.06848
P10649	Glutathione S-transferase Mu 1	Gstm1	-0.30696	-0.135783	-0.46072	-0.0771468	-0.25498	-0.179445	-0.139062	-0.137592	-0.10697	-0.0812238	0.0568513	0.00834318	-0.429819	-0.683636	-0.0481849	-0.109304	-0.0834376	-0.0023327	0.123395	-0.0540182	-0.352103	0.0507756	-0.268997	0.0535792	-0.427747	-0.45694	-0.0517083	-0.201243	-0.682629	0.19107	-0.647475	-0.283404	-0.0632719	-0.212033	-0.202553	-0.183913	-0.419102	-0.365558	-0.295497	-0.443968	-0.270862	-0.171384	-0.147664	-0.313091	-0.258856
P10711	Transcription elongation factor A protein 1	Tcea1	-0.774754	0.437858	-0.290352	-0.0681814	0.0555597	0.196548	-0.0557525	-0.119468	-0.94311	-0.892858	0.088279	-0.860499	-1.45811	-1.0776	-0.570052	-1.34061	0.081305	-1.30874	-1.05542	-1.28847	-1.16737	-1.55092	-1.64782	-1.06447	-0.509058	0.0246447	-0.796337	-0.492545	-0.257286	0.382263	0.123069	-0.0655011	0.609559	0.24753	0.254446	-0.138784	-0.427893	0.0957638	-0.020516	-0.883384	0.359293	-0.449541	-0.36691	-0.591553	-0.211875
P10810	Monocyte differentiation antigen CD14	Cd14	-2.18565	-1.03429	-1.45177	-1.53186	-1.81168	-1.14219	-1.80491	-0.938104	-1.06138	-1.48771	-1.8226	-0.885103	-1.0336	-0.991659	-1.21243	-0.950686	-1.64002	-0.736641	-0.357668	-0.69498	-0.621348	-0.398935	-0.477228	-0.966884	-1.75839	-1.95999	-1.12788	-1.41269	-1.47771	-2.82065	-2.91945	-1.57213	-1.82734	-1.5354	-2.11945	-1.33537	-1.189	-1.51355	-1.79913	-0.837405	-1.68547	-1.85239	-1.45309	-1.43543	-1.81953
P10833	Ras-related protein R-Ras	Rras	1.13665	-2.14775	1.48862	0.309003	2.97542	1.28637	1.51601	1.23287	1.7645	1.0384	1.52667	1.82027	2.16405	1.96812	1.99952	2.81271	1.10673	2.13091	1.31966	1.14554	1.78471	2.82354	2.81439	2.73558	-0.00312713	-2.82604	0.874451	1.96545	1.44036	-5.43271	-4.09618	0.557068	-2.99909	-0.592262	-1.73504	-1.63376	1.30335	-1.22934	1.10829	2.57001	1.71427	0.509163	1.75378	1.93034	1.30124
P10852	Amino acid transporter heavy chain SLC3A2	Slc3a2	-0.293134	-0.233488	-0.151225	-0.0358642	-0.251317	-0.135575	-0.306602	-0.164585	-0.454915	-0.547613	-0.0602529	-0.08707	-0.0749845	-0.337808	-0.195271	-0.142857	-0.481777	-0.399683	-0.442615	-0.269922	-0.329948	-0.538538	-0.144911	-0.124288	-0.198834	-0.397154	-0.312835	-0.156616	0.441933	-0.46811	-0.316782	-0.405852	-0.413648	-0.354499	-0.582665	-0.458875	0.0685992	-0.175523	-0.366086	-0.127169	-0.563956	-0.336907	-0.358478	-0.169539	-0.0136295
P10922	Histone H1.0	H1-0	-0.144379	0.55562	0.562984	0.694054	0.36837	0.443382	0.924713	0.46637	-0.741542	0.170738	0.749057	-0.10203	0.101914	-0.489982	0.197758	-0.786575	0.917284	-0.71981	-0.240811	-0.178448	-0.211712	-0.134209	-0.429041	0.504403	0.0490279	0.597831	-0.159044	0.396717	0.0503647	-0.502355	0.185958	-0.220119	0.511969	0.462558	0.2024	0.420106	0.379341	0.679493	0.359669	-0.404647	0.518375	0.366123	0.703394	0.649984	0.63069
P11031	Activated RNA polymerase II transcriptional coactivator p15	Sub1	-0.62315	-0.119061	-0.0512458	-0.100509	-0.118432	-0.0332348	-0.00352252	0.0421556	-1.8508	-0.884238	0.155995	-0.85649	-1.16213	-1.18487	-0.798931	-1.39696	0.121341	-1.76227	-1.67919	-1.3755	-1.13102	-1.22936	-1.55639	-1.23953	-1.46757	0.190187	-0.429607	-0.102011	-0.390155	1.49073	0.507243	-0.273191	0.288339	0.257037	0.00468485	0.175587	-0.172254	-0.0399128	-0.454815	-1.21591	-0.0156079	-1.19412	-0.363175	-0.02657	0.192037
P11032	Granzyme A	Gzma	-0.808519	1.42921	0.758594	0.845293	0.835997	0.657435	0.202093	0.679036	0.0895274	1.07269	-0.437987	0.125466	0.572946	-0.00679694	0.991843	0.686696	1.08175	0.515369	3.04311	0.427923	0.868067	0.193333	1.27925	1.46655	0.108545	2.79272	0.306619	-0.4185	-0.128727	-0.748452	-0.173874	0.828355	0.973613	2.01061	1.10192	0.109322	-0.0816235	1.07182	1.59235	0.41331	0.549031	2.3779	-0.517444	0.0692527	0.609335
P11087	Collagen alpha-1(I) chain	Col1a1	0.0617547	1.74807	0.263634	0.927107	1.21697	1.53767	0.479074	1.85003	1.05614	1.58656	0.586025	0.424165	0.588614	0.221882	1.06582	1.12418	0.815018	1.6015	1.72543	1.31759	0.626231	1.80753	1.44911	1.3231	0.510246	1.68706	2.29956	0.0330074	0.568264	-0.0992199	1.4367	0.69124	1.49479	1.3573	1.03532	0.795333	-0.399665	0.602247	2.40521	0.734983	1.59152	2.19664	0.0438297	0.537762	0.772239
P11103	Poly [ADP-ribose] polymerase 1	Parp1	-0.135133	-0.345987	0.421174	0.340309	0.181849	0.133532	0.497187	0.472983	-1.0193	-1.07706	0.446493	-0.209146	-0.585739	-0.427951	-0.173439	-1.10073	0.519776	-0.9905	-1.26995	-1.05216	-0.930032	-1.30611	-1.04061	-0.862394	-1.56269	-0.693828	-0.590469	0.378288	-0.149968	-0.559557	-0.472612	-0.274752	-0.354766	0.0287136	-0.0274586	0.0468927	0.543852	0.110278	-0.149362	-0.581955	0.210047	-1.15534	0.6591	0.562941	0.553905
P11152	Lipoprotein lipase	Lpl	-2.01929	-2.03209	-2.01306	-2.64006	-2.59684	-2.51229	-2.96042	-2.67841	-0.0886625	0.156949	-2.36892	-0.377271	0.123087	-0.834128	-0.677857	0.302265	-2.70161	0.522258	-0.316235	0.136662	0.136401	1.09027	0.575501	0.0689765	-1.97929	-2.11844	-0.194604	-2.38291	-2.18996	-3.1737	-3.03993	-2.47093	-2.98543	-2.85457	-3.14442	-2.3628	-1.9304	-2.75549	-2.11868	-0.360362	-2.61662	-1.47079	-2.77595	-2.82994	-2.77938
P11157	Ribonucleoside-diphosphate reductase subunit M2	Rrm2	-1.33812	-0.194622	-1.57903	-1.35178	-1.53484	-1.33693	-1.46796	-1.52719	-1.09391	-1.06954	-1.87602	-1.13139	-1.10995	-1.10289	-1.12514	-1.09742	-1.60221	-1.05557	-1.12116	-1.05437	-1.09934	-1.08016	-1.17204	-0.69356	-0.696042	-0.152672	-1.11068	-1.21035	-0.736571	-1.24236	-0.43691	-1.74604	-1.14279	-1.3203	-1.3504	-1.27939	-1.55234	-1.14693	-1.16989	-1.09253	-1.40209	-1.03601	-1.53516	-1.58688	-1.51711
P11247	Myeloperoxidase	Mpo	-1.39761	-1.26638	0.317406	-0.900647	-1.02477	-1.09359	-0.491821	-0.467495	-2.17702	-1.93368	-0.680287	-1.0674	-1.67088	-1.82899	-0.678017	-1.67964	-0.714198	-1.48716	1.16134	-1.93284	-1.30693	-0.655134	-0.884792	0.971873	-1.99391	-1.24662	-1.2365	-0.705504	-0.435481	-1.49642	-0.886673	-0.851152	-1.43827	-1.15551	-0.691882	-0.988832	0.553822	-0.622627	-1.37787	-1.97873	-0.991206	-1.94721	-0.00628918	-0.057596	-0.341329
P11276	Fibronectin	Fn1	-0.596633	-1.25443	-1.1335	-1.03993	-1.16922	-1.17638	-1.09222	-0.887294	-0.00619278	-0.0223047	-1.33138	1.09968	0.710898	-0.281099	-0.56294	0.334521	-1.13143	0.425343	0.456029	0.804024	-0.437455	0.253045	0.910192	1.36939	-0.877163	-1.0813	0.364032	-0.886378	-0.890092	-2.06299	-1.20188	-1.15045	-1.25169	-1.10814	-1.43725	-0.790753	-1.13551	-0.947041	-0.708967	0.177082	-1.10535	-0.731302	-1.02633	-0.99847	-0.876214
P11352	Glutathione peroxidase 1	Gpx1	1.89714	1.11774	1.22989	1.56956	1.52698	1.65044	1.53364	1.39504	1.66805	1.40725	1.55835	1.46476	1.6923	1.87437	1.60894	1.60289	1.55501	1.2409	1.07227	1.63708	2.03278	0.96002	1.4291	1.19007	0.704172	0.839673	1.47693	1.60939	1.46406	1.48947	0.807261	1.59558	1.05815	1.22016	1.49234	1.52758	1.23919	1.29905	1.32065	1.76112	1.51373	0.770385	1.57302	1.30055	1.41314
P11404	Fatty acid-binding protein, heart	Fabp3	-3.03536	-4.4969	-2.61796	-3.65498	-2.87533	-3.1422	-2.78764	-2.89136	-3.43794	-3.62781	-2.68497	-2.85708	-2.51324	-2.61129	-2.87237	-2.44249	-3.17	-3.34387	-3.37106	-3.10563	-2.60171	-2.66668	-2.51458	-2.62164	-3.5506	-4.31396	-4.19422	-2.37771	-2.56413	-4.25323	-4.05232	-2.91043	-4.90833	-3.61952	-3.30037	-3.42529	-2.44097	-3.57293	-3.45956	-2.69314	-3.19614	-4.36548	-2.24033	-2.26061	-2.75085
P11438	Lysosome-associated membrane glycoprotein 1	Lamp1	1.10168	1.9207	1.01304	1.60397	1.34095	1.56899	1.00578	1.10218	1.43479	1.54094	1.12368	0.942322	0.749591	0.782968	1.29801	0.639774	1.22043	0.982059	1.11091	1.21355	0.879287	0.398749	0.415466	0.733908	2.09542	1.75567	1.31823	1.02138	1.55556	1.26004	1.60926	1.46449	1.72015	1.71096	1.45576	1.46938	0.856256	1.50868	1.46311	0.695222	1.38898	1.07791	0.678686	0.736947	1.06304
P11440	Cyclin-dependent kinase 1	Cdk1	-0.298421	-0.145351	-0.968348	-0.161563	-0.763078	-0.529041	-0.923772	-0.552923	-0.286138	0.210638	-0.833312	-0.346145	-0.557435	-0.449769	-0.529969	-0.68269	-0.550841	-0.208485	-0.561635	-0.272635	-0.403959	-0.376598	-0.487253	0.334988	-0.0606507	0.249935	-0.107562	-0.150413	-0.0260945	-0.491376	0.243599	-0.383692	-0.164749	-0.0426244	-0.554484	0.322521	0.180366	0.0575086	-0.246548	-0.570216	-0.490903	-0.351745	-0.717574	-0.543994	-0.458378
P11499	Heat shock protein HSP 90-beta	Hsp90ab1	1.25384	1.68485	1.65944	1.77294	1.78906	1.75632	1.76573	1.80713	0.9475	0.971154	1.82345	1.2062	1.00643	0.847915	1.26538	0.644432	1.80042	0.635263	0.937833	0.813079	0.925371	0.587969	0.737386	1.0586	1.34734	1.62001	0.947715	1.64401	1.71748	1.44466	1.56396	1.62985	1.42566	1.71528	1.56313	1.70973	1.64415	1.72474	1.68688	1.0038	1.66929	0.976753	1.55173	1.70486	1.7541
P11531	Dystrophin	Dmd	-1.83059	-2.98002	-2.64398	-2.91367	-2.00697	-2.54523	-2.14533	-1.69752	-2.15318	-2.31316	-2.44306	-1.36146	-0.930209	-1.85535	-1.63209	-1.32065	-3.14889	-1.70173	-1.76623	-1.94415	-1.71871	-1.56881	-1.49401	-1.19912	-2.52809	-3.14667	-2.36156	-1.2022	-2.76622	-3.38181	-3.21322	-2.63974	-3.43119	-3.13513	-3.03115	-2.61608	-2.21994	-2.72267	-3.11955	-1.21777	-2.73784	-3.07795	-1.51137	-1.35972	-1.95363
P11589	Major urinary protein 2	Mup2	1.58156	-2.35629	-0.937835	-1.12237	0.110043	-0.518324	-0.453521	-0.41074	2.17219	2.03546	-0.0651361	2.19964	1.7609	1.08667	1.65597	2.06529	-0.427868	3.19902	2.75923	1.98176	1.36685	1.42917	2.65796	1.41957	-0.670031	-0.315006	1.20589	-0.162075	-0.826554	-2.28633	-1.5849	-0.232026	-0.863012	0.127043	-0.78422	-0.887996	-0.28227	-1.2401	-0.0399655	1.9936	-0.177442	0.232838	-0.49334	-0.416684	-0.433542
P11609	Antigen-presenting glycoprotein CD1d1	Cd1d1	0.521905	-0.0813053	0.157536	0.0658893	-0.0528571	-0.0826617	0.218404	-0.121362	-0.102089	-0.170685	-0.07653	0.0688086	-0.501076	-0.397499	-0.445315	-0.573615	-0.0731999	0.976659	-0.297363	-0.831337	-0.426131	-0.79992	-0.465408	-0.276738	-0.833468	-0.726614	-0.192959	-0.106947	-0.0222669	-0.493766	-0.204206	-0.267325	-0.0660968	0.320678	-0.0882651	0.163135	0.27052	-0.0298324	-0.163102	-0.468458	0.0684694	-0.863549	0.11298	0.130646	-0.359869
P11672	Neutrophil gelatinase-associated lipocalin	Lcn2	-0.189762	0.91268	1.12774	1.13721	0.582492	0.772892	0.833657	0.894557	-0.57713	0.138937	0.81975	-0.0407115	-0.497267	-0.541161	0.493025	-0.731699	1.1666	-0.292737	2.11265	-0.447292	-0.339196	0.346224	-0.413248	2.334	0.171824	1.28766	0.289176	0.396002	0.888169	0.624184	1.54889	0.549137	1.10113	1.08551	0.943459	0.468448	1.46049	1.13501	0.341645	-0.768144	1.07883	1.12435	0.753022	0.416433	0.991247
P11679	Keratin, type II cytoskeletal 8	Krt8	-1.86311	-2.62497	-1.618	-1.9371	-1.93954	-2.3737	-1.8933	-1.563	-2.07167	-2.18779	-1.66441	-1.81678	-1.87829	-2.20016	-1.92077	0.230462	-1.81347	-0.568468	-2.75152	-2.4524	-1.65296	-1.09847	-1.38158	-1.74298	-2.28111	-2.5294	-1.98328	-1.22935	-1.77477	-3.71772	-2.8546	-2.17488	-2.99944	-2.62761	-3.19245	-1.76126	-1.13765	-0.766172	-2.25571	-1.64624	-2.32531	-1.59016	-1.50917	-1.65364	-1.62864
P11688	Integrin alpha-5	Itga5	-0.488678	-0.78152	-0.206572	-0.468987	-0.488918	-0.56154	-0.345757	-0.389974	-0.285189	-0.440897	-0.348372	-0.284578	-0.737147	-0.613144	-0.379519	-1.15725	-0.485173	-0.0483424	-0.0706889	-0.436747	-0.441929	-0.487004	-0.240239	-0.17421	-0.635726	-0.811077	-0.407019	-0.222383	0.189161	-1.07151	-0.98264	-3.21486	-1.00285	-0.705582	-0.837336	-0.401078	0.0212835	-0.154989	-0.716113	-0.616719	-0.607402	-1.0498	-0.337884	-0.221018	-0.382524
P11835	Integrin beta-2	Itgb2	0.486254	0.592539	0.876183	0.855143	0.789784	0.673827	0.885592	0.770563	0.21771	0.174305	0.89144	0.548347	0.464841	0.638304	0.678882	0.182127	0.828015	0.186555	0.637547	0.344513	0.571185	0.176765	0.229059	0.414344	0.102096	0.299786	0.446732	0.788264	0.853565	0.959946	1.05277	0.747978	0.361977	0.614275	0.478668	0.757469	0.889812	0.71005	0.476294	0.447944	0.613563	-0.453002	0.777047	0.911567	0.831088
P11859	Angiotensinogen	Agt	-1.55357	-3.20275	-3.53928	-2.88299	-2.55951	-2.84201	-3.30361	-2.78794	-0.49842	-0.334407	-2.81709	-0.196316	0.0848903	-0.577468	-0.725975	0.223292	-3.67646	1.05328	-0.278691	0.741349	-0.162297	1.18891	0.825123	1.22742	-2.3789	-2.5794	-0.533337	-2.50408	-1.86835	-4.63243	-3.63222	-3.43397	-3.00511	-3.43062	-3.17703	-2.79877	-3.54273	-3.102	-2.50246	0.328937	-2.61876	-1.5949	-2.50517	-2.93441	-2.05835
P11881	Inositol 1,4,5-trisphosphate receptor type 1	Itpr1	-1.38137	-1.7042	-0.94556	-1.24013	-1.10229	-1.38865	-1.01092	-1.11987	-1.53593	-1.52448	-1.42924	-0.842209	-0.750655	-1.17448	-1.2153	-1.32245	-1.28988	-2.0185	-2.20014	-1.24316	-1.71598	-1.45367	-1.74662	-1.49915	-1.85011	-1.6393	-1.61503	-1.04414	-1.37407	-1.97569	-1.33958	-1.63956	-1.75069	-1.66754	-1.84306	-1.10412	-0.988315	-1.19187	-1.10875	-0.975617	-1.30372	-1.70418	-0.951824	-0.78853	-1.19164
P11911	B-cell antigen receptor complex-associated protein alpha chain	Cd79a	0.297389	-1.25608	-0.343441	0.199834	0.0428217	-0.217607	0.124636	-0.0625907	-1.56924	-1.60496	0.229364	-0.800957	-1.63689	-0.78789	-0.99612	-1.95113	-0.15931	-1.43424	-1.63215	-2.09306	-1.68532	-1.75355	-2.47133	-1.43948	-2.27684	-1.04784	-0.477087	0.0492558	-0.591619	-1.04445	-0.689452	-0.177028	-0.0955331	-0.0329653	-0.246738	-0.133237	0.0326964	-0.158867	-0.457746	-1.15695	0.100925	-1.71041	0.439591	0.147288	0.172275
P11928	2'-5'-oligoadenylate synthase 1A	Oas1a	-5.71422	-5.29445	-6.11303	-6.64438	-5.23529	-5.50892	-5.39209	-6.52556	-4.99585	-5.99245	-2.70312	-5.11881	-3.45701	-4.09814	-5.28309	-3.35651	-6.38943	-4.28898	-5.45351	-5.48134	-3.90169	-2.6486	-2.56462	-4.12647	-5.04272	-6.34544	-5.30078	-5.95062	-4.52188	-5.85052	-5.73858	-5.34829	-4.43906	-4.99857	-5.26106	-6.30267	-5.94678	-6.00271	-5.20975	-4.12368	-5.34239	-4.17898	-4.25496	-4.36763	-4.56089
P11930	Acyl-coenzyme A diphosphatase NUDT19	Nudt19	-1.42416	-3.2913	-3.84201	-3.13079	-2.45794	-2.88626	-3.1209	-3.1944	-0.505924	-0.865937	-3.38769	-1.41054	1.51396	0.702725	-0.0570022	1.26116	-3.71756	0.230364	0.41561	-1.23938	1.01565	1.55778	1.24007	1.48723	-2.65075	-2.74107	-1.10643	-1.30269	-2.05106	-3.54983	-3.54313	-2.64205	-3.23868	-3.26821	-3.30827	-2.66758	-3.14585	-3.21573	-2.44444	0.633186	-2.84551	-1.64163	-2.06105	-2.45414	-2.30878
P11942	T-cell surface glycoprotein CD3 gamma chain	Cd3g	-0.796058	0.0785492	-0.229356	-0.402266	-0.240827	-0.248687	-0.333512	-0.210469	-1.09229	-1.01804	-0.417772	-0.576996	-1.07746	-1.0462	-1.23983	-1.28006	-0.647508	-0.878228	-1.45678	-1.1089	-1.30091	-1.29259	-1.31074	-1.01642	-0.715024	-0.748996	-1.28565	-0.642138	-0.0650171	-0.146564	-0.0531156	-0.504792	-0.289862	0.121931	-0.339986	0.0297424	-0.22102	-0.187905	-0.184665	-1.11971	-0.0487406	-0.801857	-0.532613	-0.684567	-0.477961
P11983	T-complex protein 1 subunit alpha	Tcp1	-0.145662	0.0892886	0.631227	0.268351	0.398775	0.292342	0.479984	0.463664	-0.249066	-0.219025	0.478322	0.156751	0.125923	0.161214	0.214606	-0.336785	0.367669	-0.402638	-0.184012	-0.167821	0.00535543	-0.417175	-0.159728	0.12841	0.00579743	-0.0881169	-0.14477	0.412225	0.430213	0.192066	0.155936	0.161221	-0.217243	-0.000101169	0.205332	0.298264	0.624844	0.339644	0.303215	0.0505953	0.261197	-0.652503	0.68336	0.580773	0.657253
P12246	Serum amyloid P-component	Apcs	0.630433	0.875984	-0.636212	0.158427	-0.307171	-0.125166	-0.368997	0.728444	2.12461	2.19024	-0.616649	1.56146	1.65591	1.22521	1.34317	1.7743	-0.385648	5.27144	4.5122	3.68061	2.06175	3.12619	3.15894	4.70168	3.08341	2.45168	3.399	-0.408647	0.389563	-0.427305	0.609967	1.96605	1.46374	1.16201	0.300251	1.25504	-0.233614	0.276058	0.979895	2.12689	0.187677	1.63883	-0.412862	-0.669426	1.46258
P12265	Beta-glucuronidase	Gusb	-0.752576	-1.36289	-0.429003	-1.02823	-0.715534	-0.884576	-0.548926	-0.508283	-1.74906	-1.44122	-0.296867	-0.71034	-0.58528	-0.351581	-0.44989	-1.10639	-0.532074	-1.24904	-0.878417	-1.06866	-0.373681	-0.622641	-0.56765	-0.300977	-1.32847	-2.07573	-0.730044	-0.301624	-0.130656	-1.3598	-1.50446	-1.12292	-1.75028	-1.41023	-1.05919	-0.71426	-0.102527	-0.895913	-1.51306	-0.62066	-0.941197	-2.04162	-0.124649	-0.0821518	-0.574256
P12367	cAMP-dependent protein kinase type II-alpha regulatory subunit	Prkar2a	-0.910566	-0.731242	-1.16969	-1.1237	-1.04207	-0.976032	-0.899129	-0.682285	-0.789543	-0.875048	-0.459147	-1.44385	-0.819223	-0.995272	-1.08614	-1.49179	-1.35962	-1.28615	-1.09531	-0.827531	-1.11434	-1.22953	-1.74018	-1.13027	-1.32484	-1.84916	-1.65235	-1.07998	-1.24422	-0.792882	-0.328168	-0.774913	-0.979928	-1.42018	-1.35823	-0.899785	-1.38875	-0.962213	-0.640619	-1.58879	-1.42193	-1.19257	-0.769924	-1.14785	-1.26963
P12382	ATP-dependent 6-phosphofructokinase, liver type	Pfkl	-0.48672	-1.10305	-0.450405	-1.05607	-0.682926	-0.925025	-0.548366	-0.590102	-0.89395	-1.1958	-0.71866	-0.396104	-0.267167	-0.479378	-0.683488	-0.780732	-0.927746	-1.24933	-0.886325	-0.842973	-0.455913	-0.914063	-0.597802	-1.14771	-1.4335	-1.06267	-1.06709	-0.583448	-0.771029	-1.00073	-1.4671	-0.792266	-1.38059	-0.831738	-0.972447	-0.835057	-0.495375	-0.852082	-1.12553	-0.703727	-1.05358	-2.00787	-0.464667	-0.46225	-0.58617
P12399	Protein CTLA-2-alpha	Ctla2a	-2.41021	-1.64503	-1.53176	-2.48902	-0.991028	-0.841334	-1.31382	-1.69643	-1.47433	-1.0351	-1.3877	-1.84624	-2.38926	-1.11233	-0.767693	-1.22066	-1.03961	-1.12559	-0.783402	-2.26643	-1.163	-2.54388	-1.26575	-1.62346	0.110085	-2.75016	-1.53151	-1.31586	-0.592077	-0.949011	-0.0980104	-0.542083	-1.19396	-2.17333	-0.862258	-1.93733	-2.10258	-1.81506	-1.25566	-1.59941	-0.663558	0.67495	-1.45128	-1.77205	-1.70218
P12787	Cytochrome c oxidase subunit 5A, mitochondrial	Cox5a	1.86238	2.31893	1.89876	2.05435	1.8923	2.00844	1.96995	1.85924	1.15571	1.09957	2.24271	1.26769	1.3576	1.33856	1.58507	1.23085	2.13237	1.26884	1.45742	0.987679	1.56027	1.12349	0.90222	1.57581	1.98595	2.14959	1.12902	1.93283	2.04198	2.44132	2.34656	2.00487	2.42328	2.03744	1.96894	1.81987	1.74778	2.10979	1.80821	1.43963	1.895	0.938784	2.0153	1.90708	2.0467
P12815	Programmed cell death protein 6	Pdcd6	-0.0603628	-0.133025	0.228297	-0.0216737	-0.0533699	-0.423385	0.202377	0.0636867	-0.6726	-0.492886	-0.0174339	0.0418641	-0.0116059	-0.116014	-0.19995	-0.225201	-0.0218897	-0.377598	-0.708827	-0.423328	0.005014	-0.370936	-0.468612	-0.274832	-1.06303	-0.637341	-0.0879093	0.390891	-0.336387	0.050967	-0.968151	-0.322296	-0.611677	-0.14139	-0.243834	-0.11641	0.44615	0.139541	-0.477564	-0.167281	-0.416833	-1.51803	0.239038	0.470013	0.113739
P12970	Large ribosomal subunit protein eL8	Rpl7a	1.16024	1.71223	1.7916	1.82339	1.37241	1.63632	1.64262	1.76873	0.360632	0.889188	1.60392	0.928994	0.655678	0.539069	0.903795	0.151817	1.74156	0.235663	0.595802	0.615963	0.20752	0.161526	0.0645688	1.33085	1.2833	1.66739	0.703086	1.21144	1.44901	1.42222	2.01289	1.28327	1.39494	1.67004	1.60827	1.54416	1.78727	1.91706	1.61277	0.499696	1.3652	1.40675	1.50796	1.56034	1.76785
P13020	Gelsolin	Gsn	2.17227	1.57291	1.76058	1.64124	1.86024	1.856	1.81004	1.95606	2.45721	2.55291	1.68177	2.59506	2.56192	2.17002	2.37007	2.33974	1.91407	2.09781	2.21069	2.44468	2.12307	2.53882	2.46462	2.36929	1.80856	1.91098	1.95151	1.80734	1.58269	1.04847	1.62635	1.97849	1.8867	1.84134	1.8034	1.66299	1.7491	1.65406	1.84739	2.46362	1.82499	1.56297	1.81948	1.88892	1.75162
P13379	T-cell surface glycoprotein CD5	Cd5	0.255159	-0.116604	-0.0499624	-0.196873	-0.170989	-0.230466	-0.123053	-0.217289	-0.99782	-1.22087	-0.144425	-0.821906	-0.968769	-1.037	-0.849476	-1.46948	-0.158598	-1.47282	-2.35505	-1.56575	-0.978319	-1.93451	-1.95816	-2.97855	-1.76711	-0.975653	-0.619452	-0.605571	-0.809404	0.643015	0.116821	0.108321	0.205536	-0.478443	0.168207	0.0248554	-0.048149	-0.118499	-0.0611635	-0.848545	-0.51825	-1.39096	-0.438145	-0.0585306	0.120703
P13439	Uridine 5'-monophosphate synthase	Umps	-1.55742	-0.440303	-0.981093	-0.965103	-1.29367	-0.772048	-0.915507	-1.08584	-1.90374	-1.74651	-1.28452	-1.42935	-1.76188	-2.22744	-1.49118	-2.53104	-1.18935	-2.17114	-1.59236	-2.49937	-2.5427	-2.38578	-2.46342	-0.891375	-0.880892	-0.972264	-1.60474	-1.2764	-1.37656	-0.23961	0.175652	-1.09519	-1.29051	-1.08025	-0.899931	-1.39529	-0.97925	-0.94942	-0.760593	-2.12013	-0.836408	-1.35807	-1.40029	-1.35767	-0.964716
P13595	Neural cell adhesion molecule 1	Ncam1	-0.623546	-1.36693	-1.32921	-1.51252	-1.49897	-1.5144	-1.3335	-1.31567	-1.24917	-1.21373	-1.66507	-0.922241	-1.14015	-1.25689	-1.34702	-0.861543	-1.43942	-1.05323	-1.07237	-1.38786	-1.43614	-1.27702	-0.729919	-1.07819	-1.35922	-1.64956	-1.17347	-1.12376	-1.93007	-1.28516	-1.06124	-1.71198	-1.66935	-1.27975	-1.7323	-1.02884	-1.25457	-1.06364	-1.59308	-1.14089	-1.69393	-2.04705	-1.39661	-1.31932	-1.37551
P13597	Intercellular adhesion molecule 1	Icam1	0.627592	-0.014335	0.109983	0.107719	0.434601	0.206418	0.0383788	0.0163284	0.23893	0.1106	0.344685	0.43848	0.463764	0.465295	0.377601	0.179717	0.194371	0.330836	0.350844	0.272338	0.603475	0.247677	0.167899	-0.259954	-0.0102206	-0.262007	0.517912	0.468209	0.440491	-0.336433	-0.446686	-0.204562	-0.112913	0.185763	-0.270933	0.143112	0.149299	0.222289	0.184712	0.239253	0.225697	-0.245233	0.0927623	0.271246	-0.102363
P13609	Serglycin	Srgn	-2.90744	-2.16559	-2.48776	-3.11323	-1.63984	-1.65808	-2.11725	-2.61715	-2.34982	-2.54248	-1.99146	-2.26368	-2.26469	-1.77414	-1.7076	-2.14595	-2.07152	-1.52603	-2.02955	-2.07047	-1.65645	-1.71825	-2.06706	-2.70806	-0.490732	-0.280037	-1.5214	-1.50825	-1.24782	-0.643059	-1.6663	-2.53772	-1.6074	-1.43321	-0.713951	-1.82411	-2.0097	-1.94479	-1.897	-1.85012	-1.29756	-2.64881	-2.07573	-2.58127	-2.68868
P13634	Carbonic anhydrase 1	Ca1	3.41151	2.00346	2.21561	1.80486	2.49345	2.24628	2.35646	2.12235	3.4385	3.4707	2.24308	3.04701	3.52669	3.59111	3.55849	3.57074	2.57791	3.22657	3.47208	3.06113	3.53097	3.09665	3.23371	3.60405	2.02201	2.65247	2.56164	2.30839	3.10704	2.09489	2.0512	2.53102	1.99319	2.3902	2.58849	2.08604	2.33143	1.78521	2.50064	3.8429	2.5617	2.52474	2.34382	2.43355	2.23143
P13707	Glycerol-3-phosphate dehydrogenase [NAD(+)], cytoplasmic	Gpd1	0.054857	0.155709	-0.135825	-0.310853	-0.0234072	-0.0609025	-0.357273	-0.443447	-0.321021	-0.271746	-0.227659	0.29218	-0.059661	0.0185468	0.0149249	0.146436	-0.17496	-0.139833	0.139465	0.401817	0.369748	-0.0811689	0.350365	-0.0927462	1.0328	-1.18542	-0.416065	0.138513	-0.172158	0.025413	0.305043	-0.0904376	-0.481584	-0.978169	-0.290393	-0.417782	0.0857287	-0.022435	-0.106012	0.224685	-0.340618	0.0706499	-0.260203	-0.334536	-0.459189
P13864	DNA (cytosine-5)-methyltransferase 1	Dnmt1	-1.96294	-3.12773	-1.69446	-3.23562	-2.00401	-2.41046	-2.17975	-1.79081	-2.77208	-2.91831	-1.8182	-2.24581	-2.42392	-2.05752	-2.40656	-3.01408	-2.53582	-2.9695	-2.03674	-3.86554	-2.38792	-2.809	-2.62171	-0.774841	-2.06924	-3.29855	-3.29823	-1.99944	-1.23257	-2.98656	-2.28035	-2.78657	-2.88417	-3.05828	-2.7249	-2.4432	-1.4341	-2.34107	-2.74671	-1.84527	-2.1888	-3.32866	-1.65604	-1.16462	-1.45415
P14069	Protein S100-A6	S100a6	-0.552479	1.45218	0.629735	1.12879	0.715333	0.98243	0.705609	0.565942	0.158315	1.12597	0.737265	-0.121865	-0.283595	-0.214452	0.309204	-0.213961	1.15725	-0.0203683	0.749924	0.102905	-0.249972	0.387494	-0.0888442	0.293969	0.699477	1.55185	0.319936	0.108952	0.584945	0.438764	0.709593	0.777439	1.35658	1.40486	0.951593	0.695145	-0.0343238	0.887043	0.980683	-0.417448	1.10838	1.96491	0.256893	0.0480645	0.78077
P14094	Sodium/potassium-transporting ATPase subunit beta-1	Atp1b1	-1.85212	-3.51589	-1.4847	-3.10701	-1.62009	-2.30375	-1.77931	-1.72229	-2.06452	-2.34506	-1.88177	-1.57169	-0.755379	-0.782739	-1.8796	-1.01385	-1.86716	-2.16438	-2.02325	-1.96654	-1.33537	-1.73774	-0.730602	-1.6726	-2.93094	-4.00285	-2.43739	-1.39217	-2.48597	-4.525	-4.38486	-2.59724	-3.67059	-3.33208	-2.65881	-3.28998	-1.64449	-3.0783	-2.44759	-1.29158	-2.18801	-3.42126	-0.885143	-0.949615	-1.72459
P14106	Complement C1q subcomponent subunit B	C1qb	1.39654	0.0234602	-0.458551	0.0941556	0.066864	0.734839	0.110259	-0.287206	1.93878	2.18049	-0.186264	1.64188	1.76021	1.81204	1.56009	1.70594	-0.505325	2.30092	1.4938	2.10108	1.36945	3.97291	2.00634	2.1325	1.96299	0.239202	1.88464	0.112521	1.47762	-3.30056	-2.93679	0.272085	0.0376435	0.0877624	-0.914061	0.764294	0.215174	0.164939	1.07434	2.1141	1.17195	1.47547	-0.20968	0.0572941	-0.233623
P14115	Large ribosomal subunit protein uL15	Rpl27a	1.6092	1.71501	2.37738	2.03542	1.69486	1.79312	2.169	2.19299	1.45824	1.67399	2.07002	1.67822	1.39078	1.65956	1.46304	1.34229	1.88389	1.05562	1.62594	2.03763	1.57969	1.27986	1.56646	2.02299	1.69422	2.0963	1.68336	2.01071	2.0049	1.20475	1.53191	1.71472	1.28101	2.04086	1.60489	2.06025	2.58258	2.28851	2.03151	1.40075	1.71937	1.56036	2.33059	2.19819	2.20109
P14131	Small ribosomal subunit protein uS9	Rps16	1.65955	1.89835	2.01727	1.94256	1.62797	1.82958	1.88225	2.11633	0.857404	1.06558	1.84251	1.41675	1.09802	1.12383	1.14604	0.764506	2.01205	0.770989	0.978148	1.03706	0.731693	0.457458	0.602126	2.00461	1.68072	1.70221	1.19714	1.71166	1.95114	2.07615	1.85124	1.70406	1.27575	1.82257	1.63797	1.92597	2.20697	2.11244	1.84571	1.12079	1.4965	1.20062	1.81004	2.04701	2.04058
P14148	Large ribosomal subunit protein uL30	Rpl7	0.483361	1.14954	1.35989	1.34312	0.631262	0.783179	1.20349	1.22367	-0.204334	0.119869	1.05057	0.310288	0.168625	0.135872	0.148245	-0.673103	1.03498	-0.330436	-0.232649	-0.00515209	-0.270395	-0.522651	-0.738663	0.639554	0.696997	1.02904	0.145393	0.704635	0.731472	0.723566	1.04534	0.622268	0.851896	1.15037	1.08234	1.08716	1.34712	1.39003	0.697849	-0.0820595	0.681178	0.308288	1.11175	1.15661	1.27249
P14152	Malate dehydrogenase, cytoplasmic	Mdh1	1.74175	2.51121	2.30334	2.43245	2.53635	2.63386	2.45115	2.47085	1.66522	2.06856	2.55619	1.83087	1.57434	1.60531	2.25358	1.61011	2.69276	1.40807	1.66428	1.35905	1.69713	1.6391	1.45213	1.61531	1.56955	2.38788	1.77676	1.9546	1.88299	1.83526	1.67477	2.57513	2.67192	2.54932	2.63601	1.89577	1.8814	2.37096	2.25532	1.60751	2.76971	2.43406	2.2771	2.22281	2.51395
P14206	Small ribosomal subunit protein uS2	Rpsa	1.96337	1.83648	2.03217	1.90524	2.09497	1.8592	2.03298	2.06084	1.19509	1.05993	2.13772	1.5978	1.15592	1.43419	1.50729	1.43349	1.88404	1.24603	1.34382	1.36207	1.42289	1.04099	1.2665	2.15308	1.87869	1.53115	1.37933	2.24965	2.30422	1.4167	1.66639	1.85002	1.59313	1.64344	1.82042	1.9946	2.23482	1.97917	1.87278	1.61446	1.6847	1.11128	1.9558	2.19565	2.19718
P14211	Calreticulin	Calr	1.43836	1.562	1.18097	1.57448	1.58495	1.70159	1.54685	1.62007	1.05912	0.988719	1.72089	0.951834	0.766898	0.858079	1.32828	0.702686	1.46826	1.0725	1.02139	0.730855	0.74169	0.60047	0.796072	0.859573	1.19836	1.62969	1.53034	1.41523	1.85628	1.42414	1.80121	1.48555	1.4869	1.83485	1.71826	1.80716	1.22225	1.42128	1.51574	1.114	1.63517	1.08864	1.13657	1.20398	1.62609
P14234	Tyrosine-protein kinase Fgr	Fgr	-2.37493	-1.8314	-1.36315	-1.48233	-2.0741	-2.01357	-1.97102	-1.739	-2.54494	-2.48656	-1.94304	-2.80277	-1.88751	-1.83148	-1.70795	-2.08437	-1.69274	-2.57523	-2.7979	-3.39906	-1.24398	-1.50981	-1.94739	-0.963482	-1.85735	-2.25848	-3.52114	-1.1079	-2.11105	-2.38817	-1.95814	-2.44603	-2.44658	-2.14557	-2.31763	-1.29629	-1.34545	-1.63932	-3.38141	-1.6769	-2.75146	-2.54354	-1.20162	-0.878903	-1.80574
P14429	H-2 class I histocompatibility antigen, Q7 alpha chain	H2-Q7	-0.41446	-0.282624	-0.113673	-0.359106	-0.479296	-0.264003	-0.0904753	-0.234228	-1.16109	-0.51443	-0.0144427	-1.64904	-0.726514	-0.786894	-1.02552	-2.00782	-0.162607	-1.43731	-2.0972	-1.71213	-0.752375	-1.15191	-1.93882	-2.15564	-0.41243	0.274418	-0.533043	0.16019	-0.193673	-1.19965	-1.2582	0.339712	0.482727	-0.462474	-0.602539	-0.223788	-0.356178	-0.131828	0.488342	-1.47568	-0.0240119	0.283101	-0.599682	-0.197478	0.123321
P14434	H-2 class II histocompatibility antigen, A-B alpha chain	H2-Aa	1.67068	2.12982	1.50495	2.22347	2.04289	1.78996	2.20677	1.99635	1.43394	1.65806	2.43506	1.87786	1.9257	2.23838	2.28071	1.7325	1.4496	1.14252	0.944169	1.16853	2.54351	1.92108	1.49782	0.834518	1.21525	1.83875	1.43964	2.49168	1.90957	1.46069	1.76302	2.41755	2.14491	2.21354	2.20683	2.17212	1.53007	2.21957	1.5419	2.0886	1.65185	1.11259	2.26719	2.2548	2.42355
P14483	H-2 class II histocompatibility antigen, A beta chain	H2-Ab1	0.696441	0.848784	1.1292	1.07856	1.2836	1.36478	1.55598	1.60333	0.255397	0.558893	1.45635	0.792243	0.319117	0.465386	0.808371	0.155681	1.57018	-0.0356611	-0.286209	0.100097	0.140699	0.121299	0.148401	-0.375393	-0.165111	0.975342	0.357988	1.30397	0.809081	0.143221	0.497588	0.546884	1.05285	1.19197	1.13936	0.891081	1.04281	0.953042	1.19365	0.257496	1.26853	0.934565	1.1952	1.42482	1.4826
P14576	Signal recognition particle subunit SRP54	Srp54	-1.36597	-1.34302	-0.304886	-1.22309	-0.750304	-0.859242	-0.71136	-0.449882	-1.56643	-1.08097	-0.428087	-0.776518	-0.77694	-0.787031	-0.739924	-0.738761	-0.847387	-1.68241	-1.10552	-1.79866	-1.04653	-1.12514	-0.391798	-0.63142	-1.03638	-2.23152	-1.29694	-0.348197	-0.423031	0.187633	-3.66327	-0.905619	-1.73686	-1.22554	-0.582013	-1.28689	-0.689829	-1.46064	-0.969859	-0.566191	-0.991563	-0.77759	-0.315382	-0.0562005	-0.386399
P14602	Heat shock protein beta-1	Hspb1	0.187194	0.345667	-0.112368	-0.301175	-0.240516	0.133275	-0.0149168	-0.356124	0.224971	0.455662	-0.0502536	0.0604118	0.504514	0.096886	0.0852285	0.45733	0.0082862	0.391717	0.253536	0.251439	0.402629	0.626064	0.32781	0.268936	-0.315293	0.376846	0.193066	-0.0335745	-0.38969	-0.980798	-0.805968	0.0592772	0.24402	0.381973	-0.000220307	-0.268643	-0.511715	-0.0808525	0.00436137	0.299471	-0.0183409	-0.105914	-0.0548358	-0.0488719	-0.266921
P14685	26S proteasome non-ATPase regulatory subunit 3	Psmd3	-0.328426	0.195846	0.284231	0.185311	0.00615909	0.11907	0.183014	0.238717	-0.466142	-0.293546	0.105825	-0.119514	-0.207131	-0.122674	-0.140318	-0.538899	0.123878	-0.671372	-0.770022	-0.388557	-0.247497	-0.912547	-0.245367	0.0240255	-0.198047	-0.0267818	-0.234403	0.240174	0.187651	0.330041	-0.266562	0.159777	-0.35785	0.136088	0.00682726	0.286352	0.305548	0.296858	0.00813343	-0.0320337	0.044362	-0.768769	0.299092	0.383826	0.377619
P14733	Lamin-B1	Lmnb1	0.429821	1.09299	0.782112	1.21071	0.96012	1.07298	1.07697	1.12551	-0.0429578	0.4259	0.91549	0.182497	-0.167933	0.0599651	0.379569	-0.58081	1.29164	-0.352386	-0.422022	-0.0642837	-0.372572	-0.54629	-0.748208	-0.164762	0.15805	0.906228	0.340609	0.801382	0.34122	1.28575	1.29987	0.866359	1.32871	1.18236	1.05749	1.02651	0.737791	1.11841	0.956058	-0.169836	1.08862	0.854499	1.00678	1.01679	1.20092
P14824	Annexin A6	Anxa6	1.16445	1.22921	1.48309	1.48091	1.66598	1.60443	1.74208	1.67065	0.657049	0.709139	1.73259	1.17053	1.03853	0.989746	1.12778	0.599746	1.71279	0.448795	0.25065	0.82462	0.864759	0.672468	0.552162	0.423349	0.705691	0.894284	1.04855	1.84147	1.26654	1.32675	0.96357	1.37405	1.20688	1.25854	1.23891	1.45107	1.45004	1.346	1.37846	0.973891	1.52122	0.43871	1.71823	1.69815	1.61923
P14847	C-reactive protein	Crp	-0.634331	-2.56386	-1.50054	-1.46761	-1.72984	-3.01566	-2.09473	-2.55234	0.0178102	0.0160183	-1.58078	-0.101295	0.141394	-0.409028	-0.403495	0.291491	-1.59459	0.40397	0.286552	0.168383	-0.128478	0.283279	0.213281	0.177237	-1.75906	-1.59099	-0.598242	-2.26082	-1.81099	-2.96528	-2.42051	-2.20663	-2.43098	-1.90908	-1.85833	-1.99474	-2.12219	-2.53792	-2.24783	0.148513	-1.95337	-1.78961	-1.55225	-1.67714	-2.35687
P14869	Large ribosomal subunit protein uL10	Rplp0	1.33945	0.0756641	1.57752	0.680413	1.29825	1.00968	1.49355	1.53492	0.427874	-0.0224167	1.53484	1.11409	1.34347	1.27443	1.0869	0.982606	1.11618	0.515394	0.849595	0.733612	1.15918	0.869849	0.756051	1.61136	0.676991	0.19168	0.406967	1.67917	1.52648	0.204134	0.200802	0.688133	-0.430833	-0.208599	0.686235	0.829356	1.65618	0.671383	0.888457	1.17562	0.841833	0.0660175	1.73323	1.83804	1.77384
P14901	Heme oxygenase 1	Hmox1	1.00937	1.1701	0.614645	1.22068	0.804158	0.944056	0.903315	0.884245	0.0543049	-0.0348415	0.601527	0.788682	0.61631	0.585697	0.544829	0.29855	0.695637	0.292292	0.993509	0.625455	0.425851	0.705761	0.0843163	0.430095	0.590849	-0.343206	0.483105	0.549599	1.0525	-0.242288	1.44638	0.388645	0.818703	0.657531	1.06254	0.294899	1.09977	0.734769	0.558446	0.355583	0.774245	0.433689	1.21829	0.916375	0.96928
P15089	Mast cell carboxypeptidase A	Cpa3	-2.30357	-1.90334	-2.09949	-2.78132	-2.17088	-2.8811	-2.14047	-2.53658	-2.71899	-2.53461	-1.89875	-2.21964	-1.80133	-2.08485	-1.80966	-2.33745	-2.53499	-2.4327	-2.36284	-2.02549	-2.49732	-2.35215	-2.26867	-2.18153	-2.31457	-1.99887	-2.14918	-1.1171	-2.87001	-2.50538	-2.98779	-2.86074	-1.70309	-2.24841	-1.53982	-2.21971	-2.15289	-2.91617	-2.09416	-2.07099	-2.37862	-2.61278	-1.85777	-1.69923	-2.03557
P15105	Glutamine synthetase	Glul	-0.257202	-1.13236	-0.282285	-0.797435	-0.655968	-0.748606	-0.265866	-0.450086	-0.212443	-1.17342	-0.125943	-0.372374	-0.679063	-0.828624	-0.572036	-0.505851	-0.463707	-0.688673	-0.944793	-1.47867	-0.483454	-1.25555	-0.935744	-0.589379	-0.768812	-1.27143	-0.772602	-0.404144	-0.39776	-0.769612	-1.1488	-1.01125	-0.845535	-0.694101	-0.463642	-0.85085	-0.101417	-0.738719	-0.645875	-0.768127	-0.443092	-1.38109	-0.298332	0.145493	-0.319134
P15306	Thrombomodulin	Thbd	-2.79681	-1.44174	-2.71997	-2.41252	-2.35777	-1.54683	-2.04732	-1.57379	-2.57783	-1.40602	-2.78842	-2.67084	-2.80816	-2.83534	-1.71986	-2.79695	-1.50536	-2.59328	-2.19697	-2.41297	-3.04825	-2.45105	-2.67186	-2.59211	-1.90761	-0.787959	-2.1525	-2.76331	-2.87337	-2.05687	-2.03488	-2.06806	-1.50189	-2.13297	-2.0298	-2.10368	-2.81223	-2.072	-1.45367	-2.83937	-1.95241	-0.324089	-2.68787	-3.01546	-2.08422
P15307	Proto-oncogene c-Rel	Rel	-1.39361	-0.971123	0.13357	-0.760606	0.0194262	-0.301059	0.454504	-0.11967	-2.04569	-1.63726	-0.901385	-1.97329	-2.72592	-2.1343	-1.50571	-2.2849	-0.282254	-2.24835	-1.93088	-1.85597	-2.3664	-2.20083	-2.32594	-2.43065	-1.3544	-1.49992	-1.50049	-1.00674	-0.878226	-0.410156	-0.0343327	-1.02599	-0.826787	-0.721637	-1.37326	-0.412454	-1.54113	-0.418635	0.422068	-2.24435	-1.08737	-0.894035	-0.143872	-1.15173	0.144284
P15327	Bisphosphoglycerate mutase	Bpgm	1.03994	1.322	0.200383	0.667475	0.762626	0.709092	0.714812	0.174052	1.45905	1.39003	0.330655	1.15879	1.3361	1.57342	1.35038	1.15389	1.07513	0.894489	1.30467	1.14188	1.37344	0.613934	0.811433	0.409038	0.792566	1.31946	0.57773	0.594454	0.604024	0.627027	0.598529	1.01574	1.42944	1.13082	0.695942	0.791868	0.0508304	0.447376	1.37854	1.4651	0.692384	1.37103	0.340791	0.552099	0.480438
P15379	CD44 antigen	Cd44	-1.12613	1.00186	0.336965	0.337202	0.166851	0.574867	0.390766	-0.0257663	-0.705741	0.376523	0.521615	-0.72219	-0.856969	-0.339199	-0.140875	-1.17948	0.791192	-1.27676	-0.0923046	-1.293	-1.2376	0.0259045	-0.459105	-0.336441	-0.635204	1.02046	-0.637413	-0.232752	0.0780532	-0.587318	-0.290315	0.422185	0.974005	0.96101	0.790658	-0.386345	-0.492373	0.295621	0.0915525	-1.13683	0.852572	1.88378	-0.0572503	-0.0115245	0.156408
P15508	Spectrin beta chain, erythrocytic	Sptb	-0.771141	-1.79917	-1.38153	-1.65448	-1.29921	-1.52208	-1.26358	-1.57471	-0.320581	-0.550338	-1.67502	-0.344711	0.176765	-0.0136166	-0.52985	-0.174018	-1.24681	-0.882991	-0.480319	-0.271896	-0.321972	-0.870865	-0.507959	-0.647348	-1.40802	-1.28352	-0.963224	-1.40622	-0.87413	-2.01629	-2.05294	-1.48935	-2.03367	-1.87107	-1.44956	-1.48256	-1.06014	-1.62464	-1.1843	0.0801842	-1.47613	-1.26122	-1.09858	-1.10431	-1.42258
P15530	B-cell antigen receptor complex-associated protein beta chain	Cd79b	0.83557	1.97637	1.25214	2.07229	1.69699	2.02432	1.73681	1.85889	0.286377	0.689693	1.64338	-0.953641	-0.0911776	0.12248	0.89331	-0.184015	2.11275	0.0887716	0.36245	-1.04585	-0.0560562	-0.0780256	-0.360759	0.576642	0.958653	1.40566	0.703129	1.06895	0.862483	2.53367	2.44821	1.61278	1.99143	1.76788	1.66891	1.8651	1.16585	1.90072	1.87987	0.04293	2.04538	1.66618	1.39927	1.20574	1.55246
P15532	Nucleoside diphosphate kinase A	Nme1	0.668927	0.109995	0.879355	0.571207	1.06919	0.923229	1.18202	0.872048	0.703053	0.65711	1.42507	0.952732	1.20573	1.58951	0.959237	1.10019	0.727781	0.527113	0.931653	0.73186	1.41442	0.677396	1.01534	0.971386	0.746575	0.262246	0.587924	1.35759	1.13463	-0.501167	0.106234	1.27772	0.0682532	0.42267	0.734629	0.657622	1.02068	0.656863	0.728953	1.30891	1.03426	0.116508	1.35518	1.23048	1.32331
P15535	Beta-1,4-galactosyltransferase 1	B4galt1	-1.33178	-2.60342	-1.45102	-2.46113	-2.09535	-2.40883	-1.62412	-2.14692	-2.24423	-2.15129	-2.22714	-1.49516	-1.64495	-1.17616	-1.99444	-1.78109	-2.21189	-2.05203	-1.08134	-1.67768	-1.22512	-1.527	-1.43816	-1.2439	-1.36142	-2.3484	-1.6739	-1.38481	-1.27067	-3.29466	-3.08605	-2.40687	-3.18989	-3.30078	-2.72712	-2.09931	-1.4093	-1.9353	-2.57358	-1.4469	-2.4523	-2.75743	-2.24967	-1.49387	-1.52852
P15626	Glutathione S-transferase Mu 2	Gstm2	0.0808451	-0.530333	-0.103313	0.0864592	-0.123088	-0.0414775	-0.0366863	0.135392	0.431236	0.157877	0.235583	0.285556	0.325712	0.209427	0.249312	0.612586	-0.0250727	0.426569	0.206266	0.171723	0.387735	0.830855	0.385516	0.607761	-0.210729	-0.285994	0.0893612	0.403749	-0.385332	-0.0296676	0.000869653	-0.0656641	-0.217025	-0.173013	-0.429643	0.206063	-0.0097167	0.0857335	0.0249301	0.440013	-0.139723	-0.0199306	-0.0137453	-0.218922	0.0632263
P15702	Leukosialin	Spn	-1.78716	-1.27755	-1.73526	-2.23702	-2.51145	-2.33506	-2.174	-2.48493	-1.11769	-1.20556	-2.00799	-1.01733	-1.20355	-1.29739	-0.943932	-0.952839	-1.26212	-2.02127	-1.46998	-1.44457	-1.14343	-0.652544	-1.03215	-1.34619	-1.65427	-2.0643	-1.83847	-1.5285	-2.68874	-2.7317	-2.40707	-2.3726	-2.20278	-1.98534	-1.17173	-1.96859	-1.71883	-2.14864	-2.27268	-0.928063	-1.90798	-1.87811	-1.08822	-1.01111	-2.41024
P15864	Histone H1.2	H1-2	-0.975292	-0.0574877	0.455817	0.912675	0.211946	0.307737	0.782184	0.968001	-1.98595	-0.80645	0.711083	-1.39618	-1.26992	-1.68434	-0.403138	-0.979178	0.996791	-2.06984	-0.977457	-1.8564	-1.47774	-0.170192	-0.6407	-0.187253	-1.70592	0.598013	-1.23207	-0.737744	-0.576282	-1.7459	-1.18423	-0.793975	1.02093	0.44413	0.421085	-0.952506	-0.0251391	0.219505	0.0869906	-1.45843	0.830408	1.76591	0.200998	0.832134	0.827123
P16015	Carbonic anhydrase 3	Ca3	-2.64158	-1.86756	-1.98664	-1.74714	-2.41317	-1.76306	-1.46455	-2.31362	-1.78869	-0.666602	-2.3154	-0.614401	-1.45133	-1.45342	-0.474879	-0.66379	-0.684726	-2.0721	-2.0936	-0.852695	-0.981555	-1.5439	-1.55838	-0.725315	-1.0901	-2.38305	-1.651	-1.87681	-1.90944	-2.95951	-2.49264	-1.78394	-2.68522	-2.0217	-0.577194	-2.09293	-2.09884	-2.145	-2.62657	-1.02876	-1.58087	-2.62341	-0.620228	-0.73996	-2.174
P16045	Galectin-1	Lgals1	1.80388	0.83088	1.2925	1.34561	1.26326	1.36858	1.315	1.23321	1.14012	1.35309	1.44783	1.68756	1.29359	1.5395	1.30002	1.24717	1.45484	1.45554	1.24485	1.5989	1.33345	1.29525	1.49414	1.36153	1.65945	1.31049	1.43797	1.7317	2.08233	0.19157	0.890106	1.19055	1.48441	1.66823	1.51003	1.37735	1.15925	0.938206	1.01382	1.30164	1.30718	0.562916	1.13428	1.44752	1.30342
P16110	Galectin-3	Lgals3	2.82265	2.37385	2.48859	2.50308	2.18601	2.31857	2.43852	2.49516	2.78099	2.52634	2.33589	2.63188	2.42447	2.31407	2.46955	2.53728	2.29447	2.66522	2.85436	2.90569	2.50036	2.67583	2.55868	2.42034	2.75343	2.18878	2.65082	2.46539	2.39093	2.23268	2.86916	2.26112	2.26591	2.13946	2.19852	2.50163	2.40504	2.43836	2.3477	2.22022	2.13093	2.00953	2.2383	2.66276	2.51129
P16125	L-lactate dehydrogenase B chain	Ldhb	0.260276	0.28298	-0.283259	0.108687	-0.00272673	0.201679	0.139617	-0.00387447	0.0222257	0.0515692	0.0769471	-0.0668975	-0.355814	-0.245446	0.117729	-0.45548	0.0565788	-0.132223	-0.13243	0.238008	-0.043764	-0.475056	-0.313095	-0.20234	-0.36529	-0.237644	0.0436165	0.241791	-0.214767	0.315747	0.443985	0.0392791	-0.123503	-0.0658755	-0.0499295	0.244969	0.0392459	0.136899	0.165672	-0.183712	0.00917941	-0.0995559	-0.311977	-0.222053	0.0814467
P16254	Signal recognition particle 14 kDa protein	Srp14	-2.28664	-2.03468	-1.23278	-1.60572	-0.945736	-1.14415	-1.07664	-0.845754	-1.90294	-2.46584	-0.898233	-1.84145	-1.23596	-1.04795	-1.13775	-1.16588	-0.941568	-1.72883	-1.82454	-2.42948	-1.21191	-1.60535	-1.45074	-0.739687	-2.1458	-2.73387	-1.6713	-0.621102	-0.699823	-4.30151	-3.23531	-1.70248	-2.24901	-1.85378	-1.48309	-1.71384	-1.12552	-1.70276	-1.3374	-1.16261	-1.41193	-2.19211	-0.678085	-0.625332	-0.856688
P16277	Tyrosine-protein kinase Blk	Blk	-0.460132	-1.78325	-0.82921	-1.22498	-1.28016	-1.46395	-1.0173	-1.15123	-1.45543	-1.56264	-1.27437	-0.839228	-0.560979	-1.27581	-1.7101	-1.43049	-1.26232	-1.37991	-1.65764	-1.2954	-1.26473	-0.991177	-1.2478	-1.23538	-1.48729	-1.47652	-1.86109	-1.28111	-1.37627	-1.44394	-1.00783	-1.35132	-1.68642	-0.75774	-1.45985	-1.30576	-0.689543	-1.09641	-1.42729	-1.1738	-1.38395	-1.97337	-0.916149	-0.76695	-1.25849
P16294	Coagulation factor IX	F9	0.0997163	-0.213321	-0.321835	-0.181459	-0.277059	-0.423757	-0.726002	-0.0707943	0.633167	0.395018	-0.991237	0.407435	0.468551	-0.192846	-0.0420908	0.458233	-0.0717627	0.408231	0.66599	0.822893	0.284959	1.15498	0.598394	0.716453	-0.287033	0.698322	0.416472	-0.839668	-0.524107	-0.364853	-0.771513	-0.387683	0.199436	-0.267878	0.0281091	-0.086549	-0.298687	-0.0315655	0.491824	0.0970524	-0.255164	-0.0804738	-0.808632	-0.904876	-0.986096
P16301	Phosphatidylcholine-sterol acyltransferase	Lcat	-1.52408	-0.828649	-1.86199	-1.38345	-1.45518	-1.20875	-1.91414	-1.7693	-0.510798	-0.368005	-1.91305	-1.27522	-0.653777	-0.836068	-1.34893	-0.426656	-2.14867	-0.451856	-0.756074	-0.703992	-0.807295	0.246338	-0.333092	-0.712507	-0.278396	-0.49855	-1.3905	-1.68265	-1.62071	-1.3493	-1.09164	-0.680775	-0.748079	-1.62754	-1.34058	-1.38425	-2.02063	-1.28944	-0.235781	-0.806903	-1.35049	-1.12155	-2.86988	-2.2053	-1.67106
P16330	2',3'-cyclic-nucleotide 3'-phosphodiesterase	Cnp	-1.55577	-0.731774	-0.850022	-0.6502	-1.09065	-0.80282	-0.675534	-0.616672	-1.85417	-1.54221	-1.03154	-2.22629	-2.20928	-1.84233	-1.63849	-2.66552	-0.667754	-2.03245	-2.0377	-2.41069	-2.22303	-2.29702	-2.78404	-2.10551	-1.72353	-0.45324	-1.78184	-1.05307	-1.35755	-0.210842	-0.300209	-1.0472	-0.582627	-0.749078	-0.8361	-0.855556	-0.941857	-0.645076	-0.88977	-2.31295	-0.790094	-0.13201	-0.999121	-0.910751	-0.715902
P16332	Methylmalonyl-CoA mutase, mitochondrial	Mmut	1.43677	-0.247739	0.44199	0.56982	0.480221	0.345165	0.0363472	0.175225	1.74918	1.57921	-1.05676	1.26062	1.00314	0.858951	0.671851	0.62873	0.282151	1.36547	1.27062	0.911944	1.73434	1.21842	0.815463	1.11544	0.713966	0.695178	1.49134	-0.112278	0.383776	-2.26109	-2.4696	-0.706102	-0.167037	0.410523	0.0825015	0.395437	0.779534	0.151801	0.990216	0.93794	0.683035	1.20714	-0.418996	0.10766	-0.181565
P16406	Glutamyl aminopeptidase	Enpep	-1.21184	-1.77277	-1.42103	-1.54771	-1.38943	-1.49443	-1.37167	-1.43715	-1.24183	-1.63294	-1.26825	-0.816139	-0.022979	-0.663581	-0.926771	-0.5346	-1.51139	-0.988303	-0.8091	-1.18938	-0.713949	-0.401312	-0.675215	-0.911548	-1.8178	-1.83643	-1.38789	-1.20757	-1.61197	-2.08637	-1.93671	-1.32184	-1.9969	-1.74324	-1.77015	-1.51605	-1.81773	-1.53846	-1.82383	-0.735168	-1.59232	-1.96341	-1.11744	-1.23149	-1.19187
P16460	Argininosuccinate synthase	Ass1	-0.347915	0.255249	0.112191	0.216597	-0.115671	0.072253	0.11242	0.105965	-0.636526	-0.410481	0.279463	-0.38293	-0.174442	-0.732509	-0.276372	-1.0532	-0.0879463	-0.562585	-0.927608	-0.442558	-0.721591	-1.03152	-0.733478	-0.756577	-0.455965	-0.238893	-0.373329	0.0501296	0.0853591	-0.678655	-0.365674	-0.116318	-0.136112	0.0289946	0.0290918	0.171805	0.0174327	0.264096	0.229814	-0.536605	-0.216936	0.205597	-0.176895	0.176025	0.150787
P16546	Spectrin alpha chain, non-erythrocytic 1	Sptan1	-0.191926	-0.542012	-0.349213	-0.270311	-0.243985	-0.32083	-0.181183	-0.32423	-0.421878	-0.428416	-0.130433	-0.141749	-0.267864	-0.176956	-0.313443	-0.4498	-0.283312	-0.341129	-0.638222	-0.323078	-0.24632	-0.572916	-0.313821	-0.594132	-0.698844	-0.502497	-0.318393	-0.0485902	-0.50409	-0.229326	-0.215153	-0.257233	-0.523933	-0.536698	-0.645962	-0.223107	-0.316912	-0.340863	-0.333557	-0.292951	-0.27942	-0.986541	-0.107166	-0.179926	-0.245083
P16627	Heat shock 70 kDa protein 1-like	Hspa1l	0.413575	2.86587	1.74176	2.63428	1.70211	1.73433	1.63201	1.58948	-0.193052	1.94502	1.43659	1.48934	0.0897661	-0.441049	1.40176	0.63989	1.82715	-0.342503	2.11861	0.506542	0.942267	1.33503	0.25422	0.55253	5.44257	1.66266	1.19766	1.62386	1.37804	0.881514	1.13007	2.40597	3.29369	2.51245	2.34931	1.8752	0.219635	2.35414	1.9389	-0.679752	2.29053	1.98765	0.924217	1.46289	1.35926
P16675	Lysosomal protective protein	Ctsa	1.00552	1.01894	0.848985	0.766709	0.679296	0.808753	0.852952	0.814582	0.484001	0.443633	0.916129	0.545006	0.184062	0.246751	0.56504	-0.185733	0.779511	0.230429	0.768816	0.315641	0.363521	0.0209493	-0.0991056	-0.0171031	1.16228	0.499905	0.325973	0.63371	0.70041	0.994083	1.02304	0.654228	0.735661	0.833641	0.901917	0.575688	0.547068	0.875613	0.577027	0.232189	0.736582	0.59698	0.57214	0.608871	0.872412
P16858	Glyceraldehyde-3-phosphate dehydrogenase	Gapdh	2.22449	1.65008	2.30111	1.95429	2.4581	2.29305	2.45373	2.41677	1.6229	1.815	2.64328	2.0611	2.03203	1.97567	2.14013	1.7791	2.44261	1.81551	1.78958	1.72564	2.11011	1.74747	1.70858	2.26822	1.91136	1.34005	1.92904	2.695	2.5242	2.21907	2.32948	2.15518	1.75348	2.18177	2.10414	1.96912	2.32597	1.79216	1.68264	2.0287	2.32176	1.28082	2.48551	2.60196	2.63736
P17012	Zinc finger X-chromosomal protein	Zfx	-2.72441	-2.43322	-1.71681	-1.51018	-2.49417	-2.34884	-1.73821	-2.06559	-2.76698	-2.75898	-1.65435	-2.42105	-2.41941	-2.29825	-2.37482	-2.57249	-1.63287	-2.81928	-2.87579	-2.71527	-2.39525	-2.68721	-2.49765	-2.5573	-2.79971	-3.46202	-2.52124	-1.84059	-2.24899	-2.78386	-2.60193	-2.57216	-2.54447	-1.76074	-2.44998	-1.87444	-1.81513	-1.71386	-2.06395	-2.43849	-2.3925	-3.24716	-2.61197	-1.59282	-2.05559
P17047	Lysosome-associated membrane glycoprotein 2	Lamp2	1.58725	0.692765	1.19663	0.496387	1.41318	1.21002	1.23413	0.928945	1.48325	1.13882	1.38236	1.51256	1.82678	1.88241	1.74244	1.53345	0.975296	1.72825	1.87057	1.28831	1.86838	1.69112	1.64234	1.65205	1.17134	0.480838	1.15224	1.60923	1.74855	-0.396139	-0.152224	0.591505	0.405455	0.640802	1.35048	0.777885	1.20464	0.8119	1.047	1.83768	1.12604	0.740975	1.08871	1.2818	1.26019
P17095	High mobility group protein HMG-I/HMG-Y	Hmga1	-2.19574	-1.49041	-1.66416	-0.772078	-1.2311	-0.924727	-0.570078	-0.737563	-2.77671	-1.67382	-0.450352	-2.90989	-2.65955	-2.9294	-1.43564	-2.07634	-0.748432	-2.56639	-2.21946	-3.19569	-2.67692	-1.22703	-1.95751	-1.66548	-2.18575	-0.806966	-2.23385	-1.5131	-1.53626	-1.86088	-1.16437	-1.46142	-0.749453	-0.781829	-0.877197	-1.91168	-2.01322	-1.09501	-1.10826	-2.25315	-0.615218	0.533467	-0.92686	-0.750353	-0.670064
P17156	Heat shock-related 70 kDa protein 2	Hspa2	-1.60128	-1.85235	-1.30924	-1.04052	-1.57716	-1.2499	-1.36132	-1.82001	-1.86659	-1.83761	-1.73509	-1.43794	-1.73806	-1.64779	-1.7718	-1.94526	-1.31796	-1.9666	-1.96078	-1.73921	-1.78715	-1.99788	-2.03151	-1.95616	-1.34316	-1.36032	-1.84316	-1.06241	-1.66939	-0.706487	-0.834813	-1.22658	-1.32915	-1.53338	-1.81891	-1.10679	-1.22346	-1.14565	-1.26606	-1.715	-1.40236	-1.73668	-1.416	-1.56045	-1.38481
P17182	Alpha-enolase	Eno1	2.3455	2.41994	2.48879	2.6746	2.84103	2.79106	2.79588	2.76885	1.98717	1.81399	2.95327	2.33326	2.03621	2.30653	2.43246	1.89898	2.80188	1.93497	2.13973	2.0063	2.12214	1.86313	1.92645	2.22876	1.96663	2.42174	2.10584	2.89466	2.73618	2.33844	2.3429	2.67315	2.67248	2.55175	2.75801	2.60165	2.53131	2.46992	2.53877	2.26005	2.7114	1.82037	2.71703	2.65457	2.8309
P17225	Polypyrimidine tract-binding protein 1	Ptbp1	-0.291698	0.397277	0.64685	0.261104	0.329877	0.428335	0.664555	0.640118	-0.63607	-0.253859	0.710723	-0.0665586	0.0260598	0.112395	0.284514	-0.282123	0.482499	-0.48859	-0.301942	-0.527991	0.0769991	-0.330448	-0.433947	0.130301	-0.168326	-0.0450776	-0.263624	0.701343	0.194106	-0.631894	-0.128166	0.302524	0.447857	0.289792	0.587298	0.0739499	0.650393	0.330413	0.137434	-0.180127	0.528265	-0.11513	0.911637	0.885302	0.715481
P17426	AP-2 complex subunit alpha-1	Ap2a1	-0.695511	-0.621964	-0.101056	-0.494908	-0.491876	-0.730912	-0.341502	-0.383876	-0.577314	-0.656261	-0.385557	-0.287598	-0.0100041	-0.265765	-0.53647	-0.690899	-0.482811	-0.918225	-0.859052	-0.363643	-0.957039	-0.981315	-0.908401	-0.657868	-0.594196	-0.787984	-0.627236	-0.270763	-0.258574	-0.926232	-1.23936	-0.465606	-0.84442	-0.524058	-0.644552	-0.511213	-0.174638	-0.484	-0.758862	-0.381112	-0.740757	-1.55215	-0.159461	-0.231152	-0.289385
P17427	AP-2 complex subunit alpha-2	Ap2a2	-0.980751	-1.26718	-0.77488	-1.19229	-1.29147	-1.2996	-1.00391	-0.951398	-1.13565	-1.2415	-0.977812	-0.968345	-0.670136	-0.838683	-1.11975	-1.1799	-1.03554	-1.71844	-1.06877	-1.05057	-1.07068	-1.433	-1.32297	-0.896401	-0.825073	-1.53659	-1.39143	-0.862804	-1.03047	-1.65077	-1.26001	-1.2842	-2.13894	-1.68572	-1.63872	-1.22768	-0.840191	-0.990148	-1.30275	-1.04267	-1.35515	-1.51862	-0.700153	-0.681152	-0.914886
P17439	Lysosomal acid glucosylceramidase	Gba1	-2.02208	-3.20645	-2.05234	-3.58159	-2.37455	-3.34623	-2.33629	-2.46069	-2.10017	-2.1035	-2.18112	-1.78184	-1.43603	-1.49293	-1.77861	-1.42356	-3.05666	-1.83207	-1.69533	-1.79823	-1.38506	-1.32922	-1.34965	-1.28774	-2.41541	-3.30493	-1.96675	-2.16131	-1.91706	-3.9949	-3.60067	-2.72294	-3.62963	-3.16038	-3.155	-2.95447	-1.84576	-3.14502	-2.92081	-1.51979	-2.84391	-3.02901	-1.8376	-1.78788	-2.27797
P17563	Methanethiol oxidase	Selenbp1	0.483066	0.283352	0.425108	0.536294	0.663398	0.592574	0.627224	0.522583	0.632783	0.606615	0.856903	0.845795	0.766705	0.93902	0.886911	1.06022	0.83913	0.463337	0.768941	0.520041	1.15936	0.957265	1.10776	1.20602	0.0616638	0.294063	0.299804	0.853142	0.45962	0.068683	0.315048	0.426075	0.369653	0.221371	0.308419	0.479551	0.566807	0.562236	0.357783	0.820245	0.731976	0.010893	0.701214	0.703617	0.606126
P17665	Cytochrome c oxidase subunit 7C, mitochondrial	Cox7c	-2.1224	-0.209982	-0.219336	-0.19686	-1.25806	-0.842974	-0.758867	-0.140688	-1.83827	-0.840809	-1.19262	-1.94843	-1.97929	-2.00536	-1.33413	-1.6191	-0.851768	-1.97941	-1.74881	-1.67208	-1.56404	-1.19696	-1.00889	-1.24572	-1.19345	-0.176955	-1.04455	-1.5372	-1.17817	-0.861413	-0.642407	-0.498516	0.109764	-0.190952	-0.218922	-0.659643	-0.600372	-0.15749	-0.60175	-2.17637	-0.529692	-0.333984	-1.11319	-0.577204	-0.536831
P17710	Hexokinase-1	Hk1	0.426982	0.0431115	0.299905	0.318136	0.514576	0.577946	0.383363	0.496658	0.352346	0.356545	0.164221	0.350407	0.659598	0.551017	0.637348	0.363465	0.506583	0.276222	0.155165	0.327312	0.662611	0.0190826	0.452994	0.426146	0.400705	0.285778	0.107806	0.594739	0.356259	0.228959	0.539039	0.231152	0.0599297	0.0758082	0.0943683	0.321926	0.358934	0.244864	0.572772	0.463587	0.334004	0.3754	0.379213	0.348641	0.334523
P17742	Peptidyl-prolyl cis-trans isomerase A	Ppia	1.38811	2.72712	2.68043	2.62643	3.33664	3.10566	3.01496	2.92569	2.7042	2.95616	2.94755	2.80716	2.74613	2.75803	3.45363	3.18338	2.92718	2.7638	3.07369	2.44449	2.93767	2.93305	3.14729	2.50883	2.2602	2.48569	2.62988	2.96392	2.99894	1.51431	2.01895	3.38751	2.38673	2.48291	2.54202	2.47056	2.56665	2.50952	3.51134	3.06508	2.95814	3.01889	2.91046	2.84615	2.72814
P17751	Triosephosphate isomerase	Tpi1	1.43857	1.59209	1.85672	1.78497	2.1841	2.05198	2.12194	2.06113	1.4727	1.40857	2.29077	1.73638	1.50001	1.62676	1.94384	1.64165	2.15922	1.48672	1.81735	1.54656	1.64452	1.32959	1.57039	1.83434	1.40364	1.87085	1.61078	2.19734	2.15661	1.5826	1.40683	2.0462	1.52476	1.81403	1.82449	1.58899	1.8373	1.80449	1.8487	1.62079	2.11682	1.24404	1.85142	1.87041	1.97767
P17879	Heat shock 70 kDa protein 1B	Hspa1b	-1.18756	-0.97527	-0.653351	-0.899291	-0.728133	-1.35634	-0.779122	-0.97411	-0.772118	-0.882457	-0.79335	-0.341663	-0.456415	-0.455873	-0.830883	-0.628945	-1.23285	-1.43781	-1.66536	-0.82804	-0.612626	-1.22944	-0.858193	-1.44705	-1.03355	-1.43621	-0.891968	-0.44729	-0.979555	-2.2225	-1.10787	-0.718485	-0.833691	-0.954127	-0.815377	-0.910734	-0.549316	-0.886312	-1.12285	-0.613867	-1.02906	-1.4337	-0.0740108	-0.418826	-1.24389
P17918	Proliferating cell nuclear antigen	Pcna	0.0916885	1.35955	0.748171	1.03926	0.729232	1.02499	0.672657	0.8755	0.028685	0.367185	0.92242	0.0901019	-0.225192	-0.179138	0.105551	-0.287803	0.777821	-0.628024	0.712228	-0.258408	-0.597347	-0.262033	-0.416293	1.37718	1.02755	1.61034	-0.23002	0.272815	1.34565	0.802264	0.816562	0.895607	0.998314	1.0198	1.12389	0.682512	0.772701	0.9076	0.789784	-0.17965	0.895998	0.937107	0.132592	0.455534	0.985757
P18181	CD48 antigen	Cd48	0.59838	-0.34375	0.21788	0.17875	0.165575	0.220655	0.405388	0.193081	0.33111	-0.00518145	0.572533	0.73494	0.0945263	0.121523	0.0816821	-0.0360246	0.267802	0.133331	0.156471	-0.149616	0.261904	-0.443753	-0.120614	-0.20217	0.487233	-0.469439	0.387057	0.496501	-0.109342	0.0258766	-0.0880595	-0.662835	-0.324119	0.142138	0.191299	-0.170509	0.170275	-0.26506	-0.0571275	0.216601	-0.124161	-1.01945	0.345044	0.419256	0.309065
P18242	Cathepsin D	Ctsd	1.04199	1.19231	0.682711	0.993557	0.588449	0.602206	0.569945	0.692075	0.760159	0.573279	0.833373	0.832468	0.71925	0.966236	1.01144	0.782984	0.367407	0.452175	0.8349	0.687377	1.03395	0.930803	0.841512	0.696367	1.30316	0.463551	0.694756	0.903598	1.02318	0.897966	1.35668	0.387568	0.529534	0.60911	0.662734	0.744147	0.679713	0.852024	0.537812	0.831345	0.498836	0.262292	0.553423	0.616236	0.891805
P18337	L-selectin	Sell	-0.982449	0.197673	-0.0287449	0.450557	0.777698	0.317633	0.0710559	-0.242183	-1.32727	-0.769848	-0.0441874	-0.6394	-1.10946	-1.04398	-0.358045	-1.10846	0.619698	-1.11278	-1.14313	-1.15062	-1.34378	-1.03446	-1.3512	-0.968271	-1.52948	-0.209939	-0.536251	-0.45005	-0.604425	0.363716	0.374451	0.140157	1.08675	1.20637	0.777227	0.263893	0.176455	0.616762	0.285174	-1.027	0.851863	-0.621054	-0.0369021	-0.181497	-0.155942
P18406	CCN family member 1	Ccn1	-2.95846	-2.59823	-1.89345	-2.35079	-2.15687	-2.25359	-1.9726	-1.96851	-1.83405	-2.03842	-1.92334	-2.24445	-1.48827	-1.7033	-2.54054	-1.05508	-2.11528	-1.85578	-2.15355	-1.64128	-1.48169	-0.0555323	-0.559129	-1.14978	-2.32244	-2.657	-2.77689	-1.79341	-2.43543	-2.77078	-2.74186	-2.38871	-2.84357	-2.67134	-2.5117	-2.2443	-1.80042	-2.23308	-2.30068	-1.62606	-2.27591	-2.49053	-1.63709	-1.65954	-1.87998
P18419	Seminal vesicle secretory protein 4	Svs4	-2.89871	0.709471	-2.29077	-1.89197	-2.53665	-2.18285	-2.33559	-2.19441	-3.45121	-0.278791	-0.46668	-3.32681	-3.49485	-3.29688	-2.9846	-3.93154	-2.17467	-4.10843	-2.16013	-3.68438	-3.54574	-3.98716	-4.29923	-3.30714	3.28745	-0.751997	-3.22996	-2.7874	-2.77122	0.392634	-1.78516	0.754699	0.236921	-1.32585	-1.8033	-2.23103	-4.02677	-1.80447	-1.8951	-3.26208	-2.49744	-1.97782	-2.50732	-2.38984	-2.12677
P18524	Ig heavy chain V region RF	-	0.586395	-0.796846	-0.129175	-0.596972	0.0218588	-0.183689	0.0300898	-0.0909162	1.22524	0.937362	0.0990142	1.00057	0.688058	0.928169	0.703837	1.26365	-0.261464	0.60418	1.69892	1.83185	1.6264	1.18744	1.34507	1.33657	-1.38121	-1.60301	1.52243	1.53281	0.275053	-1.47511	-1.39696	-0.30477	-0.913586	-0.630613	-0.563413	-0.234915	0.0622852	-0.455089	-0.118383	1.01741	-0.104934	-0.373271	0.361539	0.360216	0.0848829
P18525	Ig heavy chain V region 5-84	-	-0.476066	-0.917757	-1.21326	-1.1027	-1.126	-1.08615	-1.06192	-1.19362	0.154126	0.0983838	-1.45909	-0.456595	-0.844952	-0.215462	-0.230036	1.33647	-1.02962	0.38614	0.75767	0.842035	0.293605	0.469353	-0.906605	1.21008	-0.797947	-0.693896	-0.098661	-1.0979	-0.963432	-1.60514	-1.46752	-1.05151	-1.12843	-1.05427	-1.23695	-0.88825	-1.30307	-1.06113	-0.722153	-0.0656041	-1.03171	-0.00335644	-1.27889	-1.36622	-1.7262
P18528	Ig heavy chain V region 6.96	-	0.526027	0.253829	0.12885	-0.478894	0.144875	0.623735	-0.232215	-0.327081	1.03038	0.100713	-0.489477	2.12269	0.485466	0.286539	2.29748	1.41444	-0.58976	1.98337	2.89325	2.33873	1.9898	0.675053	1.67379	2.03837	-0.354404	0.0433772	1.54153	3.39697	-0.563228	0.428401	0.362346	-0.640681	-1.09439	-0.231042	-0.248313	0.271772	0.64126	-0.200058	0.875139	2.5291	-0.1676	0.138073	-0.615262	-0.378787	0.2179
P18572	Basigin	Bsg	-0.485133	0.612367	-0.576396	-0.250487	-0.353526	-0.165032	-0.315547	-0.0744008	-0.0830134	-0.462577	-0.394504	-0.417661	-0.479197	-0.744123	-0.306261	-0.782675	0.0324492	-0.148831	-0.085627	-0.434662	-0.628191	-0.886929	-1.0225	-0.569536	-0.189978	0.865571	-0.509338	-0.694728	-0.134449	-0.356185	0.0132877	-0.0459924	0.320572	0.336065	-0.0248448	-0.211628	-0.67456	-0.0849596	-0.0471627	-0.190146	-0.0674148	0.420012	-0.529547	-0.462822	-0.309078
P18608	Non-histone chromosomal protein HMG-14	Hmgn1	-2.05071	-0.00648606	-0.595508	-0.340471	-0.276511	0.0601836	0.148965	0.155524	-1.88619	-0.98681	-0.0921982	-2.56608	-2.34274	-2.43762	-0.81369	-1.83607	0.576842	-2.37906	-1.35234	-2.58655	-2.13874	-1.61168	-1.73233	-1.31598	-1.58162	0.224182	-1.91141	-1.62314	-1.03617	-1.70818	-1.09913	-0.748654	0.462166	-0.0809972	-0.0800883	-1.6047	-1.79336	-0.469319	-0.468273	-2.14165	0.447777	1.27585	-0.798657	-0.67257	-0.0583348
P18653	Ribosomal protein S6 kinase alpha-1	Rps6ka1	-2.98449	-1.92074	-1.30131	-1.26332	-1.51248	-1.52762	-1.40232	-1.7372	-2.09496	-2.04161	-1.53239	-1.21443	-1.79665	-1.98709	-1.76983	-1.67929	-1.66892	-2.05509	-1.8166	-1.7939	-1.73652	-1.96243	-2.00258	-1.70595	-2.00819	-2.23932	-2.05535	-1.39001	-1.68353	-2.43957	-1.94552	-1.77757	-1.77552	-1.62007	-2.0619	-1.54311	-0.95084	-1.444	-1.73692	-1.60303	-1.85116	-2.6044	-1.21212	-1.08877	-1.5402
P18654	Ribosomal protein S6 kinase alpha-3	Rps6ka3	-1.24271	-1.62494	-1.51624	-1.58106	-1.18691	-1.34012	-1.24393	-1.39705	-1.80261	-2.2407	-1.28647	-1.38374	-1.89213	-1.73389	-1.69989	-2.25469	-1.20421	-0.698478	-1.62987	-1.50923	-1.18955	-1.30984	-0.4213	-1.74723	-1.67472	-2.25304	-1.57187	-1.24264	-1.57378	-2.26823	-1.83739	-0.804009	-2.03216	-1.65304	-1.81851	-1.24037	-1.46231	-1.30135	-1.41927	-1.85234	-1.42969	-1.95897	-1.43983	-1.32825	-1.45905
P18760	Cofilin-1	Cfl1	1.6055	1.5664	2.11288	1.78501	2.44615	2.32962	2.47125	2.54732	1.37658	1.54701	2.76649	0.820124	1.36339	1.61921	2.17177	1.26505	2.33333	1.30608	1.52227	0.686701	1.7658	2.13888	1.73159	2.03782	1.27944	1.50295	0.977226	2.34526	2.23578	0.5236	0.284961	2.08134	1.96735	1.78666	2.05476	0.773692	1.53509	1.219	1.94479	1.50569	2.50403	1.85864	2.71456	2.71179	2.54419
P19070	Complement receptor type 2	Cr2	-2.02883	-1.29767	-1.02827	-0.90364	-0.253426	-0.733689	-0.496634	-0.746779	-1.98575	-1.84025	-0.509199	-1.72962	-1.91825	-1.98216	-1.99897	-2.03298	-0.68857	-2.14449	-1.89757	-1.86442	-1.66965	-2.12992	-2.06032	-1.79148	-1.66962	-1.24884	-2.26715	-0.902757	-1.90109	-0.842968	-1.35794	-0.885081	-0.811687	-0.818978	-0.922614	-1.68344	-0.495732	-0.578219	-0.530977	-1.90496	-0.726703	-1.80297	-0.0152154	-0.519071	-0.8687
P19096	Fatty acid synthase	Fasn	-0.955342	-0.813694	-0.645932	-0.579512	-0.809767	-0.927064	-0.74736	-0.647082	-1.33642	-1.32024	-0.780778	-0.952968	-1.28	-1.03627	-0.91271	-1.39266	-0.588823	-1.61273	-1.63232	-1.15222	-1.2609	-1.79577	-1.33505	-1.3617	-0.853517	-1.15406	-1.1465	-0.640055	-0.808012	-0.733207	-0.54184	-0.74364	-1.17688	-0.966474	-1.00229	-0.48	-0.496195	-0.576898	-0.765638	-1.07854	-1.02762	-1.42833	-0.503533	-0.578981	-0.654969
P19137	Laminin subunit alpha-1	Lama1	-2.88934	-2.88978	-1.59136	-2.54514	-1.89535	-2.18256	-1.69169	-1.74236	-1.89489	-2.44451	-1.69202	-2.06379	-1.4947	-1.16699	-1.73745	-1.44068	-2.11213	-1.70233	-1.92555	-1.86301	-1.55125	-1.53763	-1.6791	-2.31018	-2.72866	-3.46475	-2.58731	-1.41242	-1.69131	-4.68782	-3.60136	-2.31026	-3.37084	-2.96256	-2.50998	-2.56671	-1.46155	-2.54238	-2.43376	-1.53551	-2.23736	-3.90104	-1.41598	-1.28166	-1.57794
P19157	Glutathione S-transferase P 1	Gstp1	1.09324	0.407658	1.13469	0.964293	1.24517	1.20364	1.3813	1.34116	0.81391	0.729243	1.47822	1.20752	1.0408	1.27553	1.29329	1.42837	1.2337	1.06197	1.069	0.871995	1.07975	1.12616	1.00562	1.20843	0.044592	0.47834	1.09022	1.5934	1.23076	0.36411	0.618428	0.555671	0.571496	0.843296	1.06164	1.10609	1.25659	1.02675	0.687358	1.13786	1.02215	0.309402	1.35267	1.07312	1.26327
P19221	Prothrombin	F2	0.0614746	-0.627055	-1.0701	-1.23283	-0.72571	-0.664364	-0.824203	-1.05552	1.46948	1.29123	-0.942954	1.17961	1.59162	0.921166	0.889891	1.89253	-1.0461	1.94449	1.46203	1.48197	1.41379	2.3744	2.2532	2.07009	-0.627245	-0.354949	0.714763	-0.634053	-0.426385	-1.45608	-1.35126	-0.511824	-0.894535	-0.522905	-1.24396	-0.351293	-0.487422	-0.583825	-0.560631	1.38771	-0.445669	0.295276	-0.58745	-0.829007	-0.984415
P19253	Large ribosomal subunit protein uL13	Rpl13a	1.08414	1.86362	1.73768	1.89234	1.13456	1.56606	1.69505	1.88573	0.578059	0.481932	1.51759	0.70802	0.617605	0.784884	0.786732	0.157597	1.72387	0.115935	0.609096	0.432626	0.472552	-0.300072	-0.0316853	1.06108	1.24426	1.59533	0.807761	1.40997	1.30644	2.16415	2.31587	1.36764	1.34089	1.7845	1.67033	1.78621	1.86965	1.94438	1.56666	0.557813	1.27136	1.17667	1.40845	1.65459	1.74088
P19324	Serpin H1	Serpinh1	-0.200316	-0.714369	-0.199779	-0.332716	-0.748912	-0.618703	-0.459599	-0.411575	-0.0773231	-0.000129852	-0.50768	0.194206	0.342093	-0.0445957	-0.165487	0.144676	-0.341954	0.0938857	-0.12807	-0.0905436	0.259635	0.472462	0.510169	-0.2207	-0.342837	-0.532769	-0.134426	-0.165027	-0.235441	-1.05681	-0.804059	-0.276198	-0.519024	-0.371583	-0.494259	-0.259862	-0.239912	-0.279477	-0.645849	0.251293	-0.524179	-0.761849	0.0229831	-0.0746753	-0.280024
P19426	Negative elongation factor E	Nelfe	0.16066	0.918637	1.27428	0.869862	0.306402	0.407672	0.703124	0.949278	0.127827	-0.105688	0.288627	0.690088	0.162352	0.0807094	0.302452	-0.331953	0.352995	-0.0182911	0.0555137	0.621581	-0.287304	-0.298337	-0.116931	0.214835	0.152366	0.431815	0.468736	0.510777	0.874724	0.521118	0.453259	0.536895	0.0103998	0.701389	0.257628	1.14732	1.3474	1.21786	0.455975	0.0186723	0.104403	-0.306068	0.670037	0.857641	0.780576
P19437	B-lymphocyte antigen CD20	Ms4a1	0.580333	0.291785	0.814914	0.776795	0.859889	0.859694	0.750206	0.761868	-0.739525	-0.819946	0.669304	-0.110563	-0.789878	-0.446015	-0.339157	-1.14597	0.961593	-0.953722	-1.58763	-0.899691	-1.1091	-1.78605	-0.519655	-1.62578	-0.607206	-0.143698	-0.165788	0.711856	-0.182644	1.51938	1.20895	0.533468	0.743008	1.14858	0.610061	0.86216	0.93264	0.686882	0.458846	-0.754601	0.941162	-0.808765	0.913094	0.817275	0.800149
P19536	Cytochrome c oxidase subunit 5B, mitochondrial	Cox5b	0.939092	1.18944	0.935209	1.22464	0.689617	0.97551	0.906266	0.843647	0.0968514	0.439366	0.965374	0.000684088	-0.594469	-0.0854984	0.178172	-0.583385	0.988714	-0.0112755	-0.267027	-0.377466	-0.212677	-0.699778	-0.910712	-0.232148	0.667778	0.952546	0.0626325	0.660056	0.657117	2.1082	1.81322	0.721485	1.24058	0.955444	1.17406	1.06775	0.808372	1.18907	0.693185	-0.314109	0.789745	0.487377	0.659214	0.811811	0.925943
P19783	Cytochrome c oxidase subunit 4 isoform 1, mitochondrial	Cox4i1	1.50929	1.34276	1.69899	1.69339	1.43569	1.5091	1.50561	1.63083	0.855509	1.08411	1.36941	1.202	0.740136	0.743374	1.026	0.325214	1.58242	0.976142	0.830387	1.09424	0.616921	0.154183	0.369754	0.786383	1.306	1.26297	1.21432	1.67361	1.39391	1.60454	1.93064	1.49082	1.59885	1.92825	1.5538	1.83824	1.8263	1.84622	1.36159	0.577378	1.43909	0.89451	1.51288	1.65304	1.56995
P19973	Lymphocyte-specific protein 1	Lsp1	0.947543	1.78935	0.992789	1.53996	1.83712	1.95584	1.18204	1.03348	0.281879	0.488876	1.57657	-0.14086	-0.398785	0.0465079	0.728405	-0.161175	1.74361	-0.0436966	0.0478432	-0.497082	-0.256246	-0.359166	-0.47062	-0.459349	0.271711	1.95118	0.62124	0.838683	1.15991	2.12101	2.24246	1.60078	2.50522	2.48469	2.45151	1.29394	0.794565	1.40865	1.62561	-0.194805	2.52051	0.899835	0.77729	0.542845	0.975893
P20029	Endoplasmic reticulum chaperone BiP	Hspa5	1.64581	1.82013	1.9549	2.03873	2.02246	2.02606	2.04796	2.02217	1.52328	1.61966	2.20223	1.77055	1.70732	1.46994	1.80377	1.64608	1.84313	1.71259	1.73046	1.67517	1.47392	1.60365	1.61024	1.59481	1.69771	2.19625	2.17401	1.96536	2.54259	1.4038	1.82128	1.80382	1.92171	2.06561	1.97687	2.35421	2.01021	1.97862	1.96929	1.84517	1.88033	1.54497	1.60772	1.7362	2.07632
P20040	H-2 class II histocompatibility antigen, E-Q beta chain	-	0.554099	0.69651	0.898458	1.2715	0.5398	0.864636	0.674785	0.920047	-0.515677	-0.286502	0.384593	-0.00825116	-0.799761	-0.327512	-0.0191628	-1.89426	0.888766	-1.14496	-0.886426	-0.540232	-0.721851	-1.62565	-1.38717	-0.701628	-0.00650334	0.141508	0.463829	0.639302	0.253609	1.16339	1.46518	0.869069	0.653547	0.910931	0.927525	1.48835	0.785591	1.15209	1.01832	-0.394474	0.500427	0.228965	0.452491	0.639919	0.805512
P20060	Beta-hexosaminidase subunit beta	Hexb	0.471215	0.923582	0.91565	0.971916	0.553531	0.686982	0.837043	0.85985	0.301489	0.318451	0.9632	0.56187	0.336762	0.306827	0.602583	0.00849848	0.498827	0.225211	0.574812	0.570011	0.605055	0.127371	-0.0224606	0.687575	0.268819	0.646006	0.910286	0.834867	0.501575	0.927508	1.21808	0.58532	0.58515	0.586889	0.629233	0.997729	0.918766	0.948364	0.894211	0.517572	0.532593	0.410956	0.776198	0.769242	0.850348
P20065	Thymosin beta-4	Tmsb4x	4.2667	5.75518	4.70326	5.24211	5.03834	5.55023	4.91272	4.66979	4.60009	5.26935	4.85571	3.50226	3.4706	4.08586	4.91465	3.95992	5.25351	4.16531	4.59208	3.88728	4.13077	4.13942	3.96083	4.02109	4.73874	6.15005	4.5956	4.36471	4.83922	5.99919	5.58235	5.12465	6.29764	6.13151	6.08262	4.68322	3.67503	5.14782	5.15914	3.77556	6.35743	6.7068	4.18483	3.94774	4.72587
P20108	Thioredoxin-dependent peroxide reductase, mitochondrial	Prdx3	1.08109	0.539434	1.15485	0.776049	0.900906	1.01421	1.12554	1.05473	0.447607	0.258384	1.14884	0.668132	0.570701	0.681413	0.631628	0.110578	0.901087	0.442473	0.452661	0.564988	0.399044	-0.146741	0.0578915	0.722712	1.03878	0.621705	0.538125	1.18146	1.10036	0.741663	0.553535	0.808812	0.587343	0.607477	0.763119	0.899805	1.15074	0.720274	0.689707	0.589731	0.84986	0.0823394	0.919054	1.1131	1.00668
P20152	Vimentin	Vim	2.14209	1.99391	2.11849	2.37481	2.19666	2.33615	2.36699	2.26802	2.13897	2.31171	2.18579	2.4249	2.02419	1.88941	2.16721	2.02332	2.24013	2.46712	2.01419	2.21169	2.13206	2.22817	2.05405	1.83261	1.8394	2.35164	2.41815	2.61226	2.12553	2.13116	2.41697	2.16251	2.44899	2.56179	2.32212	2.52575	2.23283	2.38378	2.21407	1.9458	2.2275	1.67886	2.24087	2.25505	2.26464
P20444	Protein kinase C alpha type	Prkca	0.501575	-0.593403	0.242284	-0.867227	-0.476804	-0.175623	-0.0920501	-0.566011	-0.411552	-0.401231	-0.469831	0.30296	-0.283772	-0.110014	-0.101997	-0.283764	-0.363767	-0.265145	-0.361267	-0.319422	-0.417126	-0.402872	-0.11861	-0.453791	0.510597	-0.189067	-0.348368	0.530343	-0.121852	-2.05114	-0.882284	0.676998	-0.833685	-0.473025	-0.972352	-0.264323	-0.103285	-0.558625	-0.778784	0.0593621	-0.844134	-0.725283	0.159812	0.225829	-0.0395542
P20491	High affinity immunoglobulin epsilon receptor subunit gamma	Fcer1g	-1.99239	-1.46184	-1.33233	-0.968417	-1.6646	-1.11543	-0.61805	-0.74729	-1.74736	-1.95169	-1.13311	-1.84621	-1.98461	-2.2312	-1.48768	-2.32296	-0.986765	-1.20657	-1.45906	-1.95853	-2.24903	-2.16289	-2.23006	-1.28272	-1.1243	-1.29661	-1.55414	-1.0162	-0.583992	-0.464921	0.00711769	-1.3581	-1.53204	-1.15512	-1.72683	-1.25212	-1.05334	-0.502009	-1.28043	-2.22422	-1.00372	-1.37271	-1.64033	-0.982343	-0.9451
P20664	DNA primase small subunit	Prim1	-2.64949	-3.54156	-2.55912	-3.42832	-2.57706	-2.93765	-2.9207	-2.77014	-3.35618	-4.16156	-2.6797	-2.51624	-2.55142	-2.79727	-2.8926	-2.60634	-3.31613	-3.43083	-3.29782	-3.13111	-2.77311	-2.72208	-2.87245	-1.4826	-2.99086	-3.7508	-3.89563	-2.89356	-2.06586	-4.16526	-4.31166	-3.31702	-3.82127	-4.13086	-2.96527	-4.00083	-2.2018	-3.69593	-3.30453	-2.7451	-3.45285	-4.4667	-2.68963	-2.21637	-2.51081
P20693	Low affinity immunoglobulin epsilon Fc receptor	Fcer2	-0.611161	-0.660973	-0.772061	-0.755713	-0.734158	-0.721008	-0.62624	-0.832304	-0.366568	0.145806	-0.700282	-0.428174	-0.267237	-0.394277	-0.385817	-0.31608	-0.523129	-0.600523	-0.302659	0.161102	-0.273777	0.60607	-0.0167704	0.011768	-0.520121	-0.598488	-0.454892	-0.519533	-0.647313	0.232816	0.191166	-0.793972	-0.274356	-0.914865	-0.779211	-0.426773	-0.639905	-0.58387	-0.458493	-0.337619	-1.00672	-0.254536	-0.567193	-0.688114	-0.694676
P20918	Plasminogen	Plg	-0.693908	-1.35635	-1.25486	-0.76765	-0.808879	-0.756943	-0.874745	-0.852598	0.89816	1.03882	-1.31883	0.831185	0.711075	0.164517	0.3356	0.537835	-0.990476	0.922294	1.02753	1.42011	0.210187	1.15199	0.867998	1.26435	-0.385916	0.133325	0.541074	-1.12205	-0.98505	-1.97453	-2.00393	-0.740198	-0.409784	-0.490548	-1.00732	-0.440543	-1.35294	-0.689848	0.102248	0.497077	-0.54793	1.03012	-1.15925	-1.21856	-0.861613
P21107	Tropomyosin alpha-3 chain	Tpm3	2.05493	2.86225	1.96048	2.58618	2.84744	2.86548	2.27072	2.02777	1.83593	1.86504	2.68797	1.63522	1.21648	1.76141	2.33277	1.5697	2.67854	1.71064	1.82816	1.47277	1.77291	1.58969	1.57264	1.42411	2.42048	3.28567	2.25601	2.1503	2.4	2.88561	2.98454	2.72623	3.7379	3.56604	3.66704	2.35398	1.92084	2.49673	2.72167	1.51875	3.49962	1.86628	1.82678	1.79873	2.02091
P21126	Ubiquitin-like protein 4A	Ubl4a	-1.38117	-1.41421	-1.64293	-2.26061	-1.56695	-1.92012	-1.86568	-1.80127	-2.03106	-2.24844	-1.73828	-1.5433	-1.97745	-1.808	-1.34665	-1.52979	-2.05298	-2.54494	-1.9625	-2.04775	-1.89297	-2.42181	-2.56238	-1.97726	-1.81252	-1.65603	-2.4849	-1.47791	-1.22158	-1.12098	-0.980573	-1.36047	-1.37658	-1.55015	-2.08662	-2.28783	-1.32027	-2.67419	-1.59793	-2.21495	-1.75	-2.09775	-1.91811	-2.33402	-1.53226
P21180	Complement C2	C2	-1.71304	-4.36073	-3.41511	-3.818	-3.06322	-3.73331	-3.20399	-3.6296	-1.29478	-1.53068	-2.74887	-1.12408	0.774184	0.763208	-0.566898	1.145	-3.52955	-0.298441	-0.913215	-1.1171	0.309873	0.943818	1.22428	0.273573	-3.6559	-4.87616	-2.17214	-2.33779	-2.96113	-4.68944	-4.89881	-3.52723	-4.29209	-4.16803	-3.51486	-3.89175	-3.326	-4.02441	-4.06141	0.755317	-3.31344	-2.70334	-2.07553	-2.40285	-1.94646
P21279	Guanine nucleotide-binding protein G(q) subunit alpha	Gnaq	-1.75557	-1.56066	-0.959061	-1.01123	-1.31136	-1.22111	-0.994168	-1.11715	-0.731706	-0.483549	-1.31591	-0.211533	-0.427178	-1.28458	-0.865414	-0.917486	-0.955295	-0.818661	-1.03191	-0.464865	-1.01005	-1.00682	-0.681412	-0.70282	-0.740989	-1.54557	-0.897694	-0.739365	-0.956778	-1.67594	-1.50555	-1.42239	-1.15928	-1.17346	-1.72272	-0.922947	-0.591085	-1.00392	-1.25439	-1.04502	-1.3186	-0.895594	-0.832938	-0.798279	-1.21992
P21300	Aldo-keto reductase family 1 member B7	Akr1b7	-2.6717	-3.31622	-3.0453	-2.49907	-1.89583	-2.8486	-2.5567	-2.70633	-2.91716	-2.65847	-1.97489	-1.74005	-2.21118	-1.77985	-1.81201	-1.72908	-2.88221	-2.54933	-2.1852	-2.37963	-1.74481	-1.70583	-1.73495	-1.93329	-3.05889	-3.60827	-2.57021	-2.73143	-2.2669	-3.5901	-3.41766	-2.74767	-4.08622	-3.39801	-3.04806	-2.81668	-1.83324	-2.90598	-4.33398	-1.87434	-4.28872	-3.41383	-0.92525	-1.50484	-2.73965
P21447	ATP-dependent translocase ABCB1	Abcb1a	-1.93416	-2.49082	-3.19059	-1.92526	-2.20965	-2.40593	-2.76382	-2.70583	-2.05606	-2.61908	-2.55308	-2.44761	-1.94015	-2.35976	-2.279	-1.61879	-2.31007	-2.32887	-2.49261	-1.96153	-2.30105	-2.85762	-2.70919	-2.73906	-2.87846	-2.57275	-2.21006	-1.5134	-1.88259	-1.73279	-1.26621	-2.25279	-2.40967	-2.32343	-2.48439	-4.34908	-2.55079	-4.4511	-2.15773	-2.15301	-2.7218	-2.92891	-1.44085	-2.38662	-2.34688
P21460	Cystatin-C	Cst3	0.550517	0.796395	0.795892	1.04063	0.463913	0.661603	0.239752	0.0181675	0.738128	0.409955	0.194312	0.978483	0.260185	0.320261	0.243179	-0.543742	0.106222	0.899248	0.816442	0.889716	0.303879	0.0541825	0.143664	0.47573	0.385229	0.513991	0.333899	0.259044	0.592271	-1.11907	1.10477	0.585506	0.745993	1.00894	0.347792	0.937246	0.976007	1.0342	0.804949	-0.112674	0.296502	0.45597	-0.104774	0.048756	0.283557
P21550	Beta-enolase	Eno3	-2.30558	-1.28961	-1.61462	-1.46952	-1.37428	-1.30924	-1.41319	-1.37831	-2.47586	-2.2357	-1.17351	-1.98131	-2.31906	-2.03007	-1.93842	-2.87932	-1.29453	-2.86049	-2.43497	-1.93892	-2.26904	-2.45675	-2.52285	-2.25077	-2.17053	-2.58215	-1.99993	-1.40199	-1.56092	-2.50481	-1.51367	-0.80776	-2.1306	-1.53178	-1.20003	-1.27119	-1.44171	-1.74295	-1.8196	-2.74648	-1.29415	-2.26148	-1.19512	-1.39063	-1.25963
P21570	Angiogenin	Ang	-3.1113	-1.75231	-2.61743	-2.51723	-2.6067	-1.77523	-2.64305	-2.2909	-4.11314	-3.62872	-3.74337	-2.66862	-2.70897	-2.79549	-3.19843	-3.1858	-2.44283	-1.82406	-1.32309	-1.5017	-2.6267	-0.960787	-2.10955	0.0686229	-2.51087	-0.867395	-2.31746	-4.35874	-2.61194	-3.27764	-2.90585	-2.62268	-2.52756	-1.76232	-2.61151	-3.61735	-2.85832	-2.71097	-2.30283	-4.2381	-2.60487	-0.451831	-3.71049	-2.91778	-2.76058
P21614	Vitamin D-binding protein	Gc	0.994693	0.213139	-0.646309	-0.223406	0.218491	0.0475353	-0.273399	-0.172156	1.91856	1.70453	-0.00535731	1.86018	1.97605	1.70086	1.63089	2.26538	-0.197255	2.06357	1.79346	2.19014	1.82192	2.86276	2.50716	2.31386	0.440585	0.465359	1.22637	0.278409	0.493999	-0.92121	-0.54851	-0.148389	-0.164308	-0.0724062	-0.552315	-0.0041001	-0.701323	-0.321169	0.792299	2.32287	0.00497901	1.47892	0.0254445	-0.439604	-0.0574705
P21619	Lamin-B2	Lmnb2	-0.317602	0.180303	-0.0852224	0.125436	-0.121199	-0.051864	0.0229864	-0.0226891	-0.949447	-0.567646	-0.166409	-0.56489	-1.08619	-1.00383	-0.448432	-1.39877	0.0573352	-0.973335	-1.10164	-0.926042	-0.944538	-1.32397	-1.38061	-1.12793	-0.846934	-0.0165658	-0.553783	-0.206814	-0.626623	0.0677877	0.231584	-0.249496	-0.0155868	0.190843	0.0212353	0.106909	-0.316987	0.10657	-0.0878699	-0.968372	-0.091857	0.244648	-0.0906637	-0.156814	-0.139407
P21812	Mast cell protease 4	Mcpt4	-1.1606	-2.02395	-0.922062	-1.99253	-1.23715	-1.47643	-0.938131	-1.46266	-1.66268	-1.75613	-1.13088	-1.10915	-1.03776	-1.06055	-1.20594	-1.28629	-1.42616	-1.47194	-1.46847	-1.48842	-1.10175	-1.28276	-1.26101	-1.319	-1.81052	-2.37344	-1.44874	-0.955189	-1.05846	-2.27032	-2.2873	-1.65956	-2.24568	-1.9062	-1.86253	-1.63365	-0.551667	-1.7569	-1.78482	-1.13462	-1.60534	-2.39978	-0.956966	-0.887718	-1.26679
P21844	Chymase	Cma1	-1.13988	-2.22298	-1.63822	-3.2849	-2.59728	-2.54762	-1.7416	-2.24269	-2.36232	-2.11187	-1.09444	-2.15419	-1.50745	-2.04961	-0.845573	-1.71411	-3.47742	-2.84807	-2.35385	-2.29078	-1.64444	-1.66942	-1.76946	-1.85397	-2.92925	-3.46137	-2.11457	-0.766361	-2.40175	-3.45219	-3.5287	-2.40098	-3.5052	-3.23975	-2.52582	-3.16671	-1.87665	-2.98365	-2.9291	-1.99754	-2.57094	-3.1564	-1.28542	-0.993862	-2.40392
P21956	Lactadherin	Mfge8	0.215265	-0.623758	-0.850482	-0.486977	-0.353126	-0.356352	-0.911243	-0.7376	0.469425	0.75204	-0.951041	0.60657	0.56498	0.277333	0.0733243	0.0136324	-0.529265	0.47113	-0.152156	0.85637	0.0125657	0.889216	0.193634	-0.0400189	-0.614707	-0.700095	0.474834	-0.912178	-0.927004	-0.989101	-2.36502	-0.614772	-0.595471	-0.583223	-0.859681	-0.510148	-0.984024	-0.838912	-0.232606	0.909906	-0.539545	-0.0970729	-1.25994	-0.7422	-1.10665
P21958	Antigen peptide transporter 1	Tap1	-1.58626	-0.755795	-0.0294782	-0.442518	-0.643134	-0.374418	-0.448587	-0.227792	-1.87841	-0.937005	-0.59124	-1.30542	-1.05284	-1.10502	-1.2149	-1.94302	-0.619659	-2.56956	-1.65983	-1.55113	-2.23679	-1.67758	-1.91393	-1.5925	-1.46351	-0.469929	-1.20343	-0.836147	-0.452366	-1.65761	-1.45865	-0.898493	-0.477823	-0.752358	-0.709905	-0.565014	-0.373353	-0.658151	-0.843667	-1.52092	-0.677034	-0.871533	-0.513679	-0.132942	-0.31695
P21981	Protein-glutamine gamma-glutamyltransferase 2	Tgm2	0.151007	-0.00249406	0.412157	0.115392	0.134417	0.0483288	0.434087	0.294354	-0.291532	-0.207605	0.267848	0.250864	0.486655	-0.183166	0.0614067	0.0184445	-0.0328964	-0.245222	-0.312872	0.126358	-0.0652966	-0.0702254	-0.0971009	-0.42313	0.217207	-0.141962	0.242733	0.478288	0.901189	-0.604404	-0.306235	-0.00172045	-0.704558	-0.224232	-0.266434	0.00614855	0.350216	0.166057	-0.178131	0.0218947	-0.115784	-0.851249	0.330316	0.481008	0.269689
P22315	Ferrochelatase, mitochondrial	Fech	-1.58818	-1.33288	-1.15208	-1.35685	-1.90436	-1.7496	-1.82302	-1.34671	-1.84211	-2.23899	-1.7171	-2.44038	-2.79895	-2.38666	-2.41973	-2.62799	-1.50897	-2.87424	-1.5886	-2.59061	-2.71665	-2.63319	-3.29495	-0.460701	-0.875623	-0.698466	-2.53966	-2.38049	-1.21518	-2.17777	-2.01133	-2.01391	-2.22516	-2.37231	-2.06938	-1.85074	-0.836796	-1.70115	-1.33097	-2.08473	-2.03094	-1.94148	-1.77453	-1.48869	-1.26568
P22437	Prostaglandin G/H synthase 1	Ptgs1	-0.568681	-0.34747	-0.346122	-0.60132	-1.02051	-0.863068	-0.694271	-0.607643	-1.22931	-0.572735	-0.833204	-0.485719	-0.354478	-0.231566	-0.647089	-1.01357	-0.888594	-1.10187	-0.707216	-0.397116	-0.590414	-0.788309	-0.662489	-0.755332	-0.112168	-1.32553	-0.651185	-0.383342	-0.747401	-1.642	-1.45039	-0.669865	-1.19718	-0.72705	-1.2895	-0.448122	-0.694731	-0.475569	-1.36321	-0.610289	-0.861235	-1.83293	-0.275582	-0.223102	-0.327745
P22599	Alpha-1-antitrypsin 1-2	Serpina1b	0.869292	-1.12553	-0.926706	-0.44113	0.542913	-0.124223	-0.17594	-0.164624	2.36679	2.26694	-0.0280234	2.33224	2.76354	2.17045	2.38719	3.03211	-0.354881	2.10089	1.56646	1.49822	2.57236	2.87056	2.99421	2.22715	-0.00721755	-0.229507	1.46981	0.634029	0.0263631	-0.0411644	-0.40553	-0.433657	-0.374089	0.129911	-0.390064	-0.362868	-1.07536	-0.646183	0.438169	2.97842	-0.0631256	0.81298	-0.120961	-0.0238548	0.0407211
P22682	E3 ubiquitin-protein ligase CBL	Cbl	-1.90738	-1.04145	-1.17122	-0.991659	-0.993349	-1.1166	-1.07644	-1.20381	-1.25206	-1.76691	-0.824799	-1.10267	-1.25679	-1.04661	-1.17438	-0.830906	-1.10215	-1.83798	-1.89432	-1.20069	-1.07043	-0.787219	-0.489837	-1.54534	-1.24802	-1.51282	-1.35437	-1.11645	-1.13886	-0.0614113	-0.691058	-1.11793	-1.30828	-1.17551	-1.23861	-0.984337	-0.932882	-1.00002	-1.26235	-0.818649	-1.17583	-2.07404	-0.819232	-0.999587	-1.15361
P22892	AP-1 complex subunit gamma-1	Ap1g1	-3.34101	-3.06426	-2.39236	-2.77177	-2.9327	-3.15208	-2.5257	-2.49765	-3.50922	-3.55861	-2.83375	-3.28682	-2.38327	-2.41232	-2.98791	-3.27069	-2.57174	-3.54251	-3.26257	-3.21701	-2.50112	-2.96211	-3.39582	-3.3943	-3.59517	-4.1433	-3.30828	-2.93118	-3.0496	-5.10185	-4.41691	-3.59139	-3.09461	-3.85102	-3.53006	-3.74368	-2.58752	-3.33109	-3.41968	-2.32837	-2.975	-3.8574	-2.0981	-2.52027	-2.60788
P22907	Porphobilinogen deaminase	Hmbs	-1.90701	-0.156867	-1.40182	-1.99956	-1.75955	-1.24868	-1.68106	-1.18143	-2.68463	-3.37915	-1.01722	-2.13181	-1.30336	-0.701944	-0.927786	-1.71041	-2.78368	-2.40705	-0.232941	-2.63295	-1.13887	-0.900389	-1.60843	1.72221	-0.400117	0.222505	-2.47724	-1.76708	-0.0411526	-2.07146	-1.99702	-2.41645	-2.36709	-1.39421	-1.38603	-2.48956	-1.14437	-1.91271	-1.79443	-1.28666	-1.76561	-3.26774	-0.767228	-1.20712	-0.589401
P23116	Eukaryotic translation initiation factor 3 subunit A	Eif3a	-1.27247	-0.987845	-0.568152	-0.952848	-0.881869	-0.937671	-0.713686	-0.669052	-1.6468	-1.0998	-0.689002	-1.47464	-1.68141	-1.64613	-1.25508	-1.47014	-0.735012	-1.67523	-1.36063	-1.43102	-1.5854	-1.5003	-1.432	-1.05923	-1.0692	-0.900817	-1.51588	-1.01286	-0.822547	-1.29656	-0.938871	-1.18781	-0.718576	-0.914281	-0.874947	-1.02816	-0.668685	-0.912401	-0.90769	-1.60537	-0.868742	-0.738254	-0.792159	-0.685422	-0.608173
P23188	Furin	Furin	-1.01221	-1.45883	-1.61892	-1.4541	-1.64599	-0.96241	-1.50502	-1.56305	-0.0441683	-1.00417	-1.74916	-0.494192	-0.631121	-0.114989	0.785729	0.204174	-1.54091	0.226972	-1.60948	0.88501	0.877928	0.668798	1.03627	0.961154	-0.383215	-2.31003	0.774371	-0.970202	1.31211	-1.82058	-1.7109	-1.26051	-1.69455	-1.4596	-1.20801	-0.935715	-1.4297	-1.44872	-1.85363	0.0135054	-1.44573	-0.948759	-1.38501	-1.41484	-1.86544
P23198	Chromobox protein homolog 3	Cbx3	0.428404	0.508038	0.270621	0.723493	0.386382	0.485627	0.511721	0.637955	-0.545251	-0.862653	0.570257	-0.230742	-1.39265	-1.08076	-0.435831	-1.5335	0.435217	-1.18781	-1.35537	-0.896543	-1.04945	-1.39094	-1.22429	-0.931943	-0.727439	-0.0171986	0.129467	0.232276	-0.0671437	1.31248	1.17716	0.39886	0.764549	0.695763	0.527973	0.928692	0.454238	0.688929	0.420649	-0.902291	0.334489	-0.714509	0.550713	0.325318	0.620298
P23475	X-ray repair cross-complementing protein 6	Xrcc6	-1.0817	-1.50405	-0.505311	-1.11988	-0.459018	-0.913697	-0.65301	-0.738062	-2.28354	-2.08831	-0.678818	-1.37042	-0.924763	-0.926945	-0.975172	-1.30839	-0.923366	-1.93666	-2.46677	-2.12585	-1.21698	-1.88271	-1.37461	-1.28002	-2.23914	-2.09331	-2.52313	-0.316389	-0.81247	-2.67205	-2.30638	-0.934704	-2.36719	-1.66813	-1.169	-1.47632	-0.975913	-1.97079	-1.22089	-1.08557	-1.01631	-2.43836	-0.36102	-0.137289	-0.578155
P23492	Purine nucleoside phosphorylase	Pnp	0.977366	0.422094	0.376413	0.120744	0.732602	0.5914	0.512249	0.583758	0.358197	0.30893	0.674137	0.605616	0.589881	0.689114	0.678773	0.435802	0.613122	0.080888	0.697677	0.298619	0.589218	0.327667	0.304422	0.972862	0.721045	0.141267	0.222495	0.700943	1.03915	-0.410777	-0.0975123	0.560842	0.201377	0.341088	0.674276	0.331229	0.593171	0.174578	0.382786	0.621228	0.49294	-0.0721751	0.549148	0.598551	0.68705
P23506	Protein-L-isoaspartate(D-aspartate) O-methyltransferase	Pcmt1	-0.67501	-1.00712	-0.771138	-0.928286	-0.800509	-1.05559	-0.774747	-0.704832	-0.757425	-1.43125	-0.63569	-0.618166	-0.206099	-0.603003	-0.671479	-0.483875	-0.750409	-0.610213	-0.781908	-0.814278	-0.788295	-0.601578	-0.90133	-0.527085	-1.70974	-2.32681	-0.702401	-0.524398	-1.01161	-0.598583	-0.58119	-0.799579	-0.713314	-0.758159	-0.926931	-1.05901	-0.828518	-0.693771	-1.40819	-0.713099	-0.847657	-1.18584	-0.645176	-0.768754	-0.696141
P23591	GDP-L-fucose synthase	Gfus	0.0917481	-0.389722	0.217422	0.296088	0.225705	0.351066	0.475211	0.456032	-0.410688	-0.343151	0.326972	0.0900358	-0.370027	-0.388593	-0.0284365	-0.296966	0.341809	-0.18747	0.291251	-0.234876	0.103218	-0.284004	0.0783974	-0.613297	0.311137	-0.1662	0.17698	0.423724	0.189535	-0.417723	0.137699	0.478736	-0.228377	0.0243883	-0.217006	0.402923	0.47882	0.244741	-0.0397707	-0.0316367	0.0101046	-0.619812	0.445518	0.409793	0.242642
P23611	Interferon regulatory factor 8	Irf8	-1.29856	-1.87799	-0.754426	-1.46079	-1.37645	-1.28475	-0.922398	-0.918172	-1.68907	-1.82777	-1.40782	-1.12686	-1.19639	-1.33989	-1.40605	-1.49761	-1.22409	-1.69766	-1.79026	-1.48981	-1.37911	-1.56077	-1.49869	-1.27296	-2.36275	-2.33545	-1.69279	-1.17334	-1.12068	-1.98293	-1.99961	-1.35969	-1.93735	-1.75583	-1.33971	-1.34362	-0.50114	-1.32759	-1.40107	-1.24459	-1.46269	-2.19406	-1.03242	-0.179585	-0.964589
P23708	Nuclear transcription factor Y subunit alpha	Nfya	-2.03003	-2.18171	-1.18632	-2.94792	-0.321515	-0.843515	-0.945569	-1.18958	-3.07783	-3.0318	-0.571579	-2.30061	-2.42801	-2.42153	-2.85938	-2.75258	-1.52269	-3.27596	-2.77316	-3.01677	-2.50225	-2.63605	-2.61737	-2.28811	-3.69332	-2.19799	-3.32752	-0.93272	-1.13559	-2.23212	-4.05196	-0.961943	-1.52958	-1.58873	-1.61816	-1.91259	-1.08145	-1.82559	-1.7584	-2.46195	-0.921257	-4.25317	-0.735621	-0.927265	-1.09251
P23780	Beta-galactosidase	Glb1	0.196165	-0.645358	-0.13611	-0.299006	-0.272826	-0.263243	0.0470653	-0.327958	-0.361523	-0.996839	0.385734	-0.155349	0.30222	0.696232	0.275084	0.0109853	-0.160446	-0.974543	-0.260273	-0.515418	0.548229	0.036008	-0.124014	-0.244135	-1.11945	-1.16606	-0.42116	0.09149	-0.502776	-1.20137	-0.524262	-0.833583	-1.01956	-0.531145	-0.925096	-0.0780786	0.149054	-0.285847	-0.600256	-0.00195786	-0.575604	-1.04382	0.157675	0.168158	0.175641
P23953	Carboxylesterase 1C	Ces1c	1.12867	-0.571161	-0.793855	-0.480518	-0.047817	-0.156136	-0.3407	-0.503542	2.15854	2.17435	-0.325815	1.79977	2.05166	1.90058	1.55156	2.5886	-0.636912	2.11285	1.69825	2.07841	2.03853	2.70163	2.30847	2.38178	0.148496	-0.431477	1.04293	-0.0176999	-0.0667474	0.318043	-0.330149	-0.126965	-0.41187	-0.299863	-0.556895	-0.0713936	-0.619716	-0.566021	0.402338	2.10057	-0.107161	0.931878	-0.274157	-0.6184	-0.136335
P24063	Integrin alpha-L	Itgal	-1.1534	-0.958612	-0.774367	-0.898664	-0.757988	-0.887976	-0.782798	-0.900608	-1.50576	-1.46751	-0.583575	-1.19405	-1.06974	-1.05988	-0.954906	-1.55019	-0.793778	-1.57758	-1.6734	-1.27479	-1.27284	-1.63591	-1.57687	-1.51571	-1.52183	-1.27858	-1.20043	-0.775128	-0.730016	-1.1932	-1.01633	-0.701114	-1.06666	-0.938738	-1.01164	-0.811825	-0.496934	-0.790144	-0.875838	-1.09801	-1.04525	-1.50124	-0.723391	-0.731245	-0.762862
P24270	Catalase	Cat	0.43826	-0.733232	-0.0953593	-0.431506	-0.118734	-0.332304	0.0213157	-0.234785	0.560999	0.349906	-0.208248	0.643223	0.775118	0.588143	0.363799	0.412167	0.0230161	0.216132	0.296787	0.362822	0.341921	-0.244755	-0.0636283	-0.29409	-0.212191	-0.394291	-0.0655141	-0.0408957	-0.170745	0.325264	0.302865	0.0207627	-0.576687	-0.606775	-0.252349	-0.128698	-0.120197	-0.222907	0.0324095	0.686147	-0.0153074	-0.147458	0.000188823	0.0392016	-0.0075723
P24369	Peptidyl-prolyl cis-trans isomerase B	Ppib	1.0934	0.713937	1.04101	0.727067	0.570791	0.533656	0.864391	0.899055	0.395391	0.725828	1.09806	0.895068	0.996805	0.779958	0.604066	0.763022	0.774575	0.754508	0.654579	0.73516	0.620493	0.42121	0.628139	0.657386	0.696024	0.74094	1.20173	1.14026	1.18495	0.922083	1.10112	0.433062	0.448281	0.918238	0.710605	1.53638	1.1909	1.06104	0.283729	0.663794	0.543393	0.0544787	0.793171	0.956972	0.961398
P24452	Macrophage-capping protein	Capg	1.10907	1.65615	1.60175	1.78694	1.75744	1.84068	1.81881	1.7196	0.743062	1.09339	1.65831	0.958063	0.5053	0.727555	1.11763	0.447161	1.83966	0.66451	0.14505	0.952159	0.739837	0.192931	0.22616	0.132316	1.51285	1.67508	1.20428	1.72492	1.70609	1.7813	1.51963	1.74388	1.87026	1.76241	1.69437	1.65895	1.42684	1.78856	1.68606	0.711898	1.82835	1.37573	1.45351	1.49619	1.60858
P24472	Glutathione S-transferase A4	Gsta4	-0.552268	1.08397	0.469281	0.492941	0.308561	0.393325	0.43225	0.39832	0.230023	0.516838	0.419609	0.484699	0.0647709	0.0509343	0.452315	0.221546	0.566425	0.464564	0.00292013	0.584606	0.431461	0.334441	0.0325407	0.53678	-0.0947054	0.152169	0.307981	0.574085	-0.129851	0.579061	0.697932	0.261613	0.288381	0.528159	0.232973	0.710927	0.745125	0.737748	0.238561	0.227884	0.279141	0.0800107	0.523149	0.226978	0.4969
P24527	Leukotriene A-4 hydrolase	Lta4h	0.430061	0.38935	0.723967	0.593494	0.601521	0.591182	0.666722	0.561236	0.0327559	0.356547	0.804511	0.247024	0.214329	0.307016	0.533396	0.031996	0.707765	-0.145857	0.440503	-0.0404964	0.350444	-0.104177	-0.150741	0.598725	-0.220399	0.291558	0.276962	0.64632	0.291757	0.224138	0.441766	0.49266	0.468696	0.577654	0.302113	0.635172	0.652864	0.643155	0.408777	0.183502	0.616857	-0.293745	0.648309	0.574601	0.680395
P24547	Inosine-5'-monophosphate dehydrogenase 2	Impdh2	-1.18615	-1.08159	-0.526033	-0.925081	-0.863226	-1.00442	-0.908991	-0.617121	-1.40537	-1.712	-0.836802	-0.976338	-1.317	-1.49638	-1.30664	-1.79836	-1.18677	-1.95761	-1.15935	-1.50346	-1.35603	-1.97368	-1.85707	-0.289926	-1.10521	-0.661704	-1.38444	-0.784662	-0.464704	-1.31731	-1.27517	-1.2193	-1.44755	-0.903885	-0.910289	-0.821791	-0.419053	-0.747609	-1.19339	-1.44319	-1.44893	-1.75595	-0.602314	-0.450423	-0.514259
P24549	Aldehyde dehydrogenase 1A1	Aldh1a1	0.162366	-0.558894	-0.335552	-0.553634	-0.437396	-0.389254	-0.312809	-0.295478	0.26064	0.296266	-0.442524	0.311225	0.362708	0.317376	0.319667	0.10207	-0.277057	0.0377497	0.183779	0.223346	0.177276	-0.1643	0.16816	0.374795	-0.0621013	0.0243349	0.0497612	-0.00247742	0.108799	-1.0978	-0.80501	-0.656409	-1.00456	-0.806193	-0.511315	-0.21175	-0.258073	-0.534936	-0.290031	0.359136	-0.487704	-0.365736	-0.406036	-0.310338	-0.211771
P24638	Lysosomal acid phosphatase	Acp2	-1.10211	-1.3236	-0.751965	-1.84361	-1.27816	-1.40979	-1.15947	-1.18714	-1.30501	-1.35752	-0.84946	-1.08422	-0.845232	-0.750787	-0.960112	-1.13563	-1.15666	-1.02655	-0.777974	-1.24103	-0.521332	-1.0792	-0.763504	-1.06604	-1.44098	-2.00116	-1.42824	-0.99394	-0.864605	-2.45237	-2.76178	-1.58567	-2.27356	-1.95465	-1.83235	-2.25999	-1.00812	-2.3402	-1.47062	-0.842884	-1.79803	-2.41101	-1.23114	-0.681534	-1.02126
P24668	Cation-dependent mannose-6-phosphate receptor	M6pr	0.757581	0.654165	0.727841	0.753055	0.613932	0.801172	0.816256	0.785697	0.205167	0.306502	0.948382	0.198524	-0.157233	0.188421	0.579654	-0.144752	0.83921	0.294864	0.181744	-0.089123	0.184361	0.242217	-0.0538802	0.0385106	0.32863	0.802635	0.605451	0.800688	0.964881	0.355762	0.108754	0.837764	0.843579	0.840672	0.973083	0.780262	0.541163	0.56363	0.638906	0.0479628	0.951648	-0.126112	0.633706	0.72089	0.849003
P24788	Cyclin-dependent kinase 11B	Cdk11b	-1.09175	-1.40208	-0.623341	-0.725039	-0.951656	-0.982553	-0.894064	-0.764019	-1.33089	-1.42769	-0.813775	-1.03778	-1.13505	-1.35635	-0.0930274	-1.62371	-0.912335	-1.39817	-1.40204	-1.56629	-0.41643	-1.90854	-1.62345	-1.34156	-1.40376	-1.51375	-0.435241	-1.01274	-0.536004	-2.15344	-1.85926	-1.11009	-0.793851	-0.964075	-1.14288	-0.688123	-0.46212	-0.533381	-1.1167	-0.529983	-1.05744	-1.43964	-0.909348	-0.67218	-0.714334
P25206	DNA replication licensing factor MCM3	Mcm3	-1.4192	-0.917799	-0.635582	-1.46212	-1.02587	-0.850056	-1.01628	-0.649565	-2.43372	-2.51908	-0.720134	-1.32343	-1.22377	-1.26405	-1.57049	-1.60319	-1.25422	-3.39697	-1.13726	-2.06269	-1.40329	-2.13617	-1.96684	-0.250131	-0.879925	-0.480468	-2.15663	-0.862683	-0.0146211	-1.37326	-1.33044	-1.25209	-2.08844	-1.60863	-1.42521	-1.26953	-0.310432	-1.13511	-1.38705	-1.42445	-1.23821	-2.23479	-0.992176	-0.663928	-0.607903
P25425	POU domain, class 2, transcription factor 1	Pou2f1	-2.69749	-3.44812	-2.75655	-3.2554	-2.41366	-2.15398	-2.96827	-3.00961	-3.00205	-3.09635	-2.3737	-2.67123	-2.37652	-2.48432	-2.55593	-2.40822	-2.81675	-2.80608	-2.88308	-2.88923	-2.42529	-2.58788	-2.38451	-2.49639	-3.0244	-3.63088	-2.80382	-2.24932	-2.39032	-3.56583	-3.455	-2.25235	-3.55756	-3.14665	-2.40393	-3.06625	-2.70844	-3.18098	-2.92782	-2.59308	-2.25095	-3.65784	-2.07616	-2.31464	-2.57146
P25444	Small ribosomal subunit protein uS5	Rps2	1.82148	2.28131	2.30817	2.24462	1.89785	1.77217	1.91825	2.13517	1.06633	1.09207	1.83154	1.5316	1.4205	1.28568	1.64922	0.980542	1.94369	0.800682	1.22073	1.28526	1.16886	0.64793	0.727871	1.83076	1.83962	1.9304	1.33219	1.98331	2.14812	1.98722	2.24634	1.93562	1.75351	2.09236	1.98231	2.21256	2.36539	2.23087	1.79306	1.35746	1.73627	1.41856	2.1732	2.20689	2.28843
P25799	Nuclear factor NF-kappa-B p105 subunit	Nfkb1	-2.05392	-2.45594	-0.992463	-3.43367	-1.11135	-2.26338	-1.14846	-1.32204	-1.28137	-2.00003	-1.15213	-1.32901	-1.25279	-0.873295	-1.25943	-1.6865	-1.29618	-2.00247	-1.73716	-1.84952	-1.31885	-1.78036	-2.10316	-1.82343	-1.00889	-2.74817	-1.83892	-0.911177	-1.17	-2.84304	-2.95562	-1.90375	-2.82035	-2.48191	-2.04688	-2.97498	-1.00002	-3.18922	-1.0616	-1.30385	-1.16534	-2.52618	-1.07745	-0.499667	-1.16071
P25911	Tyrosine-protein kinase Lyn	Lyn	-1.05667	-1.21125	-0.781087	-1.22261	-1.15972	-1.09493	-0.656242	-0.75693	-1.67061	-1.48391	-0.926799	-0.913479	-0.549527	-0.734994	-0.794588	-0.885706	-0.970983	-1.47417	-1.68032	-1.26655	-0.830458	-0.959614	-0.761762	-1.12443	-1.58303	-1.38754	-1.32287	-0.535247	-0.880375	-1.46499	-1.54461	-0.935421	-1.63917	-1.35183	-1.31761	-0.924209	-0.660259	-0.824143	-1.56708	-0.784403	-1.42773	-2.05071	-0.211565	-0.466174	-0.673865
P25918	B-lymphocyte antigen CD19	Cd19	-3.58203	-0.355915	-1.33396	-1.26469	-0.860237	-0.59585	-1.54354	-1.4347	-1.28269	-0.782503	-0.815504	-2.57986	-2.39724	-2.06799	-1.11728	-1.97731	-0.950973	-1.81083	-1.30325	-1.95481	-1.66581	-2.23031	-2.05967	-2.28127	-1.19917	-0.653535	-1.35159	-1.55137	-1.71191	-0.18421	-0.513346	-1.27867	-0.368262	-0.504894	-0.340615	-1.43526	-1.63882	-1.0833	-0.667982	-2.18536	-0.338611	-0.00256883	-1.82159	-1.47303	-1.66248
P25976	Nucleolar transcription factor 1	Ubtf	-1.20281	-0.778062	-0.609903	-0.548763	-0.755114	-0.7325	-0.65378	-0.648426	-1.90085	-1.56839	-0.613283	-1.49	-1.73717	-1.86833	-1.23625	-1.96296	-0.579686	-1.16091	-1.4841	-1.52356	-2.13067	-1.51527	-1.75328	-1.50775	-1.333	-0.957254	-1.27963	-1.06878	-1.01177	-0.653974	-0.679069	-1.06301	-0.928984	-0.750651	-0.88471	-0.829024	-0.753758	-0.763839	-0.994392	-1.41714	-0.642966	-0.746815	-0.666656	-0.701668	-0.631668
P26039	Talin-1	Tln1	1.00274	0.99664	1.22296	1.16255	1.34846	1.37107	1.35273	1.28657	1.11587	1.19364	1.22917	1.19962	0.993357	1.20371	1.40196	1.07853	1.29986	1.27759	1.23367	1.05462	1.19211	0.610899	1.18803	0.963958	1.52687	1.62644	0.986421	1.42129	1.40348	0.658089	0.995812	1.35648	1.05397	1.07067	0.971148	1.03128	1.14109	1.01534	1.25238	1.17	1.29545	0.963283	1.36254	1.17106	1.23171
P26040	Ezrin	Ezr	-0.530423	0.174697	0.117412	0.414263	0.399749	0.379046	0.177583	0.162116	-0.679904	-0.580197	0.29575	-0.50293	-0.869703	-0.788409	-0.342325	-1.14251	0.366149	-1.11576	-0.795177	-0.685257	-1.04422	-1.02863	-0.975517	-0.73099	-0.745017	0.458829	-0.43834	0.118875	-0.0028811	0.0298631	-0.0816651	0.193097	0.473551	0.48077	0.365842	0.121569	-0.157319	0.179822	0.192781	-0.939062	0.552774	-0.203433	0.145809	0.00485657	0.23339
P26041	Moesin	Msn	0.798955	1.76324	1.47778	1.82105	1.69293	1.82738	1.65098	1.62788	0.690649	1.08648	1.59768	0.740807	0.453815	0.358012	1.06468	0.339255	1.98054	0.563316	0.647144	0.645022	0.377784	0.67541	0.299472	0.589752	0.94371	1.77118	0.974221	1.22823	1.34069	1.13868	1.2693	1.47843	2.03324	1.89325	1.8529	1.47329	1.15304	1.69367	1.51639	0.37285	1.92904	1.97007	1.40128	1.30556	1.6449
P26043	Radixin	Rdx	-1.28581	-0.298204	-0.821698	-0.672072	-0.810925	-0.696552	-0.795154	-0.889018	-1.26114	-0.851456	-0.695452	-1.10459	-1.30341	-1.36967	-1.03913	-1.513	-0.570512	-1.2451	-1.30726	-1.40359	-1.29799	-1.29017	-1.46184	-1.35504	-1.00791	-0.579761	-1.13624	-0.981527	-1.25392	-0.700979	-0.498064	-0.846314	-0.410892	-0.523992	-0.714123	-1.03461	-1.10896	-0.690318	-0.988484	-1.32416	-0.602474	-0.255222	-0.958963	-1.04296	-0.791903
P26231	Catenin alpha-1	Ctnna1	-1.76623	-0.268612	-1.52615	-1.35253	-0.959397	-0.716536	-1.38168	-1.23828	-1.45587	-1.55763	-1.41105	-1.46393	-1.39284	-1.51026	-1.49562	-1.67535	-0.53411	-1.42655	-1.7156	-1.22771	-1.73542	-1.68993	-0.861253	-1.21678	-1.01213	-1.43391	-0.586766	-1.72148	-1.80713	-0.441115	-1.13174	-1.69845	-1.54746	-1.4554	-1.64142	-1.56063	-1.46981	-1.27045	-1.24936	-1.18418	-0.469552	-0.209942	-1.34725	-1.29833	-1.41744
P26262	Plasma kallikrein	Klkb1	-1.11662	-1.30942	-1.80455	-1.79372	-1.28146	-1.86463	-2.00452	-1.94257	-0.101158	-0.132113	-2.31375	-0.191385	-0.0953477	-0.505747	-0.460418	-0.000663676	-1.59694	-0.520752	-0.745781	0.0346476	-0.403074	-0.337371	-0.0710084	-0.867438	-1.32919	-0.748421	-0.658922	-2.12315	-1.6419	-3.01354	-1.76477	-1.22313	-1.10139	-0.954978	-2.01529	-1.90642	-2.45385	-1.17361	-1.48064	-0.22361	-1.44704	-0.617097	-1.6243	-1.87296	-1.97007
P26323	Friend leukemia integration 1 transcription factor	Fli1	-1.84069	-1.54217	-1.97326	-1.95791	-0.531617	-0.640532	-1.09407	-1.60573	-2.22595	-2.08362	-0.615598	-1.84511	-2.08529	-1.90736	-2.17211	-2.18479	-1.38777	-2.34246	-2.14171	-2.22565	-2.0708	-2.19473	-2.22754	-1.99086	-1.92441	-2.94946	-2.13487	-1.2595	-0.921734	-3.14831	-2.1795	-0.504614	-1.24161	-1.28929	0.0649642	-2.00494	-1.51347	-2.06309	-1.566	-2.06041	-0.675875	-1.97468	-1.01562	-1.522	-1.21535
P26350	Prothymosin alpha	Ptma	-0.820193	1.50406	0.601579	0.477455	0.822873	1.39073	0.67827	0.773548	-0.555259	0.784341	0.611424	-2.11132	-1.88622	-1.39844	0.0416521	-0.735624	1.36054	-1.76823	0.0657483	-2.07979	-1.234	-0.830142	-0.594519	-0.208636	-1.54213	1.74131	-0.590207	-0.880804	0.255716	0.680555	0.776772	0.087767	1.79836	1.76197	1.63398	-0.142164	-0.939656	-0.00834222	0.552245	-1.54215	1.76109	2.61399	-0.12924	-0.265836	0.648499
P26369	Splicing factor U2AF 65 kDa subunit	U2af2	-1.38391	-1.53326	-0.615554	-1.34202	-1.0561	-0.834466	-0.991594	-0.711991	-2.1043	-3.41672	-0.934544	-1.41231	-1.24682	-1.68318	-1.38169	-2.30303	-0.921417	-2.25257	-2.87357	-1.83128	-1.62169	-3.62174	-1.67919	-2.15796	-1.98373	-1.89251	-1.68465	-0.856306	-1.57819	-1.61173	-1.57042	-1.26728	-1.51864	-1.38459	-1.08914	-1.33903	-0.881384	-1.31943	-1.49572	-1.67358	-1.12252	-1.10307	-0.556089	-0.749761	-0.969866
P26443	Glutamate dehydrogenase 1, mitochondrial	Glud1	0.512151	-0.502437	0.536882	0.260137	0.23692	0.297956	0.716764	0.494339	-0.598971	-0.566731	0.715865	0.359839	0.0124558	-0.12842	-0.0470319	-0.326212	0.397464	-0.249325	-0.476947	-0.292223	-0.231177	-0.445675	-0.260168	-0.221343	-0.480887	-0.407909	0.179014	0.82383	0.200247	0.615157	-0.967574	-0.131759	-0.387676	0.277798	-0.0674081	0.326317	0.75647	0.296792	-0.146604	-0.060908	-0.00487111	-1.55933	0.790798	0.847355	0.566563
P26450	Phosphatidylinositol 3-kinase regulatory subunit alpha	Pik3r1	-3.01327	-2.61092	-1.63876	-3.16716	-2.1728	-2.65053	-1.59991	-2.08971	-2.93406	-2.77275	-1.59659	-1.76456	-1.6523	-1.17815	-1.71903	-1.71465	-1.97256	-2.33165	-2.54098	-2.39507	-1.65916	-1.98031	-1.74388	-2.05359	-3.88238	-2.64842	-2.64602	-1.53511	-2.14977	-3.11283	-3.00111	-2.03856	-2.76423	-2.57888	-2.30099	-2.03709	-1.58759	-1.80632	-2.91807	-2.05424	-2.29063	-3.28998	-1.31263	-1.20109	-1.50562
P26516	26S proteasome non-ATPase regulatory subunit 7	Psmd7	-1.13529	-0.592237	-0.897604	-1.08906	-0.958705	-0.660377	-0.862545	-0.836192	-1.77983	-1.42796	-0.809991	-1.33532	-1.54546	-1.46522	-1.41226	-1.7598	-0.803713	-1.90026	-1.33302	-1.97155	-1.80368	-1.85448	-1.14849	-1.09757	-1.57072	-1.00943	-1.98539	-0.905347	-0.870575	-0.969698	-1.14324	-0.841824	-0.818663	-0.768783	-0.962383	-1.24933	-0.926696	-1.14417	-1.05432	-1.37727	-1.05879	-1.36241	-0.747005	-0.734646	-0.730565
P26638	Serine--tRNA ligase, cytoplasmic	Sars1	-0.197899	-0.526969	-0.235272	-0.120507	0.0999564	-0.0746424	0.0695185	-0.0147396	-0.949609	-0.906663	0.407698	-0.421222	-0.469387	-0.232404	-0.295024	-0.374148	-0.371057	-0.766781	-0.559869	-0.695203	-0.113847	-0.639024	-0.786034	-0.0759528	-0.538519	-0.337087	-0.524844	0.274894	0.421201	-0.551415	-0.212419	0.118128	-0.362521	-0.274544	-0.0945554	-0.11713	-0.0807204	-0.119142	-0.169151	-0.265809	-0.415304	-1.52665	0.27728	0.33632	0.160377
P26645	Myristoylated alanine-rich C-kinase substrate	Marcks	-0.832353	0.744048	-0.198222	-0.0678425	0.0662745	0.590246	-0.114664	-0.348288	-0.394849	0.139528	-0.168412	-1.42257	-1.2461	-1.26225	-0.164617	-0.876139	-0.0171588	-0.589063	-0.321006	-0.972865	-0.936199	-0.925535	-0.542619	-0.642272	-0.491407	0.70288	-0.852821	-0.670623	-0.266682	-0.256337	-0.0521726	-0.0493534	0.966697	0.756807	0.656542	-0.356484	-1.27249	-0.274071	0.194201	-1.07155	0.72491	1.30324	-0.634809	-0.976757	-0.374465
P26883	Peptidyl-prolyl cis-trans isomerase FKBP1A	Fkbp1a	2.39271	2.25984	2.46385	2.5857	2.33054	2.43963	2.59901	2.32709	2.42743	2.37797	2.84904	2.60499	2.46781	2.25087	2.46384	2.00296	2.46283	2.65996	2.1744	2.48245	2.20773	1.99899	1.98656	1.92525	1.48814	2.26413	2.53432	2.38676	2.32156	3.08474	3.20891	2.47302	2.40851	2.41567	2.40287	2.83201	2.62593	2.61699	2.26082	2.29275	2.25546	1.77769	2.03452	2.20904	2.49996
P26952	Interleukin-3 receptor subunit alpha	Il3ra	-3.27497	-5.13293	-3.09914	-4.61114	-2.7916	-3.30548	-3.01628	-3.02822	-3.68086	-3.49499	-2.50561	-2.51224	-2.15032	-2.04121	-2.37253	-2.46816	-3.65964	-2.98456	-2.53163	-3.11582	-2.14383	-1.94899	-1.84459	2.07199	-4.40066	-5.48787	-3.57771	-2.10892	-2.35764	-5.49961	-5.90054	-3.6967	-5.2249	-4.64294	-3.70963	-4.39927	-3.86212	-4.6192	-3.69832	-2.31366	-3.33498	-4.18726	-1.8601	-2.30976	-2.57478
P27005	Protein S100-A8	S100a8	-0.684085	0.48883	0.661547	-1.3789	1.53407	0.572509	1.03847	1.25066	-1.46202	0.637987	1.70652	-1.01548	0.696944	-0.773381	1.79358	1.39586	0.442691	-0.221742	0.991799	-1.93061	1.01622	2.60698	2.32594	3.22734	-1.58638	1.19944	-1.17494	1.0611	0.917901	-0.615529	0.490461	-0.0683669	2.00519	-1.31292	-1.01763	-1.14765	0.192207	-0.164162	0.353181	0.807538	1.70691	0.877262	2.69225	1.39498	1.55416
P27046	Alpha-mannosidase 2	Man2a1	-1.49451	-2.76362	-1.61057	-2.40912	-2.1655	-2.24648	-1.74619	-1.82712	-2.07649	-2.27013	-1.82278	-1.39333	-1.04702	-1.72466	-1.84923	-1.97111	-2.31103	-1.88279	-2.10027	-1.68624	-1.79269	-1.66433	-1.63027	-1.2894	-2.20435	-2.84746	-1.89875	-1.33702	-0.907087	-3.59541	-2.53221	-3.08958	-2.7253	-2.8461	-2.67914	-1.98913	-1.36381	-2.29091	-2.52077	-1.50566	-2.56071	-3.01102	-1.74253	-1.37062	-1.59086
P27546	Microtubule-associated protein 4	Map4	-1.37229	-0.440918	-1.3076	-0.879453	-0.522491	-0.35515	-0.889241	-1.04987	-1.37328	-1.04416	-0.737658	-1.64904	-1.80391	-1.72111	-1.03982	-1.72556	-0.709565	-1.21519	-1.30509	-1.4884	-1.66092	-1.5331	-1.68857	-1.48021	-1.05201	-0.391944	-1.14636	-1.22788	-0.868447	-0.153861	-0.732216	-0.534638	-0.137752	-0.0918361	-0.119332	-0.907468	-1.4898	-0.96857	-0.623459	-1.63529	0.0636463	-0.905397	-1.33047	-1.46818	-1.13003
P27601	Guanine nucleotide-binding protein subunit alpha-13	Gna13	-1.92943	-1.80889	-1.37794	-1.17091	-1.77033	-1.34261	-1.17341	-1.25843	-2.21637	-1.89334	-1.508	-1.54834	-1.37109	-0.85054	-1.59941	-2.16109	-1.57495	-1.83705	-2.13693	-1.63881	-2.0705	-1.67075	-1.69967	-2.18565	-1.80676	-1.53879	-1.87174	-1.13136	-1.9667	-1.62984	-1.23634	-2.07943	-1.69768	-1.628	-1.64003	-1.20243	-1.11471	-1.34399	-1.46713	-1.72381	-1.47369	-1.93548	-1.27089	-1.25311	-1.05782
P27612	Phospholipase A-2-activating protein	Plaa	-1.24803	-1.30582	-1.08777	-1.10887	-0.60243	-1.02455	-1.13196	-0.723991	-1.88026	-1.6582	-0.958693	-1.60861	-2.03599	-1.96555	-1.46455	-1.70329	-0.695654	-1.72857	-1.63538	-2.00176	-1.88826	-2.20678	-1.91748	-1.91929	-1.56114	-1.19908	-1.79632	-1.36541	-1.0081	-0.968503	-0.88224	-1.10443	-1.27347	-1.15721	-0.818738	-1.10368	-1.11058	-1.08437	-0.945063	-1.75572	-0.606309	-1.26007	-1.0547	-1.43885	-0.869288
P27641	X-ray repair cross-complementing protein 5	Xrcc5	-0.54163	-1.57019	-0.904643	-1.32659	-1.10898	-1.26579	-0.836404	-1.19273	-1.01488	-1.6659	-0.925532	-1.15423	-1.2243	-1.30413	-1.27679	-1.58693	-1.18161	-1.65634	-2.02665	-1.68826	-1.55337	-1.94647	-2.16675	-1.60803	-1.72617	-2.2216	-1.24854	-0.671192	-0.80546	-1.62363	-1.4038	-0.980053	-1.75311	-1.78139	-1.18046	-1.27768	-0.791837	-1.4156	-1.38102	-1.31478	-1.36318	-2.23409	-1.0193	-0.680108	-1.05619
P27656	Hepatic triacylglycerol lipase	Lipc	-1.07979	-1.76862	-1.91889	-1.03867	-3.20728	-2.6649	-3.82007	-2.27715	-0.256154	0.00975706	-3.36384	-0.333482	0.457436	-0.858608	-0.809336	0.478197	-4.55623	0.424344	-0.51942	0.195668	-0.251128	1.44848	0.619509	0.299408	-2.44817	-2.34032	-0.236928	-2.95377	-2.37327	-2.48108	-3.08556	-3.17836	-3.73118	-1.87926	-1.40162	-2.49849	-2.7356	-3.0942	-2.5039	-0.125442	-3.00882	-1.7701	-3.55407	-2.74336	-3.71059
P27659	Large ribosomal subunit protein uL3	Rpl3	0.023123	0.81911	1.06034	0.93101	0.609963	0.80344	0.895399	1.11472	-0.625761	-0.143459	1.04363	-0.413929	-0.287294	-0.0616832	0.0597159	-0.597228	0.897684	-0.727583	-0.324845	-0.672592	-0.656891	-0.688282	-0.773522	0.505024	0.163541	0.739372	-0.284937	0.700891	0.775871	0.0297632	0.499119	0.408168	0.442651	0.714411	0.759256	0.475698	0.881602	0.866017	0.518749	-0.330808	0.566802	0.43425	1.04485	1.00836	1.27928
P27773	Protein disulfide-isomerase A3	Pdia3	2.2492	2.23718	2.21652	2.33008	2.42539	2.39159	2.35341	2.31006	1.98308	1.93198	2.5305	2.05081	1.94503	1.97261	2.25541	1.91497	2.26545	2.0991	2.04296	1.83288	2.04769	1.93213	1.94161	1.73596	2.12674	2.3324	2.14374	2.36205	2.77242	1.81751	2.18322	2.28024	2.17907	2.20727	2.13622	2.37749	2.16377	2.31308	2.26543	2.13453	2.32275	1.91271	1.99812	2.11574	2.32241
P27808	Alpha-1,3-mannosyl-glycoprotein 2-beta-N-acetylglucosaminyltransferase	Mgat1	-3.47722	-5.24172	-3.04095	-4.82871	-3.30296	-3.83205	-3.38695	-3.83986	-3.67455	-3.8797	-2.98631	-3.53309	-2.29128	-2.72569	-2.82096	-2.68734	-4.25992	-3.53352	-4.06216	-3.37131	-2.78718	-2.79776	-2.72465	-3.52882	-4.77966	-5.4635	-3.97918	-2.80432	-2.91211	-5.4149	-6.00098	-3.83525	-5.44573	-4.81027	-4.29931	-4.37325	-3.5083	-4.70865	-4.03991	-2.71341	-3.91309	-4.75369	-2.88414	-2.71295	-3.07592
P27870	Proto-oncogene vav	Vav1	-1.89549	-1.22981	-1.24116	-1.15909	-1.51966	-1.31912	-1.4092	-1.22541	-2.16999	-1.95772	-1.51789	-2.07749	-2.07557	-2.10596	-1.71885	-2.73571	-1.22727	-2.20779	-2.27979	-1.95181	-2.35663	-2.46972	-2.39915	-2.32107	-1.42816	-1.48419	-1.97395	-1.50334	-1.61586	-1.62698	-1.19382	-1.65395	-1.36534	-1.31463	-1.60343	-1.39545	-1.48045	-1.14101	-1.40051	-2.30529	-1.55849	-1.33944	-1.42262	-1.37593	-1.25205
P28063	Proteasome subunit beta type-8	Psmb8	-0.559473	0.0645822	0.561663	0.339531	0.11825	0.125569	0.400175	0.30566	-0.437146	-0.261062	0.294505	-0.0347066	-0.386949	-0.0421431	-0.0639662	-0.634882	0.19284	-0.835989	-0.396488	-0.398492	-0.213369	-0.725104	-0.611621	-0.679655	-0.3561	-0.106395	-0.25202	0.0570256	0.0731093	-0.119498	-0.128726	0.413944	0.00774558	0.302489	0.229179	0.302288	0.512236	0.356636	0.023806	-0.346926	0.0989022	-0.655135	0.252391	0.375301	0.413526
P28076	Proteasome subunit beta type-9	Psmb9	0.713338	1.35887	1.6209	1.48616	1.65475	1.70482	1.51402	1.63906	0.710653	0.731948	1.48217	0.897279	0.931633	0.964682	1.33778	0.646918	1.7422	0.586165	0.380527	0.611031	0.931323	0.649903	0.579029	0.439724	0.907701	1.17338	1.04246	1.63848	1.51565	1.63642	1.48863	1.47658	1.33128	1.43616	1.72306	1.37573	1.54694	1.43887	1.38571	0.880544	1.46077	0.386973	1.37793	1.59257	1.51734
P28078	Class II histocompatibility antigen, M alpha chain	H2-DMa	0.988754	2.50636	1.53974	2.30335	1.78016	2.12111	1.93323	2.06326	0.934257	1.56423	1.56198	0.811619	0.586392	0.800728	1.2869	0.0277462	2.15299	0.391519	-0.0651548	0.469997	0.473679	-0.0388371	-0.40917	-0.314627	1.23162	2.10818	0.942923	1.51237	1.10053	2.25948	2.49581	2.0246	2.21241	2.14872	2.02411	1.92314	1.19522	2.23658	2.37187	0.574423	1.98902	2.24936	1.44021	1.50614	1.80685
P28271	Cytoplasmic aconitate hydratase	Aco1	-0.26853	-0.77674	-0.450208	-0.79424	-0.325464	-0.44137	-0.34531	-0.311741	-0.410285	-0.7386	0.104266	-0.00153166	0.0151704	0.100089	0.000269929	0.154455	-0.385076	-0.234435	-0.208261	-0.42506	0.243037	0.000494297	0.10092	-0.0461547	-0.559292	-0.83215	-0.531629	0.0542607	-0.0400585	-0.835232	-0.668032	-0.323251	-0.861319	-0.727572	-1.01067	-0.460219	-0.253041	-0.537264	-0.626016	0.0502356	-0.558317	-1.0715	0.0309102	-0.0865512	-0.103642
P28293	Cathepsin G	Ctsg	-2.20009	-1.78356	-0.716504	-1.13897	-1.49325	-1.51459	-1.36363	-1.44034	-2.11829	-1.83745	-1.4005	-1.14098	-1.93983	-1.57045	-1.26632	-1.85342	-1.21978	-1.43031	0.909989	-1.33645	-0.997938	-1.26341	-1.00083	0.596492	-1.88491	-1.28955	-1.26595	-1.19647	-1.08992	-1.60569	-0.406321	-1.673	-1.57962	-1.28077	-1.15076	-1.05334	-0.27398	-1.05573	-1.65152	-1.3662	-1.55321	-2.03424	-1.13616	-1.09684	-1.07558
P28352	DNA repair nuclease/redox regulator APEX1	Apex1	-1.20542	-1.05134	-0.519686	-0.705632	-0.738828	-0.499931	-0.36721	-0.303878	-1.68195	-1.90021	-0.585271	-1.85632	-2.15488	-2.04545	-1.16211	-1.93471	-0.393998	-2.31491	-2.27482	-1.86418	-2.24706	-2.07863	-2.16264	-1.95904	-2.18642	-0.749194	-1.37129	-1.16487	-1.35754	-0.162234	-0.672044	-1.122	-0.621121	-0.639738	-0.725438	-1.08932	-0.791958	-0.493908	-0.809302	-2.33362	-0.527215	-0.45933	-0.724766	-0.658979	-0.371767
P28474	Alcohol dehydrogenase class-3	Adh5	-0.0933609	0.45864	-0.102115	0.241105	0.245017	0.226702	0.175546	0.22766	-0.406542	-0.301906	0.455692	-0.627083	-0.872831	-0.425477	-0.0770615	-0.831389	0.297932	-0.974776	-0.720386	-0.645194	-0.323296	-1.10204	-1.02805	-0.650476	-0.160199	0.11151	-0.449672	-0.0249219	-0.0606808	0.371614	-0.175753	0.249553	0.375335	0.23504	0.2906	-0.03357	-0.287536	-0.0850051	0.231843	-0.691481	0.377426	0.12689	0.087678	0.12866	0.241808
P28481	Collagen alpha-1(II) chain	Col2a1	-5.37778	-4.85615	-4.13539	-5.34528	-4.38865	-5.01712	-4.38307	-3.44033	-4.76785	-5.56705	-4.34206	-5.02678	-5.09717	-5.99171	-4.18232	-4.23355	-5.47909	-4.56893	-4.79023	-5.88639	-4.36082	-3.90662	-4.61244	-4.29827	-4.45974	-5.63926	-5.00859	-4.59005	-4.33781	-6.01281	-6.41364	-4.81954	-3.16635	-4.53935	-4.48564	-5.38493	-5.5831	-4.98264	-4.88659	-4.62621	-3.73954	-1.83028	-4.78837	-3.38821	-3.95116
P28574	Protein max	Max	-1.30601	0.101167	-0.927889	-0.567853	-0.888865	-0.646356	-1.08084	-1.06221	-1.07322	-0.607345	-1.17312	-1.64519	-1.60614	-2.10528	-1.62438	-1.52674	-0.603887	-1.4065	-1.66606	-1.46293	-1.53137	-0.652371	-1.37441	-1.08487	-0.878459	-0.56347	-1.60806	-1.88809	-1.39902	-0.293062	-0.0737128	-0.739573	0.0696347	-0.252174	-0.27015	-0.941296	-1.91574	-0.59274	-0.710114	-1.77614	-0.293893	-0.636212	-1.65201	-1.47315	-1.15967
P28650	Adenylosuccinate synthetase isozyme 1	Adss1	-1.2844	-2.27137	-1.32083	-2.14045	-1.46907	-1.64477	-1.14359	-1.56088	-1.46555	-1.38825	-1.09069	-0.738126	-0.549159	-0.619714	-0.539752	-1.32728	-1.60093	-1.27143	-1.022	-1.34671	-0.737264	-1.50228	-0.970117	-0.606004	-2.076	-1.3786	-1.33083	-0.503256	-0.907726	-2.17549	-1.7723	-1.94414	-2.26151	-2.17765	-1.97023	-1.39761	-1.30378	-1.92083	-1.86975	-0.859088	-1.89175	-2.58689	-1.2317	-1.02272	-1.23747
P28653	Biglycan	Bgn	1.2275	-0.880975	-0.600126	-0.478766	0.0821081	-0.467415	-0.403707	-0.358955	2.02396	2.15727	-0.445244	1.85694	2.42585	2.05484	1.76917	2.62228	-0.529425	2.21253	1.68235	2.22384	1.95568	2.60117	2.4827	1.73372	0.250172	-0.0348888	1.57561	0.475746	-0.153701	-2.1053	-1.20227	-0.0830817	-0.550615	-0.600696	-0.455666	-0.157502	-0.208549	-0.312322	0.463798	2.71225	-0.0987488	0.891121	0.108791	-0.188509	-0.360603
P28654	Decorin	Dcn	-0.268724	-1.12015	-1.21352	-1.09281	-1.19385	-1.02848	-1.08747	-1.18257	0.517383	0.415946	-1.39164	0.199413	0.254249	0.147395	0.187752	0.780916	-1.01649	0.434837	0.284939	0.351126	0.0423702	0.56978	0.828386	-0.0802205	-0.983101	-1.00398	-0.0549292	-0.270733	-1.61129	-2.06552	-1.44338	-1.20389	-0.943472	-1.19454	-0.946371	-1.07887	-1.60742	-1.16972	-0.546886	0.643873	-1.05821	-0.0422439	-1.05334	-0.946021	-1.19076
P28656	Nucleosome assembly protein 1-like 1	Nap1l1	0.108852	-0.529298	0.05457	-0.511163	0.629077	0.270705	0.582236	0.174282	-0.502031	-0.623648	0.826639	0.417343	0.162852	0.816665	0.456449	0.690842	0.321578	-0.302216	0.208428	-0.434717	0.337842	-0.108284	0.63294	0.638214	-0.143391	-0.225583	-0.113017	0.835936	0.919026	-0.849352	-0.646763	-0.143027	-0.400128	-0.251883	-0.269993	-0.126995	0.601684	-0.428771	-0.364101	0.509622	-0.075775	-0.652934	0.772653	0.908135	0.858254
P28658	Ataxin-10	Atxn10	-2.53473	-2.42389	-2.21048	-1.8487	-1.45599	-1.80402	-1.7704	-1.73747	-2.21477	-2.29929	-2.05663	-2.27307	-1.50834	-1.85524	-1.61291	-1.86312	-2.02159	-2.33127	-1.9244	-2.37682	-1.49754	-1.81023	-2.11762	-2.15835	-2.12164	-3.00568	-2.18308	-1.59971	-1.79496	-1.7618	-1.44579	-1.94565	-1.7935	-2.10337	-1.69305	-1.6397	-2.23304	-1.97148	-1.73903	-2.20273	-1.83299	-1.81859	-1.78478	-1.88365	-1.77274
P28659	CUGBP Elav-like family member 1	Celf1	-1.30526	-0.520606	-0.601572	-0.318683	-1.03059	-0.912473	-0.944164	-1.1877	-1.75477	-1.57608	-0.848369	-2.07504	-1.76819	-1.65883	-1.38574	-1.92734	-0.914011	-1.85534	-1.65245	-1.78525	-1.70395	-1.95809	-1.92923	-1.46382	-1.31471	-1.06895	-1.44576	-1.1365	-1.06979	-0.926418	-0.95146	-1.06255	-0.936514	-0.961229	-1.01957	-1.03181	-0.697525	-1.75543	-1.07389	-1.60761	-0.985753	-1.24773	-1.19675	-1.24257	-1.0056
P28661	Septin-4	Septin4	-1.99719	-2.00713	-1.41509	-3.31314	-1.96256	-2.12677	-1.66764	-1.85543	-1.60919	-1.64603	-1.87605	-0.969396	-0.983001	-1.70825	-1.60325	-1.63362	-1.98216	-1.68784	-1.9098	-1.4897	-1.40827	-1.2149	-1.55366	-1.21584	-1.96738	-0.917298	-1.84904	-1.55187	-2.01625	-2.33764	-1.70177	-2.69182	-1.02588	-2.99044	-2.55944	-2.16606	-1.62653	-2.29482	-1.59878	-1.75251	-2.32741	-3.05624	-1.4444	-1.55588	-1.92007
P28665	Murinoglobulin-1	Mug1	0.0658309	-0.960475	-1.29285	-1.23229	-0.391837	-1.1185	-1.05741	-0.944364	1.73611	1.02909	-0.77087	1.49545	2.08152	1.43039	1.55887	2.39428	-1.12088	1.5358	0.674538	0.991854	1.79398	1.78909	2.53425	0.363605	-1.03091	-1.25032	-0.0109166	-0.28136	-0.823536	-1.57066	-1.65049	-0.646747	-1.05269	-1.06467	-1.17908	-0.800679	-1.25952	-1.1115	-0.252562	2.03675	-0.93134	0.246567	-0.354402	-0.81495	-0.877718
P28667	MARCKS-related protein	Marcksl1	-1.27738	0.194134	-0.83625	-0.550837	-0.485422	0.0899135	-0.685708	-0.698939	-1.11436	-0.375718	-0.681468	-1.94157	-1.82137	-1.25395	-0.876416	-1.53778	-0.0391113	-1.48206	-0.79379	-1.14055	-1.33563	-1.1955	-1.32347	-1.29742	-0.962622	0.283524	-1.04013	-1.24777	-0.519737	-0.593605	-0.0688649	-0.283182	0.37429	0.210092	0.123829	-0.665777	-1.45554	-0.74253	-0.0579952	-1.82866	-0.0763272	0.696588	-1.01468	-1.01666	-0.650365
P28740	Kinesin-like protein KIF2A	Kif2a	-3.19186	-2.97524	-3.11975	-3.13607	-3.01344	-3.24824	-3.36641	-3.49524	-3.0654	-3.07382	-3.61838	-2.66638	-3.01552	-2.67662	-2.83693	-2.94368	-3.26635	-3.3474	-3.19858	-3.06276	-3.26936	-3.56175	-3.60965	-3.94305	-2.05448	-2.53344	-2.80722	-3.02173	-3.51718	-3.77522	-2.78303	-3.09974	-3.18311	-3.47398	-2.89733	-3.08456	-2.737	-3.32165	-2.92555	-3.76135	-3.27146	-2.91275	-2.63804	-3.25636	-3.0443
P28843	Dipeptidyl peptidase 4	Dpp4	-2.06627	-1.7277	-1.33841	-1.45722	-1.48209	-1.19086	-1.43848	-1.41938	-2.18525	-2.17764	-1.19296	-1.91525	-1.12729	-1.92424	-1.79799	-2.20941	-1.08256	-1.94988	-2.05172	-2.28424	-2.29401	-2.35303	-1.89154	-1.99692	-3.08942	-1.97234	-2.14942	-1.54923	-2.02044	-1.95236	-2.07275	-2.03112	-1.82458	-1.57124	-1.58446	-1.74403	-1.24347	-1.56383	-1.38414	-1.73154	-1.67091	-1.29391	-1.22848	-1.30237	-1.55575
P28867	Protein kinase C delta type	Prkcd	-0.628857	-0.494884	-0.295601	-0.319177	-0.518558	-0.624017	-0.344117	-0.422354	-1.0581	-0.910436	-0.724197	-0.782887	-0.909352	-0.937811	-0.756743	-1.39078	-0.422576	-1.27417	-1.28672	-1.13974	-1.14582	-1.53335	-1.40791	-1.31237	-0.60098	-1.02321	-1.15457	-0.434087	-0.650034	-0.504479	-0.32256	-0.682566	-1.04562	-0.987372	-0.955064	-0.412895	-0.23961	-0.474811	-0.554242	-0.608192	-0.666679	-0.815408	-0.196659	-0.506563	-0.533534
P29341	Polyadenylate-binding protein 1	Pabpc1	0.23582	0.439526	0.595048	0.490205	0.458616	0.427772	0.408131	0.474008	-0.196437	-0.36187	0.543405	0.373557	0.116177	-0.0546056	0.0957826	-0.298699	0.417203	-0.0479497	0.158101	0.282157	-0.155862	-0.129062	-0.161158	0.504552	0.19168	0.233221	0.134693	0.442802	0.607929	0.607017	0.207502	0.248222	0.105631	0.244767	0.253306	0.491129	0.800375	0.561859	0.225267	-0.0472706	0.257665	-0.498114	0.44301	0.536348	0.58786
P29351	Tyrosine-protein phosphatase non-receptor type 6	Ptpn6	0.504891	0.756543	1.11692	1.17513	1.10566	1.11536	1.20772	1.21878	0.00872691	0.116245	1.15607	0.48581	0.123332	0.177617	0.633198	-0.215515	1.20353	-0.163449	-0.19961	-0.0333832	0.0112386	-0.362709	-0.331552	-0.0519002	0.111777	0.79693	0.326606	1.07818	0.888295	0.684177	0.951434	0.866247	0.859471	0.970956	0.868534	1.02059	1.00656	1.03791	0.934926	0.200004	1.05778	0.316185	1.28758	1.27232	1.21394
P29391	Ferritin light chain 1	Ftl1	4.06377	4.05543	3.35867	3.56895	3.53116	3.55702	3.23663	2.89823	3.49129	3.2488	3.47581	3.1585	3.17485	3.10244	3.91546	3.16906	3.54565	3.9145	4.05869	3.37053	2.90404	3.60587	2.78061	2.42055	3.52917	3.10686	3.47185	3.00906	3.55271	3.16065	3.76006	3.16782	4.16096	3.9903	4.65033	2.69404	3.15609	3.31353	3.48216	3.03897	4.0488	3.34986	3.23035	2.92056	3.08986
P29416	Beta-hexosaminidase subunit alpha	Hexa	-0.160992	-0.0713274	0.301072	-0.0286887	0.237025	0.11789	0.287319	0.370587	-0.402582	-0.515788	0.103007	-0.147525	-0.553099	-0.295251	0.021971	-0.884698	0.0327564	-0.423612	0.0434273	-0.491226	-0.204665	-0.449503	-0.542681	-0.0208733	-0.54722	-0.949123	-0.173125	0.319126	-0.126266	-1.04079	-0.671664	-0.586082	-0.896284	-0.373881	-0.317018	-0.187315	0.277935	-0.0763257	-0.016309	-0.470261	-0.128095	-0.496667	0.104815	0.255669	0.238516
P29452	Caspase-1	Casp1	-0.0809766	-0.64976	-0.25169	-0.374509	-0.144037	-0.0514501	-0.0602816	5.65139e-05	-1.25541	-0.90733	-0.135844	-0.792135	-1.01511	-1.03146	-0.377491	-1.21229	-0.305074	-1.13214	-1.12901	-1.00684	-0.673258	-0.999928	-1.31575	-1.17154	-0.833101	-0.578326	-0.66246	0.0493013	0.0469234	-0.817479	-0.782756	0.0258566	-0.909515	-0.624819	-0.382587	-0.394153	-0.102929	-0.329449	-0.312024	-0.940918	-0.404546	-1.3544	-0.493104	-0.265665	-0.169567
P29533	Vascular cell adhesion protein 1	Vcam1	-0.0440312	-0.536515	-0.511729	-0.502963	-0.528164	-0.478305	-0.546987	-0.533825	0.166084	-0.00638071	-0.611702	0.0367362	-0.00599468	0.0846458	0.0591143	-0.0702805	-0.547236	-0.120943	0.117534	0.275066	0.321918	0.0918723	-0.0201018	0.125155	0.30951	-0.75889	-0.0116036	-0.602355	-0.32236	-0.994454	-0.934965	-0.441125	-1.0811	-1.06402	-0.517776	-0.480871	-0.506051	-0.631126	-0.528459	0.0393609	-0.58332	-0.923979	-0.472372	-0.558346	-0.560728
P29699	Alpha-2-HS-glycoprotein	Ahsg	2.04441	1.33705	0.280935	1.65547	1.67169	1.89945	1.19015	1.15588	3.52688	3.45346	0.972808	3.44209	3.22185	2.76996	2.96135	3.37587	1.21074	3.41487	3.51671	3.48064	2.7106	4.04338	3.13499	3.43727	2.99271	2.56766	2.75294	1.29776	1.75795	1.15727	1.02539	2.32212	2.00744	1.61238	1.4039	1.74917	0.685522	1.49148	2.63656	3.26891	2.13488	3.27924	0.858325	0.510252	1.17833
P29758	Ornithine aminotransferase, mitochondrial	Oat	0.0358559	-0.778112	0.00373778	-0.431245	0.0697702	0.00131808	0.157113	0.0680628	-0.641957	-0.809632	0.364666	-0.226693	-0.253323	-0.267818	-0.0547807	-0.359911	-0.105103	-0.354803	-0.464701	-0.588598	-0.251515	-0.330407	-0.322511	0.054387	-0.636535	-0.859944	-0.516514	0.266088	0.3324	-1.08993	-0.895885	-0.214364	-1.13581	-1.07934	-0.575812	-0.421207	0.166448	-0.344512	-0.383889	-0.271448	-0.356296	-1.23102	-0.114097	0.080335	0.110167
P29788	Vitronectin	Vtn	2.70125	2.67382	1.17481	2.39627	2.36983	2.42342	1.88514	2.08286	4.56017	4.64818	1.14162	4.46206	4.28904	3.62228	3.93529	4.52021	1.9581	5.3146	5.23454	5.01396	3.97166	5.22916	4.79165	4.99733	3.42176	3.74423	4.74911	1.76253	2.41722	-0.87921	0.0471839	2.96761	2.7139	2.77846	1.92944	3.00295	1.71842	2.31883	3.32611	4.08997	2.60919	4.47957	1.98121	1.83166	2.40784
P30115	Glutathione S-transferase A3	Gsta3	-0.657325	1.26255	0.184096	0.698859	0.291287	0.625433	0.340477	0.446491	-0.0302601	0.861336	-0.228961	-0.203929	-0.32113	-0.456761	0.305555	-0.480381	0.599794	-0.270319	0.352521	-0.110707	-0.376222	0.0580305	-0.45935	0.082625	0.530362	1.27846	-0.00629815	-0.390803	-0.386745	-0.0806239	0.474254	0.618912	0.849497	0.849394	0.43044	0.390723	-0.297947	0.545668	0.687698	-0.623813	0.838278	1.60866	-0.334075	-0.364136	0.0589322
P30355	Arachidonate 5-lipoxygenase-activating protein	Alox5ap	1.04338	2.40168	2.01851	2.33145	1.64155	2.0296	1.80276	2.13628	0.308272	1.76684	1.58544	0.721768	0.368586	0.318548	0.881034	-0.0771498	2.3349	0.149078	0.868205	0.346387	0.162989	0.157893	-0.0261033	0.833507	1.84341	2.1946	0.441304	1.44858	1.86252	2.18135	2.78026	2.14742	2.14529	2.07401	1.71691	1.82802	1.80559	2.37	2.19573	0.108824	2.14571	2.58707	1.47658	1.68283	1.68799
P30412	Peptidyl-prolyl cis-trans isomerase C	Ppic	-1.81163	-2.96847	-2.32001	-2.66805	-2.25951	-2.34023	-2.09428	-2.63405	-0.830085	-0.907089	-2.24991	-0.64488	-0.532782	-0.542897	-1.05266	-0.450302	-2.2819	-0.424062	-0.713145	-0.470192	-0.394386	0.0447869	-0.211081	-0.615332	-0.850244	-2.49468	-0.972117	-1.89892	-1.51404	-3.25565	-2.73859	-1.23341	-3.49342	-2.20948	-1.95719	-1.98714	-1.69417	-2.32771	-2.68012	-0.424294	-2.41272	-2.0455	-1.90506	-1.98332	-2.12014
P30416	Peptidyl-prolyl cis-trans isomerase FKBP4	Fkbp4	-1.55386	-0.811553	-0.823956	-0.786825	-1.03952	-0.951186	-1.13969	-0.885284	-1.9885	-1.49599	-0.93894	-1.34923	-1.21126	-1.14666	-1.26109	-1.77927	-1.09722	-1.69712	-1.72261	-1.56773	-1.74748	-1.34463	-1.6487	-1.44736	-1.3195	-0.685053	-1.66082	-0.935768	-1.28819	-0.828017	-0.757461	-0.778191	-0.422396	-0.854663	-0.825788	-1.2939	-1.03959	-0.764413	-0.923925	-1.18318	-0.879359	-0.580872	-1.20201	-1.00728	-0.690563
P30681	High mobility group protein B2	Hmgb2	1.16294	1.60274	1.63725	2.0922	1.63001	1.86622	1.76833	1.7252	0.403949	0.65264	1.71731	0.572715	0.0620984	0.528381	0.749269	-0.0622525	1.94823	0.0913505	0.655688	-0.0372384	0.17057	-0.42155	-0.311019	0.710319	0.509664	1.77623	0.787804	1.24036	1.14868	1.38801	1.62013	1.82868	2.25615	2.21844	2.09213	1.57251	1.39533	1.90172	1.56993	0.247185	2.13664	0.96399	1.4291	1.57999	1.69852
P30933	Seminal vesicle secretory protein 5	Svs5	-2.41221	-0.150258	-2.79019	-1.20545	-1.29724	-1.22961	-2.47968	-1.8467	-1.17678	-0.417722	-1.24419	-1.21803	-1.35379	-1.19765	-1.26619	-1.31264	-1.58055	-1.26506	-1.73153	-1.16946	-1.2349	-1.25082	-1.29465	-1.3912	2.88909	-0.34289	-1.21408	-1.51583	-1.32892	0.0218299	-2.02279	0.224852	0.0826422	-0.721617	-1.70329	-1.16924	-1.88914	-1.15254	-1.00432	-1.28656	-1.03702	-0.621797	-1.72053	-1.92491	-1.7935
P30999	Catenin delta-1	Ctnnd1	-0.923362	-1.19279	-0.586418	-0.342647	-0.44623	-0.443762	-0.229057	-0.369265	-0.78217	-0.486761	-0.421128	-0.4475	-0.488838	-0.714743	-0.376564	-0.537022	-0.241088	-0.935597	-0.529755	-0.532703	-0.505689	-0.246107	-0.553552	-0.790105	-0.409022	-1.18301	-0.720673	-0.195155	-0.474022	-0.676802	-1.21932	-0.660923	-0.977823	-0.482063	-0.895935	-0.67817	-0.214003	-0.705507	-0.483493	-0.356871	-0.35763	-0.946163	-0.222041	-0.460278	-0.604795
P31001	Desmin	Des	1.32712	1.46474	1.44482	1.54503	1.43425	1.48957	1.65273	1.55184	1.53948	1.75719	1.46102	1.55829	1.58907	1.36897	1.6263	1.38357	1.46711	1.76194	1.29813	1.37844	1.55273	1.55869	1.3866	1.26441	1.16419	1.65168	1.54718	1.71218	1.34368	1.15123	1.51359	1.29193	1.73717	1.81075	1.38338	1.62831	1.43582	1.69855	1.52582	1.36512	1.45491	1.12334	1.50405	1.5213	1.5699
P31230	Aminoacyl tRNA synthase complex-interacting multifunctional protein 1	Aimp1	-0.878594	-0.747104	-0.442793	-0.595605	-0.412458	-0.525177	-0.319247	-0.312146	-1.39486	-1.28777	-0.244382	-1.32507	-0.760087	-0.989799	-0.869227	-1.19509	-0.577232	-1.04195	-1.21028	-1.19446	-1.21623	-2.09764	-1.10822	-0.639086	-0.450431	-0.406876	-0.583566	-0.489969	-0.203082	-1.353	-0.707512	-0.311598	-0.487324	-0.595827	-0.662409	-0.489847	-0.000803294	-0.486557	-0.762702	-0.829818	-0.869397	-1.68872	-0.432771	-0.388626	-0.223649
P31324	cAMP-dependent protein kinase type II-beta regulatory subunit	Prkar2b	-1.65718	-2.11511	-2.95612	-1.76385	-1.83846	-1.88279	-1.46148	-1.91633	-3.08853	-1.29604	-1.28442	-1.11271	-0.720333	0.307699	-0.509321	-2.09964	-1.79687	-0.317121	-1.14453	-1.05168	-0.713179	-0.886166	-1.0456	-1.02313	-0.857588	-1.2665	-0.915818	-1.32287	-1.3001	-3.03587	-3.73209	-1.06504	-3.48968	-3.44859	-2.58599	-1.81908	-1.47469	-2.96478	-1.58977	-0.145932	-1.58584	-2.12986	-1.29724	-1.67059	-1.87811
P31428	Dipeptidase 1	Dpep1	-1.83047	-1.94545	-2.19615	-1.99383	-2.12563	-2.87829	-2.1466	-2.17342	-1.46706	-1.31282	-2.15832	-2.03944	-1.75881	-1.35463	-1.12171	-0.762295	-2.12963	-0.479416	-1.04509	-0.506086	-1.21355	0.221312	0.305646	0.161009	-1.36289	-1.66344	-0.646682	-1.95361	-2.31398	-1.59727	-1.88588	-1.86502	-2.08521	-1.88116	-1.99911	-1.43584	-2.16725	-2.05606	-1.7455	-1.86179	-2.21437	-1.72641	-2.09282	-2.10124	-2.17702
P31532	Serum amyloid A-4 protein	Saa4	-1.66361	-2.33685	-3.52101	-2.74753	-1.14474	-0.538704	-3.05018	-3.39725	0.148855	-0.599355	-1.40225	-0.706465	0.298393	-0.392276	-1.2503	-0.0325513	-3.20396	0.801696	-1.20455	0.265181	-1.08049	-0.123298	0.165678	0.290814	-1.56167	-2.44511	-0.54139	-1.6483	-1.3563	-3.12442	-4.94206	-2.15427	-3.1274	-2.66893	-3.45179	-2.00728	-3.22388	-2.67178	-2.50341	-0.589112	-0.159609	-1.64028	-3.26361	-3.60223	-1.59996
P31725	Protein S100-A9	S100a9	0.476866	1.43281	2.01525	1.59161	1.71249	1.49677	2.02314	1.73372	0.234034	0.867265	1.96473	0.502643	0.0698878	0.314777	1.5952	0.639989	2.03316	0.69507	2.75963	-0.153815	0.932904	1.69368	1.01295	2.40166	0.0408278	1.83644	0.871566	1.12946	1.87381	-0.0782759	0.821042	1.41212	2.45696	1.97356	2.3087	0.770262	2.26603	1.52443	1.24463	0.596245	2.36333	1.25882	1.89576	1.69032	1.72952
P31750	RAC-alpha serine/threonine-protein kinase	Akt1	-1.39697	-0.374132	-0.0806795	-1.42794	-0.278332	-0.881679	-0.400328	-0.445139	-1.24152	-1.01571	-0.263953	-0.454477	-0.13445	-0.101694	-0.209841	-0.425268	-0.408026	-1.07617	-0.544824	-1.07846	-0.0884206	-0.467231	-0.308438	-0.133205	-0.862675	-0.875842	-1.46956	0.0178319	-0.143016	-1.72011	-1.09811	-1.27418	-1.11089	-1.496	-1.20332	-0.473308	-0.258656	-1.62062	-0.962348	-0.0912152	-0.66121	-1.58258	0.192501	0.0959152	-0.211353
P31786	Acyl-CoA-binding protein	Dbi	1.50673	1.47486	0.778803	1.02575	1.85502	1.58641	1.19331	1.01662	0.978776	1.06425	1.70429	1.20341	1.06909	1.28838	1.41255	1.13689	1.51771	1.32558	1.28265	0.860013	1.32019	1.10478	0.77274	1.21092	1.51305	1.41669	1.12898	1.45867	1.6224	1.29528	1.62812	1.61739	2.14949	2.10365	2.00163	1.37967	0.807075	1.1796	1.3364	1.27783	2.15176	0.550558	0.930079	0.887456	1.13649
P31938	Dual specificity mitogen-activated protein kinase kinase 1	Map2k1	-0.875194	-1.45016	-0.0113099	-0.0190893	-0.66459	-0.198248	-0.563248	-0.259014	-1.02422	-1.16663	-0.519663	-1.3977	-1.14672	-1.0008	-0.489922	-1.56334	-0.38653	-1.68724	-1.21621	-0.983042	-0.709677	-1.89504	-1.80951	-1.53207	0.124405	-0.63565	-1.43143	-0.417868	-0.776669	-1.36605	-1.27072	-0.172228	-1.37619	-0.709615	-0.896208	-0.0667341	-0.481199	0.0891123	0.217909	-1.12782	-0.308828	-0.359337	-0.131554	-0.160676	-0.223626
P31996	Macrosialin	Cd68	1.51767	2.20481	1.52577	1.72881	1.13379	1.61794	0.989887	1.29913	1.17532	1.44711	0.971336	0.795015	0.42626	0.81266	1.21257	0.332746	1.08022	0.611169	0.957778	0.971462	0.803677	0.0619397	-0.0219974	0.106642	1.7362	1.2814	0.870258	0.715143	1.06362	1.75874	2.02978	1.37555	1.68227	1.5659	1.49869	1.16712	0.905052	1.51205	1.70351	0.753456	1.31423	1.7778	0.601424	0.570786	1.05933
P32020	Sterol carrier protein 2	Scp2	0.0975169	0.419253	-0.00433793	0.315685	0.0929993	0.339495	0.326157	0.206457	-0.261438	-0.0652224	0.28829	-0.254313	-0.47232	-0.296993	-0.0964137	-0.532213	0.452092	0.0105843	0.150717	-0.219217	-0.400799	-0.294793	-0.305166	-0.190783	0.143478	0.160207	-0.365815	0.00508808	0.310813	0.443913	0.645909	0.257409	0.684755	0.362722	0.239318	0.0763219	-0.0868193	0.194323	0.283401	-0.391082	0.542585	0.142312	-0.0170115	0.0517458	0.196626
P32037	Solute carrier family 2, facilitated glucose transporter member 3	Slc2a3	-0.58854	-2.29564	-1.14484	-1.71319	-1.53708	-1.62958	-1.49993	-1.7059	-1.33372	-1.20818	-1.70359	-0.67706	-1.0602	-0.650924	-1.00221	-1.04105	-1.46075	-0.794237	-1.11268	-0.891285	-0.719779	-1.32475	-0.782832	-0.906634	-0.332694	-1.06279	-1.09403	-1.02032	-1.27082	-1.63275	-0.931648	-1.04479	-0.988488	-1.81372	-1.07804	-1.52711	-0.937881	-1.87073	-1.49005	-0.806414	-1.39016	-2.29323	-1.42153	-1.63443	-1.47358
P32067	Lupus La protein homolog	Ssb	-1.48197	-0.514448	-0.36543	-0.513168	-0.497538	-0.62435	-0.298863	-0.228125	-1.4955	-1.07852	-0.309944	-1.19965	-1.28004	-1.34852	-0.900544	-1.73972	-0.267903	-1.4224	-1.28359	-1.37258	-1.32501	-1.27869	-1.65106	-0.866188	-1.17811	-0.449522	-1.27402	-0.504259	-0.772571	-0.94384	-0.838464	-0.693513	-0.464502	-0.472659	-0.600305	-0.744607	-0.601439	-0.438024	-0.693508	-1.3251	-0.416582	-0.39444	-0.22149	-0.242067	-0.228547
P32233	Developmentally-regulated GTP-binding protein 1	Drg1	-1.13759	-2.4389	-0.782409	-1.88865	-2.8107	-1.10251	-0.855519	-1.783	-2.3694	-2.72646	-0.920568	-2.13767	-1.68333	-1.71694	-2.91495	-2.11505	-1.08538	-2.30659	-2.26139	-1.88478	-1.79029	-2.15989	-2.14157	-1.99172	-3.25746	-2.83901	-1.89963	-0.560957	-1.61916	-3.55994	-3.03026	-1.84533	-3.34269	-1.96942	-1.71349	-1.65164	-0.541186	-1.69282	-2.04098	-1.81781	-1.45096	-2.97122	-0.566871	-0.667441	-1.04264
P32261	Antithrombin-III	Serpinc1	0.333259	0.0556351	-1.00219	-0.646429	0.0883063	0.1832	-0.669087	-0.855032	1.23444	1.42657	-0.57202	0.952686	0.971234	1.08796	0.992153	1.41501	-0.557221	1.31412	1.54926	1.15454	1.35643	1.79061	1.40969	1.27768	0.52557	0.242979	0.919942	-0.40225	0.0062973	-0.120084	0.152742	0.109772	0.519997	0.798111	0.384562	-0.328902	-1.18395	-0.745977	0.404583	0.868249	0.33225	0.938634	-0.709255	-1.09855	-0.685463
P32921	Tryptophan--tRNA ligase, cytoplasmic	Wars1	-0.869994	-1.42816	-0.371028	-1.04237	-0.603161	-0.55549	-0.305875	-0.497557	-1.07374	-1.09018	-0.215957	-0.626447	-0.633764	-0.49626	-0.744099	-0.591338	-0.586975	-0.923682	-1.18586	-0.899688	-0.714791	-0.888047	-0.858221	-0.993365	-1.57481	-1.12938	-0.79956	-0.317623	-0.33013	-0.955793	-1.10615	-0.802691	-1.56446	-1.26945	-1.10464	-0.671054	-0.230081	-0.865135	-1.04707	-0.541836	-0.859741	-1.90625	-0.218821	-0.306027	-0.357247
P33587	Vitamin K-dependent protein C	Proc	-0.790018	-0.816806	-1.42597	-0.939845	-1.23984	-1.26745	-1.74648	-1.71719	-0.716084	-0.695115	-2.53518	-0.829293	-0.697968	-1.55837	-0.848811	-1.28579	-1.21094	-0.673557	-0.956985	-0.671385	-1.20577	0.18377	-0.178968	-1.08503	-1.45227	-0.302827	-0.838709	-2.0915	-1.95177	-2.3212	-1.06054	-0.82164	-0.350549	-0.879852	-1.58054	-0.169777	-2.18949	-0.706364	-1.25542	-1.3687	-1.55295	-1.17093	-1.88351	-2.19708	-2.06867
P33622	Apolipoprotein C-III	Apoc3	3.55526	-0.742814	-1.07789	-0.633654	0.682997	0.198365	-0.169012	-0.568361	3.83501	3.84582	-0.551215	3.67975	3.45025	3.74339	3.25693	3.90998	-0.54908	3.89471	3.46552	3.9334	3.38745	4.18058	3.66914	3.53379	0.854695	0.537785	3.37758	0.770125	0.658524	-0.970908	-1.54891	0.919849	0.133108	0.641681	-0.317742	0.430894	-0.334147	-0.320134	1.89444	3.84735	0.63654	2.24797	0.0743595	-0.487044	0.0586189
P34022	Ran-specific GTPase-activating protein	Ranbp1	2.20971	2.7932	2.34817	2.611	2.57879	2.68706	2.45472	2.37302	2.00766	2.04929	2.50608	2.22266	1.86237	2.07493	2.20615	1.68216	2.54478	1.59686	2.08291	2.07	2.00155	1.41678	1.74095	1.90674	2.25797	2.66548	2.25603	2.25052	2.58317	2.56115	2.53757	2.6555	2.8511	2.88301	2.78854	2.53094	2.36482	2.58899	2.58215	1.94459	2.765	1.7435	2	2.12308	2.38323
P34152	Focal adhesion kinase 1	Ptk2	-1.76252	-0.688075	-1.48452	-1.06072	-1.69027	-1.20224	-1.29669	-1.42815	-1.50967	-1.06392	-1.34559	-1.69342	-3.57936	-1.92648	-2.02542	-1.35502	-1.25212	-1.67258	-1.52845	-1.47106	-2.00016	-1.38644	-1.40265	-1.73976	-0.552497	-1.22242	-1.79853	-1.51157	-1.2882	-1.59141	-1.14551	-1.55754	-1.01174	-1.3678	-1.51807	-1.11983	-1.1062	-1.36858	-1.29515	-1.99391	-1.49897	0.0109773	-1.56856	-1.51606	-1.41111
P34884	Macrophage migration inhibitory factor	Mif	1.24525	1.13891	1.87102	1.46544	1.92378	1.7421	2.01391	1.48486	1.50601	1.16134	2.03371	2.1096	1.92439	2.16215	1.9613	2.20816	1.8279	1.77006	1.88902	1.35853	2.24763	1.41469	2.0837	1.99609	0.994044	1.09927	1.65961	2.10076	1.99611	2.61415	0.440295	1.2755	1.53988	1.21324	1.39773	1.34209	1.96049	1.60227	1.64764	2.04749	1.60151	1.14917	2.05936	2.21884	1.87386
P34902	Cytokine receptor common subunit gamma	Il2rg	-1.31789	-2.45209	-1.33865	-1.48736	-1.34088	-1.77153	-1.49321	-1.65684	-1.49783	-1.65059	-1.78878	-1.10205	-0.886151	-0.926684	-1.09474	-0.706654	-1.91341	-1.36667	-1.16651	-1.55796	-0.86129	-0.825745	-0.97418	-1.18521	-2.74281	-2.94014	-1.47249	-1.16089	-1.25974	-2.56555	-2.67162	-2.2492	-2.2289	-2.10082	-1.72372	-1.63375	-1.22585	-1.74947	-1.96821	-0.954668	-1.74442	-2.28978	-1.41412	-1.52642	-1.50782
P34914	Bifunctional epoxide hydrolase 2	Ephx2	-2.85683	-4.3876	-1.42262	-2.12842	-2.45123	-2.78301	-2.45101	-1.76397	-1.64782	-2.36993	-0.392536	-0.361329	-0.278403	-1.87078	-1.55175	-1.32623	-2.69265	-1.98095	-2.33233	-2.73872	-1.36556	-1.74337	-2.09309	-1.25257	-3.04756	-5.22247	-2.04848	-1.82365	-1.78083	-4.37855	-4.6715	-2.48729	-3.99499	-4.29577	-3.24961	-3.31123	-2.3784	-3.65285	-1.64416	-0.68169	-2.51131	-3.08712	-1.00138	-1.06756	-2.07727
P34928	Apolipoprotein C-I	Apoc1	1.31837	0.355678	-0.853834	-0.0380553	0.913533	0.932346	0.375335	0.429631	2.05489	2.85296	-1.44873	2.10809	2.04131	1.74869	1.77429	2.10111	0.457992	1.89315	1.93514	2.31135	1.57908	2.78754	2.20183	1.6321	1.23731	1.60921	1.81821	0.104911	0.69462	-2.81163	-2.46229	0.965207	0.584687	0.472982	0.264767	0.873318	-0.464427	0.354744	1.70081	2.10396	1.14196	2.71032	-0.197785	-0.294449	0.159645
P35123	Ubiquitin carboxyl-terminal hydrolase 4	Usp4	0.0920087	-0.476942	-0.617922	0.0226001	-0.325422	-0.47004	-0.684545	-0.516333	-1.32187	-1.27074	-0.701157	-0.400356	-0.843791	-0.766962	-1.16154	-1.8695	-0.211147	-1.79953	-1.56311	-0.880054	-0.806976	-2.02505	-1.74767	-0.731674	-0.496936	-0.555086	-0.431332	-0.393547	-0.654433	0.0920472	0.260178	0.595544	-0.359264	-0.270751	-0.0607036	-0.0851021	-0.477585	-0.37865	-0.469696	-1.45267	-0.677847	-0.248268	-0.427394	-0.337957	-0.261286
P35235	Tyrosine-protein phosphatase non-receptor type 11	Ptpn11	-0.778879	-0.210266	-0.509138	-0.673536	-0.518555	-0.342673	-0.51226	-0.733991	-0.522682	-0.253497	-0.532123	-0.863849	-0.606797	-0.466258	-0.451617	-0.666462	-0.621607	-0.752711	-0.542546	-0.710061	-0.425023	-1.24708	-0.612146	-0.733288	-0.611463	0.0567808	-0.505677	-0.560562	-0.518065	-1.11728	-0.924988	-0.425016	-0.378317	-0.488248	-0.842971	-0.486233	-0.831054	-0.410386	-0.542611	-0.603323	-0.341209	-0.915168	-0.484944	-0.789998	-0.736154
P35276	Ras-related protein Rab-3D	Rab3d	-2.00051	-2.09335	-1.60097	-2.54887	-1.90074	-1.62412	-1.62327	-1.24258	-2.53039	-2.20212	-1.5959	-1.52656	-1.38586	-1.40901	-1.63814	-0.934902	-2.5482	-1.64624	-1.52413	-1.77971	-1.53341	-1.37639	-1.37619	-1.35992	-2.73383	-3.11716	-2.27545	-3.2962	-1.37874	-3.36462	-3.81136	-1.64815	-3.72651	-2.93991	-2.73735	-2.07872	-1.04701	-2.21541	-2.37878	-1.83422	-1.79219	-3.20853	-1.42775	-1.1307	-1.51775
P35278	Ras-related protein Rab-5C	Rab5c	-0.103689	-0.694969	0.335392	-0.547518	-0.0538138	-0.0545221	0.263914	0.184228	-0.469567	-0.287486	-0.0860762	0.3097	0.298191	0.246414	0.0558876	0.0304494	0.0902181	-0.0110144	-0.115361	-0.187023	0.216467	0.207529	0.0409868	0.14947	-0.400804	-1.02491	-0.128945	0.361482	0.376644	-0.874846	-1.17944	-0.186408	-0.906958	-0.570703	-0.0746603	-0.235173	0.210932	-0.370418	-0.640481	0.224558	-0.13021	-1.31786	0.416237	0.630931	0.0963873
P35279	Ras-related protein Rab-6A	Rab6a	-1.4961	-1.20712	-0.718585	-1.25483	-1.23598	-1.34607	-1.04001	-0.964775	-1.33633	-1.0797	-1.25888	-1.22096	-1.67704	-1.66829	-1.22871	-1.63474	-1.04229	-1.26256	-1.44702	-1.48424	-1.61675	-1.3965	-1.59473	-1.32221	-1.42436	-1.23755	-1.12537	-1.03936	-1.17464	-1.35604	-1.59948	-1.32012	-1.68675	-1.04854	-1.16628	-1.08486	-0.808093	-1.11108	-1.20734	-1.55891	-1.31163	-1.59045	-1.40177	-1.09759	-1.25542
P35282	Ras-related protein Rab-21	Rab21	-0.123024	-0.686613	0.296712	0.0764831	0.258428	-0.0632667	0.443923	0.0873079	-0.791701	-0.805129	0.319188	-0.584305	-0.813406	-0.405164	-0.235158	-1.06578	0.241145	-0.718611	-0.693461	-0.844123	-0.555034	-0.535972	-0.616171	-0.725116	-1.11919	-0.085363	-0.443532	0.123568	-0.204783	-0.818808	-0.884266	-0.235281	0.316326	-0.0194997	-0.115766	0.120832	0.146027	0.274946	-0.345177	-0.551832	-0.105394	-1.04097	0.0227842	0.0371699	-0.0483315
P35285	Ras-related protein Rab-22A	Rab22a	-1.15892	-2.7927	-0.905816	-2.09931	-0.232236	-0.893798	-0.456014	-0.713492	-0.600261	-0.948309	-0.128499	0.20438	0.119285	0.476169	-0.181635	0.153805	-1.46935	-0.506437	-0.707093	-0.883102	0.208118	0.0503226	-0.0985882	-0.0100822	-1.4575	-4.00309	-1.00292	0.361217	-0.0780986	-4.99647	-4.2528	-1.09234	-5.41202	-1.9747	-0.940398	-1.85619	-0.405249	-2.00335	-1.28132	0.0444633	-0.83869	-1.90574	0.318891	0.409567	-0.118647
P35293	Ras-related protein Rab-18	Rab18	-0.297715	0.188069	0.105304	0.252143	-0.21135	0.0243943	0.0681317	-0.0885814	-0.115367	-0.350805	0.0292813	-0.0891575	-0.349294	-0.0967231	-0.166055	-0.404174	0.217713	-0.16033	-0.417545	-0.0112907	-0.0767599	-0.455592	-0.149669	-0.143386	-0.389545	0.2246	-0.0841609	0.265182	0.0580422	0.0216621	0.321636	-0.254964	-0.196246	0.182593	-0.292375	0.434797	0.16241	0.370122	-0.226647	0.0323771	-0.290689	-0.559534	0.0570475	0.0596343	0.00683531
P35329	B-cell receptor CD22	Cd22	-0.684627	-0.617372	-0.142469	-0.211672	0.016191	-0.373102	-0.0904941	-0.161797	-1.53669	-0.648586	0.0164097	-1.06214	-1.35335	-0.623148	-0.702068	-1.7142	-0.154807	-1.57423	-1.02058	-1.38843	-1.46897	-1.83334	-1.53941	-1.75958	-1.02512	-1.02059	-1.08337	-0.0119311	-0.868602	-0.5274	-0.322391	-0.118192	-0.473709	-0.651833	-0.313045	-0.434293	-0.290238	-0.387916	-0.753542	-1.25347	-0.418834	-1.71087	-0.0481497	-0.189596	-0.221566
P35330	Intercellular adhesion molecule 2	Icam2	-1.18615	-1.66362	-0.731954	-0.763519	-0.346347	-0.537253	-0.301152	-0.693155	-0.294026	-0.386349	-0.728906	-0.000303695	-0.188682	0.11506	-0.0092024	-0.264614	-0.518695	-0.38355	-0.503024	-0.668692	0.0446612	-0.266332	-0.240776	-0.74499	-0.93452	-1.43837	-0.4481	-0.317456	-0.424847	-2.64246	-2.11748	-1.46125	-1.17748	-1.03477	-1.27677	-0.840779	-0.824088	-0.827865	-0.531061	-0.082941	-0.81445	-0.817189	-0.280885	-0.378453	-0.649778
P35441	Thrombospondin-1	Thbs1	0.486774	0.373998	0.49113	0.407147	0.310276	0.318246	0.394412	0.277277	0.86236	0.801233	0.0764831	0.719031	0.555969	0.698364	0.634903	0.558627	0.454106	0.916127	0.667085	0.729219	0.556807	-0.628859	0.774859	0.213368	1.95486	1.58599	0.559327	0.65619	0.520289	0.230671	0.914798	0.73968	0.329106	0.481489	0.287309	0.473269	0.303529	0.484008	0.457929	0.490822	0.392114	0.597629	0.496418	0.295911	0.15966
P35459	Lymphocyte antigen 6D	Ly6d	0.201383	0.514826	1.00047	1.12475	0.877565	0.860083	1.02841	1.17887	-0.555046	-0.705073	1.08573	-0.27931	-0.931879	-0.048943	0.00727471	-1.28574	1.00904	-1.07268	-1.0627	-0.205585	-0.666015	-1.21486	-1.10612	-1.30899	-1.61174	-0.633024	-0.105308	0.64185	0.429644	1.59173	0.851975	0.971931	1.2065	1.42866	0.93903	1.02249	1.03883	1.01251	0.886681	-0.485842	1.16201	-0.236512	1.1253	0.991093	0.857715
P35486	Pyruvate dehydrogenase E1 component subunit alpha, somatic form, mitochondrial	Pdha1	-1.66475	-0.755539	-0.728227	-0.6401	-1.00582	-0.967534	-0.631323	-0.835364	-1.43122	-0.900254	-1.17312	-1.84031	-1.92136	-1.82228	-1.19845	-2.06292	-0.618755	-1.86577	-1.93023	-1.33414	-2.30243	-2.01876	-2.03696	-1.58489	-1.30721	-0.912784	-1.25764	-1.308	-1.37098	-1.47599	-1.13669	-1.4958	-0.562759	-0.696792	-0.854806	-0.959615	-1.2605	-0.97563	-0.898482	-1.78526	-0.908403	0.316861	-1.25606	-0.935511	-0.909624
P35505	Fumarylacetoacetase	Fah	-2.14413	-4.22827	-3.02355	-3.39514	-1.81238	-2.48455	-2.11552	-2.59997	-2.00988	-2.04249	-1.36045	-1.69104	-1.41872	-0.7707	-0.753676	-0.097931	-3.10538	-1.40186	-1.67096	-2.05448	-0.510561	-1.00629	-0.465493	-1.66588	-2.11823	-0.440013	-1.4398	-0.52812	-1.01305	-3.58211	-3.11331	-2.5922	-3.186	-3.58392	-1.96324	-1.94209	-2.37025	-2.87499	-2.6326	-0.83775	-3.20824	-2.80563	-3.08058	-1.99988	-2.19465
P35550	rRNA 2'-O-methyltransferase fibrillarin	Fbl	0.926171	1.55805	1.65592	1.78808	1.45834	1.49992	1.82585	1.78097	-0.0260768	-0.0768045	1.66324	0.775945	-0.0313485	0.451335	0.721927	-0.444101	1.74046	-0.170322	-0.366647	-0.0255464	-0.184087	-0.460451	-0.387935	0.322593	0.546104	1.52518	0.656904	1.57241	1.08563	2.02769	1.90481	1.21153	1.53962	1.74486	1.52129	1.68101	1.73992	1.72152	1.30549	0.329396	1.35225	0.265593	1.8017	1.74073	1.84029
P35564	Calnexin	Canx	0.335884	-0.264981	-0.09182	-0.170852	-0.11744	0.0144894	0.115288	0.104426	-0.388924	-0.225138	0.271211	-0.00266291	-0.169416	-0.247928	-0.101375	-0.153913	0.0405397	-0.179297	-0.0763946	-0.403994	-0.0545602	-0.173984	0.00317445	-0.156752	-0.414993	-0.0627315	-0.161567	0.372835	0.246966	-0.915275	-0.769855	0.0612418	-0.294432	-0.0199283	0.0706343	-0.31276	0.061194	-0.298823	-0.209464	0.140836	-0.0860444	-1.05374	0.2564	0.320629	0.36415
P35585	AP-1 complex subunit mu-1	Ap1m1	-0.795614	-1.3852	-0.933028	-1.18308	-1.30093	-1.58502	-0.927703	-1.14694	-1.26292	-1.61898	-1.083	-1.00099	-1.14747	-0.949747	-1.06858	-1.63782	-1.2816	-1.40055	-1.89464	-1.51802	-1.27942	-1.55677	-1.11148	-1.32089	-3.36456	-1.85401	-1.46732	-0.692309	-1.05742	-1.04089	-0.914566	-1.78753	-1.74309	-1.55805	-1.5843	-0.994791	-0.800541	-1.17197	-1.53911	-1.31846	-1.58989	-2.45239	-0.545703	-0.482942	-0.870916
P35601	Replication factor C subunit 1	Rfc1	-4.00401	-3.68905	-2.92868	-3.96219	-3.07046	-3.40868	-3.33712	-3.19714	-3.7039	-3.9057	-3.11367	-3.22953	-2.99686	-2.96359	-3.18523	-3.13894	-3.76464	-3.52763	-3.48376	-3.47665	-3.05492	-3.06014	-3.20552	-2.90636	-3.19278	-4.1444	-3.60922	-2.99982	-2.69584	-4.1693	-4.34026	-2.91702	-3.84171	-3.93131	-3.25502	-4.16772	-2.95895	-3.62907	-3.57747	-3.17643	-3.5242	-5.47619	-2.40782	-2.47145	-2.83117
P35700	Peroxiredoxin-1	Prdx1	2.19287	1.59309	1.63062	2.06055	1.99631	1.93746	1.91735	1.92212	1.84731	1.64012	1.9722	2.2017	1.55957	1.68174	1.86448	1.24108	1.90196	1.68247	1.57776	1.606	1.67218	1.04048	1.33292	1.31961	1.61511	1.15288	1.77295	2.03486	2.11899	2.2702	1.9763	1.63627	1.59112	1.57529	1.84495	1.79123	1.97704	1.80497	1.73897	1.71612	1.78235	1.18217	1.71505	1.98872	1.94558
P35737	Class II histocompatibility antigen, M beta 1 chain	H2-DMb1	-3.64135	-0.93706	-0.995582	-0.924646	-1.8296	-1.29676	-1.45151	-1.49575	-3.24119	-1.67693	-2.07795	-3.86309	-3.12626	-3.48932	-2.40827	-3.67918	-1.63837	-4.04463	-2.31702	-3.16882	-3.41469	-2.48572	-3.60782	-2.9865	-1.9862	-0.848857	-2.99027	-2.73351	-2.2485	-2.26502	-1.68076	-1.70455	-1.85936	-0.794226	-1.23229	-2.19438	-2.24199	-1.2296	-1.96536	-4.00666	-0.807348	-0.0910734	-2.20119	-2.13653	-1.65039
P35762	CD81 antigen	Cd81	-0.456982	-1.48312	-1.11645	-1.24765	-1.20553	-1.37778	-1.41797	-0.52298	-0.0161919	-0.0716769	-1.20711	0.0911409	-0.174414	-0.336455	-0.404094	-0.0874125	-1.28399	0.152676	-0.264523	-0.373584	-0.243525	-0.107662	-0.164319	-0.255635	-1.0377	-0.737874	-0.206843	-1.05704	-0.843308	-2.05749	-2.54319	-1.25827	-1.66707	-1.61632	-1.33739	-0.90574	-0.348573	-0.961955	-1.09768	-0.564393	-1.53269	-1.07551	-1.01295	-0.896095	-1.01681
P35821	Tyrosine-protein phosphatase non-receptor type 1	Ptpn1	-0.555766	-0.377207	0.0913852	-0.699208	-0.469173	-0.547749	-0.04788	-0.301426	-0.633871	-0.945247	-0.228744	-0.271594	-0.134949	-0.375132	-0.615859	-0.58625	-0.337295	-0.455611	-0.886414	-0.475721	-0.219094	-1.17221	-0.598529	-0.706937	-0.278085	-0.279584	-0.380758	0.0880036	0.246594	-1.01173	-1.08164	-0.606677	-1.10474	-0.71211	-0.982919	-0.184134	-0.00299602	-0.312469	-0.612224	-0.550342	-0.519786	-1.27378	-0.224182	-0.0929231	-0.0792283
P35831	Tyrosine-protein phosphatase non-receptor type 12	Ptpn12	-1.17702	-0.53228	-1.53872	-0.980901	-1.14828	-0.954206	-1.25348	-1.6099	-1.08126	-1.01543	-1.41542	-0.631095	-1.6481	-1.16123	-1.1206	-1.02202	-1.03002	-1.41671	-1.0677	-1.49562	-0.99577	-1.25785	-1.20292	-1.33749	-0.286936	-0.79875	-1.00199	-0.458177	-0.546462	-0.379166	-0.680877	-0.896739	-1.19484	-0.81125	-0.866647	-0.778574	-1.15932	-0.737473	-0.557761	-0.694493	-0.637435	-1.19543	-1.30788	-1.45636	-1.52413
P35922	Fragile X messenger ribonucleoprotein 1	Fmr1	-2.76716	-3.0086	-2.91916	-3.76894	-2.22135	-2.97189	-2.9008	-2.33722	-2.81857	-3.08377	-1.92855	-2.39621	-1.85176	-1.71558	-2.08353	-1.64686	-3.45647	-2.52919	-2.59339	-2.92018	-1.73789	-1.73952	-1.74395	-2.06389	-2.77363	-5.01743	-3.08325	-1.98917	-1.98208	-4.37046	-5.71331	-2.26327	-4.81011	-3.43653	-3.08209	-3.31956	-2.50663	-3.5844	-3.51028	-1.93654	-3.16054	-3.81142	-1.35841	-1.89731	-2.01054
P35951	Low-density lipoprotein receptor	Ldlr	-3.21478	-3.37367	-3.34588	-3.61662	-2.99955	-3.32565	-3.77816	-3.29908	-1.90467	-2.51507	-3.13995	-2.58676	-2.12302	-2.27793	-2.84294	-0.62125	-4.5072	-1.25858	-2.12665	-2.49773	-2.20876	0.0844595	-1.03444	-1.1113	-3.38495	-2.21174	-2.64964	-3.2418	-2.60663	-3.90502	-3.78062	-3.67901	-3.56704	-3.42537	-3.39782	-3.27175	-2.9998	-3.62683	-2.99091	-1.54385	-3.21484	-3.08904	-3.06035	-3.41105	-3.22881
P35969	Vascular endothelial growth factor receptor 1	Flt1	-3.23767	-3.68016	-2.60362	-3.02394	-2.36168	-2.5441	-2.59042	-2.62842	-2.93357	-3.28033	-2.27707	-2.79995	-2.16233	-3.09255	-4.15808	-2.68727	-2.86439	-2.61368	-3.30194	-3.26024	-2.35759	-1.64783	-2.43664	-2.06003	-5.53209	-4.63085	-3.28404	-2.29146	-2.44198	-6.32309	-4.89466	-0.918872	-4.34264	-3.40317	-0.987812	-3.30304	-2.43048	-3.47854	-3.02002	-3.33442	-2.64683	-4.77853	-2.13276	-2.15067	-2.54755
P35979	Large ribosomal subunit protein uL11	Rpl12	3.07636	2.70039	3.32542	2.96594	3.0807	3.04832	3.2366	3.56918	2.3814	2.53162	2.97087	2.38845	1.62453	2.34777	2.79822	2.44501	3.19511	2.43421	2.6277	2.07017	2.53953	2.40805	2.48055	2.85869	2.58397	2.39537	2.51502	2.9419	2.97945	1.87077	2.53329	3.02054	2.52687	2.58613	3.14644	2.05682	3.27213	2.78723	2.78707	1.62256	2.9635	2.26302	3.17056	3.45059	3.41609
P35980	Large ribosomal subunit protein eL18	Rpl18	1.80188	2.10187	2.18172	2.22627	1.17501	1.47634	1.85481	2.0002	0.743104	0.986082	1.73868	1.39767	1.00021	0.893768	0.984974	0.153966	1.88743	0.958855	0.951059	1.04943	0.646548	0.365632	0.227277	1.74957	1.55276	1.83737	1.04985	1.45187	1.57801	1.87185	2.4288	1.5818	1.47427	2.07489	1.95815	2.01983	2.1648	2.27097	1.39207	0.93168	1.26754	0.884909	1.82434	1.98126	1.88573
P35991	Tyrosine-protein kinase BTK	Btk	-2.09892	-1.21141	-1.03492	-1.10658	-1.10083	-1.14326	-1.06035	-1.11241	-1.85928	-2.07836	-1.02792	-1.17997	-1.41659	-1.09805	-0.959532	-2.03337	-1.60212	-1.85109	-1.85062	-2.0634	-1.48991	-2.43562	-1.93396	-1.2742	-1.84281	-1.66407	-1.60977	-0.581012	-0.742282	-1.20276	0.181219	-1.0795	-0.448856	-1.95947	-1.34424	-1.00676	-1.0422	-1.01906	-1.14663	-1.15945	-1.31016	-2.78512	-0.232885	-0.660569	-0.712755
P36371	Antigen peptide transporter 2	Tap2	-0.863396	-1.17106	-0.436349	-0.724569	-1.06936	-1.11831	-0.673754	-0.744609	-2.13412	-1.47267	-0.869327	-1.05139	-0.846039	-0.87274	-1.37272	-1.77049	-0.792119	-1.78674	-0.974754	-1.64618	-1.60263	-2.24329	-1.23925	-1.51931	-1.27751	-1.39439	-1.39255	-0.461631	-0.913954	-1.12126	-0.806003	-1.17257	-1.6131	-1.25207	-1.30694	-0.743933	-0.62091	-0.57441	-0.873149	-1.49265	-1.40679	-0.306564	-0.621544	-0.421217	-0.446236
P36423	Thromboxane-A synthase	Tbxas1	-0.955601	-1.65602	-0.852013	-1.51252	-1.49185	-1.73474	-1.01137	-1.71952	-1.1498	-1.27939	-1.10443	-0.682978	-0.593908	-0.482445	-0.792971	-1.24307	-1.58196	-1.02584	-0.911304	-0.814126	-0.895453	-1.54637	-0.612162	-1.44969	-1.14492	-1.4475	-1.04094	-0.537875	-0.912892	-3.03141	-2.33078	-1.86285	-2.13302	-1.47826	-1.84652	-1.24868	-0.68542	-1.51375	-1.67642	-0.583638	-1.48199	-2.26775	-1.15246	-0.96813	-1.50993
P36536	GTP-binding protein SAR1a	Sar1a	-2.49433	-3.0429	-3.31721	-3.12021	-2.12386	-2.4456	-2.32888	-2.08927	-2.61845	-2.74617	-2.29955	-2.09966	-1.6595	-1.66566	-1.86582	-1.77819	-2.98167	-2.43136	-2.43834	-2.51347	-1.66304	-1.86801	-1.8598	-2.16374	-2.79539	-3.35774	-2.72243	-0.971611	-1.97882	-3.62889	-3.47587	-2.35359	-3.48137	-3.06352	-2.59204	-2.88825	-2.29512	-3.14588	-2.87698	-1.92952	-2.61402	-3.48072	-1.69172	-2.28519	-2.40518
P36552	Oxygen-dependent coproporphyrinogen-III oxidase, mitochondrial	Cpox	-0.602926	-0.454312	-0.290944	-1.2631	-0.816137	-0.829225	-0.719674	-0.39672	-1.56545	-2.29748	-0.401121	-0.888603	-1.41946	-0.686942	-1.2334	-1.95515	-1.14814	-1.73644	-0.0207847	-1.55367	-1.29963	-1.51472	-1.52255	1.23606	0.0456692	-0.0184106	-1.16239	-0.782721	0.514465	-1.58631	-1.86134	-1.35252	-1.5455	-1.26117	-0.980129	-1.30388	0.245069	-1.39241	-1.41879	-1.16393	-1.09336	-2.47078	-0.668549	-0.320684	-0.357482
P36916	Guanine nucleotide-binding protein-like 1	Gnl1	-3.24634	-2.18286	-1.90766	-2.6024	-2.01475	-2.41668	-1.96122	-2.61128	-2.63241	-2.99997	-2.09642	-1.50898	-1.66863	-1.53893	-1.45254	-1.11207	-2.1927	-2.5807	-2.31114	-2.56571	-1.50923	-1.97846	-1.39853	-1.91734	-2.9009	-3.50101	-2.07575	-2.0376	-1.78648	-2.03085	-2.93738	-3.42765	-3.45012	-2.88016	-3.45017	-2.75906	-2.21435	-2.80416	-2.63256	-1.31738	-2.65824	-3.00116	-1.19785	-1.28433	-1.59352
P36993	Protein phosphatase 1B	Ppm1b	-2.46108	-1.64838	-2.79042	-2.331	-2.55128	-2.46517	-2.73239	-2.26899	-2.63884	-2.3734	-2.48327	-2.97012	-3.17292	-3.62847	-2.79921	-3.26071	-1.93882	-2.96502	-2.90254	-2.69478	-3.24467	-2.99262	-3.19818	-2.98501	-2.60127	-2.27657	-3.18642	-3.00772	-3.22792	-1.32825	-1.60016	-2.05557	-1.93721	-2.12452	-2.54684	-2.62679	-2.68484	-2.49936	-2.1352	-3.33383	-2.36159	-2.49475	-3.51401	-3.07084	-2.50418
P37040	NADPH--cytochrome P450 reductase	Por	-0.810372	-1.0061	-0.701685	-1.05206	-0.959255	-1.05601	-0.84608	-0.758178	-1.4821	-1.06564	-1.03201	-0.965927	-1.24274	-1.26451	-1.06698	-1.3191	-1.14823	-1.56216	-1.12586	-1.1556	-1.54091	-1.32899	-1.24641	-1.10734	-0.665326	-1.16336	-1.42466	-0.678546	-0.511653	-2.30081	-1.44587	-1.13132	-1.38617	-1.02794	-1.1805	-1.23622	-1.01376	-0.968392	-1.14147	-1.32096	-0.979722	-0.722589	-0.723423	-0.673137	-0.850994
P37804	Transgelin	Tagln	1.04774	0.77814	0.610313	0.859821	1.1021	1.34693	1.12029	0.86401	1.72375	1.63229	0.984234	1.60434	1.37976	1.13106	1.44548	1.71454	1.32709	1.65222	1.45426	1.59291	1.43747	1.76237	1.67721	1.35826	0.399163	0.638784	1.2789	1.08015	0.737241	2.09127	1.26377	1.03326	1.24894	1.17077	0.87015	1.04055	0.709434	0.889096	1.02459	1.26111	1.04637	1.02842	1.04782	0.984889	1.00361
P37913	DNA ligase 1	Lig1	-1.9505	-3.02712	-1.88122	-3.08843	-2.13662	-1.99124	-2.38978	-1.82417	-2.26194	-2.48017	-1.71696	-1.7742	-1.44568	-1.45954	-1.84122	-1.57801	-2.56222	-2.22412	-2.04577	-2.30519	-1.48805	-1.52208	-1.57711	-1.00105	-2.2044	-3.39469	-2.34042	-1.77878	-0.773585	-3.94678	-4.7792	-2.32016	-3.71531	-3.42044	-2.25476	-3.06295	-1.77662	-3.54489	-2.58887	-1.55851	-2.31597	-3.17327	-1.71106	-1.55027	-1.83846
P38060	Hydroxymethylglutaryl-CoA lyase, mitochondrial	Hmgcl	-1.55352	-3.63277	-2.03875	-3.47834	-1.44897	-2.17929	-1.16466	-1.65928	-1.77994	-2.6455	-1.11587	-1.41712	-0.736361	-0.838552	-0.943028	-0.754651	-2.79382	-1.90074	-1.61639	-4.80886	-0.668826	-0.881011	-0.733905	-0.632141	-2.95305	-4.67146	-2.0004	-0.660463	-1.19902	-4.33094	-4.96642	-2.41353	-4.02538	-4.23833	-2.55506	-3.74374	-1.69235	-3.88839	-2.36175	-0.904134	-2.08678	-4.69134	-0.255737	-0.957909	-0.890228
P38647	Stress-70 protein, mitochondrial	Hspa9	-0.148344	-0.0364871	0.235822	0.198552	0.0386728	0.0804272	0.178375	0.21225	-0.689589	-0.60784	0.35031	-0.215661	-0.509671	-0.542289	-0.325938	-0.738037	0.010917	-0.843392	-0.654652	-0.537309	-0.703414	-0.87785	-0.828647	-0.504973	-0.251896	-0.0921033	-0.440047	0.00807294	0.117798	0.03852	-0.06912	-0.10041	-0.209143	-0.081562	-0.10884	0.0689252	0.243411	0.0844031	-0.027135	-0.622213	-0.003851	-0.711592	0.137072	0.183613	0.226958
P39039	Mannose-binding protein A	Mbl1	0.38344	0.758816	-0.565539	0.599489	-0.98254	-0.698313	-1.26551	-0.962408	0.356952	0.577254	-2.44894	0.175788	0.442066	-0.334126	0.177254	0.0174508	-1.92455	0.175547	0.243132	0.689613	-0.576149	0.500653	0.394297	-0.552808	0.888719	-0.22658	-0.20776	-0.819149	-1.50109	1.74596	1.59474	-0.257202	1.12737	-0.478661	0.570601	-0.189668	-0.435237	-0.65022	0.381207	0.342754	-1.45807	0.783506	-1.49664	-1.15018	-1.34448
P39054	Dynamin-2	Dnm2	-0.973937	-1.82388	-0.74152	-1.52964	-1.03341	-1.25462	-0.901648	-0.985375	-1.7626	-1.71583	-0.930374	-0.885973	-0.808677	-0.921409	-1.13951	-1.14858	-1.18443	-1.57647	-1.75621	-1.45124	-1.03952	-1.16515	-1.0762	-1.14899	-1.96186	-2.15662	-1.55264	-0.73729	-1.02007	-1.72211	-2.07954	-1.47729	-2.3229	-2.02941	-1.48024	-1.15568	-0.624902	-1.34093	-1.43967	-0.978944	-1.59207	-2.64579	-0.469488	-0.626871	-0.89183
P39061	Collagen alpha-1(XVIII) chain	Col18a1	-0.00586243	-0.764797	-0.869795	-0.498819	-0.693534	-0.730542	-0.324222	-0.675439	0.987334	0.980035	-0.663498	0.871986	0.994658	0.533062	0.596806	0.954559	-0.797999	1.41139	1.12363	1.41774	0.780939	1.80196	1.44938	1.51015	-0.0684852	-0.556322	1.08081	-0.369435	-0.265043	-0.984179	-0.874473	-0.564512	-0.693575	-0.806155	-0.705549	-0.225626	-0.567406	-0.525698	-0.0823907	0.863172	-0.570658	0.449479	-0.485688	-0.508235	-0.622868
P39447	Tight junction protein ZO-1	Tjp1	-1.94333	-4.01603	-2.35771	-3.14632	-2.02586	-2.53143	-2.54284	-2.65154	-2.04539	-2.10395	-2.12633	-1.99536	-1.95674	-1.75752	-1.80529	-1.25682	-3.06592	-1.02511	-1.3832	-2.91208	-0.828851	-1.94928	-0.359653	-1.97391	-2.53218	-4.81653	-2.48986	-2.52692	-2.03892	-1.45455	-1.77486	-2.20515	-2.79244	-4.40833	-2.7403	-3.25515	-2.40549	-3.43142	-2.59231	-2.57222	-2.81559	-2.43317	-1.53353	-2.38316	-2.35655
P39654	Polyunsaturated fatty acid lipoxygenase ALOX15	Alox15	-2.8243	-3.40506	-2.05542	-2.50218	-2.35409	-2.84072	-2.57441	-1.46184	-3.02626	-2.83215	-2.58678	-2.73018	-2.48483	-2.65272	-2.56128	-2.6185	-1.4965	-2.93236	-2.99528	-2.79901	-2.6126	-2.71921	-2.61522	-2.67109	-2.82818	-2.76426	-2.58178	-2.4582	-2.4923	-2.17256	-1.54154	-2.10481	-2.72674	-2.16127	-2.1378	-1.36129	-2.61816	-1.60044	-2.36573	-2.63083	-2.42267	-3.03112	-2.3873	-2.55185	-3.0814
P39655	Polyunsaturated fatty acid lipoxygenase ALOX12	Alox12	-0.036174	-1.08837	-0.238679	-0.839183	-0.621788	-0.656779	-0.402617	-0.665395	-0.201145	-0.150002	-0.723491	0.0101856	0.0609947	0.562088	0.169801	0.00370233	-0.67619	0.106301	-0.282278	-0.0243697	0.282547	-1.464	0.215227	-0.892844	0.553654	0.0238691	-0.335819	0.160589	-0.148021	-1.30641	-0.741614	-0.494643	-1.35193	-0.866264	-0.87399	-0.299405	-0.30371	-0.727169	-0.816153	0.0606661	-0.792072	-1.1045	-0.190197	-0.452068	-0.748515
P39688	Tyrosine-protein kinase Fyn	Fyn	-1.45487	-2.87073	-1.47463	-2.71222	-1.87547	-1.73101	-1.7415	-1.24906	-2.54173	-2.24296	-1.59689	-2.19642	-2.14022	-2.80898	-1.72093	-2.21489	-1.83986	-2.3678	-2.57659	-2.40807	-2.35022	-2.0215	-2.6402	-2.35248	-2.37587	-3.04918	-2.97668	-1.62146	-1.93277	-3.46575	-2.85153	-2.04417	-2.3623	-2.47957	-2.51619	-2.53953	-1.29999	-2.41712	-2.21048	-0.155606	-2.56285	-2.78396	-1.71022	-1.46446	-1.65641
P39749	Flap endonuclease 1	Fen1	-0.569805	0.0548497	-0.0237489	0.0783847	-0.106782	-0.00159874	0.117477	0.253012	-0.981046	-1.2858	-0.00851037	-0.621484	-1.28506	-0.922607	-0.741601	-1.41304	-0.0044982	-1.47697	-0.809032	-1.08382	-1.40042	-1.36925	-1.27195	-0.150907	-0.0448476	0.201284	-0.344914	0.0250735	0.324349	0.258436	0.500849	-0.230197	0.192001	-0.33738	-0.0898393	-0.520749	0.218735	-0.1565	-0.419595	-1.02282	-0.18404	-1.11687	0.0220483	0.0177459	0.190657
P39876	Metalloproteinase inhibitor 3	Timp3	0.988304	-0.294159	0.0686434	-0.388666	-0.129409	-0.20171	-0.0933015	-0.203123	2.13821	2.1611	-0.727985	2.36525	2.24428	1.92047	1.54703	2.12166	-0.305413	2.40875	2.09687	2.92118	1.65518	2.99509	2.43941	2.45435	2.14645	0.685607	2.11005	0.928954	0.554269	-1.72752	0.256853	0.548548	-3.11094	-0.264933	-0.496776	0.707984	7.49536e-05	0.135647	0.957942	1.96466	-0.0089344	1.72966	0.305679	-0.143697	0.101021
P40124	Adenylyl cyclase-associated protein 1	Cap1	1.17674	1.18739	1.54045	1.54936	1.41173	1.28679	1.45379	1.4065	0.766947	0.708281	1.49766	0.949679	0.905848	0.906873	1.24349	0.538809	1.41369	0.567571	0.651531	0.751682	0.868647	0.365986	0.78141	0.617084	0.786798	1.21981	0.975193	1.56516	1.11811	0.896064	1.20252	1.44501	1.27348	1.46203	1.539	1.35636	1.37196	1.47833	1.26089	0.981276	1.38815	0.62584	1.60271	1.57591	1.56679
P40142	Transketolase	Tkt	1.84007	2.20829	2.22444	2.58318	2.45174	2.5126	2.42773	2.46982	1.50519	1.57501	2.60602	1.74151	1.35973	1.55044	1.98314	1.30551	2.62008	1.42547	1.89253	1.4968	1.45284	1.42594	1.29907	2.13692	1.95231	2.44774	1.65854	2.27347	2.27111	2.09551	2.36805	2.2995	2.31162	2.4136	2.28347	2.26982	2.20016	2.41933	2.2732	1.53168	2.52744	2.11653	2.29402	2.23927	2.48072
P40224	Stromal cell-derived factor 1	Cxcl12	-1.84823	-2.66152	-2.14647	-2.59768	-2.12079	-2.72513	-2.27571	-2.39242	-0.225905	-0.344394	-1.68906	-0.469162	0.218605	-0.632322	-0.849955	-0.0453392	-1.92233	0.0133759	-0.351849	-0.110616	-0.14102	0.247549	0.463176	0.255206	-2.43365	-2.49777	-0.629193	-2.48104	-2.17825	-2.78416	-2.75177	-2.28677	-2.79576	-2.67626	-2.49897	-2.62647	-2.42087	-2.75363	-2.36211	-0.634625	-2.34035	-1.8964	-2.0992	-1.92525	-2.48333
P40237	CD82 antigen	Cd82	0.31218	0.544505	0.327412	0.440973	-0.11303	0.370017	0.646757	0.540337	0.453234	0.805742	0.282519	0.495741	0.327353	0.425587	0.57852	-0.0602289	0.114821	0.326167	0.5344	0.242502	0.4965	0.251393	0.0589364	0.131402	0.173692	0.130343	0.482089	0.117116	0.0350188	0.296399	0.124712	0.14747	0.253192	0.212129	-0.00905483	0.458044	0.385029	0.564877	0.40616	0.276888	-0.0278326	0.137953	0.190114	0.517429	0.32042
P40240	CD9 antigen	Cd9	-0.764781	1.30868	0.656287	0.424454	0.721518	0.992805	0.824099	0.829879	-0.526297	0.515494	0.218502	-0.843508	-0.600069	-0.938801	0.367519	-0.210292	1.31575	-0.875382	0.44347	-0.542318	-0.414566	0.164144	-0.194921	-0.27092	0.230838	1.84614	-0.319842	-0.677157	0.0692747	-1.0663	-0.159213	0.314703	1.05169	1.43096	1.11393	-0.223291	-0.500723	0.189355	0.619926	-0.696542	0.997152	2.7248	0.263216	0.164701	0.741055
P40336	Vacuolar protein sorting-associated protein 26A	Vps26a	-0.692866	-0.831474	-0.13053	-0.465548	-0.441878	-0.50624	-0.261256	-0.40062	-0.972502	-0.687704	-0.466045	-0.399079	-0.299133	-0.0679492	-0.150032	-0.183515	-0.520616	-0.902778	-0.313412	-0.714033	-0.124654	-0.596701	-0.343751	-0.286592	-0.884835	-0.949502	-0.60713	0.00869715	-0.284457	-0.74768	-0.6032	-1.08915	-1.19076	-0.686366	-0.858033	-0.150498	0.15222	-0.473163	-0.78574	-0.279768	-0.562957	-1.42063	-0.0639118	0.0455389	-0.3597
P40630	Transcription factor A, mitochondrial	Tfam	-0.196376	0.288307	0.196193	0.353324	0.00898761	0.108876	0.184704	0.177556	-0.88685	-0.533558	0.21283	-0.373937	-0.878829	-0.506578	-0.580946	-0.987952	0.210796	-0.756018	-1.15151	-0.476427	-0.963925	-1.09637	-1.10348	-1.20223	-0.023198	-0.273676	-0.256222	0.0255123	-0.386358	0.490678	0.547151	0.176164	0.402317	0.370953	0.200507	0.189474	0.0271672	0.350208	-0.0204509	-0.959645	0.129563	-0.909016	0.0019704	-0.0101534	0.0409778
P41105	Large ribosomal subunit protein eL28	Rpl28	-1.10611	0.796826	0.668427	0.659797	0.180486	0.67815	0.57577	0.90047	-1.11532	0.00418803	0.328652	-1.21081	-1.0635	-1.25258	-0.312538	-1.32674	1.01504	-1.45297	-0.376699	-1.36817	-1.38655	-1.03347	-1.19967	0.103268	-0.52759	1.23459	-0.820963	-0.70323	0.0292951	-0.810295	-0.0699851	-0.0589115	0.755141	0.901253	0.673167	-0.26383	-0.0170177	0.503951	0.166202	-1.38827	0.759407	1.89715	-0.0559312	0.146517	0.67615
P41216	Long-chain-fatty-acid--CoA ligase 1	Acsl1	-3.09307	-2.06856	-1.33177	-1.45687	-1.93544	-2.22873	-1.87455	-1.82037	-2.07611	-2.13941	-2.3767	-1.58758	-1.51782	-1.87383	-1.83945	-2.3209	-1.98275	-1.55404	-1.43625	-1.701	-2.22287	-1.21934	-2.86861	-1.35524	-0.793281	-2.11436	-1.95792	-1.7625	-1.14462	-2.20754	-1.8078	-2.38032	-2.30689	-2.64619	-2.65794	-1.50423	-0.855702	-1.4512	-2.58919	-2.28432	-2.43737	-2.09478	-1.55746	-1.43581	-1.9773
P41241	Tyrosine-protein kinase CSK	Csk	-0.347688	-0.028027	0.531465	0.280828	0.202268	0.217942	0.482749	0.383121	-0.658961	-0.598325	0.307809	-0.274213	-0.452355	-0.0780687	0.11026	-0.757596	0.394757	-0.783784	-0.907844	-0.55551	-0.53584	-1.05632	-0.668026	-0.747732	-0.638244	0.0205378	-0.397507	0.501644	-0.102753	0.458124	0.403592	-0.108931	0.0187315	-0.181483	-0.166036	0.209125	0.34451	0.222874	0.0963835	-0.269427	0.116875	-0.710465	0.49725	0.51521	0.486343
P41245	Matrix metalloproteinase-9	Mmp9	-1.54021	-1.22042	-0.193288	-0.867019	-1.32272	-1.34746	-0.82106	-0.644544	-1.27825	-1.20864	-0.93781	-1.12547	-1.20577	-1.52239	-0.941468	-0.661501	-1.08426	-1.80817	-0.410381	-1.46796	-1.24999	-1.09657	-1.30026	0.160733	-1.46014	-1.71316	-0.939513	-0.869882	-0.702911	-1.87056	-1.06658	-1.44791	-1.27444	-1.39799	-1.5201	-1.16852	-0.147441	-0.969723	-1.78341	-0.866487	-1.27048	-1.73375	-0.106784	-0.620646	-0.734055
P41317	Mannose-binding protein C	Mbl2	0.484543	-2.71672	-2.63733	-2.4934	-1.31163	-3.0297	-2.04545	-3.16902	0.165044	0.117139	-0.487574	-0.133823	0.193608	0.28894	-0.254847	0.245959	-2.67108	0.340051	-0.0970213	0.476645	0.628985	1.02701	0.746967	-0.274368	-2.36218	-2.61421	-0.341079	-1.87647	-1.88207	-4.4112	-2.3903	-2.23476	0.388362	0.143162	-3.56573	-1.74212	-1.97834	-2.04759	-0.897017	0.109114	-1.29673	-1.11635	-0.526947	-0.359196	-1.49185
P42125	Enoyl-CoA delta isomerase 1, mitochondrial	Eci1	0.418798	0.661467	0.93107	0.888397	1.08172	1.05048	1.11571	1.04688	-0.16958	0.0258032	1.00752	0.303946	-0.448914	0.198537	0.458234	-0.297513	1.17155	-0.0631784	-0.259427	0.0553155	0.0221564	-0.735227	-0.543142	-0.10682	0.437373	0.630687	0.629204	1.08851	0.703786	0.592463	0.82334	0.710339	0.840112	0.745004	0.830769	1.12175	1.12287	1.00528	0.671468	0.371263	0.828277	-0.354451	1.14448	1.15122	1.1253
P42208	Septin-2	Septin2	0.295951	0.3647	0.440171	0.140554	0.156421	0.340428	0.320795	0.341894	-0.0097236	0.209278	0.224798	0.208417	0.146324	0.138934	0.152048	-0.0424083	0.31972	0.111571	-0.07969	-0.00536124	-0.22231	-0.0941815	-0.163132	0.284178	0.325464	0.132237	0.115045	0.340148	0.177432	-0.0121922	-0.273121	0.184018	0.28957	0.106658	0.249478	0.179668	0.270892	0.253175	0.0937137	0.0724656	0.148399	-0.00568306	0.202734	0.297556	0.260582
P42209	Septin-1	Septin1	-0.310335	-1.20075	-0.141488	-0.571359	-0.0715678	-0.179791	0.0435636	0.0212077	-1.68911	-1.36981	-0.0246105	-0.417576	-0.496638	-0.560262	-0.576189	-1.13833	-0.116199	-1.38974	-1.54421	-1.42	-0.983323	-1.49421	-1.20237	-0.896213	-2.04764	-1.25048	-1.13972	-0.0581659	-0.388555	-2.96986	-2.25298	-0.487914	-0.941503	-0.871502	-0.566417	-0.634739	-0.187324	-0.471467	-0.395251	-0.762519	-0.195757	-1.15166	-0.0812298	0.162646	-0.000399131
P42225	Signal transducer and activator of transcription 1	Stat1	0.0900198	-0.197968	0.326066	0.0965063	0.249374	0.187558	0.198001	0.227825	-0.600978	-0.69606	0.209331	-0.0493919	-0.138031	-0.392614	-0.0224297	-0.546703	0.123557	-0.770652	-0.961872	-0.535457	-0.124674	-0.275465	-0.298045	-1.16163	-0.211096	-0.348949	-0.198789	0.580995	0.75598	-0.337553	-0.186788	0.258004	-0.373341	-0.080875	0.0964009	0.275317	0.334711	0.19494	-0.0154376	-0.215411	-0.0801261	-0.812524	0.0386961	0.364245	0.432699
P42227	Signal transducer and activator of transcription 3	Stat3	-1.67219	-2.05285	-1.35332	-1.46909	-1.7123	-1.8057	-1.40026	-1.62364	-1.76932	-1.99074	-1.37677	-1.64028	-1.2371	-1.53475	-1.51435	-1.67983	-1.78109	-2.22349	-1.96192	-2.20207	-1.6051	-1.62989	-1.47562	-1.73033	-2.80098	-2.14414	-1.824	-1.10559	-1.19107	-2.32752	-1.70595	-1.73666	-2.20208	-2.06552	-2.29597	-1.90141	-1.06649	-1.92653	-1.75874	-1.63635	-1.85434	-2.92085	-1.10799	-1.03618	-1.26104
P42228	Signal transducer and activator of transcription 4	Stat4	-2.10526	-2.86366	-2.15695	-2.33558	-1.93611	-1.81817	-1.96234	-1.88776	-2.38623	-2.44112	-1.88288	-1.98292	-1.85183	-1.88063	-1.95707	-1.90775	-1.98789	-2.36039	-2.29423	-2.32997	-1.79994	-1.91563	-2.00135	-2.01188	-2.23905	-2.60465	-2.30265	-1.87606	-2.01879	-1.53404	-2.43852	-2.06325	-2.05966	-2.74849	-2.29011	-2.21301	-2.34602	-2.2079	-2.17916	-1.91487	-2.1605	-2.60426	-1.96618	-2.02726	-1.90142
P42230	Signal transducer and activator of transcription 5A	Stat5a	-1.4202	-2.3114	0.196067	-1.58109	0.486345	-0.126039	0.747249	0.437251	-1.64067	-2.74466	0.94219	-0.281905	-0.989992	-0.176769	0.0112509	-0.214009	-0.18632	-1.32493	-1.53908	-2.15939	-0.81019	-0.610478	-0.806916	-0.543043	-3.44797	-2.62083	-2.29219	1.12551	0.240091	-3.15934	-3.00527	-0.180846	-2.31313	-2.76477	-1.40516	-1.70193	0.308285	-1.53945	-0.220536	-0.299717	0.00491547	-2.67476	1.65807	1.36071	0.637718
P42232	Signal transducer and activator of transcription 5B	Stat5b	-1.88342	-1.40924	-0.631891	-1.12619	-0.328979	-0.582284	-0.618925	-0.844572	-1.82341	-0.674425	-0.960835	-0.553116	-0.484158	-0.417584	-0.74749	-0.752708	-0.645185	-1.26292	-0.6617	-0.658809	-0.987326	-0.87127	-1.22246	-1.45995	-1.32215	-2.1877	-1.17671	-0.57206	-1.56627	-1.6449	-2.64637	-0.684287	-1.65041	-1.10008	-1.01499	-1.1952	-0.716902	-1.2046	-0.893975	-0.995276	-0.505822	-0.861998	-0.449084	-0.488606	-0.740886
P42567	Epidermal growth factor receptor substrate 15	Eps15	-1.83162	-1.64064	-1.75558	-2.06671	-1.76351	-1.7976	-1.73519	-1.63392	-2.13803	-2.52298	-1.4944	-1.69556	-1.484	-1.69798	-1.82804	-1.61563	-1.99545	-2.37113	-1.75593	-2.11252	-1.22398	-1.51024	-2.07361	-1.21791	-2.14287	-1.75766	-2.24618	-1.49636	-1.38226	-1.63245	-1.55545	-1.77449	-1.8587	-2.04704	-2.34052	-2.22007	-1.56076	-2.0709	-2.00953	-1.67636	-1.77687	-3.06251	-1.30812	-1.57987	-1.60762
P42669	Transcriptional activator protein Pur-alpha	Pura	-0.173745	-0.928125	-0.15723	-0.512559	-0.124013	-0.386069	-0.0399647	-0.18685	-0.495487	-0.000441708	-0.0610962	-0.48355	-0.484624	-0.567207	-0.263142	-0.404405	-0.388566	-0.338249	-0.309323	-0.191749	-0.519543	0.0675586	-0.391106	-0.625237	-0.775828	-1.18797	-0.0659722	-0.1363	-0.499537	-0.82112	-1.12389	-0.550435	-0.948498	-0.404161	-0.685189	-0.740095	-0.243651	-0.229061	-0.668562	0.0238619	-0.2454	-0.779644	0.0615785	-0.00413306	-0.24625
P42703	Leukemia inhibitory factor receptor	Lifr	-2.15815	-2.00584	-3.10651	-2.54288	-2.18743	-2.54173	-2.24855	-2.47199	-1.21863	-1.53154	-3.75699	-1.35486	-0.661311	-1.19588	-1.4241	-0.940842	-2.37033	-1.86699	-2.19859	-2.02182	-0.861696	-2.21636	-1.36902	-2.67639	-1.61676	-2.12642	-2.48726	-3.27136	-2.86521	-2.54696	-2.85446	-1.7632	-2.62508	-2.44735	-2.55851	-2.0847	-3.23643	-2.13815	-1.67578	-1.02876	-2.52041	-1.60856	-3.51782	-3.13461	-2.56398
P42859	Huntingtin	Htt	-2.82991	-3.2208	-2.73065	-2.84267	-2.81743	-3.33659	-2.74614	-2.69635	-3.18347	-3.03109	-2.85764	-2.66506	-2.38131	-2.59367	-2.80618	-2.37212	-2.87911	-2.92162	-2.99372	-2.85302	-2.44908	-2.66084	-2.42813	-2.54716	-3.00404	-3.90755	-2.94279	-2.23923	-2.45577	-3.62275	-3.41825	-2.61468	-3.76177	-3.35917	-2.07871	-2.35951	-2.33634	-3.1038	-3.42927	-2.5873	-3.54698	-3.86504	-2.62801	-2.36928	-2.71138
P42932	T-complex protein 1 subunit theta	Cct8	0.194481	0.498054	0.839889	0.728902	0.56896	0.671326	0.882031	0.830677	-0.415447	-0.198493	0.803899	0.174796	-0.0332722	0.0294928	0.128555	-0.386381	0.683025	-0.590096	-0.233444	-0.268798	-0.179472	-0.651812	-0.405359	0.0108103	-0.0485172	0.298832	-0.0270104	0.524569	0.624266	0.330447	0.397411	0.386584	0.168745	0.548541	0.443478	0.605022	0.860659	0.691118	0.603509	-0.0100477	0.469611	-0.190543	0.758354	0.804081	0.877461
P43024	Cytochrome c oxidase subunit 6A1, mitochondrial	Cox6a1	-0.319873	-1.82167	-1.29473	-0.944249	0.582974	0.200416	1.2508	0.600521	-0.692393	-2.0246	1.51454	-2.50617	0.162533	0.266554	0.571062	0.538123	1.04757	0.206307	-0.94944	-1.81261	-0.426092	-0.159353	-0.174822	0.44207	-1.41515	-2.11502	-1.20903	1.33937	0.729999	-1.49621	-1.4299	-2.06338	-1.71698	-1.82428	-0.718095	-0.918797	-1.25385	-1.41008	-1.21232	0.0523149	-0.197841	-1.37778	1.39289	1.73413	1.31044
P43025	Tetranectin	Clec3b	1.04008	-2.77375	-1.40309	-0.108388	-1.21099	-1.94832	-1.58548	-1.32878	0.494033	1.12469	-0.641442	0.43414	1.36726	0.36231	0.220991	0.580282	-1.54502	2.08626	0.647092	0.672862	0.880677	2.88723	0.871445	1.86465	-1.33637	-1.14542	0.404009	-1.38871	-0.741919	-3.02544	-2.713	-1.93052	-3.16926	-2.74917	-2.85737	-2.03041	-1.08956	-2.27845	-1.55008	2.25772	-1.7285	-0.753433	-1.34623	-1.04912	-1.74419
P43028	Growth/differentiation factor 6	Gdf6	-3.04123	-3.21023	-2.56926	-3.04882	-2.35078	-2.597	-2.47007	-2.47733	-3.04566	-3.44466	-2.32264	-3.51915	-2.08958	-2.36624	-3.47441	-2.13732	-2.81703	-2.55609	-3.57904	-3.26456	-2.12309	0.361154	-0.278566	-0.541581	-3.31201	-3.50648	-3.37913	-2.05327	-2.24668	-3.53192	-3.40827	-2.58094	-3.5633	-3.1489	-2.86011	-2.86222	-2.32401	-2.93692	-2.92132	-2.29907	-2.69314	-3.77457	-1.95736	-2.09001	-2.37836
P43137	Lithostathine-1	Reg1	3.94742	4.20254	3.42015	4.37338	4.65623	4.85798	4.39649	4.39588	3.52215	3.09035	4.6652	3.38162	3.35893	3.6346	4.28774	3.76459	4.67488	4.33875	3.53849	3.00361	3.42483	3.54839	3.89089	3.57786	4.06144	5.51747	4.2598	4.07705	4.52605	3.39254	3.98177	4.59272	5.1218	4.76369	5.24317	3.96632	3.80845	3.87996	4.80928	4.06178	5.10775	3.44065	3.64984	3.78439	4.08409
P43247	DNA mismatch repair protein Msh2	Msh2	-2.3946	-2.5009	-1.37953	-2.40338	-1.74929	-1.91373	-1.70231	-1.59775	-2.87134	-3.22865	-1.82257	-2.31189	-2.45538	-2.24339	-2.31815	-2.45555	-1.89413	-2.81291	-2.46892	-2.70017	-2.05813	-2.37834	-2.39592	-1.39556	-2.52232	-2.68297	-2.89984	-1.48698	-1.59632	-4.74527	-3.93246	-2.08337	-3.10757	-2.89583	-2.38905	-2.48377	-1.43891	-2.39769	-2.25578	-2.6203	-2.12462	-3.13596	-1.58485	-1.31973	-1.67625
[truncated: 3,128 more rows]

## Sheet: Kidney_Proteins
		Sample	8M_1	8M_2	8M_3	8M_4	8M_5	8M_6	8M_7	8M_8	14M_1	14M_2	14M_3	14M_4	14M_5	14M_6	14M_7	14M_8	14M_9	20M_1	20M_2	26M_1	20M_3	26M_2	20M_4	26M_3	26M_4	20M_5	26M_5	20M_6	20M_7	3M_1	5M_1	3M_2	5M_2	3M_3	5M_3	3M_4	5M_4	5M_5	3M_5	5M_6	3M_6	5M_7	3M_7	5M_8	5M_9
[truncated: 4,669 more rows]

## Sheet: Liver_Proteins
		Sample	8M_1	8M_2	8M_3	8M_4	8M_5	8M_6	8M_7	8M_8	14M_1	14M_2	14M_3	14M_4	14M_5	14M_6	14M_7	14M_8	14M_9	20M_1	26M_1	20M_2	26M_2	20M_3	26M_3	20M_4	26M_4	20M_5	26M_5	20M_6	20M_7	3M_1	5M_1	3M_2	5M_2	3M_3	5M_3	3M_4	5M_4	5M_5	3M_5	5M_6	3M_6	5M_7	3M_7	5M_8	5M_9
[truncated: 4,161 more rows]

[truncated: 5 more sheets: Lung_Proteins, Testis_Proteins, Skeletal Muscle_Proteins, Heart_Proteins, Brain_Proteins]
