# Supplementary material for: Proteomic aging signatures across mouse organs and life stages
Source: EMBO J. 2025 Jul 15;44(16):4631–60. doi: 10.1038/s44318-025-00509-x (PMC12361549; doi:10.1038/s44318-025-00509-x)
Supplement: Supplementary file 18 — Source data Fig. 1 [file 44318_2025_509_MOESM18_ESM.zip › EMBOJ-2025-120525R1_SourceDataFigure1/EMBOJ-2025-120525_SD_Fig1/EMBOJ-2025-120525_SD_Fig1C/EMBOJ-2025-120525_SD_Fig_1C.xlsx]

## Sheet: Sheet1
Organ	Total proteins	DEPs	%
Spleen	4004	1769	44.1808
Kidney	4668	1786	38.2605
Liver	4160	439	10.5529
Lung	4828	147	3.04474
Skeletal Muscle	1997	52	2.60391
Heart	2954	18	0.609343
Testis	5440	49	0.900735
Brain	4122	4	0.0970403
