# Supplementary material for: Proteomic aging signatures across mouse organs and life stages
Source: EMBO J. 2025 Jul 15;44(16):4631–60. doi: 10.1038/s44318-025-00509-x (PMC12361549; doi:10.1038/s44318-025-00509-x)
Supplement: Supplementary file 18 — Source data Fig. 1 [file 44318_2025_509_MOESM18_ESM.zip › EMBOJ-2025-120525R1_SourceDataFigure1/EMBOJ-2025-120525_SD_Fig1/EMBOJ-2025-120525_SD_Fig1E/EMBOJ-2025-120525_SD_Fig1E.xlsx]

## Sheet: Spleen_DEP_20M-vs-3M
Protein FDR Confidence: Combined	Master	Accession	Description	Exp. q-value: Combined	Contaminant	Sum PEP Score	Coverage [%]	# Peptides	# PSMs	# Unique Peptides	# AAs	MW [kDa]	calc. pI	Score Sequest HT: Sequest HT	# Peptides (by Search Engine): Sequest HT	Biological Process	Cellular Component	Molecular Function	Pfam IDs	Entrez Gene ID	Ensembl Gene ID	Gene Symbol	Chromosome	KEGG Pathways	WikiPathways	Reactome Pathways	# Protein Pathway Groups	# Razor Peptides	Abundance Ratio: (Sample) / (Control)	Abundance Ratio Adj. P-Value: (Sample) / (Control)	Abundance Ratio Variability [%]: (Sample) / (Control)	Abundances (Grouped): Control	Abundances (Grouped): Sample	Abundances (Grouped) CV [%]: Control	Abundances (Grouped) CV [%]: Sample	Found in Sample: [S1] F1: Control	Found in Sample: [S3] F3: Control	Found in Sample: [S5] F5: Control	Found in Sample: [S7] F7: Control	Found in Sample: [S9] F9: Control	Found in Sample: [S11] F11: Control	Found in Sample: [S13] F13: Control	Found in Sample: [S2] F2: Sample	Found in Sample: [S4] F4: Sample	Found in Sample: [S6] F6: Sample	Found in Sample: [S8] F8: Sample	Found in Sample: [S10] F10: Sample	Found in Sample: [S12] F12: Sample	Found in Sample: [S14] F14: Sample
High	Master Protein	P62835	Ras-related protein Rap-1A OS=Mus musculus OX=10090 GN=Rap1a PE=1 SV=1	0	FALSE	88.271	55	12	375	1	184	21	6.67	583.55	12	cellular homeostasis;regulation of biological process;response to stimulus;transport	cytoplasm;endosome;membrane	catalytic activity;nucleotide binding;protein binding;transporter activity	Pf00009, Pf00071, Pf08477	109905	ENSMUSG00000068798.10	Rap1a	3	Leukocyte transendothelial migration; MAPK signaling pathway; Pancreatic secretion; Ras signaling pathway; Focal adhesion; Long-term potentiation; Chemokine signaling pathway; Platelet activation; Neurotrophin signaling pathway; Rap1 signaling pathway; cAMP signaling pathway; Renal cell carcinoma	Signaling of Hepatocyte Growth Factor Receptor; Chemokine signaling pathway; IL-3 Signaling Pathway; MAPK signaling pathway; Integrin-mediated Cell Adhesion; Focal Adhesion	Neutrophil degranulation; Glucagon-like Peptide-1 (GLP1) regulates insulin secretion; Rap1 signalling; p130Cas linkage to MAPK signaling for integrins; ARMS-mediated activation; GRB2:SOS provides linkage to MAPK signaling for Integrins ; MET activates RAP1 and RAC1	44	0	0.01	1.53104e-16		200		37.26		High	High	High	High	Peak Found	High	Peak Found	High	Not Found	Medium	Not Found	Not Found	Not Found	High
High	Master Protein	P14426	H-2 class I histocompatibility antigen, D-K alpha chain OS=Mus musculus OX=10090 GN=H2-D1 PE=1 SV=1	0	FALSE	38.57	20	7	133	1	362	40.6	5.47	191.21	7	regulation of biological process;response to stimulus	cell surface;endoplasmic reticulum;Golgi;membrane	protein binding;RNA binding	Pf00129, Pf06623, Pf07654, Pf08205	14964		H2-D1	17				0	0	21.739	1.53104e-16	46.9	8.4	191.6	25.5	61.35	Peak Found	Peak Found	Not Found	Not Found	Not Found	Not Found	Peak Found	High	High	High	Peak Found	High	High	High
High	Master Protein	P04104	Keratin, type II cytoskeletal 1 OS=Mus musculus OX=10090 GN=Krt1 PE=1 SV=4	0	FALSE	36.071	7	7	151	2	637	65.6	8.15	260.82	7	defense response;metabolic process;regulation of biological process;response to stimulus	cytoskeleton;membrane;nucleus	structural molecule activity	Pf00038, Pf11853	16678	ENSMUSG00000046834.6	Krt1	15			Formation of the cornified envelope; Neutrophil degranulation	6	0	100	1.53104e-16			200		11.86	Not Found	Not Found	Not Found	Not Found	Not Found	Not Found	Not Found	High	Not Found	High	Peak Found	Peak Found	Not Found	Not Found
High	Master Protein	Q6DIC0	Probable global transcription activator SNF2L2 OS=Mus musculus OX=10090 GN=Smarca2 PE=1 SV=1	0	FALSE	28.906	5	7	19	3	1577	180.1	7.2	25.75	7	cell differentiation;cell organization and biogenesis;metabolic process;regulation of biological process	cytoskeleton;nucleus	catalytic activity;DNA binding;nucleotide binding;protein binding	Pf00176, Pf00270, Pf00271, Pf00439, Pf07529, Pf07533, Pf08880, Pf11496, Pf14619	67155		Smarca2	19		PluriNetWork		1	0	0.01	1.53104e-16		200		53.47		High	High	High	High	Not Found	Medium	High	Not Found	Not Found	Not Found	Not Found	Not Found	Not Found	Not Found
High	Master Protein	Q9QXK3	Coatomer subunit gamma-2 OS=Mus musculus OX=10090 GN=Copg2 PE=1 SV=1	0	FALSE	28.571	9	7	26	5	871	97.6	5.8	34.11	7	transport	cytoplasm;cytosol;Golgi;membrane	structural molecule activity	Pf01602, Pf08752, Pf13646	54160	ENSMUSG00000025607.15	Copg2	6			COPI-mediated anterograde transport; COPI-dependent Golgi-to-ER retrograde traffic	11	0	0.01	1.53104e-16		200		51.33		High	High	High	High	Not Found	High	High	Not Found	Not Found	Not Found	Not Found	Not Found	Not Found	High
High	Master Protein	O88643	Serine/threonine-protein kinase PAK 1 OS=Mus musculus OX=10090 GN=Pak1 PE=1 SV=1	0	FALSE	28.534	13	5	48	2	545	60.7	5.74	39.52	5	cell death;cell organization and biogenesis;cellular component movement;metabolic process;regulation of biological process;response to stimulus;transport	cytoplasm;cytosol;Golgi;membrane;nucleus	catalytic activity;nucleotide binding;protein binding	Pf00069, Pf00786, Pf07714, Pf14531	18479		Pak1	7		Signaling of Hepatocyte Growth Factor Receptor; Chemokine signaling pathway; IL-3 Signaling Pathway; Alpha6-Beta4 Integrin Signaling Pathway; MAPK signaling pathway; Regulation of Actin Cytoskeleton; FAS pathway and Stress induction of HSP regulation; EGFR1 Signaling Pathway; Integrin-mediated Cell Adhesion; Focal Adhesion		10	0	0.01	1.53104e-16		200		28.82		High	High	High	High	Not Found	High	High	Not Found	Not Found	Not Found	High	Not Found	Not Found	Not Found
High	Master Protein	Q9CYI4	Putative RNA-binding protein Luc7-like 1 OS=Mus musculus OX=10090 GN=Luc7l PE=1 SV=2	0	FALSE	27.461	17	6	49	2	371	43.9	9.88	25.08	6	cell organization and biogenesis;regulation of biological process	nucleus;spliceosomal complex	protein binding;RNA binding	Pf03194	66978	ENSMUSG00000024188.15	Luc7l	17				0	0	0.01	1.53104e-16		200		50.59		High	High	Not Found	High	High	High	High	Not Found	Not Found	Not Found	Not Found	High	Not Found	Not Found
High	Master Protein	P04223	H-2 class I histocompatibility antigen, K-K alpha chain OS=Mus musculus OX=10090 GN=H2-K1 PE=1 SV=1	0	FALSE	27.157	14	5	129	1	369	41.6	7.03	166.68	5	defense response;regulation of biological process;response to stimulus	cell surface;endoplasmic reticulum;Golgi;membrane	protein binding;RNA binding	Pf00129, Pf06623, Pf07654	14972		H2-K1	17				0	0	21.739	1.53104e-16	46.9	8.4	191.6	25.5	61.35	Peak Found	Peak Found	Not Found	Not Found	Not Found	Not Found	Peak Found	Peak Found	High	Not Found	Peak Found	Peak Found	Peak Found	Peak Found
High	Master Protein	Q8BG95	Protein phosphatase 1 regulatory subunit 12B OS=Mus musculus OX=10090 GN=Ppp1r12b PE=1 SV=2	0	FALSE	25.273	7	6	31	4	976	109	5.74	32.9	6	regulation of biological process;response to stimulus	cytoplasm	enzyme regulator activity;protein binding	Pf00023, Pf12796, Pf13606, Pf13637, Pf13857	329251	ENSMUSG00000073557.11	Ppp1r12b	1			RHO GTPases activate PAKs; Regulation of PLK1 Activity at G2/M Transition; RHO GTPases activate PKNs	10	0	0.01	1.53104e-16		200		64.16		High	High	High	Not Found	Not Found	High	High	High	High	Not Found	Not Found	Not Found	Not Found	Not Found
High	Master Protein	Q80XI4	Phosphatidylinositol 5-phosphate 4-kinase type-2 beta OS=Mus musculus OX=10090 GN=Pip4k2b PE=1 SV=1	0	FALSE	24.442	14	5	46	2	416	47.3	7.33	44.03	5	metabolic process;regulation of biological process	cytoplasm;endoplasmic reticulum;membrane;nucleus;vacuole	catalytic activity;nucleotide binding;protein binding	Pf01504	108083	ENSMUSG00000018547.8	Pip4k2b	11	Regulation of actin cytoskeleton; Inositol phosphate metabolism; Phosphatidylinositol signaling system	Regulation of Actin Cytoskeleton	Synthesis of PIPs at the plasma membrane; PI5P Regulates TP53 Acetylation; PI5P, PP2A and IER3 Regulate PI3K/AKT Signaling; Synthesis of PIPs in the nucleus	22	0	0.01	1.53104e-16		200		22.44		High	High	Peak Found	High	Not Found	High	High	Not Found	Not Found	Not Found	High	Not Found	Not Found	Not Found
High	Master Protein	Q5BKQ4	Inactive pancreatic lipase-related protein 1 OS=Mus musculus OX=10090 GN=Pnliprp1 PE=1 SV=2	0	FALSE	20.025	10	3	8	3	473	52.7	6.34	12.13	3	metabolic process	extracellular	catalytic activity;metal ion binding;protein binding	Pf00151, Pf01477, Pf12697	18946	ENSMUSG00000042179.5	Pnliprp1	19	Pancreatic secretion; Fat digestion and absorption; Metabolic pathways; Glycerolipid metabolism			4	0	0.01	1.53104e-16		200				Not Found	Not Found	Not Found	Not Found	Not Found	Not Found	High	High	Not Found	Not Found	Not Found	Not Found	Not Found	Not Found
High	Master Protein	Q8VEE0	Ribulose-phosphate 3-epimerase OS=Mus musculus OX=10090 GN=Rpe PE=1 SV=1	0	FALSE	18.114	12	2	12	1	228	24.9	5.41	14.92	2	metabolic process	cytosol	catalytic activity;metal ion binding;protein binding	Pf00218, Pf00834	66646	ENSMUSG00000026005.15	Rpe	1	Metabolic pathways; Biosynthesis of amino acids; Pentose phosphate pathway; Carbon metabolism; Pentose and glucuronate interconversions	Pentose Phosphate Pathway	Pentose phosphate pathway (hexose monophosphate shunt)	9	0	0.01	1.53104e-16		200		29.94		High	High	Peak Found	High	High	High	High	Not Found	Not Found	Not Found	Medium	Not Found	Not Found	Not Found
High	Master Protein	Q62084	Protein phosphatase 1 regulatory subunit 14B OS=Mus musculus OX=10090 GN=Ppp1r14b PE=1 SV=2	0	FALSE	17.496	44	3	12	3	147	15.9	4.86	14.58	3	defense response;regulation of biological process;response to stimulus	cytoplasm	enzyme regulator activity	Pf05361	18938	ENSMUSG00000056612.6	Ppp1r14b	19		mRNA processing		1	0	0.01	1.53104e-16		200		70.1		High	High	High	Medium	Peak Found	High	High	Not Found	Not Found	Not Found	Medium	Not Found	Not Found	High
High	Master Protein	Q8R3V5	Endophilin-B2 OS=Mus musculus OX=10090 GN=Sh3glb2 PE=1 SV=2	0	FALSE	17.368	20	6	12	5	400	44.5	5.82	3.67	6		cytoplasm;cytosol	protein binding	Pf03114, Pf14604	227700	ENSMUSG00000026860.16	Sh3glb2	2	Endocytosis			1	0	0.01	1.53104e-16		200		36.36		High	Not Found	Not Found	High	Not Found	High	High	Not Found	Not Found	Not Found	Not Found	Not Found	Not Found	Not Found
High	Master Protein	P01663	Ig kappa chain V-III region PC 4050 OS=Mus musculus OX=10090 PE=1 SV=1	0	FALSE	16.192	31	2	9	1	111	12	5.06	16.7	2				Pf00047, Pf07679, Pf07686, Pf13927								0	0	100	1.53104e-16			200		98.15	Not Found	Not Found	Not Found	Not Found	Not Found	Not Found	Not Found	Not Found	High	Peak Found	High	Not Found	High	High
High	Master Protein	Q924C1	Exportin-5 OS=Mus musculus OX=10090 GN=Xpo5 PE=1 SV=1	0	FALSE	16.092	6	4	4	4	1204	136.9	5.82	7.35	4	regulation of biological process;transport	cytoplasm;cytosol;nucleus	protein binding;RNA binding;transporter activity	Pf08389	72322	ENSMUSG00000067150.5	Xpo5	17	RNA transport			1	0	0.01	1.53104e-16		200				Not Found	High	Not Found	High	Not Found	Not Found	High	Not Found	Not Found	Not Found	Not Found	Not Found	Not Found	Not Found
High	Master Protein	Q60676	Serine/threonine-protein phosphatase 5 OS=Mus musculus OX=10090 GN=Ppp5c PE=1 SV=3	0	FALSE	15.668	16	6	12	6	499	56.8	6.2	3.59	6	cell organization and biogenesis;metabolic process;regulation of biological process;response to stimulus	cytoplasm;cytosol;membrane;nucleus	catalytic activity;metal ion binding;nucleotide binding;protein binding;RNA binding;signal transducer activity	Pf00149, Pf00515, Pf07719, Pf08321, Pf13371, Pf13414, Pf13424, Pf13432, Pf14559	19060	ENSMUSG00000003099.11	Ppp5c	7	MAPK signaling pathway	MAPK signaling pathway	Negative regulation of MAPK pathway; Interleukin-20 family signaling; Recruitment and ATM-mediated phosphorylation of repair and signaling proteins at DNA double strand breaks	15	0	0.01	1.53104e-16		200		53.89		High	High	Peak Found	High	Not Found	High	High	Not Found	Not Found	Not Found	High	Not Found	Not Found	Not Found
High	Master Protein	Q9QY24	Z-DNA-binding protein 1 OS=Mus musculus OX=10090 GN=Zbp1 PE=1 SV=1	0	FALSE	15.116	11	3	14	3	411	44.3	5.8	16.4	3	defense response;regulation of biological process;response to stimulus	cytoplasm;cytosol;nucleus	catalytic activity;DNA binding;protein binding;RNA binding	Pf02295, Pf12721	58203		Zbp1	2	Cytosolic DNA-sensing pathway	mRNA processing		2	0	0.01	1.53104e-16		200		24.11		High	High	High	High	Not Found	High	High	High	Not Found	Not Found	Not Found	Not Found	Not Found	Not Found
High	Master Protein	Q69ZQ2	Pre-mRNA-splicing factor ISY1 homolog OS=Mus musculus OX=10090 GN=Isy1 PE=1 SV=2	0	FALSE	14.965	16	3	6	3	285	33	5.17	12.67	3	cell organization and biogenesis;metabolic process	nucleus;spliceosomal complex	catalytic activity	Pf06246	57905	ENSMUSG00000030056.8	Isy1	6	Spliceosome		mRNA Splicing - Major Pathway; Dual incision in TC-NER; Gap-filling DNA repair synthesis and ligation in TC-NER; Formation of TC-NER Pre-Incision Complex	11	0	0.01	1.53104e-16		200		9.41		High	High	Not Found	Not Found	Not Found	High	High	Not Found	Not Found	Not Found	Not Found	Not Found	Not Found	Not Found
High	Master Protein	P58462	Forkhead box protein P1 OS=Mus musculus OX=10090 GN=Foxp1 PE=1 SV=1	0	FALSE	14.33	8	4	6	4	705	78.8	6.67	6.86	4	cell differentiation;cell organization and biogenesis;cellular component movement;metabolic process;regulation of biological process;response to stimulus;transport	cytoplasm;nucleus	DNA binding;metal ion binding;protein binding	Pf00250	108655	ENSMUSG00000030067.17	Foxp1	6				0	0	0.01	1.53104e-16		200		37.41		High	Peak Found	Peak Found	Peak Found	Not Found	High	High	Not Found	Not Found	Not Found	Not Found	Not Found	Not Found	Not Found
High	Master Protein	Q6NXI6	Regulation of nuclear pre-mRNA domain-containing protein 2 OS=Mus musculus OX=10090 GN=Rprd2 PE=1 SV=1	0	FALSE	13.924	4	4	8	4	1469	156.5	7.59	11.65	4				Pf04818	75137	ENSMUSG00000028106.13	Rprd2	3			RNA polymerase II transcribes snRNA genes	3	0	0.01	1.53104e-16		200		28.09		High	High	High	Peak Found	Not Found	High	High	Not Found	Not Found	Not Found	Not Found	Not Found	Not Found	Not Found
High	Master Protein	Q8K4B0	Metastasis-associated protein MTA1 OS=Mus musculus OX=10090 GN=Mta1 PE=1 SV=1	0	FALSE	13.856	6	4	25	1	715	80.7	9.29	19.51	4	cell organization and biogenesis;metabolic process;regulation of biological process;response to stimulus	cytoplasm;cytoskeleton;cytosol;endoplasmic reticulum;Golgi;nucleus	DNA binding;metal ion binding;protein binding	Pf00249, Pf00320, Pf01426, Pf01448	116870	ENSMUSG00000021144.14	Mta1	12		PluriNetWork	Regulation of PTEN gene transcription; SUMOylation of transcription factors; RNA Polymerase I Transcription Initiation	15	0	0.01	1.53104e-16		200		23.48		High	High	High	Peak Found	Not Found	Peak Found	Peak Found	Not Found	Not Found	Not Found	Not Found	Not Found	Not Found	Not Found
High	Master Protein	P50171	Estradiol 17-beta-dehydrogenase 8 OS=Mus musculus OX=10090 GN=Hsd17b8 PE=1 SV=2	0	FALSE	13.379	15	3	12	3	259	26.6	6.54	18.82	3	cell organization and biogenesis;metabolic process	membrane;mitochondrion;organelle lumen	catalytic activity;nucleotide binding	Pf00106, Pf08659, Pf13561	14979	ENSMUSG00000073422.10	H2-Ke6	17	Steroid hormone biosynthesis; Metabolic pathways		Fatty acyl-CoA biosynthesis	6	0	0.01	1.53104e-16		200		36.26		High	High	Not Found	High	High	High	High	Not Found	Not Found	Not Found	High	Not Found	Not Found	Not Found
High	Master Protein	Q9DB34	Charged multivesicular body protein 2a OS=Mus musculus OX=10090 GN=Chmp2a PE=1 SV=1	0	FALSE	12.892	18	4	14	4	222	25.1	5.97	7.86	4	cell organization and biogenesis;regulation of biological process;transport	chromosome;cytoplasm;cytosol;endosome;membrane	protein binding	Pf03357	68953	ENSMUSG00000033916.5	Chmp2a	7	Endocytosis		Macroautophagy; Lysosome Vesicle Biogenesis; Endosomal Sorting Complex Required For Transport (ESCRT)	9	0	0.01	1.53104e-16		200		39.81		High	High	High	Peak Found	High	High	High	High	Not Found	Not Found	High	Not Found	Not Found	Not Found
High	Master Protein	P25425	POU domain, class 2, transcription factor 1 OS=Mus musculus OX=10090 GN=Pou2f1 PE=1 SV=3	0	FALSE	12.819	6	3	9	1	770	79.5	6.57	5.77	3	cell communication;metabolic process;regulation of biological process	endoplasmic reticulum;nucleus	DNA binding;protein binding	Pf00046, Pf00157	18986		Pou2f1	1		Selenium metabolism/Selenoproteins; PluriNetWork	RNA polymerase II transcribes snRNA genes; RNA Polymerase III Transcription Initiation From Type 3 Promoter	8	1	0.01	1.53104e-16		200		24.23		Not Found	Not Found	High	High	Not Found	Not Found	Not Found	Not Found	Not Found	Not Found	Not Found	Not Found	Not Found	Not Found
High	Master Protein	O54946	DnaJ homolog subfamily B member 6 OS=Mus musculus OX=10090 GN=Dnajb6 PE=1 SV=4	0	FALSE	12.659	6	2	9	1	365	39.8	9.36	5.95	2	cell differentiation;cell organization and biogenesis;metabolic process;regulation of biological process	cytoplasm;cytosol;membrane;nucleus	DNA binding;enzyme regulator activity;protein binding	Pf00226	23950	ENSMUSG00000029131.14	Dnajb6	5				0	0	0.01	1.53104e-16		200		34.42		High	High	High	Peak Found	Not Found	Not Found	Peak Found	Not Found	Not Found	Not Found	Not Found	Not Found	Not Found	Not Found
High	Master Protein	Q9D198	Pre-mRNA-splicing factor SYF2 OS=Mus musculus OX=10090 GN=Syf2 PE=2 SV=1	0	FALSE	12.515	18	3	8	3	242	28.7	8.66	4.33	3	metabolic process;regulation of biological process;response to stimulus	nucleus;spliceosomal complex	RNA binding	Pf08231	68592	ENSMUSG00000028821.8	Syf2	4	Spliceosome		mRNA Splicing - Major Pathway	5	0	0.01	1.53104e-16		200		39.04		High	Peak Found	High	High	Not Found	High	Not Found	Not Found	Not Found	Not Found	Not Found	Not Found	Not Found	Not Found
High	Master Protein	Q5SWD9	Pre-rRNA-processing protein TSR1 homolog OS=Mus musculus OX=10090 GN=Tsr1 PE=1 SV=1	0	FALSE	12.358	8	4	8	4	803	92	6.99	7.14	4	cell organization and biogenesis;metabolic process	nucleus	catalytic activity;nucleotide binding;RNA binding	Pf04950, Pf08142	104662	ENSMUSG00000038335.13	Tsr1	11				0	0	0.01	1.53104e-16		200		69.01		High	High	High	High	Peak Found	High	High	Not Found	Not Found	Not Found	Not Found	Not Found	Not Found	Not Found
High	Master Protein	Q8BWM0	Prostaglandin E synthase 2 OS=Mus musculus OX=10090 GN=Ptges2 PE=1 SV=3	0	FALSE	12.283	9	2	5	2	384	43.3	9	8.35	2	cellular homeostasis;metabolic process;regulation of biological process;transport	cytoplasm;cytosol;Golgi;membrane;mitochondrion;nucleus	catalytic activity;DNA binding;protein binding	Pf00462, Pf13409, Pf13417, Pf14497	96979	ENSMUSG00000026820.5	Ptges2	2	Metabolic pathways; Arachidonic acid metabolism	Eicosanoid Synthesis	Neutrophil degranulation; Synthesis of Prostaglandins (PG) and Thromboxanes (TX)	11	0	0.01	1.53104e-16		200		16.49		Medium	High	Peak Found	High	Not Found	Not Found	High	Not Found	Not Found	Not Found	Not Found	Not Found	Not Found	Not Found
High	Master Protein	Q8BMP6	Golgi resident protein GCP60 OS=Mus musculus OX=10090 GN=Acbd3 PE=1 SV=3	0	FALSE	11.65	10	3	5	3	525	60.1	5.11	1.65	3	metabolic process;transport	Golgi;membrane;mitochondrion	protein binding	Pf00373, Pf00887, Pf13897	170760		Acbd3	1				0	0	0.01	1.53104e-16		200		34.03		Not Found	Not Found	Not Found	High	Medium	Peak Found	High	Not Found	Not Found	Not Found	Not Found	Not Found	Not Found	Not Found
High	Master Protein	O89116	Vesicle transport through interaction with t-SNAREs homolog 1A OS=Mus musculus OX=10090 GN=Vti1a PE=1 SV=1	0	FALSE	11.522	10	1	6	1	217	25	6.4	4.36	1	cell organization and biogenesis;metabolic process;transport	cytosol;endosome;Golgi;membrane;vacuole	protein binding	Pf05008, Pf12352	53611	ENSMUSG00000024983.9	Vti1a	19	SNARE interactions in vesicular transport		Retrograde transport at the Trans-Golgi-Network; Intra-Golgi traffic	6	0	0.01	1.53104e-16		200		64.91		Not Found	Peak Found	Not Found	Peak Found	Not Found	High	High	High	Medium	Not Found	High	Not Found	Not Found	Not Found
High	Master Protein	P70399	TP53-binding protein 1 OS=Mus musculus OX=10090 GN=Tp53bp1 PE=1 SV=3	0	FALSE	11.4	3	4	8	4	1969	212.6	4.63	9	4	cell organization and biogenesis;metabolic process;regulation of biological process;response to stimulus	chromosome;cytoplasm;nucleus	DNA binding;protein binding	Pf09038, Pf15057	27223	ENSMUSG00000043909.16	Trp53bp1	2	NOD-like receptor signaling pathway		G2/M DNA damage checkpoint; Nonhomologous End-Joining (NHEJ); Recruitment and ATM-mediated phosphorylation of repair and signaling proteins at DNA double strand breaks; SUMOylation of transcription factors	15	0	0.01	1.53104e-16		200		51.94		High	High	High	High	Not Found	High	High	Not Found	Not Found	Not Found	Not Found	Not Found	Not Found	Not Found
High	Master Protein	Q9CZX0	Elongator complex protein 3 OS=Mus musculus OX=10090 GN=Elp3 PE=1 SV=1	0	FALSE	11.369	8	4	5	4	547	62.3	8.9	5.65	4	cell organization and biogenesis;cellular component movement;metabolic process;regulation of biological process	cytoplasm;nucleus	catalytic activity;enzyme regulator activity;metal ion binding;protein binding	Pf04055	74195		Elp3	14				0	0	0.01	1.53104e-16		200		14.06		High	Peak Found	Peak Found	High	Not Found	High	Not Found	Not Found	Not Found	Not Found	Not Found	Not Found	High	Not Found
High	Master Protein	Q9ESP1	Stromal cell-derived factor 2-like protein 1 OS=Mus musculus OX=10090 GN=Sdf2l1 PE=1 SV=2	0	FALSE	11.251	30	3	8	3	221	23.6	7.42	0	3	metabolic process;regulation of biological process;response to stimulus	endoplasmic reticulum;membrane;organelle lumen	catalytic activity;protein binding	Pf02815	64136	ENSMUSG00000022769.7	Sdf2l1	16				0	0	92.301	1.53104e-16	46.38	2.1	197.9	86.96		High	High	Peak Found	Not Found	High	Not Found	Peak Found	Not Found	Not Found	Not Found	High	High	High	Peak Found
High	Master Protein	Q8R3N6	THO complex subunit 1 OS=Mus musculus OX=10090 GN=Thoc1 PE=1 SV=1	0	FALSE	11.224	6	3	7	3	657	75.4	4.97	4.63	3	cell death;metabolic process;regulation of biological process;response to stimulus;transport	cytoplasm;cytosol;nucleus	DNA binding;protein binding;RNA binding	Pf00531, Pf11957	225160	ENSMUSG00000024287.7	Thoc1	18	Spliceosome; RNA transport		mRNA 3'-end processing; Cleavage of Growing Transcript in the Termination Region ; Transport of Mature mRNA derived from an Intron-Containing Transcript	11	0	0.01	1.53104e-16		200		45.51		High	Medium	High	Peak Found	Not Found	Peak Found	High	Not Found	Not Found	Not Found	Not Found	Not Found	Not Found	Not Found
High	Master Protein	Q9EQ28	DNA polymerase delta subunit 3 OS=Mus musculus OX=10090 GN=Pold3 PE=1 SV=2	0	FALSE	11.012	7	2	6	2	462	50.8	9.32	2.18	2	metabolic process;response to stimulus	cytoplasm;nucleus		Pf09507	67967		Pold3	7		DNA Replication; Purine metabolism		2	0	0.01	1.53104e-16		200		38.61		Not Found	High	Peak Found	High	Not Found	High	High	Not Found	Not Found	Not Found	Not Found	Not Found	Not Found	Not Found
High	Master Protein	O88939	Zinc finger and BTB domain-containing protein 7A OS=Mus musculus OX=10090 GN=Zbtb7a PE=1 SV=2	0	FALSE	10.237	5	1	6	1	569	60.2	5.12	5.63	1	cell differentiation;development;metabolic process;regulation of biological process	nucleus	DNA binding;metal ion binding;protein binding	Pf00096, Pf00651, Pf13465	16969	ENSMUSG00000035011.15	Zbtb7a	10				0	0	0.01	1.53104e-16		200		118.41		Peak Found	High	High	High	Not Found	Not Found	High	Not Found	Not Found	Not Found	Not Found	Not Found	Not Found	Not Found
High	Master Protein	Q9JM13	Rab5 GDP/GTP exchange factor OS=Mus musculus OX=10090 GN=Rabgef1 PE=1 SV=1	0	FALSE	9.934	8	4	11	4	491	56.8	6.79	1.99	4	cell organization and biogenesis;metabolic process;regulation of biological process;transport	cytoplasm;cytosol;endosome	catalytic activity;DNA binding;metal ion binding;protein binding	Pf01754, Pf02204	56715	ENSMUSG00000025340.14	Rabgef1	5			RAB GEFs exchange GTP for GDP on RABs	4	0	0.01	1.53104e-16		200		57.39		High	Peak Found	Peak Found	Peak Found	Peak Found	High	High	High	Not Found	High	Not Found	Not Found	High	Medium
High	Master Protein	P04939	Major urinary protein 3 OS=Mus musculus OX=10090 GN=Mup3 PE=1 SV=1	0	FALSE	9.797	29	4	8	2	184	21.5	4.81	2.46	4	cell organization and biogenesis;metabolic process;regulation of biological process;response to stimulus;transport	cytosol;extracellular;nucleus	catalytic activity;receptor activity;signal transducer activity;transporter activity	Pf00061	17842		Mup3	4				0	0	0.01	1.53104e-16		200		24.14		Peak Found	Peak Found	High	Peak Found	Medium	Peak Found	Not Found	Not Found	Not Found	Not Found	Not Found	Not Found	High	Not Found
High	Master Protein	P19070	Complement receptor type 2 OS=Mus musculus OX=10090 GN=Cr2 PE=1 SV=1	0	FALSE	9.554	4	4	14	4	1025	112.9	7.31	12.85	4	cell differentiation;cell proliferation;defense response;metabolic process;regulation of biological process;response to stimulus	membrane	DNA binding;protein binding;receptor activity;signal transducer activity	Pf00084	12902		Cr2	1		Oxidative Damage; Complement and Coagulation Cascades		2	0	0.01	1.53104e-16		200		40.2		High	High	High	High	Not Found	High	High	Not Found	Not Found	Not Found	Not Found	Not Found	Not Found	Not Found
High	Master Protein	P97492	Regulator of G-protein signaling 14 OS=Mus musculus OX=10090 GN=Rgs14 PE=1 SV=2	0	FALSE	9.452	6	3	3	3	547	59.8	7.43	3.41	3	cell division;cell organization and biogenesis;development;regulation of biological process;response to stimulus;transport	cytoplasm;cytoskeleton;membrane;nucleus	enzyme regulator activity;protein binding;signal transducer activity;structural molecule activity	Pf00615, Pf02188, Pf02196	51791	ENSMUSG00000052087.13	Rgs14	13	Rap1 signaling pathway	Myometrial Relaxation and Contraction Pathways; Calcium Regulation in the Cardiac Cell		3	0	0.01	1.53104e-16		200		35.17		High	High	Not Found	Peak Found	Not Found	Not Found	Peak Found	Not Found	Not Found	Not Found	Not Found	Not Found	Not Found	Not Found
High	Master Protein	Q8CFB4	Guanylate-binding protein 5 OS=Mus musculus OX=10090 GN=Gbp5 PE=1 SV=2	0	FALSE	9.428	6	2	4	2	590	66.9	6.09	5.88	2	cell organization and biogenesis;defense response;regulation of biological process;response to stimulus;transport	cytoplasm;Golgi;membrane	catalytic activity;nucleotide binding;protein binding	Pf02263, Pf02841, Pf05879	229898	ENSMUSG00000105504.4	Gbp5	3	NOD-like receptor signaling pathway			1	0	0.01	1.53104e-16		200				High	Not Found	Not Found	Not Found	High	High	High	Not Found	Not Found	Not Found	Not Found	Not Found	Not Found	Not Found
High	Master Protein	Q9D5T0	ATPase family AAA domain-containing protein 1 OS=Mus musculus OX=10090 GN=Atad1 PE=1 SV=1	0	FALSE	9.058	4	1	3	1	361	40.7	6.9	2.09	1	metabolic process;regulation of biological process;response to stimulus	membrane;mitochondrion;nucleus	catalytic activity;nucleotide binding;protein binding;RNA binding	Pf00004, Pf00910, Pf01078, Pf05496, Pf06068, Pf07724, Pf07726, Pf13173, Pf13191, Pf13207, Pf13479	67979	ENSMUSG00000013662.5	Atad1	19				0	0	0.01	1.53104e-16		200		109.07		Not Found	Not Found	Not Found	Not Found	Not Found	Peak Found	High	Not Found	Not Found	Not Found	Medium	Not Found	Not Found	Not Found
High	Master Protein	Q8C8R3	Ankyrin-2 OS=Mus musculus OX=10090 GN=Ank2 PE=1 SV=2	0	FALSE	9.028	1	4	8	2	3898	426	5.17	2.26	4	cell communication;cell organization and biogenesis;cellular homeostasis;regulation of biological process;response to stimulus;transport	cytoplasm;cytoskeleton;endosome;membrane;mitochondrion;vacuole	protein binding	Pf00023, Pf00531, Pf00791, Pf03326, Pf12796, Pf13606, Pf13637, Pf13857	109676		Ank2	3			COPI-mediated anterograde transport; Interaction between L1 and Ankyrins	12	0	0.01	1.53104e-16		200				High	Not Found	High	Not Found	Not Found	Not Found	Not Found	Not Found	Not Found	Not Found	High	Not Found	High	Not Found
High	Master Protein	Q8K0H5	Transcription initiation factor TFIID subunit 10 OS=Mus musculus OX=10090 GN=Taf10 PE=1 SV=1	0	FALSE	8.652	11	1	1	1	218	21.8	6.55	2.81	1	cell death;cell differentiation;cell organization and biogenesis;metabolic process;regulation of biological process	cytoplasm;nucleus	catalytic activity;DNA binding;protein binding	Pf03540	24075	ENSMUSG00000043866.11	Taf10	7	Herpes simplex infection; Basal transcription factors		RNA Polymerase II Transcription Initiation; RNA Polymerase II Pre-transcription Events; Ub-specific processing proteases; Regulation of TP53 Activity through Phosphorylation; RNA Polymerase II Promoter Escape; RNA Polymerase II Transcription Pre-Initiation And Promoter Opening	17	0	0.01	1.53104e-16		200				High	Not Found	Not Found	Not Found	Not Found	Not Found	Not Found	Not Found	Not Found	Not Found	Not Found	Not Found	Not Found	Not Found
High	Master Protein	Q8R3G1	Nuclear inhibitor of protein phosphatase 1 OS=Mus musculus OX=10090 GN=Ppp1r8 PE=1 SV=1	0	FALSE	8.614	13	3	3	3	351	38.5	7.37	0	3	cell proliferation;development;metabolic process;regulation of biological process	nucleus;spliceosomal complex	DNA binding;enzyme regulator activity;protein binding;RNA binding	Pf00498	100336	ENSMUSG00000028882.13	Ppp1r8	4		mRNA processing		1	0	0.01	1.53104e-16		200		23.26		High	Peak Found	Peak Found	High	Not Found	Peak Found	Peak Found	Not Found	Not Found	Not Found	Not Found	Not Found	Not Found	Not Found
High	Master Protein	P01628	Ig kappa chain V-II region MOPC 511 OS=Mus musculus OX=10090 PE=1 SV=1	0	FALSE	8.592	14	1	4	1	113	12.5	7.94	6.38	1	response to stimulus			Pf07679, Pf07686, Pf13927	381776		Igkv2-112	6				0	0	100	1.53104e-16			200		93.75	Not Found	Not Found	Not Found	Not Found	Not Found	Not Found	Not Found	High	High	Not Found	Not Found	Not Found	Medium	Not Found
High	Master Protein	Q7M759	Alpha/beta hydrolase domain-containing protein 17B OS=Mus musculus OX=10090 GN=Abhd17b PE=1 SV=1	0	FALSE	8.502	5	1	2	1	288	32.2	6.29	2.59	1	metabolic process;regulation of biological process	extracellular;membrane	catalytic activity	Pf00326, Pf01738, Pf02230, Pf03959, Pf05728, Pf12695, Pf12697	226016	ENSMUSG00000047368.3	Abhd17b; Fam108b	19				0	0	0.01	1.53104e-16		200				Not Found	Not Found	Not Found	Not Found	Not Found	Not Found	High	Not Found	Not Found	Not Found	Not Found	Not Found	Not Found	Not Found
High	Master Protein	Q9JK88	Serpin I2 OS=Mus musculus OX=10090 GN=Serpini2 PE=1 SV=1	0	FALSE	8.438	5	2	17	1	405	45.7	6.15	25.79	2	regulation of biological process	extracellular	enzyme regulator activity	Pf00079	67931	ENSMUSG00000034139.4	Serpini2	3				0	0	0.01	1.53104e-16		200				Not Found	Not Found	Not Found	Not Found	Not Found	Not Found	High	Not Found	Not Found	Not Found	Not Found	Not Found	Not Found	Not Found
High	Master Protein	Q3UQN2	F-BAR domain only protein 2 OS=Mus musculus OX=10090 GN=Fcho2 PE=1 SV=1	0	FALSE	8.303	7	3	5	3	809	88.7	6.89	1.63	3	cell organization and biogenesis;transport	membrane	protein binding	Pf00611, Pf10291	218503	ENSMUSG00000041685.15	Fcho2	13			Cargo recognition for clathrin-mediated endocytosis	4	0	0.01	1.53104e-16		200		43.79		Medium	Medium	High	Not Found	Peak Found	High	High	Not Found	Not Found	Not Found	Not Found	Not Found	Not Found	Not Found
High	Master Protein	Q99L43	Phosphatidate cytidylyltransferase 2 OS=Mus musculus OX=10090 GN=Cds2 PE=1 SV=1	0	FALSE	8.175	8	2	4	2	444	51.3	7.05	7.07	2	metabolic process;regulation of biological process;response to stimulus	endoplasmic reticulum;membrane;mitochondrion	catalytic activity	Pf01148	110911	ENSMUSG00000058793.14	Cds2	2	Metabolic pathways; Glycerophospholipid metabolism; Phosphatidylinositol signaling system		Synthesis of PG	8	0	0.01	1.53104e-16		200		78.17		High	Not Found	Not Found	Not Found	Peak Found	Peak Found	High	Not Found	Not Found	Not Found	Not Found	Not Found	Not Found	Not Found
High	Master Protein	Q80U78	Pumilio homolog 1 OS=Mus musculus OX=10090 GN=Pum1 PE=1 SV=2	0	FALSE	8.149	2	2	2	1	1189	126.5	6.86	4.23	2	cell differentiation;metabolic process;regulation of biological process;response to stimulus	cytoplasm;cytosol;nucleus	RNA binding	Pf00806	80912	ENSMUSG00000028580.15; ENSMUSG00000106966.3	Pum1	4; CHR_MG4266_PATCH		mRNA processing	Golgi Associated Vesicle Biogenesis	6	0	0.01	1.53104e-16		200				High	Not Found	Not Found	Not Found	Not Found	Not Found	Not Found	Not Found	Not Found	Not Found	Not Found	Not Found	Not Found	Not Found
High	Master Protein	P43028	Growth/differentiation factor 6 OS=Mus musculus OX=10090 GN=Gdf6 PE=2 SV=2	0	FALSE	8.134	4	1	9	1	454	50.9	8.87	2.27	1	cell death;cell differentiation;development;metabolic process;regulation of biological process;response to stimulus	extracellular	protein binding	Pf00019, Pf00688	242316	ENSMUSG00000051279.2	Gdf6	4	Hippo signaling pathway; TGF-beta signaling pathway			2	0	100	1.53104e-16			200		55.23	Not Found	Not Found	Not Found	Not Found	Not Found	Not Found	Not Found	Peak Found	Not Found	High	Not Found	High	High	High
High	Master Protein	A2AR02	Peptidyl-prolyl cis-trans isomerase G OS=Mus musculus OX=10090 GN=Ppig PE=1 SV=1	0	FALSE	8.122	4	2	5	2	752	88.3	10.27	1.94	2	metabolic process	cytosol;nucleus	catalytic activity;RNA binding	Pf00160	228005	ENSMUSG00000042133.16	Ppig	2				0	0	0.01	1.53104e-16		200		31.4		Peak Found	High	Medium	High	Not Found	Not Found	High	Not Found	Not Found	Not Found	Not Found	Not Found	Not Found	Not Found
High	Master Protein	Q8C4J7	Transducin beta-like protein 3 OS=Mus musculus OX=10090 GN=Tbl3 PE=2 SV=1	0	FALSE	8.118	5	3	6	3	801	88.2	6.81	2.39	3	metabolic process	nucleus	protein binding;RNA binding	Pf00400, Pf08625	213773	ENSMUSG00000040688.16	Tbl3	17	Ribosome biogenesis in eukaryotes		Major pathway of rRNA processing in the nucleolus and cytosol	5	0	0.01	1.53104e-16		200		99.65		High	Peak Found	Peak Found	High	Not Found	Peak Found	High	Not Found	Not Found	Not Found	Not Found	Not Found	Not Found	Medium
High	Master Protein	Q921N6	Probable ATP-dependent RNA helicase DDX27 OS=Mus musculus OX=10090 GN=Ddx27 PE=1 SV=3	0	FALSE	8.078	4	3	4	3	760	85.9	9.25	3.64	3	metabolic process	chromosome;cytoplasm;nucleus	catalytic activity;nucleotide binding;RNA binding	Pf00270, Pf00271, Pf06862	228889	ENSMUSG00000017999.16	Ddx27	2				0	0	0.01	1.53104e-16		200		20.5		High	Peak Found	High	Peak Found	Not Found	Peak Found	High	Not Found	Not Found	Not Found	Not Found	Not Found	Not Found	Not Found
High	Master Protein	Q9WTR1	Transient receptor potential cation channel subfamily V member 2 OS=Mus musculus OX=10090 GN=Trpv2 PE=1 SV=2	0	FALSE	8.031	4	2	3	2	756	85.9	6.99	0	2	cell death;regulation of biological process;response to stimulus;transport	cell surface;cytoplasm;membrane	protein binding;transporter activity	Pf00023, Pf12796, Pf13606, Pf13637, Pf13857	22368	ENSMUSG00000018507.16	Trpv2	11	NOD-like receptor signaling pathway; Inflammatory mediator regulation of TRP channels		TRP channels	6	0	0.01	1.53104e-16		200		31.11		High	Not Found	Peak Found	Not Found	Not Found	Not Found	High	Not Found	Not Found	Not Found	Not Found	Not Found	Not Found	Not Found
High	Master Protein	Q8R2Z0	Adipolin OS=Mus musculus OX=10090 GN=C1qtnf12 PE=1 SV=2	0	FALSE	7.942	11	2	3	2	308	33.2	9.41	4.39	2	regulation of biological process	extracellular	protein binding		67389	ENSMUSG00000023571.4	Fam132a; C1qtnf12	4				0	0	100	1.53104e-16			200		96.53	Not Found	Not Found	Not Found	Not Found	Not Found	Not Found	Not Found	Not Found	Not Found	Not Found	Not Found	Peak Found	Not Found	High
High	Master Protein	P55288	Cadherin-11 OS=Mus musculus OX=10090 GN=Cdh11 PE=1 SV=1	0.001	FALSE	7.794	3	2	4	2	796	88.1	4.89	5.51	2	cell organization and biogenesis	cytoplasm;membrane	metal ion binding	Pf00028, Pf01049	12552	ENSMUSG00000031673.6	Cdh11	8			Adherens junctions interactions	4	0	0.01	1.53104e-16		200		34.53		High	Peak Found	Peak Found	Not Found	Not Found	High	High	Not Found	Not Found	Not Found	Not Found	Not Found	Not Found	Not Found
High	Master Protein	A2AL36	Centriolin OS=Mus musculus OX=10090 GN=Cntrl PE=1 SV=2	0.001	FALSE	7.703	2	3	4	3	2334	268.7	5.52	0	3	cell division;metabolic process	cytoplasm;cytoskeleton;cytosol;membrane	protein binding	Pf04111, Pf12128, Pf12799, Pf13855, Pf14580	26920	ENSMUSG00000057110.15	Cep110; Cntrl	2			Anchoring of the basal body to the plasma membrane; AURKA Activation by TPX2; Loss of Nlp from mitotic centrosomes; Recruitment of mitotic centrosome proteins and complexes; Regulation of PLK1 Activity at G2/M Transition; Recruitment of NuMA to mitotic centrosomes	16	0	0.01	1.53104e-16		200		83.49		Not Found	High	Medium	Peak Found	Not Found	High	Not Found	Not Found	High	Not Found	Not Found	Not Found	Not Found	Not Found
High	Master Protein	Q91VK4	Integral membrane protein 2C OS=Mus musculus OX=10090 GN=Itm2c PE=1 SV=2	0.001	FALSE	7.638	8	1	5	1	269	30.5	8.59	8.27	1	cell differentiation;regulation of biological process	Golgi;membrane;vacuole	nucleotide binding	Pf04089	64294	ENSMUSG00000026223.15	Itm2c	1				0	0	100	1.53104e-16			200			Not Found	Not Found	Not Found	Not Found	High	Not Found	Not Found	High	Not Found	Not Found	Not Found	High	High	High
High	Master Protein	P01630	Ig kappa chain V-II region 7S34.1 OS=Mus musculus OX=10090 PE=1 SV=1	0.001	FALSE	7.566	21	2	4	2	113	12.5	8.65	2.91	2				Pf07686	16114		Igk-V28	6				0	0	100	1.53104e-16			200		41.79	Not Found	Not Found	Not Found	Not Found	Not Found	Not Found	Not Found	Not Found	High	Not Found	High	Peak Found	High	Peak Found
High	Master Protein	Q9D4H1	Exocyst complex component 2 OS=Mus musculus OX=10090 GN=Exoc2 PE=1 SV=1	0.001	FALSE	7.514	5	3	4	3	924	103.9	7.18	3.74	3	cell organization and biogenesis;regulation of biological process;transport	membrane	protein binding	Pf01833, Pf15469	66482	ENSMUSG00000021357.13	Exoc2	13	Ras signaling pathway		Insulin processing; VxPx cargo-targeting to cilium	8	0	12.631	1.53104e-16	78.95	24.5	175.5	169.57	13.64	High	High	Peak Found	High	Peak Found	Peak Found	High	Peak Found	Peak Found	Peak Found	Peak Found	Peak Found	Peak Found	Peak Found
High	Master Protein	O54692	Centromere/kinetochore protein zw10 homolog OS=Mus musculus OX=10090 GN=Zw10 PE=1 SV=3	0.001	FALSE	7.476	4	2	7	2	779	88	5.92	2.14	2	cell division;cell organization and biogenesis;regulation of biological process;transport	chromosome;cytoplasm;cytoskeleton;cytosol;endoplasmic reticulum;membrane;nucleus		Pf06248	26951	ENSMUSG00000032264.9	Zw10	9			Resolution of Sister Chromatid Cohesion; Amplification of signal from unattached kinetochores via a MAD2 inhibitory signal; Separation of Sister Chromatids; RHO GTPases Activate Formins; COPI-dependent Golgi-to-ER retrograde traffic	21	0	0.01	1.53104e-16		200		36.21		High	High	High	Peak Found	Not Found	Not Found	High	Not Found	Not Found	Not Found	Not Found	Not Found	Not Found	High
High	Master Protein	O09005	Sphingolipid delta(4)-desaturase DES1 OS=Mus musculus OX=10090 GN=Degs1 PE=1 SV=1	0.001	FALSE	7.466	5	1	6	1	323	38.2	7.77	12.6	1	metabolic process;regulation of biological process	endoplasmic reticulum;membrane;mitochondrion	catalytic activity	Pf00487, Pf08557	13244	ENSMUSG00000038633.5	Degs1	1	Metabolic pathways; Sphingolipid signaling pathway; Sphingolipid metabolism		Neutrophil degranulation; Sphingolipid de novo biosynthesis	10	0	0.01	1.53104e-16		200		6.42		High	High	High	High	Not Found	Not Found	High	Not Found	Not Found	Not Found	Not Found	Not Found	Not Found	Not Found
High	Master Protein	Q811M1	Rho GTPase-activating protein 15 OS=Mus musculus OX=10090 GN=Arhgap15 PE=1 SV=1	0.001	FALSE	7.443	7	3	7	3	481	55.3	9.17	0	3	regulation of biological process;response to stimulus	cytoplasm;membrane	enzyme regulator activity	Pf00169, Pf00620, Pf15410, Pf15413	76117	ENSMUSG00000049744.15	Arhgap15	2			Rho GTPase cycle	3	0	0.01	1.53104e-16		200		37.65		High	High	Medium	High	Not Found	Peak Found	High	Not Found	High	Not Found	Not Found	Not Found	Not Found	Not Found
High	Master Protein	P06797	Procathepsin L OS=Mus musculus OX=10090 GN=Ctsl PE=1 SV=2	0.001	FALSE	7.378	5	1	4	1	334	37.5	6.83	4.41	1	cell communication;cell death;cell differentiation;metabolic process;regulation of biological process;response to stimulus	cytoplasm;nucleus;vacuole	catalytic activity;protein binding	Pf00112, Pf08246	13039	ENSMUSG00000021477.8	Ctsl	13	Rheumatoid arthritis; Lysosome; Phagosome; Proteoglycans in cancer; Antigen processing and presentation; Apoptosis	Endochondral Ossification; Primary Focal Segmental Glomerulosclerosis FSGS	MHC class II antigen presentation; RUNX1 regulates transcription of genes involved in differentiation of keratinocytes; Activation of Matrix Metalloproteinases	19	0	0.01	1.53104e-16		200		51.49		High	High	High	Not Found	Not Found	Not Found	Not Found	Not Found	Not Found	Not Found	Not Found	Not Found	Not Found	Not Found
High	Master Protein	Q9CPR7	Suppressor of IKBKE 1 OS=Mus musculus OX=10090 GN=Sike1 PE=1 SV=1	0.001	FALSE	7.349	11	2	3	2	207	23.5	5.38	1.85	2		cytoplasm		Pf05769	66641	ENSMUSG00000027854.12	Sike1	3	RIG-I-like receptor signaling pathway			1	0	12.507	1.53104e-16	59.01	21	179	99.18	26.13	High	High	High	Peak Found	Peak Found	Peak Found	Peak Found	Peak Found	Peak Found	Peak Found	Peak Found	Peak Found	Peak Found	Peak Found
High	Master Protein	Q8BH93	MAPK-interacting and spindle-stabilizing protein-like OS=Mus musculus OX=10090 GN=Mapk1ip1l PE=2 SV=3	0.001	FALSE	7.335	11	1	6	1	242	23.9	6.67	10.38	1					218975	ENSMUSG00000021840.16	Mapk1ip1l	14				0	0	0.01	1.53104e-16		200		49.78		High	Peak Found	High	Peak Found	Not Found	High	High	Not Found	Not Found	Not Found	Not Found	Not Found	Not Found	Not Found
High	Master Protein	Q9DBL1	Short/branched chain specific acyl-CoA dehydrogenase, mitochondrial OS=Mus musculus OX=10090 GN=Acadsb PE=1 SV=1	0.001	FALSE	7.306	7	2	5	2	432	47.8	7.87	4.01	2	metabolic process	mitochondrion;organelle lumen	catalytic activity;nucleotide binding	Pf00441, Pf02770, Pf02771, Pf08028	66885	ENSMUSG00000030861.15	Acadsb	7	Fatty acid metabolism; Valine, leucine and isoleucine degradation; Metabolic pathways; Fatty acid degradation		Branched-chain amino acid catabolism	7	0	0.01	1.53104e-16		200		75.29		High	Not Found	Peak Found	Not Found	Not Found	Not Found	High	Not Found	Not Found	Not Found	Not Found	Medium	Not Found	Medium
High	Master Protein	Q9D1G5	Leucine-rich repeat-containing protein 57 OS=Mus musculus OX=10090 GN=Lrrc57 PE=1 SV=1	0.001	FALSE	7.249	13	3	5	3	239	26.7	8.35	0	3		membrane	protein binding	Pf12799, Pf13855	66606		Lrrc57	2				0	0	0.01	1.53104e-16		200		46.43		Not Found	Peak Found	High	High	Not Found	Peak Found	High	Not Found	Not Found	Not Found	Not Found	Not Found	High	Not Found
High	Master Protein	Q8CHK3	Lysophospholipid acyltransferase 7 OS=Mus musculus OX=10090 GN=Mboat7 PE=1 SV=1	0.001	FALSE	7.219	8	2	3	2	473	53.4	8.69	0	2	metabolic process	membrane	catalytic activity	Pf03062	77582	ENSMUSG00000035596.14	Mboat7	7	Glycerophospholipid metabolism		Acyl chain remodelling of PI	6	0	0.01	1.53104e-16		200		15.3		Not Found	Not Found	High	High	Not Found	Not Found	High	Not Found	Not Found	Not Found	Not Found	Not Found	Not Found	Not Found
High	Master Protein	Q9ERD6	Ras-specific guanine nucleotide-releasing factor RalGPS2 OS=Mus musculus OX=10090 GN=Ralgps2 PE=1 SV=2	0.001	FALSE	7.182	5	2	8	2	590	65.5	8.73	15.03	2	regulation of biological process;response to stimulus	cytoplasm;membrane		Pf00169, Pf00617	78255	ENSMUSG00000026594.14	Ralgps2	1				0	0	0.01	1.53104e-16		200		45.76		High	High	High	High	Not Found	High	High	Not Found	Not Found	Not Found	Not Found	Not Found	Not Found	Not Found
High	Master Protein	Q9WVB4	Slit homolog 3 protein OS=Mus musculus OX=10090 GN=Slit3 PE=2 SV=2	0.001	FALSE	7.142	4	4	9	4	1523	167.6	7.62	0	4	cell death;cell differentiation;cell growth;cellular component movement;development;regulation of biological process;response to stimulus	cell surface;extracellular;membrane;mitochondrion	metal ion binding;protein binding	Pf00008, Pf00054, Pf01462, Pf02210, Pf06247, Pf12799, Pf13306, Pf13385, Pf13855	20564	ENSMUSG00000056427.10	Slit3	11	Axon guidance	Spinal Cord Injury		2	0	100	1.53104e-16			200		39.82	Not Found	High	Not Found	Not Found	Not Found	Not Found	Not Found	Medium	Peak Found	Peak Found	High	High	High	Not Found
High	Master Protein	Q8R0S2	IQ motif and SEC7 domain-containing protein 1 OS=Mus musculus OX=10090 GN=Iqsec1 PE=1 SV=2	0.001	FALSE	7.045	2	1	1	1	961	107.9	7.14	0	1	cell organization and biogenesis;regulation of biological process	cytoplasm;membrane;nucleus	protein binding	Pf01369	232227	ENSMUSG00000034312.14	Iqsec1	6	Endocytosis			1	0	0.01	1.53104e-16		200		52.08		Peak Found	Peak Found	Peak Found	Peak Found	Not Found	Peak Found	High	Not Found	Not Found	Not Found	Not Found	Not Found	Not Found	Not Found
High	Master Protein	Q9CQ52	Chymotrypsin-like elastase family member 3B OS=Mus musculus OX=10090 GN=Cela3b PE=1 SV=1	0.001	FALSE	6.967	12	2	2	2	269	28.9	5.87	4.18	2	metabolic process		catalytic activity	Pf00089	67868	ENSMUSG00000023433.8	Cela3b	4	Pancreatic secretion; Protein digestion and absorption			2	0	0.01	1.53104e-16		200		40.46		Not Found	Not Found	Not Found	Peak Found	Peak Found	Not Found	High	Not Found	Not Found	Not Found	Not Found	Not Found	Not Found	Not Found
High	Master Protein	P26323	Friend leukemia integration 1 transcription factor OS=Mus musculus OX=10090 GN=Fli1 PE=1 SV=1	0.001	FALSE	6.965	6	1	9	1	452	51	7.06	14.27	1	metabolic process;regulation of biological process	cytosol;nucleus	DNA binding	Pf00178, Pf02198	14247	ENSMUSG00000016087.13	Fli1	9	Transcriptional misregulation in cancer			1	0	0.01	1.53104e-16		200		37.29		High	High	High	High	Not Found	High	Peak Found	Not Found	Not Found	Not Found	Not Found	Not Found	Not Found	Not Found
High	Master Protein	Q9JMD0	BUB3-interacting and GLEBS motif-containing protein ZNF207 OS=Mus musculus OX=10090 GN=Znf207 PE=1 SV=1	0.001	FALSE	6.935	3	1	13	1	495	52.8	9.1	7.31	1	cell division;cell organization and biogenesis;regulation of biological process	chromosome;cytoplasm;cytoskeleton;nucleus	metal ion binding;protein binding;RNA binding		22680	ENSMUSG00000017421.18	Zfp207	11				0	0	0.01	1.53104e-16		200		35.75		High	High	Peak Found	High	Not Found	High	High	Not Found	Not Found	Not Found	Not Found	Not Found	Not Found	Not Found
High	Master Protein	P39654	Polyunsaturated fatty acid lipoxygenase ALOX15 OS=Mus musculus OX=10090 GN=Alox15 PE=1 SV=4	0.001	FALSE	6.919	5	2	6	2	663	75.4	6.11	1.63	2	cell organization and biogenesis;metabolic process;regulation of biological process;response to stimulus;transport	cytoplasm;cytosol;membrane	catalytic activity;metal ion binding;protein binding	Pf00305, Pf01477	11687	ENSMUSG00000018924.6	Alox15	11	Metabolic pathways; Linoleic acid metabolism; Arachidonic acid metabolism; Serotonergic synapse	Eicosanoid Synthesis	Synthesis of 12-eicosatetraenoic acid derivatives; Synthesis of 15-eicosatetraenoic acid derivatives; Synthesis of Leukotrienes (LT) and Eoxins (EX)	12	0	0.01	1.53104e-16		200		61.08		Peak Found	Medium	Peak Found	High	Not Found	High	High	Not Found	Not Found	Not Found	Not Found	Not Found	Not Found	Not Found
High	Master Protein	Q64337	Sequestosome-1 OS=Mus musculus OX=10090 GN=Sqstm1 PE=1 SV=1	0.001	FALSE	6.843	3	1	7	1	442	48.1	5.21	15.56	1	cell communication;cell death;cell differentiation;cell organization and biogenesis;metabolic process;regulation of biological process;response to stimulus	cytoplasm;cytosol;endoplasmic reticulum;endosome;nucleus;vacuole	metal ion binding;protein binding	Pf00564, Pf00569	18412	ENSMUSG00000015837.15	Sqstm1	11	Osteoclast differentiation	IL-1 Signaling Pathway	Interleukin-1 family signaling; Pink/Parkin Mediated Mitophagy; NRIF signals cell death from the nucleus; Signalling by NGF; NF-kB is activated and signals survival; p75NTR recruits signalling complexes	17	0	0.01	1.53104e-16		200		13.95		High	High	Peak Found	High	Not Found	High	High	Not Found	Not Found	Not Found	Not Found	Not Found	Not Found	Not Found
High	Master Protein	Q91ZV0	Melanoma inhibitory activity protein 2 OS=Mus musculus OX=10090 GN=Mia2 PE=1 SV=3	0.001	FALSE	6.798	2	2	3	2	1396	156.4	4.55	0	2	cell organization and biogenesis;transport	endoplasmic reticulum;membrane	protein binding;transporter activity		338320		Mia2	12			Cargo concentration in the ER	8	0	0.01	1.53104e-16		200		46.55		Peak Found	High	Peak Found	Not Found	Not Found	Peak Found	High	Not Found	Not Found	Not Found	Not Found	Not Found	Not Found	Not Found
High	Master Protein	Q60775	ETS-related transcription factor Elf-1 OS=Mus musculus OX=10090 GN=Elf1 PE=1 SV=1	0.001	FALSE	6.797	5	2	9	2	612	66.2	4.97	5.64	2	cell differentiation;metabolic process;regulation of biological process	nucleus	DNA binding	Pf00178, Pf12310	13709	ENSMUSG00000036461.15	Elf1	14			RUNX1 regulates transcription of genes involved in interleukin signaling	5	0	0.01	1.53104e-16		200		36.5		High	High	High	High	Not Found	High	High	Not Found	Not Found	Not Found	Not Found	Not Found	Not Found	Not Found
High	Master Protein	Q8K2V1	Serine/threonine-protein phosphatase 4 regulatory subunit 1 OS=Mus musculus OX=10090 GN=Ppp4r1 PE=1 SV=2	0.001	FALSE	6.787	4	3	7	3	951	106.2	4.81	3.92	3	regulation of biological process;response to stimulus		enzyme regulator activity;protein binding	Pf15017	70351		Ppp4r1	17				0	0	0.01	1.53104e-16		200		124.3		High	High	Not Found	Peak Found	Not Found	Medium	High	Not Found	Not Found	Not Found	Not Found	Not Found	Not Found	High
High	Master Protein	Q8BFP9	[Pyruvate dehydrogenase (acetyl-transferring)] kinase isozyme 1, mitochondrial OS=Mus musculus OX=10090 GN=Pdk1 PE=1 SV=2	0.001	FALSE	6.698	5	2	6	2	434	49	8.19	3.37	2	cell proliferation;metabolic process;regulation of biological process;response to stimulus	membrane;mitochondrion;nucleus;organelle lumen	catalytic activity;nucleotide binding;protein binding	Pf02518, Pf10436	228026	ENSMUSG00000006494.11	Pdk1	2	Axon guidance; HIF-1 signaling pathway; Central carbon metabolism in cancer	EPO Receptor Signaling; Factors and pathways affecting insulin-like growth factor (IGF1)-Akt signaling; TCA Cycle	Regulation of pyruvate dehydrogenase (PDH) complex; Signaling by Retinoic Acid	14	0	0.01	1.53104e-16		200		41.7		High	High	High	High	Not Found	Peak Found	High	Not Found	Not Found	Not Found	Not Found	Not Found	Not Found	Not Found
High	Master Protein	Q99PW4	EKC/KEOPS complex subunit Tp53rk OS=Mus musculus OX=10090 GN=Tp53rk PE=2 SV=1	0.001	FALSE	6.652	7	1	5	1	244	27.4	9.23	10.03	1	metabolic process	cytosol;membrane;nucleus	catalytic activity;nucleotide binding;protein binding	Pf00069, Pf01163, Pf01636, Pf06293, Pf07714	76367		Trp53rk; Trp53rkb	2				0	0	0.01	1.53104e-16		200		57.56		Peak Found	High	High	High	Not Found	High	High	Not Found	Not Found	Not Found	Not Found	Not Found	Not Found	Not Found
High	Master Protein	Q9DCZ4	MICOS complex subunit Mic26 OS=Mus musculus OX=10090 GN=Apoo PE=1 SV=2	0.001	FALSE	6.577	13	2	7	2	198	22.6	9.25	6.99	2	cell organization and biogenesis	cytosol;endoplasmic reticulum;extracellular;Golgi;membrane;mitochondrion		Pf09769	68316	ENSMUSG00000049233.6; ENSMUSG00000079508.8	Apoo	X; 13				0	0	0.01	1.53104e-16		200		13.25		High	High	High	High	Not Found	Peak Found	High	Not Found	Not Found	Not Found	Not Found	Not Found	Not Found	Not Found
High	Master Protein	P24788	Cyclin-dependent kinase 11B OS=Mus musculus OX=10090 GN=Cdk11b PE=1 SV=2	0.001	FALSE	6.548	3	2	4	2	784	91.5	5.39	4.2	2	metabolic process;regulation of biological process	nucleus	catalytic activity;nucleotide binding	Pf00069, Pf07714, Pf14531	12537	ENSMUSG00000029062.14	Cdk11b	4			Mus musculus biological processes; Transcriptional Regulation of Adipocyte Differentiation in 3T3-L1 Pre-adipocytes	2	0	0.01	1.53104e-16		200		51.93		Peak Found	High	High	Peak Found	Not Found	High	Not Found	Not Found	Not Found	Not Found	High	Not Found	Not Found	Not Found
High	Master Protein	Q8R1S4	Protein MTSS 1 OS=Mus musculus OX=10090 GN=Mtss1 PE=1 SV=1	0.001	FALSE	6.493	5	3	5	3	759	82.4	6.8	0	3	cell differentiation;cell organization and biogenesis;cell proliferation;metabolic process;regulation of biological process;response to stimulus;transport	cytoplasm;cytoskeleton	protein binding;transporter activity	Pf00430, Pf02205, Pf03938, Pf08397	211401		Mtss1	15				0	0	0.01	1.53104e-16		200		57.75		High	Not Found	High	Peak Found	Not Found	High	Peak Found	Not Found	Not Found	Not Found	Not Found	Not Found	Not Found	Not Found
High	Master Protein	P06327	Ig heavy chain V region VH558 A1/A4 OS=Mus musculus OX=10090 GN=Gm5629 PE=2 SV=1	0.001	FALSE	6.472	33	2	4	2	117	13	9.1	6.11	2	cell organization and biogenesis;defense response;metabolic process;regulation of biological process;response to stimulus		protein binding		435333		LOC435333	12				0	0	100	1.53104e-16			200		101.18	Not Found	Not Found	Not Found	Not Found	Not Found	Not Found	Not Found	Not Found	High	Not Found	Peak Found	Not Found	High	Not Found
High	Master Protein	P62077	Mitochondrial import inner membrane translocase subunit Tim8 B OS=Mus musculus OX=10090 GN=Timm8b PE=1 SV=1	0.002	FALSE	6.261	17	1	5	1	83	9.3	5.12	7.15	1	transport	membrane;mitochondrion	metal ion binding;transporter activity	Pf02953	30057	ENSMUSG00000039016.5	Timm8b	9				0	0	0.01	1.53104e-16		200		15.36		High	High	High	Peak Found	Not Found	High	High	Not Found	Not Found	Not Found	Not Found	Not Found	Not Found	Not Found
High	Master Protein	O70139	cAMP-dependent protein kinase inhibitor gamma OS=Mus musculus OX=10090 GN=Pkig PE=1 SV=1	0.002	FALSE	6.179	21	1	7	1	76	7.9	4.21	6.83	1	regulation of biological process;response to stimulus	cytoplasm;nucleus	enzyme regulator activity	Pf02827	18769	ENSMUSG00000035268.14	Pkig	2		Myometrial Relaxation and Contraction Pathways; Calcium Regulation in the Cardiac Cell		2	0	0.01	1.53104e-16		200		50.23		High	High	High	High	Not Found	High	High	Not Found	Not Found	Not Found	Not Found	Not Found	Not Found	Not Found
High	Master Protein	Q8BM55	Transmembrane protein 214 OS=Mus musculus OX=10090 GN=Tmem214 PE=1 SV=1	0.002	FALSE	6.149	5	3	3	3	687	76.4	9.29	2.93	3	cell death	cytosol;endoplasmic reticulum;Golgi;membrane		Pf10151	68796	ENSMUSG00000038828.13	Tmem214	5				0	0	0.01	1.53104e-16		200		45.8		Peak Found	Peak Found	High	High	Not Found	Peak Found	Peak Found	Not Found	Not Found	Not Found	Not Found	Not Found	Not Found	Not Found
High	Master Protein	Q3TV70	Nuclear receptor 2C2-associated protein OS=Mus musculus OX=10090 GN=Nr2c2ap PE=1 SV=1	0.002	FALSE	6.128	9	1	2	1	140	15.8	5.26	3.88	1		nucleus			75692	ENSMUSG00000071078.6	Nr2c2ap	8			Nuclear Receptor transcription pathway	4	0	0.01	1.53104e-16		200		42.67		High	Peak Found	High	Peak Found	Peak Found	Peak Found	Not Found	Not Found	Not Found	Not Found	Not Found	Not Found	Not Found	Not Found
High	Master Protein	Q9CWR1	WD repeat-containing protein 73 OS=Mus musculus OX=10090 GN=Wdr73 PE=1 SV=1	0.002	FALSE	6.118	4	1	5	1	371	40.8	5.54	4.97	1	cell organization and biogenesis;regulation of biological process	cytoplasm;cytoskeleton;cytosol	protein binding		71968	ENSMUSG00000025722.16	Wdr73	7				0	0	100	1.53104e-16			200		65.36	Not Found	Not Found	Not Found	Not Found	High	Not Found	Not Found	High	Peak Found	Not Found	Peak Found	High	High	High
High	Master Protein	O88512	AP-1 complex subunit gamma-like 2 OS=Mus musculus OX=10090 GN=Ap1g2 PE=1 SV=2	0.003	FALSE	6.042	2	2	2	2	791	87.8	6.51	0	2	transport	endosome;Golgi;membrane	protein binding;transporter activity	Pf01602, Pf02883	11766	ENSMUSG00000040701.15	Ap1g2	14	Lysosome		Lysosome Vesicle Biogenesis	6	0	0.01	1.53104e-16		200		46.03		High	Peak Found	Not Found	Peak Found	Not Found	High	Peak Found	Not Found	Not Found	Not Found	Not Found	Not Found	Not Found	Not Found
High	Master Protein	Q9CQJ4	E3 ubiquitin-protein ligase RING2 OS=Mus musculus OX=10090 GN=Rnf2 PE=1 SV=1	0.003	FALSE	5.977	9	2	11	1	336	37.6	6.84	2.23	2	cell organization and biogenesis;metabolic process;regulation of biological process	chromosome;nucleus	catalytic activity;metal ion binding;protein binding	Pf00097, Pf11789, Pf13639, Pf13920, Pf13923, Pf14570, Pf14634, Pf14835, Pf15227	19821	ENSMUSG00000026484.13	Rnf2	1		PluriNetWork	Regulation of PTEN gene transcription; Oxidative Stress Induced Senescence; Transcriptional Regulation by E2F6; SUMOylation of DNA damage response and repair proteins; SUMOylation of chromatin organization proteins; RUNX1 interacts with co-factors whose precise effect on RUNX1 targets is not known	22	0	0.01	1.53104e-16		200		49.8		Peak Found	High	High	High	Not Found	High	High	Not Found	Not Found	Not Found	Not Found	Not Found	Not Found	Not Found
High	Master Protein	P21995	Embigin OS=Mus musculus OX=10090 GN=Emb PE=1 SV=2	0.003	FALSE	5.914	6	2	2	2	330	37	6.02	2.35	2	transport	membrane	protein binding	Pf07679, Pf13895	13723	ENSMUSG00000021728.7	Emb	13			Proton-coupled monocarboxylate transport	4	0	0.01	1.53104e-16		200				Not Found	High	High	Not Found	Not Found	Not Found	Not Found	Not Found	Not Found	Not Found	Not Found	Not Found	Not Found	Not Found
High	Master Protein	Q3UHD9	Arf-GAP with GTPase, ANK repeat and PH domain-containing protein 2 OS=Mus musculus OX=10090 GN=Agap2 PE=1 SV=1	0.003	FALSE	5.893	3	2	2	2	1186	124.4	9.89	2.12	2	cell organization and biogenesis;regulation of biological process;response to stimulus;transport	cytoplasm;endosome;membrane;mitochondrion;nucleus	catalytic activity;enzyme regulator activity;metal ion binding;nucleotide binding;protein binding	Pf00023, Pf00071, Pf00169, Pf01412, Pf08477, Pf09547, Pf12796, Pf13637, Pf13857	216439; 105242480	ENSMUSG00000025422.9	Agap2; LOC105242480	10	FoxO signaling pathway; Endocytosis			2	0	0.01	1.53104e-16		200		33.42		Not Found	Peak Found	Peak Found	High	Not Found	Not Found	High	Not Found	Not Found	Not Found	Not Found	Not Found	Not Found	Not Found
High	Master Protein	Q08189	Protein-glutamine gamma-glutamyltransferase E OS=Mus musculus OX=10090 GN=Tgm3 PE=1 SV=2	0.003	FALSE	5.891	2	1	2	1	693	77.3	6.81	0	1	cell differentiation;cell organization and biogenesis;metabolic process	cytoplasm;cytoskeleton	catalytic activity;metal ion binding	Pf00868, Pf00927, Pf01841	21818	ENSMUSG00000027401.9	Tgm3	2				0	0	100	1.53104e-16			200			Not Found	Not Found	Not Found	Not Found	Not Found	Not Found	Not Found	Not Found	Not Found	High	Not Found	Not Found	Not Found	Not Found
High	Master Protein	Q8CB96	Ras association domain-containing protein 4 OS=Mus musculus OX=10090 GN=Rassf4 PE=1 SV=1	0.003	FALSE	5.889	7	2	5	1	322	36.9	6.7	1.64	2	regulation of biological process;response to stimulus			Pf00788	213391	ENSMUSG00000042129.8	Rassf4	6	Hippo signaling pathway -multiple species			1	0	0.01	1.53104e-16		200		37.84		Peak Found	High	Not Found	Peak Found	Not Found	Peak Found	Peak Found	Not Found	Not Found	Not Found	Not Found	Not Found	Not Found	Not Found
High	Master Protein	Q59J78	NADH dehydrogenase [ubiquinone] 1 alpha subcomplex assembly factor 2 OS=Mus musculus OX=10090 GN=Ndufaf2 PE=1 SV=1	0.003	FALSE	5.877	16	2	4	2	168	19.6	8.25	1.67	2	metabolic process;regulation of biological process	membrane;mitochondrion	catalytic activity	Pf05071	75597	ENSMUSG00000068184.6	Ndufaf2	13			Complex I biogenesis	5	0	0.01	1.53104e-16		200				Not Found	High	Not Found	High	Not Found	High	High	Not Found	Not Found	Not Found	Not Found	Not Found	Not Found	Not Found
High	Master Protein	Q9D0D5	General transcription factor IIE subunit 1 OS=Mus musculus OX=10090 GN=Gtf2e1 PE=1 SV=1	0.003	FALSE	5.876	7	2	4	2	440	49.6	4.86	3.34	2	metabolic process;regulation of biological process	cytosol;nucleus	DNA binding;metal ion binding	Pf02002, Pf08271, Pf11521	74197	ENSMUSG00000022828.10	Gtf2e1	16	Basal transcription factors; Epstein-Barr virus infection; Viral carcinogenesis	Estrogen signaling; Eukaryotic Transcription Initiation	RNA Polymerase II Transcription Initiation; RNA polymerase II transcribes snRNA genes; RNA Polymerase II Promoter Escape; RNA Polymerase II Pre-transcription Events; RNA Polymerase II Transcription Pre-Initiation And Promoter Opening	13	0	0.01	1.53104e-16		200		31.7		Peak Found	High	High	High	Not Found	Not Found	High	Not Found	Not Found	Not Found	Not Found	Not Found	Not Found	Not Found
High	Master Protein	Q9DAT2	MRG/MORF4L-binding protein OS=Mus musculus OX=10090 GN=Mrgbp PE=1 SV=2	0.003	FALSE	5.834	6	1	6	1	204	22.4	5.83	8.52	1	cell organization and biogenesis;metabolic process;regulation of biological process	nucleus		Pf07904	73247	ENSMUSG00000027569.15	1600027N09Rik; Mrgbp	2				0	0	0.01	1.53104e-16		200		38.94		High	High	High	High	Not Found	High	High	Not Found	Not Found	Not Found	Not Found	Not Found	Not Found	Not Found
High	Master Protein	P03921	NADH-ubiquinone oxidoreductase chain 5 OS=Mus musculus OX=10090 GN=Mtnd5 PE=1 SV=3	0.003	FALSE	5.814	2	1	2	1	607	68.4	9.03	3.07	1	metabolic process;response to stimulus;transport	membrane;mitochondrion	catalytic activity	Pf00361, Pf00662, Pf06455	17721; 3338890	ENSMUSG00000064367.1	ND5	MT	Metabolic pathways; Oxidative phosphorylation; Parkinson's disease	Oxidative phosphorylation; Electron Transport Chain	Complex I biogenesis	10	0	0.01	1.53104e-16		200		106.24		Not Found	Not Found	Not Found	Not Found	Not Found	High	High	Not Found	Not Found	Not Found	Not Found	Not Found	Not Found	Not Found
High	Master Protein	A2RT62	F-box/LRR-repeat protein 16 OS=Mus musculus OX=10090 GN=Fbxl16 PE=1 SV=1	0.003	FALSE	5.786	6	1	74	1	479	51.8	6.6	154.51	1	metabolic process	cytoplasm	catalytic activity;protein binding		214931	ENSMUSG00000025738.7	Fbxl16	17			Neddylation; Antigen processing: Ubiquitination & Proteasome degradation	7	0	25.769	1.53104e-16	144.01	6.5	193.5	141.16	46.59	Peak Found	Medium	Medium	Peak Found	High	Medium	High	High	High	High	High	High	High	High
High	Master Protein	Q60591	Nuclear factor of activated T-cells, cytoplasmic 2 OS=Mus musculus OX=10090 GN=Nfatc2 PE=1 SV=3	0.003	FALSE	5.712	2	1	4	1	927	100	6.76	8	1	cellular component movement;metabolic process;regulation of biological process;response to stimulus	cytoplasm;cytosol;nucleus	DNA binding;protein binding	Pf00554	18019	ENSMUSG00000027544.16	Nfatc2	2	Oxytocin signaling pathway; Wnt signaling pathway; T cell receptor signaling pathway; VEGF signaling pathway; Hepatitis B; Axon guidance; HTLV-I infection; Osteoclast differentiation; B cell receptor signaling pathway; cGMP-PKG signaling pathway; Natural killer cell mediated cytotoxicity; Th1 and Th2 cell differentiation	Heart Development	FCERI mediated Ca+2 mobilization; CLEC7A (Dectin-1) induces NFAT activation	20	0	0.01	1.53104e-16		200		16.35		High	High	Peak Found	High	Not Found	High	Not Found	Not Found	Not Found	Not Found	Not Found	Not Found	Not Found	Not Found
High	Master Protein	Q9DB73	NADH-cytochrome b5 reductase 1 OS=Mus musculus OX=10090 GN=Cyb5r1 PE=1 SV=1	0.003	FALSE	5.666	10	2	2	2	305	34.1	8.87	2.11	2	metabolic process	membrane;mitochondrion	catalytic activity	Pf00175, Pf00970	72017	ENSMUSG00000026456.18	Cyb5r1	1	Amino sugar and nucleotide sugar metabolism	Oxidation by Cytochrome P450	Erythrocytes take up carbon dioxide and release oxygen; Platelet degranulation	9	0	0.01	1.53104e-16		200		18.49		Peak Found	Peak Found	High	Peak Found	Peak Found	Peak Found	High	Not Found	Not Found	Not Found	Not Found	Not Found	Not Found	Not Found
High	Master Protein	O35130	Ribosomal RNA small subunit methyltransferase NEP1 OS=Mus musculus OX=10090 GN=Emg1 PE=1 SV=1	0.003	FALSE	5.557	6	1	2	1	244	27	8.91	1.92	1	cell organization and biogenesis;metabolic process	nucleus	catalytic activity;RNA binding	Pf03587	14791	ENSMUSG00000004268.11	Emg1	6	Ribosome biogenesis in eukaryotes		Major pathway of rRNA processing in the nucleolus and cytosol	5	0	0.01	1.53104e-16		200		28.81		High	Not Found	High	Peak Found	Not Found	Not Found	Peak Found	Not Found	Not Found	Not Found	Not Found	Not Found	Not Found	Not Found
High	Master Protein	Q05920	Pyruvate carboxylase, mitochondrial OS=Mus musculus OX=10090 GN=Pc PE=1 SV=1	0.003	FALSE	5.527	2	2	2	2	1178	129.6	6.71	2	2	metabolic process;regulation of biological process	cytoplasm;membrane;mitochondrion;organelle lumen	catalytic activity;metal ion binding;nucleotide binding;protein binding	Pf00289, Pf00364, Pf00682, Pf02222, Pf02436, Pf02785, Pf02786, Pf07478, Pf08443, Pf13533, Pf13535, Pf15632	18563		Pcx	19		Glycolysis and Gluconeogenesis; Alanine and aspartate metabolism; Fatty Acid Biosynthesis; TCA Cycle		4	0	0.01	1.53104e-16		200				High	Not Found	Not Found	Not Found	Not Found	Not Found	Not Found	Not Found	Not Found	Not Found	Not Found	Not Found	Not Found	Not Found
High	Master Protein	B7ZMP1	Xaa-Pro aminopeptidase 3 OS=Mus musculus OX=10090 GN=Xpnpep3 PE=1 SV=1	0.003	FALSE	5.397	6	2	3	2	506	56.6	7.68	2.59	2	metabolic process	mitochondrion	catalytic activity;metal ion binding	Pf00557, Pf05195	321003	ENSMUSG00000022401.11	Xpnpep3	15				0	0	0.01	1.53104e-16		200				Medium	High	Not Found	Not Found	Not Found	Not Found	High	Not Found	Not Found	Not Found	Not Found	Not Found	Not Found	Not Found
High	Master Protein	P59672	Ankyrin repeat and SAM domain-containing protein 1A OS=Mus musculus OX=10090 GN=Anks1a PE=1 SV=3	0.004	FALSE	5.354	3	3	3	3	1150	125.2	6.05	0	3	cellular component movement;regulation of biological process;response to stimulus	cytoplasm;cytosol	protein binding	Pf00023, Pf00536, Pf00640, Pf07647, Pf12796, Pf13606, Pf13637, Pf13857	224650	ENSMUSG00000024219.15	Anks1	17				0	0	0.01	1.53104e-16		200		63.93		High	Peak Found	Peak Found	Not Found	Not Found	Peak Found	Not Found	Not Found	Not Found	Not Found	High	Not Found	Not Found	Not Found
High	Master Protein	Q9D620	Rab11 family-interacting protein 1 OS=Mus musculus OX=10090 GN=Rab11fip1 PE=1 SV=2	0.004	FALSE	5.335	4	2	5	2	645	70.6	9.47	0	2	regulation of biological process;transport	cytoplasm;cytosol;endosome;membrane	protein binding	Pf00168, Pf09457	75767	ENSMUSG00000031488.14	Rab11fip1	8	Endocytosis			1	0	0.01	1.53104e-16		200		25.81		Not Found	High	High	High	Not Found	High	High	Not Found	Not Found	Not Found	Not Found	Not Found	Not Found	Not Found
High	Master Protein	O54916	RalBP1-associated Eps domain-containing protein 1 OS=Mus musculus OX=10090 GN=Reps1 PE=1 SV=2	0.004	FALSE	5.328	2	2	3	2	795	86.5	5.58	0	2	transport	membrane	metal ion binding;protein binding	Pf12763, Pf13499	19707	ENSMUSG00000019854.17	Reps1	10		EGFR1 Signaling Pathway	Cargo recognition for clathrin-mediated endocytosis	5	0	0.01	1.53104e-16		200				High	High	Not Found	Not Found	Not Found	Not Found	Not Found	Not Found	High	Not Found	Not Found	Not Found	Not Found	Not Found
High	Master Protein	Q8K382	DENN domain-containing protein 1A OS=Mus musculus OX=10090 GN=Dennd1a PE=1 SV=2	0.004	FALSE	5.312	2	2	4	2	1016	111.5	6.79	0	2	regulation of biological process;transport	cytosol;membrane	protein binding	Pf02141, Pf03455, Pf03456	227801	ENSMUSG00000035392.17	Dennd1a	2			RAB GEFs exchange GTP for GDP on RABs	4	0	0.01	1.53104e-16		200		19.24		High	Not Found	Medium	Not Found	Not Found	Not Found	High	Not Found	Not Found	Not Found	Not Found	Not Found	Not Found	Not Found
High	Master Protein	Q61017	Guanine nucleotide-binding protein G(I)/G(S)/G(O) subunit gamma-T2 OS=Mus musculus OX=10090 GN=Gngt2 PE=3 SV=2	0.004	FALSE	5.304	29	2	11	2	69	7.8	5.52	16.69	2	regulation of biological process;response to stimulus	membrane	catalytic activity;signal transducer activity	Pf00631	14710	ENSMUSG00000038811.13	Gngt2	11	Morphine addiction; Cholinergic synapse; Retrograde endocannabinoid signaling; Dopaminergic synapse; Ras signaling pathway; GABAergic synapse; Chemokine signaling pathway; Glutamatergic synapse; Pathways in cancer; Alcoholism; PI3K-Akt signaling pathway; Circadian entrainment; Serotonergic synapse	Chemokine signaling pathway; G Protein Signaling Pathways; Focal Adhesion-PI3K-Akt-mTOR-signaling pathway	Activation of G protein gated Potassium channels; Glucagon-type ligand receptors; Vasopressin regulates renal water homeostasis via Aquaporins; Glucagon-like Peptide-1 (GLP1) regulates insulin secretion; Inhibition of voltage gated Ca2+ channels via Gbeta/gamma subunits; Adrenaline,noradrenaline inhibits insulin secretion	40	0	0.01	1.53104e-16		200		54.66		High	High	High	High	High	High	High	Not Found	Not Found	Not Found	High	Not Found	High	Not Found
High	Master Protein	P46938	Transcriptional coactivator YAP1 OS=Mus musculus OX=10090 GN=Yap1 PE=1 SV=2	0.004	FALSE	5.297	6	2	2	2	488	52.4	5.11	1.7	2	cell differentiation;cell organization and biogenesis;cell proliferation;metabolic process;regulation of biological process;response to stimulus	cytoplasm;cytosol;membrane;nucleus	DNA binding;protein binding	Pf00397	22601	ENSMUSG00000053110.13	Yap1	9	Hippo signaling pathway; Hippo signaling pathway -multiple species		RUNX1 regulates transcription of genes involved in differentiation of HSCs; Signaling by Hippo; Nuclear signaling by ERBB4; YAP1- and WWTR1 (TAZ)-stimulated gene expression; RUNX3 regulates YAP1-mediated transcription	15	0	0.01	1.53104e-16		200		44.89		Not Found	Not Found	High	Not Found	High	Peak Found	Peak Found	Not Found	Not Found	Not Found	Not Found	Not Found	Not Found	Not Found
High	Master Protein	Q6GU68	Immunoglobulin superfamily containing leucine-rich repeat protein OS=Mus musculus OX=10090 GN=Islr PE=1 SV=1	0.004	FALSE	5.283	6	2	2	2	428	45.6	5.38	0	2		extracellular	protein binding	Pf07679, Pf12799, Pf13855	26968	ENSMUSG00000037206.15	Islr	9			Platelet degranulation	4	0	0.01	1.53104e-16		200		33.4		Peak Found	High	Peak Found	Peak Found	Not Found	Not Found	Not Found	Not Found	Not Found	Not Found	High	Not Found	Not Found	Not Found
High	Master Protein	Q3UHX0	Nucleolar protein 8 OS=Mus musculus OX=10090 GN=Nol8 PE=1 SV=2	0.004	FALSE	5.264	1	1	1	1	1147	128.6	6.55	2.7	1	metabolic process	nucleus	RNA binding	Pf00076, Pf13893, Pf14259	70930		Nol8	13		mRNA processing		1	0	0.01	1.53104e-16		200		64.82		Not Found	Peak Found	Not Found	Peak Found	Not Found	High	Not Found	Not Found	Not Found	Not Found	Not Found	Not Found	Not Found	Not Found
High	Master Protein	Q7TPD0	Integrator complex subunit 3 OS=Mus musculus OX=10090 GN=Ints3 PE=1 SV=2	0.004	FALSE	5.262	5	2	3	2	1041	117.9	5.8	0	2	metabolic process;regulation of biological process;response to stimulus	cytoplasm;nucleus		Pf10189	229543	ENSMUSG00000027933.11	Ints3	3			RNA polymerase II transcribes snRNA genes	3	0	0.01	1.53104e-16		200		45.08		Medium	High	Not Found	Peak Found	Not Found	Peak Found	High	Not Found	Not Found	Not Found	Not Found	Not Found	Not Found	Not Found
High	Master Protein	Q99104	Unconventional myosin-Va OS=Mus musculus OX=10090 GN=Myo5a PE=1 SV=2	0.004	FALSE	5.26	1	2	2	2	1853	215.4	8.63	0	2	cell communication;cell differentiation;cell organization and biogenesis;cellular component movement;metabolic process;regulation of biological process;response to stimulus;transport	cytoplasm;cytoskeleton;cytosol;endoplasmic reticulum;endosome;extracellular;Golgi;membrane;vacuole	catalytic activity;metal ion binding;motor activity;nucleotide binding;protein binding;RNA binding	Pf00063, Pf00261, Pf00612, Pf00769, Pf01442, Pf01843, Pf02463, Pf04111, Pf04156, Pf05483, Pf05557, Pf05622, Pf06160, Pf06548, Pf06705, Pf07028, Pf07888, Pf07926, Pf08317, Pf09311, Pf09726, Pf10174, Pf12128	17918	ENSMUSG00000034593.16	Myo5a	9				0	0	0.01	1.53104e-16		200				Not Found	Not Found	Not Found	High	Not Found	Not Found	High	Not Found	Not Found	Not Found	Not Found	Not Found	Not Found	Not Found
High	Master Protein	Q8BTS4	Nuclear pore complex protein Nup54 OS=Mus musculus OX=10090 GN=Nup54 PE=1 SV=1	0.004	FALSE	5.201	5	2	5	2	510	55.7	7.02	1.63	2	cell organization and biogenesis;regulation of biological process;transport	membrane;nucleus	structural molecule activity;transporter activity	Pf13874	269113	ENSMUSG00000034826.14	Nup54	5	RNA transport		Transcriptional regulation by small RNAs; SUMOylation of RNA binding proteins; snRNP Assembly; SUMOylation of chromatin organization proteins; Nuclear Pore Complex (NPC) Disassembly; Regulation of Glucokinase by Glucokinase Regulatory Protein; Transport of Mature mRNA derived from an Intron-Containing Transcript; SUMOylation of DNA damage response and repair proteins; SUMOylation of DNA replicati…	29	0	0.01	1.53104e-16		200		53.27		High	Medium	High	Not Found	Peak Found	Not Found	High	Not Found	Not Found	Not Found	Not Found	Not Found	Not Found	Not Found
High	Master Protein	Q91Z67	SLIT-ROBO Rho GTPase-activating protein 2 OS=Mus musculus OX=10090 GN=Srgap2 PE=1 SV=2	0.004	FALSE	5.137	2	2	3	2	1071	120.7	6.64	3.59	2	cell organization and biogenesis;regulation of biological process;response to stimulus	cytoplasm;cytosol;membrane;nucleus	enzyme regulator activity;protein binding	Pf00018, Pf00611, Pf00620, Pf07653, Pf14604	14270	ENSMUSG00000026425.15	Srgap2	1	Axon guidance			1	0	0.01	1.53104e-16		200		33.37		Not Found	Not Found	High	Not Found	Not Found	High	High	Not Found	Not Found	Not Found	Not Found	Not Found	Not Found	Not Found
High	Master Protein	Q9D0R8	Protein LSM12 homolog OS=Mus musculus OX=10090 GN=Lsm12 PE=1 SV=1	0.004	FALSE	5.133	7	1	4	1	195	21.7	7.74	3.19	1				Pf09793	268490	ENSMUSG00000020922.11	Lsm12	11				0	0	0.01	1.53104e-16		200		60.02		High	High	High	Not Found	Not Found	Not Found	Peak Found	Not Found	Not Found	Not Found	Not Found	Not Found	Not Found	Not Found
High	Master Protein	Q9DAZ9	Abscission/NoCut checkpoint regulator OS=Mus musculus OX=10090 GN=Zfyve19 PE=1 SV=2	0.004	FALSE	5.126	8	2	3	2	389	43.2	6.54	0	2	cell division;regulation of biological process	cytoplasm;cytoskeleton	metal ion binding	Pf01363	72008	ENSMUSG00000068580.11	Zfyve19	2				0	0	22.558	1.53104e-16	144.88	26.2	173.8	29.66	31.03	High	Peak Found	Peak Found	Peak Found	Peak Found	Peak Found	Peak Found	Peak Found	Peak Found	Peak Found	High	Peak Found	Peak Found	Peak Found
High	Master Protein	Q9JI44	DNA methyltransferase 1-associated protein 1 OS=Mus musculus OX=10090 GN=Dmap1 PE=1 SV=1	0.004	FALSE	5.092	2	1	1	1	468	53.1	9.5	2.04	1	cell organization and biogenesis;metabolic process;regulation of biological process;response to stimulus	cytoplasm;cytosol;nucleus	protein binding	Pf05499	66233	ENSMUSG00000009640.11	Dmap1	4				0	0	0.01	1.53104e-16		200		31.48		High	Peak Found	Peak Found	Peak Found	Not Found	Peak Found	Peak Found	Not Found	Not Found	Not Found	Not Found	Not Found	Not Found	Not Found
High	Master Protein	Q9WTJ8	Protein FAM50B OS=Mus musculus OX=10090 GN=Fam50b PE=2 SV=1	0.004	FALSE	5.074	7	2	5	1	334	39.6	9.13	0	2		nucleus		Pf04921	108161	ENSMUSG00000038246.6	Fam50b	13				0	0	100	1.53104e-16			200		21.6	Not Found	Not Found	Not Found	Not Found	Not Found	Not Found	Not Found	Peak Found	Medium	Peak Found	Not Found	High	Not Found	Not Found
High	Master Protein	O35144	Telomeric repeat-binding factor 2 OS=Mus musculus OX=10090 GN=Terf2 PE=1 SV=3	0.005	FALSE	5.049	4	2	3	2	541	60.2	9.5	0	2	cell organization and biogenesis;cellular component movement;metabolic process;regulation of biological process;response to stimulus;transport	chromosome;nucleus	catalytic activity;DNA binding;protein binding	Pf00249, Pf08558, Pf13873, Pf13921	21750	ENSMUSG00000031921.17	Terf2	8		PluriNetWork	Mus musculus biological processes; DNA Damage/Telomere Stress Induced Senescence; Meiotic Synapsis	7	0	0.01	1.53104e-16		200		28.18		High	High	High	Peak Found	Not Found	Peak Found	Peak Found	Not Found	Not Found	Not Found	Not Found	Not Found	Not Found	Not Found
High	Master Protein	Q5SFM8	RNA-binding protein 27 OS=Mus musculus OX=10090 GN=Rbm27 PE=1 SV=3	0.005	FALSE	4.964	2	2	5	2	1060	118.5	9.19	4.93	2	metabolic process	cytoplasm;nucleus	metal ion binding;RNA binding	Pf00076, Pf00642, Pf03962, Pf13893, Pf14259	225432		Rbm27	18				0	0	0.01	1.53104e-16		200		26.37		High	High	High	Not Found	Not Found	High	Not Found	Not Found	Not Found	Not Found	Not Found	Not Found	Not Found	Not Found
High	Master Protein	Q8K039	Uncharacterized protein KIAA1143 homolog OS=Mus musculus OX=10090 PE=1 SV=1	0.005	FALSE	4.914	10	1	4	1	155	17.5	8.48	2.52	1				Pf15377	66202	ENSMUSG00000032551.7	1110059G10Rik	9				0	0	0.01	1.53104e-16		200		33.08		High	Peak Found	High	Not Found	Not Found	High	Not Found	Not Found	High	Not Found	Not Found	Not Found	Not Found	Not Found
High	Master Protein	Q60754	Macrophage receptor MARCO OS=Mus musculus OX=10090 GN=Marco PE=1 SV=1	0.005	FALSE	4.898	4	1	1	1	518	52.7	7.84	2.18	1	defense response;regulation of biological process;response to stimulus;transport	membrane	protein binding;receptor activity	Pf00530, Pf01391, Pf15494	17167	ENSMUSG00000026390.7	Marco	1	Phagosome		Scavenging by Class A Receptors	4	0	0.01	1.53104e-16		200				Not Found	Not Found	Not Found	Not Found	Not Found	Not Found	High	Not Found	Not Found	Not Found	Not Found	Not Found	Not Found	Not Found
High	Master Protein	Q8BJ05	Zinc finger CCCH domain-containing protein 14 OS=Mus musculus OX=10090 GN=Zc3h14 PE=1 SV=1	0.005	FALSE	4.844	2	1	1	1	735	82.4	7.37	0	1	regulation of biological process	cytoplasm;nucleus	metal ion binding;RNA binding	Pf12737, Pf14608	75553	ENSMUSG00000021012.15	Zc3h14	12				0	0	0.01	1.53104e-16		200		29.19		Not Found	Not Found	High	Peak Found	Not Found	Peak Found	Not Found	Not Found	Not Found	Not Found	Not Found	Not Found	Not Found	Not Found
High	Master Protein	Q99JH1	Ribonuclease P protein subunit p25-like protein OS=Mus musculus OX=10090 GN=Rpp25l PE=1 SV=1	0.006	FALSE	4.818	20	2	3	2	163	17.7	10.46	0	2		nucleus	RNA binding	Pf01918	69961	ENSMUSG00000036114.3	2810432D09Rik; Rpp25l	4	Ribosome biogenesis in eukaryotes; RNA transport			2	0	12.086	1.53104e-16	99.39	14.6	185.4	173.52	62.72	Not Found	Peak Found	Peak Found	High	Peak Found	Peak Found	High	Peak Found	Peak Found	High	Peak Found	Peak Found	Peak Found	Peak Found
High	Master Protein	Q9DBV4	Matrix remodeling-associated protein 8 OS=Mus musculus OX=10090 GN=Mxra8 PE=1 SV=1	0.006	FALSE	4.811	5	2	3	2	442	49.7	7.15	1.75	2		cell surface;membrane		Pf07679	74761	ENSMUSG00000029070.9	Mxra8	4			Regulation of Insulin-like Growth Factor (IGF) transport and uptake by Insulin-like Growth Factor Binding Proteins (IGFBPs); Post-translational protein phosphorylation	4	0	0.01	1.53104e-16		200		67.45		Peak Found	High	Not Found	Not Found	Not Found	Peak Found	High	Not Found	Not Found	Not Found	Not Found	High	Not Found	Not Found
High	Master Protein	P11032	Granzyme A OS=Mus musculus OX=10090 GN=Gzma PE=1 SV=2	0.006	FALSE	4.81	10	3	5	3	260	28.6	9.36	1.66	3	cell death;metabolic process;regulation of biological process	extracellular;nucleus	catalytic activity;protein binding	Pf00089, Pf09342	14938	ENSMUSG00000023132.7	Gzma	13	Neuroactive ligand-receptor interaction			1	0	0.01	1.53104e-16		200		28.44		High	Peak Found	High	Not Found	Not Found	Peak Found	High	Not Found	Not Found	Not Found	Not Found	Not Found	Not Found	Not Found
High	Master Protein	Q9JL60	Glucocorticoid modulatory element-binding protein 1 OS=Mus musculus OX=10090 GN=Gmeb1 PE=1 SV=2	0.006	FALSE	4.796	2	2	3	2	562	61	4.79	0	2	metabolic process;regulation of biological process	cytoplasm;nucleus	DNA binding;metal ion binding;protein binding	Pf01342	56809	ENSMUSG00000028901.13	Gmeb1	4				0	0	0.01	1.53104e-16		200		60.94		High	Not Found	High	Not Found	Not Found	Peak Found	Peak Found	Not Found	Not Found	Not Found	Not Found	Not Found	Not Found	Not Found
High	Master Protein	Q8CIE0	Serpin A11 OS=Mus musculus OX=10090 GN=Serpina11 PE=2 SV=1	0.006	FALSE	4.758	3	1	2	1	424	47.2	7.03	0	1	regulation of biological process	extracellular	enzyme regulator activity	Pf00079	380780		Serpina11	12				0	0	100	1.53104e-16			200		16.13	Not Found	Not Found	Not Found	Not Found	Not Found	Not Found	Not Found	Not Found	Not Found	Not Found	Not Found	High	High	Not Found
High	Master Protein	Q80X72	Leucine-rich repeat-containing protein 15 OS=Mus musculus OX=10090 GN=Lrrc15 PE=2 SV=1	0.006	FALSE	4.747	3	2	2	2	579	64.1	6.42	2.1	2	regulation of biological process;response to stimulus	cytoplasm;membrane	enzyme regulator activity;protein binding	Pf12799, Pf13306, Pf13855	74488	ENSMUSG00000052316.9	Lrrc15	16				0	0	22.248	1.53104e-16	21.75	2.5	197.5	84.53	55.48	Peak Found	Not Found	Not Found	High	Peak Found	Not Found	Not Found	Not Found	Not Found	High	Not Found	Not Found	Not Found	Peak Found
High	Master Protein	P97287	Induced myeloid leukemia cell differentiation protein Mcl-1 homolog OS=Mus musculus OX=10090 GN=Mcl1 PE=1 SV=3	0.006	FALSE	4.747	6	1	2	1	331	35.2	6.2	2.43	1	cell death;cell differentiation;cell organization and biogenesis;development;regulation of biological process;response to stimulus	cytoplasm;cytosol;membrane;mitochondrion;nucleus;organelle lumen	protein binding	Pf00452	17210	ENSMUSG00000038612.16	Mcl1	3	MicroRNAs in cancer; Jak-STAT signaling pathway; PI3K-Akt signaling pathway; Apoptosis	Apoptosis; IL-7 Signaling Pathway		6	0	0.01	1.53104e-16		200		102.65		Not Found	Peak Found	Not Found	Peak Found	Not Found	Peak Found	High	Not Found	Not Found	Not Found	Not Found	Not Found	Not Found	Not Found
High	Master Protein	Q9Z2G9	Oxidoreductase HTATIP2 OS=Mus musculus OX=10090 GN=Htatip2 PE=1 SV=3	0.006	FALSE	4.735	5	1	3	1	242	26.9	8.59	7.1	1	cell death;cell differentiation;development;metabolic process;regulation of biological process;transport	cytoplasm;cytosol;membrane;nucleus	catalytic activity;nucleotide binding	Pf01118, Pf13460	53415	ENSMUSG00000039745.8	Htatip2	7				0	0	100	1.53104e-16			200		7.55	Not Found	Not Found	Not Found	Not Found	Not Found	Not Found	Not Found	High	Peak Found	Not Found	Not Found	High	Not Found	Not Found
High	Master Protein	Q60841	Reelin OS=Mus musculus OX=10090 GN=Reln PE=1 SV=3	0.006	FALSE	4.719	1	3	6	2	3461	387.2	5.73	0	3	cell differentiation;cell organization and biogenesis;cellular component movement;development;metabolic process;regulation of biological process;response to stimulus	cytoplasm;extracellular;membrane	catalytic activity;metal ion binding;protein binding	Pf02014, Pf07974	19699	ENSMUSG00000042453.14	Reln	5	Focal adhesion; ECM-receptor interaction; PI3K-Akt signaling pathway	Focal Adhesion-PI3K-Akt-mTOR-signaling pathway; Focal Adhesion	Reelin signalling pathway	8	0	20.427	1.53104e-16	107.76	7.2	192.8	101.24	58.75	High	Peak Found	Peak Found	Peak Found	Medium	Peak Found	Peak Found	Peak Found	Peak Found	Peak Found	High	Peak Found	High	High
High	Master Protein	Q9QZB7	Actin-related protein 10 OS=Mus musculus OX=10090 GN=Actr10 PE=1 SV=2	0.007	FALSE	4.703	3	1	7	1	417	46.2	7.61	10.33	1	cellular component movement	cytoplasm;cytoskeleton	protein binding	Pf00022	56444	ENSMUSG00000021076.5	Actr10	12			COPI-independent Golgi-to-ER retrograde traffic; COPI-mediated anterograde transport; MHC class II antigen presentation; Neutrophil degranulation; HSP90 chaperone cycle for steroid hormone receptors (SHR)	19	0	100	1.53104e-16			200		74.22	Not Found	Not Found	Not Found	Not Found	Not Found	High	High	Medium	Peak Found	Peak Found	High	Peak Found	Medium	High
High	Master Protein	Q9CR39	WD repeat domain phosphoinositide-interacting protein 3 OS=Mus musculus OX=10090 GN=Wdr45b PE=1 SV=2	0.007	FALSE	4.702	10	2	2	2	344	38	7.56	2.17	2	metabolic process	cytosol;membrane	protein binding		66840	ENSMUSG00000025173.13	Wdr45b; Wdr45l	11				0	0	0.01	1.53104e-16		200		45.73		Peak Found	Peak Found	Peak Found	Not Found	High	Peak Found	Peak Found	Not Found	High	Not Found	Not Found	Not Found	Not Found	Not Found
High	Master Protein	P59438	Hermansky-Pudlak syndrome 5 protein homolog OS=Mus musculus OX=10090 GN=Hps5 PE=1 SV=2	0.007	FALSE	4.655	2	2	5	2	1126	126.3	5.74	2	2	cell organization and biogenesis;coagulation	cytoplasm;cytosol	protein binding		246694	ENSMUSG00000014418.16	Hps5	7				0	0	0.01	1.53104e-16		200		99.17		Not Found	Medium	High	Medium	Peak Found	Not Found	High	Not Found	Medium	Not Found	Not Found	Not Found	Not Found	Not Found
High	Master Protein	Q3UVL4	Vacuolar protein sorting-associated protein 51 homolog OS=Mus musculus OX=10090 GN=Vps51 PE=1 SV=2	0.007	FALSE	4.644	2	2	3	2	782	86.1	6.24	0	2	cell organization and biogenesis;metabolic process;transport	cytosol;endosome;Golgi;membrane		Pf04124, Pf06148, Pf08700, Pf15469	68505	ENSMUSG00000024797.12	Vps51	19			Retrograde transport at the Trans-Golgi-Network	4	0	0.01	1.53104e-16		200		34.51		High	Not Found	Not Found	Peak Found	Not Found	Peak Found	Peak Found	Not Found	Not Found	High	Not Found	Not Found	Not Found	Not Found
High	Master Protein	Q99JF5	Diphosphomevalonate decarboxylase OS=Mus musculus OX=10090 GN=Mvd PE=1 SV=2	0.006	FALSE	4.626	3	1	5	1	401	44	6.3	9.15	1	metabolic process;regulation of biological process	cytosol;organelle lumen	catalytic activity;nucleotide binding;protein binding		192156	ENSMUSG00000006517.5	Mvd	8	Metabolic pathways; Terpenoid backbone biosynthesis	Cholesterol Biosynthesis	Synthesis of Dolichyl-phosphate; Cholesterol biosynthesis	13	0	0.01	1.53104e-16		200		29.68		Medium	High	High	High	Not Found	High	Peak Found	Not Found	Not Found	Not Found	Not Found	Not Found	Not Found	Not Found
High	Master Protein	Q8R3F9	Speckle targeted PIP5K1A-regulated poly(A) polymerase OS=Mus musculus OX=10090 GN=Tut1 PE=1 SV=1	0.007	FALSE	4.594	1	1	4	1	869	94.5	5.81	2.17	1	metabolic process	cytosol;nucleus	catalytic activity;metal ion binding;nucleotide binding;protein binding;RNA binding	Pf00076, Pf03828, Pf12171, Pf12874, Pf13893, Pf14259	70044	ENSMUSG00000071645.5	Tut1	19		mRNA processing		1	0	0.01	1.53104e-16		200		39.02		High	Not Found	Peak Found	High	Not Found	High	High	Not Found	Not Found	Not Found	Not Found	Not Found	Not Found	Not Found
High	Master Protein	O08789	Max-binding protein MNT OS=Mus musculus OX=10090 GN=Mnt PE=2 SV=2	0.007	FALSE	4.592	2	1	5	1	591	63.2	9.13	8.9	1	metabolic process;regulation of biological process	nucleus	DNA binding;protein binding	Pf00010, Pf10944	17428	ENSMUSG00000000282.12	Mnt	11				0	0	0.01	1.53104e-16		200		25.34		High	High	High	Peak Found	Not Found	High	High	Not Found	Not Found	Not Found	Not Found	Not Found	Not Found	Not Found
High	Master Protein	O35242	Protein FAN OS=Mus musculus OX=10090 GN=Nsmaf PE=1 SV=2	0.007	FALSE	4.56	1	1	5	1	920	104.5	5.91	6.77	1	regulation of biological process		enzyme regulator activity;protein binding	Pf00400, Pf02138, Pf02893, Pf14844	18201	ENSMUSG00000028245.15	Nsmaf	4	Sphingolipid signaling pathway	TNF-alpha NF-kB Signaling Pathway	TNFR1-mediated ceramide production	6	0	0.01	1.53104e-16		200		93.86		Peak Found	High	High	High	Not Found	High	High	Not Found	Not Found	Not Found	Not Found	Not Found	Not Found	Not Found
High	Master Protein	P54751	CMP-N-acetylneuraminate-beta-galactosamide-alpha-2,3-sialyltransferase 1 OS=Mus musculus OX=10090 GN=St3gal1 PE=1 SV=1	0.007	FALSE	4.557	7	2	3	2	337	39	9.23	3.84	2	metabolic process	extracellular;Golgi;membrane	catalytic activity	Pf00777	20442	ENSMUSG00000013846.9	St3gal1	15	Glycosphingolipid biosynthesis - globo and isoglobo series; Metabolic pathways; Mucin type O-glycan biosynthesis; Glycosphingolipid biosynthesis - ganglio series; Glycosaminoglycan biosynthesis - keratan sulfate		Termination of O-glycan biosynthesis; Sialic acid metabolism; Keratan sulfate biosynthesis	19	0	0.01	1.53104e-16		200		103.41		Peak Found	High	Peak Found	Not Found	Not Found	Not Found	Peak Found	Not Found	Not Found	Not Found	Not Found	High	Not Found	Not Found
High	Master Protein	Q9CY21	Probable 18S rRNA (guanine-N(7))-methyltransferase OS=Mus musculus OX=10090 GN=Bud23 PE=1 SV=1	0.008	FALSE	4.518	8	1	3	1	281	31.6	8.88	2.3	1	cell organization and biogenesis;metabolic process;regulation of biological process	cytoplasm;nucleus	catalytic activity;protein binding;RNA binding	Pf08241, Pf08242, Pf12589, Pf12847, Pf13489, Pf13649, Pf13659, Pf13847	66138	ENSMUSG00000005378.17	Wbscr22; Bud23	5				0	0	0.01	1.53104e-16		200		49.13		High	Peak Found	High	High	Not Found	Not Found	Not Found	Not Found	Not Found	Not Found	Not Found	Not Found	Not Found	Not Found
High	Master Protein	Q5SWT3	Solute carrier family 25 member 35 OS=Mus musculus OX=10090 GN=Slc25a35 PE=1 SV=2	0.008	FALSE	4.423	4	1	2	1	300	32.6	9.52	1.94	1	transport	membrane;mitochondrion	transporter activity	Pf00153	71998	ENSMUSG00000018740.14	Slc25a35	11				0	0	0.01	1.53104e-16		200		99.76		Not Found	Not Found	Not Found	Not Found	Peak Found	Not Found	High	Not Found	Not Found	Not Found	Not Found	Not Found	Not Found	Not Found
High	Master Protein	P35737	Class II histocompatibility antigen, M beta 1 chain OS=Mus musculus OX=10090 GN=H2-DMb1 PE=2 SV=1	0.009	FALSE	4.376	4	1	3	1	261	28.9	7.14	6.69	1	metabolic process;response to stimulus	endosome;membrane;vacuole	protein binding	Pf00969, Pf07654, Pf08205, Pf13895	14999		H2-DMb1	17				0	0	0.01	1.53104e-16		200		36.99		Peak Found	High	High	Peak Found	Not Found	Not Found	Peak Found	Not Found	Not Found	Not Found	Not Found	Not Found	Not Found	Not Found
High	Master Protein	Q80WT5	Aftiphilin OS=Mus musculus OX=10090 GN=Aftph PE=1 SV=2	0.009	FALSE	4.362	1	1	4	1	931	101.1	4.5	0	1	transport	cytoplasm;cytosol;Golgi;nucleus	protein binding	Pf15045	216549	ENSMUSG00000049659.15	Aftph	11				0	0	100	1.53104e-16			200			High	Not Found	Not Found	Not Found	Medium	Not Found	Not Found	Not Found	Not Found	Not Found	Not Found	Medium	Medium	Not Found
High	Master Protein	Q9DAW6	U4/U6 small nuclear ribonucleoprotein Prp4 OS=Mus musculus OX=10090 GN=Prpf4 PE=1 SV=1	0.009	FALSE	4.353	3	1	7	1	521	58.3	7.28	2.39	1	metabolic process	nucleus;spliceosomal complex	protein binding;RNA binding	Pf00400, Pf08799	70052	ENSMUSG00000066148.3	Prpf4	4	Spliceosome	mRNA processing	mRNA Splicing - Major Pathway	6	0	0.01	1.53104e-16		200		28.54		High	High	High	Peak Found	Not Found	High	High	Not Found	Not Found	Not Found	Not Found	Not Found	Not Found	Not Found
High	Master Protein	Q9DB96	Neuroguidin OS=Mus musculus OX=10090 GN=Ngdn PE=1 SV=1	0.009	FALSE	4.34	6	1	4	1	315	35.6	9.58	1.72	1	metabolic process;regulation of biological process	chromosome;cytoplasm;mitochondrion;nucleus	RNA binding	Pf04000	68966	ENSMUSG00000022204.8	Ngdn	14				0	0	0.01	1.53104e-16		200		78.21		Not Found	Peak Found	Peak Found	High	Not Found	High	High	Not Found	Not Found	Not Found	Not Found	Not Found	Not Found	Not Found
High	Master Protein	Q5EBH1	Ras association domain-containing protein 5 OS=Mus musculus OX=10090 GN=Rassf5 PE=1 SV=1	0.009	FALSE	4.34	3	1	7	1	413	46.7	9.28	7.28	1	cell death;regulation of biological process;response to stimulus	cytoplasm;cytoskeleton;nucleus	metal ion binding;protein binding	Pf00130, Pf00788, Pf03107	54354	ENSMUSG00000026430.16	Rassf5	1	Leukocyte transendothelial migration; Ras signaling pathway; Non-small cell lung cancer; Rap1 signaling pathway; Pathways in cancer			5	0	0.01	1.53104e-16		200		29.09		High	High	High	High	Not Found	High	Peak Found	Not Found	Not Found	Not Found	Not Found	Not Found	Not Found	Not Found
High	Master Protein	Q2VPQ9	Chromatin modification-related protein MEAF6 OS=Mus musculus OX=10090 GN=Meaf6 PE=1 SV=1	0.009	FALSE	4.339	18	2	2	2	191	21.6	9.32	0	2	cell organization and biogenesis;metabolic process;regulation of biological process	chromosome;cytosol;nucleus		Pf09340	70088	ENSMUSG00000028863.13	Meaf6	4			HATs acetylate histones; Regulation of TP53 Activity through Acetylation	9	0	0.01	1.53104e-16		200		30.17		High	Peak Found	High	Not Found	Not Found	Peak Found	Peak Found	Not Found	Not Found	Not Found	Not Found	Not Found	Not Found	Not Found
Medium	Master Protein	Q8C0G2	TRAF3-interacting JNK-activating modulator OS=Mus musculus OX=10090 GN=Traf3ip3 PE=1 SV=2	0.01	FALSE	4.21	4	1	2	1	513	58.5	8.27	0	1		membrane			215243		Traf3ip3	1				0	0	0.01	1.53104e-16		200		4.1		High	High	Not Found	Not Found	Not Found	Not Found	Not Found	Not Found	Not Found	Not Found	Not Found	Not Found	Not Found	Not Found
Medium	Master Protein	P97452	Ribosome biogenesis protein BOP1 OS=Mus musculus OX=10090 GN=Bop1 PE=1 SV=1	0.011	FALSE	4.184	5	2	3	2	732	82.5	6.28	0	2	cell organization and biogenesis;cell proliferation;metabolic process;regulation of biological process	nucleus	protein binding;RNA binding	Pf00400, Pf08145	12181	ENSMUSG00000022557.10	Bop1	15			Major pathway of rRNA processing in the nucleolus and cytosol	4	0	0.01	1.53104e-16		200		32.13		Peak Found	High	High	Peak Found	Not Found	Not Found	High	Not Found	Not Found	Not Found	Not Found	Not Found	Not Found	Not Found
Medium	Master Protein	Q60952	Centrosome-associated protein CEP250 OS=Mus musculus OX=10090 GN=Cep250 PE=1 SV=4	0.011	FALSE	4.181	2	3	4	3	2414	276.6	5.07	0	3	cell organization and biogenesis;regulation of biological process	cytoplasm;cytoskeleton	protein binding	Pf15035	16328	ENSMUSG00000038241.16	Cep250	2			Anchoring of the basal body to the plasma membrane; AURKA Activation by TPX2; Loss of Nlp from mitotic centrosomes; Recruitment of mitotic centrosome proteins and complexes; Regulation of PLK1 Activity at G2/M Transition; Recruitment of NuMA to mitotic centrosomes	16	0	0.01	1.53104e-16		200		46.77		High	Peak Found	Peak Found	Peak Found	Not Found	Medium	Peak Found	Not Found	Not Found	Not Found	High	Not Found	High	Not Found
Medium	Master Protein	Q3U1G5	Interferon-stimulated 20 kDa exonuclease-like 2 OS=Mus musculus OX=10090 GN=Isg20l2 PE=1 SV=2	0.011	FALSE	4.125	4	1	5	1	368	41	10.01	0	1	metabolic process	nucleus	catalytic activity;RNA binding	Pf00929	229504		Isg20l2	3				0	0	0.01	1.53104e-16		200		114.49		Peak Found	High	Medium	High	Not Found	High	High	Not Found	Not Found	Not Found	Not Found	Not Found	Not Found	Not Found
Medium	Master Protein	Q6DID5	PWWP domain-containing DNA repair factor 3A OS=Mus musculus OX=10090 GN=Pwwp3a PE=1 SV=1	0.012	FALSE	4.112	4	2	3	2	682	76	8.46	0	2	cell organization and biogenesis;metabolic process;response to stimulus	cytosol;nucleus	protein binding	Pf00855	68114	ENSMUSG00000020156.16	Mum1	10				0	0	0.01	1.53104e-16		200		88.72		High	Peak Found	Peak Found	Peak Found	Peak Found	Not Found	Peak Found	Not Found	Not Found	Not Found	High	High	Not Found	Not Found
Medium	Master Protein	Q91W53	Golgin subfamily A member 7 OS=Mus musculus OX=10090 GN=Golga7 PE=1 SV=1	0.012	FALSE	4.102	18	2	3	2	137	15.8	7.05	0	2	cell organization and biogenesis;metabolic process;regulation of biological process;transport	Golgi;membrane	catalytic activity	Pf10256	57437	ENSMUSG00000015341.17	Golga7	8			Neutrophil degranulation	3	0	0.01	1.53104e-16		200		60.66		Peak Found	Not Found	Not Found	High	Peak Found	High	High	Not Found	Not Found	Not Found	Not Found	Not Found	Not Found	Not Found
Medium	Master Protein	Q8BN21	Serine/threonine-protein kinase VRK2 OS=Mus musculus OX=10090 GN=Vrk2 PE=1 SV=2	0.012	FALSE	4.101	3	1	6	1	503	58.1	9.04	5.79	1	metabolic process;regulation of biological process;response to stimulus	cytoplasm;endoplasmic reticulum;membrane;mitochondrion;nucleus	catalytic activity;nucleotide binding;protein binding	Pf00069, Pf07714	69922	ENSMUSG00000064090.14	Vrk2	11				0	0	0.01	1.53104e-16		200		25.64		High	Peak Found	High	High	Not Found	High	High	Not Found	Not Found	Not Found	Not Found	Not Found	Not Found	Not Found
Medium	Master Protein	P46718	Programmed cell death protein 2 OS=Mus musculus OX=10090 GN=Pdcd2 PE=2 SV=2	0.012	FALSE	4.087	6	1	5	1	343	38.3	5.38	2.06	1	cell death;metabolic process;regulation of biological process	cytoplasm;nucleus	DNA binding;metal ion binding;protein binding	Pf01753, Pf04194	18567		Pdcd2	17		TNF-alpha NF-kB Signaling Pathway		1	0	0.01	1.53104e-16		200		59.85		High	High	Peak Found	High	Not Found	High	Medium	Not Found	Not Found	Not Found	Not Found	Not Found	Not Found	Not Found
Medium	Master Protein	Q8BP40	Lysophosphatidic acid phosphatase type 6 OS=Mus musculus OX=10090 GN=Acp6 PE=1 SV=1	0.012	FALSE	4.083	4	1	3	1	418	47.6	7.72	0	1	cell differentiation;metabolic process	cytoplasm;mitochondrion	catalytic activity	Pf00328	66659	ENSMUSG00000028093.15	Acp6	3			Synthesis of PA	5	0	0.01	1.53104e-16		200		37.59		High	Peak Found	Peak Found	Peak Found	Not Found	High	High	Not Found	Not Found	Not Found	Not Found	Not Found	Not Found	Not Found
Medium	Master Protein	Q8BFW4	Tripartite motif-containing protein 65 OS=Mus musculus OX=10090 GN=Trim65 PE=1 SV=1	0.012	FALSE	4.035	4	1	3	1	522	58.4	6.93	0	1	regulation of biological process	cytosol;nucleus	metal ion binding;protein binding	Pf00097, Pf00622, Pf00643, Pf13445, Pf13639, Pf13765, Pf13920, Pf13923, Pf14634, Pf14835, Pf15227	338364	ENSMUSG00000054517.9	Trim65	11				0	0	0.01	1.53104e-16		200		17.26		Peak Found	High	High	Peak Found	Not Found	Not Found	Not Found	Not Found	Not Found	Not Found	Not Found	Not Found	Not Found	Not Found
Medium	Master Protein	Q9JI13	Something about silencing protein 10 OS=Mus musculus OX=10090 GN=Utp3 PE=1 SV=1	0.012	FALSE	4.022	3	1	2	1	469	53.4	5.54	2.34	1	cell organization and biogenesis;development;metabolic process	nucleus	protein binding;RNA binding	Pf04000, Pf09368	65961	ENSMUSG00000070697.4	Utp3	5			Major pathway of rRNA processing in the nucleolus and cytosol	4	0	0.01	1.53104e-16		200		111.2		Not Found	Peak Found	Peak Found	Peak Found	Peak Found	Medium	High	Not Found	Not Found	Not Found	Not Found	Not Found	Not Found	Not Found
Medium	Master Protein	Q61142	Spindlin-1 OS=Mus musculus OX=10090 GN=Spin1 PE=1 SV=2	0.012	FALSE	3.965	4	1	4	1	262	29.6	6.96	0	1	cell organization and biogenesis;development;metabolic process;regulation of biological process;response to stimulus	cytoplasm;cytoskeleton;cytosol;membrane;nucleus	DNA binding;protein binding	Pf02513	20729	ENSMUSG00000021395.10	Spin1	13				0	0	0.01	1.53104e-16		200		30.38		High	Peak Found	High	Peak Found	Not Found	High	High	Not Found	Not Found	Not Found	Not Found	Not Found	Not Found	Not Found
Medium	Master Protein	Q8VDQ9	Protein KRI1 homolog OS=Mus musculus OX=10090 GN=Kri1 PE=1 SV=3	0.012	FALSE	3.883	2	1	2	1	704	82	5.12	0	1	metabolic process		RNA binding	Pf05178, Pf12936	215194		Kri1	9				0	0	0.01	1.53104e-16		200		27.89		High	Not Found	High	Not Found	Not Found	Not Found	Not Found	Not Found	Not Found	Not Found	Not Found	Not Found	Not Found	Not Found
Medium	Master Protein	Q9DCE5	p21-activated protein kinase-interacting protein 1 OS=Mus musculus OX=10090 GN=Pak1ip1 PE=1 SV=2	0.012	FALSE	3.874	6	1	4	1	382	42.1	8.47	2.61	1	cell proliferation;regulation of biological process	nucleus	protein binding	Pf00400	68083	ENSMUSG00000038683.15	Pak1ip1	13				0	0	0.01	1.53104e-16		200		85.28		Not Found	High	Not Found	High	Not Found	High	High	Not Found	Not Found	Not Found	Not Found	Not Found	Not Found	Not Found
Medium	Master Protein	Q9CR21	Acyl carrier protein, mitochondrial OS=Mus musculus OX=10090 GN=Ndufab1 PE=1 SV=1	0.012	FALSE	3.857	6	1	5	1	156	17.4	5.21	5.45	1	cell organization and biogenesis;metabolic process;transport	cytosol;mitochondrion		Pf00550	70316	ENSMUSG00000030869.11	Ndufab1	7	Metabolic pathways; Huntington's disease; Non-alcoholic fatty liver disease (NAFLD); Oxidative phosphorylation; Parkinson's disease; Alzheimer's disease	Electron Transport Chain	Mitochondrial Fatty Acid Beta-Oxidation; Complex I biogenesis; Glyoxylate metabolism and glycine degradation	17	0	0.01	1.53104e-16		200		29.98		High	High	High	Peak Found	Not Found	Peak Found	Peak Found	Not Found	Not Found	High	Not Found	Not Found	Not Found	Not Found
Medium	Master Protein	Q3UUV5	Src kinase-associated phosphoprotein 1 OS=Mus musculus OX=10090 GN=Skap1 PE=1 SV=1	0.012	FALSE	3.857	3	1	3	1	355	40.9	4.46	1.97	1	cell organization and biogenesis;regulation of biological process;response to stimulus	cytoplasm;cytosol;membrane;nucleus	protein binding	Pf00018, Pf00169, Pf07653, Pf14604, Pf15410	78473	ENSMUSG00000057058.16	Skap1	11	Rap1 signaling pathway			1	0	0.01	1.53104e-16		200		126.13		Peak Found	Peak Found	Peak Found	Peak Found	Medium	High	High	Not Found	Not Found	Not Found	Not Found	Not Found	Not Found	Not Found
Medium	Master Protein	Q9DC33	High mobility group protein 20A OS=Mus musculus OX=10090 GN=Hmg20a PE=1 SV=1	0.013	FALSE	3.824	5	1	1	1	346	39.9	6.4	0	1	cell organization and biogenesis;metabolic process;regulation of biological process	nucleus	DNA binding;protein binding	Pf00505, Pf09011	66867	ENSMUSG00000032329.4	Hmg20a	9				0	0	0.01	1.53104e-16		200		98.16		Not Found	Peak Found	Peak Found	Not Found	Not Found	High	Peak Found	Not Found	Not Found	Not Found	Not Found	Not Found	Not Found	Not Found
Medium	Master Protein	Q8K358	Phosphatidylinositol glycan anchor biosynthesis class U protein OS=Mus musculus OX=10090 GN=Pigu PE=1 SV=4	0.013	FALSE	3.823	4	1	1	1	434	49.8	7.72	2.29	1	metabolic process;regulation of biological process	endoplasmic reticulum;membrane	catalytic activity	Pf06728	228812	ENSMUSG00000038383.16	Pigu	2			Attachment of GPI anchor to uPAR	4	0	0.01	1.53104e-16		200				Not Found	Not Found	Not Found	Not Found	Not Found	Not Found	High	Not Found	Not Found	Not Found	Not Found	Not Found	Not Found	Not Found
Medium	Master Protein	O35075	Vacuolar protein sorting-associated protein 26C OS=Mus musculus OX=10090 GN=Vps26c PE=1 SV=1	0.014	FALSE	3.744	4	1	5	1	297	32.9	7.68	1.99	1	transport	endosome;nucleus	transporter activity	Pf00339, Pf03643	13185	ENSMUSG00000022898.12	Dscr3	16				0	0	0.01	1.53104e-16		200		72.23		Medium	High	Peak Found	High	Not Found	High	High	Not Found	Not Found	Not Found	Not Found	Not Found	Not Found	Not Found
Medium	Master Protein	P14220	Glycophorin-A OS=Mus musculus OX=10090 GN=Gypa PE=1 SV=2	0.015	FALSE	3.701	18	1	8	1	168	17.7	5.1	0	1	cell organization and biogenesis;regulation of biological process	membrane	protein binding	Pf01102	14934	ENSMUSG00000051839.7	Gypa	8	Hematopoietic cell lineage; Malaria			2	0	0.01	1.53104e-16		200				High	Not Found	Not Found	High	High	Not Found	Not Found	High	Not Found	High	High	Not Found	High	Not Found
Medium	Master Protein	Q9CQG2	RNA N6-adenosine-methyltransferase METTL16 OS=Mus musculus OX=10090 GN=Mettl16 PE=1 SV=1	0.015	FALSE	3.674	3	1	2	1	553	62.3	7.36	4.66	1	metabolic process;regulation of biological process	nucleus	catalytic activity;RNA binding	Pf05971	67493	ENSMUSG00000010554.14	Mettl16	11				0	0	0.01	1.53104e-16		200		54.44		Not Found	High	Peak Found	Peak Found	Not Found	Not Found	High	Not Found	Not Found	Not Found	Not Found	Not Found	Not Found	Not Found
Medium	Master Protein	Q3V0J4	Ankyrin repeat domain-containing protein 53 OS=Mus musculus OX=10090 GN=Ankrd53 PE=2 SV=2	0.015	FALSE	3.664	4	2	15	2	497	56.7	9.76	4.95	2	cell division;regulation of biological process	cytoplasm;cytoskeleton	protein binding	Pf00023, Pf12796, Pf13606, Pf13637, Pf13857	75305	ENSMUSG00000014747.6	Ankrd53	6				0	0	15.232	1.53104e-16	100.76	12.3	187.7	107.98	34.02	Peak Found	Peak Found	Medium	High	Medium	Peak Found	Medium	High	High	Medium	High	Peak Found	Peak Found	High
Medium	Master Protein	O54788	DNA fragmentation factor subunit beta OS=Mus musculus OX=10090 GN=Dffb PE=1 SV=1	0.015	FALSE	3.645	7	2	4	2	344	39.4	8.7	0	2	cell death;cell organization and biogenesis;metabolic process	cytoplasm;cytosol;nucleus	catalytic activity;DNA binding;protein binding	Pf02017, Pf09230	13368	ENSMUSG00000029027.9	Dffb	4	Apoptosis	Apoptosis; FAS pathway and Stress induction of HSP regulation	Activation of DNA fragmentation factor	8	0	0.01	1.53104e-16		200		38.31		High	Medium	High	High	Not Found	Not Found	Not Found	Not Found	Not Found	Not Found	Not Found	Not Found	Not Found	Not Found
Medium	Master Protein	Q6ZQK5	Arf-GAP with coiled-coil, ANK repeat and PH domain-containing protein 2 OS=Mus musculus OX=10090 GN=Acap2 PE=1 SV=2	0.015	FALSE	3.639	2	1	4	1	770	87.2	6.68	2.18	1	regulation of biological process;response to stimulus	endosome;membrane	enzyme regulator activity;metal ion binding;protein binding	Pf00023, Pf00169, Pf01412, Pf12796, Pf13637, Pf13857, Pf15413	78618	ENSMUSG00000049076.9	Acap2	16	Endocytosis			1	0	0.01	1.53104e-16		200		57.48		High	High	High	High	Not Found	Peak Found	Peak Found	Not Found	Not Found	Not Found	Not Found	Not Found	Not Found	Not Found
Medium	Master Protein	Q91Z96	BMP-2-inducible protein kinase OS=Mus musculus OX=10090 GN=Bmp2k PE=1 SV=1	0.016	FALSE	3.613	1	1	3	1	1138	126.1	6.8	2.39	1	metabolic process;regulation of biological process	cytoplasm;nucleus	catalytic activity;enzyme regulator activity;nucleotide binding;protein binding	Pf00069, Pf07714, Pf15282	140780	ENSMUSG00000034663.13	Bmp2k	5	Transcriptional misregulation in cancer			1	0	0.01	1.53104e-16		200		41.53		Peak Found	Peak Found	High	High	Not Found	High	Not Found	Not Found	Not Found	Not Found	Not Found	Not Found	Not Found	Not Found
Medium	Master Protein	Q9D1Q4	Dolichol-phosphate mannosyltransferase subunit 3 OS=Mus musculus OX=10090 GN=Dpm3 PE=1 SV=1	0.016	FALSE	3.551	11	1	9	1	92	10.1	7.08	8.67	1	metabolic process;regulation of biological process	endoplasmic reticulum;membrane	catalytic activity	Pf08285	68563	ENSMUSG00000042737.9	Dpm3	3	Metabolic pathways; N-Glycan biosynthesis		Synthesis of dolichyl-phosphate mannose	9	0	0.01	1.53104e-16		200		37.31		High	High	High	High	Peak Found	High	High	Not Found	Not Found	Not Found	Not Found	Not Found	Not Found	Not Found
Medium	Master Protein	Q6ZPY7	Lysine-specific demethylase 3B OS=Mus musculus OX=10090 GN=Kdm3b PE=1 SV=2	0.018	FALSE	3.44	1	1	6	1	1562	170.8	6.92	1.64	1	cell organization and biogenesis;metabolic process;regulation of biological process;response to stimulus	chromosome;nucleus	antioxidant activity;catalytic activity;DNA binding;metal ion binding	Pf02373	277250		Kdm3b	18				0	0	0.01	1.53104e-16		200		25.28		High	High	High	Not Found	Not Found	High	High	Not Found	Not Found	Not Found	Not Found	Not Found	Not Found	Not Found
Medium	Master Protein	Q9Z1K6	E3 ubiquitin-protein ligase ARIH2 OS=Mus musculus OX=10090 GN=Arih2 PE=1 SV=1	0.018	FALSE	3.418	6	2	2	2	492	57.7	5.69	0	2	cell growth;cell proliferation;metabolic process;regulation of biological process	cytoplasm;nucleus	catalytic activity;metal ion binding;protein binding	Pf01485	23807	ENSMUSG00000064145.12	Arih2	9				0	0	0.01	1.53104e-16		200		76.5		High	High	Not Found	Peak Found	Peak Found	Peak Found	Peak Found	Not Found	Not Found	Not Found	Not Found	Not Found	Not Found	Not Found
Medium	Master Protein	O08600	Endonuclease G, mitochondrial OS=Mus musculus OX=10090 GN=Endog PE=1 SV=1	0.019	FALSE	3.407	5	1	1	1	294	32.2	9.54	1.65	1	cell death;cellular homeostasis;metabolic process;regulation of biological process;response to stimulus	cytosol;mitochondrion;nucleus	catalytic activity;metal ion binding	Pf01223	13804	ENSMUSG00000015337.5	Endog	2	Apoptosis			1	0	0.01	1.53104e-16		200		29.68		Peak Found	Peak Found	Peak Found	Not Found	Not Found	Peak Found	High	Not Found	Not Found	Not Found	Not Found	Not Found	Not Found	Not Found
Medium	Master Protein	Q8R3N1	Nucleolar protein 14 OS=Mus musculus OX=10090 GN=Nop14 PE=1 SV=2	0.019	FALSE	3.38	1	1	7	1	860	98.7	7.59	11.71	1	metabolic process	membrane;nucleus	protein binding;RNA binding	Pf04147	75416	ENSMUSG00000036693.12	Nop14	5			Major pathway of rRNA processing in the nucleolus and cytosol	4	0	0.01	1.53104e-16		200		30.38		High	High	High	High	Not Found	High	High	Not Found	Not Found	Not Found	Not Found	Not Found	Not Found	Not Found
Medium	Master Protein	Q8BYY4	Tetratricopeptide repeat protein 39B OS=Mus musculus OX=10090 GN=Ttc39b PE=1 SV=1	0.019	FALSE	3.375	4	2	3	2	617	70.2	6.64	0	2			protein binding	Pf10300, Pf13424	69863	ENSMUSG00000038172.14	Ttc39b	4				0	0	0.01	1.53104e-16		200		4.08		Not Found	Not Found	High	High	Not Found	High	Not Found	Not Found	Not Found	Not Found	Not Found	Not Found	Not Found	Not Found
Medium	Master Protein	Q3UMR5	Calcium uniporter protein, mitochondrial OS=Mus musculus OX=10090 GN=Mcu PE=1 SV=2	0.019	FALSE	3.374	3	1	3	1	350	39.7	8.56	3.95	1	cell organization and biogenesis;cellular homeostasis;regulation of biological process;response to stimulus;transport	membrane;mitochondrion	protein binding;transporter activity	Pf04678	215999	ENSMUSG00000009647.13	Ccdc109a; Mcu	10	NOD-like receptor signaling pathway; Calcium signaling pathway		Processing of SMDT1	5	0	0.01	1.53104e-16		200		31.46		Not Found	Peak Found	High	High	Not Found	Peak Found	Not Found	Not Found	Not Found	Not Found	Not Found	Not Found	Not Found	Not Found
Medium	Master Protein	Q8R323	Replication factor C subunit 3 OS=Mus musculus OX=10090 GN=Rfc3 PE=1 SV=1	0.02	FALSE	3.299	10	2	5	2	356	40.5	8.38	0	2	metabolic process;regulation of biological process;response to stimulus	nucleus	catalytic activity;DNA binding	Pf03215, Pf08542, Pf13177, Pf13401	69263	ENSMUSG00000033970.15	Rfc3	5	DNA replication; Nucleotide excision repair; Mismatch repair	DNA Replication	Termination of translesion DNA synthesis; Polymerase switching on the C-strand of the telomere; Translesion synthesis by POLI; Activation of ATR in response to replication stress; Dual Incision in GG-NER; Translesion synthesis by POLK; Gap-filling DNA repair synthesis and ligation in TC-NER; Polymerase switching; Processing of DNA double-strand break ends; HDR through Single Strand Annealing (SSA…	56	0	0.01	1.53104e-16		200		32.44		Not Found	High	Not Found	High	Not Found	High	High	Not Found	Not Found	Not Found	Not Found	Not Found	Not Found	Not Found
Medium	Master Protein	Q61749	Translation initiation factor eIF-2B subunit delta OS=Mus musculus OX=10090 GN=Eif2b4 PE=1 SV=2	0.02	FALSE	3.293	3	1	1	1	524	57.6	9.25	1.81	1	metabolic process;response to stimulus	cytoplasm	protein binding;RNA binding	Pf01008	13667	ENSMUSG00000029145.12	Eif2b4	5	RNA transport	Translation Factors	Recycling of eIF2:GDP	7	0	0.01	1.53104e-16		200		40.95		Peak Found	Peak Found	High	Peak Found	Not Found	Not Found	Not Found	Not Found	Not Found	Not Found	Not Found	Not Found	Not Found	Not Found
Medium	Master Protein	P70671	Interferon regulatory factor 3 OS=Mus musculus OX=10090 GN=Irf3 PE=1 SV=1	0.024	FALSE	3.124	5	1	3	1	419	46.8	5.43	2.23	1	cell death;defense response;metabolic process;regulation of biological process;response to stimulus	cytoplasm;cytosol;nucleus	DNA binding;protein binding	Pf00605, Pf10401	54131	ENSMUSG00000003184.15	Irf3	7	Herpes simplex infection; NOD-like receptor signaling pathway; Epstein-Barr virus infection; RIG-I-like receptor signaling pathway; Hepatitis B; Toll-like receptor signaling pathway; Pertussis; Influenza A; Hepatitis C; Cytosolic DNA-sensing pathway; Viral carcinogenesis; Measles	Apoptosis; White fat cell differentiation; Toll Like Receptor signaling	TRAF3-dependent IRF activation pathway; Activated TLR4 signalling; IRF3-mediated induction of type I IFN; ISG15 antiviral mechanism; TRAF6 mediated IRF7 activation; Activation of IRF3/IRF7 mediated by TBK1/IKK epsilon; IRF3 mediated activation of type 1 IFN; LRR FLII-interacting protein 1 (LRRFIP1) activates type I IFN production; Regulation of innate immune responses to cytosolic DNA; TICAM1-dep…	42	0	0.01	1.53104e-16		200		54.18		Peak Found	Not Found	Peak Found	Not Found	Not Found	High	High	Not Found	Not Found	Not Found	Not Found	Not Found	Not Found	Not Found
Medium	Master Protein	Q64287	Interferon regulatory factor 4 OS=Mus musculus OX=10090 GN=Irf4 PE=1 SV=1	0.024	FALSE	3.113	2	1	1	1	450	51.5	6.99	1.62	1	cell differentiation;cell organization and biogenesis;defense response;metabolic process;regulation of biological process;response to stimulus	membrane;nucleus	catalytic activity;DNA binding;protein binding	Pf00605, Pf10401	16364	ENSMUSG00000021356.9	Irf4	13		Type II interferon signaling (IFNG); Apoptosis; White fat cell differentiation		3	0	0.01	1.53104e-16		200		21.23		High	Peak Found	Not Found	Peak Found	Not Found	Peak Found	Not Found	Not Found	Not Found	Not Found	Not Found	Not Found	Not Found	Not Found
Medium	Master Protein	P27512	Tumor necrosis factor receptor superfamily member 5 OS=Mus musculus OX=10090 GN=Cd40 PE=1 SV=3	0.025	FALSE	3.088	4	1	1	1	289	32.1	6.74	0	1	cellular homeostasis;defense response;regulation of biological process;response to stimulus	cell surface;cytoplasm;extracellular;membrane	protein binding;receptor activity;signal transducer activity		21939	ENSMUSG00000017652.16	Cd40	2	Primary immunodeficiency; Allograft rejection; Toxoplasmosis; Epstein-Barr virus infection; Cell adhesion molecules (CAMs); HTLV-I infection; Intestinal immune network for IgA production; Toll-like receptor signaling pathway; Transcriptional misregulation in cancer; Viral myocarditis; NF-kappa B signaling pathway; Systemic lupus erythematosus; Autoimmune thyroid disease; Cytokine-cytokine recepto…	NLR Proteins; IL-6 signaling Pathway; Inflammatory Response Pathway	TNF receptor superfamily (TNFSF) members mediating non-canonical NF-kB pathway; Immunoregulatory interactions between a Lymphoid and a non-Lymphoid cell	25	0	0.01	1.53104e-16		200		23.18		High	Not Found	Not Found	Peak Found	Not Found	Peak Found	Peak Found	Not Found	Not Found	Not Found	Not Found	Not Found	Not Found	Not Found
Medium	Master Protein	O08605	MAP kinase-interacting serine/threonine-protein kinase 1 OS=Mus musculus OX=10090 GN=Mknk1 PE=1 SV=2	0.024	FALSE	3.076	3	1	1	1	427	47.9	6.96	0	1	metabolic process;regulation of biological process;response to stimulus	cytoplasm;membrane;nucleus	catalytic activity;metal ion binding;nucleotide binding;protein binding	Pf00069, Pf06293, Pf07714	17346		Mknk1	4	MAPK signaling pathway; Insulin signaling pathway; HIF-1 signaling pathway	p38 MAPK Signaling Pathway; IL-2 Signaling Pathway		5	0	0.01	1.53104e-16		200		21.84		Not Found	Not Found	Peak Found	Peak Found	Not Found	Not Found	High	Not Found	Not Found	Not Found	Not Found	Not Found	Not Found	Not Found
Medium	Master Protein	Q69ZR2	E3 ubiquitin-protein ligase HECTD1 OS=Mus musculus OX=10090 GN=Hectd1 PE=1 SV=2	0.025	FALSE	3.07	1	2	2	2	2618	289.9	5.41	0	2	cell differentiation;metabolic process;regulation of biological process	cytoplasm	catalytic activity;metal ion binding;protein binding	Pf00023, Pf00632, Pf00754, Pf06701, Pf07738, Pf12796, Pf13606, Pf13637, Pf13857	207304	ENSMUSG00000035247.16	Hectd1	12				0	0	0.01	1.53104e-16		200		65.32		High	Peak Found	Peak Found	Peak Found	Peak Found	High	Peak Found	Not Found	Not Found	Not Found	Not Found	Not Found	Not Found	Not Found
Medium	Master Protein	Q8BLY1	SPARC-related modular calcium-binding protein 1 OS=Mus musculus OX=10090 GN=Smoc1 PE=2 SV=2	0.026	FALSE	2.993	3	1	1	1	463	51	8.37	0	1	cell differentiation;cell organization and biogenesis;development;regulation of biological process;response to stimulus	extracellular	metal ion binding;protein binding	Pf00086, Pf07648, Pf10591	64075		Smoc1	12				0	0	100	1.53104e-16			200		51.27	Not Found	Not Found	Not Found	Not Found	Not Found	Not Found	Not Found	Peak Found	Peak Found	Peak Found	Peak Found	High	Not Found	Peak Found
Medium	Master Protein	O35448	Lysosomal thioesterase PPT2 OS=Mus musculus OX=10090 GN=Ppt2 PE=1 SV=1	0.027	FALSE	2.979	5	1	2	1	302	34.3	6.39	0	1	metabolic process	vacuole	catalytic activity	Pf00561, Pf02089, Pf07819, Pf12697	54397	ENSMUSG00000015474.16	Ppt2	17	Fatty acid metabolism; Metabolic pathways; Lysosome; Fatty acid elongation		Fatty acyl-CoA biosynthesis	8	0	0.01	1.53104e-16		200		37.77		Not Found	Peak Found	Not Found	Peak Found	Not Found	High	High	Not Found	Not Found	Not Found	Not Found	Not Found	Not Found	Not Found
Medium	Master Protein	Q8CI59	Metalloreductase STEAP3 OS=Mus musculus OX=10090 GN=Steap3 PE=1 SV=1	0.028	FALSE	2.956	2	1	1	1	488	54.7	9.22	0	1	cell death;metabolic process;regulation of biological process;transport	cytoplasm;endosome;membrane	catalytic activity;metal ion binding;protein binding	Pf03807	68428		Steap3	1	p53 signaling pathway			1	0	100	1.53104e-16			200		72.62	Not Found	Not Found	Not Found	Not Found	Not Found	Not Found	Not Found	Not Found	Not Found	Not Found	Peak Found	Peak Found	Peak Found	High
Medium	Master Protein	O35648	Centrin-3 OS=Mus musculus OX=10090 GN=Cetn3 PE=1 SV=1	0.03	FALSE	2.906	13	2	3	2	167	19.5	4.78	0	2	cell division	cytoplasm;cytoskeleton;nucleus	metal ion binding;protein binding	Pf00036, Pf13405, Pf13499, Pf13833	12626	ENSMUSG00000021537.8	Cetn3	13				0	0	100	1.53104e-16			200		74.64	Not Found	Not Found	Not Found	Not Found	Not Found	Not Found	High	High	Peak Found	Not Found	Peak Found	Peak Found	Not Found	Medium
Medium	Master Protein	Q61624	Zinc finger protein 148 OS=Mus musculus OX=10090 GN=Znf148 PE=1 SV=2	0.03	FALSE	2.894	1	1	4	1	794	88.7	6.48	0	1	cell organization and biogenesis;metabolic process;regulation of biological process	Golgi;nucleus	DNA binding;metal ion binding	Pf00096, Pf13465	22661	ENSMUSG00000022811.16	Zfp148	16				0	0	0.01	1.53104e-16		200		35.3		Peak Found	Peak Found	Peak Found	High	Not Found	High	Peak Found	Not Found	Not Found	Not Found	Medium	Not Found	Not Found	Not Found
Medium	Master Protein	Q8BGS7	Choline/ethanolaminephosphotransferase 1 OS=Mus musculus OX=10090 GN=Cept1 PE=1 SV=1	0.031	FALSE	2.875	3	1	6	1	416	46.4	8.1	9.38	1	metabolic process	endoplasmic reticulum;membrane;nucleus	catalytic activity;metal ion binding	Pf01066	99712	ENSMUSG00000040774.15	Cept1	3	Metabolic pathways; Ether lipid metabolism; Glycerophospholipid metabolism	One carbon metabolism and related pathways; Kennedy pathway	Synthesis of PC; Synthesis of PE	11	0	0.01	1.53104e-16		200		57.63		Not Found	Not Found	Not Found	High	Not Found	High	High	Not Found	Not Found	Not Found	Not Found	Not Found	Not Found	High
Medium	Master Protein	Q8C0L0	Thioredoxin-related transmembrane protein 4 OS=Mus musculus OX=10090 GN=Tmx4 PE=1 SV=2	0.031	FALSE	2.866	5	1	1	1	335	37.1	4.37	0	1	cellular homeostasis;metabolic process;regulation of biological process;response to stimulus;transport	endoplasmic reticulum;membrane	catalytic activity	Pf00085	52837	ENSMUSG00000034723.11	Tmx4	2				0	0	0.01	1.53104e-16		200		46.27		Not Found	Not Found	Not Found	Peak Found	Not Found	High	Not Found	Not Found	Not Found	Not Found	Not Found	Not Found	Not Found	Not Found
Medium	Master Protein	Q8BX70	Vacuolar protein sorting-associated protein 13C OS=Mus musculus OX=10090 GN=Vps13c PE=1 SV=2	0.032	FALSE	2.836	0	1	1	1	3748	419.8	6.81	1.71	1	cell organization and biogenesis	cytosol;membrane;mitochondrion		Pf06650, Pf12624	320528	ENSMUSG00000035284.10	Vps13c	9				0	0	0.01	1.53104e-16		200		31.28		Not Found	Not Found	High	Not Found	Not Found	Not Found	Peak Found	Not Found	Not Found	Not Found	Not Found	Not Found	Not Found	Not Found
Medium	Master Protein	F2Z472	Seminal vesicle secretory protein 3A OS=Mus musculus OX=10090 GN=Svs3a PE=1 SV=1	0.034	FALSE	2.802	4	1	1	1	265	29.9	9.35	1.63	1	coagulation;regulation of biological process;response to stimulus	extracellular			64335	ENSMUSG00000017003.7	Svs3a	2				0	0	0.01	1.53104e-16		200		109.83		Peak Found	High	Not Found	Not Found	Not Found	Not Found	Not Found	Not Found	Not Found	Not Found	Not Found	Not Found	Not Found	Not Found
Medium	Master Protein	Q8BZM1	Glomulin OS=Mus musculus OX=10090 GN=Glmn PE=1 SV=1	0.034	FALSE	2.77	2	1	2	1	596	67.7	5.06	0	1	cell differentiation;regulation of biological process;response to stimulus	cytoplasm	enzyme regulator activity;protein binding	Pf08568	170823	ENSMUSG00000029276.13	Glmn	5				0	0	0.01	1.53104e-16		200		19.12		Peak Found	High	Peak Found	Peak Found	Not Found	Not Found	High	Not Found	Not Found	Not Found	Not Found	Not Found	Not Found	Not Found
Medium	Master Protein	O88554	Poly [ADP-ribose] polymerase 2 OS=Mus musculus OX=10090 GN=Parp2 PE=1 SV=3	0.035	FALSE	2.746	3	1	1	1	559	63.4	8.43	0	1	metabolic process;regulation of biological process;response to stimulus	cytoplasm;nucleus	catalytic activity;DNA binding;protein binding	Pf00644, Pf02877, Pf05406	11546	ENSMUSG00000036023.5	Parp2	14	Base excision repair; Apoptosis			2	0	0.01	1.53104e-16		200		35.55		Peak Found	Peak Found	Not Found	High	Not Found	Peak Found	Peak Found	Not Found	Not Found	Not Found	Not Found	Not Found	Not Found	Not Found
Medium	Master Protein	Q0V8T9	Contactin-associated protein like 5-1 OS=Mus musculus OX=10090 GN=Cntnap5a PE=1 SV=1	0.035	FALSE	2.744	1	1	6	1	1304	145.6	6.28	3.27	1	metabolic process	membrane	catalytic activity;protein binding	Pf00008, Pf00054, Pf00754, Pf02210, Pf13385	636808	ENSMUSG00000070695.4	Cntnap5a	1				0	0	100	1.53104e-16			200		19.67	Not Found	Not Found	Not Found	Not Found	Not Found	Not Found	Not Found	High	High	Peak Found	High	Peak Found	High	Peak Found
Medium	Master Protein	P52293	Importin subunit alpha-1 OS=Mus musculus OX=10090 GN=Kpna2 PE=1 SV=2	0.038	FALSE	2.695	3	1	1	1	529	57.9	5.68	0	1	transport	cytoplasm;cytosol;membrane;nucleus	protein binding;RNA binding;transporter activity	Pf00514, Pf01749, Pf13513, Pf13646	16647	ENSMUSG00000066878.4; ENSMUSG00000018362.14	Kpna2	11; 17	Influenza A	PluriNetWork; TNF-alpha NF-kB Signaling Pathway	Sensing of DNA Double Strand Breaks	7	0	100	1.53104e-16			200		70.79	Not Found	Not Found	Not Found	Not Found	Not Found	Not Found	Not Found	Not Found	Peak Found	Not Found	Not Found	Not Found	Not Found	High
Medium	Master Protein	Q6ZQB6	Inositol hexakisphosphate and diphosphoinositol-pentakisphosphate kinase 2 OS=Mus musculus OX=10090 GN=Ppip5k2 PE=1 SV=3	0.038	FALSE	2.672	1	1	1	1	1129	128.3	7.94	0	1	metabolic process	cytoplasm;cytosol	catalytic activity;nucleotide binding	Pf00328, Pf08443	227399	ENSMUSG00000040648.14	Ppip5k2	1	Phosphatidylinositol signaling system		Synthesis of pyrophosphates in the cytosol	4	0	0.01	1.53104e-16		200				Not Found	Not Found	Not Found	Not Found	Not Found	Not Found	High	Not Found	Not Found	Not Found	Not Found	Not Found	Not Found	Not Found
Medium	Master Protein	Q9QY23	Plakophilin-3 OS=Mus musculus OX=10090 GN=Pkp3 PE=1 SV=2	0.039	FALSE	2.63	1	1	2	1	797	87.3	9.32	1.63	1	cell organization and biogenesis;regulation of biological process	membrane;nucleus	protein binding	Pf00514	56460	ENSMUSG00000054065.12	Pkp3	7			Formation of the cornified envelope	3	0	100	1.53104e-16			200			Not Found	Not Found	Not Found	Not Found	Not Found	Not Found	Not Found	Not Found	Not Found	High	Not Found	Not Found	Not Found	Not Found
Medium	Master Protein	Q9CPS6	Histidine triad nucleotide-binding protein 3 OS=Mus musculus OX=10090 GN=Hint3 PE=1 SV=1	0.039	FALSE	2.629	6	1	4	1	165	18.8	6.33	3.43	1		cytoplasm;nucleus	catalytic activity;nucleotide binding	Pf01230, Pf11969	66847	ENSMUSG00000019791.12	Hint3	10				0	0	0.01	1.53104e-16		200		58.93		High	Peak Found	High	High	Not Found	Peak Found	Peak Found	Not Found	Not Found	High	Not Found	Not Found	Not Found	Not Found
Medium	Master Protein	Q8R361	Rab11 family-interacting protein 5 OS=Mus musculus OX=10090 GN=Rab11fip5 PE=1 SV=2	0.041	FALSE	2.57	4	2	2	2	645	69.5	9.07	0	2	regulation of biological process;response to stimulus;transport	cytoplasm;endosome;Golgi;membrane;mitochondrion	protein binding	Pf00168, Pf09457	52055	ENSMUSG00000051343.11	Rab11fip5	6	Endocytosis			1	0	0.01	1.53104e-16		200		22.3		High	Not Found	Not Found	Not Found	Not Found	Peak Found	Not Found	Not Found	High	Not Found	Not Found	Not Found	Not Found	Not Found
Medium	Master Protein	Q9CQC8	Maspardin OS=Mus musculus OX=10090 GN=Spg21 PE=1 SV=1	0.042	FALSE	2.561	3	1	1	1	308	34.9	6.28	0	1	metabolic process	cytoplasm;cytosol	catalytic activity;protein binding	Pf00561, Pf00975, Pf12695, Pf12697	27965	ENSMUSG00000032388.7	Spg21	9	Endocytosis			1	0	0.01	1.53104e-16		200		45.92		High	Not Found	Peak Found	Not Found	Not Found	Not Found	Peak Found	Not Found	Not Found	Not Found	Not Found	Not Found	Not Found	Not Found
Medium	Master Protein	Q8QZR4	Out at first protein homolog OS=Mus musculus OX=10090 GN=Oaf PE=2 SV=1	0.042	FALSE	2.555	3	1	1	1	282	31.5	7.37	0	1				Pf14941	102644	ENSMUSG00000032014.6	Oaf	9				0	0	100	1.53104e-16			200		18.64	Not Found	Not Found	Not Found	Not Found	Not Found	Not Found	Not Found	Peak Found	Not Found	High	Not Found	Peak Found	Not Found	Peak Found
Medium	Master Protein	Q8CES0	N-alpha-acetyltransferase 30 OS=Mus musculus OX=10090 GN=Naa30 PE=1 SV=2	0.043	FALSE	2.534	7	1	2	1	364	39.4	5.64	0	1	metabolic process	cytoplasm;cytosol;nucleus	catalytic activity	Pf00583, Pf08445, Pf13508, Pf13523, Pf13673	70646	ENSMUSG00000036282.14	Naa30	14		Metapathway biotransformation		1	0	0.01	1.53104e-16		200		101.39		Peak Found	Not Found	High	Not Found	Not Found	High	Peak Found	Not Found	Not Found	Not Found	Not Found	Not Found	Not Found	Not Found
Medium	Master Protein	Q9Z1B5	Mitotic spindle assembly checkpoint protein MAD2A OS=Mus musculus OX=10090 GN=Mad2l1 PE=1 SV=2	0.043	FALSE	2.517	5	1	3	1	205	23.6	5.2	0	1	cell division;cell organization and biogenesis;regulation of biological process	chromosome;cytoplasm;cytoskeleton;cytosol;nucleus	protein binding	Pf02301	56150	ENSMUSG00000029910.14	Mad2l1	6	Progesterone-mediated oocyte maturation; HTLV-I infection; Oocyte meiosis; Cell cycle		Inactivation of APC/C via direct inhibition of the APC/C complex; Cdc20:Phospho-APC/C mediated degradation of Cyclin A; Amplification of signal from unattached kinetochores via a MAD2 inhibitory signal; Resolution of Sister Chromatid Cohesion; Separation of Sister Chromatids; RHO GTPases Activate Formins; APC-Cdc20 mediated degradation of Nek2A	30	0	0.01	1.53104e-16		200		54.03		High	Peak Found	High	Peak Found	Not Found	Not Found	Not Found	Not Found	Not Found	Not Found	Not Found	Not Found	Not Found	Not Found
Medium	Master Protein	Q8K327	Chromosome alignment-maintaining phosphoprotein 1 OS=Mus musculus OX=10090 GN=Champ1 PE=1 SV=1	0.044	FALSE	2.504	1	1	1	1	802	87.5	7.85	0	1	cell organization and biogenesis	chromosome;cytoplasm;cytoskeleton;nucleus	metal ion binding	Pf00096	101994	ENSMUSG00000047710.8	Champ1; Zfp828	8				0	0	0.01	1.53104e-16		200		56.48		Peak Found	Peak Found	Peak Found	Peak Found	Not Found	Peak Found	High	Not Found	Not Found	Not Found	Not Found	Not Found	Not Found	Not Found
Medium	Master Protein	Q9DCH6	AN1-type zinc finger protein 6 OS=Mus musculus OX=10090 GN=Zfand6 PE=1 SV=1	0.046	FALSE	2.469	4	1	1	1	223	24	6.51	0	1	cell death;cell organization and biogenesis;regulation of biological process;response to stimulus;transport	cytoplasm	DNA binding;metal ion binding;protein binding	Pf01428, Pf01754	65098	ENSMUSG00000030629.15	Zfand6	7				0	0	0.01	1.53104e-16		200		52.73		Peak Found	Peak Found	High	Not Found	Not Found	Peak Found	Not Found	Not Found	Not Found	Not Found	Not Found	Not Found	Not Found	Not Found
Medium	Master Protein	Q99LG4	Tetratricopeptide repeat protein 5 OS=Mus musculus OX=10090 GN=Ttc5 PE=1 SV=2	0.047	FALSE	2.455	2	1	3	1	440	48.8	6.29	0	1	metabolic process;regulation of biological process;response to stimulus	cytoplasm;nucleus	DNA binding;protein binding	Pf13414, Pf13424, Pf13432	219022	ENSMUSG00000006288.7	Ttc5	14			Regulation of TP53 Activity through Methylation	6	0	0.01	1.53104e-16		200		23.09		High	Peak Found	Not Found	Peak Found	Not Found	Not Found	High	Not Found	Not Found	Not Found	Medium	Not Found	Not Found	Not Found
Medium	Master Protein	Q3UU94	MANSC domain-containing protein 4 OS=Mus musculus OX=10090 GN=Mansc4 PE=2 SV=1	0.047	FALSE	2.447	8	2	3	2	337	36.8	8.34	2.22	2		membrane		Pf07502	545893	ENSMUSG00000072662.2	Gm5887; Mansc4	6				0	0	100	1.53104e-16			200		49.52	Not Found	Not Found	Not Found	Not Found	Not Found	Not Found	Not Found	Peak Found	Peak Found	Medium	Not Found	High	High	Peak Found
Medium	Master Protein	Q99MW1	Serine/threonine-protein kinase 31 OS=Mus musculus OX=10090 GN=Stk31 PE=1 SV=2	0.048	FALSE	2.438	1	1	1	1	1018	114.9	5.39	0	1	metabolic process	cytoplasm;nucleus	catalytic activity;nucleotide binding;protein binding	Pf00069, Pf00567, Pf05641	77485	ENSMUSG00000023403.14	Stk31	6				0	0	0.01	1.53104e-16		200		26.25		Peak Found	Peak Found	Peak Found	Peak Found	Not Found	Peak Found	High	Not Found	Not Found	Not Found	Not Found	Not Found	Not Found	Not Found
Medium	Master Protein	Q8BWD8	Cyclin-dependent kinase 19 OS=Mus musculus OX=10090 GN=Cdk19 PE=2 SV=1	0.048	FALSE	2.41	1	1	1	1	501	56.5	8.53	0	1	cell division;metabolic process;regulation of biological process;response to stimulus	cytosol;nucleus	catalytic activity;nucleotide binding;protein binding	Pf00069, Pf07714	78334	ENSMUSG00000038481.13	Cdk19	10				0	0	0.01	1.53104e-16		200		18.67		Peak Found	Not Found	Not Found	Peak Found	Not Found	Not Found	High	Not Found	Not Found	Not Found	Not Found	Not Found	Not Found	Not Found
Medium	Master Protein	Q5RJH3	Cadherin-12 OS=Mus musculus OX=10090 GN=Cdh12 PE=2 SV=1	0.05	FALSE	2.385	3	2	2	2	794	88.4	4.83	0	2		membrane	metal ion binding	Pf00028, Pf01049	215654	ENSMUSG00000040452.8	Cdh12	15			Adherens junctions interactions	4	0	100	1.53104e-16			200		31.46	Not Found	Not Found	High	Not Found	Not Found	Not Found	Not Found	Not Found	Peak Found	High	Not Found	Not Found	Not Found	Not Found
Medium	Master Protein	Q8BRB7	Histone acetyltransferase KAT6B OS=Mus musculus OX=10090 GN=Kat6b PE=1 SV=3	0.05	FALSE	2.381	1	1	7	1	1872	208.4	5.97	0	1	cell organization and biogenesis;metabolic process;regulation of biological process	chromosome;nucleus	catalytic activity;DNA binding;metal ion binding;protein binding	Pf00538, Pf00628, Pf01853, Pf15446	54169	ENSMUSG00000021767.16	Kat6b; Myst4	14			HATs acetylate histones	3	0	26.902	1.53104e-16	85.78	7.2	192.8	165.74	37.91	Not Found	Peak Found	Not Found	Peak Found	Peak Found	Peak Found	Not Found	Peak Found	Peak Found	Peak Found	Peak Found	High	High	High
Medium	Master Protein	Q9JIL5	Tubby-related protein 4 OS=Mus musculus OX=10090 GN=Tulp4 PE=1 SV=1	0.021	FALSE	3.274	2	2	5	2	1547	169.5	7.46	0	2	metabolic process;regulation of biological process;response to stimulus	cytoplasm	protein binding	Pf00400, Pf01167, Pf07525	68842	ENSMUSG00000034377.10	Tulp4	17			Neddylation	3	0	0.044	1.36352e-12	128.63	192.5	7.5	92.29	156.98	Peak Found	Peak Found	Peak Found	High	Peak Found	Medium	Peak Found	Peak Found	Medium	Peak Found	Medium	Peak Found	High	Peak Found
High	Master Protein	P01647	Ig kappa chain V-V region HP 124E1 OS=Mus musculus OX=10090 PE=1 SV=1	0	FALSE	63.502	62	6	182	2	108	12	8.46	313.12	6	cell organization and biogenesis;cellular component movement;defense response;metabolic process;regulation of biological process;response to stimulus;transport	extracellular;membrane	catalytic activity;protein binding	Pf00047, Pf07679, Pf07686								0	0	7.314	3.45895e-12	117.67	22	178	169.55	55.46	High	High	High	High	High	High	High	High	High	High	High	High	High	High
High	Master Protein	Q5DU09	Zinc finger protein 652 OS=Mus musculus OX=10090 GN=Znf652 PE=1 SV=2	0	FALSE	9.164	5	1	106	1	608	69.4	8.75	2.23	1	metabolic process;regulation of biological process	nucleus	DNA binding;metal ion binding	Pf00096, Pf13465	268469	ENSMUSG00000075595.9	Zfp652	11				0	0	15.614	6.71902e-12	131.69	4.8	195.2	189.33	68.34	Not Found	High	Medium	Medium	High	Medium	High	High	High	High	High	High	High	High
High	Master Protein	Q8VC03	Echinoderm microtubule-associated protein-like 3 OS=Mus musculus OX=10090 GN=Eml3 PE=1 SV=1	0	FALSE	10.125	4	3	8	3	897	95.6	7.05	7.58	3		cytoplasm;cytoskeleton	protein binding	Pf00400, Pf03451	225898	ENSMUSG00000071647.4	Eml3	19				0	0	7.628	5.44739e-11	102.95	17.9	182.1	112.25	40.49	High	High	High	High	Peak Found	Not Found	High	Not Found	Not Found	Peak Found	Peak Found	Peak Found	Peak Found	Peak Found
High	Master Protein	Q8K1I3	Secreted phosphoprotein 24 OS=Mus musculus OX=10090 GN=Spp2 PE=1 SV=2	0	FALSE	8.201	12	2	30	2	203	23.1	8.37	71.62	2	cell organization and biogenesis	extracellular	enzyme regulator activity	Pf00031, Pf07448	75396	ENSMUSG00000026295.12	Spp2	1			Regulation of Insulin-like Growth Factor (IGF) transport and uptake by Insulin-like Growth Factor Binding Proteins (IGFBPs); Platelet degranulation ; Post-translational protein phosphorylation	8	0	11.506	6.54849e-11	52.23	15.4	184.6	135.81	27.03	Not Found	Not Found	Not Found	Peak Found	High	Peak Found	Peak Found	High	High	High	High	High	High	High
High	Master Protein	A2A8L5	Receptor-type tyrosine-protein phosphatase F OS=Mus musculus OX=10090 GN=Ptprf PE=1 SV=1	0	FALSE	8.723	2	3	5	3	1898	211.4	6.65	0	3	cell organization and biogenesis;cellular component movement;metabolic process;regulation of biological process;response to stimulus	endosome;membrane	catalytic activity;protein binding;receptor activity;signal transducer activity	Pf00041, Pf00047, Pf00102, Pf07679, Pf09294, Pf13895, Pf13927, Pf14566	19268	ENSMUSG00000033295.13	Ptprf	4	Insulin signaling pathway; Insulin resistance; Cell adhesion molecules (CAMs); Adherens junction	Insulin Signaling	Receptor-type tyrosine-protein phosphatases; Synaptic adhesion-like molecules	9	0	6.99	1.79463e-10	67.27	20.3	179.7	66.6	42.52	Peak Found	Peak Found	Not Found	Peak Found	Peak Found	Peak Found	Peak Found	High	Peak Found	Peak Found	Peak Found	Medium	High	Peak Found
High	Master Protein	Q8C4U3	Secreted frizzled-related protein 1 OS=Mus musculus OX=10090 GN=Sfrp1 PE=1 SV=3	0	FALSE	23.173	12	3	63	3	314	35.4	8.94	67.06	3	cell communication;cell differentiation;cell organization and biogenesis;development;metabolic process;regulation of biological process;response to stimulus	cell surface;cytosol;extracellular;membrane	catalytic activity;protein binding;receptor activity;signal transducer activity	Pf01392, Pf01759	20377	ENSMUSG00000031548.7	Sfrp1	8	Wnt signaling pathway	BMP Signaling Pathway in Eyelid Development; Wnt Signaling Pathway NetPath		3	0	6.585	2.20812e-10	88.17	14.1	185.9	113.88	35.85	Not Found	Peak Found	Peak Found	Peak Found	High	Peak Found	Peak Found	High	High	High	High	High	High	High
Medium	Master Protein	O08716	Fatty acid-binding protein 9 OS=Mus musculus OX=10090 GN=Fabp9 PE=1 SV=2	0.017	FALSE	3.479	21	2	24	1	132	15	7.74	11.65	2	transport	cytoplasm	transporter activity	Pf00061, Pf14651	21884	ENSMUSG00000027528.12	Fabp9	3			Triglyceride catabolism	4	0	10.811	4.02109e-10	135.37	24	176	156.36	81.54	Not Found	Not Found	Medium	Peak Found	Peak Found	High	Peak Found	Peak Found	Peak Found	Peak Found	Peak Found	Peak Found	Peak Found	Peak Found
High	Master Protein	G5E8Q8	Adhesion G protein-coupled receptor F5 OS=Mus musculus OX=10090 GN=Adgrf5 PE=1 SV=1	0.004	FALSE	5.083	1	1	2	1	1348	149.3	7.02	2.11	1	cell differentiation;metabolic process;regulation of biological process;response to stimulus	cell surface;membrane	receptor activity;signal transducer activity	Pf00002, Pf01390, Pf01825, Pf07679	224792	ENSMUSG00000056492.5	Gpr116; Adgrf5	17		Odorant GPCRs; Orphan GPCRs	Surfactant metabolism	4	0	21.629	9.753e-10	12.78	8.8	191.2		57.82	Not Found	Not Found	Not Found	Peak Found	Not Found	Not Found	Not Found	Not Found	Not Found	Not Found	Peak Found	High	High	Not Found
Medium	Master Protein	Q8CDK2	Cytosolic carboxypeptidase 2 OS=Mus musculus OX=10090 GN=Agbl2 PE=1 SV=1	0.03	FALSE	2.907	3	1	13	1	862	99.2	8.59	0	1	metabolic process	cytoplasm;cytoskeleton;cytosol	catalytic activity;metal ion binding	Pf00246	271813	ENSMUSG00000040812.14	Agbl2	2				0	0	6.562	1.13226e-09	144.89	26.4	173.6	131.68	72.47	Not Found	Peak Found	Not Found	Peak Found	Medium	Peak Found	Medium	Medium	High	Peak Found	Medium	Medium	High	Medium
High	Master Protein	Q99KD5	Protein unc-45 homolog A OS=Mus musculus OX=10090 GN=Unc45a PE=1 SV=2	0.001	FALSE	7.361	5	4	4	4	944	103.4	6.34	0	4	cell differentiation;development;metabolic process	cytoplasm;cytosol;Golgi;nucleus	protein binding	Pf00515, Pf07719, Pf11701, Pf12895, Pf13181, Pf13414, Pf13424, Pf13432	101869	ENSMUSG00000030533.15	Unc45a	7				0	0	8.408	3.58643e-09	74.83	26.6	173.4	19.39	19.32	High	Peak Found	High	High	Not Found	Not Found	Peak Found	Peak Found	Peak Found	Peak Found	Peak Found	Peak Found	Peak Found	Peak Found
High	Master Protein	P05367	Serum amyloid A-2 protein OS=Mus musculus OX=10090 GN=Saa2 PE=1 SV=1	0	FALSE	21.797	40	4	18	3	122	13.6	6.93	15.6	4	cellular component movement;defense response;response to stimulus	extracellular	protein binding	Pf00277	20209	ENSMUSG00000057465.5	Saa2	7				0	0	7.886	4.99829e-09	4.38	2.5	197.5	4.17	140.15	Not Found	Not Found	Not Found	Peak Found	Peak Found	Not Found	Not Found	High	High	Peak Found	Not Found	Not Found	Peak Found	High
Medium	Master Protein	P02772	Alpha-fetoprotein OS=Mus musculus OX=10090 GN=Afp PE=2 SV=1	0.046	FALSE	2.466	2	1	11	1	605	67.3	5.92	1.75	1	metabolic process;regulation of biological process;reproduction;response to stimulus;transport	cytoplasm;cytosol;extracellular	catalytic activity;metal ion binding	Pf00273	11576	ENSMUSG00000054932.6	Afp	5	Hippo signaling pathway		Regulation of Insulin-like Growth Factor (IGF) transport and uptake by Insulin-like Growth Factor Binding Proteins (IGFBPs); Post-translational protein phosphorylation	5	0	8.399	1.02675e-08	131.16	20.4	179.6	146.49	37.5	Peak Found	Peak Found	Peak Found	Peak Found	High	Medium	Medium	Peak Found	Peak Found	Medium	Medium	High	High	High
High	Master Protein	P01654	Ig kappa chain V-III region PC 2880/PC 1229 OS=Mus musculus OX=10090 PE=1 SV=1	0	FALSE	39.46	67	5	136	3	111	12	5.34	281.49	5	cell differentiation;cell organization and biogenesis;defense response;metabolic process;regulation of biological process;response to stimulus	membrane	protein binding	Pf07686								0	2	5.469	1.56787e-08	112.43	14	186	175.41	73.89	Peak Found	Peak Found	High	High	High	Not Found	Not Found	High	High	High	High	High	High	High
Medium	Master Protein	Q5PRF0	HEAT repeat-containing protein 5A OS=Mus musculus OX=10090 GN=Heatr5a PE=1 SV=2	0.029	FALSE	2.94	1	1	3	1	2038	219.8	6.76	0	1					320487	ENSMUSG00000035181.6	Heatr5a	12				0	0	6.335	1.60588e-08	77.32	22.4	177.6	96.56	26.53	Not Found	Peak Found	Peak Found	Peak Found	Peak Found	Peak Found	Not Found	Peak Found	Peak Found	High	High	Peak Found	Peak Found	Medium
High	Master Protein	P05063	Fructose-bisphosphate aldolase C OS=Mus musculus OX=10090 GN=Aldoc PE=1 SV=4	0	FALSE	9.332	8	3	34	1	363	39.4	7.12	28.38	3	cell death;cell differentiation;cell organization and biogenesis;metabolic process	cytoplasm;mitochondrion	catalytic activity;protein binding	Pf00274	11676	ENSMUSG00000017390.15	Aldoc	11	Metabolic pathways; Biosynthesis of amino acids; Glycolysis / Gluconeogenesis; Pentose phosphate pathway; Carbon metabolism; Fructose and mannose metabolism	Glycolysis and Gluconeogenesis	Neutrophil degranulation; Gluconeogenesis; Glycolysis	15	0	7.709	2.02945e-08	55.97	22.8	177.2	72.92	54	Peak Found	Peak Found	Medium	High	Peak Found	Peak Found	Peak Found	Peak Found	High	Peak Found	Peak Found	Peak Found	Peak Found	Peak Found
High	Master Protein	P33622	Apolipoprotein C-III OS=Mus musculus OX=10090 GN=Apoc3 PE=1 SV=2	0	FALSE	51.088	51	4	284	4	99	11	4.75	438.71	4	cell organization and biogenesis;cellular homeostasis;metabolic process;regulation of biological process;response to stimulus;transport	cytosol;extracellular	enzyme regulator activity;protein binding	Pf05778	11814		Apoc3	9	PPAR signaling pathway	Statin Pathway; PPAR signaling pathway		3	0	9.263	2.03061e-08	81.75	19.6	180.4	154.16	26.61	High	High	High	High	High	High	High	High	High	High	High	High	High	High
Medium	Master Protein	Q9WTX8	Mitotic spindle assembly checkpoint protein MAD1 OS=Mus musculus OX=10090 GN=Mad1l1 PE=1 SV=1	0.026	FALSE	3.017	3	2	6	2	717	83.5	5.66	8.79	2	cell division;cell organization and biogenesis;regulation of biological process	chromosome;cytoplasm;cytoskeleton;cytosol;nucleus	protein binding	Pf05557, Pf12128	17120	ENSMUSG00000029554.15	Mad1l1	5	Progesterone-mediated oocyte maturation; Cell cycle; Viral carcinogenesis		Resolution of Sister Chromatid Cohesion; Amplification of signal from unattached kinetochores via a MAD2 inhibitory signal; Separation of Sister Chromatids; RHO GTPases Activate Formins	19	0	5.168	4.75801e-08	44.59	32	168	69.3	22.96	Not Found	Peak Found	Peak Found	Peak Found	Peak Found	Peak Found	Peak Found	Peak Found	High	Peak Found	Peak Found	High	High	High
High	Master Protein	Q99NB8	Ubiquilin-4 OS=Mus musculus OX=10090 GN=Ubqln4 PE=1 SV=1	0	FALSE	12.359	7	3	8	1	596	63.5	5.03	2.62	3	metabolic process;regulation of biological process	cytoplasm;cytosol;endoplasmic reticulum;membrane;nucleus;proteasome;vacuole	protein binding	Pf00240, Pf00627, Pf08817, Pf11976	94232	ENSMUSG00000008604.11	Ubqln4	3	Protein processing in endoplasmic reticulum			1	0	8.406	2.91363e-07	586.31	20.1	179.9	21.96	138.75	High	Not Found	Peak Found	Not Found	Peak Found	Peak Found	Not Found	Peak Found	Not Found	Not Found	Not Found	Peak Found	Not Found	Not Found
High	Master Protein	Q61398	Procollagen C-endopeptidase enhancer 1 OS=Mus musculus OX=10090 GN=Pcolce PE=1 SV=2	0	FALSE	33.599	24	8	43	8	468	50.1	8.41	63.34	8	metabolic process;regulation of biological process	extracellular	enzyme regulator activity;protein binding	Pf00431, Pf01759	18542	ENSMUSG00000029718.14	Pcolce	5		mRNA processing	Collagen biosynthesis and modifying enzymes	4	0	5.928	4.14252e-07	86.14	24.9	175.1	51.62	49.84	Not Found	Not Found	Not Found	Not Found	High	High	Peak Found	High	High	High	High	High	High	High
Medium	Master Protein	Q8R502	Volume-regulated anion channel subunit LRRC8C OS=Mus musculus OX=10090 GN=Lrrc8c PE=1 SV=1	0.012	FALSE	3.935	3	2	4	2	803	92.3	7.81	0	2	cell differentiation;regulation of biological process;response to stimulus;transport	cytoplasm;endoplasmic reticulum;membrane	protein binding;transporter activity	Pf12534, Pf12799, Pf13855	100604	ENSMUSG00000054720.12	Lrrc8c	5			Miscellaneous transport and binding events	2	0	5.644	7.06205e-07	75.09	44.3	155.7	40.48	111.97	Peak Found	Peak Found	Peak Found	High	Peak Found	Peak Found	High	High	High	Peak Found	Peak Found	Peak Found	Peak Found	Peak Found
Medium	Master Protein	Q3UMQ8	H/ACA ribonucleoprotein complex non-core subunit NAF1 OS=Mus musculus OX=10090 GN=Naf1 PE=1 SV=2	0.016	FALSE	3.568	3	1	2	1	489	53.2	5.16	1.64	1	cell organization and biogenesis;metabolic process;regulation of biological process	cytoplasm;nucleus	RNA binding	Pf04410	234344		Naf1	8				0	0	13.506	3.23802e-06	135.75	13.8	186.2	152.33	43.43	Peak Found	Not Found	Not Found	Not Found	Peak Found	High	Not Found	Peak Found	Peak Found	Peak Found	Peak Found	Peak Found	Peak Found	Medium
High	Master Protein	P09813	Apolipoprotein A-II OS=Mus musculus OX=10090 GN=Apoa2 PE=1 SV=2	0	FALSE	446.732	88	20	8533	20	102	11.3	7.18	15695.4	20	cell organization and biogenesis;defense response;metabolic process;regulation of biological process;response to stimulus;transport	cytosol;extracellular	enzyme regulator activity;protein binding;transporter activity	Pf04711	11807	ENSMUSG00000005681.12	Apoa2	1	PPAR signaling pathway	PPAR signaling pathway	Regulation of Insulin-like Growth Factor (IGF) transport and uptake by Insulin-like Growth Factor Binding Proteins (IGFBPs); Post-translational protein phosphorylation; Chylomicron assembly; Signaling by GPCR; Retinoid metabolism and transport; Chylomicron remodeling	19	0	6.256	3.37816e-06	129.75	66.8	133.2	54.73	16.31	High	High	High	High	High	High	High	High	High	High	High	High	High	High
High	Master Protein	P43025	Tetranectin OS=Mus musculus OX=10090 GN=Clec3b PE=1 SV=2	0	FALSE	25.54	29	3	40	3	202	22.2	5.66	57.15	3	regulation of biological process	cytoplasm;extracellular	metal ion binding;protein binding	Pf00059, Pf05966	21922		Clec3b	9				0	0	4.33	4.80411e-06	110.99	31.4	168.6	84.86	25.53	High	Peak Found	High	High	High	High	Peak Found	High	High	High	High	High	High	High
High	Master Protein	O35988	Syndecan-4 OS=Mus musculus OX=10090 GN=Sdc4 PE=1 SV=1	0	FALSE	18.46	22	4	41	4	198	21.5	4.41	31.32	4	cell organization and biogenesis;regulation of biological process;response to stimulus	cell surface;extracellular;membrane;organelle lumen	protein binding;receptor activity;signal transducer activity	Pf01034	20971	ENSMUSG00000017009.3	Sdc4	2	Cell adhesion molecules (CAMs); Proteoglycans in cancer; ECM-receptor interaction		HS-GAG degradation; A tetrasaccharide linker sequence is required for GAG synthesis; Cell surface interactions at the vascular wall; Signaling by GPCR; Retinoid metabolism and transport; HS-GAG biosynthesis; Syndecan interactions	22	0	4.106	5.5272e-06	77.1	29.7	170.3	87.45	19.64	High	Peak Found	High	High	High	High	Peak Found	High	High	High	High	High	High	High
High	Master Protein	Q9CY97	RNA polymerase II subunit A C-terminal domain phosphatase SSU72 OS=Mus musculus OX=10090 GN=Ssu72 PE=1 SV=1	0	FALSE	8.945	12	2	8	2	194	22.5	5.21	6.79	2	metabolic process;regulation of biological process	cytoplasm;cytosol;nucleus	catalytic activity	Pf04722	68991	ENSMUSG00000029038.9	Ssu72	4	mRNA surveillance pathway		RNA polymerase II transcribes snRNA genes	4	0	4.843	6.1503e-06	26.74	62.3	137.7	35.63	20.26	High	High	High	High	Peak Found	Peak Found	High	Peak Found	Peak Found	Peak Found	Peak Found	Peak Found	Peak Found	Peak Found
High	Master Protein	P11859	Angiotensinogen OS=Mus musculus OX=10090 GN=Agt PE=1 SV=1	0	FALSE	25.835	10	4	67	4	477	52	5.44	68.04	4	cell differentiation;cell growth;cell organization and biogenesis;cell proliferation;cellular homeostasis;metabolic process;regulation of biological process;response to stimulus;transport	cytoplasm;extracellular	enzyme regulator activity;protein binding	Pf00079	11606		Agt	8		MicroRNAs in Cardiomyocyte Hypertrophy; ACE Inhibitor Pathway; Adipogenesis genes		3	0	5.508	9.80995e-06	94.23	16.6	183.4	128.7	46.8	High	High	Peak Found	High	High	High	High	High	High	High	High	High	High	High
High	Master Protein	P01864	Ig gamma-2A chain C region secreted form OS=Mus musculus OX=10090 PE=1 SV=1	0	FALSE	123.1	19	8	387	8	335	36.6	8.22	592.35	8	cell organization and biogenesis;defense response;metabolic process;regulation of biological process;response to stimulus;transport	endosome;extracellular	protein binding	Pf07654	380793		Ighg2a	12				0	0	5.686	1.02927e-05	113.73	31.4	168.6	98.21	39.37	High	High	High	High	High	High	High	High	High	High	High	High	High	High
High	Master Protein	P12246	Serum amyloid P-component OS=Mus musculus OX=10090 GN=Apcs PE=1 SV=2	0	FALSE	106.442	57	15	581	15	224	26.2	6.35	686.06	15	cell organization and biogenesis;defense response;regulation of biological process;response to stimulus	extracellular;nucleus	metal ion binding;protein binding	Pf00354, Pf13385	20219	ENSMUSG00000026542.6	Apcs	1				0	0	5.666	1.06952e-05	101.8	31	169	48.77	66.68	Peak Found	High	High	High	High	High	High	High	High	High	High	High	High	High
High	Master Protein	P04945	Ig kappa chain V-VI region NQ2-6.1 OS=Mus musculus OX=10090 PE=2 SV=1	0	FALSE	16.147	15	1	40	1	108	11.7	8.84	93.76	1	response to stimulus			Pf00047, Pf07679, Pf07686	385253		Igkv4-55	6				0	0	4.506	1.11107e-05	82.64	37.5	162.5	66.95	57.84	Not Found	High	High	High	High	Not Found	Not Found	High	High	High	Peak Found	High	High	High
High	Master Protein	Q9EPL0	Xylosyltransferase 2 OS=Mus musculus OX=10090 GN=Xylt2 PE=2 SV=3	0.005	FALSE	4.95	1	1	10	1	865	96.8	8.47	6.69	1	metabolic process	endoplasmic reticulum;Golgi;membrane	catalytic activity	Pf02485, Pf12529	217119	ENSMUSG00000020868.15	Xylt2	11	Metabolic pathways; Glycosaminoglycan biosynthesis - heparan sulfate / heparin; Glycosaminoglycan biosynthesis - chondroitin sulfate / dermatan sulfate		A tetrasaccharide linker sequence is required for GAG synthesis	9	0	3.598	1.21515e-05	131.16	66.5	133.5	118.65	108.17	Not Found	Peak Found	High	Peak Found	High	High	Peak Found	High	High	High	Peak Found	Peak Found	Peak Found	High
High	Master Protein	Q7M6Z4	Kinesin-like protein KIF27 OS=Mus musculus OX=10090 GN=Kif27 PE=1 SV=1	0.006	FALSE	4.727	1	2	32	2	1394	158.9	7.14	29.19	2	cell organization and biogenesis;cellular component movement;regulation of biological process	cytoplasm;cytoskeleton	catalytic activity;motor activity;nucleotide binding;protein binding	Pf00225, Pf02463, Pf05557, Pf09726, Pf09731	75050	ENSMUSG00000060176.3	Kif27	13				0	0	3.478	1.40661e-05	128.75	16.5	183.5	126.51	49.54	Not Found	High	High	Peak Found	High	High	High	Peak Found	Medium	High	High	High	High	High
High	Master Protein	P59997	Lysine-specific demethylase 2A OS=Mus musculus OX=10090 GN=Kdm2a PE=1 SV=2	0.009	FALSE	4.332	1	1	3	1	1161	132.6	7.44	2.34	1	cell differentiation;cell organization and biogenesis;metabolic process;regulation of biological process;response to stimulus	nucleus	catalytic activity;DNA binding;metal ion binding;protein binding	Pf00646, Pf02008, Pf02373, Pf12937, Pf13621	225876		Kdm2a	19				0	0	6.11	1.5014e-05	38.98	27.4	172.6	118.2	26.5	High	Peak Found	High	Peak Found	Peak Found	Not Found	High	Peak Found	Peak Found	Peak Found	Peak Found	Peak Found	Peak Found	Peak Found
High	Master Protein	Q91X72	Hemopexin OS=Mus musculus OX=10090 GN=Hpx PE=1 SV=2	0	FALSE	148.948	27	21	1215	21	460	51.3	7.8	1482.34	21	cellular homeostasis;metabolic process;regulation of biological process;transport	extracellular	metal ion binding;transporter activity	Pf00045	15458	ENSMUSG00000030895.9	Hpx	7			Scavenging of heme from plasma	3	0	5.313	2.2111e-05	111.54	37.6	162.4	52.96	29.75	High	High	High	High	High	High	High	High	High	High	High	High	High	High
High	Master Protein	Q8CD91	SPARC-related modular calcium-binding protein 2 OS=Mus musculus OX=10090 GN=Smoc2 PE=1 SV=1	0	FALSE	74.819	18	7	136	7	447	49.9	8.51	182.04	7	cell organization and biogenesis;regulation of biological process;response to stimulus	extracellular	metal ion binding;protein binding	Pf00086, Pf07648, Pf10591	64074	ENSMUSG00000023886.9	Smoc2	17				0	0	4.115	2.83757e-05	102.47	26.5	173.5	91.2	30.94	Peak Found	High	High	High	High	High	High	High	High	High	High	High	High	High
High	Master Protein	P07361	Alpha-1-acid glycoprotein 2 OS=Mus musculus OX=10090 GN=Orm2 PE=1 SV=1	0	FALSE	82.472	39	9	178	5	207	23.8	5.45	253.44	9	defense response;regulation of biological process;response to stimulus;transport	extracellular		Pf00061	18406	ENSMUSG00000061540.3	Orm2	4			Platelet degranulation ; Neutrophil degranulation	7	0	5.679	2.88595e-05	128.38	15.7	184.3	93.58	129.14	Not Found	High	High	Medium	High	Peak Found	Not Found	High	High	High	Peak Found	High	High	High
High	Master Protein	P01869	Ig gamma-1 chain C region, membrane-bound form OS=Mus musculus OX=10090 GN=Ighg1 PE=1 SV=2	0	FALSE	77.034	15	6	202	6	393	43.4	6.44	303.38	6	cell organization and biogenesis;defense response;metabolic process;regulation of biological process;response to stimulus	membrane	protein binding	Pf07654, Pf08205	16017		Ighg1	12				0	0	3.865	3.73346e-05	105.3	41.6	158.4	55.39	119.4	High	High	High	High	High	High	High	High	High	High	High	High	High	High
High	Master Protein	P58021	Transmembrane 9 superfamily member 2 OS=Mus musculus OX=10090 GN=Tm9sf2 PE=1 SV=1	0	FALSE	11.51	7	4	11	4	662	75.3	7.43	15.44	4	transport	endosome;membrane		Pf02990, Pf07690	68059	ENSMUSG00000025544.13	Tm9sf2	14				0	0	5.411	3.77109e-05	130.82	20.6	179.4	128.22	37.44	High	Peak Found	Medium	Medium	Peak Found	High	High	High	Peak Found	Peak Found	High	High	Peak Found	High
High	Master Protein	P49182	Heparin cofactor 2 OS=Mus musculus OX=10090 GN=Serpind1 PE=1 SV=1	0	FALSE	50.932	23	10	98	10	478	54.5	7.34	93.48	10	coagulation;regulation of biological process	extracellular	enzyme regulator activity	Pf00079	15160	ENSMUSG00000022766.12	Serpind1	16	Complement and coagulation cascades	Complement and Coagulation Cascades	Regulation of Insulin-like Growth Factor (IGF) transport and uptake by Insulin-like Growth Factor Binding Proteins (IGFBPs); Common Pathway of Fibrin Clot Formation; Intrinsic Pathway of Fibrin Clot Formation; Post-translational protein phosphorylation	10	0	2.946	4.6928e-05	61.49	37.5	162.5	52.01	23.48	High	High	High	High	High	High	High	High	High	High	High	High	High	High
High	Master Protein	Q8CJ40	Rootletin OS=Mus musculus OX=10090 GN=Crocc PE=1 SV=2	0.003	FALSE	6.076	1	3	10	2	2009	226.8	5.55	7.82	3	cell organization and biogenesis;metabolic process;regulation of biological process	cytoplasm;cytoskeleton;cytosol;membrane	protein binding;structural molecule activity	Pf04111, Pf15035	230872	ENSMUSG00000040860.16	Crocc	4				0	0	5.203	4.85594e-05	99.13	19.6	180.4	140.39	27.54	High	High	High	Peak Found	Peak Found	High	Not Found	Peak Found	Peak Found	Peak Found	High	High	Peak Found	Peak Found
High	Master Protein	Q9EPL9	Peroxisomal acyl-coenzyme A oxidase 3 OS=Mus musculus OX=10090 GN=Acox3 PE=1 SV=2	0	FALSE	19.572	8	4	11	4	700	78.4	7.12	12.3	4	metabolic process	membrane;mitochondrion;organelle lumen	catalytic activity;nucleotide binding;protein binding	Pf00441, Pf01756, Pf02770, Pf14749	80911	ENSMUSG00000029098.16	Acox3	5	PPAR signaling pathway; Fatty acid metabolism; Metabolic pathways; Fatty acid degradation; alpha-Linolenic acid metabolism; cAMP signaling pathway; Biosynthesis of unsaturated fatty acids; Peroxisome	PPAR signaling pathway	Beta-oxidation of pristanoyl-CoA	14	0	4.826	5.46716e-05	111.35	28.2	171.8	77.8	25.75	High	High	High	High	Peak Found	High	High	Peak Found	Peak Found	Peak Found	Medium	Peak Found	Peak Found	Peak Found
High	Master Protein	P27656	Hepatic triacylglycerol lipase OS=Mus musculus OX=10090 GN=Lipc PE=2 SV=2	0	FALSE	104.701	31	13	158	13	510	57.4	8.09	210.79	13	cell organization and biogenesis;metabolic process;regulation of biological process;transport	cell surface;endosome;extracellular	catalytic activity;protein binding	Pf00151, Pf01477, Pf12697	15450	ENSMUSG00000032207.10	Lipc	9	Metabolic pathways; Glycerolipid metabolism	Statin Pathway; Fatty Acid Beta Oxidation; Triacylglyceride Synthesis	Chylomicron clearance; Assembly of active LPL and LIPC lipase complexes	11	0	3.165	5.57856e-05	84.42	24.1	175.9	91.33	41.99	Peak Found	High	High	High	High	High	High	High	High	High	High	High	High	High
High	Master Protein	O35206	Collagen alpha-1(XV) chain OS=Mus musculus OX=10090 GN=Col15a1 PE=1 SV=2	0	FALSE	59.03	11	12	97	12	1367	140.4	4.89	114.07	12		extracellular	structural molecule activity	Pf01391, Pf06482, Pf13385	12819	ENSMUSG00000028339.17	Col15a1	4	Protein digestion and absorption		Collagen chain trimerization; Collagen degradation	7	0	3.108	6.34756e-05	70.56	31.4	168.6	74.88	14.92	High	High	Peak Found	High	High	Peak Found	High	High	High	High	High	High	High	High
High	Master Protein	Q61646	Haptoglobin OS=Mus musculus OX=10090 GN=Hp PE=1 SV=1	0	FALSE	161.358	55	20	465	20	347	38.7	6.29	754.57	20	defense response;metabolic process;regulation of biological process;response to stimulus	endoplasmic reticulum;extracellular;Golgi	antioxidant activity;catalytic activity;protein binding	Pf00084, Pf00089	15439	ENSMUSG00000031722.10	Hp	8			Neutrophil degranulation; Scavenging of heme from plasma	6	0	4.8	6.56511e-05	109.39	54.4	145.6	44.51	68.32	High	High	High	High	High	High	High	High	High	High	High	High	High	High
High	Master Protein	P03953	Complement factor D OS=Mus musculus OX=10090 GN=Cfd PE=1 SV=1	0	FALSE	25.192	16	3	61	3	259	28	6.67	71.88	3	defense response;metabolic process;regulation of biological process;response to stimulus	extracellular	catalytic activity	Pf00089, Pf09342	11537	ENSMUSG00000061780.6	Cfd	10	Staphylococcus aureus infection; Complement and coagulation cascades	Adipogenesis genes; Complement and Coagulation Cascades	Alternative complement activation; Platelet degranulation ; Neutrophil degranulation	14	0	3.176	6.67429e-05	87.79	31.7	168.3	80.1	58.29	Peak Found	High	Peak Found	High	High	High	High	High	High	High	High	High	High	High
High	Master Protein	Q07456	Protein AMBP OS=Mus musculus OX=10090 GN=Ambp PE=1 SV=2	0	FALSE	42.799	19	6	144	6	349	39	6.32	144.62	6	metabolic process;regulation of biological process	cell surface;extracellular;membrane	enzyme regulator activity;protein binding	Pf00014, Pf00061	11699	ENSMUSG00000028356.4	Ambp	4			Scavenging of heme from plasma	3	0	4.357	6.76761e-05	85.29	32.1	167.9	53.03	39.28	Peak Found	High	High	High	High	High	High	High	High	High	High	High	High	High
High	Master Protein	P06728	Apolipoprotein A-IV OS=Mus musculus OX=10090 GN=Apoa4 PE=1 SV=3	0	FALSE	814.61	88	55	6057	55	395	45	5.47	8613.35	55	cell organization and biogenesis;defense response;metabolic process;regulation of biological process;response to stimulus;transport	cell surface;cytosol;extracellular	antioxidant activity;catalytic activity;enzyme regulator activity;metal ion binding;protein binding;transporter activity	Pf01442, Pf07902	11808	ENSMUSG00000032080.6	Apoa4	9	Vitamin digestion and absorption; Fat digestion and absorption	Statin Pathway	Chylomicron remodeling; Chylomicron assembly; Signaling by GPCR; Retinoid metabolism and transport	16	0	4.733	7.58446e-05	118.74	30.4	169.6	103.05	20.14	High	High	High	High	High	High	High	High	High	High	High	High	High	High
High	Master Protein	Q9ESB3	Histidine-rich glycoprotein OS=Mus musculus OX=10090 GN=Hrg PE=1 SV=2	0	FALSE	92.238	20	14	230	14	525	59.1	7.66	295.23	14	coagulation;defense response;regulation of biological process;response to stimulus;transport	endosome;extracellular;membrane;vacuole	enzyme regulator activity;metal ion binding;protein binding		94175		Hrg	16				0	0	4.347	8.07226e-05	105.28	35	165	61.67	31.79	High	High	High	High	High	High	High	High	High	High	High	High	High	High
High	Master Protein	Q80TA9	Ectopic P granules protein 5 homolog OS=Mus musculus OX=10090 GN=Epg5 PE=1 SV=2	0.001	FALSE	7.257	0	1	19	1	2572	290.6	6.37	8.64	1	cell organization and biogenesis;metabolic process;transport	cytoplasm			100502841	ENSMUSG00000039840.7	Epg5	18				0	0	8.088	8.29187e-05	137.6	97.5	102.5	9.69	194.86	Peak Found	Peak Found	Not Found	High	Not Found	Not Found	Peak Found	Not Found	Not Found	High	Peak Found	Peak Found	Peak Found	Not Found
High	Master Protein	A6X935	Inter alpha-trypsin inhibitor, heavy chain 4 OS=Mus musculus OX=10090 GN=Itih4 PE=1 SV=2	0	FALSE	499.937	68	51	1148	51	942	104.6	6.4	1894.99	51	defense response;metabolic process;regulation of biological process;response to stimulus	cytoplasm;extracellular;membrane	enzyme regulator activity;metal ion binding;protein binding	Pf00092, Pf06668, Pf08487, Pf13519, Pf13768	16427	ENSMUSG00000021922.15	Itih4	14			Platelet degranulation	4	0	4.587	0.000105109	105.32	24.4	175.6	87.82	26.44	High	High	High	High	High	High	High	High	High	High	High	High	High	High
Medium	Master Protein	Q8BKE9	Intraflagellar transport protein 74 homolog OS=Mus musculus OX=10090 GN=Ift74 PE=1 SV=2	0.042	FALSE	2.553	3	2	3	2	600	69.3	6	1.8	2	cell organization and biogenesis;cellular component movement;metabolic process;regulation of biological process;response to stimulus;transport	nucleus	protein binding	Pf04111, Pf04156, Pf12128	67694	ENSMUSG00000028576.12	Ift74	4			Intraflagellar transport	3	0	4.368	0.000120917	74.61	32.3	167.7	71.4	28.89	Peak Found	Peak Found	Peak Found	Peak Found	Peak Found	Peak Found	Peak Found	Medium	High	Peak Found	Peak Found	Peak Found	Peak Found	Peak Found
Medium	Master Protein	P01786	Ig heavy chain V region MOPC 47A OS=Mus musculus OX=10090 PE=1 SV=1	0.014	FALSE	3.801	8	1	15	1	117	13	8.84	24.51	1				Pf07686	630347		Ighvhs107.a3.106	12				0	0	7.721	0.00013722	117.78	18	182	113.55	55.91	Not Found	Medium	High	Not Found	High	High	Peak Found	High	High	High	High	High	High	High
High	Master Protein	Q8R1L8	Angiopoietin-like protein 8 OS=Mus musculus OX=10090 GN=Angptl8 PE=2 SV=2	0	FALSE	24.321	27	4	35	4	198	22.1	6.89	43.65	4	cell differentiation;cell proliferation;metabolic process;regulation of biological process	extracellular	protein binding		624219	ENSMUSG00000047822.8	Gm6484; Angptl8	9			Assembly of active LPL and LIPC lipase complexes	4	0	3.561	0.000148065	58.38	14	186	85.25	51.38	Peak Found	Not Found	Peak Found	Not Found	High	Peak Found	Peak Found	High	High	High	High	High	High	High
High	Master Protein	Q8BMF3	NADP-dependent malic enzyme, mitochondrial OS=Mus musculus OX=10090 GN=Me3 PE=1 SV=2	0	FALSE	8.817	7	3	13	2	604	67.1	7.83	4.04	3	metabolic process	mitochondrion;organelle lumen	catalytic activity;metal ion binding;nucleotide binding	Pf00390, Pf03949	109264	ENSMUSG00000030621.17	Me3	7	Pyruvate metabolism; Metabolic pathways; Carbon metabolism			3	0	2.832	0.000159222	72.48	29.5	170.5	56.02	52.55	Peak Found	Peak Found	Peak Found	Peak Found	Peak Found	Peak Found	Peak Found	High	High	Medium	Peak Found	High	Peak Found	Peak Found
High	Master Protein	Q9Z1R3	Apolipoprotein M OS=Mus musculus OX=10090 GN=Apom PE=1 SV=1	0.001	FALSE	6.557	11	3	39	3	190	21.3	6.52	28.68	3	cell organization and biogenesis;metabolic process;regulation of biological process;response to stimulus;transport	extracellular	antioxidant activity;catalytic activity;protein binding;transporter activity	Pf11032	55938	ENSMUSG00000024391.7	Apom	17			Signaling by GPCR; Retinoid metabolism and transport	7	0	3.14	0.000188128	79.3	38.8	161.2	62.89	25.5	Peak Found	High	Peak Found	Peak Found	High	High	High	High	High	High	High	High	High	High
High	Master Protein	P01878	Ig alpha chain C region OS=Mus musculus OX=10090 PE=1 SV=1	0	FALSE	72.654	25	6	92	6	344	36.9	5.06	181.1	6			protein binding	Pf07654	16061		Igh-VJ558	12				0	0	2.837	0.000212121	102.24	43.9	156.1	44.85	91.91	High	High	High	High	High	High	High	High	High	High	High	High	High	High
High	Master Protein	Q06890	Clusterin OS=Mus musculus OX=10090 GN=Clu PE=1 SV=1	0	FALSE	299.914	46	28	1425	28	448	51.6	5.67	2281.86	28	cell organization and biogenesis;cell proliferation;metabolic process;regulation of biological process;response to stimulus;transport	cell surface;cytoplasm;cytosol;endoplasmic reticulum;extracellular;membrane;mitochondrion;nucleus	catalytic activity;protein binding	Pf01093	12759	ENSMUSG00000022037.14	Clu	14	Complement and coagulation cascades		Regulation of Complement cascade; Platelet degranulation ; Terminal pathway of complement; Antimicrobial peptides	11	0	4.263	0.000221794	112.04	41.6	158.4	61.94	25.5	High	High	High	High	High	High	High	High	High	High	High	High	High	High
Medium	Master Protein	O09012	Peroxisomal targeting signal 1 receptor OS=Mus musculus OX=10090 GN=Pex5 PE=1 SV=2	0.018	FALSE	3.459	2	1	4	1	639	70.7	4.55	1.94	1	cell differentiation;cell organization and biogenesis;cellular component movement;metabolic process;regulation of biological process;transport	cytoplasm;cytosol;Golgi;membrane;mitochondrion;organelle lumen	protein binding	Pf00515, Pf13414, Pf13424, Pf13432	19305	ENSMUSG00000005069.12	Pex5	6	Peroxisome		E3 ubiquitin ligases ubiquitinate target proteins	5	0	4.765	0.000233008	94.26	44.1	155.9	82.54	43.7	High	Medium	Peak Found	Not Found	Medium	Not Found	Not Found	Peak Found	Peak Found	Peak Found	Medium	Peak Found	Peak Found	Peak Found
High	Master Protein	O89020	Afamin OS=Mus musculus OX=10090 GN=Afm PE=1 SV=2	0	FALSE	46.598	17	9	126	9	608	69.3	5.78	127.66	9	transport	extracellular		Pf00273	280662	ENSMUSG00000029369.17	Afm	5				0	0	2.764	0.000242003	90.44	37.1	162.9	101.77	21.61	High	High	High	High	High	High	High	High	High	High	High	High	High	High
High	Master Protein	P62322	U6 snRNA-associated Sm-like protein LSm5 OS=Mus musculus OX=10090 GN=Lsm5 PE=3 SV=2	0	FALSE	15.763	47	2	30	2	91	9.9	4.54	34.5	2	metabolic process	cytoplasm;nucleus;spliceosomal complex	protein binding;RNA binding	Pf01423	66373; 102641341	ENSMUSG00000091625.8	Lsm5; LOC100044729; LOC102641341	6	RNA degradation; Spliceosome		mRNA Splicing - Major Pathway; mRNA decay by 5' to 3' exoribonuclease	8	0	2.841	0.00025261	58.72	50.5	149.5	64.64	72.76	High	High	High	High	High	High	High	High	High	Peak Found	High	Medium	Peak Found	Medium
High	Master Protein	Q8BND5	Sulfhydryl oxidase 1 OS=Mus musculus OX=10090 GN=Qsox1 PE=1 SV=1	0	FALSE	78.698	19	14	113	14	748	82.7	7.17	140.78	14	cellular homeostasis;metabolic process;regulation of biological process	endoplasmic reticulum;extracellular;Golgi;membrane	catalytic activity	Pf00085, Pf04777, Pf13905	104009	ENSMUSG00000033684.14	Qsox1	1			Regulation of Insulin-like Growth Factor (IGF) transport and uptake by Insulin-like Growth Factor Binding Proteins (IGFBPs); Platelet degranulation ; Neutrophil degranulation; Post-translational protein phosphorylation	11	0	2.813	0.00027174	68.25	37.9	162.1	47.69	46.88	Peak Found	High	Peak Found	Peak Found	High	Peak Found	Peak Found	High	High	High	High	High	High	High
High	Master Protein	Q8R2G6	Coiled-coil domain-containing protein 80 OS=Mus musculus OX=10090 GN=Ccdc80 PE=1 SV=2	0	FALSE	77.002	18	16	120	16	949	107.5	9.58	106.24	16	cell organization and biogenesis;regulation of biological process	extracellular	protein binding	Pf13778	67896	ENSMUSG00000022665.14	Ccdc80	16				0	0	2.655	0.000288346	114.97	19.4	180.6	122.06	18.62	Peak Found	High	High	High	High	High	High	High	High	High	High	High	High	High
High	Master Protein	Q91WP6	Serine protease inhibitor A3N OS=Mus musculus OX=10090 GN=Serpina3n PE=1 SV=1	0	FALSE	178.113	39	20	574	17	418	46.7	5.82	1060.65	20	defense response;regulation of biological process;response to stimulus	extracellular	enzyme regulator activity	Pf00079	20716		Serpina3n	12				0	0	4.092	0.000331327	112	18	182	97.99	58.79	High	High	High	High	High	High	Medium	High	High	High	High	High	High	High
High	Master Protein	O35074	Prostacyclin synthase OS=Mus musculus OX=10090 GN=Ptgis PE=1 SV=1	0.007	FALSE	4.642	6	3	4	3	501	57	6.73	0	3	metabolic process;regulation of biological process;response to stimulus	cytoplasm;endoplasmic reticulum;membrane;nucleus	catalytic activity;metal ion binding	Pf00067	19223	ENSMUSG00000017969.13	Ptgis	2	Metabolic pathways; Arachidonic acid metabolism	Selenium Micronutrient Network; Folic Acid Network; Eicosanoid Synthesis; Prostaglandin Synthesis and Regulation; Adipogenesis genes	Eicosanoids; Nicotinamide salvaging; Synthesis of Prostaglandins (PG) and Thromboxanes (TX)	20	0	4.296	0.000379549	66.1	50.6	149.4	48.13	22.08	Medium	Peak Found	Peak Found	Peak Found	Peak Found	High	High	Peak Found	Peak Found	Peak Found	Peak Found	Peak Found	Peak Found	Peak Found
Medium	Master Protein	Q7TSK3	Protocadherin-8 OS=Mus musculus OX=10090 GN=Pcdh8 PE=1 SV=1	0.016	FALSE	3.574	3	2	9	2	1070	113.2	5.39	0	2	cell communication	membrane	metal ion binding	Pf00028, Pf08266	18530	ENSMUSG00000036422.10	Pcdh8	14				0	0	0.094	0.00038165	134.16	188.5	11.5	68.22	141.91	Peak Found	High	High	Peak Found	Peak Found	Medium	Medium	Peak Found	Peak Found	Not Found	Not Found	Not Found	Peak Found	Peak Found
High	Master Protein	P01758	Ig heavy chain V region 108A OS=Mus musculus OX=10090 GN=Igh-VJ558 PE=4 SV=1	0	FALSE	9.547	13	1	6	1	117	13	7.97	8.77	1	cell organization and biogenesis;defense response;metabolic process;regulation of biological process;response to stimulus		protein binding	Pf00047, Pf07686	16061		Gm16735; Igh-VJ558	12				0	0	6.328	0.00038382	219.33	27.3	172.7		117.16	Peak Found	Not Found	Not Found	Not Found	Not Found	Not Found	Not Found	Not Found	High	High	Not Found	Not Found	Not Found	Not Found
High	Master Protein	P11152	Lipoprotein lipase OS=Mus musculus OX=10090 GN=Lpl PE=1 SV=3	0	FALSE	62.617	21	8	126	8	474	53.1	7.87	167.52	8	cell organization and biogenesis;metabolic process;regulation of biological process;response to stimulus	cell surface;extracellular;membrane	catalytic activity;protein binding	Pf00151, Pf01477, Pf12695, Pf12697	16956	ENSMUSG00000015568.16	Lpl	8	PPAR signaling pathway; Alzheimer's disease; Glycerolipid metabolism	Statin Pathway; Retinol metabolism; Fatty Acid Beta Oxidation; Alzheimers Disease; PPAR signaling pathway; Triacylglyceride Synthesis; Adipogenesis genes	Assembly of active LPL and LIPC lipase complexes; Chylomicron remodeling; Signaling by GPCR; Retinoid metabolism and transport	22	0	3.285	0.000406717	84.7	32.4	167.6	97.29	29.69	Peak Found	High	Peak Found	Medium	High	Peak Found	High	High	High	High	High	High	High	High
High	Master Protein	Q80TA6	Myotubularin-related protein 12 OS=Mus musculus OX=10090 GN=Mtmr12 PE=1 SV=2	0	FALSE	8.063	4	3	3	3	747	85.5	6.84	0	3	regulation of biological process;transport	cytoplasm	enzyme regulator activity	Pf06602, Pf12578	268783	ENSMUSG00000039458.14	Mtmr12	15			Synthesis of PIPs at the early endosome membrane	5	0	3.887	0.000471916	67.84	48.8	151.2	51.51	34.51	High	Not Found	Not Found	Peak Found	Peak Found	Peak Found	High	Peak Found	Peak Found	Peak Found	High	Peak Found	Peak Found	Peak Found
High	Master Protein	A0A087WPF7	Autism susceptibility gene 2 protein homolog OS=Mus musculus OX=10090 GN=Auts2 PE=1 SV=2	0.006	FALSE	4.804	2	3	34	3	1261	138.8	9.47	27.26	3	cell growth;cell organization and biogenesis;cellular component movement;metabolic process;regulation of biological process;response to stimulus	cytoplasm;cytoskeleton;nucleus	protein binding	Pf15336	319974		Auts2	5				0	0	5.288	0.000523706	107.16	36.7	163.3	101.53	55.87	Peak Found	Not Found	High	Not Found	High	High	High	High	High	High	High	High	High	High
High	Master Protein	P11589	Major urinary protein 2 OS=Mus musculus OX=10090 GN=Mup2 PE=1 SV=1	0	FALSE	36.619	54	8	79	1	180	20.7	5.11	45.31	8	cell organization and biogenesis;metabolic process;regulation of biological process;response to stimulus;transport	cytosol;extracellular;nucleus	catalytic activity;receptor activity;signal transducer activity;transporter activity	Pf00061	17841		Mup2	4				0	6	3.1	0.000534562	98.5	45.1	154.9	66.42	55.61	High	Medium	High	Peak Found	High	Medium	Peak Found	High	High	High	High	High	High	High
High	Master Protein	Q8CBR6	Tsukushin OS=Mus musculus OX=10090 GN=Tsku PE=2 SV=2	0	FALSE	16.739	12	3	14	3	354	38.3	6.61	2.39	3	cell organization and biogenesis;regulation of biological process;response to stimulus	extracellular;membrane	protein binding;receptor activity;signal transducer activity	Pf12799, Pf13855	244152	ENSMUSG00000049580.12	Tsku	7				0	0	5.171	0.000534562	92.16	15.1	184.9	71.96	59.48	Not Found	Not Found	Not Found	Not Found	High	Peak Found	Peak Found	High	High	High	High	High	High	High
High	Master Protein	Q9CZR2	N-acetylated-alpha-linked acidic dipeptidase 2 OS=Mus musculus OX=10090 GN=Naalad2 PE=1 SV=2	0.001	FALSE	7.113	4	2	8	1	740	82.7	8.37	0	2	metabolic process	membrane	catalytic activity;metal ion binding	Pf02225, Pf04253, Pf04389	72560	ENSMUSG00000043943.14	Naalad2	9			Amino acid synthesis and interconversion (transamination)	3	0	7.739	0.000641767	83.45	22.9	177.1	47.15	61.52	Not Found	Peak Found	Not Found	Peak Found	Not Found	Not Found	Not Found	Peak Found	High	Peak Found	Not Found	Not Found	Not Found	Peak Found
High	Master Protein	Q921I1	Serotransferrin OS=Mus musculus OX=10090 GN=Tf PE=1 SV=1	0	FALSE	356.401	36	37	2196	35	697	76.7	7.18	3662.17	37	cell differentiation;cell organization and biogenesis;cellular homeostasis;metabolic process;regulation of biological process;response to stimulus;transport	cell surface;endosome;extracellular;membrane	metal ion binding;protein binding;transporter activity	Pf00405, Pf12974	22041	ENSMUSG00000032554.15	Trf	9	Mineral absorption; HIF-1 signaling pathway	Iron Homeostasis	Regulation of Insulin-like Growth Factor (IGF) transport and uptake by Insulin-like Growth Factor Binding Proteins (IGFBPs); Post-translational protein phosphorylation; Platelet degranulation ; Cargo recognition for clathrin-mediated endocytosis; Transferrin endocytosis and recycling	18	2	3.811	0.000650644	96.85	42.5	157.5	50.36	22.95	High	High	High	High	High	High	High	High	High	High	High	High	High	High
High	Master Protein	P01642	Ig kappa chain V-V region L7 (Fragment) OS=Mus musculus OX=10090 GN=Gm10881 PE=1 SV=1	0	FALSE	15.663	23	2	31	2	115	12.6	5.94	36.6	2	response to stimulus			Pf00047, Pf07679, Pf07686	619846; 434037	ENSMUSG00000076563.2	Igkv5-48; Igkv12-47	6				0	0	3.174	0.000651191	64.08	41.2	158.8	66.11	49.6	High	High	High	High	High	High	Peak Found	High	High	High	High	High	High	High
High	Master Protein	Q4VBE4	Pikachurin OS=Mus musculus OX=10090 GN=Egflam PE=1 SV=1	0	FALSE	97.101	22	18	163	18	1017	110.7	7.12	190.02	18	cell organization and biogenesis;metabolic process;regulation of biological process	cell surface;extracellular	metal ion binding;protein binding	Pf00008, Pf00041, Pf00054, Pf02210	268780	ENSMUSG00000042961.13	Egflam	15				0	0	2.79	0.000719822	92.49	31	169	61.67	15.29	Peak Found	High	High	High	High	High	High	High	High	High	High	High	High	High
High	Master Protein	P39876	Metalloproteinase inhibitor 3 OS=Mus musculus OX=10090 GN=Timp3 PE=1 SV=1	0	FALSE	22.72	21	6	90	6	211	24.2	8.76	52.41	6	regulation of biological process;response to stimulus	cytoplasm;extracellular;nucleus	enzyme regulator activity;metal ion binding;protein binding	Pf00965	21859	ENSMUSG00000020044.13	Timp3	10	MicroRNAs in cancer; Proteoglycans in cancer	Endochondral Ossification; Matrix Metalloproteinases	Platelet degranulation	8	0	2.469	0.000738158	74.6	45.7	154.3	56.09	21.92	Peak Found	High	Medium	High	High	High	High	High	High	High	High	High	High	High
High	Master Protein	Q8VHK9	ATP-dependent DNA/RNA helicase DHX36 OS=Mus musculus OX=10090 GN=Dhx36 PE=1 SV=2	0.007	FALSE	4.686	1	1	2	1	1001	113.8	8.29	0	1	metabolic process;regulation of biological process;response to stimulus	chromosome;cytoplasm;cytosol;nucleus	catalytic activity;DNA binding;nucleotide binding;protein binding;RNA binding	Pf00270, Pf00271, Pf02562, Pf04408, Pf07717	72162	ENSMUSG00000027770.5	Dhx36	3	RNA degradation		TRAF6 mediated IRF7 activation in TLR7/8 or 9 signaling; DEx/H-box helicases activate type I IFN and inflammatory cytokines production ; TRAF6 mediated IRF7 activation	12	0	6.906	0.000802695	7.28	25.3	174.7	37.2		Not Found	Peak Found	High	High	Not Found	Not Found	Not Found	Not Found	Peak Found	Not Found	Not Found	Not Found	Not Found	Not Found
High	Master Protein	P70389	Insulin-like growth factor-binding protein complex acid labile subunit OS=Mus musculus OX=10090 GN=Igfals PE=1 SV=1	0	FALSE	141.723	40	20	293	20	603	66.9	6.6	446.85	20		extracellular	protein binding	Pf01462, Pf13855	16005		Igfals	17				0	0	3.631	0.00101986	122.68	59.7	140.3	159.94	29.05	Peak Found	High	High	High	High	High	High	High	High	High	High	High	High	High
High	Master Protein	P07742	Ribonucleoside-diphosphate reductase large subunit OS=Mus musculus OX=10090 GN=Rrm1 PE=1 SV=2	0	FALSE	54.838	31	14	22	14	792	90.2	6.7	17.25	14	cell organization and biogenesis;cell proliferation;metabolic process;response to stimulus	cytoplasm;cytosol	catalytic activity;nucleotide binding;protein binding	Pf00317, Pf02867, Pf03477	20133	ENSMUSG00000030978.10	Rrm1	7	Glutathione metabolism; Metabolic pathways; Purine metabolism; Pyrimidine metabolism	Purine metabolism; Nucleotide Metabolism	Interconversion of nucleotide di- and triphosphates	9	0	3.046	0.00101986	99.78	46.5	153.5	34.89	72.28	Peak Found	Peak Found	Peak Found	High	Peak Found	Peak Found	Peak Found	Peak Found	High	Peak Found	Peak Found	Peak Found	Peak Found	High
High	Master Protein	Q80YC5	Coagulation factor XII OS=Mus musculus OX=10090 GN=F12 PE=1 SV=2	0	FALSE	63.212	13	8	126	8	597	65.7	6.84	198.66	8	coagulation;defense response;metabolic process;regulation of biological process;response to stimulus	extracellular	catalytic activity;metal ion binding;protein binding	Pf00008, Pf00039, Pf00040, Pf00051, Pf00089	58992	ENSMUSG00000021492.15	F12	13	Complement and coagulation cascades	Complement and Coagulation Cascades; Blood Clotting Cascade	Intrinsic Pathway of Fibrin Clot Formation	6	0	2.444	0.00113347	104.93	40.8	159.2	82.68	26.36	Peak Found	Medium	Peak Found	High	High	High	High	High	High	High	High	High	High	High
High	Master Protein	Q8R121	Protein Z-dependent protease inhibitor OS=Mus musculus OX=10090 GN=Serpina10 PE=1 SV=1	0	FALSE	95.474	35	16	142	16	448	51.8	5.67	155.05	16	coagulation;regulation of biological process	extracellular	enzyme regulator activity	Pf00079	217847	ENSMUSG00000061947.10	Serpina10	12			Regulation of Insulin-like Growth Factor (IGF) transport and uptake by Insulin-like Growth Factor Binding Proteins (IGFBPs); Post-translational protein phosphorylation	4	0	2.42	0.00117347	100.4	48.3	151.7	32.36	37.11	Peak Found	Peak Found	Peak Found	Peak Found	High	High	High	High	High	High	High	High	High	High
High	Master Protein	Q9DBC3	Cap-specific mRNA (nucleoside-2'-O-)-methyltransferase 1 OS=Mus musculus OX=10090 GN=Cmtr1 PE=1 SV=1	0	FALSE	9.342	6	4	5	4	837	95.6	7.27	0	4	metabolic process	cytosol;nucleus	catalytic activity;protein binding	Pf01585, Pf01728	74157	ENSMUSG00000024019.17	Cmtr1; Ftsjd2	17				0	0	4.482	0.00124211	11.81	33.4	166.6	43.78		High	High	Peak Found	Peak Found	Peak Found	Not Found	High	Not Found	Not Found	Peak Found	Not Found	Not Found	Not Found	Not Found
High	Master Protein	P31428	Dipeptidase 1 OS=Mus musculus OX=10090 GN=Dpep1 PE=1 SV=2	0	FALSE	15.305	12	4	21	4	410	45.7	6.37	25.33	4	cell death;metabolic process;regulation of biological process;response to stimulus	membrane;nucleus	catalytic activity;enzyme regulator activity;metal ion binding	Pf01244	13479	ENSMUSG00000019278.5	Dpep1	8		Eicosanoid Synthesis	Aflatoxin activation and detoxification; Synthesis of Leukotrienes (LT) and Eoxins (EX)	8	0	3.818	0.00130307	59.36	27.8	172.2	41.14	43.44	Peak Found	Peak Found	Peak Found	Peak Found	Medium	Peak Found	Peak Found	High	High	High	High	High	High	High
High	Master Protein	P47955	60S acidic ribosomal protein P1 OS=Mus musculus OX=10090 GN=Rplp1 PE=1 SV=1	0	FALSE	10.749	14	1	27	1	114	11.5	4.32	38.25	1	metabolic process;regulation of biological process	ribosome	enzyme regulator activity;structural molecule activity	Pf00428	56040	ENSMUSG00000007892.8	Rplp1	9	Ribosome	Cytoplasmic Ribosomal Proteins	L13a-mediated translational silencing of Ceruloplasmin expression; Nonsense Mediated Decay (NMD) independent of the Exon Junction Complex (EJC); Nonsense Mediated Decay (NMD) enhanced by the Exon Junction Complex (EJC); GTP hydrolysis and joining of the 60S ribosomal subunit; Formation of a pool of free 40S subunits; Major pathway of rRNA processing in the nucleolus and cytosol; SRP-dependent cot…	17	0	2.624	0.00134426	125.81	45.9	154.1	126.73	43.86	Medium	High	Medium	High	High	High	High	High	High	High	High	High	High	High
Medium	Master Protein	Q9JI39	ATP-binding cassette sub-family B member 10, mitochondrial OS=Mus musculus OX=10090 GN=Abcb10 PE=1 SV=1	0.014	FALSE	3.801	3	2	2	2	715	77.1	9.6	0	2	transport	membrane;mitochondrion	catalytic activity;nucleotide binding;protein binding;transporter activity	Pf00005, Pf00664, Pf02463	56199	ENSMUSG00000031974.8	Abcb10	8	ABC transporters			1	0	5.323	0.00178927	0	31.6	168.4			Not Found	Not Found	Not Found	Not Found	Not Found	Not Found	Peak Found	Not Found	Not Found	Not Found	Not Found	Not Found	Not Found	High
High	Master Protein	A2A9C3	KICSTOR complex protein SZT2 OS=Mus musculus OX=10090 GN=Szt2 PE=1 SV=1	0.003	FALSE	5.78	1	3	16	3	3431	377.4	6.19	2.04	3	cell communication;cell organization and biogenesis;regulation of biological process;response to stimulus	membrane;vacuole			230676	ENSMUSG00000033253.18	Szt2	4				0	0	3.334	0.00185316	107.75	52.8	147.2	43.58	19.6	High	High	High	High	Medium	High	Peak Found	Peak Found	High	Peak Found	High	Peak Found	Medium	High
High	Master Protein	Q9D7S7	60S ribosomal protein L22-like 1 OS=Mus musculus OX=10090 GN=Rpl22l1 PE=1 SV=1	0	FALSE	21.537	47	5	23	3	122	14.5	9.45	7.88	5	metabolic process	ribosome	RNA binding;structural molecule activity	Pf01776	68028	ENSMUSG00000039221.10	Rpl22l1	3	Ribosome			1	0	2.436	0.00202403	71.46	56.1	143.9	47.99	22.64	High	Peak Found	High	High	High	High	High	Peak Found	Peak Found	Peak Found	Medium	Peak Found	Peak Found	High
High	Master Protein	Q61805	Lipopolysaccharide-binding protein OS=Mus musculus OX=10090 GN=Lbp PE=1 SV=2	0	FALSE	43.84	28	9	45	9	481	53	8.5	49.81	9	cellular component movement;defense response;regulation of biological process;response to stimulus;transport	cell surface;extracellular;membrane	protein binding	Pf01273, Pf02886	16803	ENSMUSG00000016024.9	Lbp	2	Tuberculosis; Toll-like receptor signaling pathway; Salmonella infection; NF-kappa B signaling pathway		Regulation of TLR by endogenous ligand; Transfer of LPS from LBP carrier to CD14	10	0	2.932	0.00232403	82.63	20.4	179.6	126.25	60.11	Peak Found	Peak Found	Peak Found	Peak Found	High	Peak Found	Peak Found	High	High	High	High	High	High	High
High	Master Protein	P97298	Pigment epithelium-derived factor OS=Mus musculus OX=10090 GN=Serpinf1 PE=1 SV=2	0	FALSE	147.467	51	19	259	19	417	46.2	6.98	410.18	19	cellular homeostasis;regulation of biological process;response to stimulus	extracellular	enzyme regulator activity	Pf00079	20317	ENSMUSG00000000753.15	Serpinf1	11	Wnt signaling pathway			1	0	3.273	0.00257368	102.65	45.7	154.3	28.4	37.61	High	High	High	High	High	High	High	High	High	High	High	High	High	High
High	Master Protein	Q8K4G5	Actin-binding LIM protein 1 OS=Mus musculus OX=10090 GN=Ablim1 PE=1 SV=1	0	FALSE	27.269	11	8	24	8	861	96.7	8.63	15.45	8	cell organization and biogenesis;cellular component movement;regulation of biological process	cytoplasm;cytoskeleton	metal ion binding;protein binding	Pf00412, Pf02209	226251		Ablim1	19	Axon guidance			1	0	0.121	0.00266792	32.91	191	9	56.08	6.12	High	High	High	High	Peak Found	High	High	Peak Found	Peak Found	Not Found	Not Found	Not Found	Not Found	Not Found
High	Master Protein	Q61084	Mitogen-activated protein kinase kinase kinase 3 OS=Mus musculus OX=10090 GN=Map3k3 PE=1 SV=1	0.009	FALSE	4.354	3	2	21	1	626	70.7	8.87	3.44	2	metabolic process;regulation of biological process;response to stimulus	cytoplasm	catalytic activity;metal ion binding;nucleotide binding;protein binding;signal transducer activity	Pf00069, Pf00564, Pf07714, Pf14531	26406	ENSMUSG00000020700.11	Map3k3	11	MAPK signaling pathway; HTLV-I infection; Neurotrophin signaling pathway; GnRH signaling pathway	EBV LMP1 signaling; TNF-alpha NF-kB Signaling Pathway; MAPK Cascade; EGFR1 Signaling Pathway; Insulin Signaling	Interleukin-1 family signaling	13	0	2.303	0.00272751	49.47	55.7	144.3	53.59	24.51	Medium	High	High	Medium	High	High	Medium	High	Medium	High	High	High	Medium	High
High	Master Protein	Q9JHH6	Carboxypeptidase B2 OS=Mus musculus OX=10090 GN=Cpb2 PE=1 SV=1	0	FALSE	22.853	17	6	50	6	422	48.8	7.97	59.77	6	cellular homeostasis;coagulation;metabolic process;regulation of biological process;response to stimulus	extracellular	catalytic activity;metal ion binding	Pf00246, Pf02244	56373	ENSMUSG00000021999.8	Cpb2	14	Pancreatic secretion; Protein digestion and absorption; Complement and coagulation cascades	Complement and Coagulation Cascades	Regulation of Complement cascade	8	0	2.81	0.00274963	59.98	23.6	176.4	104.26	26.23	Peak Found	Peak Found	Peak Found	High	High	Peak Found	Peak Found	High	High	High	High	High	High	High
High	Master Protein	P01867	Ig gamma-2B chain C region OS=Mus musculus OX=10090 GN=Igh-3 PE=1 SV=3	0	FALSE	53.392	21	10	304	10	404	44.2	6.52	426.66	10	cell organization and biogenesis;defense response;metabolic process;regulation of biological process;response to stimulus	extracellular;membrane	protein binding	Pf07654	16016		Ighg2b	12				0	0	3.222	0.00292323	98.04	42.1	157.9	56.82	59.79	High	High	High	High	High	High	High	High	High	High	High	High	High	High
High	Master Protein	Q6PGG2	GEM-interacting protein OS=Mus musculus OX=10090 GN=Gmip PE=1 SV=1	0	FALSE	12.893	6	5	14	5	971	107.5	5.77	0	5	regulation of biological process;response to stimulus	cytosol;membrane	enzyme regulator activity;metal ion binding	Pf00130, Pf00620	78816	ENSMUSG00000036246.14	Gmip	8			Rho GTPase cycle	3	0	3.211	0.00300477	76.37	40.2	159.8	87.09	19.17	High	High	High	High	Peak Found	High	High	Peak Found	Peak Found	Peak Found	Peak Found	Peak Found	Peak Found	Peak Found
High	Master Protein	P54320	Elastin OS=Mus musculus OX=10090 GN=Eln PE=1 SV=2	0	FALSE	100.292	40	12	188	12	860	71.9	10.43	361.55	12	cell organization and biogenesis;regulation of biological process	extracellular;mitochondrion	protein binding;structural molecule activity		13717	ENSMUSG00000029675.12	Eln	5	Protein digestion and absorption	Lung fibrosis	Molecules associated with elastic fibres; Degradation of the extracellular matrix	6	0	3.21	0.00301124	108.59	42.6	157.4	50.56	29.27	Peak Found	High	High	High	High	High	High	High	High	High	High	High	High	High
High	Master Protein	Q640N1	Adipocyte enhancer-binding protein 1 OS=Mus musculus OX=10090 GN=Aebp1 PE=1 SV=1	0	FALSE	97.537	16	15	199	14	1128	128.3	5.08	275.58	15	metabolic process;regulation of biological process	cytoplasm;extracellular;nucleus	catalytic activity;DNA binding;metal ion binding;protein binding	Pf00246, Pf00754, Pf08400, Pf13620, Pf13715	11568	ENSMUSG00000020473.13	Aebp1	11				0	1	2.168	0.00321005	70.76	39.4	160.6	56.2	23.95	Peak Found	High	High	High	High	High	Peak Found	High	High	High	High	High	High	High
High	Master Protein	Q9QXC1	Fetuin-B OS=Mus musculus OX=10090 GN=Fetub PE=1 SV=1	0	FALSE	39.247	16	7	115	7	388	42.7	6.61	102.96	7	regulation of biological process	extracellular	enzyme regulator activity	Pf00031	59083	ENSMUSG00000022871.12	Fetub	16				0	0	3.186	0.00321005	89.17	35.3	164.7	86.28	16.16	High	High	High	High	High	High	Medium	High	High	High	High	High	High	High
High	Master Protein	Q9EQN3	TSC22 domain family protein 4 OS=Mus musculus OX=10090 GN=Tsc22d4 PE=1 SV=2	0	FALSE	22.138	17	4	13	4	387	40	8.13	17.93	4	cell organization and biogenesis;metabolic process;regulation of biological process;reproduction;response to stimulus	cytoplasm;nucleus	protein binding	Pf01166, Pf06005, Pf06156	78829	ENSMUSG00000029723.16	Tsc22d4	5				0	0	0.138	0.00361443	42.87	175.1	24.9	36.16	33.78	High	High	High	Peak Found	Not Found	High	High	Peak Found	Peak Found	Peak Found	Peak Found	Not Found	Not Found	Peak Found
High	Master Protein	P70261	Paladin OS=Mus musculus OX=10090 GN=Pald1 PE=1 SV=1	0.008	FALSE	4.48	3	1	7	1	859	96.7	6.58	0	1	metabolic process	cytoplasm;cytosol;nucleus	catalytic activity	Pf14566	27355		Pald1	10				0	0	2.882	0.00361443	132.18	30.6	169.4	128.35	66.66	Not Found	Not Found	Not Found	Not Found	High	Peak Found	High	Peak Found	Medium	Peak Found	Peak Found	Medium	Medium	High
High	Master Protein	P19221	Prothrombin OS=Mus musculus OX=10090 GN=F2 PE=1 SV=1	0	FALSE	92.106	22	16	268	14	618	70.2	6.43	328.38	16	cellular homeostasis;coagulation;defense response;metabolic process;regulation of biological process;response to stimulus	extracellular	catalytic activity;metal ion binding;protein binding;receptor activity;signal transducer activity	Pf00051, Pf00089, Pf00594, Pf09342, Pf09396	14061	ENSMUSG00000027249.15	F2	2	Regulation of actin cytoskeleton; Complement and coagulation cascades; Neuroactive ligand-receptor interaction	Complement and Coagulation Cascades; Blood Clotting Cascade; Regulation of Actin Cytoskeleton	Regulation of Complement cascade; Platelet Aggregation (Plug Formation); Cell surface interactions at the vascular wall; Common Pathway of Fibrin Clot Formation; Gastrin-CREB signalling pathway via PKC and MAPK; Regulation of Insulin-like Growth Factor (IGF) transport and uptake by Insulin-like Growth Factor Binding Proteins (IGFBPs); Peptide ligand-binding receptors; Removal of aminoterminal pro…	34	2	3.135	0.00364936	97.63	32.5	167.5	68.15	20.16	High	High	High	High	High	High	High	High	High	High	High	High	High	High
High	Master Protein	Q60590	Alpha-1-acid glycoprotein 1 OS=Mus musculus OX=10090 GN=Orm1 PE=1 SV=1	0	FALSE	143.836	43	15	334	11	207	23.9	5.85	539.37	15	defense response;regulation of biological process;response to stimulus;transport	extracellular		Pf00061	18405	ENSMUSG00000039196.2	Orm1	4			Platelet degranulation ; Neutrophil degranulation	7	6	3.13	0.00369323	105.89	40.4	159.6	45.23	84.87	Peak Found	High	High	High	High	High	High	High	High	High	High	High	High	High
High	Master Protein	Q9R0M3	Sushi-repeat-containing protein SRPX OS=Mus musculus OX=10090 GN=Srpx PE=2 SV=1	0	FALSE	24.588	10	4	33	4	464	51.5	8.56	32.59	4	cell organization and biogenesis;metabolic process;regulation of biological process;response to stimulus	endoplasmic reticulum;vacuole	protein binding	Pf00084, Pf02494, Pf13778	51795	ENSMUSG00000090084.7	Srpx	X				0	0	2.64	0.00373514	68.88	35.9	164.1	31.45	52.03	Peak Found	Peak Found	Peak Found	Peak Found	High	Peak Found	High	High	High	High	High	High	High	High
High	Master Protein	P18528	Ig heavy chain V region 6.96 OS=Mus musculus OX=10090 PE=4 SV=1	0	FALSE	13.674	19	1	26	1	98	11	7.93	65.17	1	cell organization and biogenesis;defense response;metabolic process;regulation of biological process;response to stimulus		protein binding	Pf07686	777688		Gm16971; Ighv5-4	12				0	0	2.846	0.00377078	76.52	44.6	155.4	79.46	54.38	Peak Found	Peak Found	Peak Found	High	High	High	High	High	High	High	High	High	High	High
Medium	Master Protein	D3YZP9	Coiled-coil domain-containing protein 6 OS=Mus musculus OX=10090 GN=Ccdc6 PE=1 SV=1	0.036	FALSE	2.727	4	1	1	1	469	52.9	7.34	0	1	metabolic process	cytoplasm;cytoskeleton;cytosol	protein binding	Pf04111, Pf09755	76551	ENSMUSG00000048701.13	Ccdc6	10	Pathways in cancer; Thyroid cancer			2	0	2.34	0.00380093	105.99	45.7	154.3	96.77	32.82	Peak Found	Peak Found	Peak Found	Peak Found	Peak Found	Peak Found	High	Peak Found	Peak Found	Peak Found	Peak Found	Peak Found	Peak Found	Peak Found
High	Master Protein	Q6Y7W8	GRB10-interacting GYF protein 2 OS=Mus musculus OX=10090 GN=Gigyf2 PE=1 SV=2	0	FALSE	9.2	4	4	6	3	1291	149.1	5.57	3.7	4	cell differentiation;metabolic process;regulation of biological process;response to stimulus	cytoplasm;cytosol;endoplasmic reticulum;endosome;Golgi;membrane	protein binding;RNA binding	Pf02213	227331	ENSMUSG00000048000.15	Gigyf2	1				0	0	2.975	0.00382986	54.37	50.3	149.7	13	46.67	High	High	Peak Found	High	Peak Found	Not Found	Not Found	Peak Found	Peak Found	Peak Found	Peak Found	Peak Found	Not Found	Not Found
High	Master Protein	Q61545	RNA-binding protein EWS OS=Mus musculus OX=10090 GN=Ewsr1 PE=1 SV=2	0	FALSE	56.342	13	6	104	6	655	68.4	9.33	185.44	6	metabolic process;regulation of biological process	cytoplasm;membrane;nucleus	metal ion binding;protein binding;RNA binding	Pf00076, Pf00641, Pf14259	14030	ENSMUSG00000009079.16	Ewsr1	11	Transcriptional misregulation in cancer	PluriNetWork; mRNA processing		3	0	0.185	0.0038531	63.99	168.6	31.4	47.85	32.92	High	High	High	High	High	High	High	High	High	High	High	High	High	High
High	Master Protein	P97290	Plasma protease C1 inhibitor OS=Mus musculus OX=10090 GN=Serping1 PE=1 SV=3	0	FALSE	90.335	31	12	181	12	504	55.5	6.29	313.09	12	coagulation;defense response;metabolic process;regulation of biological process;response to stimulus	extracellular	enzyme regulator activity;protein binding	Pf00079, Pf04652	12258	ENSMUSG00000023224.12	Serping1	2	Complement and coagulation cascades; Pertussis	Complement and Coagulation Cascades	Regulation of Complement cascade; Intrinsic Pathway of Fibrin Clot Formation; Platelet degranulation	13	0	2.579	0.00409305	79.39	23.9	176.1	103.8	16.29	High	High	Peak Found	High	High	High	High	High	High	High	High	High	High	High
Medium	Master Protein	Q91XT6	Tandem C2 domains nuclear protein OS=Mus musculus OX=10090 GN=Tc2n PE=1 SV=2	0.023	FALSE	3.179	4	2	20	2	489	55	8.9	0	2	cell organization and biogenesis;regulation of biological process;transport	membrane;nucleus	metal ion binding;protein binding		74413	ENSMUSG00000021187.14	Tc2n	12				0	0	3.312	0.00436598	53.43	44.7	155.3	57.54	25.27	Medium	Peak Found	Peak Found	High	High	Peak Found	Medium	High	High	High	Medium	Medium	High	High
High	Master Protein	A2ASQ1	Agrin OS=Mus musculus OX=10090 GN=Agrn PE=1 SV=1	0	FALSE	126.626	14	24	225	24	1950	207.4	6.32	247.73	24	cell communication;cell differentiation;cell organization and biogenesis;development;metabolic process;regulation of biological process;transport	cell surface;cytosol;extracellular;membrane;organelle lumen	enzyme regulator activity;metal ion binding;protein binding;transporter activity	Pf00008, Pf00050, Pf00053, Pf00054, Pf01390, Pf02210, Pf03137, Pf07648	11603	ENSMUSG00000041936.18	Agrn	4		Primary Focal Segmental Glomerulosclerosis FSGS	HS-GAG degradation; A tetrasaccharide linker sequence is required for GAG synthesis; ECM proteoglycans; Signaling by GPCR; Retinoid metabolism and transport; HS-GAG biosynthesis	17	0	2.47	0.00476789	115.93	44.1	155.9	50.83	19.82	Peak Found	High	High	High	High	Medium	High	High	High	High	High	High	High	High
High	Master Protein	Q6GQT9	Nodal modulator 1 OS=Mus musculus OX=10090 GN=Nomo1 PE=1 SV=1	0	FALSE	8.984	3	2	8	2	1214	133.3	6.09	0	2		membrane		Pf05738, Pf13620, Pf13715, Pf14686	211548	ENSMUSG00000030835.6	Nomo1	7				0	0	4.674	0.00533771	64.5	56	144	103.32	31.85	High	High	High	High	Peak Found	High	High	Peak Found	Peak Found	Peak Found	Peak Found	Peak Found	Peak Found	Peak Found
High	Master Protein	Q9R1Z8	Vinexin OS=Mus musculus OX=10090 GN=Sorbs3 PE=1 SV=1	0	FALSE	12.954	10	5	15	5	733	82.3	9.2	5.96	5	cell organization and biogenesis;regulation of biological process	cytoplasm;cytoskeleton;nucleus	protein binding	Pf00018, Pf02208, Pf07653, Pf14604	20410	ENSMUSG00000022091.5	Sorbs3	14			Smooth Muscle Contraction	2	0	2.801	0.00535246	114.77	54.9	145.1	111.74	68.92	Peak Found	Peak Found	Peak Found	Medium	High	High	High	Peak Found	Peak Found	High	High	High	High	High
High	Master Protein	P28653	Biglycan OS=Mus musculus OX=10090 GN=Bgn PE=1 SV=1	0	FALSE	178.227	49	17	417	17	369	41.6	7.27	640.18	17	metabolic process;regulation of biological process;response to stimulus	cell surface;cytoplasm;extracellular;membrane	enzyme regulator activity;protein binding	Pf01462, Pf12799, Pf13855, Pf14580	12111	ENSMUSG00000031375.17	Bgn	X			A tetrasaccharide linker sequence is required for GAG synthesis; ECM proteoglycans; CS/DS degradation; Dermatan sulfate biosynthesis; Chondroitin sulfate biosynthesis	11	0	2.973	0.00558591	106.57	37.6	162.4	97.07	22.83	High	High	High	High	High	High	High	High	High	High	High	High	High	High
High	Master Protein	Q8R2Z5	von Willebrand factor A domain-containing protein 1 OS=Mus musculus OX=10090 GN=Vwa1 PE=1 SV=1	0	FALSE	116.011	60	13	167	13	415	44.7	6.54	250.46	13	cell organization and biogenesis;response to stimulus	extracellular	protein binding	Pf00041, Pf00092, Pf13519	246228	ENSMUSG00000042116.3	Vwa1	4			Regulation of Insulin-like Growth Factor (IGF) transport and uptake by Insulin-like Growth Factor Binding Proteins (IGFBPs); Post-translational protein phosphorylation	4	0	2.125	0.00605175	75.3	37.8	162.2	66.97	16.45	High	High	High	High	High	High	High	High	High	High	High	High	High	High
High	Master Protein	Q8BH35	Complement component C8 beta chain OS=Mus musculus OX=10090 GN=C8b PE=1 SV=1	0	FALSE	83.241	27	14	170	14	589	66.2	7.77	211.88	14	defense response;metabolic process;regulation of biological process;response to stimulus	extracellular	protein binding	Pf00057, Pf00090, Pf01823	110382	ENSMUSG00000029656.13	C8b	4	Complement and coagulation cascades; Prion diseases; Systemic lupus erythematosus; Amoebiasis	Complement Activation, Classical Pathway	Regulation of Complement cascade; Terminal pathway of complement	10	0	2.053	0.0061185	87.52	34.4	165.6	111.25	27.49	Peak Found	High	Peak Found	High	High	High	High	High	High	High	High	High	High	High
High	Master Protein	P23953	Carboxylesterase 1C OS=Mus musculus OX=10090 GN=Ces1c PE=1 SV=4	0	FALSE	207.369	51	24	671	23	554	61	5.06	891.8	24	metabolic process	endoplasmic reticulum;organelle lumen	catalytic activity	Pf00135, Pf07859	13884	ENSMUSG00000057400.14	Ces1c	8	Metabolic pathways; Drug metabolism - other enzymes		Phase I - Functionalization of compounds	5	1	2.937	0.00614279	85.78	47.2	152.8	61.31	19.15	High	High	High	High	High	High	High	High	High	High	High	High	High	High
High	Master Protein	P08226	Apolipoprotein E OS=Mus musculus OX=10090 GN=Apoe PE=1 SV=2	0	FALSE	626.512	90	48	11185	47	311	35.8	5.68	11620.3	48	cell organization and biogenesis;cellular homeostasis;metabolic process;regulation of biological process;response to stimulus;transport	cell surface;cytoplasm;cytosol;endoplasmic reticulum;endosome;extracellular;Golgi;membrane;nucleus;vacuole	antioxidant activity;catalytic activity;enzyme regulator activity;metal ion binding;protein binding;transporter activity	Pf01442, Pf02720	11816	ENSMUSG00000002985.16	Apoe	7	Alzheimer's disease	Statin Pathway; Alzheimers Disease; ApoE and miR-146 in inflammation and atherosclerosis	Regulation of Insulin-like Growth Factor (IGF) transport and uptake by Insulin-like Growth Factor Binding Proteins (IGFBPs); Chylomicron clearance; Post-translational protein phosphorylation; Scavenging by Class A Receptors; Chylomicron assembly; Signaling by GPCR; Retinoid metabolism and transport; HDL remodeling; Chylomicron remodeling	27	1	2.926	0.00632784	105.59	42.9	157.1	73.29	19.08	High	High	High	High	High	High	High	High	High	High	High	High	High	High
High	Master Protein	Q69ZC8	GPALPP motifs-containing protein 1 OS=Mus musculus OX=10090 GN=Gpalpp1 PE=1 SV=2	0.002	FALSE	6.281	5	2	6	2	346	38.9	5.41	3.73	2				Pf12572	67467	ENSMUSG00000022008.3	1200011I18Rik; Gpalpp1	14				0	0	3.476	0.00640109	46.41	54.7	145.3	52.63	30.85	High	High	High	High	Peak Found	High	Peak Found	Peak Found	Peak Found	Peak Found	Peak Found	Peak Found	Peak Found	Peak Found
High	Master Protein	P28654	Decorin OS=Mus musculus OX=10090 GN=Dcn PE=1 SV=1	0	FALSE	70.803	36	14	190	14	354	39.8	8.68	210.55	14	metabolic process;regulation of biological process;response to stimulus	cytoplasm;extracellular	enzyme regulator activity;protein binding;RNA binding	Pf01462, Pf12799, Pf13306, Pf13855	13179	ENSMUSG00000019929.16	Dcn	10	Proteoglycans in cancer; TGF-beta signaling pathway		A tetrasaccharide linker sequence is required for GAG synthesis; ECM proteoglycans; CS/DS degradation; Degradation of the extracellular matrix; Dermatan sulfate biosynthesis; Chondroitin sulfate biosynthesis	14	0	2.206	0.00704156	79.43	46.4	153.6	74.44	16.52	High	High	High	High	High	High	High	High	High	High	High	High	High	High
Medium	Master Protein	A2AKG8	Focadhesin OS=Mus musculus OX=10090 GN=Focad PE=1 SV=1	0.019	FALSE	3.409	2	2	3	2	1798	198.8	6.74	0	2		membrane		Pf11229, Pf12530	230393	ENSMUSG00000038368.16	BC057079; Focad	4				0	0	2.407	0.00704787	93.41	43.1	156.9	117.17	22	Not Found	Not Found	Peak Found	Peak Found	Peak Found	Peak Found	High	Peak Found	Peak Found	Peak Found	Medium	Peak Found	Peak Found	High
High	Master Protein	Q9QXD8	LIM domain-containing protein 1 OS=Mus musculus OX=10090 GN=Limd1 PE=1 SV=2	0	FALSE	15.718	10	4	13	4	668	71.4	6.32	11.38	4	cell organization and biogenesis;cellular component movement;metabolic process;regulation of biological process;response to stimulus	cytoplasm;membrane;nucleus	metal ion binding;protein binding	Pf00412	29806	ENSMUSG00000025239.3	Limd1	9	Hippo signaling pathway; Hippo signaling pathway -multiple species		Oxygen-dependent proline hydroxylation of Hypoxia-inducible Factor Alpha	7	0	3.131	0.00704849	20.28	64.8	135.2	53.33	20.16	High	High	High	High	Peak Found	High	High	Not Found	Peak Found	Peak Found	Not Found	Peak Found	Peak Found	Peak Found
High	Master Protein	P29788	Vitronectin OS=Mus musculus OX=10090 GN=Vtn PE=1 SV=2	0	FALSE	145.579	25	17	942	17	478	54.8	5.88	1549.74	17	cell differentiation;cell organization and biogenesis;regulation of biological process;response to stimulus;transport	cytoplasm;endoplasmic reticulum;extracellular;organelle lumen	protein binding;receptor activity	Pf00045, Pf01033	22370	ENSMUSG00000017344.4	Vtn	11	Focal adhesion; Complement and coagulation cascades; Proteoglycans in cancer; ECM-receptor interaction; PI3K-Akt signaling pathway	Primary Focal Segmental Glomerulosclerosis FSGS; Focal Adhesion-PI3K-Akt-mTOR-signaling pathway; Inflammatory Response Pathway; Focal Adhesion	Regulation of Complement cascade; ECM proteoglycans; Molecules associated with elastic fibres; Syndecan interactions; Integrin cell surface interactions	20	0	2.87	0.00731825	99	30.4	169.6	71.24	27.69	High	High	High	High	High	High	High	High	High	High	High	High	High	High
High	Master Protein	Q99M74	Keratin, type II cuticular Hb2 OS=Mus musculus OX=10090 GN=Krt82 PE=1 SV=2	0	FALSE	14.914	11	5	20	2	516	57.1	6.25	16.62	5			structural molecule activity	Pf00038	114566	ENSMUSG00000049548.8	Krt82	15			Formation of the cornified envelope	3	0	4.491	0.00731825	122.6	57.8	142.2	62.91	161.01	Not Found	High	Peak Found	High	Not Found	Peak Found	Peak Found	Not Found	Not Found	High	Not Found	Peak Found	Not Found	Peak Found
High	Master Protein	E9Q3L2	Phosphatidylinositol 4-kinase alpha OS=Mus musculus OX=10090 GN=Pi4ka PE=1 SV=2	0	FALSE	8.592	2	3	4	3	2105	236.9	7.06	0	3	cell organization and biogenesis;metabolic process;regulation of biological process;response to stimulus	cytoplasm;membrane	catalytic activity;nucleotide binding;protein binding	Pf00454, Pf00613	224020		Pi4ka	16	Metabolic pathways; Inositol phosphate metabolism; Phosphatidylinositol signaling system			3	0	1.91	0.00795488	62.57	57.8	142.2	51.79	25.83	Peak Found	Peak Found	Peak Found	Peak Found	Peak Found	Peak Found	High	Peak Found	Peak Found	High	Peak Found	Peak Found	Peak Found	Peak Found
High	Master Protein	Q8BI84	Transport and Golgi organization protein 1 homolog OS=Mus musculus OX=10090 GN=Mia3 PE=1 SV=2	0	FALSE	10.632	2	3	5	3	1930	213.5	4.75	4.66	3	cell organization and biogenesis;cellular component movement;regulation of biological process;response to stimulus;transport	endoplasmic reticulum;membrane	protein binding;transporter activity	Pf02463, Pf05483, Pf05557, Pf05622, Pf06409, Pf07653, Pf10174, Pf11559, Pf13166, Pf13851	338366		Mia3	1				0	0	4.005	0.00816543	65.64	40	160	86.46	38.41	Medium	Peak Found	High	Peak Found	Peak Found	High	High	Not Found	Not Found	Not Found	Not Found	Not Found	Peak Found	Peak Found
High	Master Protein	O35343	Importin subunit alpha-3 OS=Mus musculus OX=10090 GN=Kpna4 PE=1 SV=1	0	FALSE	26.505	12	6	39	2	521	57.9	4.94	40.04	6	response to stimulus;transport	cytoplasm;cytosol;nucleus	protein binding;transporter activity	Pf00514, Pf01602, Pf01749, Pf13513, Pf13646	16649	ENSMUSG00000027782.10	Kpna4	3				0	0	4.801	0.00875015	110.52	34.5	165.5	111.43	52.18	High	High	Not Found	Not Found	High	High	High	Peak Found	High	Not Found	Peak Found	Peak Found	High	High
High	Master Protein	Q9JM99	Proteoglycan 4 OS=Mus musculus OX=10090 GN=Prg4 PE=1 SV=2	0	FALSE	36.656	11	10	44	10	1054	115.9	8.41	32.18	10	cell proliferation;regulation of biological process;response to stimulus;transport	extracellular	receptor activity	Pf00045, Pf01033	96875		Prg4	1				0	0	2.677	0.0088545	57.23	31.1	168.9	57.9	37.52	Peak Found	Peak Found	Peak Found	Peak Found	High	Peak Found	Peak Found	High	High	High	High	High	High	High
Medium	Master Protein	Q9R020	Zinc finger Ran-binding domain-containing protein 2 OS=Mus musculus OX=10090 GN=Zranb2 PE=1 SV=2	0.034	FALSE	2.768	3	1	4	1	330	37.3	9.89	0	1	metabolic process	nucleus	metal ion binding;RNA binding	Pf00641	53861	ENSMUSG00000028180.18	Zranb2	3				0	0	0.123	0.00915136	67.55	177	23	58.96	26.01	Medium	High	High	Peak Found	Peak Found	High	Peak Found	Not Found	Peak Found	Peak Found	Peak Found	Peak Found	Peak Found	Peak Found
High	Master Protein	P01029	Complement C4-B OS=Mus musculus OX=10090 GN=C4b PE=1 SV=3	0	FALSE	381.431	36	45	756	45	1738	192.8	7.53	1164.04	45	defense response;metabolic process;regulation of biological process;response to stimulus	extracellular	enzyme regulator activity;protein binding	Pf00207, Pf01759, Pf01821, Pf01835, Pf07677, Pf07678, Pf07703, Pf10569, Pf11974, Pf13249	12268	ENSMUSG00000073418.4	C4b	17	Staphylococcus aureus infection; Complement and coagulation cascades; Pertussis; Systemic lupus erythematosus	SIDS Susceptibility Pathways; Oxidative Damage; Complement Activation, Classical Pathway; Complement and Coagulation Cascades	Regulation of Complement cascade; Regulation of Insulin-like Growth Factor (IGF) transport and uptake by Insulin-like Growth Factor Binding Proteins (IGFBPs); Activation of C3 and C5; Post-translational protein phosphorylation; Initial triggering of complement	18	0	2.778	0.00936201	102.57	41.6	158.4	91.09	33.49	High	High	High	High	High	High	High	High	High	High	High	High	High	High
High	Master Protein	P41317	Mannose-binding protein C OS=Mus musculus OX=10090 GN=Mbl2 PE=1 SV=2	0	FALSE	26.979	24	5	40	5	244	25.9	5.06	76.57	5	defense response;metabolic process;regulation of biological process;response to stimulus	extracellular	metal ion binding;protein binding	Pf00059	17195	ENSMUSG00000024863.5	Mbl2	19	Staphylococcus aureus infection; Phagosome; Complement and coagulation cascades		Lectin pathway of complement activation	9	0	2.518	0.00936201	106.91	24.7	175.3	119.73	42.87	Peak Found	High	High	High	High	Peak Found	Peak Found	High	High	High	High	High	High	High
High	Master Protein	P01027	Complement C3 OS=Mus musculus OX=10090 GN=C3 PE=1 SV=3	0	FALSE	823.902	65	103	2544	88	1663	186.4	6.73	3587.55	103	cell organization and biogenesis;coagulation;defense response;metabolic process;regulation of biological process;response to stimulus	extracellular	enzyme regulator activity;protein binding	Pf00207, Pf01759, Pf01821, Pf01835, Pf07677, Pf07678, Pf07703, Pf10569, Pf11974	12266	ENSMUSG00000024164.15	C3	17	Herpes simplex infection; Chagas disease (American trypanosomiasis); Staphylococcus aureus infection; Tuberculosis; Phagosome; Complement and coagulation cascades; Pertussis; Legionellosis; Systemic lupus erythematosus; Leishmaniasis; Viral carcinogenesis	Complement Activation, Classical Pathway; TYROBP Causal Network; Complement and Coagulation Cascades	Regulation of Insulin-like Growth Factor (IGF) transport and uptake by Insulin-like Growth Factor Binding Proteins (IGFBPs); Regulation of Complement cascade; Peptide ligand-binding receptors; G alpha (i) signalling events; Activation of C3 and C5; Post-translational protein phosphorylation; Alternative complement activation; Neutrophil degranulation; Immunoregulatory interactions between a Lymph…	35	14	2.774	0.00947143	92.47	106.9	93.1	12.99	15.54	High	High	High	High	High	High	High	High	High	High	High	High	High	High
High	Master Protein	P22599	Alpha-1-antitrypsin 1-2 OS=Mus musculus OX=10090 GN=Serpina1b PE=1 SV=2	0	FALSE	459.802	64	28	1540	9	413	45.9	5.54	3141.33	28	defense response;metabolic process;regulation of biological process;response to stimulus	endoplasmic reticulum;extracellular;Golgi	enzyme regulator activity;protein binding	Pf00079	20701	ENSMUSG00000071178.11	Serpina1b	12	Complement and coagulation cascades		Regulation of Insulin-like Growth Factor (IGF) transport and uptake by Insulin-like Growth Factor Binding Proteins (IGFBPs); Cargo concentration in the ER; Post-translational protein phosphorylation; COPII (Coat Protein 2) Mediated Vesicle Transport; Neutrophil degranulation; Platelet degranulation	19	2	2.756	0.00992742	86.06	47.3	152.7	84.98	14.97	High	High	High	High	High	High	High	High	High	High	High	High	High	High
High	Master Protein	P21614	Vitamin D-binding protein OS=Mus musculus OX=10090 GN=Gc PE=1 SV=2	0	FALSE	184.531	37	19	577	19	476	53.6	5.5	974.62	19	metabolic process;transport	cytosol;extracellular	protein binding;transporter activity	Pf00273, Pf09164	14473	ENSMUSG00000035540.12	Gc	5			Vitamin D (calciferol) metabolism	4	0	2.69	0.0119636	100.7	53.7	146.3	69.05	34.52	High	High	High	High	High	High	High	High	High	High	High	High	High	High
High	Master Protein	Q80U87	Ubiquitin carboxyl-terminal hydrolase 8 OS=Mus musculus OX=10090 GN=Usp8 PE=1 SV=2	0	FALSE	11.453	5	4	12	4	1080	122.5	8.47	4.19	4	cell organization and biogenesis;metabolic process;regulation of biological process;response to stimulus	cytoplasm;cytosol;endosome;membrane;nucleus	catalytic activity;protein binding	Pf00443, Pf00581, Pf08969, Pf13423	84092	ENSMUSG00000027363.15	Usp8	2	Endocytosis		Regulation of FZD by ubiquitination; Downregulation of ERBB2:ERBB3 signaling; Ub-specific processing proteases; Negative regulation of MET activity	15	0	2.681	0.012268	112.31	57.2	142.8	125.55	66.72	High	High	Peak Found	High	Peak Found	High	Peak Found	Medium	High	Peak Found	Peak Found	Peak Found	Peak Found	Medium
High	Master Protein	P07214	SPARC OS=Mus musculus OX=10090 GN=Sparc PE=1 SV=1	0	FALSE	9.092	11	2	18	2	302	34.4	4.86	12.81	2	regulation of biological process;response to stimulus	cell surface;cytoplasm;extracellular;membrane;nucleus	metal ion binding;protein binding	Pf00050, Pf07648, Pf09289, Pf10591	20692	ENSMUSG00000018593.13	Sparc	11			ECM proteoglycans; Scavenging by Class H Receptors; Platelet degranulation	9	0	2.899	0.0122849	101.71	22.5	177.5	104.49	22.61	Peak Found	Not Found	Not Found	Peak Found	High	Not Found	Peak Found	High	High	High	High	High	High	High
High	Master Protein	Q01279	Epidermal growth factor receptor OS=Mus musculus OX=10090 GN=Egfr PE=1 SV=1	0	FALSE	43.855	7	8	81	8	1210	134.8	6.86	129.82	8	cell organization and biogenesis;cell proliferation;cellular component movement;development;metabolic process;regulation of biological process;response to stimulus;transport	cell surface;cytoplasm;endoplasmic reticulum;endosome;Golgi;membrane;nucleus;organelle lumen	catalytic activity;enzyme regulator activity;nucleotide binding;protein binding;receptor activity;signal transducer activity	Pf00069, Pf00757, Pf01030, Pf07714, Pf14843	13649	ENSMUSG00000020122.16	Egfr	11	Oxytocin signaling pathway; ErbB signaling pathway; FoxO signaling pathway; Endocytosis; Phospholipase D signaling pathway; Regulation of actin cytoskeleton; MAPK signaling pathway; MicroRNAs in cancer; Ras signaling pathway; Focal adhesion; Endometrial cancer; Breast cancer; Melanoma; Non-small cell lung cancer; Adherens junction; Dorso-ventral axis formation; Proteoglycans in cancer; Rap1 signa…	ErbB signaling pathway; Delta-Notch Signaling Pathway; Focal Adhesion-PI3K-Akt-mTOR-signaling pathway; ESC Pluripotency Pathways; BMP Signaling Pathway in Eyelid Development; Alpha6-Beta4 Integrin Signaling Pathway; MAPK signaling pathway; Regulation of Actin Cytoskeleton; EGFR1 Signaling Pathway; Focal Adhesion	EGFR interacts with phospholipase C-gamma; Downregulation of ERBB2 signaling; GAB1 signalosome; Signaling by GPCR; EGFR downregulation; PI5P, PP2A and IER3 Regulate PI3K/AKT Signaling; ERBB2 Regulates Cell Motility; SHC1 events in EGFR signaling; Interleukin-20 family signaling; Signaling by ERBB4; EGFR Transactivation by Gastrin; PI3K events in ERBB2 signaling; RAF/MAP kinase cascade; PTK6 promo…	85	0	2.057	0.0125168	89.68	63	137	23.25	23.68	High	High	High	High	High	High	High	High	High	High	High	High	High	High
High	Master Protein	P10493	Nidogen-1 OS=Mus musculus OX=10090 GN=Nid1 PE=1 SV=2	0	FALSE	103.572	21	23	210	22	1245	136.5	5.44	182.93	23	cell organization and biogenesis;regulation of biological process	cell surface;extracellular;membrane	metal ion binding;protein binding	Pf00008, Pf00058, Pf00086, Pf06119, Pf06247, Pf07474, Pf07645, Pf12662, Pf12947, Pf14670	18073	ENSMUSG00000005397.7	Nid1	13			Laminin interactions; Degradation of the extracellular matrix	3	1	1.9	0.0127727	52.93	54.3	145.7	27.6	31.46	High	High	High	High	High	High	High	High	High	High	High	High	High	High
High	Master Protein	Q99PP7	E3 ubiquitin-protein ligase TRIM33 OS=Mus musculus OX=10090 GN=Trim33 PE=1 SV=2	0.003	FALSE	5.518	3	3	3	3	1142	123.8	6.74	0	3	metabolic process;regulation of biological process	nucleus	catalytic activity;DNA binding;metal ion binding;protein binding	Pf00439, Pf00628, Pf00643, Pf13639	94093		Trim33	3		PluriNetWork		1	0	2.114	0.0136604	40.82	70.2	129.8	40.7	22.18	High	Peak Found	Peak Found	Peak Found	Peak Found	Peak Found	Peak Found	Peak Found	Peak Found	Peak Found	Peak Found	Peak Found	High	Peak Found
High	Master Protein	O08677	Kininogen-1 OS=Mus musculus OX=10090 GN=Kng1 PE=1 SV=1	0	FALSE	109.316	20	16	448	16	661	73.1	6.54	629.1	16	cellular homeostasis;coagulation;defense response;regulation of biological process;response to stimulus	extracellular	enzyme regulator activity;protein binding	Pf00031	16644		Kng1	16	Complement and coagulation cascades	ACE Inhibitor Pathway; Complement and Coagulation Cascades	Regulation of Insulin-like Growth Factor (IGF) transport and uptake by Insulin-like Growth Factor Binding Proteins (IGFBPs); Peptide ligand-binding receptors; Intrinsic Pathway of Fibrin Clot Formation; G alpha (i) signalling events; Post-translational protein phosphorylation; Platelet degranulation ; Gastrin-CREB signalling pathway via PKC and MAPK	22	0	2.63	0.0141498	87.32	43.5	156.5	55.31	23.81	High	High	High	High	High	High	High	High	High	High	High	High	High	High
High	Master Protein	Q61147	Ceruloplasmin OS=Mus musculus OX=10090 GN=Cp PE=1 SV=2	0	FALSE	353.258	45	43	647	40	1061	121.1	5.85	860.07	43	cellular homeostasis;metabolic process;response to stimulus;transport	extracellular;membrane	catalytic activity;metal ion binding;protein binding	Pf00394, Pf07731, Pf07732	12870	ENSMUSG00000003617.16	Cp	3	Porphyrin and chlorophyll metabolism		Regulation of Insulin-like Growth Factor (IGF) transport and uptake by Insulin-like Growth Factor Binding Proteins (IGFBPs); Post-translational protein phosphorylation; Metal ion SLC transporters; Iron uptake and transport	10	4	2.627	0.0142589	92.45	61.4	138.6	15.3	39.35	High	High	High	High	High	High	High	High	High	High	High	High	High	High
Medium	Master Protein	Q9D032	Single-stranded DNA-binding protein 3 OS=Mus musculus OX=10090 GN=Ssbp3 PE=1 SV=2	0.02	FALSE	3.307	3	1	16	1	388	40.4	6.9	20.49	1	cell differentiation;cell organization and biogenesis;metabolic process;regulation of biological process	nucleus	DNA binding;protein binding	Pf04503	72475	ENSMUSG00000061887.14	Ssbp3	4				0	0	1.795	0.0143486	83.28	78	122	62.12	55.32	Peak Found	High	Peak Found	High	Peak Found	Medium	Peak Found	Medium	High	High	Peak Found	High	High	High
Medium	Master Protein	Q91VW5	Golgin subfamily A member 4 OS=Mus musculus OX=10090 GN=Golga4 PE=1 SV=2	0.013	FALSE	3.808	1	2	3	2	2238	257.4	5.36	0	2	cell organization and biogenesis;regulation of biological process;transport	cytoplasm;cytosol;Golgi;membrane	protein binding	Pf01465, Pf05262, Pf10186, Pf12128	54214	ENSMUSG00000038708.10	Golga4	9			Retrograde transport at the Trans-Golgi-Network	4	0	2.114	0.014514	40.82	69.9	130.1	41.46	22.32	Peak Found	High	Peak Found	Peak Found	Peak Found	High	High	Peak Found	Peak Found	Peak Found	Peak Found	Peak Found	Peak Found	Peak Found
Medium	Master Protein	Q5S003	Sperm-associated antigen 17 OS=Mus musculus OX=10090 GN=Spag17 PE=1 SV=2	0.02	FALSE	3.304	1	2	2	2	2320	262.9	6.16	0	2	cell organization and biogenesis;cellular component movement	cytoplasm;cytoskeleton;cytosol	protein binding	Pf14874	74362	ENSMUSG00000027867.10	Spag17	3				0	0	2.554	0.0145666	125.36	48.2	151.8	116.16	47.18	Not Found	Peak Found	Peak Found	Peak Found	Peak Found	Peak Found	Peak Found	High	Peak Found	Peak Found	Peak Found	High	Peak Found	Peak Found
Medium	Master Protein	O88492	Perilipin-4 OS=Mus musculus OX=10090 GN=Plin4 PE=1 SV=2	0.011	FALSE	4.16	9	1	1	1	1403	139.3	8.59	0	1		cytoplasm;cytosol;membrane		Pf03036	57435	ENSMUSG00000002831.13	Plin4	17	PPAR signaling pathway			1	0	2.436	0.0153798	34.85	54.8	145.2	53.05	17.85	Not Found	Not Found	Not Found	Peak Found	Peak Found	High	Peak Found	Not Found	Not Found	Not Found	Not Found	Peak Found	Peak Found	Not Found
High	Master Protein	O88947	Coagulation factor X OS=Mus musculus OX=10090 GN=F10 PE=1 SV=1	0	FALSE	16.397	8	4	36	4	481	54	5.66	30.61	4	coagulation;metabolic process;regulation of biological process	endoplasmic reticulum;extracellular;membrane	catalytic activity;metal ion binding;protein binding	Pf00008, Pf00089, Pf00594, Pf13365, Pf14670	14058	ENSMUSG00000031444.16	F10	8	Complement and coagulation cascades	Complement and Coagulation Cascades; Blood Clotting Cascade	Removal of aminoterminal propeptides from gamma-carboxylated proteins; Transport of gamma-carboxylated protein precursors from the endoplasmic reticulum to the Golgi apparatus; Common Pathway of Fibrin Clot Formation; Intrinsic Pathway of Fibrin Clot Formation; Gamma-carboxylation of protein precursors; Extrinsic Pathway of Fibrin Clot Formation	15	0	1.87	0.0158949	51.38	47.7	152.3	43.23	22.51	High	Peak Found	High	High	High	Peak Found	Peak Found	High	High	High	High	High	High	High
High	Master Protein	Q61704	Inter-alpha-trypsin inhibitor heavy chain H3 OS=Mus musculus OX=10090 GN=Itih3 PE=1 SV=3	0	FALSE	120.778	33	23	162	23	889	99.3	6.05	179.85	23	metabolic process;regulation of biological process	extracellular	enzyme regulator activity	Pf00092, Pf06668, Pf08487, Pf11443, Pf13519, Pf13768	16426	ENSMUSG00000006522.15	Itih3	14			Platelet degranulation	4	0	1.848	0.0162629	92.22	30.7	169.3	32.33	69.94	Peak Found	High	Peak Found	High	High	High	High	High	High	High	High	High	High	High
High	Master Protein	P03977	Ig kappa chain V-III region 50S10.1 OS=Mus musculus OX=10090 PE=1 SV=1	0	FALSE	33.041	44	4	114	2	111	12	5.06	271.74	4				Pf07686								0	0	2.826	0.0166161	111.66	23.9	176.1		81.79	Not Found	Not Found	Not Found	Not Found	Peak Found	Not Found	Not Found	Not Found	High	Peak Found	High	Not Found	High	Peak Found
High	Master Protein	P01646	Ig kappa chain V-V region HP 123E6 OS=Mus musculus OX=10090 PE=1 SV=1	0	FALSE	40.882	62	6	99	2	108	12	7.97	87.97	6				Pf00047, Pf07679, Pf07686, Pf09362			Igkv19-93					0	4	2.562	0.0170666	110.31	41.6	158.4	152.33	53.98	Not Found	High	Peak Found	High	High	High	High	High	High	High	High	High	High	High
High	Master Protein	Q6GQT1	Alpha-2-macroglobulin-P OS=Mus musculus OX=10090 GN=A2m PE=2 SV=2	0.003	FALSE	5.801	3	3	50	1	1474	164.2	6.61	74.85	3	cell differentiation;regulation of biological process	extracellular	enzyme regulator activity;protein binding	Pf00207, Pf01835, Pf07677, Pf07678, Pf07703, Pf10569, Pf11974, Pf13249	232345	ENSMUSG00000030111.9	A2m	6	Complement and coagulation cascades	Complement and Coagulation Cascades	Intrinsic Pathway of Fibrin Clot Formation; Rho GTPase cycle; Degradation of the extracellular matrix; HDL assembly; Platelet degranulation	17	0	2.677	0.0172798	91.5	43.4	156.6	84.55	49.66	Not Found	Not Found	Not Found	Not Found	High	Peak Found	Not Found	Peak Found	Peak Found	Not Found	Peak Found	High	Peak Found	Peak Found
High	Master Protein	Q61129	Complement factor I OS=Mus musculus OX=10090 GN=Cfi PE=1 SV=3	0	FALSE	47.466	19	9	75	9	603	67.2	7.46	79.02	9	defense response;metabolic process;regulation of biological process;response to stimulus;transport	extracellular;membrane;nucleus	catalytic activity;metal ion binding;protein binding;receptor activity	Pf00057, Pf00089, Pf00530, Pf07648, Pf13365	12630	ENSMUSG00000058952.12	Cfi	3	Staphylococcus aureus infection; Complement and coagulation cascades	Complement and Coagulation Cascades	Regulation of Complement cascade	7	0	2.121	0.0185301	90.97	58.7	141.3	51.94	29.05	High	High	High	High	High	High	High	High	High	High	High	High	High	High
High	Master Protein	Q9D964	Glycine amidinotransferase, mitochondrial OS=Mus musculus OX=10090 GN=Gatm PE=1 SV=1	0	FALSE	10.444	14	5	10	5	423	48.3	7.88	0	5	development;metabolic process;response to stimulus	membrane;mitochondrion	catalytic activity	Pf02274	67092	ENSMUSG00000027199.14; ENSMUSG00000111138.1	Gatm	2; CHR_MG3836_PATCH	Arginine and proline metabolism; Metabolic pathways; Glycine, serine and threonine metabolism		Creatine metabolism	7	0	1.78	0.0194795	120.07	59.8	140.2	18.62	33.3	High	Peak Found	Peak Found	Peak Found	High	Peak Found	High	Peak Found	High	Peak Found	Peak Found	High	Peak Found	High
High	Master Protein	P20918	Plasminogen OS=Mus musculus OX=10090 GN=Plg PE=1 SV=3	0	FALSE	69.236	19	18	253	18	812	90.7	6.6	285.66	18	cell differentiation;cell organization and biogenesis;cellular component movement;cellular homeostasis;coagulation;metabolic process;regulation of biological process	cell surface;extracellular;membrane	catalytic activity;protein binding	Pf00024, Pf00051, Pf00089, Pf09342, Pf13365	18815	ENSMUSG00000059481.4	Plg	17	Staphylococcus aureus infection; Complement and coagulation cascades; Influenza A; Neuroactive ligand-receptor interaction	Complement and Coagulation Cascades; Blood Clotting Cascade	Regulation of Insulin-like Growth Factor (IGF) transport and uptake by Insulin-like Growth Factor Binding Proteins (IGFBPs); LDL remodeling; Plasma lipoprotein remodeling; Dissolution of Fibrin Clot; Platelet degranulation ; Signaling by PDGF; Activation of Matrix Metalloproteinases	23	0	2.505	0.0201128	90.73	35	165	81.47	23.08	High	High	High	High	High	High	High	High	High	High	High	High	High	High
High	Master Protein	Q91ZX7	Prolow-density lipoprotein receptor-related protein 1 OS=Mus musculus OX=10090 GN=Lrp1 PE=1 SV=1	0	FALSE	961.88	28	111	2755	111	4545	504.4	5.36	4198.38	111	cell proliferation;development;metabolic process;regulation of biological process;response to stimulus;transport	cytoplasm;cytosol;endosome;membrane;nucleus	metal ion binding;protein binding;receptor activity;RNA binding	Pf00057, Pf00058, Pf07645, Pf12662, Pf14670	16971		Lrp1	10	Alzheimer's disease; Malaria	Statin Pathway; Wnt Signaling Pathway NetPath		4	0	2.493	0.0208183	104.07	38.6	161.4	108.56	15.16	High	High	High	High	High	High	High	High	High	High	High	High	High	High
High	Master Protein	P35385	Heat shock protein beta-7 OS=Mus musculus OX=10090 GN=Hspb7 PE=1 SV=3	0	FALSE	8.093	11	1	5	1	169	18.6	6.42	2.68	1	response to stimulus	cytoplasm;cytoskeleton;mitochondrion;nucleus	protein binding	Pf00011	29818	ENSMUSG00000006221.7	Hspb7	4				0	0	4.423	0.0208888	76.7	32.5	167.5	115.52	31.73	Not Found	Peak Found	Not Found	Peak Found	High	High	Not Found	Not Found	High	Not Found	High	High	Peak Found	Not Found
Medium	Master Protein	O35173	Potassium voltage-gated channel subfamily S member 1 OS=Mus musculus OX=10090 GN=Kcns1 PE=1 SV=2	0.015	FALSE	3.649	4	2	5	2	497	54.9	7.09	0	2	cell organization and biogenesis;regulation of biological process;transport	membrane	protein binding;transporter activity	Pf00520, Pf02214, Pf07885	16538	ENSMUSG00000040164.3	Kcns1	2			Voltage gated Potassium channels	3	0	2.491	0.0208888	45.56	59.1	140.9	33.26	29.04	Peak Found	High	High	High	Peak Found	Peak Found	Peak Found	Medium	Peak Found	Peak Found	Peak Found	Peak Found	Peak Found	High
Medium	Master Protein	Q6AW69	Cingulin-like protein 1 OS=Mus musculus OX=10090 GN=Cgnl1 PE=1 SV=2	0.023	FALSE	3.219	1	2	2	2	1298	148.1	5.77	0	2	cell differentiation;cell organization and biogenesis;cellular component movement;metabolic process;regulation of biological process;transport	cytoplasm;cytoskeleton;Golgi	catalytic activity;motor activity;protein binding;structural molecule activity;transporter activity	Pf00038, Pf00769, Pf01496, Pf01576, Pf02463, Pf03961, Pf03962, Pf04094, Pf04111, Pf04156, Pf05262, Pf05483, Pf05557, Pf05622, Pf05667, Pf05701, Pf05911, Pf06008, Pf06160, Pf06548, Pf06785, Pf07111, Pf07888, Pf07946, Pf09726, Pf09730, Pf09731, Pf10174, Pf12128, Pf13166, Pf13514, Pf13851, Pf13863, Pf13868, Pf14932, Pf15070, Pf15450	68178		Cgnl1	9				0	0	3.601	0.0210026	62.74	43.5	156.5	28.11	49.72	High	Peak Found	Peak Found	Not Found	Peak Found	Not Found	Not Found	Peak Found	Peak Found	Peak Found	Peak Found	Peak Found	Not Found	High
High	Master Protein	Q61838	Pregnancy zone protein OS=Mus musculus OX=10090 GN=Pzp PE=1 SV=3	0	FALSE	626.142	47	66	1997	64	1495	165.7	6.68	3184.78	66	regulation of biological process	extracellular	enzyme regulator activity;protein binding	Pf00207, Pf01835, Pf07677, Pf07678, Pf07703, Pf10569, Pf11974, Pf13249	11287	ENSMUSG00000030359.14	Pzp	6				0	2	2.486	0.021105	96.72	67.5	132.5	39.94	23.01	High	High	High	High	High	High	High	High	High	High	High	High	High	High
Medium	Master Protein	P40224	Stromal cell-derived factor 1 OS=Mus musculus OX=10090 GN=Cxcl12 PE=2 SV=2	0.01	FALSE	4.215	11	2	8	2	93	10.6	9.74	3.39	2	cell differentiation;cell proliferation;cellular component movement;defense response;regulation of biological process;response to stimulus	cytoplasm;extracellular;membrane	protein binding	Pf00048	20315	ENSMUSG00000061353.11	Cxcl12	6	Leukocyte transendothelial migration; Rheumatoid arthritis; Chemokine signaling pathway; Axon guidance; Intestinal immune network for IgA production; Pathways in cancer; NF-kappa B signaling pathway; Cytokine-cytokine receptor interaction	Chemokine signaling pathway	G alpha (i) signalling events; Chemokine receptors bind chemokines; Signaling by ROBO receptors	20	0	2.74	0.02294	72.59	37.6	162.4	68.47	11.25	Not Found	Not Found	Not Found	Peak Found	High	Not Found	Not Found	High	Peak Found	High	Peak Found	High	High	High
High	Master Protein	P01902	H-2 class I histocompatibility antigen, K-D alpha chain OS=Mus musculus OX=10090 GN=H2-K1 PE=1 SV=1	0	FALSE	21.838	12	5	98	3	368	41.5	6.62	167.3	5	cell differentiation;defense response;metabolic process;regulation of biological process;response to stimulus;transport	cell surface;cytosol;endoplasmic reticulum;extracellular;Golgi;membrane	protein binding;RNA binding	Pf00129, Pf06623, Pf07654	14972; 101056305		H2-K1; LOC101056305	17				0	0	2.623	0.0233878	49.58	51.4	148.6	46.77	62.46	Not Found	Peak Found	Not Found	Peak Found	High	Not Found	Not Found	High	High	High	High	High	High	High
High	Master Protein	Q8CG14	Complement C1s-A subcomponent OS=Mus musculus OX=10090 GN=C1sa PE=2 SV=2	0	FALSE	45.834	20	12	58	12	688	76.8	5.08	46.49	12	defense response;metabolic process;regulation of biological process;response to stimulus	extracellular	catalytic activity;metal ion binding;protein binding	Pf00084, Pf00089, Pf00431, Pf07645, Pf14670	50908		C1s; C1s1	6	Staphylococcus aureus infection; Complement and coagulation cascades; Pertussis; Systemic lupus erythematosus	Oxidative Damage; Complement Activation, Classical Pathway; Complement and Coagulation Cascades		7	0	2.605	0.0238245	87.4	37.8	162.2	83.12	71.42	High	Peak Found	Peak Found	High	High	High	High	High	High	High	High	High	High	High
High	Master Protein	Q00623	Apolipoprotein A-I OS=Mus musculus OX=10090 GN=Apoa1 PE=1 SV=2	0	FALSE	357.97	78	34	2210	34	264	30.6	5.73	3075.91	34	cell organization and biogenesis;cell proliferation;cellular component movement;metabolic process;regulation of biological process;response to stimulus;transport	cell surface;cytosol;extracellular;nucleus	enzyme regulator activity;protein binding;transporter activity	Pf01442	11806	ENSMUSG00000032083.8	Apoa1	9	Vitamin digestion and absorption; PPAR signaling pathway; African trypanosomiasis; Fat digestion and absorption	Statin Pathway; PPAR signaling pathway	Post-translational protein phosphorylation; Scavenging by Class A Receptors; Chylomicron assembly; Signaling by GPCR; ABC transporters in lipid homeostasis; HDL clearance; Chylomicron remodeling; Regulation of Insulin-like Growth Factor (IGF) transport and uptake by Insulin-like Growth Factor Binding Proteins (IGFBPs); Scavenging by Class B Receptors; HDL assembly; Retinoid metabolism and transpo…	38	0	2.436	0.0243759	88.06	52.3	147.7	43.62	23.99	High	High	High	High	High	High	High	High	High	High	High	High	High	High
High	Master Protein	Q9D7P6	Iron-sulfur cluster assembly enzyme ISCU, mitochondrial OS=Mus musculus OX=10090 GN=Iscu PE=1 SV=1	0.007	FALSE	4.582	10	2	4	2	168	18.1	9.29	0	2	cell organization and biogenesis;cellular homeostasis;metabolic process	cytoplasm;cytosol;mitochondrion;organelle lumen	catalytic activity;metal ion binding;protein binding;structural molecule activity	Pf01592	66383	ENSMUSG00000025825.12	Iscu	5			Mitochondrial iron-sulfur cluster biogenesis	2	0	2.301	0.0252456	124.33	56.7	143.3	63.11	60.64	High	Medium	Peak Found	Peak Found	Peak Found	High	Peak Found	Peak Found	Peak Found	Peak Found	Not Found	Peak Found	Peak Found	Peak Found
High	Master Protein	Q9QZF2	Glypican-1 OS=Mus musculus OX=10090 GN=Gpc1 PE=1 SV=1	0	FALSE	84.908	30	13	119	13	557	61.3	7.05	212.68	13	cell differentiation;metabolic process;regulation of biological process	cytosol;endosome;extracellular;membrane;organelle lumen	metal ion binding;protein binding	Pf01153	14733	ENSMUSG00000034220.7	Gpc1	1	Proteoglycans in cancer		HS-GAG degradation; A tetrasaccharide linker sequence is required for GAG synthesis; Cell surface interactions at the vascular wall; Signaling by GPCR; Retinoid metabolism and transport; HS-GAG biosynthesis; Signaling by ROBO receptors	20	0	1.786	0.0259168	82.67	29.4	170.6	76.14	12.65	Peak Found	Peak Found	Peak Found	Peak Found	High	Peak Found	Peak Found	High	High	High	High	High	High	High
High	Master Protein	Q01339	Beta-2-glycoprotein 1 OS=Mus musculus OX=10090 GN=Apoh PE=1 SV=1	0	FALSE	19.792	10	5	81	5	345	38.6	8.22	94.32	5	coagulation;metabolic process;regulation of biological process;response to stimulus;transport	cell surface;cytoplasm;extracellular;membrane	enzyme regulator activity;protein binding	Pf00084, Pf09014	11818	ENSMUSG00000000049.11	Apoh	11			Platelet degranulation	4	0	1.785	0.026016	69.59	68.1	131.9	49.19	30.4	Peak Found	High	High	High	High	High	High	High	High	High	High	High	High	High
High	Master Protein	Q61549	Adhesion G protein-coupled receptor E1 OS=Mus musculus OX=10090 GN=Adgre1 PE=1 SV=1	0.001	FALSE	7.712	4	2	6	2	931	102.1	5.07	10.26	2	regulation of biological process;response to stimulus	cell surface;membrane	metal ion binding;receptor activity;signal transducer activity	Pf00002, Pf01825, Pf05462, Pf06247, Pf07645, Pf11188, Pf12662, Pf12947, Pf13803	13733	ENSMUSG00000004730.14	Emr1; Adgre1	17		Non-odorant GPCRs; GPCRs, Class B Secretin-like		2	0	2.628	0.0262804	41.41	54.7	145.3	81.94	32.45	Not Found	Not Found	Peak Found	High	High	High	High	Peak Found	Peak Found	Peak Found	Peak Found	Peak Found	Peak Found	High
Medium	Master Protein	Q91ZF0	DnaJ homolog subfamily C member 24 OS=Mus musculus OX=10090 GN=Dnajc24 PE=1 SV=4	0.027	FALSE	2.969	7	1	2	1	148	16.9	4.92	1.71	1												0	0	2.487	0.0265718	63.48	58.6	141.4	53.87	28.43	Peak Found	Medium	High	Peak Found	Peak Found	Peak Found	Peak Found	Peak Found	Peak Found	Peak Found	Peak Found	Peak Found	Peak Found	Peak Found
High	Master Protein	P18525	Ig heavy chain V region 5-84 OS=Mus musculus OX=10090 PE=1 SV=1	0.001	FALSE	6.482	14	1	9	1	117	12.9	8.88	8.29	1	cell organization and biogenesis;defense response;metabolic process;regulation of biological process;response to stimulus		protein binding		668395		Ighv5-12	12				0	0	2.667	0.0276853	47.28	54.5	145.5		43.65	Not Found	Not Found	Not Found	Not Found	High	Not Found	Not Found	Not Found	High	High	High	Not Found	High	High
High	Master Protein	Q9JJN5	Carboxypeptidase N catalytic chain OS=Mus musculus OX=10090 GN=Cpn1 PE=1 SV=1	0	FALSE	44.165	28	10	77	7	457	51.8	8.28	81.22	10	metabolic process;response to stimulus	extracellular;Golgi	catalytic activity;metal ion binding	Pf00246, Pf13620, Pf13715	93721	ENSMUSG00000025196.4	Cpn1	19			Regulation of Complement cascade	4	4	1.681	0.0293537	60.38	38.8	161.2	52.02	41.59	Peak Found	High	High	Medium	High	Peak Found	Peak Found	High	High	High	High	High	High	High
High	Master Protein	P51437	Cathelicidin antimicrobial peptide OS=Mus musculus OX=10090 GN=Camp PE=1 SV=2	0	FALSE	32.425	22	3	158	3	172	19.4	8.68	361.56	3	defense response;regulation of biological process;response to stimulus	cytoplasm;extracellular		Pf00666	12796	ENSMUSG00000038357.10	Camp	9	NOD-like receptor signaling pathway; Tuberculosis; Salivary secretion			3	0	2.36	0.0301862	35.68	55.1	144.9	26.59	23.35	High	High	High	High	High	High	High	High	High	High	High	High	High	High
High	Master Protein	P01898	H-2 class I histocompatibility antigen, Q10 alpha chain OS=Mus musculus OX=10090 GN=H2-Q10 PE=1 SV=3	0	FALSE	170.223	55	22	575	19	325	37.2	5.25	863.03	22		cell surface;endoplasmic reticulum;Golgi;membrane	protein binding;RNA binding	Pf00129, Pf07654, Pf08205	15007	ENSMUSG00000067235.14	H2-Q10	17	Endocytosis; Herpes simplex infection; Allograft rejection; Epstein-Barr virus infection; Cell adhesion molecules (CAMs); HTLV-I infection; Phagosome; Graft-versus-host disease; Viral myocarditis; Antigen processing and presentation; Type I diabetes mellitus; Autoimmune thyroid disease; Viral carcinogenesis	Proteasome Degradation		14	4	2.357	0.030435	87.61	52.6	147.4	50.4	19.33	High	High	High	High	High	High	High	High	High	High	High	High	High	High
High	Master Protein	Q99JR5	Tubulointerstitial nephritis antigen-like OS=Mus musculus OX=10090 GN=Tinagl1 PE=1 SV=1	0	FALSE	43.97	17	8	105	8	466	52.6	6.77	104.9	8	metabolic process;response to stimulus;transport	cytoplasm;extracellular;vacuole	catalytic activity;protein binding;receptor activity	Pf00112, Pf01033	94242	ENSMUSG00000028776.14	Tinagl1	4				0	0	1.646	0.0323296	69.74	63.2	136.8	54.77	16.88	High	High	High	High	High	High	High	High	High	High	High	High	High	High
High	Master Protein	Q91V80	Apolipoprotein F OS=Mus musculus OX=10090 GN=Apof PE=2 SV=2	0	FALSE	28.468	22	5	42	5	315	34.3	5.82	30.89	5	metabolic process;transport	extracellular		Pf15148	103161		Apof	10				0	0	2.122	0.0323296	47.46	35.4	164.6	39.98	50.04	Peak Found	Peak Found	Peak Found	Peak Found	High	Not Found	Not Found	High	High	Medium	High	High	High	High
High	Master Protein	Q8VC85	U6 snRNA-associated Sm-like protein LSm1 OS=Mus musculus OX=10090 GN=Lsm1 PE=1 SV=1	0	FALSE	10.071	17	2	17	2	133	15.2	5.38	16.18	2	metabolic process;regulation of biological process	cytoplasm;nucleus	protein binding;RNA binding	Pf01423	67207	ENSMUSG00000037296.7	Lsm1	8	RNA degradation	mRNA processing	mRNA decay by 5' to 3' exoribonuclease	5	0	2.051	0.0326272	56.35	67.2	132.8	27.16	13.4	High	High	High	High	High	High	High	High	High	Medium	High	Peak Found	High	High
High	Master Protein	Q0VGB7	Serine/threonine-protein phosphatase 4 regulatory subunit 2 OS=Mus musculus OX=10090 GN=Ppp4r2 PE=1 SV=1	0.001	FALSE	6.448	6	2	4	2	417	46.5	4.56	1.82	2	cell differentiation;metabolic process;regulation of biological process	cytoplasm;cytoskeleton;nucleus	enzyme regulator activity;protein binding	Pf09184	232314		Ppp4r2	6				0	0	0.155	0.0335058	48.2	179.9	20.1	59.87	31.57	High	Peak Found	High	Peak Found	Not Found	High	Not Found	Peak Found	Peak Found	Not Found	Not Found	Not Found	Not Found	Not Found
High	Master Protein	P04186	Complement factor B OS=Mus musculus OX=10090 GN=Cfb PE=1 SV=2	0	FALSE	137.869	32	25	336	25	761	85	7.37	429.63	25	cell proliferation;defense response;metabolic process;regulation of biological process;response to stimulus	extracellular	catalytic activity	Pf00084, Pf00089, Pf00092, Pf13519	14962	ENSMUSG00000090231.10	Cfb	17		mRNA processing; Complement and Coagulation Cascades	Regulation of Complement cascade; Alternative complement activation; Activation of C3 and C5	9	0	2.315	0.0343235	82.63	40.2	159.8	41.07	25.85	High	High	High	High	High	High	High	High	High	High	High	High	High	High
High	Master Protein	P46414	Cyclin-dependent kinase inhibitor 1B OS=Mus musculus OX=10090 GN=Cdkn1b PE=1 SV=2	0	FALSE	19.824	37	6	29	6	197	22.2	7.02	28	6	cell death;regulation of biological process;response to stimulus;transport	cytoplasm;cytosol;endosome;nucleus	catalytic activity;enzyme regulator activity;protein binding	Pf02234	12576	ENSMUSG00000003031.14	Cdkn1b	6	ErbB signaling pathway; FoxO signaling pathway; AGE-RAGE signaling pathway in diabetic complications; MicroRNAs in cancer; Epstein-Barr virus infection; Small cell lung cancer; Hepatitis B; Transcriptional misregulation in cancer; Cell cycle; HIF-1 signaling pathway; Pathways in cancer; PI3K-Akt signaling pathway; Viral carcinogenesis; Chronic myeloid leukemia; Measles; Prostate cancer; Endocrine…	ErbB signaling pathway; Oxidative Damage; IL-5 Signaling Pathway; miRNA regulation of DNA Damage Response; Primary Focal Segmental Glomerulosclerosis FSGS; Ovarian Infertility Genes; Focal Adhesion-PI3K-Akt-mTOR-signaling pathway; miR-222 in Exercise-Induced Cardiac Growth; Dysregulated miRNA Targeting in Insulin/PI3K-AKT Signaling; G1 to S cell cycle control	Removal of licensing factors from origins; Regulation of APC/C activators between G1/S and early anaphase; TP53 Regulates Transcription of Genes Involved in G1 Cell Cycle Arrest; Orc1 removal from chromatin; Senescence-Associated Secretory Phenotype (SASP); DNA Damage/Telomere Stress Induced Senescence; p53-Dependent G1 DNA Damage Response; Cyclin D associated events in G1; PTK6 Regulates Cell Cy…	68	0	0.186	0.0351421	85.44	179.5	20.5	49.89	124.42	High	High	High	High	High	High	High	High	High	Peak Found	High	High	High	High
High	Master Protein	P07759	Serine protease inhibitor A3K OS=Mus musculus OX=10090 GN=Serpina3k PE=1 SV=2	0	FALSE	228.19	37	17	1299	9	418	46.9	5.16	2357.42	17	regulation of biological process;response to stimulus	extracellular	enzyme regulator activity;protein binding	Pf00079	20714		Serpina3k	12				0	0	2.307	0.0351663	80.39	48.8	151.2	79.41	23.93	High	High	High	High	High	High	High	High	High	High	High	High	High	High
High	Master Protein	P43275	Histone H1.1 OS=Mus musculus OX=10090 GN=H1-1 PE=1 SV=2	0	FALSE	150.433	43	17	471	11	213	21.8	10.93	830.74	17	cell organization and biogenesis;regulation of biological process	cell surface;chromosome;nucleus	DNA binding;protein binding	Pf00538	80838	ENSMUSG00000049539.2	Hist1h1a	13				0	0	0.186	0.0353263	81.49	168.5	31.5	39.19	59.6	High	High	High	High	High	High	High	High	High	High	High	High	High	High
High	Master Protein	P02469	Laminin subunit beta-1 OS=Mus musculus OX=10090 GN=Lamb1 PE=1 SV=3	0	FALSE	34.638	9	10	35	10	1786	197	4.94	11.37	10	cell differentiation;cell organization and biogenesis;cellular component movement;metabolic process;regulation of biological process;response to stimulus;transport	extracellular;nucleus	catalytic activity;motor activity;protein binding;structural molecule activity	Pf00038, Pf00053, Pf00055, Pf01442, Pf01576, Pf05557, Pf05698, Pf06008, Pf07111, Pf08317, Pf08647, Pf09731, Pf13476, Pf13868, Pf15346	16777	ENSMUSG00000002900.16	Lamb1	12		Focal Adhesion-PI3K-Akt-mTOR-signaling pathway; Inflammatory Response Pathway; Alpha6-Beta4 Integrin Signaling Pathway; Focal Adhesion	Regulation of Insulin-like Growth Factor (IGF) transport and uptake by Insulin-like Growth Factor Binding Proteins (IGFBPs); MET activates PTK2 signaling; Laminin interactions; Post-translational protein phosphorylation	15	0	1.704	0.0365482	69.45	55.4	144.6	35.56	18.65	Medium	Peak Found	High	Peak Found	High	High	High	High	High	High	High	High	High	High
High	Master Protein	Q00897	Alpha-1-antitrypsin 1-4 OS=Mus musculus OX=10090 GN=Serpina1d PE=1 SV=1	0	FALSE	446.051	65	31	1624	11	413	46	5.44	3033.09	31	regulation of biological process;response to stimulus	endoplasmic reticulum;extracellular;Golgi	enzyme regulator activity;protein binding	Pf00079	20703	ENSMUSG00000071177.4	Serpina1d	12	Complement and coagulation cascades		Regulation of Insulin-like Growth Factor (IGF) transport and uptake by Insulin-like Growth Factor Binding Proteins (IGFBPs); Cargo concentration in the ER; Post-translational protein phosphorylation; COPII (Coat Protein 2) Mediated Vesicle Transport; Neutrophil degranulation; Platelet degranulation	19	21	2.284	0.0374297	88.62	67.4	132.6	48.3	16.47	High	High	High	High	High	High	High	High	High	High	High	High	High	High
High	Master Protein	P01635	Ig kappa chain V-V region K2 (Fragment) OS=Mus musculus OX=10090 PE=1 SV=1	0	FALSE	19.622	43	5	52	5	115	12.6	8.31	89.78	5				Pf00047, Pf07679, Pf07686, Pf13927	619960	ENSMUSG00000095007.1	Igkv12-41	6				0	0	1.699	0.0376649	76.77	75.2	124.8	64.5	79.06	High	High	High	High	High	High	High	High	High	High	High	High	High	High
High	Master Protein	P19973	Lymphocyte-specific protein 1 OS=Mus musculus OX=10090 GN=Lsp1 PE=1 SV=2	0	FALSE	184.373	68	17	404	17	330	36.7	4.82	684.04	17	cell death;cell organization and biogenesis;defense response;regulation of biological process;response to stimulus	membrane	protein binding;signal transducer activity	Pf02029	16985	ENSMUSG00000018819.10	Lsp1	7	Tuberculosis			1	0	0.189	0.0391681	90.54	172.3	27.7	58.7	20.01	High	High	High	High	High	High	High	High	High	High	High	High	High	High
High	Master Protein	P43276	Histone H1.5 OS=Mus musculus OX=10090 GN=H1-5 PE=1 SV=2	0	FALSE	157.195	52	20	544	15	223	22.6	10.92	705.81	20	cell organization and biogenesis	chromosome;nucleus	DNA binding;protein binding	Pf00538	56702	ENSMUSG00000058773.2	Hist1h1b	13				0	0	0.189	0.0401197	78.99	172.3	27.7	37.85	48.19	High	High	High	High	High	High	High	High	High	High	High	High	High	High
High	Master Protein	P05366	Serum amyloid A-1 protein OS=Mus musculus OX=10090 GN=Saa1 PE=1 SV=2	0	FALSE	28.267	38	5	38	4	122	13.8	7.03	32.11	5	cellular component movement;defense response;metabolic process;response to stimulus	extracellular	protein binding	Pf00277	20208	ENSMUSG00000074115.5	Saa1	7				0	1	2.366	0.040393	113.06	62.4	137.6	72.21	142.51	Peak Found	Peak Found	Peak Found	Not Found	Peak Found	Peak Found	Peak Found	High	High	High	Peak Found	High	Peak Found	High
High	Master Protein	Q01147	Cyclic AMP-responsive element-binding protein 1 OS=Mus musculus OX=10090 GN=Creb1 PE=1 SV=2	0	FALSE	27.178	18	5	27	5	327	35.1	5.27	29.78	5												0	0	0.199	0.0406439	50.92	175.4	24.6	60.06	38.11	High	High	High	High	Peak Found	High	High	High	Peak Found	Peak Found	Peak Found	Peak Found	Peak Found	Peak Found
High	Master Protein	Q8CI75	DIS3-like exonuclease 2 OS=Mus musculus OX=10090 GN=Dis3l2 PE=1 SV=1	0.006	FALSE	4.762	2	2	4	2	870	97.7	5.9	0	2	cell division;metabolic process;regulation of biological process	cytoplasm	catalytic activity;metal ion binding;protein binding;RNA binding	Pf00773	208718	ENSMUSG00000053333.15	Dis3l2	1		mRNA processing		1	0	3.204	0.0412079	50.19	85.5	114.5	49.68	29	High	High	High	Peak Found	Peak Found	Peak Found	Peak Found	Peak Found	Peak Found	Not Found	Not Found	Peak Found	Peak Found	Peak Found
Medium	Master Protein	Q8C0P5	Coronin-2A OS=Mus musculus OX=10090 GN=Coro2a PE=2 SV=1	0.012	FALSE	3.909	2	1	1	1	524	59.5	7.71	0	1	cell organization and biogenesis	cytoskeleton	protein binding	Pf00400, Pf08953, Pf08954	107684	ENSMUSG00000028337.14	Coro2a	4				0	0	2.032	0.0412079	42.5	64.7	135.3	37.33	16.58	High	Peak Found	Peak Found	Peak Found	Peak Found	Peak Found	Peak Found	Peak Found	Peak Found	Peak Found	Peak Found	Peak Found	Peak Found	Peak Found
Medium	Master Protein	Q91VU7	Pseudouridylate synthase 7 homolog OS=Mus musculus OX=10090 GN=Pus7 PE=2 SV=2	0.011	FALSE	4.141	4	2	8	2	660	74.7	5.87	1.67	2	metabolic process	nucleus	catalytic activity;protein binding;RNA binding	Pf01142	78697	ENSMUSG00000057541.14	Pus7	5				0	0	2.04	0.0412216	83.49	61	139	76.41	28.49	High	Peak Found	Peak Found	Peak Found	High	High	Peak Found	Medium	Peak Found	Peak Found	Peak Found	Peak Found	Medium	Medium
High	Master Protein	P21180	Complement C2 OS=Mus musculus OX=10090 GN=C2 PE=1 SV=2	0	FALSE	22.213	10	7	20	7	760	84.7	7.56	13.13	7	defense response;metabolic process;regulation of biological process;response to stimulus	extracellular	catalytic activity;metal ion binding	Pf00084, Pf00089, Pf00092, Pf09342, Pf13519	12263	ENSMUSG00000024371.14	C2	17	Staphylococcus aureus infection; Complement and coagulation cascades; Pertussis; Systemic lupus erythematosus	Oxidative Damage; Complement Activation, Classical Pathway; Complement and Coagulation Cascades	Regulation of Complement cascade; Activation of C3 and C5; Initial triggering of complement	13	0	1.955	0.0412655	89.06	29.6	170.4	110.02	26.57	Peak Found	Peak Found	Peak Found	Peak Found	High	Peak Found	Peak Found	High	High	High	High	High	High	High
High	Master Protein	Q61703	Inter-alpha-trypsin inhibitor heavy chain H2 OS=Mus musculus OX=10090 GN=Itih2 PE=1 SV=1	0	FALSE	160.343	32	24	327	24	946	105.9	7.27	441.76	24	metabolic process;regulation of biological process	extracellular	enzyme regulator activity	Pf00092, Pf06668, Pf08487, Pf10138, Pf13519, Pf13768	16425		Itih2	2				0	0	2.246	0.041521	93.65	27.6	172.4	78.82	31.11	High	High	High	High	High	High	High	High	High	High	High	High	High	High
High	Master Protein	P01837	Immunoglobulin kappa constant OS=Mus musculus OX=10090 GN=Igkc PE=1 SV=2	0	FALSE	100.001	46	7	350	7	107	11.9	5.9	607.52	7												0	0	2.246	0.041521	80.57	79.4	120.6	42.82	32.75	High	High	High	High	High	High	High	High	High	High	High	High	High	High
High	Master Protein	Q61247	Alpha-2-antiplasmin OS=Mus musculus OX=10090 GN=Serpinf2 PE=1 SV=1	0	FALSE	109.763	42	18	244	18	491	54.9	6.3	197.42	18	cell organization and biogenesis;defense response;regulation of biological process;response to stimulus	cell surface;extracellular	enzyme regulator activity;protein binding	Pf00079	18816	ENSMUSG00000038224.12	Serpinf2	11	Complement and coagulation cascades	Complement and Coagulation Cascades; Blood Clotting Cascade	Dissolution of Fibrin Clot; Platelet degranulation	8	0	1.969	0.0447111	77.64	58.8	141.2	33.64	11.36	High	High	High	High	High	High	High	High	High	High	High	High	High	High
High	Master Protein	P07758	Alpha-1-antitrypsin 1-1 OS=Mus musculus OX=10090 GN=Serpina1a PE=1 SV=4	0	FALSE	432.955	64	28	1615	10	413	46	5.72	3223.71	28	defense response;metabolic process;regulation of biological process;response to stimulus	endoplasmic reticulum;extracellular;Golgi	enzyme regulator activity;protein binding	Pf00079	20700; 20703	ENSMUSG00000066366.14	Serpina1a; Serpina1d	12	Complement and coagulation cascades		Regulation of Insulin-like Growth Factor (IGF) transport and uptake by Insulin-like Growth Factor Binding Proteins (IGFBPs); Cargo concentration in the ER; Post-translational protein phosphorylation; COPII (Coat Protein 2) Mediated Vesicle Transport; Neutrophil degranulation; Platelet degranulation	19	2	2.211	0.0460722	87.62	68.2	131.8	64.03	21.11	High	High	High	High	High	High	High	High	High	High	High	High	High	High
High	Master Protein	Q05793	Basement membrane-specific heparan sulfate proteoglycan core protein OS=Mus musculus OX=10090 GN=Hspg2 PE=1 SV=1	0	FALSE	745.234	28	85	2028	85	3707	398	6.32	3168.84	85	cell differentiation;cell organization and biogenesis;transport	extracellular;organelle lumen	metal ion binding;protein binding	Pf00008, Pf00047, Pf00052, Pf00053, Pf00054, Pf00057, Pf02210, Pf07679, Pf07686, Pf12785, Pf13385, Pf13895, Pf13927	15530		Hspg2	4	Hepatitis B; Proteoglycans in cancer; ECM-receptor interaction			3	0	2.208	0.0463812	90.87	46.7	153.3	52.51	13.09	High	High	High	High	High	High	High	High	High	High	High	High	High	High
High	Master Protein	P01631	Ig kappa chain V-II region 26-10 OS=Mus musculus OX=10090 PE=1 SV=1	0	FALSE	12.512	18	3	46	3	113	12.3	8.88	64.84	3			metal ion binding	Pf07686	16098		Igkv1-117	6				0	0	1.662	0.0468941	72.21	59.8	140.2	37.19	41.96	High	High	High	High	High	High	High	High	High	High	High	High	High	High
High	Master Protein	Q8BKN6	Heparan sulfate glucosamine 3-O-sulfotransferase 3A1 OS=Mus musculus OX=10090 GN=Hs3st3a1 PE=2 SV=1	0	FALSE	22.863	23	8	40	7	393	43.5	10.1	14.62	8		Golgi;membrane	catalytic activity	Pf00685	15478	ENSMUSG00000047759.6	Hs3st3a1	11	Glycosaminoglycan biosynthesis - heparan sulfate / heparin	Metapathway biotransformation	HS-GAG biosynthesis	7	1	1.963	0.0469463	38.8	15	185	36.54	27.97	Peak Found	Peak Found	Peak Found	Peak Found	Medium	Peak Found	Peak Found	High	High	High	High	High	High	High
High	Master Protein	Q6Q477	Plasma membrane calcium-transporting ATPase 4 OS=Mus musculus OX=10090 GN=Atp2b4 PE=1 SV=1	0	FALSE	10.849	4	3	20	1	1205	133	6.13	20.45	3	cellular component movement;cellular homeostasis;regulation of biological process;response to stimulus;transport	membrane	catalytic activity;enzyme regulator activity;metal ion binding;nucleotide binding;protein binding;transporter activity	Pf00122, Pf00689, Pf00690, Pf00702, Pf08282, Pf12424, Pf12710, Pf13246	381290	ENSMUSG00000026463.17	Atp2b4	1	Pancreatic secretion; cGMP-PKG signaling pathway; Calcium signaling pathway; Salivary secretion; cAMP signaling pathway; Adrenergic signaling in cardiomyocytes	Calcium Regulation in the Cardiac Cell	Ion transport by P-type ATPases; Ion homeostasis; Reduction of cytosolic Ca++ levels	17	0	2.355	0.0469687	39.16	55.7	144.3	43.25	26.54	Peak Found	Peak Found	Peak Found	High	Peak Found	High	High	Peak Found	Peak Found	High	Peak Found	Peak Found	Peak Found	Medium
High	Master Protein	Q5SX39	Myosin-4 OS=Mus musculus OX=10090 GN=Myh4 PE=2 SV=1	0	FALSE	30.704	6	9	24	2	1939	222.7	5.74	10.64	9	cell organization and biogenesis;metabolic process;response to stimulus	cytoplasm;cytosol	catalytic activity;motor activity;nucleotide binding;protein binding;RNA binding	Pf00063, Pf00261, Pf01576, Pf02736, Pf04111, Pf05483, Pf05622, Pf08317, Pf09726, Pf12128	17884	ENSMUSG00000057003.12	Myh4	11	Tight junction	Striated Muscle Contraction		2	4	1.989	0.0476061	96.41	75.4	124.6	75.31	44.64	Not Found	Not Found	Not Found	Not Found	Not Found	Not Found	Not Found	High	Not Found	Peak Found	Not Found	Peak Found	Not Found	Not Found
High	Master Protein	Q91VL8	Telomeric repeat-binding factor 2-interacting protein 1 OS=Mus musculus OX=10090 GN=Terf2ip PE=1 SV=1	0	FALSE	8.934	8	2	6	2	393	43.3	4.81	3.65	2	cell organization and biogenesis;metabolic process;regulation of biological process;response to stimulus	chromosome;cytoplasm;cytosol;nucleus	DNA binding;protein binding	Pf08914, Pf11626	57321	ENSMUSG00000033430.10	Terf2ip	8		Hypothetical Network for Drug Addiction; Splicing factor NOVA regulated synaptic proteins	Mus musculus biological processes; DNA Damage/Telomere Stress Induced Senescence; Meiotic Synapsis	8	0	0.189	0.0476061	26.27	169	31	14.12	26.27	High	High	High	High	Not Found	High	Peak Found	Peak Found	Peak Found	Peak Found	Peak Found	Peak Found	Not Found	Peak Found
Medium	Master Protein	Q9CQS6	Gastrokine-2 OS=Mus musculus OX=10090 GN=Gkn2 PE=1 SV=1	0.01	FALSE	4.225	6	1	6	1	184	20.5	8.73	4.39	1	regulation of biological process	extracellular;Golgi		Pf04089	66284	ENSMUSG00000030049.5	Gkn2	6				0	0	3.797	0.0486399	68.01	41.7	158.3	15.64	64.65	Not Found	Not Found	Peak Found	Peak Found	High	Not Found	Not Found	Peak Found	Peak Found	Medium	Peak Found	High	High	High
[truncated: 3 more columns]

## Sheet: Spleen_DEP_Mod-F
UniProt Accession	UniProt Protein Name	Gene Symbol	condition5M	condition8M	condition14M	condition20M	condition26M	AveExpr	F	P.Value	adj.P.Val
P40224	Stromal cell-derived factor 1	Cxcl12	-0.225176	-0.139159	1.54463	2.26052	0.162853	-1.59795	27.9208	1.9e-12	7.6e-09
P0C0A3	Charged multivesicular body protein 6	Chmp6	-0.462268	-0.526103	2.00686	3.96122	0.904541	0.312072	21.2145	1.32e-10	2.21e-07
Q8BND5	Sulfhydryl oxidase 1	Qsox1	0.343226	0.158287	1.41731	2.68445	0.718714	-1.56796	20.8551	1.7e-10	2.21e-07
O89053	Coronin-1A	Coro1a	0.181506	0.179637	-0.550694	-1.20036	-0.330429	2.18605	20.258	2.6e-10	2.21e-07
Q8C4U3	Secreted frizzled-related protein 1	Sfrp1	-0.281672	-0.352478	1.88064	2.90357	0.538947	-1.13348	20.174	2.77e-10	2.21e-07
Q91X72	Hemopexin	Hpx	-0.185383	-0.293309	1.51315	3.302	1.12553	1.68326	19.8603	3.47e-10	2.32e-07
Q8VI78	Phospholipase A1 member A	Pla1a	-0.374627	-0.445387	1.80804	3.08086	0.420428	-1.18899	19.5225	4.45e-10	2.55e-07
Q8VCS0	N-acetylmuramoyl-L-alanine amidase	Pglyrp2	0.00259998	0.145058	1.18282	2.16004	0.632383	-0.243312	18.5487	9.26e-10	3.7e-07
Q61147	Ceruloplasmin	Cp	-0.273509	-0.328523	0.634573	1.98099	0.266771	-0.808438	18.5305	9.39e-10	3.7e-07
P11152	Lipoprotein lipase	Lpl	-0.188045	-0.0579941	1.6551	2.68982	0.600521	-1.60532	18.4679	9.85e-10	3.7e-07
P04939	Major urinary protein 3	Mup3	-0.174013	-0.109579	1.04995	1.85407	0.114595	-0.695316	18.4275	1.02e-09	3.7e-07
P14847	C-reactive protein	Crp	-0.384032	-0.168742	1.37362	1.97672	0.1721	-1.28159	17.9182	1.51e-09	4.66e-07
P19221	Prothrombin	F2	-0.382395	-0.41193	1.16052	2.2125	0.0897853	0.0811774	17.8596	1.58e-09	4.66e-07
Q8C6A8	Class E basic helix-loop-helix protein 22	Bhlhe22	-0.409103	-0.0859055	1.31934	3.32318	1.20538	-0.990321	17.821	1.63e-09	4.66e-07
P83917	Chromobox protein homolog 1	Cbx1	0.111896	0.144672	-0.804976	-1.63697	-0.392233	-0.00181218	17.6262	1.9e-09	4.8e-07
A6X935	Inter alpha-trypsin inhibitor, heavy chain 4	Itih4	-0.308067	-0.398514	1.52304	3.01655	0.568536	-0.0744334	17.6122	1.92e-09	4.8e-07
Q4VBE4	Pikachurin	Egflam	-0.24389	-0.500809	1.27731	2.25309	0.653139	-1.2929	17.2348	2.59e-09	6.09e-07
P20040	H-2 class II histocompatibility antigen, E-Q beta chain	-	0.140078	0.0895956	-0.999302	-1.71401	-0.414534	0.244283	17.166	2.74e-09	6.09e-07
O09164	Extracellular superoxide dismutase [Cu-Zn]	Sod3	-0.655302	-0.715348	1.39484	2.77256	0.0571149	-2.80796	16.9913	3.15e-09	6.64e-07
Q7TT37	Elongator complex protein 1	Elp1	-0.131527	-0.107335	1.34293	2.39013	0.843032	-1.93083	16.8744	3.47e-09	6.94e-07
E9Q394	A-kinase anchor protein 13	Akap13	-0.543324	-0.297884	1.43838	1.91687	-0.706026	0.717723	16.7598	3.81e-09	7e-07
Q9JJH1	Ribonuclease 4	Rnase4	-0.315746	-0.413172	0.551672	2.4026	0.251679	-1.8216	16.7364	3.88e-09	7e-07
Q9D6M3	Mitochondrial glutamate carrier 1	Slc25a22	0.0725267	0.0367926	-0.848229	-1.31467	-0.582467	-0.0914647	16.5527	4.51e-09	7e-07
Q8K0E8	Fibrinogen beta chain	Fgb	-0.281244	-0.280062	0.836987	1.66589	0.502378	0.806966	16.4903	4.75e-09	7e-07
Q9ESB3	Histidine-rich glycoprotein	Hrg	-0.491345	-0.369427	1.64235	3.00156	0.378122	-1.24464	16.4888	4.75e-09	7e-07
P31428	Dipeptidase 1	Dpep1	-0.143986	-0.311476	0.282564	1.48459	0.261634	-1.61741	16.4717	4.82e-09	7e-07
P13379	T-cell surface glycoprotein CD5	Cd5	0.096865	0.109054	-0.636726	-1.67657	-0.740124	-0.646934	16.4655	4.85e-09	7e-07
P70224	GTPase IMAP family member 1	Gimap1	0.422675	0.428419	-0.50664	-1.61304	-0.411898	-1.7774	16.4528	4.9e-09	7e-07
Q07456	Protein AMBP	Ambp	-0.521877	-0.66845	0.762366	2.56859	0.416805	-0.350284	16.4083	5.08e-09	7.01e-07
Q921I1	Serotransferrin	Tf	-0.287081	-0.255005	1.25693	2.25684	0.419989	2.14853	16.2927	5.59e-09	7.46e-07
Q9R0Y5	Adenylate kinase isoenzyme 1	Ak1	-0.272193	-0.0859812	0.765741	1.04347	0.0387131	-0.747888	16.2214	5.93e-09	7.66e-07
Q9D0L8	mRNA cap guanine-N7 methyltransferase	Rnmt	0.205627	0.160073	-0.567633	-0.965378	-0.0130931	-1.53866	16.165	6.22e-09	7.72e-07
Q6NVD9	Phakinin	Bfsp2	-0.58406	-0.768516	2.72387	4.69496	0.434635	-0.922147	16.1235	6.44e-09	7.72e-07
Q9JHH6	Carboxypeptidase B2	Cpb2	-0.207072	-0.302813	1.63352	3.16285	0.737219	-1.99499	16.102	6.55e-09	7.72e-07
Q9D115	Zinc finger protein 706	Znf706	-0.098539	0.116082	-1.07206	-1.41377	-0.0995988	0.674982	15.812	8.37e-09	9.12e-07
P39061	Collagen alpha-1(XVIII) chain	Col18a1	-0.0627336	-0.174141	0.891451	1.75269	0.360539	0.0512508	15.8063	8.41e-09	9.12e-07
P14733	Lamin-B1	Lmnb1	0.165317	0.0708231	-0.62437	-1.27958	-0.388579	0.576636	15.8028	8.43e-09	9.12e-07
P28078	Class II histocompatibility antigen, M alpha chain	H2-DMa	0.245272	0.138838	-0.684895	-1.69317	-0.386531	1.39608	15.7594	8.75e-09	9.19e-07
Q91WP6	Serine protease inhibitor A3N	Serpina3n	-0.0508254	0.223299	1.45376	2.81483	0.548283	-1.24357	15.7326	8.95e-09	9.19e-07
P62317	Small nuclear ribonucleoprotein Sm D2	Snrpd2	0.240574	0.326596	-0.853778	-1.16938	-0.0148506	-1.28016	15.6694	9.44e-09	9.45e-07
Q8BV49	Pyrin and HIN domain-containing protein 1	Pyhin1	0.105481	0.119452	-0.889136	-1.85625	-0.71211	0.368795	15.5015	1.09e-08	1.06e-06
Q8VC03	Echinoderm microtubule-associated protein-like 3	Eml3	-0.0841419	-0.296657	2.34359	3.62327	1.07649	1.71802	15.4341	1.15e-08	1.1e-06
P11859	Angiotensinogen	Agt	-0.111544	-0.106703	1.78082	3.3837	0.754444	-1.80219	15.3336	1.26e-08	1.17e-06
Q8VEK0	Cell cycle control protein 50A	Tmem30a	0.146555	0.142347	-0.644648	-1.32012	-0.437249	2.98743	15.2571	1.34e-08	1.19e-06
Q91X97	Neurocalcin-delta	Ncald	-0.288335	-0.198013	1.06193	1.93919	0.743518	4.30629	15.2432	1.36e-08	1.19e-06
Q8BZM1	Glomulin	Glmn	0.273906	0.300849	-0.809944	-1.63006	-0.307102	1.12795	15.2391	1.37e-08	1.19e-06
P24452	Macrophage-capping protein	Capg	0.0444576	0.0984041	-0.552884	-1.12676	0.00174511	1.30363	15.0706	1.58e-08	1.35e-06
P01027	Complement C3	C3	-0.160278	-0.138472	1.01575	2.08288	0.425215	0.202391	14.9463	1.76e-08	1.47e-06
P03953	Complement factor D	Cfd	-0.386709	-0.485808	1.0139	2.32583	0.305641	1.12166	14.773	2.05e-08	1.63e-06
Q99NB9	Splicing factor 3B subunit 1	Sf3b1	0.13751	0.0852557	-0.57926	-1.01699	-0.243922	-1.09823	14.7708	2.06e-08	1.63e-06
P97298	Pigment epithelium-derived factor	Serpinf1	-0.414273	-0.254593	0.945781	2.3342	0.351446	-0.112186	14.7568	2.08e-08	1.63e-06
P23953	Carboxylesterase 1C	Ces1c	-0.431553	-0.4405	1.25373	1.96869	-0.0847666	0.602814	14.6462	2.3e-08	1.75e-06
Q9CY97	RNA polymerase II subunit A C-terminal domain phosphatase SSU72	Ssu72	-0.228948	-0.22557	1.51041	2.19706	0.351565	0.349479	14.6391	2.31e-08	1.75e-06
Q8K330	Protein phosphatase Slingshot homolog 3	Ssh3	-0.271241	0.0115219	1.32694	1.74173	0.333624	-1.27362	14.5526	2.5e-08	1.83e-06
Q64726	Zinc-alpha-2-glycoprotein	Azgp1	-0.252873	-0.116643	1.41113	2.12768	0.261008	-0.988588	14.4921	2.63e-08	1.83e-06
P19437	B-lymphocyte antigen CD20	Ms4a1	-0.132156	-0.0256704	-1.04429	-1.94927	-0.815102	0.103967	14.4893	2.64e-08	1.83e-06
Q9CQZ6	NADH dehydrogenase [ubiquinone] 1 beta subcomplex subunit 3	Ndufb3	0.340317	0.305549	-0.474298	-0.863091	-0.0303932	-0.325452	14.4603	2.71e-08	1.83e-06
P07214	SPARC	Sparc	-0.66392	-0.364191	1.80861	2.30836	0.457374	-1.18007	14.4584	2.71e-08	1.83e-06
P01872	Immunoglobulin heavy constant mu	Ighm	0.218449	0.33419	1.46549	1.99282	1.16421	3.54273	14.4499	2.73e-08	1.83e-06
Q9CU62	Structural maintenance of chromosomes protein 1A	Smc1a	0.109495	0.104884	-0.481941	-0.803023	-0.21722	-0.357274	14.4259	2.79e-08	1.83e-06
Q8VEK3	Heterogeneous nuclear ribonucleoprotein U	Hnrnpu	0.181611	0.201895	-0.670837	-1.24754	-0.300309	1.34063	14.4154	2.82e-08	1.83e-06
Q9JM99	Proteoglycan 4	Prg4	-0.329775	-0.294236	0.0673328	1.27215	-0.393938	-1.10034	14.4076	2.84e-08	1.83e-06
P43276	Histone H1.5	H1-5	0.352674	0.172621	-1.04928	-1.88697	-0.482276	1.49367	14.3894	2.89e-08	1.83e-06
Q6GQT9	BOS complex subunit NOMO1	Nomo1	-0.441775	-0.287886	1.38709	2.41624	0.152251	-1.78511	14.3651	2.95e-08	1.84e-06
Q61470	Leukocyte antigen CD37	Cd37	-0.0550998	0.0183733	-0.65014	-1.42977	-0.528513	0.0153793	14.3484	2.99e-08	1.84e-06
Q3TEA8	Heterochromatin protein 1-binding protein 3	Hp1bp3	0.16208	0.235617	-0.563444	-1.16152	-0.27517	-0.239434	14.277	3.19e-08	1.92e-06
O08992	Syntenin-1	Sdcbp	-0.0348575	-0.136808	0.831316	1.46243	0.236745	-0.551162	14.2609	3.24e-08	1.92e-06
P97290	Plasma protease C1 inhibitor	Serping1	-0.29377	-0.320697	1.33933	2.32684	0.197438	-0.407579	14.255	3.26e-08	1.92e-06
Q00915	Retinol-binding protein 1	Rbp1	-0.071445	-0.0489663	0.916167	1.58983	0.342378	-1.24165	14.2067	3.4e-08	1.95e-06
P70663	SPARC-like protein 1	Sparcl1	-0.243326	-0.0900848	1.4093	2.28241	-0.0279756	-2.59435	14.19	3.45e-08	1.95e-06
O54824	Pro-interleukin-16	Il16	-0.0485343	-0.0283449	-0.677478	-1.32937	-0.610795	0.0476382	14.1893	3.46e-08	1.95e-06
Q91V80	Apolipoprotein F	Apof	-0.262747	0.0333033	0.967767	2.34551	0.501239	-1.77791	14.1686	3.52e-08	1.96e-06
Q9D6Z1	Nucleolar protein 56	Nop56	0.112056	0.222702	-0.766259	-1.53313	-0.331895	-0.58409	14.1053	3.73e-08	2.03e-06
P70315	Actin nucleation-promoting factor WAS	Was	0.156622	0.215126	-0.594001	-1.25972	-0.154632	-0.00983134	14.0983	3.75e-08	2.03e-06
A2ASQ1	Agrin	Agrn	-0.273353	-0.341883	1.64173	2.64671	0.256651	-1.0695	14.0556	3.9e-08	2.03e-06
Q5U458	DnaJ homolog subfamily C member 11	Dnajc11	0.439728	0.375109	-0.554413	-0.905136	-0.0875633	-2.04974	14.0549	3.9e-08	2.03e-06
Q8BH35	Complement component C8 beta chain	C8b	-0.190765	-0.216291	1.88364	2.55537	0.345473	-1.37032	14.0537	3.91e-08	2.03e-06
Q61398	Procollagen C-endopeptidase enhancer 1	Pcolce	-0.498637	-0.498941	0.685891	2.42503	0.279067	-2.23656	14.0221	4.02e-08	2.06e-06
Q60847	Collagen alpha-1(XII) chain	Col12a1	-0.0590994	-0.115977	0.827283	1.76508	0.424694	-0.740711	13.9677	4.22e-08	2.14e-06
Q9R087	Glypican-6	Gpc6	-0.331711	-0.0776297	2.36236	3.50741	0.425508	-1.91294	13.8883	4.54e-08	2.27e-06
Q9JI11	Serine/threonine-protein kinase 4	Stk4	0.012556	-0.00871925	-0.589481	-1.20622	-0.279625	-0.703199	13.8429	4.74e-08	2.28e-06
P21619	Lamin-B2	Lmnb2	0.135321	0.114104	-0.533084	-0.963317	-0.302308	-0.390542	13.8375	4.76e-08	2.28e-06
Q640N3	Rho GTPase-activating protein 30	Arhgap30	-0.0352321	0.0241749	-0.624012	-1.16907	-0.163806	-1.94432	13.8346	4.77e-08	2.28e-06
Q7JJ13	Bromodomain-containing protein 2	Brd2	0.146232	0.121236	-0.819433	-1.37354	-0.545623	-0.669429	13.8304	4.79e-08	2.28e-06
Q61838	Pregnancy zone protein	Pzp	-0.322294	-0.289977	1.24644	2.00255	0.153901	1.26238	13.8151	4.86e-08	2.28e-06
Q80VH0	B-cell scaffold protein with ankyrin repeats	Bank1	0.0398387	-0.0791829	-0.811837	-1.371	-0.513636	-1.51712	13.7996	4.93e-08	2.28e-06
Q8VIJ6	Splicing factor, proline- and glutamine-rich	Sfpq	0.208531	0.186434	-0.70545	-1.34265	-0.297003	0.114196	13.7951	4.95e-08	2.28e-06
Q61702	Inter-alpha-trypsin inhibitor heavy chain H1	Itih1	-0.143655	0.000715942	1.64541	2.65011	0.605023	-0.665736	13.7534	5.14e-08	2.34e-06
Q61704	Inter-alpha-trypsin inhibitor heavy chain H3	Itih3	-0.242727	-0.172229	0.300923	1.72622	0.379718	-0.697472	13.7425	5.19e-08	2.34e-06
P23198	Chromobox protein homolog 3	Cbx3	-0.000255104	0.01993	-1.03809	-1.62215	-0.564108	-0.0450389	13.7234	5.28e-08	2.35e-06
P43274	Histone H1.4	H1-4	0.254375	0.108926	-0.782818	-1.58433	-0.356212	2.42207	13.6781	5.51e-08	2.42e-06
P35550	rRNA 2'-O-methyltransferase fibrillarin	Fbl	0.0590303	0.111886	-0.919268	-1.63155	-0.372532	1.00243	13.6503	5.65e-08	2.46e-06
Q9QXC1	Fetuin-B	Fetub	-0.239909	-0.398901	1.18963	2.24681	0.619322	-0.89402	13.5907	5.97e-08	2.57e-06
Q8CI78	Required for meiotic nuclear division protein 1 homolog	Rmnd1	-0.0618093	0.140805	1.54567	2.20412	0.463563	-0.175085	13.5276	6.33e-08	2.7e-06
Q6A028	Switch-associated protein 70	Swap70	0.105447	0.104025	-0.559278	-1.1498	-0.236354	-0.551957	13.4702	6.68e-08	2.82e-06
Q91WN1	DnaJ homolog subfamily C member 9	Dnajc9	0.0734993	0.144365	-0.638532	-1.39335	-0.308353	-0.442296	13.4468	6.83e-08	2.83e-06
Q60590	Alpha-1-acid glycoprotein 1	Orm1	0.069934	0.0902272	1.02745	2.474	0.208427	-0.91172	13.4411	6.86e-08	2.83e-06
O35075	Vacuolar protein sorting-associated protein 26C	Vps26c	-0.456643	-0.296426	1.09872	1.68066	-0.423148	-2.59591	13.4299	6.94e-08	2.83e-06
Q8VE47	Ubiquitin-like modifier-activating enzyme 5	Uba5	-0.0698442	0.390118	1.48658	3.26141	1.58324	-0.937457	13.4169	7.02e-08	2.84e-06
P21614	Vitamin D-binding protein	Gc	-0.229508	-0.152632	1.25575	2.04938	0.408488	0.714749	13.402	7.12e-08	2.85e-06
Q3U9G9	Delta(14)-sterol reductase LBR	Lbr	0.324224	0.340281	-0.735964	-1.4748	-0.389879	-1.23593	13.3916	7.19e-08	2.85e-06
Q80WT5	Aftiphilin	Aftph	-0.232652	-0.242747	1.46125	2.192	0.264051	-2.29151	13.369	7.34e-08	2.88e-06
Q8VCG4	Complement component C8 gamma chain	C8g	0.106623	0.107486	1.68689	2.0995	0.58949	-0.576312	13.3217	7.67e-08	2.95e-06
P98064	Mannan-binding lectin serine protease 1	Masp1	-0.124352	-0.0432493	1.0924	1.19781	0.255003	-1.49134	13.3188	7.69e-08	2.95e-06
P50172	11-beta-hydroxysteroid dehydrogenase 1	Hsd11b1	-0.189724	-0.0264012	0.389869	0.788549	0.173474	-0.919001	13.304	7.8e-08	2.95e-06
Q9DC33	High mobility group protein 20A	Hmg20a	-0.436754	-0.697958	2.29141	4.0019	0.296913	-0.380341	13.3032	7.81e-08	2.95e-06
Q7TNV0	Protein DEK	Dek	0.131401	0.153061	-0.841999	-1.43415	-0.121122	0.168416	13.2916	7.89e-08	2.95e-06
P01786	Ig heavy chain V region MOPC 47A	-	-0.130752	0.0435249	2.05819	3.14268	0.248784	-1.77681	13.2654	8.09e-08	2.97e-06
P01758	Ig heavy chain V region 108A	Igh-VJ558	-0.509698	-0.277828	1.42592	2.57043	0.498532	-1.52331	13.2647	8.09e-08	2.97e-06
Q99K48	Non-POU domain-containing octamer-binding protein	Nono	0.173005	0.0666996	-0.746313	-1.27909	-0.27806	-0.804603	13.2576	8.15e-08	2.97e-06
P16330	2',3'-cyclic-nucleotide 3'-phosphodiesterase	Cnp	0.333388	0.123296	-0.746977	-1.27508	-0.27887	-1.28511	13.2419	8.27e-08	2.98e-06
Q4VA53	Sister chromatid cohesion protein PDS5 homolog B	Pds5b	0.393488	0.287916	-0.444371	-1.17796	-0.0524244	-1.85492	13.2242	8.41e-08	3.01e-06
P30412	Peptidyl-prolyl cis-trans isomerase C	Ppic	-0.419545	-0.46878	0.863528	1.52062	0.372251	-1.63489	13.1813	8.75e-08	3.1e-06
Q8CGF7	Transcription elongation regulator 1	Tcerg1	0.164087	0.223692	-0.516273	-0.890068	-0.167503	-0.988018	13.0765	9.66e-08	3.37e-06
Q8VCM7	Fibrinogen gamma chain	Fgg	-0.106399	-0.203203	0.509395	1.26559	0.557831	1.40775	13.0747	9.68e-08	3.37e-06
Q05793	Basement membrane-specific heparan sulfate proteoglycan core protein	Hspg2	-0.174829	-0.161907	1.15107	1.82013	0.226183	0.0544689	13.0529	9.88e-08	3.41e-06
Q6P1F6	Serine/threonine-protein phosphatase 2A 55 kDa regulatory subunit B alpha isoform	Ppp2r2a	0.0705208	0.0240187	-0.475155	-0.79056	-0.306452	-0.598887	13.0364	1e-07	3.44e-06
P04441	H-2 class II histocompatibility antigen gamma chain	Cd74	-0.0410851	0.172295	-0.597201	-1.38539	-0.488467	0.0751576	13.0153	1.02e-07	3.45e-06
Q9R1P0	Proteasome subunit alpha type-4	Psma4	0.147983	0.0540324	-0.491951	-0.865901	-0.281615	1.03074	13.0153	1.02e-07	3.45e-06
Q8BK67	Protein RCC2	Rcc2	0.11455	0.277039	-0.751776	-1.46278	-0.3714	0.30292	12.9606	1.08e-07	3.58e-06
P97401	Secreted frizzled-related protein 3	Frzb	0.0671433	0.0934157	0.827222	1.43054	0.120452	-0.831237	12.9586	1.08e-07	3.58e-06
Q69ZT9	TBC1 domain family member 30	Tbc1d30	0.38637	0.475384	1.03318	1.77442	1.12826	0.0655852	12.9284	1.11e-07	3.65e-06
P35459	Lymphocyte antigen 6D	Ly6d	-0.135109	-0.12546	-1.16308	-1.92189	-1.22947	0.256244	12.9003	1.14e-07	3.72e-06
Q80TY0	Formin-binding protein 1	Fnbp1	0.0237698	0.0186145	-0.58815	-0.996224	-0.0739421	-0.891855	12.8907	1.15e-07	3.72e-06
P01902	H-2 class I histocompatibility antigen, K-D alpha chain	H2-K1	-0.0185531	-0.229049	0.849215	2.39663	0.597202	-0.602016	12.7549	1.31e-07	4.21e-06
P63158	High mobility group protein B1	Hmgb1	0.0508418	0.174008	-0.738175	-1.4396	-0.401236	2.38771	12.7319	1.34e-07	4.26e-06
Q8C0C0	Zinc fingers and homeoboxes protein 2	Zhx2	0.361365	0.224045	-0.704323	-1.19622	-0.241852	-0.223591	12.7252	1.35e-07	4.26e-06
O88947	Coagulation factor X	F10	-0.117821	-0.0121127	1.22906	1.7726	0.94437	0.101828	12.7048	1.38e-07	4.31e-06
P70389	Insulin-like growth factor-binding protein complex acid labile subunit	Igfals	-0.401088	-0.597892	1.83577	3.03238	0.602323	-1.21752	12.6139	1.5e-07	4.67e-06
Q8CG47	Structural maintenance of chromosomes protein 4	Smc4	-0.106608	0.394925	0.999015	1.64721	0.34309	-0.848799	12.5699	1.57e-07	4.83e-06
Q8K1I3	Secreted phosphoprotein 24	Spp2	-0.21547	-0.186384	2.36261	3.38949	0.643774	0.125471	12.5498	1.6e-07	4.89e-06
Q9D8E6	Large ribosomal subunit protein uL4	Rpl4	0.427967	0.444389	-0.520394	-0.945703	-0.0503165	-0.861143	12.5316	1.63e-07	4.94e-06
Q80YC5	Coagulation factor XII	F12	-0.754889	-0.365462	2.25546	3.16669	0.754311	-1.08141	12.5013	1.68e-07	5.04e-06
O88322	Nidogen-2	Nid2	0.148232	0.00914925	1.3246	1.94898	0.786438	-0.787174	12.4949	1.69e-07	5.04e-06
Q9QZF2	Glypican-1	Gpc1	0.105717	-0.274771	1.50478	2.39619	0.334063	-1.27553	12.4872	1.7e-07	5.04e-06
Q9R0Q9	Mannose-P-dolichol utilization defect 1 protein	Mpdu1	0.122955	0.0350098	-0.461106	-1.00094	-0.415986	-0.957741	12.4799	1.71e-07	5.04e-06
Q64012	RNA-binding protein Raly	Raly	0.157619	0.126811	-0.668032	-1.18288	-0.406882	-0.394189	12.4733	1.72e-07	5.04e-06
Q8CI19	Platelet-derived growth factor C	Pdgfc	0.0497651	-0.16935	0.646331	1.88576	0.575209	-1.33518	12.4471	1.77e-07	5.12e-06
Q8JZZ7	Adhesion G protein-coupled receptor L2	Adgrl2	0.220508	0.112743	-0.770719	-1.18221	-0.19198	2.35396	12.4414	1.78e-07	5.12e-06
O35892	Nuclear autoantigen Sp-100	Sp100	0.0664611	0.11822	-0.534992	-1.06695	-0.414228	0.346291	12.4204	1.81e-07	5.17e-06
P22599	Alpha-1-antitrypsin 1-2	Serpina1b	-0.478436	-0.491323	1.58374	1.96333	0.0806172	0.746157	12.4162	1.82e-07	5.17e-06
P12246	Serum amyloid P-component	Apcs	-0.189199	-0.717317	0.371281	2.95076	0.946214	1.30982	12.3861	1.88e-07	5.29e-06
Q3ULJ0	Glycerol-3-phosphate dehydrogenase 1-like protein	Gpd1l	-0.0564853	0.0831315	-0.670686	-1.07435	-0.505683	0.0575023	12.3693	1.91e-07	5.34e-06
P50247	Adenosylhomocysteinase	Ahcy	-0.0239411	0.0690363	-0.439849	-0.904163	-0.373741	0.872301	12.3574	1.93e-07	5.36e-06
P19253	Large ribosomal subunit protein uL13	Rpl13a	0.220607	0.130236	-0.659795	-1.14009	-0.204408	1.21242	12.3146	2.01e-07	5.55e-06
Q06335	Amyloid beta precursor like protein 2	Aplp2	-0.263498	0.100032	1.63722	2.19541	0.333765	-2.77449	12.2396	2.16e-07	5.93e-06
P61620	Protein transport protein Sec61 subunit alpha isoform 1	Sec61a1	0.473094	0.418386	-0.561732	-1.14492	-0.0822648	-0.496132	12.2235	2.2e-07	5.93e-06
P70279	Surfeit locus protein 6	Surf6	0.236015	0.077356	-0.66467	-1.17384	-0.231503	-1.45957	12.2203	2.21e-07	5.93e-06
P56959	RNA-binding protein FUS	Fus	-0.025908	-0.0623874	-1.13576	-1.78246	-0.314209	0.333788	12.2197	2.21e-07	5.93e-06
Q9WUU7	Cathepsin Z	Ctsz	0.348085	0.302551	-0.75856	-1.3559	-0.312468	2.10324	12.2076	2.23e-07	5.96e-06
O89020	Afamin	Afm	-0.864653	-0.549278	1.50355	2.06877	-0.246608	-1.11124	12.1998	2.25e-07	5.97e-06
Q01279	Epidermal growth factor receptor	Egfr	-0.19706	-0.224963	1.2484	1.93611	0.177346	-0.49269	12.1775	2.3e-07	6.06e-06
Q60631	Growth factor receptor-bound protein 2	Grb2	0.110158	0.0860615	-0.5762	-1.05075	-0.211627	0.0831725	12.165	2.33e-07	6.1e-06
Q9R020	Zinc finger Ran-binding domain-containing protein 2	Zranb2	-0.038072	-0.241822	-1.47695	-2.29884	-0.304636	0.0406889	12.1548	2.35e-07	6.12e-06
Q9JHI5	Isovaleryl-CoA dehydrogenase, mitochondrial	Ivd	0.23718	0.130838	-0.439203	-0.98896	-0.30388	-0.21433	12.1389	2.39e-07	6.13e-06
P51912	Neutral amino acid transporter B(0)	Slc1a5	-0.307727	0.0821103	1.06862	1.92684	0.0381646	-2.53003	12.1356	2.4e-07	6.13e-06
Q61545	RNA-binding protein EWS	Ewsr1	0.0968752	-0.0413641	-1.07252	-1.95454	-0.256079	-0.343089	12.1325	2.41e-07	6.13e-06
Q78IK4	MICOS complex subunit Mic27	Apool	0.336154	0.241506	-0.565461	-0.874473	-0.142723	-1.10366	12.1174	2.44e-07	6.19e-06
P43275	Histone H1.1	H1-1	0.256412	0.17367	-0.865093	-1.55905	-0.457219	1.43242	12.1011	2.48e-07	6.25e-06
P49182	Heparin cofactor 2	Serpind1	-0.298347	-0.219115	1.41029	2.05367	0.224876	-0.956325	12.0586	2.59e-07	6.48e-06
P51437	Cathelicidin antimicrobial peptide	Camp	-0.0658949	-0.303133	0.792347	1.72869	-0.0964033	3.01685	12.042	2.63e-07	6.54e-06
Q8CHC4	Synaptojanin-1	Synj1	0.254812	0.0961101	-0.735419	-1.30322	-0.179857	-0.933214	12.0355	2.65e-07	6.54e-06
Q7TNC4	Putative RNA-binding protein Luc7-like 2	Luc7l2	0.102985	0.170852	-0.712375	-1.43277	-0.258075	-0.647545	12.0226	2.68e-07	6.55e-06
Q9Z2I9	Succinate--CoA ligase [ADP-forming] subunit beta, mitochondrial	Sucla2	0.245644	0.149948	-0.533913	-0.786797	-0.224849	0.169345	12.0192	2.69e-07	6.55e-06
Q8R121	Protein Z-dependent protease inhibitor	Serpina10	-0.29737	-0.309158	1.00104	2.26512	0.667192	-1.59461	12.0159	2.7e-07	6.55e-06
P29351	Tyrosine-protein phosphatase non-receptor type 6	Ptpn6	0.0705225	0.155505	-0.459728	-1.03124	-0.229261	0.633535	11.9717	2.82e-07	6.8e-06
Q9JLI8	Squamous cell carcinoma antigen recognized by T-cells 3	Sart3	0.129062	0.240726	-0.3041	-0.766177	-0.119042	-0.781856	11.9579	2.86e-07	6.82e-06
P28352	DNA repair nuclease/redox regulator APEX1	Apex1	0.320049	0.268708	-0.58118	-1.18606	-0.423164	-1.17867	11.9578	2.86e-07	6.82e-06
Q61753	D-3-phosphoglycerate dehydrogenase	Phgdh	0.136057	0.0712321	-0.503675	-0.874298	-0.236808	0.698855	11.9256	2.95e-07	6.99e-06
P28665	Murinoglobulin-1	Mug1	-0.407584	-0.390523	1.56863	1.85927	-0.203444	-0.0465682	11.9203	2.97e-07	6.99e-06
P04104	Keratin, type II cytoskeletal 1	Krt1	-0.224939	-0.137768	1.21122	1.65323	0.18329	-0.31388	11.9019	3.02e-07	7.08e-06
P05367	Serum amyloid A-2 protein	Saa2	-0.106334	0.00977088	1.37289	3.08828	0.687943	-0.811243	11.8953	3.04e-07	7.08e-06
P11589	Major urinary protein 2	Mup2	-0.321817	-0.233936	1.66651	2.39572	0.125945	0.334512	11.8883	3.06e-07	7.09e-06
Q569Z6	Thyroid hormone receptor-associated protein 3	Thrap3	0.199315	0.101139	-1.00193	-1.49031	-0.262633	-0.659226	11.8797	3.09e-07	7.11e-06
P30681	High mobility group protein B2	Hmgb2	0.129526	0.139818	-0.815535	-1.42321	-0.453246	1.1617	11.8705	3.12e-07	7.14e-06
Q61191	Host cell factor 1	Hcfc1	-0.0564329	-0.058178	-0.513348	-1.00522	-0.341138	-0.484761	11.862	3.15e-07	7.16e-06
P01831	Thy-1 membrane glycoprotein	Thy1	0.0390841	-0.0543815	-0.77192	-1.41514	-0.574045	0.29674	11.8439	3.2e-07	7.25e-06
P01662	Ig kappa chain V-III region ABPC 22/PC 9245	-	0.0204497	0.147879	0.736176	2.00072	0.452882	-1.81464	11.8082	3.32e-07	7.47e-06
Q03734	Serine protease inhibitor A3M	Serpina3m	-0.335818	-0.844441	1.24285	2.74229	0.64943	-1.79946	11.7848	3.4e-07	7.6e-06
Q80SW1	S-adenosylhomocysteine hydrolase-like protein 1	Ahcyl1	0.189496	-0.100635	-0.684131	-1.48182	-0.247822	-1.0616	11.7658	3.46e-07	7.7e-06
Q60953	Protein PML	Pml	-0.0102828	0.0601114	-0.493559	-0.931403	-0.101291	0.329928	11.7521	3.51e-07	7.77e-06
Q61646	Haptoglobin	Hp	-0.0408136	-0.268222	0.334123	2.29253	1.02852	0.217716	11.7282	3.6e-07	7.91e-06
Q9D554	Splicing factor 3A subunit 3	Sf3a3	-0.0153615	0.221871	-0.595412	-1.10543	-0.107779	-0.615559	11.7006	3.7e-07	8.09e-06
Q9R118	Serine protease HTRA1	Htra1	-0.28071	-0.177775	1.60323	2.65811	0.539907	-1.74829	11.6607	3.85e-07	8.38e-06
P01898	H-2 class I histocompatibility antigen, Q10 alpha chain	H2-Q10	-0.221275	-0.507	1.46241	2.46736	0.539772	-0.209327	11.6466	3.9e-07	8.45e-06
Q8K2B3	Succinate dehydrogenase [ubiquinone] flavoprotein subunit, mitochondrial	Sdha	0.188906	0.134525	-0.45414	-0.80838	-0.109259	0.157062	11.5876	4.14e-07	8.91e-06
Q9R182	Angiopoietin-related protein 3	Angptl3	-0.200386	-0.109333	0.589158	1.69827	0.0437679	-2.02316	11.5829	4.16e-07	8.91e-06
B2RY56	RNA-binding protein 25	Rbm25	0.23162	0.033003	-0.723426	-1.36102	-0.358265	-1.04951	11.5784	4.18e-07	8.91e-06
P12970	Large ribosomal subunit protein eL8	Rpl7a	0.346728	0.285935	-0.463658	-0.868667	-0.0646655	1.21264	11.5588	4.27e-07	9e-06
P21180	Complement C2	C2	-0.476201	-0.379967	2.08577	3.04755	-0.213466	-2.28245	11.5533	4.29e-07	9e-06
O35206	Collagen alpha-1(XV) chain	Col15a1	-0.0519452	0.0148306	1.33447	2.08455	0.868355	-1.34734	11.5488	4.31e-07	9e-06
P07759	Serine protease inhibitor A3K	Serpina3k	-0.147646	0.00553656	1.42805	1.43891	0.0114212	1.89537	11.5471	4.32e-07	9e-06
Q922S4	cGMP-dependent 3',5'-cyclic phosphodiesterase	Pde2a	-0.0790169	0.152474	1.04392	1.7037	0.28494	-0.871323	11.5411	4.34e-07	9.01e-06
Q91ZW3	SWI/SNF-related matrix-associated actin-dependent regulator of chromatin subfamily A member 5	Smarca5	0.208315	0.185571	-0.514932	-0.90343	-0.164717	-1.16011	11.5239	4.42e-07	9.12e-06
P11930	Acyl-coenzyme A diphosphatase NUDT19	Nudt19	-0.468177	-0.575464	1.62447	3.01548	0.372609	-1.70358	11.518	4.45e-07	9.13e-06
Q501P1	Fibulin-7	Fbln7	0.116276	0.0214483	0.514994	1.37344	0.208882	-2.21836	11.507	4.5e-07	9.14e-06
Q8R4Y0	Fc receptor-like protein 1	Fcrl1	0.214372	0.277426	-0.371314	-0.866588	0.00989808	0.457704	11.5048	4.51e-07	9.14e-06
P27870	Proto-oncogene vav	Vav1	0.260839	0.236193	-0.342991	-0.672648	0.00996075	-1.68903	11.5022	4.52e-07	9.14e-06
Q9WV32	Actin-related protein 2/3 complex subunit 1B	Arpc1b	0.0824673	0.139183	-0.477086	-0.911379	-0.281762	0.895066	11.4854	4.6e-07	9.25e-06
Q06185	ATP synthase subunit e, mitochondrial	Atp5me	0.164446	0.105969	-0.658419	-1.04319	-0.06321	0.503699	11.4792	4.62e-07	9.26e-06
O88200	C-type lectin domain family 11 member A	Clec11a	-0.12767	-0.131821	0.699467	1.69452	0.603912	-2.2046	11.4633	4.7e-07	9.33e-06
Q8BL97	Serine/arginine-rich splicing factor 7	Srsf7	0.0139754	0.0479795	-0.674631	-1.2331	-0.240883	1.16694	11.4614	4.71e-07	9.33e-06
Q9D1Q4	Dolichol-phosphate mannosyltransferase subunit 3	Dpm3	0.230557	0.15332	-0.686442	-1.14492	-0.247831	-0.258699	11.4386	4.82e-07	9.51e-06
Q61656	Probable ATP-dependent RNA helicase DDX5	Ddx5	0.235704	0.258052	-0.403504	-0.766907	-0.0623718	-0.2732	11.4135	4.94e-07	9.71e-06
Q8C9X6	Enhancer of polycomb homolog 1	Epc1	0.0996544	0.0633291	1.14305	2.70208	0.584206	-2.75138	11.4005	5.01e-07	9.79e-06
Q3TBD2	Rho GTPase-activating protein 45	Arhgap45	0.105007	0.24476	-0.468409	-0.956459	-0.189378	-1.32298	11.3108	5.49e-07	1.07e-05
P10711	Transcription elongation factor A protein 1	Tcea1	-0.00222782	-0.010819	-0.708307	-1.2311	-0.339618	-0.439769	11.3061	5.52e-07	1.07e-05
P19536	Cytochrome c oxidase subunit 5B, mitochondrial	Cox5b	0.160569	0.107539	-0.699188	-1.24269	-0.255363	0.545103	11.2371	5.92e-07	1.13e-05
Q8R322	mRNA export factor GLE1	Gle1	0.188992	0.12818	-0.496139	-0.83527	-0.137704	2.55029	11.2356	5.93e-07	1.13e-05
Q9Z1K6	E3 ubiquitin-protein ligase ARIH2	Arih2	-0.0134312	0.0531482	-0.52551	-0.777046	-0.197078	-1.22417	11.2344	5.94e-07	1.13e-05
Q61268	Apolipoprotein C-IV	Apoc4	-0.338488	0.0768016	0.910694	1.0262	0.399732	1.43704	11.218	6.04e-07	1.15e-05
O09043	Napsin-A	Napsa	0.143917	0.114744	-0.604135	-1.01424	-0.463929	0.893321	11.1816	6.27e-07	1.18e-05
Q8BFR5	Elongation factor Tu, mitochondrial	Tufm	0.0653843	0.0997331	-0.520504	-0.963731	-0.232592	-0.241644	11.1773	6.3e-07	1.18e-05
P15530	B-cell antigen receptor complex-associated protein beta chain	Cd79b	0.110356	0.0720974	-1.10745	-1.68283	-0.609798	1.09344	11.152	6.46e-07	1.21e-05
Q3TWW8	Serine/arginine-rich splicing factor 6	Srsf6	0.213067	0.22497	-0.619536	-1.02854	-0.0668063	0.853604	11.1402	6.54e-07	1.22e-05
Q9CX00	IST1 homolog	Ist1	0.169511	-0.00741917	-0.509188	-0.852568	-0.213074	-0.765988	11.1379	6.56e-07	1.22e-05
Q00897	Alpha-1-antitrypsin 1-4	Serpina1d	-0.445154	-0.38401	1.53448	1.85385	-0.00970681	0.823092	11.1091	6.76e-07	1.24e-05
O08915	AH receptor-interacting protein	Aip	-0.0116517	0.0868607	-0.521955	-0.827988	-0.0904294	-0.820477	11.1089	6.76e-07	1.24e-05
Q6ZWU9	Small ribosomal subunit protein eS27	Rps27	0.270701	0.300565	-0.69217	-1.04482	-0.171179	0.0161391	11.1005	6.82e-07	1.25e-05
Q6PIP5	NudC domain-containing protein 1	Nudcd1	0.121857	0.170034	-0.517499	-0.850582	-0.0661261	-1.39731	11.0935	6.87e-07	1.25e-05
Q8CGY8	UDP-N-acetylglucosamine--peptide N-acetylglucosaminyltransferase 110 kDa subunit	Ogt	0.214632	0.0688958	-0.542143	-0.861869	-0.296258	-1.23099	11.0928	6.87e-07	1.25e-05
Q8R1L8	Angiopoietin-like protein 8	Angptl8	-0.422759	-0.434889	0.569751	1.89229	0.251998	0.165361	11.0767	6.99e-07	1.25e-05
Q91WB4	Pleckstrin homology domain-containing family F member 2	Plekhf2	-0.0682417	0.0783991	-0.384231	-0.888586	-0.431634	-1.00061	11.0727	7.02e-07	1.25e-05
Q9D0E1	Heterogeneous nuclear ribonucleoprotein M	Hnrnpm	0.247502	0.202908	-0.39757	-0.872489	-0.215401	-0.2069	11.0711	7.03e-07	1.25e-05
Q8VC30	Triokinase/FMN cyclase	Tkfc	0.0422234	0.21802	0.348546	1.17568	0.33438	-2.03934	11.0692	7.04e-07	1.25e-05
Q9D8T3	GTPase RhebL1	Rhebl1	0.0422234	0.21802	0.348546	1.17568	0.33438	-2.03934	11.0692	7.04e-07	1.25e-05
Q9D4H1	Exocyst complex component 2	Exoc2	-0.354303	0.0319347	2.71755	3.5401	0.622977	1.62036	11.0441	7.23e-07	1.27e-05
Q8BYW1	Rho GTPase-activating protein 25	Arhgap25	0.100867	0.0327158	-0.332957	-0.734481	-0.24015	-0.357012	11.0287	7.34e-07	1.29e-05
Q9Z1K5	E3 ubiquitin-protein ligase ARIH1	Arih1	0.164587	0.0808855	-0.552464	-1.00942	-0.455432	-1.0082	11.0217	7.4e-07	1.29e-05
Q9Z204	Heterogeneous nuclear ribonucleoproteins C1/C2	Hnrnpc	0.154738	0.139558	-0.495854	-0.933232	-0.153646	0.702218	11.0216	7.4e-07	1.29e-05
E9Q414	Apolipoprotein B-100	Apob	-0.371032	-0.312755	1.03544	1.32221	-0.0649493	-1.07909	11.0068	7.51e-07	1.3e-05
Q9DBB9	Carboxypeptidase N subunit 2	Cpn2	-0.13469	-0.0853492	0.660797	1.24936	0.231346	-0.506445	11.0056	7.52e-07	1.3e-05
Q8K2Y9	Cerebral cavernous malformations protein 2 homolog	Ccm2	-0.129961	-0.375786	-1.04529	-1.32729	-0.328048	-1.01253	10.9915	7.63e-07	1.31e-05
Q8BHG2	CXXC motif containing zinc binding protein	Czib	-0.130336	-0.0932453	0.825588	1.36008	0.249653	1.30034	10.9894	7.65e-07	1.31e-05
Q8CBR6	Tsukushi	Tsku	-0.0370956	-0.269488	1.47518	2.71029	0.529676	-2.92716	10.974	7.77e-07	1.32e-05
Q62376	U1 small nuclear ribonucleoprotein 70 kDa	Snrnp70	0.266271	0.0992894	-0.800973	-1.19702	-0.262233	-0.740478	10.9469	7.99e-07	1.36e-05
P01837	Immunoglobulin kappa constant	Igkc	0.0506849	-0.0377189	0.64597	1.49811	0.465421	2.15035	10.9089	8.32e-07	1.41e-05
A2RSY6	TRMT1-like protein	Trmt1l	-0.3467	-0.311669	1.57419	2.4709	0.0599075	-3.03689	10.8113	9.21e-07	1.55e-05
P80317	T-complex protein 1 subunit zeta	Cct6a	0.000175729	0.0816472	-0.476504	-0.75515	-0.21097	0.28951	10.805	9.27e-07	1.55e-05
Q8CD91	SPARC-related modular calcium-binding protein 2	Smoc2	-0.375937	-0.287088	0.744282	1.9494	0.110115	0.358875	10.7637	9.68e-07	1.62e-05
P62751	Large ribosomal subunit protein uL23	Rpl23a	0.369251	0.313546	-0.501787	-0.953748	0.00643984	0.425911	10.7547	9.77e-07	1.62e-05
Q8BGB5	LIM domain-containing protein 2	Limd2	0.303193	0.216305	-0.839781	-1.4037	-0.448621	-1.41977	10.7477	9.85e-07	1.63e-05
Q9QXN0	Protein Shroom3	Shroom3	0.00293787	0.241391	1.28161	1.67815	0.499676	-1.24865	10.7387	9.94e-07	1.64e-05
E9Q7G0	Nuclear mitotic apparatus protein 1	Numa1	0.0966682	0.0511458	-0.635365	-1.14297	-0.261749	-0.606696	10.7317	1e-06	1.64e-05
Q61703	Inter-alpha-trypsin inhibitor heavy chain H2	Itih2	-0.0479659	-0.134322	0.806318	1.72794	0.392704	-0.559345	10.7227	1.01e-06	1.65e-05
Q8BJD1	Inter-alpha-trypsin inhibitor heavy chain H5	Itih5	-0.0163334	0.303413	1.29409	1.72349	0.375183	-2.44748	10.6709	1.07e-06	1.74e-05
Q62446	Peptidyl-prolyl cis-trans isomerase FKBP3	Fkbp3	0.0590476	0.17384	-0.499731	-1.00035	-0.283887	0.436958	10.6365	1.11e-06	1.79e-05
P61979	Heterogeneous nuclear ribonucleoprotein K	Hnrnpk	0.0319401	-0.0605599	-0.796039	-1.35725	-0.344565	1.03017	10.6307	1.11e-06	1.8e-05
Q6PDM2	Serine/arginine-rich splicing factor 1	Srsf1	-0.0386166	-0.0239911	-0.810948	-1.31952	-0.374935	1.01047	10.6213	1.12e-06	1.8e-05
Q8BYA0	Tubulin-specific chaperone D	Tbcd	0.0999111	-0.083251	0.630587	0.894289	0.0285495	-1.29975	10.6202	1.13e-06	1.8e-05
Q60668	Heterogeneous nuclear ribonucleoprotein D0	Hnrnpd	0.165867	0.229376	-0.562045	-1.25874	-0.272032	0.308199	10.5932	1.16e-06	1.85e-05
P43025	Tetranectin	Clec3b	-0.4041	0.342667	1.77387	2.92325	0.665825	-0.643926	10.5874	1.17e-06	1.85e-05
Q8CGZ0	Calcium homeostasis endoplasmic reticulum protein	Cherp	-0.279234	-0.762074	0.798546	2.21098	0.238793	1.01942	10.5853	1.17e-06	1.85e-05
P11276	Fibronectin	Fn1	-0.0224745	-0.0341391	0.877311	1.54964	0.335381	-0.566343	10.5836	1.17e-06	1.85e-05
Q9DCW4	Electron transfer flavoprotein subunit beta	Etfb	0.0434195	0.0812989	-0.380518	-0.741778	-0.135002	0.416184	10.5693	1.19e-06	1.87e-05
Q8JZX4	Splicing factor 45	Rbm17	0.0930858	-0.169899	-0.991275	-1.41228	-0.403669	-1.57552	10.5479	1.22e-06	1.89e-05
Q62348	Translin	Tsn	0.0516393	0.0505193	-0.556511	-0.847783	-0.180403	0.211325	10.5475	1.22e-06	1.89e-05
O08677	Kininogen-1	Kng1	-0.132594	-0.177356	0.842167	1.81066	0.469349	1.2773	10.5424	1.22e-06	1.9e-05
Q9WVA3	Mitotic checkpoint protein BUB3	Bub3	0.0772087	0.124872	-0.63296	-1.15432	-0.319469	-0.519794	10.5376	1.23e-06	1.9e-05
P46412	Glutathione peroxidase 3	Gpx3	-0.0983481	0.199289	1.13564	1.18554	-0.0214894	-0.611734	10.5329	1.24e-06	1.9e-05
Q08879	Fibulin-1	Fbln1	-0.312891	-0.245475	2.07975	2.92415	0.12098	-2.40756	10.5072	1.27e-06	1.95e-05
O54782	Epididymis-specific alpha-mannosidase	Man2b2	0.352445	0.165624	-0.714323	-1.02137	-0.234973	-1.55922	10.5009	1.28e-06	1.95e-05
P47757	F-actin-capping protein subunit beta	Capzb	0.00651815	0.0751459	-0.428663	-0.781454	-0.332461	1.08252	10.4818	1.3e-06	1.99e-05
P63101	14-3-3 protein zeta/delta	Ywhaz	-0.0695159	0.00307049	-0.459352	-0.86684	-0.0834595	1.98216	10.461	1.33e-06	2.02e-05
Q6PDG5	SWI/SNF complex subunit SMARCC2	Smarcc2	0.333197	0.225372	-0.488402	-0.912514	-0.0981619	-1.17026	10.4462	1.35e-06	2.04e-05
Q8CJ91	CD209 antigen-like protein B	Cd209b	-0.184199	-0.141043	0.760731	1.02575	-0.610654	-0.105829	10.4433	1.36e-06	2.04e-05
P59997	Lysine-specific demethylase 2A	Kdm2a	0.0115296	0.0260585	2.31581	2.894	0.661423	-0.326954	10.4399	1.36e-06	2.04e-05
Q921T2	Torsin-1A-interacting protein 1	Tor1aip1	-0.0182425	-0.00387587	-0.549132	-1.01073	-0.267029	-0.19655	10.4311	1.38e-06	2.06e-05
P52623	Uridine-cytidine kinase 1	Uck1	0.0479376	-0.0178884	-0.699691	-1.04746	-0.328717	-1.34327	10.4216	1.39e-06	2.07e-05
O35295	Transcriptional regulator protein Pur-beta	Purb	0.409862	0.309129	-0.563572	-1.15733	-0.268163	-0.851999	10.4112	1.41e-06	2.09e-05
P47758	Signal recognition particle receptor subunit beta	Srprb	0.363378	0.266661	-0.285171	-0.655946	0.024868	-0.972594	10.3891	1.44e-06	2.13e-05
P15307	Proto-oncogene c-Rel	Rel	0.233294	0.496367	-0.857502	-1.33046	-0.384265	-1.14994	10.3796	1.45e-06	2.14e-05
Q8VC51	Telomerase Cajal body protein 1	Wrap53	-0.387843	-0.236137	1.71199	2.36198	-0.217693	-3.05567	10.365	1.48e-06	2.17e-05
P10493	Nidogen-1	Nid1	-0.0127418	0.0101102	0.782714	1.26177	0.367951	-0.272959	10.3394	1.52e-06	2.22e-05
P00329	Alcohol dehydrogenase 1	Adh1	-0.0370439	-0.0352762	-0.764926	-1.05192	-0.460196	0.257368	10.3111	1.57e-06	2.27e-05
Q08761	Vitamin K-dependent protein S	Pros1	-0.0262656	-0.073845	0.873979	1.46839	0.79768	-1.42302	10.3099	1.57e-06	2.27e-05
Q0V8T9	Contactin-associated protein like 5-1	Cntnap5a	-0.215568	-0.0279643	0.450778	0.77277	0.0165929	-0.247428	10.3056	1.57e-06	2.28e-05
Q61805	Lipopolysaccharide-binding protein	Lbp	-0.558241	0.447189	1.03273	2.35581	0.720765	-1.67687	10.2907	1.6e-06	2.3e-05
P62313	U6 snRNA-associated Sm-like protein LSm6	Lsm6	0.255238	0.18413	-0.496167	-1.05139	-0.329364	0.203879	10.2855	1.61e-06	2.31e-05
Q9JI10	Serine/threonine-protein kinase 3	Stk3	0.0422638	0.171376	-0.639275	-1.34963	0.331641	-0.66473	10.2709	1.63e-06	2.34e-05
P25444	Small ribosomal subunit protein uS5	Rps2	0.103892	0.119562	-0.505459	-0.83037	-0.0810856	1.73058	10.2583	1.66e-06	2.35e-05
P70429	Ena/VASP-like protein	Evl	0.124477	0.158046	-0.663689	-1.1529	-0.468024	-0.845527	10.257	1.66e-06	2.35e-05
P28867	Protein kinase C delta type	Prkcd	-0.0254337	0.123889	-0.297152	-0.720177	-0.192742	-0.75577	10.2558	1.66e-06	2.35e-05
P14148	Large ribosomal subunit protein uL30	Rpl7	0.260564	0.26587	-0.523985	-0.964947	-0.0948119	0.590263	10.249	1.67e-06	2.36e-05
Q91VJ5	Polyglutamine-binding protein 1	Pqbp1	0.0781987	-0.0789464	-0.689571	-1.23775	-0.391952	-1.0908	10.2456	1.68e-06	2.36e-05
P28653	Biglycan	Bgn	-0.181692	-0.202999	1.58045	2.15947	0.45463	0.598052	10.2294	1.71e-06	2.39e-05
O35381	Acidic leucine-rich nuclear phosphoprotein 32 family member A	Anp32a	-0.0757346	0.128505	-0.499524	-1.04709	-0.312521	0.756061	10.2084	1.75e-06	2.44e-05
Q8BUY8	G-protein coupled receptor-associated sorting protein 2	Gprasp2	0.137208	0.141809	0.900662	1.6503	1.13691	1.44266	10.2029	1.76e-06	2.44e-05
Q00724	Retinol-binding protein 4	Rbp4	-0.283817	-0.344979	1.22387	1.95835	-0.539	-1.63413	10.2026	1.76e-06	2.44e-05
P11942	T-cell surface glycoprotein CD3 gamma chain	Cd3g	-0.0457121	0.0165639	-0.618513	-0.880545	-0.376972	-0.623152	10.1903	1.78e-06	2.45e-05
P40630	Transcription factor A, mitochondrial	Tfam	0.0128339	0.0831739	-0.537581	-1.0213	-0.239811	-0.218655	10.1892	1.78e-06	2.45e-05
Q8BPB0	MOB kinase activator 1B	Mob1b	0.0728034	0.114317	-0.490982	-0.946829	-0.18788	-0.0281951	10.1887	1.79e-06	2.45e-05
Q04750	DNA topoisomerase 1	Top1	0.257273	0.390321	-0.506711	-0.868843	0.146301	-0.754768	10.1839	1.79e-06	2.45e-05
P01029	Complement C4-B	C4b	-0.326833	-0.338625	1.4123	2.19795	0.374608	-0.470134	10.1713	1.82e-06	2.47e-05
Q64449	C-type mannose receptor 2	Mrc2	-0.373165	-0.11777	1.40479	2.07844	0.244113	-3.14233	10.1694	1.82e-06	2.47e-05
Q60676	Serine/threonine-protein phosphatase 5	Ppp5c	-0.624878	-0.593889	3.01116	4.43987	1.0997	5.05144	10.1255	1.91e-06	2.59e-05
P30355	Arachidonate 5-lipoxygenase-activating protein	Alox5ap	0.399117	0.216806	-0.796819	-1.35285	-0.150762	1.44065	10.1179	1.93e-06	2.6e-05
Q6KCD5	Nipped-B-like protein	Nipbl	-0.449394	-0.513452	1.69491	2.42074	-0.565409	-1.96416	10.0807	2.01e-06	2.7e-05
P04186	Complement factor B	Cfb	-0.0721359	-0.120863	0.66617	1.72253	0.390402	-0.700376	10.0681	2.03e-06	2.72e-05
Q80ZW0	Serine/threonine-protein kinase 35	Stk35	-0.549179	-1.01452	3.3309	4.59847	-0.502455	0.220447	10.0622	2.05e-06	2.73e-05
P07743	BPI fold-containing family A member 2	Bpifa2	-0.138859	0.0171273	1.54609	1.72506	0.434114	-0.886547	10.0504	2.07e-06	2.76e-05
P06683	Complement component C9	C9	-0.323798	-0.446348	1.80275	2.84414	0.464358	-0.910056	10.0376	2.1e-06	2.79e-05
A6H684	Alpha-1,3-mannosyl-glycoprotein 4-beta-N-acetylglucosaminyltransferase-like protein MGAT4E	Mgat4e	0.585439	-0.0154271	-4.36966	-4.39489	-3.18486	3.41068	10.0281	2.12e-06	2.81e-05
Q99L47	Hsc70-interacting protein	St13	0.00337485	-0.0047724	-0.616778	-0.980522	-0.24075	0.15429	10.0172	2.15e-06	2.83e-05
Q8CFX1	GDH/6PGL endoplasmic bifunctional protein	H6pd	-0.242406	-0.1074	0.456564	0.860836	0.0880831	-1.28062	9.98475	2.23e-06	2.92e-05
P56391	Cytochrome c oxidase subunit 6B1	Cox6b1	0.327359	0.386985	-0.700381	-1.11838	-0.28853	1.64842	9.96821	2.27e-06	2.97e-05
Q91WG0	Acylcarnitine hydrolase	Ces2c	-0.178167	-0.0796308	0.324385	0.79683	0.448875	0.0449436	9.96481	2.28e-06	2.97e-05
Q9CZ44	NSFL1 cofactor p47	Nsfl1c	0.00755119	-0.0292808	-0.717066	-1.25902	-0.246377	0.567862	9.95888	2.29e-06	2.98e-05
P55065	Phospholipid transfer protein	Pltp	-0.260297	-0.0959688	0.910319	1.50593	-0.453453	-0.57432	9.94349	2.33e-06	3.02e-05
Q9D0T1	NHP2-like protein 1	Snu13	0.00794597	0.0412074	-0.719301	-1.22886	-0.384147	0.436107	9.94091	2.34e-06	3.02e-05
P97351	Small ribosomal subunit protein eS1	Rps3a	0.199089	0.194215	-0.493007	-0.860174	-0.153299	0.741295	9.93736	2.35e-06	3.02e-05
P62264	Small ribosomal subunit protein uS11	Rps14	0.159688	0.202106	-0.640681	-0.94612	-0.0761914	0.74909	9.91026	2.42e-06	3.1e-05
P07361	Alpha-1-acid glycoprotein 2	Orm2	-1.13899	-0.802274	-0.503987	2.69221	1.37079	-2.66662	9.90724	2.42e-06	3.1e-05
Q8K019	Bcl-2-associated transcription factor 1	Bclaf1	0.132951	0.076551	-0.521167	-1.17272	-0.206237	-0.731423	9.87092	2.52e-06	3.22e-05
Q62507	Cochlin	Coch	-0.234828	-0.26926	0.83883	1.19145	-0.246875	0.771274	9.86129	2.55e-06	3.24e-05
O08539	Myc box-dependent-interacting protein 1	Bin1	-0.265941	-0.191828	-0.908445	-1.31922	-0.553732	-0.448188	9.83984	2.61e-06	3.31e-05
P62274	Small ribosomal subunit protein uS14	Rps29	0.0763443	0.118486	-0.698056	-1.26855	-0.142655	2.69555	9.80916	2.7e-06	3.41e-05
O54786	DNA fragmentation factor subunit alpha	Dffa	0.0301668	0.0266506	-0.694548	-1.28756	-0.629128	-0.456471	9.80205	2.72e-06	3.42e-05
Q9CPS6	Adenosine 5'-monophosphoramidase HINT3	Hint3	0.099241	0.178548	-0.402771	-0.611952	-0.0502447	-1.47799	9.78648	2.77e-06	3.46e-05
Q9JKB1	Ubiquitin carboxyl-terminal hydrolase isozyme L3	Uchl3	-0.161128	-0.14006	-0.679665	-1.21008	-0.383137	0.149355	9.78561	2.77e-06	3.46e-05
P47962	Large ribosomal subunit protein uL18	Rpl5	0.222268	0.191617	-0.656227	-1.01671	-0.128866	-0.152405	9.78542	2.77e-06	3.46e-05
Q93092	Transaldolase	Taldo1	0.10564	0.0680948	-0.501524	-0.802248	-0.241524	1.82643	9.77227	2.81e-06	3.49e-05
Q7TPW1	Nexilin	Nexn	0.405986	0.698299	-0.0206336	-1.03257	0.604186	-0.0234057	9.71727	2.99e-06	3.7e-05
Q9R0M5	Thiamin pyrophosphokinase 1	Tpk1	-0.453705	-0.141816	0.706449	0.942748	-0.0639738	-1.77714	9.70683	3.02e-06	3.73e-05
Q91UZ4	Prolyl hydroxylase EGLN3	Egln3	0.0699324	0.247884	-0.696906	-1.40837	-0.252362	-0.432683	9.69628	3.06e-06	3.77e-05
P63328	Protein phosphatase 3 catalytic subunit alpha	Ppp3ca	0.179471	0.118528	-0.580483	-0.839477	-0.200508	-0.613877	9.686	3.09e-06	3.8e-05
P04117	Fatty acid-binding protein, adipocyte	Fabp4	0.107244	0.200084	0.903246	1.21219	0.890098	0.831219	9.67861	3.12e-06	3.82e-05
P07724	Albumin	Alb	-0.255237	-0.169318	0.934672	1.37227	-0.0444035	4.30551	9.62285	3.31e-06	4.05e-05
P25976	Nucleolar transcription factor 1	Ubtf	0.0732772	0.119319	-0.579169	-0.721732	-0.269598	-1.08268	9.58217	3.47e-06	4.22e-05
Q62293	T-cell-specific guanine nucleotide triphosphate-binding protein 1	Tgtp1	0.114259	-0.0208727	-0.470473	-0.58941	0.0754078	-0.685097	9.57979	3.48e-06	4.22e-05
P63037	DnaJ homolog subfamily A member 1	Dnaja1	0.256429	0.269043	-0.490815	-0.980682	-0.289912	-1.7418	9.5642	3.54e-06	4.28e-05
Q9EST1	Gasdermin-A	Gsdma	-0.205736	0.206213	1.65074	2.12593	0.334693	-2.73615	9.55415	3.58e-06	4.31e-05
Q9R0M3	Sushi-repeat-containing protein SRPX	Srpx	-0.260007	-0.345115	1.31289	2.43306	0.163111	-2.51031	9.55161	3.59e-06	4.31e-05
P62137	Serine/threonine-protein phosphatase PP1-alpha catalytic subunit	Ppp1ca	0.167097	0.256532	-0.198158	-0.61912	-0.00611572	1.32765	9.52725	3.69e-06	4.42e-05
Q61730	Interleukin-1 receptor accessory protein	Il1rap	-0.511405	-0.192186	1.62982	1.80444	-0.0840456	-0.619065	9.49794	3.81e-06	4.55e-05
P97823	Acyl-protein thioesterase 1	Lypla1	0.160972	0.0634432	-0.488872	-1.07674	-0.218336	1.17644	9.46508	3.95e-06	4.71e-05
P33622	Apolipoprotein C-III	Apoc3	-0.64976	-0.641499	1.93854	2.9264	0.442631	1.44522	9.45132	4.01e-06	4.77e-05
P01864	Ig gamma-2A chain C region secreted form	-	0.186941	0.1184	1.83082	2.74546	1.247	0.518304	9.43679	4.08e-06	4.83e-05
Q8R5A3	Amyloid beta A4 precursor protein-binding family B member 1-interacting protein	Apbb1ip	0.151396	0.142699	-0.516022	-0.86483	-0.288243	-0.198082	9.41408	4.18e-06	4.94e-05
P62242	Small ribosomal subunit protein eS8	Rps8	0.156088	0.279879	-0.490774	-0.833799	-0.0612951	1.38188	9.40737	4.21e-06	4.96e-05
Q9JIX8	Apoptotic chromatin condensation inducer in the nucleus	Acin1	0.0198418	-0.0381637	-0.701038	-1.2184	-0.232379	-1.28099	9.38254	4.33e-06	5.09e-05
P42125	Enoyl-CoA delta isomerase 1, mitochondrial	Eci1	0.0141139	0.111661	-0.537701	-1.02056	-0.089741	0.534063	9.37196	4.39e-06	5.13e-05
Q5F297	Solute carrier family 35 member G3	Slc35g3	1.60591	1.58252	0.314316	-1.20487	0.477706	2.4151	9.34786	4.51e-06	5.26e-05
Q3UIA2	Rho GTPase-activating protein 17	Arhgap17	0.0333671	0.123823	-0.467239	-0.989054	-0.224397	-2.00996	9.29245	4.8e-06	5.57e-05
Q8BHG9	CGG triplet repeat-binding protein 1	Cggbp1	0.0507516	-0.126566	-0.507821	-1.0056	-0.462354	-0.325016	9.29204	4.8e-06	5.57e-05
Q9CQR4	Acyl-coenzyme A thioesterase 13	Acot13	0.216577	0.338622	-0.422607	-0.70219	0.04311	-0.361092	9.28984	4.81e-06	5.57e-05
P43277	Histone H1.3	H1-3	0.487536	0.339903	-1.22687	-1.44574	-0.158919	0.905504	9.27848	4.87e-06	5.62e-05
Q6VH22	Intraflagellar transport protein 172 homolog	Ift172	0.318077	0.232799	-0.736869	-1.22018	-0.323371	2.5059	9.26975	4.92e-06	5.65e-05
Q80WJ7	Protein LYRIC	Mtdh	0.152675	0.123317	-0.38876	-0.952618	0.165586	-1.05062	9.26956	4.92e-06	5.65e-05
Q99LB2	Dehydrogenase/reductase SDR family member 4	Dhrs4	0.378989	0.352235	-0.239486	-0.397132	0.0895752	-0.591783	9.2543	5.01e-06	5.73e-05
Q791V5	Mitochondrial carrier homolog 2	Mtch2	0.14404	0.0557535	-0.432864	-0.96088	-0.322326	-0.57464	9.2521	5.02e-06	5.73e-05
Q8BG67	Protein EFR3 homolog A	Efr3a	0.0155045	-0.0106707	-0.6805	-1.0692	-0.231662	1.22053	9.23943	5.09e-06	5.79e-05
Q9CZW5	Mitochondrial import receptor subunit TOM70	Tomm70	0.235554	0.278604	-0.163706	-0.540771	0.0905736	-0.418614	9.23021	5.15e-06	5.84e-05
Q62189	U1 small nuclear ribonucleoprotein A	Snrpa	0.33879	0.135818	-0.554343	-1.48433	-0.0320437	-0.00563868	9.22272	5.19e-06	5.87e-05
P45376	Aldo-keto reductase family 1 member B1	Akr1b1	0.00653716	0.0546012	-0.342504	-0.748972	-0.14885	2.239	9.19946	5.33e-06	6.01e-05
Q9ESX5	H/ACA ribonucleoprotein complex subunit DKC1	Dkc1	0.340778	0.438726	-0.420331	-1.18502	-0.102555	-1.20366	9.19513	5.35e-06	6.02e-05
O55127	Cytochrome P450 26A1	Cyp26a1	0.290691	0.113417	-0.74925	-1.30616	-0.363409	0.477787	9.18954	5.39e-06	6.04e-05
Q8C2Q3	RNA-binding protein 14	Rbm14	0.0465657	-0.124499	-0.68473	-1.23553	-0.473173	-0.795082	9.18175	5.44e-06	6.08e-05
Q9CQY5	Magnesium transporter protein 1	Magt1	0.0593441	-0.00632469	-0.739655	-1.41366	-0.358467	-0.383064	9.15314	5.61e-06	6.26e-05
Q9EP69	Phosphatidylinositol-3-phosphatase SAC1	Sacm1l	0.257549	0.269264	-0.254209	-1.10695	-0.132989	-1.37335	9.14361	5.68e-06	6.3e-05
Q8BZL4	G-protein coupled receptor 22	Gpr22	0.219509	-0.0121788	-0.509589	-0.74424	-0.275279	-1.89267	9.14255	5.68e-06	6.3e-05
Q91VJ4	Serine/threonine-protein kinase 38	Stk38	-0.220816	-0.187571	0.864627	1.34031	0.164216	-0.0315568	9.13311	5.74e-06	6.33e-05
Q06890	Clusterin	Clu	-0.268109	-0.251512	1.49916	2.78719	0.820194	1.84356	9.13147	5.75e-06	6.33e-05
Q00623	Apolipoprotein A-I	Apoa1	-0.325071	-0.470318	0.86699	1.56064	0.166325	3.1766	9.13078	5.76e-06	6.33e-05
Q99JF8	PC4 and SFRS1-interacting protein	Psip1	0.135742	-0.091356	-0.716486	-0.913544	-0.266905	-0.98033	9.12885	5.77e-06	6.33e-05
P18337	L-selectin	Sell	0.0103081	-0.181573	-0.894057	-1.40948	-0.917757	-0.278526	9.12302	5.81e-06	6.35e-05
Q923G2	DNA-directed RNA polymerases I, II, and III subunit RPABC3	Polr2h	-0.297213	-0.224994	0.477983	1.05904	0.103311	-0.312717	9.12196	5.82e-06	6.35e-05
P11499	Heat shock protein HSP 90-beta	Hsp90ab1	0.0284207	0.154114	-0.36395	-0.718405	-0.0767376	1.37206	9.1087	5.91e-06	6.43e-05
Q9D958	Signal peptidase complex subunit 1	Spcs1	0.288219	0.139452	-0.64515	-1.04456	0.195799	2.17627	9.10515	5.93e-06	6.43e-05
Q9ERL7	Glia maturation factor gamma	Gmfg	0.0684984	0.0347754	-0.598108	-0.964963	-0.234833	-0.383906	9.09525	6e-06	6.49e-05
O55142	Large ribosomal subunit protein eL33	Rpl35a	0.206286	0.290031	-0.813841	-1.14426	-0.342318	-1.06824	9.09037	6.03e-06	6.5e-05
Q9CWU4	UPF0690 protein C1orf52 homolog	2410004B18Rik	-0.0310858	-0.181301	-0.737193	-0.789319	-0.320338	-2.27896	9.08849	6.04e-06	6.5e-05
O88783	Coagulation factor V	F5	-0.297893	-0.122776	0.660938	1.16891	0.607122	-1.90702	9.08377	6.08e-06	6.52e-05
Q91VR8	Protein BRICK1	Brk1	0.269475	0.317396	-0.291285	-0.972817	-0.0281973	-0.534517	9.08222	6.09e-06	6.52e-05
Q9EST5	Acidic leucine-rich nuclear phosphoprotein 32 family member B	Anp32b	0.138833	0.0311338	-0.683095	-0.99156	-0.164686	1.25438	9.05889	6.25e-06	6.67e-05
P26040	Ezrin	Ezr	0.0284349	0.0782597	-0.55511	-0.994338	-0.205253	-0.185357	9.05282	6.29e-06	6.7e-05
Q9Z2D6	Methyl-CpG-binding protein 2	Mecp2	0.17431	0.214042	-0.358322	-0.835986	-0.246441	-0.563558	9.04396	6.36e-06	6.75e-05
Q810A7	ATP-dependent RNA helicase DDX42	Ddx42	0.0477219	0.219551	-0.45387	-0.775324	-0.00814698	-1.53651	9.03876	6.4e-06	6.77e-05
Q6NZC7	SEC23-interacting protein	Sec23ip	0.137785	0.157271	-0.457809	-0.978511	0.0147661	-1.33129	9.02495	6.5e-06	6.86e-05
P31532	Serum amyloid A-4 protein	Saa4	-0.978324	-0.304664	1.202	1.86889	0.484768	-1.66017	9.01988	6.53e-06	6.87e-05
Q9CQK7	RWD domain-containing protein 1	Rwdd1	0.111437	-0.260503	-0.809896	-1.12166	-0.0764774	-0.440103	9.01934	6.54e-06	6.87e-05
P28474	Alcohol dehydrogenase class-3	Adh5	0.00891353	0.0872194	-0.395032	-0.862924	-0.201973	-0.133212	9.01317	6.58e-06	6.9e-05
Q9CWZ3	RNA-binding protein 8A	Rbm8a	0.00134444	-0.0244334	-0.809805	-1.00684	-0.513591	-0.497373	9.00745	6.63e-06	6.93e-05
P27659	Large ribosomal subunit protein uL3	Rpl3	0.327699	0.366584	-0.429813	-0.892511	0.00339298	0.321844	9.00245	6.67e-06	6.95e-05
P19783	Cytochrome c oxidase subunit 4 isoform 1, mitochondrial	Cox4i1	0.0971981	0.0562503	-0.492439	-0.794741	-0.114294	1.27908	8.99388	6.73e-06	7e-05
Q6NZF1	Zinc finger CCCH domain-containing protein 11A	Zc3h11a	0.332893	0.296477	-0.746498	-1.13132	0.264835	-1.37787	8.99017	6.76e-06	7.01e-05
P07758	Alpha-1-antitrypsin 1-1	Serpina1a	-0.347988	-0.403397	1.09016	1.23044	-0.266992	1.78475	8.95895	7.01e-06	7.25e-05
Q61247	Alpha-2-antiplasmin	Serpinf2	-0.20862	-0.286706	0.909485	1.61406	0.315227	-0.159397	8.95159	7.07e-06	7.29e-05
Q99KP6	Pre-mRNA-processing factor 19	Prpf19	0.0978069	0.181981	-0.522338	-0.936432	-0.209203	0.0938616	8.93251	7.22e-06	7.43e-05
Q9Z1M8	Protein Red	Ik	0.230383	0.119136	-0.344614	-0.803674	-0.0355676	-1.21692	8.92591	7.28e-06	7.47e-05
Q9Z0R4	Intersectin-1	Itsn1	0.266931	0.206147	-0.628633	-0.910357	-0.0510502	-1.24534	8.91477	7.37e-06	7.54e-05
Q99JY3	GTPase IMAP family member 4	Gimap4	0.0173194	0.215209	-0.408048	-0.97679	-0.0936546	-0.0657459	8.914	7.38e-06	7.54e-05
P14429	H-2 class I histocompatibility antigen, Q7 alpha chain	H2-Q7	0.390937	0.241063	-0.373466	-1.08569	0.379889	-0.601121	8.91035	7.41e-06	7.55e-05
P42932	T-complex protein 1 subunit theta	Cct8	0.0761085	0.210574	-0.353863	-0.772383	-0.166788	0.28442	8.90525	7.45e-06	7.57e-05
Q9CQQ8	U6 snRNA-associated Sm-like protein LSm7	Lsm7	-0.137545	-0.369075	-0.93819	-1.41817	-0.62656	-0.727657	8.87531	7.71e-06	7.82e-05
O09012	Peroxisomal targeting signal 1 receptor	Pex5	0.1285	0.257876	-0.695068	-1.28665	-0.225048	2.58684	8.87226	7.74e-06	7.83e-05
Q61081	Hsp90 co-chaperone Cdc37	Cdc37	0.115524	0.184441	-0.487073	-0.77806	-0.132873	-0.911823	8.86398	7.81e-06	7.87e-05
Q4VAA2	Protein CDV3	Cdv3	0.218556	0.0225293	-1.43808	-2.0962	0.0838314	0.576185	8.86267	7.83e-06	7.87e-05
P19973	Lymphocyte-specific protein 1	Lsp1	-0.0207065	-0.105007	-1.05199	-1.80596	-0.546229	0.939946	8.85841	7.86e-06	7.89e-05
Q80ZM7	Transcription initiation factor IIA subunit 2	Gtf2a2	0.45591	0.29463	-0.635225	-1.29711	-0.329145	-0.127109	8.85332	7.91e-06	7.91e-05
P21958	Antigen peptide transporter 1	Tap1	0.29151	0.377233	-0.242328	-0.945173	0.0556526	-1.00467	8.85241	7.92e-06	7.91e-05
Q9DB42	Zinc finger protein 593	Znf593	-0.0952462	-0.251902	-0.832342	-1.63209	-0.404003	-1.46072	8.83883	8.04e-06	8.01e-05
P97384	Annexin A11	Anxa11	0.0988079	0.24769	-0.439328	-0.767017	-0.341767	0.536883	8.82981	8.13e-06	8.08e-05
P01867	Immunoglobulin heavy constant gamma 2B	Ighg2b	0.162201	0.240277	1.28094	2.55368	1.28036	1.25034	8.82101	8.21e-06	8.14e-05
Q61316	Heat shock 70 kDa protein 4	Hspa4	-0.0406068	0.0090306	-0.424215	-0.7846	-0.181294	-0.0676313	8.81291	8.29e-06	8.17e-05
P60867	Small ribosomal subunit protein uS10	Rps20	0.11052	0.09571	-0.602315	-0.9479	-0.0486841	3.2774	8.81178	8.3e-06	8.17e-05
Q9QZ88	Vacuolar protein sorting-associated protein 29	Vps29	0.00239784	-0.0882624	-0.484827	-0.8731	-0.0980245	0.49194	8.80948	8.32e-06	8.17e-05
Q9CYI4	Putative RNA-binding protein Luc7-like 1	Luc7l	0.411733	0.260683	-0.354027	-0.805313	-0.0100775	-1.89594	8.80926	8.32e-06	8.17e-05
P18525	Ig heavy chain V region 5-84	-	-0.116298	-0.0257032	0.702395	1.43252	0.266114	-0.631427	8.7843	8.57e-06	8.39e-05
P39749	Flap endonuclease 1	Fen1	0.214169	0.263039	-0.519257	-0.79252	0.320004	-0.389795	8.78123	8.6e-06	8.4e-05
Q8C7G5	Apolipoprotein A-V	Apoa5	-0.0950201	0.271025	1.67408	2.43987	0.446282	-1.28904	8.7749	8.66e-06	8.44e-05
P13634	Carbonic anhydrase 1	Ca1	-0.278984	-0.218334	0.674832	0.767798	-0.0197729	2.70767	8.77065	8.7e-06	8.46e-05
P51859	Hepatoma-derived growth factor	Hdgf	0.100824	0.122848	-0.6918	-1.08507	-0.21999	0.955915	8.7622	8.79e-06	8.52e-05
Q91WJ8	Far upstream element-binding protein 1	Fubp1	0.0565501	-0.00357854	-0.760646	-1.38337	-0.432862	-0.68237	8.75402	8.87e-06	8.58e-05
Q9D8T2	Gasdermin-D	Gsdmd	0.177968	0.134851	-0.377863	-0.736097	-0.061417	-0.909063	8.75205	8.89e-06	8.58e-05
Q91W98	Solute carrier family 15 member 4	Slc15a4	0.0861303	0.171017	-0.436334	-0.68594	-0.0805451	0.156411	8.74394	8.98e-06	8.64e-05
P20918	Plasminogen	Plg	-0.0186992	-0.227038	0.939025	1.67434	0.32998	-0.252883	8.73721	9.05e-06	8.68e-05
P28654	Decorin	Dcn	0.019689	-0.0219489	1.01205	1.34881	0.216692	-0.56516	8.73456	9.07e-06	8.68e-05
Q9EP89	Serine beta-lactamase-like protein LACTB, mitochondrial	Lactb	0.170071	0.0204404	-0.445996	-1.10205	-0.345135	-1.11542	8.73403	9.08e-06	8.68e-05
Q8BQ30	Phostensin	Ppp1r18	0.0531938	-0.0594473	-1.13351	-1.23613	-0.312141	-0.102626	8.71519	9.28e-06	8.85e-05
Q9WTP7	GTP:AMP phosphotransferase AK3, mitochondrial	Ak3	0.00773882	0.0996528	-0.23765	-0.556582	0.0231522	-0.376986	8.69977	9.45e-06	8.99e-05
P30416	Peptidyl-prolyl cis-trans isomerase FKBP4	Fkbp4	0.223616	0.00377453	-0.360369	-0.593761	-0.175107	-1.14126	8.69358	9.52e-06	9.03e-05
P61255	Large ribosomal subunit protein uL24	Rpl26	0.318415	0.230548	-0.605999	-1.12798	-0.189581	0.117402	8.69084	9.55e-06	9.03e-05
P97461	Small ribosomal subunit protein uS7	Rps5	0.378543	0.265627	-0.400537	-0.675691	0.0759652	0.118063	8.68973	9.56e-06	9.03e-05
P63017	Heat shock cognate 71 kDa protein	Hspa8	0.0580748	0.134902	-0.302549	-0.550993	0.00191743	1.69293	8.67589	9.71e-06	9.15e-05
P39876	Metalloproteinase inhibitor 3	Timp3	-0.281285	-0.249604	1.27814	2.20648	1.06714	0.834724	8.67291	9.75e-06	9.16e-05
P68510	14-3-3 protein eta	Ywhah	0.112998	0.118785	-0.335621	-0.604307	0.147252	0.117775	8.65995	9.89e-06	9.28e-05
Q99LE6	ATP-binding cassette sub-family F member 2	Abcf2	0.266922	0.251965	0.830477	1.5831	0.570994	-1.62475	8.64368	1.01e-05	9.43e-05
Q61136	Serine/threonine-protein kinase PRP4 homolog	Prpf4b	0.0611732	0.106883	-0.318741	-0.646792	-0.136622	-1.72562	8.6272	1.03e-05	9.59e-05
Q7TSI3	Serine/threonine-protein phosphatase 6 regulatory subunit 1	Ppp6r1	0.220615	0.0562587	-0.772897	-1.23345	-0.169935	-1.19114	8.61892	1.04e-05	9.66e-05
D0QMC3	Myeloid cell nuclear differentiation antigen-like protein	Mndal	-0.185113	0.0329346	-0.795657	-1.50302	-0.5086	-0.906061	8.61391	1.04e-05	9.7e-05
Q9D1E6	Tubulin-folding cofactor B	Tbcb	0.203797	0.078959	-0.745898	-1.25367	-0.322407	-0.0260499	8.59328	1.07e-05	9.91e-05
P27612	Phospholipase A-2-activating protein	Plaa	0.0313704	0.0780446	-0.44509	-0.792425	-0.278788	-1.33033	8.58771	1.08e-05	9.94e-05
P61939	Thyroxine-binding globulin	Serpina7	-0.606758	-0.189059	0.60173	1.68411	0.720411	-3.11643	8.58701	1.08e-05	9.94e-05
Q8K4G5	Actin-binding LIM protein 1	Ablim1	-0.0344766	-0.209597	-1.15954	-1.44545	-0.860938	-1.5334	8.57971	1.09e-05	9.98e-05
P35951	Low-density lipoprotein receptor	Ldlr	-0.186376	-0.212005	0.655082	1.70674	0.338217	-2.79805	8.57959	1.09e-05	9.98e-05
Q91VR2	ATP synthase subunit gamma, mitochondrial	Atp5f1c	0.0195028	0.11829	-0.351384	-0.675638	-0.153795	1.67427	8.57776	1.09e-05	9.98e-05
Q61189	Methylosome subunit pICln	Clns1a	-0.16051	-0.124043	-0.762205	-1.07618	-0.566738	0.0265693	8.57351	1.09e-05	0.000100045
Q8R0G9	Nuclear pore complex protein Nup133	Nup133	0.296018	0.154454	-0.354796	-0.776782	-0.196131	0.790228	8.57048	1.1e-05	0.000100172
P62307	Small nuclear ribonucleoprotein F	Snrpf	-0.0292301	-0.190862	-1.29981	-1.66941	-0.53778	-1.09528	8.56024	1.11e-05	0.000101146
G3X987	GTPase IMAP family member 9	Gimap9	0.0480963	0.252551	-0.366122	-0.857764	-0.193979	-0.619368	8.55816	1.11e-05	0.000101163
O35988	Syndecan-4	Sdc4	-0.192219	-0.195685	1.4849	2.35837	0.444555	0.494773	8.55252	1.12e-05	0.000101602
Q8BRN9	Coiled-coil and C2 domain-containing protein 1B	Cc2d1b	-0.335265	-0.688225	-0.952754	-1.24881	-0.832084	-2.16177	8.54409	1.13e-05	0.000102378
Q9Z1Q9	Valine--tRNA ligase	Vars1	0.135749	0.218985	-0.318009	-0.672083	-0.0217094	0.00411258	8.54098	1.14e-05	0.00010252
P28659	CUGBP Elav-like family member 1	Celf1	0.00693593	0.257669	-0.435073	-0.653716	-0.0968424	-1.26257	8.52588	1.16e-05	0.000104113
Q9CY57	Chromatin target of PRMT1 protein	Chtop	-0.0951696	-0.315443	-1.01588	-1.66161	-0.898151	-1.32704	8.52032	1.16e-05	0.000104559
P09405	Nucleolin	Ncl	0.151427	0.237734	-0.612981	-0.93338	-0.0170899	0.363774	8.51675	1.17e-05	0.000104762
Q921N6	Probable ATP-dependent RNA helicase DDX27	Ddx27	-0.0338202	-0.026588	0.975938	0.938205	0.418259	-1.67557	8.51376	1.17e-05	0.000104895
P29533	Vascular cell adhesion protein 1	Vcam1	-0.122644	0.110656	0.471525	0.6839	0.293831	-0.34249	8.51135	1.18e-05	0.000104957
Q60864	Stress-induced-phosphoprotein 1	Stip1	-0.011056	0.0469559	-0.387235	-0.843169	-0.242321	-0.183024	8.50706	1.18e-05	0.000105171
Q9WV98	Mitochondrial import inner membrane translocase subunit Tim9	Timm9	0.121924	-0.0451347	-0.643714	-0.93711	-0.332986	-1.10474	8.50583	1.18e-05	0.000105171
P47911	Large ribosomal subunit protein eL6	Rpl6	0.361421	0.318736	-0.475754	-0.874351	-0.163263	-0.0923344	8.49328	1.2e-05	0.000106494
Q91ZX7	Prolow-density lipoprotein receptor-related protein 1	Lrp1	-0.301093	-0.200846	1.58716	2.24743	0.449215	-0.142879	8.47426	1.23e-05	0.000108443
P47915	Large ribosomal subunit protein eL29	Rpl29	0.450892	0.410162	-0.593286	-1.0945	-0.0776766	0.711305	8.47407	1.23e-05	0.000108443
P32261	Antithrombin-III	Serpinc1	-0.28167	-0.449776	0.636576	1.27174	0.122773	0.338223	8.468	1.24e-05	0.000108781
Q8BGS2	BolA-like protein 2	Bola2	0.118584	0.00837094	-0.310723	-0.809366	-0.0851699	1.06468	8.46668	1.24e-05	0.000108781
Q9WVJ2	26S proteasome non-ATPase regulatory subunit 13	Psmd13	0.0499855	0.0628865	-0.290885	-0.59749	-0.157908	0.267341	8.46581	1.24e-05	0.000108781
P80313	T-complex protein 1 subunit eta	Cct7	0.14785	0.222608	-0.324608	-0.765369	-0.0897037	-0.566066	8.45448	1.26e-05	0.000109951
P16460	Argininosuccinate synthase	Ass1	0.281252	0.269187	-0.168303	-0.521615	0.0312617	-0.225023	8.45141	1.26e-05	0.000109951
P70404	Isocitrate dehydrogenase [NAD] subunit gamma 1, mitochondrial	Idh3g	0.203061	0.273513	-0.548561	-1.01032	-0.034231	-0.24442	8.45114	1.26e-05	0.000109951
Q8BMF4	Dihydrolipoyllysine-residue acetyltransferase component of pyruvate dehydrogenase complex, mitochondrial	Dlat	0.0379818	0.151169	-0.395276	-0.798085	-0.188017	-0.130499	8.44598	1.27e-05	0.000110381
O08605	MAP kinase-interacting serine/threonine-protein kinase 1	Mknk1	0.0191299	0.0650585	1.76242	1.2811	0.778661	-2.04059	8.4344	1.29e-05	0.000111653
Q80ZV0	Ribonuclease H2 subunit B	Rnaseh2b	0.242487	0.277935	-0.473257	-0.637342	0.14766	-1.78583	8.42948	1.3e-05	0.000111748
Q9JIK5	Nucleolar RNA helicase 2	Ddx21	0.102012	0.212633	-0.553165	-0.858826	-0.124806	-1.09436	8.42929	1.3e-05	0.000111748
Q9CQ48	NudC domain-containing protein 2	Nudcd2	0.244744	0.338874	-0.544189	-0.48561	0.131562	-1.49819	8.42817	1.3e-05	0.000111748
Q3U0V1	Far upstream element-binding protein 2	Khsrp	-0.0513186	-0.119005	-0.816733	-1.26587	-0.329576	-0.214276	8.41613	1.32e-05	0.000113101
Q99NH0	Ankyrin repeat domain-containing protein 17	Ankrd17	0.0469881	0.163009	0.942804	1.15921	0.218279	-0.943631	8.40234	1.34e-05	0.000114707
Q8K4Z5	Splicing factor 3A subunit 1	Sf3a1	0.160112	0.0592175	-0.5142	-0.713716	-0.162721	-0.792212	8.39816	1.34e-05	0.000115028
Q8BTW3	Exosome complex component MTR3	Exosc6	0.307268	0.1547	-0.61178	-1.04677	-0.0898021	-1.06447	8.38484	1.37e-05	0.00011644
Q8BHD7	Polypyrimidine tract-binding protein 3	Ptbp3	0.426586	0.0672004	-0.34356	-0.745041	-0.126315	-0.442638	8.38419	1.37e-05	0.00011644
Q6PH08	ERC protein 2	Erc2	0.393331	0.287426	-0.579136	-0.88586	0.018864	1.97248	8.37986	1.37e-05	0.000116788
Q6P069	Sorcin	Sri	0.138057	-0.00522749	-0.53683	-1.00363	-0.425795	1.11135	8.37078	1.39e-05	0.000117797
Q9R1P4	Proteasome subunit alpha type-1	Psma1	0.0174579	0.0586992	-0.386017	-0.631826	-0.221845	0.594251	8.3635	1.4e-05	0.000118563
P62869	Elongin-B	Elob	0.262979	0.218047	-0.524463	-1.08109	-0.130969	0.612691	8.35214	1.42e-05	0.000119911
P50171	(3R)-3-hydroxyacyl-CoA dehydrogenase	Hsd17b8	-0.0923541	-0.481782	1.10728	1.59328	0.383652	0.427652	8.35006	1.42e-05	0.000119952
Q9ERU3	Zinc finger protein 22	Znf22	0.150229	0.0782654	-0.474995	-0.719886	-0.478491	1.28378	8.33904	1.44e-05	0.000121052
P48453	Serine/threonine-protein phosphatase 2B catalytic subunit beta isoform	Ppp3cb	-0.0702913	-0.0690413	-0.599472	-0.898392	-0.399781	-1.50535	8.33877	1.44e-05	0.000121052
Q9CQ75	NADH dehydrogenase [ubiquinone] 1 alpha subcomplex subunit 2	Ndufa2	0.0562766	0.136136	-0.286359	-0.659091	-0.0737643	-0.194761	8.33702	1.45e-05	0.000121052
Q91VM5	RNA binding motif protein, X-linked-like-1	Rbmxl1	0.346289	0.212792	-0.575557	-0.965865	-0.221276	-0.00991173	8.33446	1.45e-05	0.00012106
P06728	Apolipoprotein A-IV	Apoa4	-0.459061	-0.396467	1.68097	2.89092	0.734459	1.94775	8.33343	1.45e-05	0.00012106
P14483	H-2 class II histocompatibility antigen, A beta chain	H2-Ab1	0.295231	0.410172	-0.0758438	-0.811593	-0.128657	0.761166	8.32711	1.46e-05	0.000121716
Q8R574	Phosphoribosyl pyrophosphate synthase-associated protein 2	Prpsap2	0.155369	0.180887	-0.0880888	-0.762669	-0.316497	-1.60903	8.30503	1.5e-05	0.00012468
Q501J6	Probable ATP-dependent RNA helicase DDX17	Ddx17	0.245157	0.260685	-0.35215	-0.743415	-0.100446	-0.0690404	8.27668	1.55e-05	0.000128673
P97376	Protein FRG1	Frg1	-0.0523307	0.10153	-0.474107	-1.16298	-0.459085	-0.67691	8.27167	1.56e-05	0.000129175
Q9CY66	H/ACA ribonucleoprotein complex subunit 1	Gar1	0.250082	0.237526	-0.459378	-1.15293	-0.327837	-0.685693	8.25633	1.59e-05	0.000131276
P84089	Enhancer of rudimentary homolog	Erh	0.497889	0.446375	-0.653693	-1.18906	-0.081047	-0.366708	8.2535	1.6e-05	0.000131448
Q9QZS6	Heparan sulfate glucosamine 3-O-sulfotransferase 3B1	Hs3st3b1	0.359187	0.345053	0.854052	1.5947	0.600539	-1.89287	8.24267	1.62e-05	0.000132876
P14211	Calreticulin	Calr	-0.0372464	0.0350923	-0.397202	-0.659272	0.0349173	1.31174	8.23864	1.62e-05	0.000133241
Q6ZWR4	Serine/threonine-protein phosphatase 2A 55 kDa regulatory subunit B beta isoform	Ppp2r2b	0.0501609	0.109807	-0.538944	-0.642754	-0.216543	-2.77232	8.22582	1.65e-05	0.000135011
Q9EPE9	Endoplasmic reticulum transmembrane helix translocase	Atp13a1	0.423275	0.17682	-0.385903	-0.761544	0.0597301	0.982987	8.21449	1.67e-05	0.000136135
Q8VEM8	Solute carrier family 25 member 3	Slc25a3	0.200572	0.120417	-0.427371	-0.762239	-0.127932	0.328281	8.21441	1.67e-05	0.000136135
Q8C079	Striatin-interacting protein 1	Strip1	0.0453644	0.373781	-0.517248	-0.696858	-0.171151	-1.36487	8.21371	1.67e-05	0.000136135
P62702	Small ribosomal subunit protein eS4	Rps4x	0.287606	0.322323	-0.328388	-0.673193	-0.0243407	1.01798	8.20341	1.69e-05	0.000137534
Q6ZWX6	Eukaryotic translation initiation factor 2 subunit 1	Eif2s1	0.27869	0.205126	-0.268578	-0.503266	0.129332	-0.115384	8.20171	1.7e-05	0.000137535
Q922H2	[Pyruvate dehydrogenase (acetyl-transferring)] kinase isozyme 3, mitochondrial	Pdk3	0.091636	-0.0697631	-0.580048	-0.866843	-0.295276	-1.47438	8.19854	1.7e-05	0.0001377
Q7TQD2	Tubulin polymerization-promoting protein	Tppp	-0.433471	-0.385312	0.816896	0.799841	-0.0445801	-2.55356	8.19616	1.71e-05	0.0001377
P46414	Cyclin-dependent kinase inhibitor 1B	Cdkn1b	-0.00259745	-0.247549	-1.27019	-2.03645	-0.754202	-0.682968	8.19561	1.71e-05	0.0001377
Q9CQT1	Methylthioribose-1-phosphate isomerase	Mri1	0.0455553	0.0859024	-0.23911	-0.673681	-0.142585	-0.217278	8.19132	1.72e-05	0.000138128
Q91ZM8	Calcium-binding protein 7	Cabp7	0.588429	0.699324	-0.779873	-1.00535	0.0754772	0.766152	8.18944	1.72e-05	0.00013816
P84104	Serine/arginine-rich splicing factor 3	Srsf3	0.174088	0.200668	-0.589031	-1.11786	-0.29551	0.564746	8.1748	1.75e-05	0.000140311
Q99JP6	Homer protein homolog 3	Homer3	-0.158915	-0.00183781	-1.53376	-2.08763	-0.421023	0.0355641	8.16624	1.77e-05	0.000141469
P57776	Elongation factor 1-delta	Eef1d	-0.0170241	0.0751085	-0.512582	-0.740701	-0.163012	0.619837	8.16132	1.78e-05	0.000142019
Q2KN98	Cytospin-A	Specc1l	-0.282103	-0.590779	0.869173	2.29002	0.373186	2.41223	8.15691	1.79e-05	0.000142484
P38647	Stress-70 protein, mitochondrial	Hspa9	0.0374531	0.175411	-0.282586	-0.626674	-0.0511324	-0.201509	8.14962	1.81e-05	0.000143444
P03977	Ig kappa chain V-III region 50S10.1	-	0.251364	0.128446	0.73536	1.59979	0.669271	-1.07053	8.14758	1.81e-05	0.00014351
Q91WK1	SPRY domain-containing protein 4	Spryd4	-0.102934	-0.234629	0.628432	1.41828	0.28521	-0.186052	8.1455	1.81e-05	0.000143581
P97372	Proteasome activator complex subunit 2	Psme2	-0.0538004	-0.168539	-0.496969	-0.927299	-0.361165	0.745487	8.12092	1.87e-05	0.00014757
P54320	Elastin	Eln	-0.423447	-0.299042	0.989642	1.98372	0.426993	0.95658	8.11639	1.88e-05	0.000147913
P98195	Probable phospholipid-transporting ATPase IIB	Atp9b	-0.0419462	-0.0521872	-0.597667	-0.93498	-0.333295	3.10665	8.11569	1.88e-05	0.000147913
Q8R0F6	Integrin-linked kinase-associated serine/threonine phosphatase 2C	Ilkap	-0.0850764	0.00132021	-0.514756	-0.956562	-0.326165	-1.34052	8.11311	1.89e-05	0.00014808
P07309	Transthyretin	Ttr	-0.460082	-0.55127	0.889642	1.24333	-0.185461	3.42019	8.10789	1.9e-05	0.000148714
O88712	C-terminal-binding protein 1	Ctbp1	-0.0997843	0.156745	-0.33806	-0.993483	-0.0244555	-0.662537	8.10537	1.9e-05	0.000148872
Q91VC3	Eukaryotic initiation factor 4A-III	Eif4a3	-0.105671	0.0026413	-0.398391	-0.84398	-0.301352	-0.479492	8.08676	1.95e-05	0.00015193
P27656	Hepatic triacylglycerol lipase	Lipc	-0.363541	0.167439	1.36355	2.70605	0.318866	-1.70322	8.07529	1.97e-05	0.000153734
P11031	Activated RNA polymerase II transcriptional coactivator p15	Sub1	-0.10741	-0.133799	-0.880933	-1.43268	-0.447755	-0.486142	8.06865	1.99e-05	0.000154662
Q61035	Histidine--tRNA ligase, cytoplasmic	Hars1	0.214642	0.197315	-0.559848	-0.580458	-0.0522857	-0.559422	8.0489	2.04e-05	0.000158063
Q64433	10 kDa heat shock protein, mitochondrial	Hspe1	0.0390102	-0.0538641	-0.743222	-1.02228	-0.15207	1.3799	8.04727	2.04e-05	0.000158065
Q9DAU1	Protein canopy homolog 3	Cnpy3	-0.0421826	-0.0124447	1.64148	1.9745	0.0651787	0.623049	8.03459	2.07e-05	0.000159932
P04938	Major urinary protein 11	Mup11	-0.528982	-0.472608	2.72144	2.33347	-0.490077	-2.13669	8.03428	2.07e-05	0.000159932
O54941	SWI/SNF-related matrix-associated actin-dependent regulator of chromatin subfamily E member 1	Smarce1	-0.155105	-0.123484	-0.829217	-0.890958	-0.432875	-0.877439	8.03194	2.08e-05	0.000160074
Q9Z1F9	SUMO-activating enzyme subunit 2	Uba2	0.324607	0.165143	-0.364309	-0.738844	-0.23557	-0.967004	8.02905	2.09e-05	0.000160322
Q9R0Q1	Synaptotagmin-like protein 4	Sytl4	-0.0415441	-0.192843	0.32521	0.533167	0.696794	-1.6204	8.02187	2.1e-05	0.000161401
P62827	GTP-binding nuclear protein Ran	Ran	0.0834792	0.125843	-0.348334	-0.754124	-0.23514	2.21897	8.01967	2.11e-05	0.000161519
P97314	Cysteine and glycine-rich protein 2	Csrp2	-0.0544583	-0.104561	0.286071	0.834082	-0.43206	-0.328405	8.01632	2.12e-05	0.000161862
Q75N62	GTPase IMAP family member 8	Gimap8	0.625656	0.543522	-0.340348	-0.711208	0.251061	-2.0596	8.00733	2.14e-05	0.000163115
Q99JR1	Sideroflexin-1	Sfxn1	0.114783	0.0341963	-0.427986	-0.724314	-0.0451634	-0.311795	8.00674	2.14e-05	0.000163115
E9PV24	Fibrinogen alpha chain	Fga	0.0305088	-0.171488	0.352845	1.08566	0.607942	0.717601	7.97191	2.23e-05	0.000169778
Q9DB15	Large ribosomal subunit protein bL12m	Mrpl12	0.0916802	0.153399	-0.729192	-1.11341	0.0168868	-0.566639	7.95464	2.28e-05	0.000173021
P06684	Complement C5	C5	-0.271878	-0.551504	0.723553	1.45402	-0.0953081	-1.0253	7.95137	2.29e-05	0.000173376
P26041	Moesin	Msn	0.220508	0.198692	-0.460286	-0.841275	-0.132227	1.22564	7.94942	2.3e-05	0.000173441
Q9CQV8	14-3-3 protein beta/alpha	Ywhab	-0.0747476	0.0233775	-0.394279	-0.742465	-0.095036	0.649933	7.94794	2.3e-05	0.000173441
Q62418	Drebrin-like protein	Dbnl	0.199081	0.101221	-0.599613	-1.10292	-0.215467	0.148635	7.94526	2.31e-05	0.000173675
Q61164	Transcriptional repressor CTCF	Ctcf	0.380223	0.392626	-0.606361	-1.04459	-0.147395	-2.00993	7.93855	2.33e-05	0.000174745
P01631	Ig kappa chain V-II region 26-10	-	0.0434833	-0.125594	0.407113	1.6114	0.42965	1.13118	7.93706	2.33e-05	0.000174745
Q9CT10	Ran-binding protein 3	Ranbp3	0.299984	0.237192	-0.333575	-0.806275	-0.0341106	-1.47814	7.93536	2.34e-05	0.000174776
Q9CYL5	Golgi-associated plant pathogenesis-related protein 1	Glipr2	0.31347	-0.0102919	-0.481885	-0.784564	-0.315819	-0.967988	7.93137	2.35e-05	0.000175293
Q08024	Core-binding factor subunit beta	Cbfb	0.176406	0.23904	-0.514022	-1.35303	-0.186402	-0.293776	7.91164	2.4e-05	0.000179187
Q99KH8	Serine/threonine-protein kinase 24	Stk24	0.0355059	0.0755188	-0.333549	-0.714452	-0.065254	-0.388345	7.88538	2.48e-05	0.000184626
Q9R190	Metastasis-associated protein MTA2	Mta2	-0.0428695	0.111621	-0.494273	-1.09093	-0.353464	-0.748769	7.86796	2.53e-05	0.000188214
P29699	Alpha-2-HS-glycoprotein	Ahsg	-0.292076	-0.467487	0.898693	1.51934	0.401938	2.19108	7.86493	2.54e-05	0.000188557
Q8C3J5	Dedicator of cytokinesis protein 2	Dock2	-0.00346204	0.110402	-0.527046	-1.02395	-0.341784	-1.01353	7.85223	2.58e-05	0.000191063
P11911	B-cell antigen receptor complex-associated protein alpha chain	Cd79a	-0.0477515	0.134422	-0.744491	-1.50072	-0.582526	-0.719023	7.85099	2.59e-05	0.000191063
Q9JLV6	Bifunctional polynucleotide phosphatase/kinase	Pnkp	0.0896669	0.175592	-0.430778	-0.745549	-0.462691	-0.562628	7.84802	2.6e-05	0.000191397
Q9Z2X1	Heterogeneous nuclear ribonucleoprotein F	Hnrnpf	-0.106096	0.0387323	-0.555609	-1.02994	-0.241792	0.783277	7.84637	2.6e-05	0.000191428
Q9JL26	Formin-like protein 1	Fmnl1	0.0432034	0.151495	-0.395696	-0.7932	-0.415694	-1.49858	7.84451	2.61e-05	0.000191509
P23188	Furin	Furin	-0.323476	-0.217761	0.674938	1.62004	0.869412	-0.804619	7.84177	2.62e-05	0.000191782
Q3TBT3	Stimulator of interferon genes protein	Sting1	0.0162204	0.376289	-0.39336	-1.07026	-0.134289	-0.968135	7.83934	2.62e-05	0.000191782
O08638	Myosin-11	Myh11	0.0309744	0.032987	-0.185569	-0.580682	-0.470392	-0.0852934	7.83751	2.63e-05	0.000191782
Q61210	Rho guanine nucleotide exchange factor 1	Arhgef1	-0.0904475	0.0695751	-0.527695	-0.893529	-0.313042	-0.833595	7.83731	2.63e-05	0.000191782
Q80UZ2	Protein SDA1 homolog	Sdad1	0.0213516	-0.101605	-0.816411	-1.44246	-0.276384	2.15648	7.82396	2.67e-05	0.00019456
Q9Z2U1	Proteasome subunit alpha type-5	Psma5	-0.0356353	0.00813093	-0.465797	-0.773661	-0.218421	1.39344	7.81631	2.7e-05	0.000196021
C0HKD8	Microfibrillar-associated protein 1A	Mfap1a	0.10594	0.00785701	-0.935335	-1.27074	-0.522416	-1.60789	7.80684	2.73e-05	0.00019793
P80315	T-complex protein 1 subunit delta	Cct4	0.2039	0.234787	-0.239366	-0.620272	-0.056317	0.238495	7.80253	2.74e-05	0.000198346
Q8K0D2	Hyaluronan-binding protein 2	Habp2	0.382796	0.359216	-0.696609	-1.08377	-0.221089	0.93638	7.80214	2.74e-05	0.000198346
P24549	Aldehyde dehydrogenase 1A1	Aldh1a1	-0.00446961	0.132312	0.611324	0.615366	0.496057	-0.17666	7.7998	2.75e-05	0.000198551
P46061	Ran GTPase-activating protein 1	Rangap1	0.0287125	0.0841756	-0.405212	-0.740497	-0.0846537	-0.907035	7.79659	2.76e-05	0.00019897
Q8VI36	Paxillin	Pxn	-0.138979	-0.0688404	-0.514094	-0.904842	-0.453717	0.33365	7.7934	2.77e-05	0.000199116
Q9D1R9	Large ribosomal subunit protein eL34	Rpl34	0.44589	0.418188	-0.401161	-0.69855	-0.0808707	1.5828	7.79304	2.77e-05	0.000199116
P62754	Small ribosomal subunit protein eS6	Rps6	0.15142	0.335715	-0.510522	-0.911747	0.140064	0.108986	7.79062	2.78e-05	0.000199345
P62281	Small ribosomal subunit protein uS17	Rps11	0.295527	0.304073	-0.492738	-0.858277	-0.018543	1.25642	7.78383	2.81e-05	0.00020064
P04443	Hemoglobin subunit beta-H0	Hbb-bh0	-0.280495	-0.026826	1.63162	1.48256	0.0243311	-1.16197	7.77068	2.85e-05	0.000203514
Q00422	GA-binding protein alpha chain	Gabpa	0.126805	0.405508	-0.345936	-0.939052	-0.0823214	0.122193	7.76401	2.87e-05	0.000204807
Q62470	Integrin alpha-3	Itga3	-0.187075	-0.0101313	0.286683	0.545281	0.172834	-1.60407	7.76052	2.89e-05	0.000205212
Q60963	Platelet-activating factor acetylhydrolase	Pla2g7	0.0486325	0.492075	0.965045	1.76974	0.567605	-1.76383	7.75743	2.9e-05	0.000205212
O70433	Four and a half LIM domains protein 2	Fhl2	0.507756	0.0592157	0.484606	1.44845	0.666199	-0.89504	7.75705	2.9e-05	0.000205212
Q9CZU6	Citrate synthase, mitochondrial	Cs	0.114965	0.168282	-0.282794	-0.55685	-0.0923463	0.413311	7.75657	2.9e-05	0.000205212
O88696	ATP-dependent Clp protease proteolytic subunit, mitochondrial	Clpp	-0.169239	-0.3979	-1.03093	-1.41078	-0.441416	-1.41545	7.72904	3e-05	0.000211845
Q5FW60	Major urinary protein 20	Mup20	0.136334	0.0232162	0.875445	1.97231	0.472089	-1.76986	7.71737	3.04e-05	0.000214505
Q9CSN1	SNW domain-containing protein 1	Snw1	0.0256751	-0.195009	-0.88765	-1.31316	-0.651734	-1.67349	7.71526	3.05e-05	0.00021468
P35762	CD81 antigen	Cd81	0.0622324	0.174706	0.890463	1.09875	0.501711	-0.830002	7.70742	3.08e-05	0.000216365
P35123	Ubiquitin carboxyl-terminal hydrolase 4	Usp4	0.0587769	-0.0540493	-0.631648	-1.04684	-0.188242	-0.625966	7.6899	3.15e-05	0.000220072
Q8CGP0	Histone H2B type 3-B	H2bc26	0.140382	-0.0547125	-0.743034	-0.908234	-0.268871	1.90241	7.6893	3.15e-05	0.000220072
Q9Z1Q5	Chloride intracellular channel protein 1	Clic1	-0.00751657	0.126182	-0.377243	-0.765195	-0.144694	1.4023	7.68843	3.15e-05	0.000220072
P01646	Ig kappa chain V-V region HP 123E6	-	-0.304681	-0.203763	2.0685	3.33782	2.00085	1.93193	7.68781	3.15e-05	0.000220072
Q8BFQ4	WD repeat-containing protein 82	Wdr82	0.171451	0.0573488	-0.56979	-1.1942	-0.206085	-1.64432	7.68417	3.17e-05	0.00022067
P35505	Fumarylacetoacetase	Fah	0.118382	-0.0358838	1.2173	1.43591	1.58171	-2.02969	7.67519	3.2e-05	0.000222718
P54731	FAS-associated factor 1	Faf1	0.0103117	-0.0233919	-0.548986	-1.15064	-0.247508	-1.02233	7.67305	3.21e-05	0.000222917
O88569	Heterogeneous nuclear ribonucleoproteins A2/B1	Hnrnpa2b1	0.171574	0.288584	-0.341685	-0.750625	-0.212195	1.37232	7.67117	3.22e-05	0.000223042
Q61686	Chromobox protein homolog 5	Cbx5	0.160426	-0.0134419	-0.701932	-1.03012	-0.521113	-0.995414	7.66791	3.23e-05	0.000223549
P56379	ATP synthase subunit ATP5MPL, mitochondrial	Atp5mpl	-0.0501503	-0.0446314	-0.774918	-1.20236	-0.341443	0.40331	7.66432	3.25e-05	0.000224145
P70372	ELAV-like protein 1	Elavl1	0.139923	0.223469	-0.316326	-0.645546	-0.0747918	-0.0673996	7.65965	3.27e-05	0.000224696
P70245	3-beta-hydroxysteroid-Delta(8),Delta(7)-isomerase	Ebp	0.384402	0.367321	-0.531054	-0.855433	0.0155648	-0.601011	7.65951	3.27e-05	0.000224696
Q9CPQ1	Cytochrome c oxidase subunit 6C	Cox6c	0.196323	0.0492043	-0.398384	-0.602852	-0.0694521	1.05274	7.64172	3.34e-05	0.000229253
Q61233	Plastin-2	Lcp1	-0.204452	-0.0384846	-0.474702	-0.943338	-0.420059	1.91565	7.63402	3.37e-05	0.000231031
Q8CF94	Blood group Rh(D) polypeptide	Rhd	-0.509092	-0.601538	1.39008	2.01327	-0.140149	-3.28098	7.61795	3.44e-05	0.000235228
Q9ERG2	Striatin-3	Strn3	0.0772781	0.219253	-0.697098	-1.12875	0.0847311	-0.230689	7.61402	3.45e-05	0.000235965
Q9WU78	Programmed cell death 6-interacting protein	Pdcd6ip	0.0622077	0.101641	-0.343137	-0.510828	-0.107485	0.124625	7.60211	3.5e-05	0.000239032
Q9D3D9	ATP synthase subunit delta, mitochondrial	Atp5f1d	0.27341	0.161798	-0.737033	-1.25681	-0.189287	2.4694	7.58876	3.56e-05	0.000242573
P54728	UV excision repair protein RAD23 homolog B	Rad23b	0.0149406	-0.174992	-0.608738	-1.05888	-0.289	-0.124814	7.57746	3.61e-05	0.000245548
Q91YX0	Protein THEMIS2	Themis2	-0.00105775	0.154075	-0.510743	-0.830387	-0.0306704	-1.95751	7.56387	3.67e-05	0.000249267
Q9CZL5	Pterin-4-alpha-carbinolamine dehydratase 2	Pcbd2	-0.0118552	-0.0914841	-0.33096	-1.10375	-0.183853	-0.77374	7.5582	3.7e-05	0.000250587
Q9WTP6	Adenylate kinase 2, mitochondrial	Ak2	0.0419259	0.242264	-0.485019	-0.752185	-0.0747629	-0.270478	7.5539	3.72e-05	0.000251492
Q9QYB8	Beta-adducin	Add2	-0.140381	0.0510208	0.161032	0.201531	0.637912	-1.6203	7.54487	3.76e-05	0.000253879
O08573	Galectin-9	Lgals9	0.368525	0.285644	-0.353765	-0.743607	-0.132502	2.19273	7.54211	3.77e-05	0.000254253
P10810	Monocyte differentiation antigen CD14	Cd14	-0.224941	0.118089	0.373957	0.997976	0.0583146	-1.39313	7.54094	3.78e-05	0.000254253
Q9CR16	Peptidyl-prolyl cis-trans isomerase D	Ppid	-0.00977652	0.0853381	-0.445541	-0.736966	-0.242166	-0.435601	7.53488	3.81e-05	0.000255729
Q8R550	SH3 domain-containing kinase-binding protein 1	Sh3kbp1	-0.00881801	0.0014831	-0.595586	-1.11627	-0.26842	-0.322868	7.50843	3.93e-05	0.000263769
P29788	Vitronectin	Vtn	-0.056205	-0.150888	1.31757	2.57182	0.854657	3.08478	7.49492	4e-05	0.000267756
Q6ZWV7	Large ribosomal subunit protein uL29	Rpl35	0.199171	0.239486	-0.461823	-0.836521	-0.00815158	1.77637	7.49081	4.02e-05	0.000268621
P37804	Transgelin	Tagln	-0.239048	-0.275424	0.19647	0.320509	-0.414743	1.18789	7.48961	4.03e-05	0.000268621
P16406	Glutamyl aminopeptidase	Enpep	-0.252094	-0.0111203	0.487024	0.631946	-0.1277	-1.31551	7.48605	4.04e-05	0.000269356
F6ZDS4	Nucleoprotein TPR	Tpr	0.188605	0.168209	-0.262133	-0.546419	-0.0101655	-1.02168	7.47403	4.1e-05	0.000272935
O70133	ATP-dependent RNA helicase A	Dhx9	0.114143	0.258152	-0.402107	-0.802567	-0.22012	-1.02133	7.46357	4.16e-05	0.000275788
Q07076	Annexin A7	Anxa7	0.141231	0.222688	-0.269347	-0.530419	0.0209326	-0.299211	7.46294	4.16e-05	0.000275788
Q63932	Dual specificity mitogen-activated protein kinase kinase 2	Map2k2	0.200771	0.111774	-0.62698	-0.961148	-0.0888848	-0.603042	7.46148	4.17e-05	0.000275833
Q9CQZ5	NADH dehydrogenase [ubiquinone] 1 alpha subcomplex subunit 6	Ndufa6	0.159988	0.151866	-0.362016	-0.486014	0.168274	-0.279726	7.4413	4.27e-05	0.000282343
P09813	Apolipoprotein A-II	Apoa2	-0.160636	-0.201826	2.7085	4.34163	1.00092	2.16551	7.43306	4.32e-05	0.00028477
Q9D6J5	NADH dehydrogenase [ubiquinone] 1 beta subcomplex subunit 8, mitochondrial	Ndufb8	-0.0124232	-0.095394	-0.699277	-1.08206	0.0147673	-1.28265	7.42876	4.34e-05	0.000285821
Q8CAQ8	MICOS complex subunit Mic60	Immt	0.0956856	0.219379	-0.349031	-0.456925	-0.103121	-1.11586	7.42498	4.36e-05	0.000286695
Q6P6M7	O-phosphoseryl-tRNA(Sec) selenium transferase	Sepsecs	0.542665	0.429331	-0.256667	-0.884496	0.0306429	0.436548	7.40861	4.45e-05	0.000292096
O55023	Inositol monophosphatase 1	Impa1	-0.0404293	-0.142874	-0.761546	-1.10247	-0.27133	0.626861	7.39267	4.54e-05	0.000297446
Q9D1J3	SAP domain-containing ribonucleoprotein	Sarnp	-0.0441191	-0.151682	-0.858008	-1.37141	-0.537962	0.617134	7.38966	4.56e-05	0.000297695
Q9R0Q3	Transmembrane emp24 domain-containing protein 2	Tmed2	0.158846	0.0227065	-0.701159	-1.1769	-0.13933	-1.74085	7.38936	4.56e-05	0.000297695
P13020	Gelsolin	Gsn	-0.0533458	0.0230426	0.488016	0.515657	0.00659062	1.9776	7.38294	4.59e-05	0.00029959
P41241	Tyrosine-protein kinase CSK	Csk	0.0314952	0.112256	-0.326042	-0.853799	-0.226341	-0.0938386	7.36367	4.71e-05	0.000306358
P14131	Small ribosomal subunit protein uS9	Rps16	0.0940218	0.163722	-0.449489	-0.767712	-0.0594341	1.54	7.36145	4.72e-05	0.000306703
P35329	B-cell receptor CD22	Cd22	-0.0249287	0.21	-0.371118	-1.01891	-0.308755	-0.727847	7.3577	4.74e-05	0.000307532
Q9DAR7	m7GpppX diphosphatase	Dcps	-0.0868509	0.153698	-0.400345	-0.935809	-0.365835	0.254401	7.35668	4.75e-05	0.000307532
Q8R2Y2	Cell surface glycoprotein MUC18	Mcam	-0.162806	0.316596	1.21622	1.50379	0.210364	-1.16658	7.3393	4.85e-05	0.000313753
Q62093	Serine/arginine-rich splicing factor 2	Srsf2	0.100227	0.0173924	-0.758099	-1.16073	-0.0478741	0.977993	7.30793	5.04e-05	0.000325735
P18524	Ig heavy chain V region RF	-	-0.172233	0.0510073	0.927518	1.57169	0.265128	0.238155	7.28751	5.17e-05	0.000333609
Q8BKG3	Inactive tyrosine-protein kinase 7	Ptk7	-0.235247	0.185288	0.441509	0.428109	-0.0115265	-0.962467	7.28365	5.2e-05	0.000334681
O70362	Phosphatidylinositol-glycan-specific phospholipase D	Gpld1	-0.226588	-0.265053	0.453568	1.02018	0.0414946	-0.292001	7.28058	5.22e-05	0.000335428
Q61074	Protein phosphatase 1G	Ppm1g	0.19963	0.10503	-0.661921	-0.960254	-0.0270019	-0.569391	7.2759	5.25e-05	0.000336856
Q3TGF2	Protein FAM107B	Fam107b	-0.0312322	-0.243734	-0.99405	-1.53856	-0.626103	0.485924	7.27391	5.26e-05	0.000337155
Q8BXZ1	Protein disulfide-isomerase TMX3	Tmx3	-0.164423	-0.107944	-0.408682	-0.80215	-0.323072	-1.63057	7.27101	5.28e-05	0.000337838
P62259	14-3-3 protein epsilon	Ywhae	-0.0803962	-0.0855869	-0.493463	-0.815436	-0.200914	0.271458	7.26403	5.33e-05	0.000340255
P97364	Selenide, water dikinase 2	Sephs2	-0.0201109	0.351653	1.22381	2.006	0.261581	-2.26684	7.25974	5.36e-05	0.000341541
Q8R1B4	Eukaryotic translation initiation factor 3 subunit C	Eif3c	0.120885	0.167649	-0.347005	-0.57611	-0.0033874	-0.421764	7.24441	5.46e-05	0.000347601
Q4VBE8	WD repeat-containing protein 18	Wdr18	0.154751	0.32316	-0.294871	-0.63319	-0.0489834	-1.56955	7.24246	5.47e-05	0.000347897
Q9D824	Pre-mRNA 3'-end-processing factor FIP1	Fip1l1	-0.161467	0.0408578	-0.502002	-0.81106	-0.297186	-0.87745	7.23337	5.54e-05	0.000351321
Q9D9V3	Ethylmalonyl-CoA decarboxylase	Echdc1	0.138776	-0.0649195	-0.401583	-0.587507	-0.319202	-0.919657	7.22742	5.58e-05	0.000353392
P61082	NEDD8-conjugating enzyme Ubc12	Ube2m	-0.00909212	-0.00718931	-0.426136	-0.648974	-0.233745	0.427656	7.22032	5.63e-05	0.000355984
Q9JHU9	Inositol-3-phosphate synthase 1	Isyna1	0.215734	0.182662	-0.406192	-0.712025	0.0610953	-0.0808812	7.21395	5.67e-05	0.000358275
Q9D154	Leukocyte elastase inhibitor A	Serpinb1a	-0.155365	-0.122691	-0.654549	-1.01264	-0.479321	1.51743	7.20993	5.7e-05	0.000358497
P15508	Spectrin beta chain, erythrocytic	Sptb	-0.129669	-0.0719785	0.816462	0.767209	0.149234	-1.07577	7.20871	5.71e-05	0.000358497
Q9JKP5	Muscleblind-like protein 1	Mbnl1	0.313385	0.133936	-0.547009	-0.899291	-0.172488	-0.0205126	7.2085	5.71e-05	0.000358497
P35486	Pyruvate dehydrogenase E1 component subunit alpha, somatic form, mitochondrial	Pdha1	0.423513	0.321836	-0.215545	-0.642179	-0.00590475	-1.22716	7.20844	5.71e-05	0.000358497
P40124	Adenylyl cyclase-associated protein 1	Cap1	0.0171202	0.0720764	-0.312151	-0.646814	-0.1715	1.13865	7.20558	5.73e-05	0.000359221
O08784	Treacle protein	Tcof1	0.250267	0.0675206	-0.913991	-1.4924	-0.4591	-1.61377	7.19272	5.83e-05	0.000364496
Q9QZQ8	Core histone macro-H2A.1	Macroh2a1	0.0447249	0.29845	-0.354532	-1.20075	-0.535348	1.8477	7.18505	5.88e-05	0.000366913
P97927	Laminin subunit alpha-4	Lama4	-0.37653	-0.0665297	0.917429	1.35842	-0.104624	-3.0095	7.18497	5.88e-05	0.000366913
Q9CWK8	Sorting nexin-2	Snx2	-0.0520424	0.00713506	-0.279109	-0.650625	-0.162219	-0.00312796	7.18214	5.9e-05	0.000367643
P13439	Uridine 5'-monophosphate synthase	Umps	0.235126	0.165366	-0.562708	-0.911283	-0.0554339	-1.35077	7.17167	5.98e-05	0.000371934
Q9CR26	Vacuolar protein sorting-associated protein VTA1 homolog	Vta1	0.353842	0.195254	-0.705709	-0.896549	-0.0739228	2.17816	7.16371	6.04e-05	0.000375093
Q8CFG0	Extracellular sulfatase Sulf-2	Sulf2	-0.4703	-0.0537848	1.2235	1.76944	-0.127117	-1.60531	7.16037	6.07e-05	0.000376088
Q9DB50	AP-1 complex subunit sigma-2	Ap1s2	-0.0842319	0.0816094	-0.488662	-0.91962	-0.243826	-0.143508	7.15733	6.09e-05	0.000376941
Q8K2H4	Arf-GAP with coiled-coil, ANK repeat and PH domain-containing protein 1	Acap1	0.410986	0.247975	-0.41947	-0.673214	-0.405483	-2.28091	7.15572	6.1e-05	0.000377126
P97873	Lysyl oxidase homolog 1	Loxl1	0.0792019	0.129147	-0.509647	-0.504868	-0.0267063	0.985823	7.15078	6.14e-05	0.000378768
Q9DBP5	UMP-CMP kinase	Cmpk1	0.111411	0.207394	-0.300389	-0.57308	-0.0724416	0.49883	7.14981	6.15e-05	0.000378768
Q9WUD1	E3 ubiquitin-protein ligase CHIP	Stub1	-0.0431308	0.0289598	0.91784	1.44147	0.720752	-0.887524	7.14263	6.2e-05	0.00038162
P62996	Transformer-2 protein homolog beta	Tra2b	0.0654551	0.234481	-0.363553	-0.772651	-0.1534	0.984256	7.13262	6.28e-05	0.000385865
P06330	Ig heavy chain V region AC38 205.12	-	-0.0286047	-0.0808688	0.710991	1.3143	0.346482	1.02617	7.12505	6.34e-05	0.000388967
Q9D0L7	Armadillo repeat-containing protein 10	Armc10	-0.00966434	0.122929	-0.474786	-0.984912	-0.381598	-1.61037	7.12228	6.37e-05	0.000389387
Q8K310	Matrin-3	Matr3	0.1891	0.227664	-0.296289	-0.718139	-0.124581	-1.1147	7.12176	6.37e-05	0.000389387
P07901	Heat shock protein HSP 90-alpha	Hsp90aa1	0.0581574	0.183789	-0.366912	-0.683374	-0.0929342	0.745793	7.11642	6.41e-05	0.000391419
Q91VW3	SH3 domain-binding glutamic acid-rich-like protein 3	Sh3bgrl3	-0.0399657	0.086306	-0.650881	-1.13252	-0.107114	2.19749	7.11415	6.43e-05	0.000391854
Q99JY9	Actin-related protein 3	Actr3	-0.0493972	0.0758158	-0.339114	-0.713741	-0.30281	1.61098	7.11313	6.44e-05	0.000391854
P60335	Poly(rC)-binding protein 1	Pcbp1	0.391988	0.253724	-0.320826	-0.672603	-0.0731761	1.99058	7.10418	6.51e-05	0.000395699
P05202	Aspartate aminotransferase, mitochondrial	Got2	0.0551029	0.119541	-0.322844	-0.540494	-0.067487	0.928623	7.09382	6.6e-05	0.000400292
Q8CIN4	Serine/threonine-protein kinase PAK 2	Pak2	0.0445	0.159073	-0.222447	-0.596669	-0.119758	-0.491808	7.09138	6.62e-05	0.000400401
Q9CWW6	Peptidyl-prolyl cis-trans isomerase NIMA-interacting 4	Pin4	0.112191	0.106335	-0.722285	-1.02519	-0.32963	-1.11708	7.09121	6.62e-05	0.000400401
P49710	Hematopoietic lineage cell-specific protein	Hcls1	-0.0385413	-0.262013	-0.982867	-1.48062	-0.440348	0.41488	7.08593	6.66e-05	0.000402471
P70274	Selenoprotein P	Selenop	-0.245891	-0.273937	0.48058	1.25048	0.274736	-1.56309	7.07815	6.73e-05	0.000405832
P63038	60 kDa heat shock protein, mitochondrial	Hspd1	0.037442	0.134343	-0.371509	-0.67607	-0.0396696	0.225998	7.06932	6.81e-05	0.000409763
Q07968	Coagulation factor XIII B chain	F13b	-0.268709	-0.468815	0.368201	0.789419	-0.195456	-1.79299	7.06192	6.87e-05	0.000412995
Q9D898	Actin-related protein 2/3 complex subunit 5-like protein	Arpc5l	-0.00405436	0.253129	-0.29963	-0.739475	-0.245087	0.715311	7.0578	6.91e-05	0.000414529
P80316	T-complex protein 1 subunit epsilon	Cct5	0.050323	0.101003	-0.321635	-0.623107	-0.0788691	-0.323984	7.03589	7.1e-05	0.00042554
Q8R4K2	Interleukin-1 receptor-associated kinase 4	Irak4	0.0292466	-0.0216935	-0.400879	-0.572975	-0.365693	-2.04743	7.00474	7.39e-05	0.000441942
A2AF47	Dedicator of cytokinesis protein 11	Dock11	-0.30363	-0.325787	0.551113	1.65386	-0.316481	-1.30366	7.00367	7.4e-05	0.000441942
O55070	Deoxyribonuclease gamma	Dnase1l3	-0.287698	0.380367	1.44923	1.67151	0.38285	-0.708022	7.00189	7.41e-05	0.000442281
Q8BWU5	tRNA N6-adenosine threonylcarbamoyltransferase	Osgep	-0.00537761	-0.0763656	-0.90471	-1.29745	-0.415586	1.13408	6.99556	7.47e-05	0.000445184
P01878	Ig alpha chain C region	-	0.0324514	-0.0205699	0.377722	2.21942	0.651384	0.756628	6.98869	7.54e-05	0.000448414
P28076	Proteasome subunit beta type-9	Psmb9	0.00130842	0.0837571	-0.32826	-0.780918	-0.122198	1.19218	6.98525	7.57e-05	0.000449706
Q8BG07	5'-3' exonuclease PLD4	Pld4	-0.0623962	0.0456331	-0.480934	-0.857655	-0.0665042	0.0292856	6.98222	7.6e-05	0.000450308
Q9QZD9	Eukaryotic translation initiation factor 3 subunit I	Eif3i	0.0130501	0.0275233	-0.409029	-0.647519	-0.0635517	-0.137137	6.98186	7.6e-05	0.000450308
Q8CCP0	Ribosome quality control complex subunit NEMF	Nemf	0.107586	0.281305	-0.355907	-0.600872	0.0972447	-1.24722	6.98047	7.62e-05	0.000450434
P48962	ADP/ATP translocase 1	Slc25a4	-0.0044253	0.012745	-0.522525	-0.982664	-0.31829	1.34671	6.97562	7.66e-05	0.000452549
Q8BG05	Heterogeneous nuclear ribonucleoprotein A3	Hnrnpa3	0.135237	0.299279	-0.392487	-0.86348	-0.247567	1.85052	6.97431	7.68e-05	0.000452637
Q80X19	Collagen alpha-1(XIV) chain	Col14a1	0.0791411	0.102318	0.38906	0.748396	0.409992	-0.322039	6.96568	7.76e-05	0.000456951
Q9DCJ5	NADH dehydrogenase [ubiquinone] 1 alpha subcomplex subunit 8	Ndufa8	0.0954162	0.235523	-0.380433	-0.903496	-0.0433966	-0.367758	6.96215	7.8e-05	0.000457698
Q8CHU3	Epsin-2	Epn2	-0.338714	-0.0911761	1.48187	1.78708	-0.253963	-3.48205	6.96208	7.8e-05	0.000457698
Q8BU14	Translocation protein SEC62	Sec62	0.184339	0.0933124	-0.468207	-1.0044	-0.0915164	-1.26507	6.96048	7.81e-05	0.000457958
P03976	Ig kappa chain V-II region 17S29.1	-	0.0322811	0.159066	0.608758	1.09593	0.246683	-0.708045	6.9541	7.88e-05	0.000461014
P70168	Importin subunit beta-1	Kpnb1	0.129494	0.180659	-0.192456	-0.489178	-0.0602404	0.211477	6.9407	8.01e-05	0.00046825
Q9Z1X4	Interleukin enhancer-binding factor 3	Ilf3	0.186764	0.151185	-0.248763	-0.701089	-0.0606808	-0.799321	6.93202	8.1e-05	0.00047237
P83940	Elongin-C	Eloc	0.0537141	0.169368	-0.420835	-0.686171	0.0473616	0.0338408	6.93152	8.1e-05	0.00047237
Q9CR57	Large ribosomal subunit protein eL14	Rpl14	0.396525	0.465946	-0.259838	-0.649301	0.115364	0.904731	6.92963	8.12e-05	0.000472822
P08032	Spectrin alpha chain, erythrocytic 1	Spta1	-0.192631	-0.146089	0.652087	0.604401	0.0492418	-0.798999	6.91798	8.25e-05	0.000479193
P61804	Dolichyl-diphosphooligosaccharide--protein glycosyltransferase subunit DAD1	Dad1	0.0740392	0.0253681	-0.253365	-0.749564	-0.0993014	0.015067	6.9127	8.3e-05	0.000481727
Q99P31	Hsp70-binding protein 1	Hspbp1	-0.165382	0.0685674	1.32894	1.2262	0.39431	-1.84297	6.89259	8.52e-05	0.000493519
O70209	PDZ and LIM domain protein 3	Pdlim3	0.219981	0.628756	1.37049	1.71828	-0.0458692	-0.915342	6.87695	8.69e-05	0.000502733
Q61029	Lamina-associated polypeptide 2, isoforms beta/delta/epsilon/gamma	Tmpo	0.344845	0.305141	-0.398784	-0.792473	-0.168624	0.0666623	6.872	8.74e-05	0.000505189
Q9DC04	Regulator of G-protein signaling 3	Rgs3	-0.111376	-0.0587267	-0.513991	-0.7093	-0.0908463	1.69395	6.8694	8.77e-05	0.000506143
P52430	Serum paraoxonase/arylesterase 1	Pon1	-0.196865	0.440405	1.74986	1.82947	0.0144484	-2.07856	6.86531	8.82e-05	0.000508057
Q8VDM6	Heterogeneous nuclear ribonucleoprotein U-like protein 1	Hnrnpul1	0.171146	0.000490296	-0.576497	-0.975984	-0.461346	-0.14837	6.86176	8.86e-05	0.000509638
Q922V4	Pleiotropic regulator 1	Plrg1	0.185161	0.024853	-0.556819	-1.04231	0.0892196	-1.27413	6.85005	8.99e-05	0.000516577
P68404	Protein kinase C beta type	Prkcb	-0.0824461	-0.0261954	-0.511472	-1.11268	-0.529628	-1.07841	6.84601	9.04e-05	0.000517577
Q9CQF3	Cleavage and polyadenylation specificity factor subunit 5	Nudt21	0.0746228	0.117323	-0.468996	-0.904736	-0.316325	-0.383023	6.84577	9.04e-05	0.000517577
Q63739	Protein tyrosine phosphatase type IVA 1	Ptp4a1	0.018254	0.0613019	-0.4104	-0.740945	-0.279771	-0.288532	6.84518	9.05e-05	0.000517577
Q9D8U8	Sorting nexin-5	Snx5	-0.0374617	0.13683	-0.304951	-0.650777	-0.0650143	-0.28529	6.81705	9.38e-05	0.000535025
P19096	Fatty acid synthase	Fasn	-0.0120158	0.0247113	-0.276333	-0.659669	-0.129999	-0.960767	6.81703	9.38e-05	0.000535025
Q640N1	Adipocyte enhancer-binding protein 1	Aebp1	-0.433013	0.0152733	0.545947	1.53526	0.151572	-0.709265	6.81054	9.46e-05	0.000538427
Q99MR6	Serrate RNA effector molecule homolog	Srrt	0.210829	0.292609	-0.514103	-0.769689	-0.170084	-1.17335	6.80961	9.47e-05	0.000538427
Q9CQI7	U2 small nuclear ribonucleoprotein B''	Snrpb2	0.427042	0.285087	-0.797862	-1.11045	-0.291473	-0.0656975	6.80875	9.48e-05	0.000538427
Q3UEB3	Poly(U)-binding-splicing factor PUF60	Puf60	0.0374917	0.16734	-0.287733	-0.777398	-0.0311039	-1.12065	6.8048	9.53e-05	0.000540395
Q62318	Transcription intermediary factor 1-beta	Trim28	-0.070757	0.17555	-0.376784	-0.79237	-0.182212	-0.0786377	6.79767	9.62e-05	0.000544581
O70439	Syntaxin-7	Stx7	-0.0428761	-0.122633	-0.680476	-1.00359	-0.204658	-0.499282	6.79256	9.68e-05	0.000547305
Q8BH64	EH domain-containing protein 2	Ehd2	-0.196392	-0.1031	0.582597	0.612293	-0.253612	-1.0016	6.79158	9.69e-05	0.000547305
Q9D289	Trafficking protein particle complex subunit 6B	Trappc6b	0.257993	0.151813	-0.493053	-0.90205	-0.160935	-0.344049	6.78375	9.79e-05	0.00055205
Q91X05	Podocin	Nphs2	-0.0989539	-0.118315	-0.855941	-1.231	-0.104581	0.722562	6.77694	9.87e-05	0.000556111
P70671	Interferon regulatory factor 3	Irf3	-0.36644	-0.122019	0.449604	0.888101	0.338582	-1.86315	6.77151	9.94e-05	0.000559207
Q01730	Ras suppressor protein 1	Rsu1	-0.374179	-0.283762	0.241132	0.228589	0.160968	0.641774	6.75542	0.000101516	0.000570083
Q9Z2M7	Phosphomannomutase 2	Pmm2	0.0884894	0.0875499	-0.344115	-0.561492	-0.354657	-0.44391	6.75312	0.000101816	0.000570967
P62900	Large ribosomal subunit protein eL31	Rpl31	0.294911	0.260001	-0.446383	-0.744957	0.00334662	1.31271	6.75027	0.00010219	0.000572263
Q8K2F8	Protein LSM14 homolog A	Lsm14a	0.180903	0.0559476	-0.547912	-0.928583	-0.158757	-1.27355	6.74807	0.00010248	0.000572636
Q3TIU4	2',5'-phosphodiesterase 12	Pde12	0.0134394	0.015311	-0.419512	-0.73674	-0.208918	-1.20302	6.74759	0.000102542	0.000572636
Q8K124	Pleckstrin homology domain-containing family O member 2	Plekho2	0.328636	0.106824	-0.273864	-0.547072	0.0678984	-1.00277	6.74611	0.000102737	0.000572926
Q9DBD0	Inhibitor of carbonic anhydrase	Inhca	-0.148138	-0.301089	1.22106	2.01965	0.504515	-1.64882	6.72889	0.000105038	0.00058494
Q9CQC9	GTP-binding protein SAR1b	Sar1b	0.0419368	-0.0148431	-0.453189	-0.57627	-0.0447147	0.941447	6.72766	0.000105204	0.000585037
P67871	Casein kinase II subunit beta	Csnk2b	0.397617	0.495848	-0.3869	-0.878749	-0.116174	-1.55971	6.72655	0.000105355	0.000585037
Q3UQ28	Peroxidasin homolog	Pxdn	-0.18334	-0.0235344	1.35863	1.82329	-0.0253436	-2.8896	6.72552	0.000105494	0.000585037
Q8BYK6	YTH domain-containing family protein 3	Ythdf3	0.0715576	-0.212965	-0.691124	-1.00447	-0.159056	-0.838624	6.72414	0.000105682	0.00058515
P67984	Large ribosomal subunit protein eL22	Rpl22	0.00259277	0.0804062	-0.51676	-0.743848	-0.195391	0.337655	6.72322	0.000105806	0.00058515
P98078	Disabled homolog 2	Dab2	-0.290171	-0.119947	1.0974	1.50702	0.481956	-2.93456	6.71941	0.000106326	0.000587213
P62245	Small ribosomal subunit protein uS8	Rps15a	0.142448	0.185002	-0.408393	-0.713509	-0.0773693	1.5009	6.71214	0.000107326	0.00059192
Q9ERN0	Secretory carrier-associated membrane protein 2	Scamp2	0.0164792	0.184767	-0.313882	-0.83901	0.0745365	-0.768684	6.70853	0.000107827	0.000593865
Q9CWZ7	Gamma-soluble NSF attachment protein	Napg	0.0214865	0.26924	-0.196348	-0.652207	-0.10588	-1.02064	6.70643	0.000108119	0.000594654
P01639	Immunoglobulin kappa chain variable 9-120	Igkv9-120	0.000936725	-0.246773	0.426606	1.38501	-0.160061	-0.399502	6.7042	0.00010843	0.000595546
Q91VI7	Ribonuclease inhibitor	Rnh1	-0.0792203	0.00235232	-0.466144	-0.812049	-0.17854	1.21076	6.70162	0.00010879	0.000596708
P49813	Tropomodulin-1	Tmod1	-0.347873	-0.278874	0.889568	1.29523	-0.103838	-2.89639	6.69521	0.000109693	0.000600835
Q6IQX7	Chondroitin sulfate synthase 2	Chpf	0.204131	-0.0201627	-0.934207	-1.48085	-0.341522	0.378009	6.69156	0.00011021	0.00060284
Q921M3	Splicing factor 3B subunit 3	Sf3b3	-0.0260428	0.141464	-0.305059	-0.643844	-0.172592	-0.303172	6.68242	0.000111517	0.000609158
Q9QX47	Protein SON	Son	0.330237	0.448118	-0.326112	-0.795031	-0.0586244	-1.40448	6.66121	0.000114611	0.000625205
Q6NZB0	DnaJ homolog subfamily C member 8	Dnajc8	0.293997	0.353781	-0.416243	-0.909008	-0.178356	-0.474988	6.65096	0.000116138	0.000632678
P14824	Annexin A6	Anxa6	-0.114829	0.13028	-0.292833	-0.798136	-0.223517	1.16746	6.64167	0.00011754	0.000639444
Q6ZWM4	U6 snRNA-associated Sm-like protein LSm8	Lsm8	0.122196	0.238556	-0.442338	-0.860682	-0.25097	0.897698	6.64037	0.000117738	0.000639652
P48771	Cytochrome c oxidase subunit 7A2, mitochondrial	Cox7a2	-0.0739533	-0.215778	-0.787522	-1.0229	-0.469682	1.21072	6.63182	0.000119047	0.000645884
Q8VE97	Serine/arginine-rich splicing factor 4	Srsf4	0.315081	0.251906	-0.895281	-1.3389	-0.22276	-1.29458	6.63019	0.000119298	0.000646374
P61161	Actin-related protein 2	Actr2	-0.137765	-0.0223149	-0.368485	-0.725064	-0.344008	1.07603	6.62657	0.000119857	0.000648524
Q9D2V7	Coronin-7	Coro7	-0.00529968	0.0486663	-0.364207	-0.594896	-0.15952	-0.166443	6.62165	0.000120623	0.000651577
Q8BG94	COMM domain-containing protein 7	Commd7	-0.0401904	-0.128641	-0.554554	-0.726732	-0.359875	-1.52544	6.62085	0.000120747	0.000651577
Q8R2Z5	von Willebrand factor A domain-containing protein 1	Vwa1	-0.104301	0.343514	1.27417	1.65398	0.4534	-0.472416	6.61699	0.000121352	0.000653962
P43406	Integrin alpha-V	Itgav	-0.414403	-0.0272251	1.04835	1.7299	-0.106055	-3.70165	6.61103	0.000122291	0.000658137
Q8BP40	Lysophosphatidic acid phosphatase type 6	Acp6	0.00508164	0.0951791	-0.497826	-0.828927	-0.0697283	-1.29199	6.60174	0.000123772	0.000665212
Q9CQQ7	ATP synthase F(0) complex subunit B1, mitochondrial	Atp5pb	0.0507022	-0.0415678	-0.536219	-0.727174	-0.138133	-0.672071	6.59466	0.000124913	0.000670442
Q99KG3	RNA-binding protein 10	Rbm10	0.651703	0.319479	-0.520339	-1.09572	-0.289295	-1.59029	6.59036	0.00012561	0.000673281
P62270	Small ribosomal subunit protein uS13	Rps18	0.315949	0.234602	-0.404724	-0.597269	-0.0162027	1.97436	6.58196	0.000126985	0.000679742
P68040	Small ribosomal subunit protein RACK1	Rack1	0.0819033	0.181035	-0.284996	-0.655965	0.0479076	1.29116	6.57413	0.000128281	0.000685763
P51174	Long-chain specific acyl-CoA dehydrogenase, mitochondrial	Acadl	-0.0186693	0.174685	-0.174467	-0.589093	-0.0675633	0.073711	6.55537	0.000131442	0.000701724
Q9CZN7	Serine hydroxymethyltransferase, mitochondrial	Shmt2	0.108006	0.179559	-0.307581	-0.642259	0.0987754	-0.112359	6.54768	0.000132763	0.000707832
Q9R1S3	GPI ethanolamine phosphate transferase 1	Pign	-0.326209	0.126088	0.633146	1.08429	0.164011	-0.743586	6.5379	0.00013446	0.000715929
P70441	Na(+)/H(+) exchange regulatory cofactor NHE-RF1	Nherf1	-0.0606298	-0.155601	-0.972133	-1.15648	-0.397724	0.53205	6.53473	0.000135015	0.000717928
O35226	26S proteasome non-ATPase regulatory subunit 4	Psmd4	0.0513074	0.202379	-0.305707	-0.503558	0.0514267	-0.456873	6.52913	0.000136001	0.000721462
P61982	14-3-3 protein gamma	Ywhag	0.157058	0.196669	-0.434235	-0.796445	0.0141983	0.482822	6.52891	0.00013604	0.000721462
P50608	Fibromodulin	Fmod	-0.0358843	0.0182318	0.755712	1.52899	0.386093	-1.02785	6.52289	0.00013711	0.000726173
Q9D937	Uncharacterized protein C11orf98 homolog	1810009A15Rik	0.490283	0.417878	-0.522688	-0.879021	-0.0614124	-0.909968	6.49825	0.000141576	0.00074884
P60469	Liprin-alpha-3	Ppfia3	-0.136342	-0.0546625	0.553777	0.586157	0.143572	-0.806269	6.49265	0.000142613	0.000753328
P35980	Large ribosomal subunit protein eL18	Rpl18	0.173641	0.199128	-0.565814	-0.803367	-0.159161	1.46745	6.48563	0.000143925	0.000759255
P17665	Cytochrome c oxidase subunit 7C, mitochondrial	Cox7c	0.465931	0.142752	-0.650801	-0.62659	-0.164669	-0.988759	6.48007	0.00014497	0.000763765
Q9CPP6	NADH dehydrogenase [ubiquinone] 1 alpha subcomplex subunit 5	Ndufa5	0.114035	0.234278	-0.323286	-0.733191	-0.174466	-0.42908	6.46207	0.000148415	0.000780886
Q6P2B1	Transportin-3	Tnpo3	0.407131	0.38527	-0.0551752	-0.50889	0.0567836	-1.20559	6.45314	0.000150154	0.000787669
O35286	ATP-dependent RNA helicase DHX15	Dhx15	0.128434	0.168767	-0.146474	-0.537992	-0.177067	-0.0740985	6.45292	0.000150197	0.000787669
Q8K003	Translation machinery-associated protein 7	Tma7	0.332858	0.136989	-0.872447	-1.5451	-0.486112	-0.233493	6.45147	0.000150482	0.000787669
P97765	WW domain-binding protein 2	Wbp2	0.149857	0.0169203	-0.452437	-0.9089	-0.378258	-1.54559	6.45142	0.000150491	0.000787669
Q60973	Histone-binding protein RBBP7	Rbbp7	0.00765486	0.0066911	-0.978374	-1.16827	-0.197158	-0.757293	6.44873	0.000151022	0.000789074
O88291	DBIRD complex subunit ZNF326	Znf326	-0.111098	0.200316	0.968698	1.34585	0.228918	-2.18155	6.44806	0.000151154	0.000789074
P62774	Myotrophin	Mtpn	-0.254271	-0.228604	-0.645647	-1.04311	-0.523211	1.21313	6.43473	0.000153808	0.000801885
O55098	Serine/threonine-protein kinase 10	Stk10	0.226723	0.0546205	-0.437763	-0.893975	-0.259337	-1.4926	6.43276	0.000154205	0.000802908
P59114	mRNA (2'-O-methyladenosine-N(6)-)-methyltransferase	Pcif1	0.0189023	0.127241	-0.580831	-1.24674	-0.100255	-1.9255	6.42448	0.000155884	0.000810595
Q9Z2U0	Proteasome subunit alpha type-7	Psma7	-0.0366702	0.0519309	-0.302784	-0.624516	-0.202521	0.854405	6.38144	0.000164917	0.000856458
Q8K1Y2	Serine/threonine-protein kinase D3	Prkd3	-0.169943	0.190778	-0.370967	-1.10702	-0.281551	3.35632	6.37432	0.000166462	0.000863362
Q9CR68	Cytochrome b-c1 complex subunit Rieske, mitochondrial	Uqcrfs1	0.206594	0.101227	-0.325525	-0.612695	0.079491	-0.570308	6.36986	0.000167439	0.000867005
Q61792	LIM and SH3 domain protein 1	Lasp1	0.172675	0.00190834	-0.605019	-1.03012	-0.27505	0.723272	6.36914	0.000167598	0.000867005
Q9CZC8	Secernin-1	Scrn1	-0.132621	0.291405	0.949812	1.5444	0.22017	-3.27102	6.36705	0.000168058	0.000868265
P62918	Large ribosomal subunit protein uL2	Rpl8	0.422938	0.414328	-0.29755	-0.72388	0.0181107	1.11233	6.3606	0.000169486	0.000874511
Q9JK53	Prolargin	Prelp	0.0628407	0.0470989	0.40229	0.807417	0.318623	0.576584	6.34886	0.000172116	0.000885879
P50580	Proliferation-associated protein 2G4	Pa2g4	0.111879	0.112512	-0.343275	-0.564045	-0.0483686	-0.429803	6.3488	0.000172131	0.000885879
O08583	THO complex subunit 4	Alyref	0.248378	0.332626	-0.325844	-0.778602	-0.0229824	-0.0666478	6.34317	0.000173407	0.000891298
Q9CPR4	Large ribosomal subunit protein uL22	Rpl17	0.118298	0.185563	-0.435562	-0.740192	-0.0423593	0.314147	6.33875	0.000174417	0.000895338
Q6P8X1	Sorting nexin-6	Snx6	-0.0446716	0.21412	-0.339837	-0.539167	-0.152463	-0.398002	6.32797	0.000176904	0.000906504
Q9D3P8	Plasminogen receptor (KT)	Plgrkt	-0.274738	-0.343381	-0.945196	-1.39035	-0.312488	-0.822234	6.32737	0.000177045	0.000906504
P23116	Eukaryotic translation initiation factor 3 subunit A	Eif3a	0.315342	0.226062	-0.20077	-0.335819	0.0347498	-1.08428	6.32577	0.000177417	0.00090725
P70460	Vasodilator-stimulated phosphoprotein	Vasp	-0.0479232	-0.0496981	-0.541504	-0.813545	-0.391254	0.242419	6.31422	0.000180131	0.000919956
Q9CX56	26S proteasome non-ATPase regulatory subunit 8	Psmd8	0.0749376	0.115888	-0.268048	-0.476243	-0.0900913	-0.109239	6.30073	0.000183357	0.000935239
Q8BWM0	Prostaglandin E synthase 2	Ptges2	-0.0929698	0.145543	1.16437	1.10983	-0.0374412	-1.90265	6.27374	0.000189992	0.000967849
P52431	DNA polymerase delta catalytic subunit	Pold1	0.271235	0.440855	-0.294157	-0.846303	-0.0570955	-1.3935	6.26625	0.000191878	0.000975788
Q9CRB9	MICOS complex subunit Mic19	Chchd3	0.108204	0.0670923	-0.475173	-0.606841	-0.0572551	-1.17674	6.26562	0.000192038	0.000975788
Q99LX0	Parkinson disease protein 7 homolog	Park7	0.039908	0.0405376	-0.426301	-0.783966	-0.266609	0.5225	6.24343	0.000197742	0.00100223
Q3V125	Coiled-coil domain-containing protein 110	Ccdc110	0.211185	0.215079	-0.464401	-0.809349	-0.218441	-0.867118	6.24343	0.000197744	0.00100223
Q99PT1	Rho GDP-dissociation inhibitor 1	Arhgdia	-0.0662256	-0.0454861	-0.476038	-0.755774	-0.298142	1.82726	6.24163	0.000198214	0.00100264
Q922D4	Serine/threonine-protein phosphatase 6 regulatory subunit 3	Ppp6r3	0.164894	0.133367	-0.453037	-0.668896	-0.0411384	-0.495473	6.2412	0.000198325	0.00100264
Q99KE1	NAD-dependent malic enzyme, mitochondrial	Me2	-0.0535085	0.160996	-0.356907	-0.774859	-0.288705	-0.550569	6.23738	0.000199328	0.00100644
Q91WG2	Rab GTPase-binding effector protein 2	Rabep2	0.0114328	-0.0679243	-0.476811	-0.882265	-0.385335	-0.256322	6.22513	0.00020258	0.00102158
P09411	Phosphoglycerate kinase 1	Pgk1	0.0385155	0.179672	-0.329534	-0.545133	0.0382059	1.18519	6.22403	0.000202874	0.00102177
Q9Z2L7	Cytokine receptor-like factor 3	Crlf3	-0.0542878	0.0450753	-0.276628	-0.897743	-0.149525	-0.669903	6.21432	0.000205495	0.00103367
Q9JM76	Actin-related protein 2/3 complex subunit 3	Arpc3	0.105949	0.16853	-0.28425	-0.572792	-0.160505	1.40819	6.2117	0.000206208	0.00103596
P40142	Transketolase	Tkt	0.0946409	0.135223	-0.399328	-0.61457	-0.0838745	2.06269	6.19288	0.000211407	0.00106074
Q9DCS3	Enoyl-[acyl-carrier-protein] reductase, mitochondrial	Mecr	0.342287	0.378939	1.16787	1.54891	0.394842	-1.60606	6.18299	0.000214195	0.00107339
P62852	Small ribosomal subunit protein eS25	Rps25	0.0616529	0.168498	-0.447406	-0.763015	-0.0366873	1.86355	6.17914	0.00021529	0.00107753
Q60710	Deoxynucleoside triphosphate triphosphohydrolase SAMHD1	Samhd1	-0.0101687	0.179897	-0.388698	-0.894469	-0.338194	0.11011	6.15755	0.00022154	0.00110742
Q8R2G6	Coiled-coil domain-containing protein 80	Ccdc80	-0.482586	-0.817055	0.781811	1.66463	-0.495845	-1.11568	6.15377	0.000222654	0.00111092
Q9D708	Protein S100-A16	S100a16	-0.116828	0.022375	0.612704	0.705294	0.0637987	-1.9398	6.1524	0.000223058	0.00111092
P41317	Mannose-binding protein C	Mbl2	-0.0725523	-0.692056	1.14093	1.82968	-0.392419	-1.09112	6.15236	0.000223071	0.00111092
Q1HFZ0	RNA cytosine C(5)-methyltransferase NSUN2	Nsun2	0.185064	0.153815	-0.395629	-0.775497	-0.0108468	-1.57876	6.15055	0.000223606	0.0011122
Q9WUM3	Coronin-1B	Coro1b	0.186275	0.11807	-0.269939	-0.502623	0.00898503	1.09659	6.13602	0.00022796	0.00113244
Q61937	Nucleophosmin	Npm1	0.248788	0.128533	-0.597316	-0.944008	-0.0926263	0.769407	6.13421	0.00022851	0.00113377
Q9R1Q7	Proteolipid protein 2	Plp2	0.530427	0.450425	-0.362837	-0.821263	-0.0763981	-0.509315	6.12497	0.000231332	0.00114635
Q3UTJ2	Sorbin and SH3 domain-containing protein 2	Sorbs2	0.0976019	0.0469434	-0.268464	-0.493439	-0.360469	0.112451	6.11125	0.000235586	0.00116599
Q8VE70	Programmed cell death protein 10	Pdcd10	-0.0460144	-0.0962298	-0.487755	-0.852027	-0.235729	0.257622	6.10569	0.000237335	0.00117303
Q9Z130	Heterogeneous nuclear ribonucleoprotein D-like	Hnrnpdl	0.00435274	0.145747	-0.404482	-0.581651	0.110327	-0.383739	6.10487	0.000237594	0.00117303
Q9JJZ6	Krueppel-like factor 13	Klf13	-0.0942803	-0.0612147	-0.64473	-1.12982	-0.330992	0.902814	6.10132	0.000238718	0.00117713
Q9D2G2	Dihydrolipoyllysine-residue succinyltransferase component of 2-oxoglutarate dehydrogenase complex, mitochondrial	Dlst	0.0446699	0.0445334	-0.431478	-0.506246	-0.0359143	-0.336875	6.09841	0.000239645	0.00118024
Q06770	Corticosteroid-binding globulin	Serpina6	-0.15172	-0.043215	0.8573	1.40716	0.157558	-1.74394	6.09629	0.000240321	0.00118178
A0A0B4J1G0	Low affinity immunoglobulin gamma Fc region receptor III-A	Fcgr4	-0.0350386	-0.650166	-0.700539	-0.49525	0.560124	-1.49313	6.09559	0.000240546	0.00118178
P97429	Annexin A4	Anxa4	-0.0239206	0.0270057	-0.318474	-0.65671	-0.180445	-0.294093	6.09341	0.000241243	0.00118336
Q8BJF9	Charged multivesicular body protein 2b	Chmp2b	0.0949461	-0.105937	-0.896502	-1.44967	-0.373262	-1.33575	6.09274	0.000241459	0.00118336
Q9ERI6	Retinol dehydrogenase 14	Rdh14	-0.0269209	0.249902	-0.255819	-0.596104	-0.33691	-1.65868	6.09052	0.000242175	0.00118541
P11103	Poly [ADP-ribose] polymerase 1	Parp1	0.0241848	0.263098	-0.335651	-0.997179	-0.456374	-0.288704	6.08759	0.000243121	0.00118747
Q922B2	Aspartate--tRNA ligase, cytoplasmic	Dars1	0.0345936	0.116788	-0.335724	-0.531313	-0.0565719	0.205394	6.08738	0.000243188	0.00118747
Q8CI33	CWF19-like protein 1	Cwf19l1	-0.05278	0.178998	0.607916	0.8206	0.12528	-1.95825	6.08394	0.000244305	0.00119147
P62267	Small ribosomal subunit protein uS12	Rps23	0.44109	0.459141	-0.314061	-0.669207	0.079155	1.08902	6.07724	0.000246494	0.00120068
P15626	Glutathione S-transferase Mu 2	Gstm2	-0.112091	-0.0985628	0.243764	0.39888	-0.109827	0.0906952	6.06638	0.000250086	0.0012167
O08999	Latent-transforming growth factor beta-binding protein 2	Ltbp2	-0.111288	-0.427388	0.789712	1.61736	0.573377	-1.56806	6.05833	0.000252786	0.00122834
Q9CXW3	Calcyclin-binding protein	Cacybp	0.196349	0.0675902	-0.339059	-0.561122	-0.0920763	-0.778784	6.05672	0.000253328	0.00122949
Q8BGR9	Ubiquitin-like domain-containing CTD phosphatase 1	Ublcp1	-0.0985124	-0.0609295	-0.689326	-1.18112	-0.478705	-1.26802	6.05474	0.000253996	0.00123124
Q61554	Fibrillin-1	Fbn1	0.0505596	0.0182495	-1.035	-1.599	-0.316717	-0.221009	6.05342	0.000254446	0.00123193
Q03265	ATP synthase subunit alpha, mitochondrial	Atp5f1a	0.0376894	0.0746296	-0.320595	-0.559622	-0.104289	1.13771	6.05126	0.000255179	0.00123398
Q9ERB0	Synaptosomal-associated protein 29	Snap29	-0.104183	-0.276292	-0.669853	-0.947896	-0.238426	-0.916243	6.04602	0.000256969	0.00124114
P84099	Large ribosomal subunit protein eL19	Rpl19	0.433515	0.441175	-0.485645	-0.80095	0.0964342	-0.920654	6.02376	0.00026472	0.00127704
P09671	Superoxide dismutase [Mn], mitochondrial	Sod2	-0.135795	-0.114016	-0.660205	-0.970497	-0.114841	0.689907	6.02066	0.000265819	0.00128079
P02468	Laminin subunit gamma-1	Lamc1	-0.0519454	0.0636438	0.584853	0.687051	0.0791316	-0.965226	6.01891	0.000266439	0.00128224
P19070	Complement receptor type 2	Cr2	0.106043	0.0463604	-0.649273	-0.954359	-0.615413	-1.29972	6.01593	0.000267503	0.00128491
P47963	Large ribosomal subunit protein eL13	Rpl13	0.403002	0.30013	-0.27033	-0.70283	0.0747301	0.050396	6.01556	0.000267636	0.00128491
O70591	Prefoldin subunit 2	Pfdn2	-0.0689048	-0.0970199	-0.510119	-0.602617	-0.0815777	0.943751	6.0116	0.000269055	0.00129018
B2RXR6	Serine/threonine-protein phosphatase 6 regulatory ankyrin repeat subunit B	Ankrd44	-0.0768588	0.028316	-0.442657	-0.860131	-0.448611	-1.02368	6.00917	0.000269931	0.00129283
P26262	Plasma kallikrein	Klkb1	-0.120805	-0.154972	0.88499	1.06889	0.184398	-1.17267	6.00386	0.000271854	0.00130048
Q8VE99	Coiled-coil domain-containing protein 115	Ccdc115	0.175524	0.0945471	-0.599697	-0.867544	-0.332494	-2.13078	5.99883	0.00027369	0.0013077
P48025	Tyrosine-protein kinase SYK	Syk	0.0912334	0.118201	-0.240842	-0.537228	0.0222274	-0.423531	5.99498	0.000275103	0.00131289
Q62077	1-phosphatidylinositol 4,5-bisphosphate phosphodiesterase gamma-1	Plcg1	-0.305318	0.0744686	0.910196	1.29758	0.00685351	-2.71026	5.99359	0.000275616	0.00131377
Q3TLH4	Protein PRRC2C	Prrc2c	0.00391073	-0.30764	-0.631706	-1.27428	-0.450867	-1.6006	5.98439	0.000279028	0.00132845
Q68FE2	Autophagy-related protein 9A	Atg9a	-0.216091	-0.142872	0.896255	1.35578	0.151858	-4.10917	5.98255	0.000279715	0.00133014
Q6DFW4	Nucleolar protein 58	Nop58	0.0858953	0.0525177	-0.521975	-0.933095	-0.230427	-0.621331	5.98104	0.000280283	0.00133126
Q69ZQ2	Pre-mRNA-splicing factor ISY1 homolog	Isy1	0.419485	0.134323	-0.633662	-1.02893	-0.0768441	-0.807977	5.97488	0.000282605	0.0013407
Q80YR5	Scaffold attachment factor B2	Safb2	-0.0201992	-0.0553293	-0.627718	-0.896278	-0.465941	-0.815693	5.96356	0.000286921	0.00135957
Q8R4Y4	Stabilin-1	Stab1	-0.0136985	-0.122421	-0.488786	-0.923227	-0.190009	-0.952198	5.96104	0.000287892	0.00136255
O09111	NADH dehydrogenase [ubiquinone] 1 beta subcomplex subunit 11, mitochondrial	Ndufb11	0.360784	0.294597	-0.288042	-0.902267	-0.0640921	0.337766	5.95854	0.00028886	0.00136403
P02088	Hemoglobin subunit beta-1	Hbb-b1	-0.1469	0.0899512	1.4872	1.44997	0.130374	5.80898	5.95847	0.000288887	0.00136403
Q8VHL1	Histone-lysine N-methyltransferase SETD7	Setd7	0.0527906	0.0400385	-0.459494	-0.854442	-0.21424	-1.48312	5.94787	0.000293021	0.00138193
Q8QZY1	Eukaryotic translation initiation factor 3 subunit L	Eif3l	0.225633	0.28768	-0.185628	-0.521784	0.103255	-0.693388	5.9415	0.000295537	0.00138933
O08795	Glucosidase 2 subunit beta	Prkcsh	0.277282	0.120519	-0.500292	-0.723093	0.0990121	-0.593201	5.94128	0.000295623	0.00138933
Q9CXW4	Large ribosomal subunit protein uL5	Rpl11	0.468145	0.380202	-0.299394	-0.621507	0.0274968	0.924164	5.94126	0.000295631	0.00138933
Q9R1T4	Septin-6	Septin6	-0.0792619	0.072476	-0.491982	-0.990793	-0.269238	-0.394042	5.94032	0.000296002	0.00138944
Q9CX86	Heterogeneous nuclear ribonucleoprotein A0	Hnrnpa0	0.257157	0.317733	-0.413869	-0.856986	-0.272382	-0.859585	5.93829	0.000296812	0.00139161
P31996	Macrosialin	Cd68	0.195986	0.282737	-0.302463	-0.720821	-0.0861648	1.12676	5.93405	0.000298504	0.00139791
P54823	Probable ATP-dependent RNA helicase DDX6	Ddx6	0.242492	0.0789739	-0.417683	-0.687681	0.0190349	-0.550389	5.93219	0.00029925	0.00139976
P61358	Large ribosomal subunit protein eL27	Rpl27	0.36192	0.426341	-0.235744	-0.723643	-0.0171739	0.758159	5.92851	0.000300733	0.00140506
Q6ZWY8	Thymosin beta-10	Tmsb10	0.174563	-0.155812	-1.0723	-1.5652	-0.71444	2.68955	5.9184	0.000304843	0.0014226
P63005	Platelet-activating factor acetylhydrolase IB subunit beta	Pafah1b1	-0.0497625	0.0147798	-0.489374	-0.782671	-0.298341	-0.282513	5.9134	0.000306898	0.00142869
Q9QUM9	Proteasome subunit alpha type-6	Psma6	0.13898	0.124088	-0.0759239	-0.385731	-0.202043	1.15448	5.91334	0.000306923	0.00142869
Q8K352	SAM and SH3 domain-containing protein 3	Sash3	-0.0497034	0.0672559	-0.456322	-0.881759	-0.195804	-1.14367	5.91263	0.000307218	0.00142869
Q8VE62	Polyadenylate-binding protein-interacting protein 1	Paip1	0.133131	0.0510415	-0.295096	-0.518246	-0.147083	-1.27816	5.90272	0.000311336	0.00144608
P09055	Integrin beta-1	Itgb1	-0.16254	-0.187035	0.115594	0.21353	-0.189432	0.749993	5.9019	0.00031168	0.00144608
P97371	Proteasome activator complex subunit 1	Psme1	-0.0581885	0.0822378	-0.314149	-0.804505	-0.168139	1.06439	5.89807	0.000313289	0.00145186
Q9Z0U1	Tight junction protein ZO-2	Tjp2	0.1624	0.15058	-0.331006	-0.457996	-0.0550872	-1.17891	5.87178	0.00032457	0.00150108
P68254	14-3-3 protein theta	Ywhaq	-0.132677	-0.164071	-0.372255	-0.816521	-0.263115	0.170947	5.87158	0.000324659	0.00150108
Q8BHY2	Nucleolar complex protein 4 homolog	Noc4l	-0.0120658	0.146082	-0.50791	-0.742983	-0.107589	-1.17997	5.86913	0.000325732	0.0015043
Q9DBG7	Signal recognition particle receptor subunit alpha	Srpra	-0.335842	0.0584027	0.748878	0.939002	-0.0776292	-0.307411	5.8655	0.000327327	0.00150993
Q9Z315	U4/U6.U5 tri-snRNP-associated protein 1	Sart1	0.113139	0.00298943	-0.538092	-1.14181	-0.475308	-1.72567	5.85714	0.000331035	0.00152527
P83877	Thioredoxin-like protein 4A	Txnl4a	-0.365466	-0.268531	0.747664	1.05619	-0.113718	-2.94164	5.8534	0.000332709	0.00153122
P83887	Tubulin gamma-1 chain	Tubg1	0.0302942	0.144295	-0.393902	-0.868253	-0.0374141	-1.21265	5.84635	0.000335885	0.00154407
Q69ZH9	Rho GTPase-activating protein 23	Arhgap23	-0.602066	-0.617747	0.758806	0.636145	-0.392351	0.700852	5.84524	0.000336389	0.00154461
P48774	Glutathione S-transferase Mu 5	Gstm5	0.452711	0.500412	1.04676	1.38317	0.667604	-2.27859	5.83812	0.000339634	0.00155773
Q9CQH7	Transcription factor BTF3 homolog 4	Btf3l4	0.0142017	-0.135082	-0.680466	-1.13969	-0.132514	-0.701228	5.83382	0.000341612	0.00156501
Q3UJK4	GTP-binding protein 2	Gtpbp2	-0.0660961	-0.0259427	-0.607979	-0.983808	-0.0837516	0.590266	5.83261	0.000342168	0.00156576
P46062	Signal-induced proliferation-associated protein 1	Sipa1	0.0984857	0.0997834	-0.542738	-0.516385	-0.437741	-1.43724	5.83112	0.000342859	0.00156713
Q8K0V4	CCR4-NOT transcription complex subunit 3	Cnot3	0.00584485	0.139538	-0.36413	-0.682618	-0.279979	-1.373	5.82258	0.000346832	0.00158348
Q9CQR2	Small ribosomal subunit protein eS21	Rps21	-0.0909138	-0.271397	-0.957536	-1.25844	-0.447873	1.18168	5.82172	0.000347234	0.00158352
P63087	Serine/threonine-protein phosphatase PP1-gamma catalytic subunit	Ppp1cc	0.200322	0.293691	-0.29754	-0.616435	-0.229197	-0.11859	5.82051	0.000347801	0.0015843
Q8C1B7	Septin-11	Septin11	-0.000755678	-0.153913	-0.37984	-0.621785	-0.0352859	-1.03572	5.81455	0.000350616	0.0015953
Q921W0	Charged multivesicular body protein 1a	Chmp1a	0.197838	-0.0199698	-0.700521	-1.25471	-0.314723	-0.711245	5.80789	0.000353781	0.00160788
Q6ZWY3	Small ribosomal subunit protein eS27-like	Rps27l	0.207937	0.215441	-0.365894	-0.426025	0.184323	-0.666951	5.80687	0.000354269	0.00160827
P61089	Ubiquitin-conjugating enzyme E2 N	Ube2n	0.0151404	0.0215946	-0.20963	-0.501965	-0.160551	1.25124	5.80207	0.000356575	0.00161691
Q99K41	EMILIN-1	Emilin1	0.0582854	0.132641	0.0700082	0.557564	0.459363	-0.14148	5.7971	0.000358981	0.00162597
Q62193	Replication protein A 32 kDa subunit	Rpa2	-0.0568602	0.0186719	-0.39703	-0.618567	-0.160057	-0.140442	5.7953	0.000359854	0.00162809
Q8C8T8	Pre-rRNA-processing protein TSR2 homolog	Tsr2	0.128552	0.057518	-0.36896	-0.707516	-0.012641	-0.878958	5.7926	0.000361171	0.0016322
P17439	Lysosomal acid glucosylceramidase	Gba1	-0.102165	0.0466121	0.790872	1.19381	0.366048	-2.34674	5.78845	0.000363205	0.00163954
P34022	Ran-specific GTPase-activating protein	Ranbp1	-0.0368405	0.0297878	-0.348717	-0.646344	-0.0745365	2.29653	5.78591	0.000364452	0.00164332
Q9Z0X1	Apoptosis-inducing factor 1, mitochondrial	Aifm1	0.119785	0.267763	-0.22233	-0.579453	-0.0504951	-1.55235	5.78417	0.000365311	0.00164369
Q61103	Zinc finger protein ubi-d4	Dpf2	-0.23216	-0.121786	0.381873	0.735886	-0.232939	-0.838717	5.78408	0.000365356	0.00164369
P51881	ADP/ATP translocase 2	Slc25a5	0.143728	0.302983	-0.227154	-0.679543	0.183423	1.59516	5.7801	0.00036733	0.00165004
Q9D8V0	Minor histocompatibility antigen H13	Hm13	-0.302798	0.0812881	-0.49796	-0.746478	-0.19325	-0.867999	5.77957	0.000367592	0.00165004
Q3UZ39	Leucine-rich repeat flightless-interacting protein 1	Lrrfip1	0.188121	-0.0387546	-1.00631	-1.27624	-0.341065	-1.63817	5.77612	0.000369314	0.00165591
Q3THG9	Alanyl-tRNA editing protein Aarsd1	Aarsd1	0.0323313	0.137602	-0.220921	-0.587345	-0.0361884	-0.481865	5.77311	0.000370822	0.00166053
P60122	RuvB-like 1	Ruvbl1	-0.0132399	0.216023	-0.461595	-0.716413	-0.046025	-0.052378	5.77234	0.000371209	0.00166053
Q920F6	Structural maintenance of chromosomes protein 1B	Smc1b	0.0546418	0.0627226	0.330957	0.821017	0.177395	-0.616393	5.77158	0.000371588	0.00166053
Q8BH43	Actin-binding protein WASF2	Wasf2	-0.140237	-0.135259	-0.497867	-0.751473	-0.162169	0.370607	5.76201	0.000376436	0.00168032
Q91W53	Golgin subfamily A member 7	Golga7	0.113211	0.188278	0.939091	1.18936	0.250596	-0.977799	5.75768	0.00037865	0.00168832
O70200	Allograft inflammatory factor 1	Aif1	-0.154989	-0.0938998	-0.399286	-0.668276	0.305542	-0.714415	5.75178	0.000381693	0.0017
Q9QX15	Calcium-activated chloride channel regulator 3A-1	Clca3a1	-0.089586	0.043428	0.117551	0.684979	0.196444	-0.894897	5.74146	0.000387068	0.00172202
Q03267	DNA-binding protein Ikaros	Ikzf1	0.0270546	0.130986	0.0605747	-0.645653	-0.259188	0.0251759	5.73256	0.000391767	0.00174099
Q9CYG7	Mitochondrial import receptor subunit TOM34	Tomm34	-0.0337676	0.171554	-0.217072	-0.627737	-0.0921079	-0.0508189	5.73165	0.000392251	0.00174121
P28063	Proteasome subunit beta type-8	Psmb8	-0.00302119	0.0404104	-0.281696	-0.680615	-0.24596	-0.0538776	5.73011	0.000393073	0.00174293
Q02357	Ankyrin-1	Ank1	-0.210349	-0.0972416	0.633141	0.513192	0.0514328	-0.609836	5.72847	0.000393947	0.00174314
P14152	Malate dehydrogenase, cytoplasmic	Mdh1	0.0799997	0.169433	-0.231584	-0.66782	-0.301333	2.07813	5.72839	0.000393991	0.00174314
Q3UHX2	28 kDa heat- and acid-stable phosphoprotein	Pdap1	0.0246508	-0.117393	-0.771829	-1.1051	-0.0916896	-1.23115	5.72141	0.000397741	0.00175779
Q9JLQ0	CD2-associated protein	Cd2ap	-0.0447121	0.00996089	-0.452045	-0.747755	-0.190109	-0.743399	5.71777	0.000399714	0.00176456
P01654	Ig kappa chain V-III region PC 2880/PC 1229	-	-0.0625202	-0.457941	1.35829	2.32373	0.585396	-1.90613	5.71456	0.000401458	0.00176905
Q61503	5'-nucleotidase	Nt5e	-0.0390099	-0.0763556	0.575946	0.525272	0.20854	-1.12963	5.71427	0.000401616	0.00176905
Q99JX3	Golgi reassembly-stacking protein 2	Gorasp2	0.372546	0.190166	-0.607128	-0.624139	-0.16944	0.678989	5.71066	0.000403589	0.00177579
Q99L13	3-hydroxyisobutyrate dehydrogenase, mitochondrial	Hibadh	0.188177	-0.0962135	-0.250106	-0.616437	-0.0653515	-1.43041	5.70787	0.00040512	0.00178057
Q9CZS1	Aldehyde dehydrogenase X, mitochondrial	Aldh1b1	0.00614614	0.387705	1.22607	1.35299	0.215738	-1.72677	5.70122	0.000408802	0.00179478
Q99M71	Mammalian ependymin-related protein 1	Epdr1	0.236395	-0.212966	1.23321	1.70633	0.387288	1.56943	5.69733	0.000410966	0.00180231
Q9WVE8	Protein kinase C and casein kinase substrate in neurons protein 2	Pacsin2	0.00933104	-9.48e-05	-0.482252	-0.710385	0.129997	-0.348127	5.69593	0.000411748	0.00180376
Q9Z1D1	Eukaryotic translation initiation factor 3 subunit G	Eif3g	0.0696614	0.206685	-0.4497	-0.553218	-0.0708696	-0.647729	5.67604	0.000423037	0.00185119
O70310	Glycylpeptide N-tetradecanoyltransferase 1	Nmt1	0.211047	0.333714	-0.115413	-0.374012	0.134787	-1.29932	5.67079	0.00042607	0.00186243
Q80SY5	Pre-mRNA-splicing factor 38B	Prpf38b	0.212721	0.234035	-0.344643	-0.65132	-0.264555	1.92514	5.66747	0.000428	0.00186772
Q5DU09	Zinc finger protein 652	Znf652	-0.800785	-0.998015	2.14289	3.79117	0.728628	3.31168	5.66711	0.000428213	0.00186772
P52503	NADH dehydrogenase [ubiquinone] iron-sulfur protein 6, mitochondrial	Ndufs6	0.231007	0.0679283	-0.543847	-1.24382	-0.205532	-0.551336	5.66418	0.000429923	0.00187313
Q8BJU2	Tetraspanin-9	Tspan9	-0.11534	0.0529474	0.45206	0.652452	1.03365	-0.15861	5.66247	0.000430928	0.00187547
Q9R1T2	SUMO-activating enzyme subunit 1	Sae1	0.049725	0.047921	-0.332998	-0.763937	-0.269518	-1.19666	5.65886	0.00043305	0.00188266
Q9EQU5	Protein SET	Set	0.0595139	0.109569	-0.494261	-0.800019	-0.341831	0.900441	5.6579	0.000433615	0.00188307
Q91YJ3	Thymocyte nuclear protein 1	Thyn1	-0.00615639	0.0904591	-0.485374	-0.601977	-0.040041	-0.529292	5.65695	0.00043418	0.00188348
Q8BYZ1	ABI gene family member 3	Abi3	0.00358346	-0.0172351	-0.489329	-0.725197	-0.315388	-0.530411	5.6533	0.000436344	0.00188984
Q5SVR0	TBC1 domain family member 9B	Tbc1d9b	-0.173462	0.301813	0.723748	1.29987	0.322009	-1.13443	5.65288	0.000436589	0.00188984
P32067	Lupus La protein homolog	Ssb	0.188112	0.12277	-0.380671	-0.625961	-0.147441	-0.818696	5.64837	0.000439281	0.00189944
Q3UPL0	Protein transport protein Sec31A	Sec31a	0.11268	0.1076	-0.15212	-0.468302	0.110548	-1.51337	5.64555	0.000440976	0.00190471
Q8CIG8	Protein arginine N-methyltransferase 5	Prmt5	0.255844	0.192466	-0.316668	-0.61447	-0.153727	-1.28738	5.63931	0.000444738	0.00191889
P06800	Receptor-type tyrosine-protein phosphatase C	Ptprc	-0.0244215	0.19938	-0.358385	-0.817522	-0.377289	-0.530415	5.63803	0.000445517	0.00191958
Q9WV69	Dematin	Dmtn	0.307383	0.247137	-0.248354	-1.0911	0.109019	1.20048	5.63747	0.000445857	0.00191958
Q07235	Glia-derived nexin	Serpine2	-0.182481	-0.292549	0.374811	0.490852	0.224024	-1.45483	5.6336	0.000448216	0.00192767
P63163	Small nuclear ribonucleoprotein-associated protein N	Snrpn	0.0790154	0.23037	-0.333202	-0.78293	-0.15621	0.986655	5.62978	0.000450556	0.00193565
O35598	Disintegrin and metalloproteinase domain-containing protein 10	Adam10	-0.031863	0.320981	-0.0773553	-0.498137	0.00035779	1.21317	5.62644	0.000452618	0.00194117
Q64287	Interferon regulatory factor 4	Irf4	0.0344173	-0.533093	-0.5365	-0.887225	0.055384	-1.13012	5.62613	0.00045281	0.00194117
P02469	Laminin subunit beta-1	Lamb1	-0.283353	0.0288828	0.637408	0.731519	0.0916699	-1.00845	5.62254	0.00045503	0.0019486
O55135	Eukaryotic translation initiation factor 6	Eif6	-0.163093	0.0673987	-0.470833	-0.783257	-0.129874	0.638222	5.61617	0.000459007	0.00196161
O70404	Vesicle-associated membrane protein 8	Vamp8	0.020643	-0.0586809	-0.695428	-0.874554	-0.0953111	0.288744	5.6161	0.000459048	0.00196161
Q62192	CD180 antigen	Cd180	-0.154727	0.00641759	-0.305532	-0.872916	-0.246585	-0.614596	5.61054	0.000462544	0.00197444
Q9DBD5	Proline-, glutamic acid- and leucine-rich protein 1	Pelp1	0.33794	0.680143	2.38196	2.30755	0.578965	1.03258	5.59664	0.000471413	0.00201016
Q61599	Rho GDP-dissociation inhibitor 2	Arhgdib	0.0231808	0.15468	-0.507974	-0.899818	-0.22448	1.68168	5.59381	0.000473242	0.00201581
Q924D0	Reticulon-4-interacting protein 1, mitochondrial	Rtn4ip1	-0.251795	0.0157181	1.0682	1.87574	-0.0243336	-2.94984	5.58603	0.000478298	0.00203518
P61957	Small ubiquitin-related modifier 2	Sumo2	0.210609	0.0423467	-0.940858	-1.35173	-0.215966	1.81928	5.57627	0.000484727	0.00206035
Q9CQS8	Protein transport protein Sec61 subunit beta	Sec61b	0.325837	0.0547539	-0.462799	-0.823342	-0.286822	-0.0697072	5.57444	0.000485939	0.00206331
Q9Z2Z6	Mitochondrial carnitine/acylcarnitine carrier protein	Slc25a20	-0.44356	-0.0170655	1.15977	1.54207	-0.0729852	-3.37654	5.56726	0.000490737	0.00208148
Q9CPU2	NADH dehydrogenase [ubiquinone] 1 beta subcomplex subunit 2, mitochondrial	Ndufb2	-0.0443921	-0.115052	-0.386224	-0.551444	-0.22156	0.554894	5.56225	0.000494114	0.00209358
P01801	Ig heavy chain V-III region J606	-	-0.670931	-0.125414	0.740831	1.31562	0.326065	-0.616682	5.55224	0.000500936	0.00212024
P49443	Protein phosphatase 1A	Ppm1a	-0.0362913	-0.216394	-0.508174	-0.549943	-0.297228	-1.2969	5.53581	0.000512341	0.00216499
Q6ZWV3	Large ribosomal subunit protein uL16	Rpl10	0.209139	0.410737	-0.310362	-0.712796	0.0513581	0.446753	5.53546	0.000512589	0.00216499
Q6P9Q6	FK506-binding protein 15	Fkbp15	0.0914976	0.056985	-0.342239	-0.474243	0.163917	-1.3881	5.53166	0.000515266	0.002174
P21956	Lactadherin	Mfge8	-0.356667	-0.000631176	0.654292	0.83108	-0.0234269	-0.326314	5.52713	0.000518476	0.00218524
Q60749	KH domain-containing, RNA-binding, signal transduction-associated protein 1	Khdrbs1	0.3679	0.349079	-0.384221	-0.808676	-0.0977326	-1.28092	5.52551	0.000519626	0.00218626
Q8VED9	Galectin-related protein	Lgalsl	-0.280375	-0.144833	0.724624	0.68988	0.236671	-1.16033	5.52526	0.00051981	0.00218626
O35129	Prohibitin-2	Phb2	0.2018	0.215692	-0.111948	-0.479053	-0.0637813	0.415525	5.52213	0.000522045	0.00219121
Q8CHD8	Rab11 family-interacting protein 3	Rab11fip3	-0.0588671	0.108907	2.05422	2.36012	0.155134	-0.0654616	5.52131	0.000522629	0.00219121
Q9CPR5	Large ribosomal subunit protein uL15m	Mrpl15	-0.0588671	0.108907	2.05422	2.36012	0.155134	-0.0654616	5.52131	0.000522629	0.00219121
Q8CGC6	RNA-binding protein 28	Rbm28	-0.594365	-0.0611816	0.849933	1.61591	-0.0371499	-3.81648	5.50303	0.000535913	0.00224456
Q9QVP9	Protein-tyrosine kinase 2-beta	Ptk2b	-0.0677578	0.0759096	-0.216104	-0.751497	-0.10439	-0.833747	5.49921	0.000538732	0.002254
Q9JL35	High mobility group nucleosome-binding domain-containing protein 5	Hmgn5	-0.178062	-0.147513	-0.767652	-1.14988	-0.35365	-0.0524157	5.48905	0.0005463	0.00228328
Q99LL5	Periodic tryptophan protein 1 homolog	Pwp1	0.102507	-0.0254598	-0.679481	-0.796231	-0.199977	-1.88752	5.48388	0.000550202	0.0022972
P62717	Large ribosomal subunit protein eL20	Rpl18a	0.444734	0.605782	-0.0639707	-0.495462	0.175132	-0.111906	5.48074	0.000552579	0.00230472
P18406	CCN family member 1	Ccn1	-0.0428859	-0.0384645	0.348074	0.959636	-0.166437	-2.04562	5.47919	0.000553761	0.00230724
P29452	Caspase-1	Casp1	0.00920957	0.319728	-0.260041	-0.539899	0.125776	-0.584644	5.47818	0.000554526	0.00230803
P46467	Vacuolar protein sorting-associated protein 4B	Vps4b	0.0804316	0.0320196	-0.23724	-0.475838	-0.0505959	-0.017964	5.47558	0.000556513	0.00231313
Q9R233	Tapasin	Tapbp	0.130545	0.186059	-0.277256	-0.771804	-0.0121466	0.141013	5.47507	0.000556906	0.00231313
Q91YT7	YTH domain-containing family protein 2	Ythdf2	0.0457723	-0.206444	-0.816404	-1.21925	-0.33286	-1.8395	5.47296	0.000558523	0.00231744
Q9CX80	Cytoglobin	Cygb	-0.0716593	0.269662	0.487225	0.586827	0.488246	-0.886884	5.4629	0.000566308	0.00234682
Q8VH51	RNA-binding protein 39	Rbm39	-0.0719424	0.0906222	-0.524371	-0.882072	-0.129641	-0.44362	5.4623	0.000566777	0.00234682
Q91VC4	Plasmalemma vesicle-associated protein	Plvap	-0.0242811	-0.00323988	1.0174	1.1229	0.305278	-1.28094	5.45339	0.000573766	0.00237331
Q9CVD2	Ataxin-3	Atxn3	-0.427714	-0.368264	1.15268	1.98004	0.617846	-0.145379	5.45078	0.000575832	0.00237939
P59017	Bcl-2-like protein 13	Bcl2l13	0.189129	0.0638707	-0.645487	-0.874886	-0.205876	-1.93263	5.44744	0.00057849	0.00238791
Q7TSV4	Phosphopentomutase	Pgm2	-0.0857364	-0.117114	-0.351948	-0.715966	-0.372645	-0.191232	5.44603	0.000579614	0.00239009
Q8VCR7	Putative protein-lysine deacylase ABHD14B	Abhd14b	-0.165975	0.17149	0.361781	0.459658	-0.00249612	-0.922264	5.43973	0.000584666	0.00240844
Q8R4X3	RNA-binding protein 12	Rbm12	-0.0307046	-0.132902	-0.465326	-0.696258	-0.178755	-1.27125	5.43792	0.000586131	0.00241199
Q01147	Cyclic AMP-responsive element-binding protein 1	Creb1	0.0363802	0.0370525	-0.636218	-1.03027	-0.237285	-0.553606	5.43427	0.000589085	0.00242166
P16294	Coagulation factor IX	F9	0.0347059	0.0319299	0.414518	0.960801	0.189041	-0.0302601	5.43236	0.00059064	0.00242556
Q61469	Phospholipid phosphatase 1	Plpp1	0.317036	0.197155	-0.528359	-1.29641	-0.272799	-2.11143	5.4271	0.000594932	0.00244068
P26369	Splicing factor U2AF 65 kDa subunit	U2af2	0.0906559	0.220647	-0.432297	-1.01188	-0.319818	-1.5013	5.42052	0.00060036	0.00246043
Q62000	Mimecan	Ogn	0.229193	0.097114	-0.356479	-0.540308	0.039363	0.136542	5.41849	0.00060204	0.00246479
Q8VI63	MOB kinase activator 2	Mob2	0.0392817	-0.0406406	-0.459829	-0.763139	-0.15691	-1.14255	5.41417	0.00060564	0.00247535
P26516	26S proteasome non-ATPase regulatory subunit 7	Psmd7	0.0154713	0.122815	-0.369246	-0.585191	-0.266478	-1.17137	5.41391	0.000605856	0.00247535
Q148V7	RAB11-binding protein RELCH	Relch	-0.37067	0.0136508	0.643492	0.794838	0.0264661	-2.6696	5.41162	0.000607776	0.00248067
P0C6F1	Dynein axonemal heavy chain 2	Dnah2	0.568842	0.435998	-0.977787	-0.998425	0.0622882	-1.20086	5.40972	0.000609373	0.00248465
P59708	Splicing factor 3B subunit 6	Sf3b6	-0.0201481	0.214295	-0.436109	-0.887668	-0.22075	-0.591309	5.40631	0.000612244	0.00249382
Q9CQC7	NADH dehydrogenase [ubiquinone] 1 beta subcomplex subunit 4	Ndufb4	0.227424	0.265895	-0.335684	-0.522296	-0.0512682	-0.0370536	5.40446	0.00061381	0.00249766
Q9CR51	V-type proton ATPase subunit G 1	Atp6v1g1	-0.0593958	-0.357231	-0.715162	-1.00966	-0.214617	0.251717	5.38761	0.000628262	0.00255387
Q9D8Y0	EF-hand domain-containing protein D2	Efhd2	-0.0974587	-0.221431	-0.75342	-0.748164	-0.167652	-0.015146	5.38674	0.000629014	0.00255399
Q62280	Protein SSXT	Ss18	0.216433	-0.0104343	-0.852199	-1.11697	-0.356091	-2.3665	5.38578	0.000629852	0.00255399
O08900	Zinc finger protein Aiolos	Ikzf3	-0.0641417	-0.0683386	-0.566988	-1.23007	-0.106284	-0.554774	5.38538	0.000630205	0.00255399
Q9D1L0	Coiled-coil-helix-coiled-coil-helix domain-containing protein 2	Chchd2	-0.0438033	-0.203307	-0.74981	-0.883776	-0.271386	-0.187881	5.37295	0.000641123	0.00259561
Q9DB77	Cytochrome b-c1 complex subunit 2, mitochondrial	Uqcrc2	0.0160519	-0.092704	-0.503023	-0.819495	-0.264787	0.00630287	5.3628	0.000650183	0.00262963
Q63961	Endoglin	Eng	0.0321788	0.0149922	0.897432	0.791512	0.0279324	-0.151376	5.35719	0.000655252	0.00264745
P17563	Methanethiol oxidase	Selenbp1	-0.0704438	0.0239691	0.333278	0.390516	-0.099072	0.599298	5.3537	0.000658425	0.00265587
P24063	Integrin alpha-L	Itgal	0.013231	0.0409169	-0.200825	-0.57365	-0.170978	-1.0687	5.35344	0.00065866	0.00265587
Q9CVB6	Actin-related protein 2/3 complex subunit 2	Arpc2	-0.0714386	-0.0895107	-0.243391	-0.607056	-0.231087	0.10593	5.34991	0.000661893	0.00266508
P06802	Ectonucleotide pyrophosphatase/phosphodiesterase family member 1	Enpp1	-0.266823	0.307168	1.24161	1.64488	0.198519	-2.5336	5.34949	0.000662276	0.00266508
Q924A2	Protein capicua homolog	Cic	0.113658	-0.0199731	-0.454342	-0.685734	-0.587872	-1.98395	5.34608	0.000665413	0.00267345
Q9QUI0	Transforming protein RhoA	Rhoa	0.224792	0.278008	-0.465712	-0.714583	-0.0322866	-0.049937	5.34577	0.000665692	0.00267345
Q9D517	1-acyl-sn-glycerol-3-phosphate acyltransferase gamma	Agpat3	-0.0692363	0.0256966	-0.404289	-0.636932	-0.460126	-0.80857	5.34008	0.000670963	0.00269192
Q61176	Arginase-1	Arg1	-0.296633	0.20641	0.604722	0.914238	0.576285	-1.73454	5.3378	0.000673081	0.00269771
P14106	Complement C1q subcomponent subunit B	C1qb	-0.246298	0.08148	1.19453	2.06815	1.00683	0.766278	5.33438	0.000676277	0.00270781
Q9CR62	Mitochondrial 2-oxoglutarate/malate carrier protein	Slc25a11	0.0491839	0.10058	-0.273695	-0.859344	-0.267038	-0.473969	5.33215	0.00067837	0.00271348
P01869	Ig gamma-1 chain C region, membrane-bound form	Ighg1	0.0894762	-0.164488	0.772685	2.18686	0.687207	0.412159	5.32906	0.000681287	0.00272243
P16675	Lysosomal protective protein	Ctsa	0.0917963	0.192531	-0.214891	-0.430772	0.00751938	0.600371	5.32559	0.000684569	0.00273281
Q5SUA5	Unconventional myosin-Ig	Myo1g	0.0747441	0.331389	-0.189643	-0.685793	-0.234198	-0.833186	5.31626	0.000693484	0.00276565
O70435	Proteasome subunit alpha type-3	Psma3	0.00048094	0.0275754	-0.190788	-0.54038	-0.267927	0.679127	5.30252	0.000706827	0.00281606
Q8K2Y3	Protein eva-1 homolog B	Eva1b	-0.435751	0.325187	0.922389	1.23816	1.37664	-0.625645	5.29791	0.000711369	0.00283133
Q9ERS5	Pleckstrin homology domain-containing family A member 2	Plekha2	-0.0563259	0.211153	-0.355158	-0.737366	-0.125962	-1.07391	5.29184	0.000717385	0.00285244
Q9CQI6	Coactosin-like protein	Cotl1	0.246942	0.270222	-0.282884	-0.58744	-0.182826	1.68075	5.28705	0.000722181	0.00286866
D3YXK2	Scaffold attachment factor B1	Safb	0.421135	0.316115	-0.691343	-0.964751	-0.21711	-2.32908	5.28416	0.000725086	0.00287545
Q9JHS9	Spliceosome-associated protein CWC15 homolog	Cwc15	0.357285	0.00131416	-0.450484	-1.05508	-0.0702242	-2.51437	5.28392	0.000725325	0.00287545
Q5SSL4	Active breakpoint cluster region-related protein	Abr	-0.108529	-0.0540804	-0.676061	-1.01882	-0.204446	-1.91339	5.28172	0.000727543	0.00288139
O70131	Ninjurin-1	Ninj1	-0.436891	-0.339088	1.39184	1.77559	-0.117957	-3.26627	5.27946	0.000729836	0.00288724
Q00PI9	Heterogeneous nuclear ribonucleoprotein U-like protein 2	Hnrnpul2	-0.0488543	0.139616	-0.265143	-0.761326	-0.254242	-0.0432564	5.27884	0.000730464	0.00288724
O08742	Platelet glycoprotein V	Gp5	-0.535502	-0.375315	0.689837	0.960118	0.489149	-2.24779	5.27684	0.000732496	0.00289242
Q9DCZ4	MICOS complex subunit Mic26	Apoo	0.225632	-0.207563	-0.446129	-0.589973	-0.00103094	-0.685643	5.27414	0.000735245	0.00290041
O35227	Disintegrin and metalloproteinase domain-containing protein 7	Adam7	-0.022738	-0.180794	-0.47879	-1.32977	-0.198415	-1.59365	5.27259	0.000736835	0.00290383
Q8C147	Dedicator of cytokinesis protein 8	Dock8	0.0222265	0.0971723	-0.221503	-0.689527	-0.269175	-1.34459	5.27135	0.000738108	0.00290598
Q8C3X8	Lipase maturation factor 2	Lmf2	0.175292	-0.138361	-0.385532	-0.6314	0.179129	-1.38775	5.26818	0.000741366	0.00291473
Q6WVG3	BTB/POZ domain-containing protein KCTD12	Kctd12	-0.110933	-0.0272322	-0.325561	-0.747465	-0.228335	0.0832794	5.26777	0.000741786	0.00291473
P97360	Transcription factor ETV6	Etv6	0.2583	0.152074	-0.444227	-0.753446	0.258479	-1.82494	5.25954	0.000750322	0.00294065
Q6PFQ7	Ras GTPase-activating protein 4	Rasa4	0.2583	0.152074	-0.444227	-0.753446	0.258479	-1.82494	5.25954	0.000750322	0.00294065
Q8BV79	TPR and ankyrin repeat-containing protein 1	Trank1	0.153591	0.402183	-0.130902	-0.789329	0.027805	-0.14856	5.25929	0.000750584	0.00294065
Q9WTX6	Cullin-1	Cul1	-0.0633201	-0.120729	-0.735788	-0.748981	0.175595	-2.62124	5.25587	0.000754163	0.00295178
Q01339	Beta-2-glycoprotein 1	Apoh	-0.435369	-0.594208	0.602748	1.60567	0.571595	-0.163676	5.24663	0.000763924	0.00298706
P06537	Glucocorticoid receptor	Nr3c1	-0.154116	0.320303	2.65197	4.76558	-1.75692	-0.256908	5.24491	0.000765754	0.0029913
Q9D832	DnaJ homolog subfamily B member 4	Dnajb4	-0.136434	0.10316	0.440099	0.649719	0.415537	-1.36677	5.24155	0.000769351	0.00300242
Q8R035	Large ribosomal subunit protein mL62	Mrpl58	-0.0687701	-0.0658557	-0.524384	-0.760858	-0.367366	-1.82961	5.2407	0.000770261	0.00300304
Q9ESD7	Dysferlin	Dysf	-0.150422	-0.0559149	0.758181	1.0209	-0.079755	-2.93096	5.23519	0.000776196	0.00302324
Q9CQC6	eIF5-mimic protein 2	Bzw1	0.0230945	0.215423	-0.211149	-0.462295	-0.142057	-0.126293	5.23159	0.000780096	0.00303503
P04945	Ig kappa chain V-VI region NQ2-6.1	-	0.355334	0.747899	2.06888	2.70524	1.02607	1.44244	5.231	0.00078074	0.00303503
P45700	Mannosyl-oligosaccharide 1,2-alpha-mannosidase IA	Man1a1	-0.263917	0.0248944	0.869278	1.1699	0.188046	-1.62425	5.21925	0.000793626	0.00308213
Q00898	Alpha-1-antitrypsin 1-5	Serpina1e	-0.20308	-0.379606	1.20459	1.09591	0.295016	1.10251	5.21167	0.000802064	0.00311188
Q99JR8	SWI/SNF-related matrix-associated actin-dependent regulator of chromatin subfamily D member 2	Smarcd2	0.00559879	-0.259431	-0.691241	-0.922135	-0.478759	-1.24878	5.21058	0.000803284	0.00311336
Q9CYR0	Single-stranded DNA-binding protein, mitochondrial	Ssbp1	0.290237	0.0280181	-0.307588	-0.557412	-0.340019	-1.11875	5.20994	0.000803999	0.00311336
Q8CHY6	Transcriptional repressor p66 alpha	Gatad2a	0.0878484	0.144688	-0.497637	-0.998972	-0.152016	-1.16269	5.18647	0.000830771	0.00321392
P12787	Cytochrome c oxidase subunit 5A, mitochondrial	Cox5a	-0.0285875	0.0325533	-0.460475	-0.68253	-0.102615	1.74089	5.18136	0.000836714	0.00323378
Q8VDP4	Cell cycle and apoptosis regulator protein 2	Ccar2	0.0704446	0.20148	-0.243443	-0.727868	-0.220361	-1.36137	5.1706	0.00084939	0.00327961
Q76MZ3	Serine/threonine-protein phosphatase 2A 65 kDa regulatory subunit A alpha isoform	Ppp2r1a	-0.0746658	0.0923184	-0.283657	-0.604877	-0.157045	-0.0453411	5.16399	0.000857274	0.00330686
Q6ZWN5	Small ribosomal subunit protein uS4	Rps9	0.162166	0.239885	-0.333045	-0.655896	0.00140993	1.93231	5.16176	0.000859956	0.00331402
O55131	Septin-7	Septin7	0.328559	0.313335	-0.0946496	-0.251859	0.0595538	-0.483216	5.16011	0.000861934	0.00331845
P50295	Arylamine N-acetyltransferase 2	Nat2	0.0543182	0.579965	1.58078	1.82244	0.722384	1.40441	5.15611	0.000866768	0.00333385
Q99L45	Eukaryotic translation initiation factor 2 subunit 2	Eif2s2	0.0374559	0.186806	-0.273415	-0.55785	0.190412	-0.0481746	5.15412	0.000869183	0.00333993
Q80W54	CAAX prenyl protease 1 homolog	Zmpste24	0.30444	0.361262	-0.116	-0.489319	0.199635	-0.916163	5.15344	0.000870016	0.00333993
Q5DTY9	BTB/POZ domain-containing protein KCTD16	Kctd16	-0.462538	0.96143	2.69965	2.89053	-0.169913	0.044094	5.14881	0.00087567	0.00335532
Q91YR7	Pre-mRNA-processing factor 6	Prpf6	-0.0943434	-0.0210631	-0.466704	-0.705043	-0.0528316	-1.47395	5.14878	0.000875701	0.00335532
P06342	H-2 class II histocompatibility antigen, A-Q beta chain	H2-Ab1	-0.0369426	0.234092	-1.09906	-0.895645	-0.583307	-1.74542	5.1417	0.000884424	0.0033855
Q8VDV3	Guanine nucleotide exchange factor for Rab-3A	Rab3il1	-0.508804	0.0987552	1.6051	2.12785	0.113449	-3.09883	5.13905	0.000887706	0.00339394
Q9QZU9	Ubiquitin/ISG15-conjugating enzyme E2 L6	Ube2l6	0.228052	0.0281867	-0.754497	-0.891921	0.002526	-1.5485	5.13856	0.000888324	0.00339394
Q60787	Lymphocyte cytosolic protein 2	Lcp2	-0.0566276	0.140697	0.531925	0.778176	0.428313	-0.743004	5.13508	0.000892665	0.00340727
Q8VBW6	NEDD8-activating enzyme E1 regulatory subunit	Nae1	0.260563	0.0774564	-0.398485	-0.631997	0.0986682	-1.66159	5.13155	0.000897077	0.00342085
P41105	Large ribosomal subunit protein eL28	Rpl28	0.656637	0.550166	-0.417239	-0.828241	-0.0266396	-0.11705	5.12467	0.000905764	0.00344877
Q3UM18	Large subunit GTPase 1 homolog	Lsg1	0.191622	0.19718	0.492083	0.828907	0.40136	0.602642	5.12439	0.000906119	0.00344877
Q8R081	Heterogeneous nuclear ribonucleoprotein L	Hnrnpl	0.178304	0.165279	-0.30817	-0.624818	-0.130198	-0.260532	5.11182	0.000922225	0.00350673
Q8K182	Complement component C8 alpha chain	C8a	-0.053807	-0.313609	0.839164	1.39701	0.208713	-0.949075	5.09851	0.000939598	0.00356342
P35737	Class II histocompatibility antigen, M beta 1 chain	H2-DMb1	0.430933	0.424662	-0.803868	-1.15026	-0.165273	-2.19258	5.09822	0.000939982	0.00356342
P62892	Large ribosomal subunit protein eL39	Rpl39	0.178867	0.306289	-0.345143	-0.658745	-0.0466699	1.18192	5.09771	0.000940655	0.00356342
Q6PA06	Atlastin-2	Atl2	-0.362727	-0.160726	0.559833	1.06108	0.485943	-3.42016	5.09768	0.000940693	0.00356342
Q8VD58	Protein EVI2B	Evi2b	-0.132242	-0.341414	-0.928282	-1.09939	-0.386487	0.856943	5.09088	0.000949712	0.00359418
Q6ZPJ3	(E3-independent) E2 ubiquitin-conjugating enzyme UBE2O	Ube2o	-0.143935	0.158004	1.06472	1.21573	0.348085	-1.42392	5.08975	0.000951218	0.00359648
Q8C7E7	Starch-binding domain-containing protein 1	Stbd1	-0.205681	-0.467598	-0.0796087	0.263674	-0.258247	-1.39144	5.07619	0.000969508	0.00366218
Q9WV03	Protein FAM50A	Fam50a	-0.0569509	-0.194031	-0.732843	-0.841972	-0.105156	-1.39742	5.06751	0.0009814	0.00370068
P45377	Aldose reductase-related protein 2	Akr1b8	-0.657176	-0.090686	0.85001	1.20363	0.150268	-0.905357	5.0674	0.000981548	0.00370068
Q61878	Bone marrow proteoglycan	Prg2	0.36534	0.762505	-1.01581	-1.40089	-0.610422	1.56933	5.06638	0.000982965	0.00370253
Q91WQ3	Tyrosine--tRNA ligase, cytoplasmic	Yars1	0.249466	0.164158	-0.288252	-0.5803	0.0379418	-0.958918	5.06502	0.000984844	0.00370612
Q9D1X0	Nucleolar protein 3	Nol3	-0.641055	0.00360173	0.811459	1.39238	-0.317975	-3.72031	5.0604	0.000991251	0.00372673
Q9JLT4	Thioredoxin reductase 2, mitochondrial	Txnrd2	0.144083	-0.0278309	-0.31781	-0.730145	0.0266788	-1.67055	5.05164	0.00100354	0.00376705
Q91WV0	Protein Dr1	Dr1	-0.0763987	0.228253	-0.27605	-0.662974	0.0753192	0.344979	5.05142	0.00100385	0.00376705
Q9JHJ0	Tropomodulin-3	Tmod3	-0.0501265	-0.0190026	-0.276084	-0.522575	-0.152368	0.1459	5.04693	0.0010102	0.00378731
Q9CZR2	N-acetylated-alpha-linked acidic dipeptidase 2	Naalad2	-0.185741	0.0897456	1.55849	1.8252	0.10311	-2.90439	5.0439	0.00101452	0.00379994
Q91ZW2	GDP-fucose protein O-fucosyltransferase 1	Pofut1	0.279016	0.79805	1.43726	1.10685	0.650902	-2.14198	5.04285	0.00101602	0.00380202
Q9CY58	SERPINE1 mRNA-binding protein 1	Serbp1	0.125207	0.0174275	-0.622572	-1.0111	-0.0526718	-0.409723	5.0418	0.00101752	0.00380407
Q9CX34	Protein SGT1 homolog	Sugt1	0.506173	0.00920404	-0.627288	-0.835578	0.0690259	-1.74913	5.03888	0.00102171	0.00381617
Q80VJ2	Steroid receptor RNA activator 1	Sra1	0.571625	0.162268	-0.339509	-0.63285	0.307398	-1.90565	5.03153	0.00103234	0.00385227
P62311	U6 snRNA-associated Sm-like protein LSm3	Lsm3	0.0210561	0.0991788	-0.356113	-0.942013	-0.0856102	0.631465	5.02049	0.00104851	0.00390897
Q9R1C7	Pre-mRNA-processing factor 40 homolog A	Prpf40a	0.292086	0.0193752	-0.293976	-0.816676	-0.265777	-2.13253	5.01956	0.00104988	0.00391045
Q9WTX5	S-phase kinase-associated protein 1	Skp1	-0.0981414	-0.00292214	-0.276856	-0.600955	0.0659195	-1.24313	5.01648	0.00105445	0.00392383
Q9D6R2	Isocitrate dehydrogenase [NAD] subunit alpha, mitochondrial	Idh3a	0.063097	0.0720727	-0.230103	-0.569708	-0.076186	-0.795686	5.00782	0.0010674	0.00396832
Q07417	Short-chain specific acyl-CoA dehydrogenase, mitochondrial	Acads	-0.128884	-0.0192637	-0.534989	-0.81078	-0.0453883	-0.43649	5.00529	0.00107121	0.00397879
Q8BVA4	Leiomodin-1	Lmod1	-0.0157183	0.176931	0.79127	0.605059	-0.00619625	-1.89041	5.00161	0.00107678	0.00399576
Q80XU3	Nuclear ubiquitous casein and cyclin-dependent kinase substrate 1	Nucks1	0.496896	0.307314	-0.662154	-1.05944	-0.262003	-1.07087	4.99894	0.00108084	0.00400713
P57759	Endoplasmic reticulum resident protein 29	Erp29	-0.133238	-0.0400473	-0.377324	-0.607431	-0.013844	-0.0643994	4.99545	0.00108617	0.00402138
Q02248	Catenin beta-1	Ctnnb1	0.0925552	0.086583	-0.26018	-0.387572	-0.545811	-1.57908	4.99511	0.0010867	0.00402138
P55772	Ectonucleoside triphosphate diphosphohydrolase 1	Entpd1	-0.340445	0.0810036	0.64775	1.0039	0.242316	-1.65886	4.99398	0.00108843	0.00402212
P13609	Serglycin	Srgn	-0.307169	-0.672361	-0.45755	-0.302051	0.656284	-1.91247	4.99367	0.00108891	0.00402212
P17156	Heat shock-related 70 kDa protein 2	Hspa2	-0.0657219	-0.175531	-0.398846	-0.618956	-0.154745	-1.53854	4.99073	0.00109343	0.00403512
Q923D4	Splicing factor 3B subunit 5	Sf3b5	-0.0437087	-0.207468	-0.514271	-1.01397	-0.892632	-1.79186	4.98407	0.00110376	0.00406948
Q9JKF1	Ras GTPase-activating-like protein IQGAP1	Iqgap1	-0.0429797	0.113113	-0.272508	-0.617723	-0.158569	-0.0195538	4.98185	0.00110722	0.0040785
P48428	Tubulin-specific chaperone A	Tbca	0.0998404	-0.14116	-0.797011	-1.09847	-0.228062	-0.335051	4.97846	0.00111254	0.0040943
Q9Z1R3	Apolipoprotein M	Apom	-0.0497631	-0.295047	0.630445	1.36151	0.184189	1.14322	4.96401	0.00113546	0.00417484
O35855	Branched-chain-amino-acid aminotransferase, mitochondrial	Bcat2	0.170839	0.0527077	-0.283831	-0.564965	-0.0829881	-0.622105	4.96	0.00114191	0.00419469
Q8C2K1	Differentially expressed in FDCP 6	Def6	-0.110074	-0.215256	-0.451443	-0.660914	-0.248377	-0.470121	4.95217	0.00115462	0.00423749
O55201	Transcription elongation factor SPT5	Supt5h	0.121908	0.0743563	-0.24595	-0.494839	-0.174304	-1.26579	4.93848	0.00117719	0.00431493
P21570	Angiogenin	Ang	0.669372	0.704798	-0.0459767	1.65089	0.585784	-2.5472	4.93708	0.00117953	0.00431493
P84096	Rho-related GTP-binding protein RhoG	Rhog	0.088624	0.190649	-0.31079	-0.52263	-0.106984	0.367824	4.93681	0.00117998	0.00431493
P70122	Ribosome maturation protein SBDS	Sbds	0.185962	0.270064	-0.0366082	-0.331735	-0.0594326	0.288403	4.93678	0.00118003	0.00431493
Q6R891	Neurabin-2	Ppp1r9b	-0.213125	-0.143485	-0.461165	-0.836472	-0.285692	-2.02792	4.93423	0.0011843	0.00432627
Q62188	Dihydropyrimidinase-related protein 3	Dpysl3	-0.190197	-0.0144969	0.291651	0.312271	-0.0752737	-0.107408	4.93363	0.00118529	0.00432627
O89110	Caspase-8	Casp8	0.114727	0.287182	-0.463577	-0.759258	0.140048	-1.35273	4.92805	0.0011947	0.00435663
P84091	AP-2 complex subunit mu	Ap2m1	0.228227	0.296158	-0.171125	-0.382619	-0.0420418	-0.458195	4.92539	0.00119919	0.00436903
Q9ET30	Transmembrane 9 superfamily member 3	Tm9sf3	0.0936212	0.000218017	-0.349122	-0.706695	0.116082	-0.891695	4.91956	0.00120913	0.00440124
Q8VDD8	WASH complex subunit 1	Washc1	-0.0441676	-0.333609	-0.740531	-1.07417	-0.379684	-1.21526	4.917	0.00121352	0.00441321
Q3THS6	S-adenosylmethionine synthase isoform type-2	Mat2a	0.0818466	0.146008	-0.318309	-0.50298	-0.0445419	-0.342756	4.90892	0.00122751	0.0044586
E9Q2M9	WD repeat- and FYVE domain-containing protein 4	Wdfy4	-0.0594504	0.181459	-0.239812	-0.77398	-0.346463	-1.44493	4.9085	0.00122823	0.0044586
P19324	Serpin H1	Serpinh1	-0.139122	-0.144409	0.265649	0.444457	0.0342374	-0.243762	4.89888	0.00124509	0.00451371
Q9CZE3	Ras-related protein Rab-32	Rab32	0.0321804	0.0291709	-0.322143	-0.623363	-0.00230484	-0.704471	4.89855	0.00124567	0.00451371
Q91X52	L-xylulose reductase	Dcxr	0.391255	0.177978	-0.321783	-0.623125	-0.522255	-1.01869	4.89256	0.00125629	0.00454761
Q3UH68	LIM and calponin homology domains-containing protein 1	Limch1	-0.210928	0.0264141	0.486609	0.434756	0.163778	-0.97361	4.89137	0.00125842	0.00454761
P03930	ATP synthase protein 8	Mtatp8	-0.0872755	-0.135814	-0.371989	-0.777119	-0.263139	1.04295	4.89136	0.00125843	0.00454761
B2RPV6	Multimerin-1	Mmrn1	-0.00487544	-0.145932	0.572209	0.612165	0.33463	-0.477521	4.89056	0.00125986	0.00454869
Q9WTX8	Mitotic spindle assembly checkpoint protein MAD1	Mad1l1	0.106981	0.169147	-0.0673366	-0.573232	-0.177602	-1.74337	4.88485	0.00127011	0.00458007
Q7TN05	AP-1 complex subunit sigma-3	Ap1s3	0.00521448	0.196676	-0.30632	-0.614585	-0.358338	-1.1289	4.88392	0.00127178	0.00458007
Q61823	Programmed cell death protein 4	Pdcd4	-0.113464	0.164331	-0.41535	-0.938252	-0.276348	-0.863942	4.88381	0.00127199	0.00458007
Q63886	UDP-glucuronosyltransferase 1A1	Ugt1a1	-0.407637	0.110058	0.809651	1.29776	0.000689848	-3.97475	4.88014	0.00127863	0.00459984
Q922U1	U4/U6 small nuclear ribonucleoprotein Prp3	Prpf3	0.160082	0.135341	-0.357781	-0.693424	-0.0531218	-0.565702	4.87392	0.00128995	0.00463254
Q8VDP3	[F-actin]-monooxygenase MICAL1	Mical1	0.144448	0.217324	-0.0767966	-0.562599	-0.202144	-1.63384	4.87388	0.00129003	0.00463254
Q8C3W1	Uncharacterized protein C1orf198 homolog	2310022B05Rik	-0.612002	-0.662974	0.157834	0.612637	-0.126784	0.451289	4.87106	0.00129519	0.00464691
P26043	Radixin	Rdx	0.133603	0.0722494	-0.222779	-0.481356	-0.135944	-0.950902	4.86559	0.0013053	0.00467897
Q8K262	Placenta-specific protein 9	Plac9	-0.0668877	-0.0733612	-0.157731	0.597795	0.130783	0.011034	4.85607	0.00132307	0.00473842
Q61171	Peroxiredoxin-2	Prdx2	-0.215168	-0.0253431	0.577269	0.529382	0.0693617	3.92711	4.84193	0.00134992	0.00483029
Q3UMY5	Echinoderm microtubule-associated protein-like 4	Eml4	-0.133776	-0.135013	-0.518857	-0.636804	-0.462343	-0.884549	4.83826	0.00135698	0.00485119
Q9D8L5	Coiled-coil domain-containing protein 91	Ccdc91	-0.0858406	-0.0806469	0.844355	1.78641	0.182944	-2.1361	4.82585	0.00138115	0.00493321
O35639	Annexin A3	Anxa3	-0.101064	-0.00745229	-0.406064	-0.604327	-0.2024	0.442408	4.82474	0.00138332	0.00493657
Q91ZJ5	UTP--glucose-1-phosphate uridylyltransferase	Ugp2	-0.0743887	-0.0391025	-0.355751	-0.722073	-0.201507	-0.280048	4.82086	0.001391	0.00495953
Q8BG51	Mitochondrial Rho GTPase 1	Rhot1	-0.127938	0.0768515	-0.642541	-1.52892	-0.390068	1.22037	4.81975	0.00139319	0.00496294
Q921J2	GTP-binding protein Rheb	Rheb	-0.0668179	0.153415	0.901108	0.812423	0.554398	-1.34473	4.81205	0.00140854	0.00501314
Q64339	Ubiquitin-like protein ISG15	Isg15	-0.318989	-0.255385	0.924656	1.44113	0.0590074	-0.122179	4.80841	0.00141586	0.00503473
P0C7N9	Proteasome assembly chaperone 4	Psmg4	-0.155589	-0.119448	-0.639419	-0.870079	-0.199996	-0.998127	4.79496	0.00144324	0.00512754
O54865	Guanylate cyclase soluble subunit beta-1	Gucy1b1	-0.268328	0.0201173	0.897815	0.936518	0.0756709	-1.45191	4.79413	0.00144496	0.00512908
P08043	Zinc finger protein ZFP2	Zfp2	0.119902	0.189439	-0.460523	-0.606438	-0.136594	-2.07184	4.78835	0.00145691	0.00516593
Q8R3Q6	Protein MIX23	Mix23	0.0875628	0.259576	-0.376749	-0.501341	0.0507706	-1.19756	4.78787	0.00145792	0.00516593
E9Q5C9	Nucleolar and coiled-body phosphoprotein 1	Nolc1	0.178068	0.156472	-0.451045	-0.79579	-0.164812	-1.06494	4.78057	0.00147316	0.00521335
Q8C6K9	Collagen alpha-6(VI) chain	Col6a6	-0.0768043	-0.00950289	0.582037	1.17731	-0.136689	-1.90722	4.78022	0.0014739	0.00521335
P03958	Adenosine deaminase	Ada	0.0773194	0.0591423	-0.40478	-0.336332	-0.200422	-0.344819	4.77879	0.0014769	0.00521728
Q9JJN5	Carboxypeptidase N catalytic chain	Cpn1	0.121286	-0.0532326	0.541034	1.3816	0.275221	-0.905926	4.77845	0.00147762	0.00521728
Q9D3G5	Syntaxin-11	Stx11	-0.32437	-0.1028	0.188538	0.81102	0.420755	-0.532973	4.77657	0.00148159	0.0052267
[truncated: 634 more rows]

## Sheet: Kidney_DEP_20M-vs-3M
Protein FDR Confidence: Combined	Master	Accession	Description	Exp. q-value: Combined	Contaminant	Sum PEP Score	Coverage [%]	# Peptides	# PSMs	# Unique Peptides	# AAs	MW [kDa]	calc. pI	Score Sequest HT: Sequest HT	# Peptides (by Search Engine): Sequest HT	Biological Process	Cellular Component	Molecular Function	Pfam IDs	Entrez Gene ID	Gene Symbol	Chromosome	Ensembl Gene ID	KEGG Pathways	WikiPathways	Reactome Pathways	# Protein Pathway Groups	# Razor Peptides	Abundance Ratio: (Sample) / (Control)	Abundance Ratio Adj. P-Value: (Sample) / (Control)	Abundance Ratio Variability [%]: (Sample) / (Control)	Abundances (Grouped): Control	Abundances (Grouped): Sample	Abundances (Grouped) CV [%]: Control	Abundances (Grouped) CV [%]: Sample	Found in Sample: [S1] F1: Control	Found in Sample: [S3] F3: Control	Found in Sample: [S5] F5: Control	Found in Sample: [S7] F7: Control	Found in Sample: [S9] F9: Control	Found in Sample: [S11] F11: Control	Found in Sample: [S13] F13: Control	Found in Sample: [S2] F2: Sample	Found in Sample: [S4] F4: Sample	Found in Sample: [S6] F6: Sample	Found in Sample: [S8] F8: Sample	Found in Sample: [S10] F10: Sample	Found in Sample: [S12] F12: Sample	Found in Sample: [S14] F14: Sample
[truncated: 378 more rows]
[truncated: 3 more columns]

[truncated: 5 more sheets: Kidney_DEP_Mod-F, Liver_DEP_20M-vs-3M, Liver_DEP_Mod-F, Lung_DEP_20M-vs-3M, Lung_DEP_Mod-F]
