# Supplementary material for: Proteomic aging signatures across mouse organs and life stages
Source: EMBO J. 2025 Jul 15;44(16):4631–60. doi: 10.1038/s44318-025-00509-x (PMC12361549; doi:10.1038/s44318-025-00509-x)
Supplement: Supplementary file 19 — Source data Fig. 4 [file 44318_2025_509_MOESM19_ESM.zip]

Archive with 15 entries (7 files):
- EMBOJ-2025-120525_SourceDataForFigure4/
- EMBOJ-2025-120525_SourceDataForFigure4/EMBOJ-2025-120525_SourceDataForFigure4G/
- EMBOJ-2025-120525_SourceDataForFigure4/EMBOJ-2025-120525_SourceDataForFigure4G/EMBOJ-2025-120525_SourceDataForFigure4G.xlsx
- EMBOJ-2025-120525_SourceDataForFigure4/EMBOJ-2025-120525_SourceDataForFigure4A/
- EMBOJ-2025-120525_SourceDataForFigure4/EMBOJ-2025-120525_SourceDataForFigure4A/EMBOJ-2025-120525_SourceDataForFigure4A.xlsx
- EMBOJ-2025-120525_SourceDataForFigure4/EMBOJ-2025-120525_SourceDataForFigure4B/
- EMBOJ-2025-120525_SourceDataForFigure4/EMBOJ-2025-120525_SourceDataForFigure4B/EMBOJ-2025-120525_SourceDataForFigure4B.xlsx
- EMBOJ-2025-120525_SourceDataForFigure4/EMBOJ-2025-120525_SourceDataForFigure4C/
- EMBOJ-2025-120525_SourceDataForFigure4/EMBOJ-2025-120525_SourceDataForFigure4C/EMBOJ-2025-120525_SourceDataForFigure4C.xlsx
- EMBOJ-2025-120525_SourceDataForFigure4/EMBOJ-2025-120525_SourceDataForFigure4D/
- EMBOJ-2025-120525_SourceDataForFigure4/EMBOJ-2025-120525_SourceDataForFigure4D/EMBOJ-2025-120525_SourceDataForFigure4D.xlsx
- EMBOJ-2025-120525_SourceDataForFigure4/EMBOJ-2025-120525_SourceDataForFigure4E/
- EMBOJ-2025-120525_SourceDataForFigure4/EMBOJ-2025-120525_SourceDataForFigure4E/EMBOJ-2025-120525_SourceDataForFigure4E.xlsx
- EMBOJ-2025-120525_SourceDataForFigure4/EMBOJ-2025-120525_SourceDataForFigure4F/
- EMBOJ-2025-120525_SourceDataForFigure4/EMBOJ-2025-120525_SourceDataForFigure4F/EMBOJ-2025-120525_SourceDataForFigure4F.xlsx
