# Supplementary material for: Proteomic aging signatures across mouse organs and life stages
Source: EMBO J. 2025 Jul 15;44(16):4631–60. doi: 10.1038/s44318-025-00509-x (PMC12361549; doi:10.1038/s44318-025-00509-x)
Supplement: Supplementary file 19 — Source data Fig. 4 [file 44318_2025_509_MOESM19_ESM.zip › EMBOJ-2025-120525_SourceDataForFigure4/EMBOJ-2025-120525_SourceDataForFigure4G/EMBOJ-2025-120525_SourceDataForFigure4G.xlsx]

## Sheet: Lung_DEP
UniProt Accession	UniProt Protein Name	UniProt Accession	Gene Symbol	condition5M	condition8M	condition14M	condition20M	condition26M	AveExpr	F	P.Value	adj.P.Val
Q640N1	Adipocyte enhancer-binding protein 1	Q640N1	Aebp1	-0.100166	-0.166894	0.739144	1.38974	0.208277	-1.49236	20.7929	2.06e-10	9.95e-07
P01872	Immunoglobulin heavy constant mu	P01872	Ighm	0.110105	0.29894	0.965578	1.45357	1.619	2.3378	17.3418	2.69e-09	6.21e-06
A6X935	Inter alpha-trypsin inhibitor, heavy chain 4	A6X935	Itih4	0.16598	0.206057	0.461839	1.27262	0.672154	0.0759208	16.8893	3.86e-09	6.21e-06
P01902	H-2 class I histocompatibility antigen, K-D alpha chain	P01902	H2-K1	-0.185974	-0.185814	0.297838	1.35202	1.07388	-0.744002	15.8463	9.08e-09	9.47e-06
Q61704	Inter-alpha-trypsin inhibitor heavy chain H3	Q61704	Itih3	-0.00543226	-0.0701701	-0.0476984	1.35025	0.593276	-0.665937	15.7543	9.81e-09	9.47e-06
Q91X72	Hemopexin	Q91X72	Hpx	0.146195	0.0981011	0.14378	1.15396	0.914611	2.78457	15.092	1.72e-08	1.39e-05
P12246	Serum amyloid P-component	P12246	Apcs	-0.0924719	-0.35657	-0.169513	2.20684	0.768452	-0.586624	14.6615	2.51e-08	1.73e-05
Q8K0E8	Fibrinogen beta chain	Q8K0E8	Fgb	0.259233	0.201725	0.346346	1.02338	0.382196	1.61531	14.1579	3.92e-08	2.36e-05
O55103	Periaxin	O55103	Prx	-0.0297157	0.0600975	-0.0818525	-0.434308	-0.641848	0.91643	13.8284	5.28e-08	2.83e-05
P01837	Immunoglobulin kappa constant	P01837	Igkc	0.450613	0.38045	0.567598	1.58868	1.48914	1.87932	13.6893	5.99e-08	2.89e-05
Q9D8Y7	Tumor necrosis factor alpha-induced protein 8-like protein 2	Q9D8Y7	Tnfaip8l2	0.529931	2.0209	1.76868	1.5895	2.06984	-0.761886	13.3763	7.99e-08	3.34e-05
Q8VCM7	Fibrinogen gamma chain	Q8VCM7	Fgg	0.296952	0.140932	0.32583	1.01684	0.50345	1.78059	13.3336	8.31e-08	3.34e-05
P54320	Elastin	P54320	Eln	0.0484566	-0.23239	0.600744	1.44478	0.189862	0.00779036	12.6752	1.54e-07	5.73e-05
Q8R4W6	Procollagen C-endopeptidase enhancer 2	Q8R4W6	Pcolce2	-0.0990688	-0.217015	0.64885	1.8543	0.560194	-0.861854	12.201	2.44e-07	8.39e-05
P04223	H-2 class I histocompatibility antigen, K-K alpha chain	P04223	H2-K1	-0.208563	-0.00452696	0.336655	1.36079	0.665502	0.257221	12.0904	2.72e-07	8.39e-05
P39876	Metalloproteinase inhibitor 3	P39876	Timp3	-0.0885452	-0.20765	-0.0267403	0.501154	1.11729	0.290392	12.0668	2.78e-07	8.39e-05
P39655	Polyunsaturated fatty acid lipoxygenase ALOX12	P39655	Alox12	0.129183	-0.0344657	0.237954	0.628848	1.52069	-1.43794	11.6936	4.02e-07	0.000114225
Q07797	Galectin-3-binding protein	Q07797	Lgals3bp	0.000441334	0.0178448	0.0401316	0.631628	1.013	-0.876698	11.4661	5.05e-07	0.000133582
Q9CQN6	Transmembrane protein 14C	Q9CQN6	Tmem14c	0.103135	-0.0243625	0.125486	1.02864	0.638333	2.28119	11.4268	5.26e-07	0.000133582
P35441	Thrombospondin-1	P35441	Thbs1	0.0167745	-0.0823595	0.0562378	0.547969	1.43633	-0.287114	11.0223	7.94e-07	0.00019164
Q07456	Protein AMBP	Q07456	Ambp	0.0624794	0.17679	0.268922	1.34442	0.78279	-0.805434	10.9192	8.83e-07	0.000202995
P39061	Collagen alpha-1(XVIII) chain	P39061	Col18a1	0.0118821	-0.0699874	0.105389	0.831815	0.472619	0.326895	10.8605	9.38e-07	0.000205905
Q8VCC9	Spondin-1	Q8VCC9	Spon1	-0.0214555	0.0234756	0.497779	0.769422	0.0930701	-0.41912	10.7246	1.08e-06	0.000226843
P01631	Ig kappa chain V-II region 26-10	P01631	-	0.401626	0.254322	0.478167	1.32053	1.47596	1.92069	10.5142	1.35e-06	0.000271041
Q9R118	Serine protease HTRA1	Q9R118	Htra1	-0.0406435	0.154393	0.682442	1.08279	0.624478	-1.78388	10.25	1.78e-06	0.000344352
P43277	Histone H1.3	P43277	H1-3	0.24873	-0.130461	0.0604341	0.531727	0.880859	-1.05506	10.0274	2.26e-06	0.000420438
Q9ER58	Testican-2	Q9ER58	Spock2	-0.236554	-0.108672	0.991877	1.71494	0.694285	-1.02041	9.99127	2.35e-06	0.000420961
Q9WVH9	Fibulin-5	Q9WVH9	Fbln5	-0.0717733	-0.286291	-0.414713	-0.672218	-0.928076	0.028537	9.87399	2.67e-06	0.000460941
E9PV24	Fibrinogen alpha chain	E9PV24	Fga	0.276606	0.246067	0.345574	1.03504	0.52132	1.09018	9.6313	3.49e-06	0.000572452
P01592	Immunoglobulin J chain	P01592	Jchain	0.118246	0.335624	0.600684	1.71107	1.65134	0.178631	9.58489	3.67e-06	0.000572452
Q61147	Ceruloplasmin	Q61147	Cp	0.155255	0.186611	0.224536	0.807697	0.566804	-0.00500528	9.55499	3.79e-06	0.000572452
Q61646	Haptoglobin	Q61646	Hp	0.237569	-0.00493527	-0.00163175	1.31857	1.02061	1.4454	9.5543	3.79e-06	0.000572452
Q8K1B8	Fermitin family homolog 3	Q8K1B8	Fermt3	0.127064	0.0193741	0.171948	0.498116	1.17428	-0.625324	9.52024	3.94e-06	0.000576395
Q64444	Carbonic anhydrase 4	Q64444	Ca4	-0.100605	-0.100853	-0.264629	-0.490859	-0.66664	0.761226	9.44483	4.28e-06	0.0006082
Q06890	Clusterin	Q06890	Clu	-0.0343885	0.0274582	0.420146	1.17467	0.748136	1.52363	9.10022	6.3e-06	0.000869017
P01662	Ig kappa chain V-III region ABPC 22/PC 9245	P01662	-	0.0184985	0.0236611	0.0119815	1.02162	-0.183703	-1.99494	8.98354	7.19e-06	0.000964249
P68368	Tubulin alpha-4A chain	P68368	Tuba4a	0.0960384	0.141728	0.261015	0.415554	1.025	2.59774	8.93664	7.58e-06	0.000989593
Q08761	Vitamin K-dependent protein S	Q08761	Pros1	0.0553899	-0.0819178	0.0738136	0.473017	0.72418	-1.59586	8.87722	8.12e-06	0.00103111
P16460	Argininosuccinate synthase	P16460	Ass1	0.18651	0.148681	0.192897	0.362987	0.720023	-0.267728	8.83353	8.53e-06	0.00105614
Q5FW60	Major urinary protein 20	Q5FW60	Mup20	0.318254	0.0245464	0.302982	1.2379	0.610475	-1.15559	8.77495	9.12e-06	0.00110126
Q61398	Procollagen C-endopeptidase enhancer 1	Q61398	Pcolce	0.0171272	-0.192542	0.305146	0.996671	0.171531	-2.06315	8.73887	9.51e-06	0.00111182
P28301	Protein-lysine 6-oxidase	P28301	Lox	-0.0576702	-0.236171	0.131173	1.41721	0.322031	-2.10812	8.72421	9.67e-06	0.00111182
P08226	Apolipoprotein E	P08226	Apoe	-0.138688	-0.231898	0.834836	2.10993	1.01346	1.51503	8.64414	1.06e-05	0.00117288
P09813	Apolipoprotein A-II	P09813	Apoa2	-0.245001	-0.141046	1.28059	2.17838	0.636421	0.309324	8.62951	1.08e-05	0.00117288
O55192	Sodium-dependent noradrenaline transporter	O55192	Slc6a2	0.153903	-0.00172299	0.142937	0.739185	0.611405	-0.872835	8.61811	1.09e-05	0.00117288
P36371	Antigen peptide transporter 2	P36371	Tap2	0.0972977	0.216904	0.164974	0.474357	0.926055	-1.58014	8.53553	1.2e-05	0.00126271
Q61702	Inter-alpha-trypsin inhibitor heavy chain H1	Q61702	Itih1	0.101597	0.287257	0.379544	0.735366	0.354113	-0.35128	8.4812	1.28e-05	0.00131525
Q00897	Alpha-1-antitrypsin 1-4	Q00897	Serpina1d	0.0199852	0.20435	0.0759057	-0.452037	-0.245612	2.54889	8.46397	1.31e-05	0.00131525
P29391	Ferritin light chain 1	P29391	Ftl1	-0.0413287	0.112783	0.142452	0.524985	0.835923	1.24749	8.27892	1.62e-05	0.00160048
Q8K558	Trem-like transcript 1 protein	Q8K558	Treml1	-0.139655	-0.278971	-0.0852272	0.465821	1.30295	-1.37582	8.24584	1.69e-05	0.00163084
Q8C119	Protein NDNF	Q8C119	Ndnf	-0.127921	-0.13639	0.222104	0.5667	0.136735	-1.37343	8.04653	2.14e-05	0.00198682
O54890	Integrin beta-3	O54890	Itgb3	-0.0273507	-0.121049	-0.074524	0.286502	0.917391	-0.203473	8.04626	2.14e-05	0.00198682
P14106	Complement C1q subcomponent subunit B	P14106	C1qb	-0.0428866	-0.577287	-0.0378505	0.571345	0.673075	-2.74161	7.95375	2.39e-05	0.0021772
Q9D8I1	Marginal zone B- and B1-cell-specific protein	Q9D8I1	Mzb1	-0.0890593	-0.241117	0.0932079	0.881211	1.47107	-1.26599	7.81282	2.83e-05	0.00250804
P0DOV1	Interferon-activable protein 205-B	P0DOV1	Mnda	0.051953	0.073701	0.25776	0.633894	1.00364	-1.37093	7.8053	2.86e-05	0.00250804
Q9QUM0	Integrin alpha-IIb	Q9QUM0	Itga2b	0.0107543	-0.0486569	0.106889	0.301439	1.34156	-0.766694	7.67201	3.36e-05	0.00289487
P01634	Ig kappa chain V-V region MOPC 21	P01634	-	0.314991	0.0561816	-0.0599186	1.69445	0.823314	-1.19134	7.64706	3.46e-05	0.00293172
Q62181	Semaphorin-3C	Q62181	Sema3c	0.0556994	0.0569754	0.53308	0.73458	0.782026	-1.53967	7.58815	3.72e-05	0.00309569
P00920	Carbonic anhydrase 2	P00920	Ca2	-0.19553	-0.105698	-0.30206	-0.58298	-0.360955	3.39122	7.47818	4.26e-05	0.00348194
A2AQ07	Tubulin beta-1 chain	A2AQ07	Tubb1	0.0613194	-0.102693	0.113404	0.389767	1.28384	0.53965	7.41494	4.6e-05	0.00370089
Q9QUG9	RAS guanyl-releasing protein 2	Q9QUG9	Rasgrp2	0.00232775	-0.0778392	0.0414922	0.334305	0.792408	-1.93117	7.39002	4.74e-05	0.00375382
Q99KE1	NAD-dependent malic enzyme, mitochondrial	Q99KE1	Me2	0.161448	0.0480113	0.230749	0.402965	0.399293	-0.624617	7.36771	4.88e-05	0.00379642
Q4U2R1	E3 ubiquitin-protein ligase HERC2	Q4U2R1	Herc2	0.169499	0.290569	0.532181	1.24744	0.657274	-0.601461	7.31148	5.23e-05	0.00400531
P97298	Pigment epithelium-derived factor	P97298	Serpinf1	-0.0786524	-0.0516646	0.128843	0.564242	0.103316	-0.730932	7.21065	5.92e-05	0.00446889
P09528	Ferritin heavy chain	P09528	Fth1	0.019689	0.0835396	0.0959791	0.599038	0.847265	1.78789	7.01938	7.53e-05	0.00559082
P07758	Alpha-1-antitrypsin 1-1	P07758	Serpina1a	-0.00876531	0.0511875	-0.1071	-0.58053	-0.339947	2.46545	6.92593	8.47e-05	0.00619502
Q05144	Ras-related C3 botulinum toxin substrate 2	Q05144	Rac2	0.266594	-0.0817496	0.494672	0.847213	0.760235	0.962246	6.90496	8.7e-05	0.00626671
P30355	Arachidonate 5-lipoxygenase-activating protein	P30355	Alox5ap	0.172341	0.0348784	0.310311	0.608583	0.745482	0.26297	6.84139	9.43e-05	0.00669306
Q8BND5	Sulfhydryl oxidase 1	Q8BND5	Qsox1	0.0793134	-0.0344264	-0.0257401	0.460322	0.225206	-0.769567	6.73427	0.000108054	0.00752766
P06728	Apolipoprotein A-IV	P06728	Apoa4	-0.236976	-0.173204	0.199941	1.1307	0.494194	1.38737	6.72644	0.000109142	0.00752766
P21460	Cystatin-C	P21460	Cst3	-0.0601421	0.15102	0.0372573	0.633566	0.677813	-0.768975	6.69221	0.000114027	0.00775384
Q91YE8	Synaptopodin-2	Q91YE8	Synpo2	-0.222278	-0.24948	-0.0980726	-0.496621	-0.675972	-0.514401	6.67883	0.000115999	0.00777841
Q9EPB4	Apoptosis-associated speck-like protein containing a CARD	Q9EPB4	Pycard	0.0451892	-0.0482102	0.163724	0.421377	0.506349	-1.32542	6.66039	0.000118774	0.00785538
O70370	Cathepsin S	O70370	Ctss	0.0787545	0.030962	0.289473	0.752778	0.782761	0.56985	6.63049	0.000123423	0.00791361
P11835	Integrin beta-2	P11835	Itgb2	0.113054	-0.0783631	0.187277	0.477255	0.556154	-0.253984	6.61998	0.000125103	0.00791361
Q60790	Ras GTPase-activating protein 3	Q60790	Rasa3	-0.0068729	-0.0292893	0.0919043	0.229265	0.650622	-1.06389	6.61362	0.000126129	0.00791361
O08992	Syntenin-1	O08992	Sdcbp	-0.279494	0.360259	0.586802	1.03918	0.811763	-0.456991	6.61312	0.000126211	0.00791361
D3Z6Q9	Bridging integrator 2	D3Z6Q9	Bin2	0.0606617	-0.102127	0.0365215	0.446984	0.952169	-0.977462	6.56571	0.000134156	0.00830393
O35930	Platelet glycoprotein Ib alpha chain	O35930	Gp1ba	0.00801174	0.312717	0.251776	0.542225	1.32341	-1.6505	6.42824	0.000160282	0.00979547
Q91WP6	Serine protease inhibitor A3N	Q91WP6	Serpina3n	0.0315557	0.135799	0.172634	0.859907	0.490625	-0.678568	6.29923	0.000189637	0.0114446
P17879	Heat shock 70 kDa protein 1B	P17879	Hspa1b	0.0883618	-0.035547	-0.118344	-0.436286	-0.379114	-0.362037	6.27973	0.000194541	0.0115083
Q91ZX7	Prolow-density lipoprotein receptor-related protein 1	Q91ZX7	Lrp1	-0.0324491	-0.0402235	0.185322	0.272541	-0.0764451	-0.61576	6.27377	0.000196066	0.0115083
P09581	Macrophage colony-stimulating factor 1 receptor	P09581	Csf1r	0.00303146	-0.0490496	0.0169295	0.502853	0.57794	-1.88618	6.26688	0.000197844	0.0115083
P56400	Platelet glycoprotein Ib beta chain	P56400	Gp1bb	-0.0495641	0.062246	0.0599784	0.458852	1.2241	1.51507	6.24265	0.000204229	0.0117383
P21956	Lactadherin	P21956	Mfge8	-0.206463	-0.136386	0.390803	0.877228	0.50871	-0.138255	6.20332	0.000215056	0.0119155
Q8BG07	5'-3' exonuclease PLD4	Q8BG07	Pld4	0.135216	0.0641809	0.243661	0.56781	0.819709	-0.675406	6.19699	0.000216855	0.0119155
P01029	Complement C4-B	P01029	C4b	0.0297436	0.105544	0.149488	0.447916	0.28128	-0.644718	6.19275	0.000218068	0.0119155
Q0VBL3	RNA-binding protein 15	Q0VBL3	Rbm15	0.0702238	0.112316	-0.28589	0.604646	0.792167	-1.73171	6.18313	0.000220847	0.0119155
Q60767	Lymphocyte antigen 75	Q60767	Ly75	0.257918	0.266259	0.447306	0.610653	0.675186	-2.0196	6.17407	0.000223498	0.0119155
Q9D4H2	GRIP and coiled-coil domain-containing protein 1	Q9D4H2	Gcc1	0.257918	0.266259	0.447306	0.610653	0.675186	-2.0196	6.17407	0.000223498	0.0119155
P08122	Collagen alpha-2(IV) chain	P08122	Col4a2	0.184859	0.218609	0.638518	0.776142	0.652413	1.47069	6.17038	0.000224587	0.0119155
Q9R233	Tapasin	Q9R233	Tapbp	-0.0430394	0.0478409	0.159523	0.432785	0.832661	-0.0723064	6.01778	0.000274817	0.0144219
P29788	Vitronectin	P29788	Vtn	0.0356901	-0.0352703	0.302175	0.925158	0.462211	0.7853	5.99608	0.00028286	0.0146844
P01942	Hemoglobin subunit alpha	P01942	Hba	-0.262124	-0.0206808	-0.111156	-0.606485	-0.4085	4.27849	5.98472	0.000287166	0.0147493
Q9D7P7	Chloride intracellular channel protein 3	Q9D7P7	Clic3	0.0422559	0.0323702	-0.0152924	-0.285104	-0.321112	1.27876	5.91273	0.00031609	0.016064
Q9WV32	Actin-related protein 2/3 complex subunit 1B	Q9WV32	Arpc1b	0.111825	0.102707	0.167878	0.400272	0.483216	1.46317	5.901	0.000321087	0.016148
Q8BHK2	Sodium channel regulatory subunit beta-3	Q8BHK2	Scn3b	-0.201366	-0.341994	-0.234264	-0.784744	-0.625061	-2.19135	5.82797	0.000354076	0.0176235
Q3U5Q7	UMP-CMP kinase 2, mitochondrial	Q3U5Q7	Cmpk2	0.0100447	-0.0572458	0.0722359	0.17631	0.549021	0.38046	5.80961	0.000362914	0.0178791
P01654	Ig kappa chain V-III region PC 2880/PC 1229	P01654	-	0.251227	0.0275253	0.852295	1.87891	1.96153	-0.7927	5.79815	0.000368545	0.0179369
P06330	Ig heavy chain V region AC38 205.12	P06330	-	0.389714	0.423419	0.65349	1.30345	1.80955	1.1281	5.79217	0.000371519	0.0179369
Q07235	Glia-derived nexin	Q07235	Serpine2	0.0715737	0.0276428	0.195097	0.423498	0.873199	-1.5709	5.78391	0.000375669	0.0179577
Q62009	Periostin	Q62009	Postn	0.231503	0.0866158	0.015285	-0.233774	-0.572652	0.989499	5.75833	0.000388826	0.0184044
P21958	Antigen peptide transporter 1	P21958	Tap1	0.0494562	0.18845	0.136722	0.447302	0.950839	-1.66368	5.72491	0.000406748	0.0190658
O08742	Platelet glycoprotein V	O08742	Gp5	0.137338	0.320561	-0.0301814	0.647274	1.51613	-2.21849	5.71586	0.000411742	0.0191096
Q9ES46	Beta-parvin	Q9ES46	Parvb	0.077415	0.101747	-0.00570413	0.210336	0.549109	0.0241415	5.70896	0.000415598	0.0191096
P04202	Transforming growth factor beta-1 proprotein	P04202	Tgfb1	0.137763	-0.0998152	-0.0116021	0.228163	0.856165	-0.808969	5.61455	0.000472265	0.0212898
Q8BH64	EH domain-containing protein 2	Q8BH64	Ehd2	-0.0244309	0.0406342	-0.0419419	-0.250271	-0.302763	2.90821	5.6106	0.000474805	0.0212898
P05201	Aspartate aminotransferase, cytoplasmic	P05201	Got1	-0.122177	0.161706	0.0972844	0.428797	0.3339	0.590574	5.60838	0.000476243	0.0212898
Q3TMH2	Secernin-3	Q3TMH2	Scrn3	-0.00494706	-0.017293	-0.0958722	-0.279488	-0.350975	-1.89533	5.57803	0.000496292	0.0219826
P07759	Serine protease inhibitor A3K	P07759	Serpina3k	0.0400286	0.152529	0.0213765	-0.665059	-0.194028	2.99146	5.54363	0.00052009	0.0228272
P08032	Spectrin alpha chain, erythrocytic 1	P08032	Spta1	-0.0786228	0.0453604	-0.0976277	-0.397282	-0.264625	-0.688206	5.52224	0.00053548	0.023291
Q61753	D-3-phosphoglycerate dehydrogenase	Q61753	Phgdh	-0.115464	-0.175406	0.0614246	0.313891	0.397533	-0.553991	5.46832	0.000576407	0.0247387
Q8VCC1	15-hydroxyprostaglandin dehydrogenase [NAD(+)]	Q8VCC1	Hpgd	0.0619058	0.169601	0.016554	0.533414	0.719838	1.0752	5.46503	0.000579012	0.0247387
P06909	Complement factor H	P06909	Cfh	0.183516	0.120291	0.0889547	0.859225	0.570139	0.728586	5.44578	0.000594472	0.0251764
Q8BXK9	Chloride intracellular channel protein 5	Q8BXK9	Clic5	-0.0516815	0.00276275	-0.00418944	-0.256161	-0.438115	2.43441	5.4154	0.000619756	0.026019
Q9JLB0	Protein PALS2	Q9JLB0	Pals2	0.129362	0.148899	-0.234757	-0.313728	-0.730427	1.87196	5.35199	0.000676186	0.0281433
Q61233	Plastin-2	Q61233	Lcp1	0.0668066	0.00955566	0.187748	0.338742	0.498711	1.79304	5.32977	0.0006972	0.0287699
P42225	Signal transducer and activator of transcription 1	P42225	Stat1	0.0455078	0.108203	0.265952	0.502775	0.822387	-0.411074	5.29899	0.00072744	0.0297634
P63082	V-type proton ATPase 16 kDa proteolipid subunit c	P63082	Atp6v0c	0.175967	-0.445692	0.518764	1.04906	1.06331	0.907207	5.2887	0.000737844	0.0299354
P02088	Hemoglobin subunit beta-1	P02088	Hbb-b1	-0.300925	0.0950063	-0.13598	-0.504003	-0.490157	4.52541	5.27496	0.000751991	0.0302551
Q61703	Inter-alpha-trypsin inhibitor heavy chain H2	Q61703	Itih2	0.290528	0.473451	0.437032	0.901414	0.545215	-0.496765	5.2054	0.000828035	0.0327862
P02463	Collagen alpha-1(IV) chain	P02463	Col4a1	0.911879	0.0919369	1.58538	1.55121	1.58726	-0.855441	5.20501	0.000828483	0.0327862
Q61171	Peroxiredoxin-2	Q61171	Prdx2	-0.0453172	0.0810098	-0.0147748	-0.299775	-0.240161	3.56063	5.19492	0.000840163	0.0329781
P01831	Thy-1 membrane glycoprotein	P01831	Thy1	-0.00275652	0.0249684	0.201609	0.395662	0.551468	0.62936	5.18795	0.000848334	0.0330303
P18242	Cathepsin D	P18242	Ctsd	0.0352513	0.0436767	0.0921739	0.319155	0.490953	0.771569	5.16324	0.000877971	0.0339108
Q9D385	ADP-ribosylation factor-like protein 2-binding protein	Q9D385	Arl2bp	0.0784022	1.27602	-0.018028	-0.174881	0.23947	-3.41501	5.15514	0.000887915	0.0340227
Q62230	Sialoadhesin	Q62230	Siglec1	0.0651955	0.141042	0.234653	0.696832	0.612629	-2.684	5.1462	0.000899026	0.0341772
P01878	Ig alpha chain C region	P01878	-	-0.0489696	-0.15835	-0.353466	0.689094	0.981797	-0.379423	5.12858	0.000921366	0.0347528
Q02357	Ankyrin-1	Q02357	Ank1	0.0124815	0.0767065	-0.0201638	-0.400908	-0.235213	-0.351225	5.11398	0.000940302	0.0351921
Q9QWR8	Alpha-N-acetylgalactosaminidase	Q9QWR8	Naga	0.181206	0.0503649	0.28395	0.476014	0.586017	-0.891066	5.10398	0.000953499	0.0354115
Q9DCE9	Immunity-related GTPase family M protein 3	Q9DCE9	Igtp	-0.0457305	0.0391699	-0.102765	0.235013	0.656194	-1.22662	5.07943	0.000986748	0.0360885
Q9D154	Leukocyte elastase inhibitor A	Q9D154	Serpinb1a	0.0523422	-0.0415001	0.102829	0.23777	0.497775	0.491413	5.07783	0.000988953	0.0360885
P01867	Immunoglobulin heavy constant gamma 2B	P01867	Ighg2b	0.751733	0.725547	0.894685	1.83805	1.74733	1.55135	5.07175	0.000997392	0.0360885
P97927	Laminin subunit alpha-4	P97927	Lama4	-0.0296939	-0.0555258	-0.106079	-0.348349	-0.37463	-0.217014	5.06871	0.00100163	0.0360885
P06800	Receptor-type tyrosine-protein phosphatase C	P06800	Ptprc	0.0367635	-0.0513192	0.0859431	0.386899	0.493493	-1.35753	5.06263	0.00101019	0.0361252
P97361	BPI fold-containing family A member 1	P97361	Bpifa1	-0.350078	-0.18234	-0.0229336	0.50928	0.894798	0.455131	5.05739	0.00101761	0.0361252
Q8BH61	Coagulation factor XIII A chain	Q8BH61	F13a1	-0.0351825	0.0041518	0.106381	0.387407	0.342705	-0.485274	5.0292	0.00105856	0.0373046
P08607	C4b-binding protein	P08607	C4bpa	0.0588867	0.175777	0.164278	1.10357	0.837321	-0.678732	5.00876	0.00108931	0.0381099
Q61093	Cytochrome b-245 heavy chain	Q61093	Cybb	-0.0066683	-0.122944	0.0937168	0.6386	0.539282	-1.63291	4.94462	0.00119197	0.0414017
P20060	Beta-hexosaminidase subunit beta	P20060	Hexb	-0.131949	0.00123307	0.0718301	0.526524	0.509423	-0.654793	4.93656	0.00120558	0.0415752
Q9JHK5	Pleckstrin	Q9JHK5	Plek	0.095925	0.158159	0.344352	0.649112	1.32952	-1.33187	4.92738	0.00122124	0.0418167
Q9D958	Signal peptidase complex subunit 1	Q9D958	Spcs1	0.000414062	-0.102261	0.180233	0.262314	0.511673	1.68627	4.90406	0.00126204	0.0429094
P11276	Fibronectin	P11276	Fn1	0.297185	0.231881	0.374687	0.538823	0.0403355	0.0629066	4.83576	0.00138983	0.0469237
Q8R121	Protein Z-dependent protease inhibitor	Q8R121	Serpina10	0.195917	0.235571	0.108825	0.795665	0.364092	-0.94057	4.82394	0.00141327	0.0472583
Q91Z98	Chitinase-like protein 4	Q91Z98	Chil4	-0.3199	-0.547121	-0.159143	0.818678	0.968741	-0.486242	4.82092	0.00141931	0.0472583
P03930	ATP synthase protein 8	P03930	Mtatp8	-0.015916	0.0634185	0.0431942	0.30336	0.550465	0.874817	4.77385	0.00151724	0.0499457
Q9WTR1	Transient receptor potential cation channel subfamily V member 2	Q9WTR1	Trpv2	0.201572	0.233394	0.477706	0.609371	0.742887	-0.652242	4.77224	0.00152072	0.0499457
