# Supplementary material for: Proteomic aging signatures across mouse organs and life stages
Source: EMBO J. 2025 Jul 15;44(16):4631–60. doi: 10.1038/s44318-025-00509-x (PMC12361549; doi:10.1038/s44318-025-00509-x)
Supplement: Supplementary file 19 — Source data Fig. 4 [file 44318_2025_509_MOESM19_ESM.zip › EMBOJ-2025-120525_SourceDataForFigure4/EMBOJ-2025-120525_SourceDataForFigure4C/EMBOJ-2025-120525_SourceDataForFigure4C.xlsx]

## Sheet: Kidney_Enrichment_Process
#term ID	term description	observed gene count	background gene count	strength	signal	false discovery rate	matching proteins in your network (IDs)	matching proteins in your network (labels)
GO:0044281	Small molecule metabolic process	495	1658	0.57	2.68	2.79e-126	10090.ENSMUSP00000000349,10090.ENSMUSP00000000687,10090.ENSMUSP00000001183,10090.ENSMUSP00000001507,10090.ENSMUSP00000002397,10090.ENSMUSP00000002625,10090.ENSMUSP00000002663,10090.ENSMUSP00000003620,10090.ENSMUSP00000003720,10090.ENSMUSP00000003906,10090.ENSMUSP00000003907,10090.ENSMUSP00000003947,10090.ENSMUSP00000004140,10090.ENSMUSP00000004327,10090.ENSMUSP00000004343,10090.ENSMUSP00000004729…	Dbt,Haao,Ftcd,Cyp51,Gmpr2,Uck1,Pon1,Prodh,Crot,Farsa,Gcdh,Nqo1,Gstm1,G6pdx,Wars2,Etfb,Mapk14,App,Ndufs3,Por,Cyp2a5,Cs,Adh5,Shpk,Atp6v1b2,Ggt1,Gcat,Pdk1,Mvd,Ddah2,Sdhb,Acaa1b,Pdhx,Acad9,Ndufs2,Ndufa2,Acsf3,Ptgds,Clpx,Lpl,Acadsb,Qdpr,Ncf1,Atp5e,Ndufa1,Pipox,Ada,Ptgis,Pnpo,Mdh2,Iyd,Echdc1,Arg1,Pah,Upp1,Pgam2,Pctp,Rdh14,Fdxr,Nt5c,Cygb,Pfas,L2hgdh,Mthfd1,Arg2,Akr1c21,Akr1c18,Acot4,Npc2,Amn,Eci3,Fars2,…
GO:0008152	Metabolic process	1075	8096	0.22	1.23	2.71e-83	10090.ENSMUSP00000000049,10090.ENSMUSP00000000090,10090.ENSMUSP00000000317,10090.ENSMUSP00000000349,10090.ENSMUSP00000000608,10090.ENSMUSP00000000687,10090.ENSMUSP00000001127,10090.ENSMUSP00000001183,10090.ENSMUSP00000001240,10090.ENSMUSP00000001304,10090.ENSMUSP00000001507,10090.ENSMUSP00000001547,10090.ENSMUSP00000001595,10090.ENSMUSP00000001809,10090.ENSMUSP00000001824,10090.ENSMUSP00000001845…	Apoh,Cox5a,Ckmt1,Dbt,Gm2a,Haao,Poldip2,Ftcd,Agpat3,Ckb,Cyp51,Col1a1,Fkbp10,Pabpc1,Folh1,Capns1,Ace,Map3k3,Acp2,Gmpr2,Babam1,Uck1,Pon1,Clpp,Baz1b,Mrpl2,Adprh,Pla1a,Inmt,Prodh,Crot,Farsa,Gcdh,Nqo1,Gstm1,G6pdx,Wars2,Phb2,Ptpn6,Lpcat3,Etfb,Brpf3,Mapk14,Thop1,Sgta,Cd44,App,Casp14,Pafah1b3,Ndufs3,Por,Cyp2a5,Trim28,Cs,Pvalb,Adh5,Shpk,Dnase1,Ctsb,Htra1,Mob1b,Atp6v1b2,Ggt1,Gcat,Srm,Pdk1,Mvd,Itih3,Itih1,Ac…
GO:0006082	Organic acid metabolic process	293	889	0.61	2.78	7.42e-78	10090.ENSMUSP00000000349,10090.ENSMUSP00000000687,10090.ENSMUSP00000001183,10090.ENSMUSP00000002663,10090.ENSMUSP00000003620,10090.ENSMUSP00000003720,10090.ENSMUSP00000003906,10090.ENSMUSP00000003907,10090.ENSMUSP00000004140,10090.ENSMUSP00000004343,10090.ENSMUSP00000004729,10090.ENSMUSP00000004990,10090.ENSMUSP00000005651,10090.ENSMUSP00000005685,10090.ENSMUSP00000005826,10090.ENSMUSP00000005964…	Dbt,Haao,Ftcd,Pon1,Prodh,Crot,Farsa,Gcdh,Gstm1,Wars2,Etfb,Mapk14,Por,Cyp2a5,Cs,Adh5,Ggt1,Gcat,Ddah2,Sdhb,Acaa1b,Pdhx,Acad9,Acsf3,Ptgds,Lpl,Acadsb,Qdpr,Ncf1,Pipox,Ptgis,Mdh2,Iyd,Echdc1,Arg1,Pah,Pgam2,Cygb,Pfas,Mthfd1,Arg2,Akr1c21,Akr1c18,Acot4,Eci3,Fars2,Auh,Sdha,Acot12,Mccc2,Dhfr,Pdhb,Oxsm,Glud1,Hacl1,Cryl1,Agxt2,Aco2,Gpt,Nit2,Ehhadh,Adipoq,Csad,Acy1,C3,Npc1,Hsd17b4,Psat1,Keg1,Gldc,Nudt8,Papss2,C…
GO:0019752	Carboxylic acid metabolic process	285	843	0.62	2.84	9.89e-78	10090.ENSMUSP00000000349,10090.ENSMUSP00000000687,10090.ENSMUSP00000001183,10090.ENSMUSP00000002663,10090.ENSMUSP00000003620,10090.ENSMUSP00000003720,10090.ENSMUSP00000003906,10090.ENSMUSP00000003907,10090.ENSMUSP00000004140,10090.ENSMUSP00000004343,10090.ENSMUSP00000004729,10090.ENSMUSP00000004990,10090.ENSMUSP00000005651,10090.ENSMUSP00000005685,10090.ENSMUSP00000005826,10090.ENSMUSP00000005964…	Dbt,Haao,Ftcd,Pon1,Prodh,Crot,Farsa,Gcdh,Gstm1,Wars2,Etfb,Mapk14,Por,Cyp2a5,Cs,Adh5,Ggt1,Gcat,Ddah2,Sdhb,Acaa1b,Pdhx,Acad9,Acsf3,Ptgds,Lpl,Acadsb,Qdpr,Ncf1,Pipox,Ptgis,Mdh2,Iyd,Echdc1,Arg1,Pah,Pgam2,Cygb,Pfas,Mthfd1,Arg2,Akr1c21,Akr1c18,Acot4,Eci3,Fars2,Auh,Sdha,Acot12,Mccc2,Dhfr,Pdhb,Oxsm,Glud1,Hacl1,Cryl1,Agxt2,Aco2,Gpt,Nit2,Ehhadh,Adipoq,Csad,Acy1,C3,Npc1,Hsd17b4,Psat1,Keg1,Gldc,Nudt8,Cpt1a,Gs…
GO:0043436	Oxoacid metabolic process	288	861	0.62	2.82	9.89e-78	10090.ENSMUSP00000000349,10090.ENSMUSP00000000687,10090.ENSMUSP00000001183,10090.ENSMUSP00000002663,10090.ENSMUSP00000003620,10090.ENSMUSP00000003720,10090.ENSMUSP00000003906,10090.ENSMUSP00000003907,10090.ENSMUSP00000004140,10090.ENSMUSP00000004343,10090.ENSMUSP00000004729,10090.ENSMUSP00000004990,10090.ENSMUSP00000005651,10090.ENSMUSP00000005685,10090.ENSMUSP00000005826,10090.ENSMUSP00000005964…	Dbt,Haao,Ftcd,Pon1,Prodh,Crot,Farsa,Gcdh,Gstm1,Wars2,Etfb,Mapk14,Por,Cyp2a5,Cs,Adh5,Ggt1,Gcat,Ddah2,Sdhb,Acaa1b,Pdhx,Acad9,Acsf3,Ptgds,Lpl,Acadsb,Qdpr,Ncf1,Pipox,Ptgis,Mdh2,Iyd,Echdc1,Arg1,Pah,Pgam2,Cygb,Pfas,Mthfd1,Arg2,Akr1c21,Akr1c18,Acot4,Eci3,Fars2,Auh,Sdha,Acot12,Mccc2,Dhfr,Pdhb,Oxsm,Glud1,Hacl1,Cryl1,Agxt2,Aco2,Gpt,Nit2,Ehhadh,Adipoq,Csad,Acy1,C3,Npc1,Hsd17b4,Psat1,Keg1,Gldc,Nudt8,Papss2,C…
GO:0044237	Cellular metabolic process	911	6530	0.24	1.27	4.79e-73	10090.ENSMUSP00000000049,10090.ENSMUSP00000000090,10090.ENSMUSP00000000317,10090.ENSMUSP00000000349,10090.ENSMUSP00000000608,10090.ENSMUSP00000000687,10090.ENSMUSP00000001127,10090.ENSMUSP00000001183,10090.ENSMUSP00000001240,10090.ENSMUSP00000001304,10090.ENSMUSP00000001809,10090.ENSMUSP00000001824,10090.ENSMUSP00000001963,10090.ENSMUSP00000002044,10090.ENSMUSP00000002172,10090.ENSMUSP00000002397…	Apoh,Cox5a,Ckmt1,Dbt,Gm2a,Haao,Poldip2,Ftcd,Agpat3,Ckb,Pabpc1,Folh1,Ace,Map3k3,Acp2,Gmpr2,Babam1,Uck1,Pon1,Baz1b,Mrpl2,Prodh,Crot,Farsa,Gcdh,Nqo1,Gstm1,G6pdx,Wars2,Phb2,Ptpn6,Lpcat3,Etfb,Mapk14,Thop1,Sgta,App,Ndufs3,Por,Cyp2a5,Trim28,Cs,Adh5,Shpk,Dnase1,Ctsb,Mob1b,Atp6v1b2,Ggt1,Gcat,Srm,Pdk1,Mvd,Sod2,Slc44a4,Ddah2,Lsm2,Sdhb,Wdr77,Acaa1b,Plcd1,Pdhx,Acad9,Ndufs2,Ndufa2,Anapc1,U2af1,Nol3,Acsf3,Ptgds…
GO:0071704	Organic substance metabolic process	995	7673	0.21	1.18	3.55e-67	10090.ENSMUSP00000000049,10090.ENSMUSP00000000317,10090.ENSMUSP00000000349,10090.ENSMUSP00000000608,10090.ENSMUSP00000000687,10090.ENSMUSP00000001127,10090.ENSMUSP00000001183,10090.ENSMUSP00000001240,10090.ENSMUSP00000001304,10090.ENSMUSP00000001507,10090.ENSMUSP00000001595,10090.ENSMUSP00000001809,10090.ENSMUSP00000001824,10090.ENSMUSP00000001845,10090.ENSMUSP00000001963,10090.ENSMUSP00000002044…	Apoh,Ckmt1,Dbt,Gm2a,Haao,Poldip2,Ftcd,Agpat3,Ckb,Cyp51,Fkbp10,Pabpc1,Folh1,Capns1,Ace,Map3k3,Gmpr2,Babam1,Uck1,Pon1,Clpp,Baz1b,Mrpl2,Adprh,Pla1a,Inmt,Prodh,Crot,Farsa,Gcdh,Nqo1,Gstm1,G6pdx,Wars2,Ptpn6,Lpcat3,Etfb,Brpf3,Mapk14,Thop1,Sgta,Cd44,App,Casp14,Pafah1b3,Ndufs3,Por,Cyp2a5,Trim28,Cs,Pvalb,Adh5,Shpk,Dnase1,Ctsb,Htra1,Atp6v1b2,Ggt1,Gcat,Srm,Pdk1,Mvd,Itih3,Itih1,Acot13,Sod2,Slc44a4,Ddah2,Lsm2,…
GO:0044238	Primary metabolic process	911	7247	0.2	1.13	1.93e-51	10090.ENSMUSP00000000049,10090.ENSMUSP00000000349,10090.ENSMUSP00000000608,10090.ENSMUSP00000000687,10090.ENSMUSP00000001127,10090.ENSMUSP00000001183,10090.ENSMUSP00000001240,10090.ENSMUSP00000001507,10090.ENSMUSP00000001595,10090.ENSMUSP00000001809,10090.ENSMUSP00000001824,10090.ENSMUSP00000001845,10090.ENSMUSP00000001963,10090.ENSMUSP00000002044,10090.ENSMUSP00000002397,10090.ENSMUSP00000002473…	Apoh,Dbt,Gm2a,Haao,Poldip2,Ftcd,Agpat3,Cyp51,Fkbp10,Pabpc1,Folh1,Capns1,Ace,Map3k3,Gmpr2,Babam1,Uck1,Pon1,Clpp,Baz1b,Mrpl2,Adprh,Pla1a,Prodh,Crot,Farsa,Gcdh,Gstm1,G6pdx,Wars2,Ptpn6,Lpcat3,Etfb,Brpf3,Mapk14,Thop1,Sgta,App,Casp14,Pafah1b3,Ndufs3,Por,Cyp2a5,Trim28,Cs,Adh5,Shpk,Dnase1,Ctsb,Htra1,Atp6v1b2,Ggt1,Gcat,Pdk1,Mvd,Acot13,Ddah2,Lsm2,Sdhb,Wdr77,Acaa1b,Plcd1,Pdhx,Acad9,Ndufs2,Ndufa2,Anapc1,Plg,…
GO:0044282	Small molecule catabolic process	157	367	0.73	3.19	1.98e-51	10090.ENSMUSP00000000349,10090.ENSMUSP00000000687,10090.ENSMUSP00000001183,10090.ENSMUSP00000002663,10090.ENSMUSP00000003620,10090.ENSMUSP00000003720,10090.ENSMUSP00000003907,10090.ENSMUSP00000004729,10090.ENSMUSP00000005964,10090.ENSMUSP00000006544,10090.ENSMUSP00000007255,10090.ENSMUSP00000010795,10090.ENSMUSP00000011492,10090.ENSMUSP00000015160,10090.ENSMUSP00000015829,10090.ENSMUSP00000015950…	Dbt,Haao,Ftcd,Pon1,Prodh,Crot,Gcdh,Etfb,Adh5,Gcat,Ddah2,Acaa1b,Acad9,Acsf3,Acadsb,Qdpr,Pipox,Ada,Echdc1,Arg1,Pah,Upp1,Pgam2,Arg2,Akr1c18,Acot4,Eci3,Auh,Mccc2,Glud1,Hacl1,Cryl1,Agxt2,Gpt,Miox,Ehhadh,Adipoq,Csad,Enpp4,Xdh,Nudt3,Hsd17b4,Aldh1a7,Gldc,Nudt8,Cpt1a,Dcxr,Shmt2,Echs1,Acadl,Pnkd,Phyh,Ivd,Pck1,Mccc1,Etfdh,Hadh,Abcd3,Ddah1,Decr1,Aldob,Scp2,Cpt2,Akr1a1,Cda,Khk,Hpd,Aldh2,Acad10,Acads,Aass,Hiba…
GO:0032787	Monocarboxylic acid metabolic process	191	559	0.63	2.67	4.16e-51	10090.ENSMUSP00000000687,10090.ENSMUSP00000001183,10090.ENSMUSP00000003720,10090.ENSMUSP00000003907,10090.ENSMUSP00000004140,10090.ENSMUSP00000004729,10090.ENSMUSP00000004990,10090.ENSMUSP00000005651,10090.ENSMUSP00000005685,10090.ENSMUSP00000005964,10090.ENSMUSP00000010795,10090.ENSMUSP00000011058,10090.ENSMUSP00000011492,10090.ENSMUSP00000015160,10090.ENSMUSP00000015234,10090.ENSMUSP00000015712…	Haao,Ftcd,Crot,Gcdh,Gstm1,Etfb,Mapk14,Por,Cyp2a5,Adh5,Acaa1b,Pdhx,Acad9,Acsf3,Ptgds,Lpl,Acadsb,Ptgis,Echdc1,Pgam2,Cygb,Akr1c21,Akr1c18,Acot4,Eci3,Auh,Acot12,Pdhb,Oxsm,Hacl1,Cryl1,Agxt2,Ehhadh,Adipoq,C3,Npc1,Hsd17b4,Nudt8,Cpt1a,Dcxr,Abcc2,Echs1,Cyp2e1,Lypla1,Rdh10,Acadl,Pnkd,Pecr,Mpc2,Phyh,Gatm,Ivd,Acss1,Pck1,Acss2,Etfdh,Hao2,Hadh,Abcd3,Decr1,Aldob,Angptl3,Cyp2j5,Scp2,Cpt2,Akr1a1,Mecr,Khk,Ugt2a3,A…
GO:1901564	Organonitrogen compound metabolic process	690	5039	0.23	1.2	3.18e-45	10090.ENSMUSP00000000049,10090.ENSMUSP00000000317,10090.ENSMUSP00000000349,10090.ENSMUSP00000000608,10090.ENSMUSP00000000687,10090.ENSMUSP00000001183,10090.ENSMUSP00000001304,10090.ENSMUSP00000001595,10090.ENSMUSP00000001824,10090.ENSMUSP00000001845,10090.ENSMUSP00000001963,10090.ENSMUSP00000002044,10090.ENSMUSP00000002397,10090.ENSMUSP00000002473,10090.ENSMUSP00000002625,10090.ENSMUSP00000002663…	Apoh,Ckmt1,Dbt,Gm2a,Haao,Ftcd,Ckb,Fkbp10,Folh1,Capns1,Ace,Map3k3,Gmpr2,Babam1,Uck1,Pon1,Clpp,Baz1b,Mrpl2,Adprh,Inmt,Prodh,Crot,Farsa,Gcdh,Gstm1,G6pdx,Wars2,Ptpn6,Lpcat3,Etfb,Brpf3,Mapk14,Thop1,Sgta,Cd44,App,Casp14,Ndufs3,Por,Cyp2a5,Trim28,Cs,Adh5,Ctsb,Htra1,Atp6v1b2,Ggt1,Gcat,Srm,Pdk1,Mvd,Itih3,Itih1,Sod2,Ddah2,Sdhb,Wdr77,Pdhx,Ndufs2,Ndufa2,Anapc1,Plg,Clpx,Ctss,Acadsb,Qdpr,Cd5l,Ncf1,Atp5e,Ctsz,Nd…
GO:0016054	Organic acid catabolic process	119	233	0.8	3.49	1.79e-44	10090.ENSMUSP00000000349,10090.ENSMUSP00000000687,10090.ENSMUSP00000001183,10090.ENSMUSP00000002663,10090.ENSMUSP00000003620,10090.ENSMUSP00000003720,10090.ENSMUSP00000003907,10090.ENSMUSP00000004729,10090.ENSMUSP00000006544,10090.ENSMUSP00000007255,10090.ENSMUSP00000010795,10090.ENSMUSP00000011492,10090.ENSMUSP00000015160,10090.ENSMUSP00000015829,10090.ENSMUSP00000015950,10090.ENSMUSP00000017597…	Dbt,Haao,Ftcd,Pon1,Prodh,Crot,Gcdh,Etfb,Gcat,Ddah2,Acaa1b,Acad9,Acsf3,Acadsb,Qdpr,Pipox,Echdc1,Arg1,Pah,Arg2,Acot4,Eci3,Auh,Mccc2,Glud1,Hacl1,Cryl1,Agxt2,Gpt,Ehhadh,Adipoq,Csad,Hsd17b4,Gldc,Nudt8,Cpt1a,Dcxr,Shmt2,Echs1,Acadl,Phyh,Ivd,Pck1,Mccc1,Etfdh,Hadh,Abcd3,Ddah1,Decr1,Scp2,Cpt2,Akr1a1,Hpd,Acad10,Acads,Aass,Hibadh,Bcat1,Fah,Bcat2,Got2,Ces1d,Ces1f,Acat1,Etfa,Amt,Acaa2,Aldh8a1,Kmo,Aldh5a1,Acaa1…
GO:0009056	Catabolic process	369	1979	0.37	1.57	1.85e-44	10090.ENSMUSP00000000349,10090.ENSMUSP00000000608,10090.ENSMUSP00000000687,10090.ENSMUSP00000001183,10090.ENSMUSP00000001809,10090.ENSMUSP00000001824,10090.ENSMUSP00000001963,10090.ENSMUSP00000002397,10090.ENSMUSP00000002663,10090.ENSMUSP00000002735,10090.ENSMUSP00000002926,10090.ENSMUSP00000003620,10090.ENSMUSP00000003720,10090.ENSMUSP00000003907,10090.ENSMUSP00000004140,10090.ENSMUSP00000004375…	Dbt,Gm2a,Haao,Ftcd,Pabpc1,Folh1,Ace,Gmpr2,Pon1,Clpp,Pla1a,Prodh,Crot,Gcdh,Gstm1,Phb2,Etfb,Thop1,Sgta,Cd44,Pafah1b3,Por,Adh5,Dnase1,Ctsb,Ggt1,Gcat,Ddah2,Lsm2,Acaa1b,Plcd1,Acad9,Anapc1,Plg,Acsf3,Endog,Clpx,Ctss,Lpl,Acadsb,Qdpr,Ncf1,Ctsz,Pipox,Ada,Ywhah,Rcn3,Smpd2,Gopc,Echdc1,Arg1,Hsp90b1,Pah,Supv3l1,Wdr82,Upp1,Pgam2,Nt5c,Pafah1b1,Nemf,Arg2,Atxn3,Lgmn,Akr1c18,Acot4,Eci3,Auh,Mccc2,Hexb,Glud1,Hacl1,Cr…
GO:1901575	Organic substance catabolic process	334	1691	0.39	1.65	2.8e-44	10090.ENSMUSP00000000349,10090.ENSMUSP00000000608,10090.ENSMUSP00000000687,10090.ENSMUSP00000001183,10090.ENSMUSP00000001809,10090.ENSMUSP00000001824,10090.ENSMUSP00000001963,10090.ENSMUSP00000002397,10090.ENSMUSP00000002663,10090.ENSMUSP00000002735,10090.ENSMUSP00000002926,10090.ENSMUSP00000003620,10090.ENSMUSP00000003720,10090.ENSMUSP00000003907,10090.ENSMUSP00000004729,10090.ENSMUSP00000005057…	Dbt,Gm2a,Haao,Ftcd,Pabpc1,Folh1,Ace,Gmpr2,Pon1,Clpp,Pla1a,Prodh,Crot,Gcdh,Etfb,Thop1,Sgta,Cd44,Pafah1b3,Adh5,Dnase1,Ctsb,Ggt1,Gcat,Ddah2,Lsm2,Acaa1b,Plcd1,Acad9,Anapc1,Plg,Acsf3,Endog,Clpx,Ctss,Lpl,Acadsb,Qdpr,Ncf1,Ctsz,Pipox,Ada,Ywhah,Rcn3,Smpd2,Echdc1,Arg1,Hsp90b1,Pah,Supv3l1,Wdr82,Upp1,Pgam2,Nt5c,Pafah1b1,Nemf,Arg2,Atxn3,Lgmn,Akr1c18,Acot4,Eci3,Auh,Mccc2,Hexb,Glud1,Hacl1,Cryl1,Clu,Agxt2,Naga,G…
GO:0046395	Carboxylic acid catabolic process	118	231	0.8	3.48	3.51e-44	10090.ENSMUSP00000000349,10090.ENSMUSP00000000687,10090.ENSMUSP00000001183,10090.ENSMUSP00000002663,10090.ENSMUSP00000003620,10090.ENSMUSP00000003720,10090.ENSMUSP00000003907,10090.ENSMUSP00000004729,10090.ENSMUSP00000006544,10090.ENSMUSP00000007255,10090.ENSMUSP00000010795,10090.ENSMUSP00000011492,10090.ENSMUSP00000015160,10090.ENSMUSP00000015829,10090.ENSMUSP00000015950,10090.ENSMUSP00000017597…	Dbt,Haao,Ftcd,Pon1,Prodh,Crot,Gcdh,Etfb,Gcat,Ddah2,Acaa1b,Acad9,Acsf3,Acadsb,Qdpr,Pipox,Echdc1,Arg1,Pah,Arg2,Acot4,Eci3,Auh,Mccc2,Glud1,Hacl1,Cryl1,Agxt2,Gpt,Ehhadh,Adipoq,Csad,Hsd17b4,Gldc,Nudt8,Cpt1a,Dcxr,Shmt2,Echs1,Acadl,Phyh,Ivd,Pck1,Mccc1,Etfdh,Hadh,Abcd3,Ddah1,Decr1,Scp2,Cpt2,Akr1a1,Hpd,Acad10,Acads,Aass,Hibadh,Bcat1,Fah,Bcat2,Got2,Ces1d,Ces1f,Acat1,Etfa,Amt,Acaa2,Aldh8a1,Kmo,Aldh5a1,Acaa1…
GO:0019637	Organophosphate metabolic process	226	888	0.5	2.04	4.85e-43	10090.ENSMUSP00000000317,10090.ENSMUSP00000000687,10090.ENSMUSP00000001240,10090.ENSMUSP00000001304,10090.ENSMUSP00000002397,10090.ENSMUSP00000002625,10090.ENSMUSP00000002663,10090.ENSMUSP00000003720,10090.ENSMUSP00000003907,10090.ENSMUSP00000004327,10090.ENSMUSP00000004381,10090.ENSMUSP00000005647,10090.ENSMUSP00000005826,10090.ENSMUSP00000006105,10090.ENSMUSP00000006435,10090.ENSMUSP00000006692…	Ckmt1,Haao,Agpat3,Ckb,Gmpr2,Uck1,Pon1,Crot,Gcdh,G6pdx,Lpcat3,Ndufs3,Cs,Shpk,Atp6v1b2,Mvd,Sdhb,Plcd1,Pdhx,Ndufs2,Ndufa2,Clpx,Acadsb,Ncf1,Atp5e,Ndufa1,Pipox,Ada,Pnpo,Smpd2,Upp1,Pgam2,Nt5c,Pfas,Mthfd1,Acot4,Gpld1,Fbp2,Sdha,Acot12,Mccc2,Hexb,Pdhb,Ndufs4,Oxsm,Cryl1,Ndufb9,Ndufa6,Ndufb4,Ehhadh,Atp5o,Gpd1,Ndufa5,Pla2g7,Enpp5,Xdh,Nme3,Nudt3,Nudt12,Hsd17b4,Pdgfrb,Keg1,Ak3,Nudt8,Papss2,Pcyt2,Dcxr,Ndufb8,At…
GO:0055086	Nucleobase-containing small molecule metabolic process	173	550	0.59	2.4	3.92e-42	10090.ENSMUSP00000000687,10090.ENSMUSP00000002397,10090.ENSMUSP00000002625,10090.ENSMUSP00000003720,10090.ENSMUSP00000003907,10090.ENSMUSP00000004327,10090.ENSMUSP00000005647,10090.ENSMUSP00000005826,10090.ENSMUSP00000006435,10090.ENSMUSP00000006692,10090.ENSMUSP00000010007,10090.ENSMUSP00000011058,10090.ENSMUSP00000013737,10090.ENSMUSP00000014438,10090.ENSMUSP00000015501,10090.ENSMUSP00000015829…	Haao,Gmpr2,Uck1,Crot,Gcdh,G6pdx,Ndufs3,Cs,Atp6v1b2,Mvd,Sdhb,Pdhx,Ndufs2,Ndufa2,Clpx,Acadsb,Ncf1,Atp5e,Ndufa1,Pipox,Ada,Upp1,Pgam2,Nt5c,Pfas,Mthfd1,Acot4,Sdha,Acot12,Mccc2,Pdhb,Ndufs4,Oxsm,Ndufb9,Ndufa6,Ndufb4,Ehhadh,Atp5o,Ndufa5,Enpp5,Enpp4,Xdh,Nme3,Nudt3,Nudt12,Hsd17b4,Keg1,Ak3,Nudt8,Papss2,Ndufb8,Atp5b,Shmt2,Atp5a1,Prps2,Ndufs1,Ndufb3,Ndufa10,Parp1,Mpc2,Atp1b1,Entpd2,Acss1,Acss2,Gucy1b1,Aldob,P…
GO:0009117	Nucleotide metabolic process	161	484	0.62	2.5	1.52e-41	10090.ENSMUSP00000000687,10090.ENSMUSP00000002397,10090.ENSMUSP00000002625,10090.ENSMUSP00000003720,10090.ENSMUSP00000003907,10090.ENSMUSP00000004327,10090.ENSMUSP00000005647,10090.ENSMUSP00000005826,10090.ENSMUSP00000006435,10090.ENSMUSP00000006692,10090.ENSMUSP00000010007,10090.ENSMUSP00000011058,10090.ENSMUSP00000013737,10090.ENSMUSP00000014438,10090.ENSMUSP00000015501,10090.ENSMUSP00000015829…	Haao,Gmpr2,Uck1,Crot,Gcdh,G6pdx,Ndufs3,Cs,Atp6v1b2,Mvd,Sdhb,Pdhx,Ndufs2,Ndufa2,Clpx,Acadsb,Ncf1,Atp5e,Ndufa1,Pipox,Ada,Upp1,Pgam2,Nt5c,Pfas,Mthfd1,Acot4,Sdha,Acot12,Mccc2,Pdhb,Ndufs4,Oxsm,Ndufb9,Ndufa6,Ndufb4,Ehhadh,Atp5o,Ndufa5,Enpp5,Xdh,Nme3,Nudt3,Nudt12,Hsd17b4,Keg1,Ak3,Nudt8,Papss2,Ndufb8,Atp5b,Atp5a1,Prps2,Ndufs1,Ndufb3,Ndufa10,Parp1,Mpc2,Atp1b1,Acss1,Acss2,Gucy1b1,Aldob,Ppcs,Cda,Ak2,Khk,Nud…
GO:0006753	Nucleoside phosphate metabolic process	162	491	0.61	2.48	1.79e-41	10090.ENSMUSP00000000687,10090.ENSMUSP00000002397,10090.ENSMUSP00000002625,10090.ENSMUSP00000003720,10090.ENSMUSP00000003907,10090.ENSMUSP00000004327,10090.ENSMUSP00000005647,10090.ENSMUSP00000005826,10090.ENSMUSP00000006435,10090.ENSMUSP00000006692,10090.ENSMUSP00000010007,10090.ENSMUSP00000011058,10090.ENSMUSP00000013737,10090.ENSMUSP00000014438,10090.ENSMUSP00000015501,10090.ENSMUSP00000015829…	Haao,Gmpr2,Uck1,Crot,Gcdh,G6pdx,Ndufs3,Cs,Atp6v1b2,Mvd,Sdhb,Pdhx,Ndufs2,Ndufa2,Clpx,Acadsb,Ncf1,Atp5e,Ndufa1,Pipox,Ada,Upp1,Pgam2,Nt5c,Pfas,Mthfd1,Acot4,Sdha,Acot12,Mccc2,Pdhb,Ndufs4,Oxsm,Ndufb9,Ndufa6,Ndufb4,Ehhadh,Atp5o,Ndufa5,Enpp5,Xdh,Nme3,Nudt3,Nudt12,Hsd17b4,Keg1,Ak3,Nudt8,Papss2,Ndufb8,Atp5b,Atp5a1,Prps2,Ndufs1,Ndufb3,Ndufa10,Parp1,Mpc2,Atp1b1,Entpd2,Acss1,Acss2,Gucy1b1,Aldob,Ppcs,Cda,Ak2,…
GO:0006091	Generation of precursor metabolites and energy	142	378	0.67	2.73	2.98e-41	10090.ENSMUSP00000000090,10090.ENSMUSP00000003720,10090.ENSMUSP00000004327,10090.ENSMUSP00000004729,10090.ENSMUSP00000005647,10090.ENSMUSP00000005651,10090.ENSMUSP00000005826,10090.ENSMUSP00000005964,10090.ENSMUSP00000006105,10090.ENSMUSP00000007012,10090.ENSMUSP00000010007,10090.ENSMUSP00000013737,10090.ENSMUSP00000014438,10090.ENSMUSP00000015484,10090.ENSMUSP00000015829,10090.ENSMUSP00000016396…	Cox5a,Crot,G6pdx,Etfb,Ndufs3,Por,Cs,Adh5,Shpk,Sod2,Sdhb,Ndufs2,Ndufa2,Cybb,Acadsb,Atp5e,Ndufa1,Slc25a22,Mdh2,Pgam2,Uqcrb,Sdha,Pdhb,Ndufs4,Ndufb9,Ndufa6,Aco2,Cyc1,Ndufb4,Atp5o,Gpd1,Ndufa5,Ndufb8,Bloc1s1,Atp5b,Atp5a1,Sirt3,Uqcrc1,Prps2,Ndufs1,Ndufb3,Ndufa10,Fh1,Cat,Ndufaf1,Etfdh,Aldob,H6pd,Khk,Aass,Ndufc2,Bax,Ndufab1,Uqcrc2,Pdha1,Coq9,Acat1,Dlat,Etfa,Cox7a2,Afg1l,Gm11273,Ppp1ca,Etfrf1,Aifm1,Ndufv1,…
GO:0045333	Cellular respiration	107	204	0.82	3.45	8.31e-41	10090.ENSMUSP00000000090,10090.ENSMUSP00000004729,10090.ENSMUSP00000005647,10090.ENSMUSP00000005826,10090.ENSMUSP00000007012,10090.ENSMUSP00000010007,10090.ENSMUSP00000013737,10090.ENSMUSP00000014438,10090.ENSMUSP00000016396,10090.ENSMUSP00000016571,10090.ENSMUSP00000019226,10090.ENSMUSP00000019323,10090.ENSMUSP00000021993,10090.ENSMUSP00000022062,10090.ENSMUSP00000022268,10090.ENSMUSP00000022286…	Cox5a,Etfb,Ndufs3,Cs,Sod2,Sdhb,Ndufs2,Ndufa2,Atp5e,Ndufa1,Slc25a22,Mdh2,Uqcrb,Sdha,Pdhb,Ndufs4,Ndufb9,Ndufa6,Aco2,Cyc1,Ndufb4,Atp5o,Gpd1,Ndufa5,Ndufb8,Bloc1s1,Atp5b,Atp5a1,Sirt3,Uqcrc1,Ndufs1,Ndufb3,Ndufa10,Fh1,Cat,Ndufaf1,Etfdh,Ndufc2,Bax,Ndufab1,Uqcrc2,Pdha1,Coq9,Dlat,Etfa,Cox7a2,Afg1l,Gm11273,Etfrf1,Aifm1,Ndufv1,Ndufb10,Mybbp1a,Uqcrfs1,Atp5k,Uqcr10,Idh3g,Tefm,Dlst,Ndufa8,Plec,Cox6b1,Ndufa3,mt-…
GO:0009259	Ribonucleotide metabolic process	143	411	0.64	2.54	1.74e-38	10090.ENSMUSP00000002397,10090.ENSMUSP00000002625,10090.ENSMUSP00000003720,10090.ENSMUSP00000003907,10090.ENSMUSP00000005647,10090.ENSMUSP00000005826,10090.ENSMUSP00000006435,10090.ENSMUSP00000006692,10090.ENSMUSP00000010007,10090.ENSMUSP00000011058,10090.ENSMUSP00000013737,10090.ENSMUSP00000014438,10090.ENSMUSP00000015501,10090.ENSMUSP00000015829,10090.ENSMUSP00000016396,10090.ENSMUSP00000016571…	Gmpr2,Uck1,Crot,Gcdh,Ndufs3,Cs,Atp6v1b2,Mvd,Sdhb,Pdhx,Ndufs2,Ndufa2,Clpx,Acadsb,Atp5e,Ndufa1,Pipox,Ada,Upp1,Pgam2,Nt5c,Pfas,Mthfd1,Acot4,Sdha,Acot12,Mccc2,Pdhb,Ndufs4,Oxsm,Ndufb9,Ndufa6,Ndufb4,Ehhadh,Atp5o,Ndufa5,Xdh,Nme3,Nudt3,Hsd17b4,Keg1,Ak3,Nudt8,Papss2,Ndufb8,Atp5b,Atp5a1,Prps2,Ndufs1,Ndufb3,Ndufa10,Parp1,Mpc2,Atp1b1,Acss1,Acss2,Gucy1b1,Aldob,Ppcs,Cda,Ak2,Khk,Nudt9,Aass,Nt5c3,Ndufc2,Far1,Ndu…
GO:0009058	Biosynthetic process	406	2467	0.31	1.38	4.22e-38	10090.ENSMUSP00000000317,10090.ENSMUSP00000000687,10090.ENSMUSP00000001127,10090.ENSMUSP00000001240,10090.ENSMUSP00000001304,10090.ENSMUSP00000001507,10090.ENSMUSP00000001547,10090.ENSMUSP00000002397,10090.ENSMUSP00000002625,10090.ENSMUSP00000002844,10090.ENSMUSP00000003906,10090.ENSMUSP00000003907,10090.ENSMUSP00000004140,10090.ENSMUSP00000004327,10090.ENSMUSP00000004343,10090.ENSMUSP00000004381…	Ckmt1,Haao,Poldip2,Agpat3,Ckb,Cyp51,Col1a1,Gmpr2,Uck1,Mrpl2,Farsa,Gcdh,Gstm1,G6pdx,Wars2,Lpcat3,Mapk14,Ndufs3,Ggt1,Gcat,Srm,Mvd,Sod2,Slc44a4,Sdhb,Pdhx,Ndufs2,Ndufa2,Acsf3,Ptgds,Cybb,Lpl,Qdpr,Ncf1,Atp5e,Ndufa1,Ada,Ptgis,Pnpo,Mdh2,Rcn3,Snx3,Smpd2,Arg1,Pah,Pbld2,Egfr,Wdr82,Polrmt,Upp1,Pgam2,Mrpl22,Fdxr,Pfas,Nemf,Mthfd1,Sptb,Arg2,Akr1c21,Fars2,Fbp2,Sdha,Hexb,Dhfr,Mrps30,Pdhb,Ndufs4,Oxsm,Cryl1,Agxt2,N…
GO:0019693	Ribose phosphate metabolic process	144	422	0.63	2.49	5.08e-38	10090.ENSMUSP00000002397,10090.ENSMUSP00000002625,10090.ENSMUSP00000003720,10090.ENSMUSP00000003907,10090.ENSMUSP00000004327,10090.ENSMUSP00000005647,10090.ENSMUSP00000005826,10090.ENSMUSP00000006435,10090.ENSMUSP00000006692,10090.ENSMUSP00000010007,10090.ENSMUSP00000011058,10090.ENSMUSP00000013737,10090.ENSMUSP00000014438,10090.ENSMUSP00000015501,10090.ENSMUSP00000015829,10090.ENSMUSP00000016396…	Gmpr2,Uck1,Crot,Gcdh,G6pdx,Ndufs3,Cs,Atp6v1b2,Mvd,Sdhb,Pdhx,Ndufs2,Ndufa2,Clpx,Acadsb,Atp5e,Ndufa1,Pipox,Ada,Upp1,Pgam2,Nt5c,Pfas,Mthfd1,Acot4,Sdha,Acot12,Mccc2,Pdhb,Ndufs4,Oxsm,Ndufb9,Ndufa6,Ndufb4,Ehhadh,Atp5o,Ndufa5,Xdh,Nme3,Nudt3,Hsd17b4,Keg1,Ak3,Nudt8,Papss2,Ndufb8,Atp5b,Atp5a1,Prps2,Ndufs1,Ndufb3,Ndufa10,Parp1,Mpc2,Atp1b1,Acss1,Acss2,Gucy1b1,Aldob,Ppcs,Cda,Ak2,Khk,Nudt9,Aass,Nt5c3,Ndufc2,Fa…
GO:0072521	Purine-containing compound metabolic process	145	429	0.62	2.47	6.26e-38	10090.ENSMUSP00000002397,10090.ENSMUSP00000003720,10090.ENSMUSP00000003907,10090.ENSMUSP00000005647,10090.ENSMUSP00000005826,10090.ENSMUSP00000006435,10090.ENSMUSP00000006692,10090.ENSMUSP00000010007,10090.ENSMUSP00000011058,10090.ENSMUSP00000013737,10090.ENSMUSP00000014438,10090.ENSMUSP00000015501,10090.ENSMUSP00000015829,10090.ENSMUSP00000016396,10090.ENSMUSP00000016571,10090.ENSMUSP00000017597…	Gmpr2,Crot,Gcdh,Ndufs3,Cs,Atp6v1b2,Mvd,Sdhb,Pdhx,Ndufs2,Ndufa2,Clpx,Acadsb,Atp5e,Ndufa1,Pipox,Ada,Pgam2,Nt5c,Pfas,Mthfd1,Acot4,Sdha,Acot12,Mccc2,Pdhb,Ndufs4,Oxsm,Ndufb9,Ndufa6,Ndufb4,Ehhadh,Atp5o,Ndufa5,Enpp4,Xdh,Nme3,Nudt3,Hsd17b4,Keg1,Ak3,Nudt8,Papss2,Ndufb8,Atp5b,Shmt2,Atp5a1,Prps2,Ndufs1,Ndufb3,Ndufa10,Parp1,Mpc2,Atp1b1,Acss1,Acss2,Gucy1b1,Aldob,Ppcs,Ak2,Khk,Nudt9,Aass,Nt5c3,Ndufc2,Far1,Ndufa…
GO:0015980	Energy derivation by oxidation of organic compounds	117	275	0.72	2.92	7.47e-38	10090.ENSMUSP00000000090,10090.ENSMUSP00000004729,10090.ENSMUSP00000005647,10090.ENSMUSP00000005826,10090.ENSMUSP00000007012,10090.ENSMUSP00000010007,10090.ENSMUSP00000013737,10090.ENSMUSP00000014438,10090.ENSMUSP00000016396,10090.ENSMUSP00000016571,10090.ENSMUSP00000019226,10090.ENSMUSP00000019323,10090.ENSMUSP00000021993,10090.ENSMUSP00000022062,10090.ENSMUSP00000022268,10090.ENSMUSP00000022286…	Cox5a,Etfb,Ndufs3,Cs,Sod2,Sdhb,Ndufs2,Ndufa2,Atp5e,Ndufa1,Slc25a22,Mdh2,Uqcrb,Sdha,Pdhb,Ndufs4,Ndufb9,Ndufa6,Aco2,Cyc1,Ndufb4,Atp5o,Gpd1,Ndufa5,Ndufb8,Bloc1s1,Atp5b,Atp5a1,Sirt3,Uqcrc1,Ndufs1,Ndufb3,Ndufa10,Fh1,Cat,Ndufaf1,Etfdh,Ndufc2,Bax,Ndufab1,Uqcrc2,Pdha1,Coq9,Dlat,Etfa,Cox7a2,Afg1l,Gm11273,Ppp1ca,Etfrf1,Aifm1,Ndufv1,Ndufb10,Mybbp1a,Uqcrfs1,Atp5k,Uqcr10,Idh3g,Tefm,Pfkm,Dlst,Pgm1,Ndufa8,Acadm…
GO:0006163	Purine nucleotide metabolic process	139	404	0.63	2.49	5.47e-37	10090.ENSMUSP00000002397,10090.ENSMUSP00000003720,10090.ENSMUSP00000003907,10090.ENSMUSP00000005647,10090.ENSMUSP00000005826,10090.ENSMUSP00000006435,10090.ENSMUSP00000006692,10090.ENSMUSP00000010007,10090.ENSMUSP00000011058,10090.ENSMUSP00000013737,10090.ENSMUSP00000014438,10090.ENSMUSP00000015501,10090.ENSMUSP00000015829,10090.ENSMUSP00000016396,10090.ENSMUSP00000016571,10090.ENSMUSP00000017597…	Gmpr2,Crot,Gcdh,Ndufs3,Cs,Atp6v1b2,Mvd,Sdhb,Pdhx,Ndufs2,Ndufa2,Clpx,Acadsb,Atp5e,Ndufa1,Pipox,Ada,Pgam2,Nt5c,Pfas,Mthfd1,Acot4,Sdha,Acot12,Mccc2,Pdhb,Ndufs4,Oxsm,Ndufb9,Ndufa6,Ndufb4,Ehhadh,Atp5o,Ndufa5,Xdh,Nme3,Nudt3,Hsd17b4,Keg1,Ak3,Nudt8,Papss2,Ndufb8,Atp5b,Atp5a1,Prps2,Ndufs1,Ndufb3,Ndufa10,Parp1,Mpc2,Atp1b1,Acss1,Acss2,Gucy1b1,Aldob,Ppcs,Ak2,Khk,Nudt9,Aass,Ndufc2,Far1,Ndufab1,Pdha1,Acsl1,Ces…
GO:0009150	Purine ribonucleotide metabolic process	136	390	0.64	2.51	1.13e-36	10090.ENSMUSP00000002397,10090.ENSMUSP00000003720,10090.ENSMUSP00000003907,10090.ENSMUSP00000005647,10090.ENSMUSP00000005826,10090.ENSMUSP00000006435,10090.ENSMUSP00000006692,10090.ENSMUSP00000010007,10090.ENSMUSP00000011058,10090.ENSMUSP00000013737,10090.ENSMUSP00000014438,10090.ENSMUSP00000015501,10090.ENSMUSP00000015829,10090.ENSMUSP00000016396,10090.ENSMUSP00000016571,10090.ENSMUSP00000017597…	Gmpr2,Crot,Gcdh,Ndufs3,Cs,Atp6v1b2,Mvd,Sdhb,Pdhx,Ndufs2,Ndufa2,Clpx,Acadsb,Atp5e,Ndufa1,Pipox,Ada,Pgam2,Nt5c,Pfas,Mthfd1,Acot4,Sdha,Acot12,Mccc2,Pdhb,Ndufs4,Oxsm,Ndufb9,Ndufa6,Ndufb4,Ehhadh,Atp5o,Ndufa5,Xdh,Nme3,Nudt3,Hsd17b4,Keg1,Ak3,Nudt8,Papss2,Ndufb8,Atp5b,Atp5a1,Prps2,Ndufs1,Ndufb3,Ndufa10,Parp1,Mpc2,Atp1b1,Acss1,Acss2,Gucy1b1,Aldob,Ppcs,Ak2,Khk,Nudt9,Aass,Ndufc2,Far1,Ndufab1,Pdha1,Acsl1,Ces…
GO:0006629	Lipid metabolic process	260	1261	0.41	1.66	2.7e-36	10090.ENSMUSP00000000049,10090.ENSMUSP00000000608,10090.ENSMUSP00000001240,10090.ENSMUSP00000001507,10090.ENSMUSP00000002663,10090.ENSMUSP00000002926,10090.ENSMUSP00000003720,10090.ENSMUSP00000003907,10090.ENSMUSP00000004140,10090.ENSMUSP00000004327,10090.ENSMUSP00000004381,10090.ENSMUSP00000004729,10090.ENSMUSP00000004990,10090.ENSMUSP00000005406,10090.ENSMUSP00000005583,10090.ENSMUSP00000005651…	Apoh,Gm2a,Agpat3,Cyp51,Pon1,Pla1a,Crot,Gcdh,Gstm1,G6pdx,Lpcat3,Etfb,Mapk14,App,Pafah1b3,Por,Cyp2a5,Adh5,Mvd,Acot13,Acaa1b,Plcd1,Acad9,Acsf3,Ptgds,Lpl,Acadsb,Ptgis,Ywhah,Smpd2,Echdc1,Egfr,Pctp,Rdh14,Fdxr,Pafah1b1,Cygb,Akr1c21,Akr1c13,Akr1c18,Acot4,Npc2,Gpld1,Eci3,Auh,Acot12,Hexb,Oxsm,Hacl1,Cryl1,Dhrs4,Naga,Ehhadh,Adipoq,Gpd1,Pla2g7,C3,Npc1,Hsd17b4,Pdgfrb,Nudt8,Cpt1a,Rbp4,Pcyt2,Hexa,Atp5b,Atp5a1,Ec…
GO:0044248	Cellular catabolic process	299	1596	0.37	1.53	1.74e-35	10090.ENSMUSP00000000349,10090.ENSMUSP00000000608,10090.ENSMUSP00000000687,10090.ENSMUSP00000001183,10090.ENSMUSP00000001809,10090.ENSMUSP00000001963,10090.ENSMUSP00000002397,10090.ENSMUSP00000002663,10090.ENSMUSP00000003620,10090.ENSMUSP00000003720,10090.ENSMUSP00000003907,10090.ENSMUSP00000004140,10090.ENSMUSP00000004375,10090.ENSMUSP00000004729,10090.ENSMUSP00000005057,10090.ENSMUSP00000005067…	Dbt,Gm2a,Haao,Ftcd,Pabpc1,Ace,Gmpr2,Pon1,Prodh,Crot,Gcdh,Gstm1,Phb2,Etfb,Thop1,Sgta,Por,Adh5,Dnase1,Ggt1,Gcat,Ddah2,Lsm2,Acaa1b,Acad9,Anapc1,Acsf3,Endog,Lpl,Acadsb,Qdpr,Ncf1,Pipox,Ada,Smpd2,Gopc,Echdc1,Arg1,Hsp90b1,Pah,Supv3l1,Wdr82,Upp1,Nt5c,Nemf,Arg2,Atxn3,Lgmn,Akr1c18,Acot4,Eci3,Auh,Mccc2,Hexb,Glud1,Hacl1,Cryl1,Clu,Agxt2,Naga,Gpt,Miox,Ehhadh,Adipoq,Tmbim6,Csad,Pla2g7,Enpp5,Enpp4,Xdh,Nudt3,Nudt…
GO:0009060	Aerobic respiration	91	168	0.83	3.36	2.02e-35	10090.ENSMUSP00000000090,10090.ENSMUSP00000005647,10090.ENSMUSP00000005826,10090.ENSMUSP00000010007,10090.ENSMUSP00000013737,10090.ENSMUSP00000014438,10090.ENSMUSP00000016396,10090.ENSMUSP00000016571,10090.ENSMUSP00000019323,10090.ENSMUSP00000021993,10090.ENSMUSP00000022062,10090.ENSMUSP00000022268,10090.ENSMUSP00000022286,10090.ENSMUSP00000022980,10090.ENSMUSP00000023085,10090.ENSMUSP00000023116…	Cox5a,Ndufs3,Cs,Sdhb,Ndufs2,Ndufa2,Atp5e,Ndufa1,Mdh2,Uqcrb,Sdha,Pdhb,Ndufs4,Ndufb9,Ndufa6,Aco2,Cyc1,Ndufb4,Atp5o,Ndufa5,Ndufb8,Bloc1s1,Atp5b,Atp5a1,Sirt3,Uqcrc1,Ndufs1,Ndufb3,Ndufa10,Fh1,Cat,Ndufaf1,Ndufc2,Ndufab1,Uqcrc2,Pdha1,Coq9,Dlat,Cox7a2,Afg1l,Gm11273,Ndufv1,Ndufb10,Uqcrfs1,Atp5k,Uqcr10,Idh3g,Tefm,Dlst,Ndufa8,Cox6b1,Ndufa3,mt-Nd2,mt-Co2,mt-Atp8,Nipsnap2,Ogdh,Ndufb6,Dhtkd1,Idh1,Coq7,Cox7a1,M…
GO:0009987	Cellular process	1526	16238	0.07	0.83	1.3e-34	10090.ENSMUSP00000000049,10090.ENSMUSP00000000090,10090.ENSMUSP00000000137,10090.ENSMUSP00000000199,10090.ENSMUSP00000000317,10090.ENSMUSP00000000349,10090.ENSMUSP00000000590,10090.ENSMUSP00000000608,10090.ENSMUSP00000000687,10090.ENSMUSP00000000769,10090.ENSMUSP00000001051,10090.ENSMUSP00000001127,10090.ENSMUSP00000001147,10090.ENSMUSP00000001181,10090.ENSMUSP00000001183,10090.ENSMUSP00000001240…
GO:0006807	Nitrogen compound metabolic process	796	6657	0.17	1.03	5.39e-34	10090.ENSMUSP00000000049,10090.ENSMUSP00000000317,10090.ENSMUSP00000000349,10090.ENSMUSP00000000608,10090.ENSMUSP00000000687,10090.ENSMUSP00000001127,10090.ENSMUSP00000001183,10090.ENSMUSP00000001304,10090.ENSMUSP00000001595,10090.ENSMUSP00000001809,10090.ENSMUSP00000001824,10090.ENSMUSP00000001845,10090.ENSMUSP00000001963,10090.ENSMUSP00000002044,10090.ENSMUSP00000002397,10090.ENSMUSP00000002473…	Apoh,Ckmt1,Dbt,Gm2a,Haao,Poldip2,Ftcd,Ckb,Fkbp10,Pabpc1,Folh1,Capns1,Ace,Map3k3,Gmpr2,Babam1,Uck1,Pon1,Clpp,Baz1b,Mrpl2,Adprh,Inmt,Prodh,Crot,Farsa,Gcdh,Gstm1,G6pdx,Wars2,Ptpn6,Lpcat3,Etfb,Brpf3,Mapk14,Thop1,Sgta,Cd44,App,Casp14,Ndufs3,Por,Cyp2a5,Trim28,Cs,Adh5,Dnase1,Ctsb,Htra1,Atp6v1b2,Ggt1,Gcat,Srm,Pdk1,Mvd,Itih3,Itih1,Sod2,Slc44a4,Ddah2,Lsm2,Sdhb,Wdr77,Pdhx,Ndufs2,Ndufa2,Anapc1,Plg,U2af1,Nol3…
GO:1901576	Organic substance biosynthetic process	385	2392	0.3	1.33	5.39e-34	10090.ENSMUSP00000000317,10090.ENSMUSP00000000687,10090.ENSMUSP00000001127,10090.ENSMUSP00000001240,10090.ENSMUSP00000001304,10090.ENSMUSP00000001507,10090.ENSMUSP00000002397,10090.ENSMUSP00000002625,10090.ENSMUSP00000002844,10090.ENSMUSP00000003906,10090.ENSMUSP00000003907,10090.ENSMUSP00000004140,10090.ENSMUSP00000004327,10090.ENSMUSP00000004343,10090.ENSMUSP00000004381,10090.ENSMUSP00000004990…	Ckmt1,Haao,Poldip2,Agpat3,Ckb,Cyp51,Gmpr2,Uck1,Mrpl2,Farsa,Gcdh,Gstm1,G6pdx,Wars2,Lpcat3,Mapk14,Ndufs3,Ggt1,Srm,Mvd,Slc44a4,Sdhb,Pdhx,Ndufs2,Ndufa2,Acsf3,Ptgds,Lpl,Qdpr,Atp5e,Ndufa1,Ada,Ptgis,Pnpo,Mdh2,Snx3,Smpd2,Arg1,Pah,Egfr,Wdr82,Polrmt,Upp1,Pgam2,Mrpl22,Fdxr,Pfas,Nemf,Mthfd1,Sptb,Arg2,Akr1c21,Fars2,Fbp2,Sdha,Hexb,Dhfr,Mrps30,Pdhb,Ndufs4,Oxsm,Cryl1,Agxt2,Ndufb9,Ndufa6,Ndufb4,Atp5o,Gpd1,Csad,Nd…
GO:0006631	Fatty acid metabolic process	129	385	0.62	2.37	2.58e-33	10090.ENSMUSP00000003720,10090.ENSMUSP00000003907,10090.ENSMUSP00000004140,10090.ENSMUSP00000004729,10090.ENSMUSP00000004990,10090.ENSMUSP00000005651,10090.ENSMUSP00000005685,10090.ENSMUSP00000005964,10090.ENSMUSP00000010795,10090.ENSMUSP00000011492,10090.ENSMUSP00000015160,10090.ENSMUSP00000015234,10090.ENSMUSP00000015712,10090.ENSMUSP00000015829,10090.ENSMUSP00000018113,10090.ENSMUSP00000020034…	Crot,Gcdh,Gstm1,Etfb,Mapk14,Por,Cyp2a5,Adh5,Acaa1b,Acad9,Acsf3,Ptgds,Lpl,Acadsb,Ptgis,Echdc1,Cygb,Akr1c21,Akr1c18,Acot4,Eci3,Auh,Acot12,Oxsm,Hacl1,Cryl1,Ehhadh,Adipoq,C3,Hsd17b4,Nudt8,Cpt1a,Echs1,Cyp2e1,Lypla1,Acadl,Pecr,Phyh,Ivd,Acss1,Pck1,Acss2,Etfdh,Hao2,Hadh,Abcd3,Decr1,Angptl3,Cyp2j5,Scp2,Cpt2,Mecr,Acad10,Aacs,Prkab1,Acads,Ndufab1,Asah1,Acsl1,Cbr4,Ces1d,Ces1e,Ces1f,Ces1c,Ces2e,Gnpat,Acat1,Li…
GO:0006520	Cellular amino acid metabolic process	105	262	0.7	2.66	4.16e-32	10090.ENSMUSP00000000349,10090.ENSMUSP00000000687,10090.ENSMUSP00000001183,10090.ENSMUSP00000003620,10090.ENSMUSP00000003906,10090.ENSMUSP00000003907,10090.ENSMUSP00000004343,10090.ENSMUSP00000004729,10090.ENSMUSP00000006508,10090.ENSMUSP00000006544,10090.ENSMUSP00000007255,10090.ENSMUSP00000015829,10090.ENSMUSP00000015950,10090.ENSMUSP00000017597,10090.ENSMUSP00000019896,10090.ENSMUSP00000020161…	Dbt,Haao,Ftcd,Prodh,Farsa,Gcdh,Wars2,Etfb,Ggt1,Gcat,Ddah2,Acadsb,Qdpr,Pipox,Iyd,Arg1,Pah,Pfas,Mthfd1,Arg2,Fars2,Auh,Mccc2,Dhfr,Glud1,Agxt2,Gpt,Nit2,Csad,Acy1,Psat1,Keg1,Gldc,Shmt2,Pycr2,Iars2,Ivd,Mccc1,Gclm,Ddah1,Rars2,Hpd,Aass,Hibadh,Bcat1,Fah,Bcat2,Got2,Acat1,Etfa,Gclc,Amt,Lars2,Aldh8a1,Kmo,Aldh5a1,Dars2,Ttc36,Glyat,Aldh4a1,Hibch,Cars2,Cdo1,Spr,Upb1,Mars2,Asrgl1,Gstz1,Acad8,Tst,Dlst,Ahcy,Prodh2…
GO:1901135	Carbohydrate derivative metabolic process	213	985	0.43	1.68	1.09e-31	10090.ENSMUSP00000000608,10090.ENSMUSP00000002397,10090.ENSMUSP00000002625,10090.ENSMUSP00000003720,10090.ENSMUSP00000003907,10090.ENSMUSP00000004327,10090.ENSMUSP00000005218,10090.ENSMUSP00000005647,10090.ENSMUSP00000005826,10090.ENSMUSP00000006105,10090.ENSMUSP00000006435,10090.ENSMUSP00000006692,10090.ENSMUSP00000006697,10090.ENSMUSP00000006704,10090.ENSMUSP00000010007,10090.ENSMUSP00000011058…	Gm2a,Gmpr2,Uck1,Crot,Gcdh,G6pdx,Cd44,Ndufs3,Cs,Shpk,Atp6v1b2,Mvd,Itih3,Itih1,Sdhb,Pdhx,Ndufs2,Ndufa2,Clpx,Acadsb,Atp5e,Ndufa1,Pipox,Ada,Upp1,Pgam2,Nt5c,Pfas,Mthfd1,Akr1c21,Akr1c18,Acot4,Gpld1,Fbp2,Sdha,Acot12,Mccc2,Hexb,Pdhb,Ndufs4,Oxsm,Cryl1,Ndufb9,Ndufa6,Naga,Ndufb4,Ehhadh,Atp5o,Gpd1,Ndufa5,Enpp4,Xdh,Nme3,Nudt3,Npc1,Hsd17b4,Pdgfrb,Keg1,Aldh1a7,Ak3,Nudt8,Papss2,Dcxr,Ndufb8,Hexa,Atp5b,Atp5a1,Gusb…
GO:0044255	Cellular lipid metabolic process	205	954	0.43	1.65	4.54e-30	10090.ENSMUSP00000000049,10090.ENSMUSP00000000608,10090.ENSMUSP00000001240,10090.ENSMUSP00000002663,10090.ENSMUSP00000003720,10090.ENSMUSP00000003907,10090.ENSMUSP00000004140,10090.ENSMUSP00000004381,10090.ENSMUSP00000004729,10090.ENSMUSP00000004990,10090.ENSMUSP00000005651,10090.ENSMUSP00000005685,10090.ENSMUSP00000005964,10090.ENSMUSP00000006692,10090.ENSMUSP00000010795,10090.ENSMUSP00000010804…	Apoh,Gm2a,Agpat3,Pon1,Crot,Gcdh,Gstm1,Lpcat3,Etfb,Mapk14,Por,Cyp2a5,Adh5,Mvd,Acaa1b,Plcd1,Acad9,Acsf3,Ptgds,Lpl,Acadsb,Ptgis,Smpd2,Echdc1,Egfr,Rdh14,Cygb,Akr1c21,Akr1c18,Acot4,Gpld1,Eci3,Auh,Acot12,Hexb,Oxsm,Hacl1,Cryl1,Dhrs4,Naga,Ehhadh,Adipoq,Gpd1,Pla2g7,C3,Hsd17b4,Pdgfrb,Nudt8,Cpt1a,Rbp4,Pcyt2,Hexa,Echs1,Cyp2e1,Ptdss2,Lypla1,Rdh10,Acadl,Pecr,Phyh,Cat,Ivd,Acss1,Pck1,Fabp5,Acss2,Etfdh,Hao2,Hadh,…
GO:1901566	Organonitrogen compound biosynthetic process	247	1293	0.38	1.5	8.07e-30	10090.ENSMUSP00000000317,10090.ENSMUSP00000000687,10090.ENSMUSP00000001304,10090.ENSMUSP00000002397,10090.ENSMUSP00000002625,10090.ENSMUSP00000002844,10090.ENSMUSP00000003906,10090.ENSMUSP00000003907,10090.ENSMUSP00000004140,10090.ENSMUSP00000004327,10090.ENSMUSP00000004343,10090.ENSMUSP00000004381,10090.ENSMUSP00000005647,10090.ENSMUSP00000006508,10090.ENSMUSP00000006611,10090.ENSMUSP00000010007…	Ckmt1,Haao,Ckb,Gmpr2,Uck1,Mrpl2,Farsa,Gcdh,Gstm1,G6pdx,Wars2,Lpcat3,Ndufs3,Ggt1,Srm,Sdhb,Pdhx,Ndufs2,Ndufa2,Qdpr,Atp5e,Ndufa1,Ada,Pnpo,Snx3,Smpd2,Arg1,Pah,Egfr,Upp1,Mrpl22,Pfas,Nemf,Mthfd1,Sptb,Arg2,Fars2,Sdha,Dhfr,Mrps30,Pdhb,Ndufs4,Agxt2,Ndufb9,Ndufa6,Ndufb4,Atp5o,Csad,Ndufa5,Mrps23,Nme3,Mrpl27,Npc1,Pdgfrb,Psat1,Ak3,Mrpl21,Papss2,Mrpl11,Ndufb8,Hexa,Atp5b,Shmt2,Atp5a1,Paox,Ptdss2,Prps2,Ndufs1,Nd…
GO:0044249	Cellular biosynthetic process	360	2297	0.29	1.27	2.17e-29	10090.ENSMUSP00000000687,10090.ENSMUSP00000001127,10090.ENSMUSP00000001240,10090.ENSMUSP00000002397,10090.ENSMUSP00000002625,10090.ENSMUSP00000002844,10090.ENSMUSP00000003906,10090.ENSMUSP00000003907,10090.ENSMUSP00000004140,10090.ENSMUSP00000004327,10090.ENSMUSP00000004343,10090.ENSMUSP00000004381,10090.ENSMUSP00000004990,10090.ENSMUSP00000005647,10090.ENSMUSP00000006508,10090.ENSMUSP00000006611…	Haao,Poldip2,Agpat3,Gmpr2,Uck1,Mrpl2,Farsa,Gcdh,Gstm1,G6pdx,Wars2,Lpcat3,Mapk14,Ndufs3,Ggt1,Srm,Mvd,Sod2,Slc44a4,Sdhb,Pdhx,Ndufs2,Ndufa2,Acsf3,Ptgds,Cybb,Lpl,Qdpr,Ncf1,Atp5e,Ndufa1,Ada,Ptgis,Pnpo,Snx3,Smpd2,Arg1,Pah,Egfr,Wdr82,Polrmt,Upp1,Mrpl22,Fdxr,Pfas,Nemf,Mthfd1,Sptb,Arg2,Fars2,Fbp2,Sdha,Hexb,Dhfr,Mrps30,Pdhb,Ndufs4,Oxsm,Agxt2,Ndufb9,Ndufa6,Ndufb4,Atp5o,Csad,Ndufa5,Mrps23,Nme3,Mrpl27,Npc1,Ps…
GO:0007005	Mitochondrion organization	134	481	0.54	1.98	6.24e-28	10090.ENSMUSP00000001127,10090.ENSMUSP00000002048,10090.ENSMUSP00000003029,10090.ENSMUSP00000004375,10090.ENSMUSP00000004868,10090.ENSMUSP00000005431,10090.ENSMUSP00000005647,10090.ENSMUSP00000007012,10090.ENSMUSP00000011029,10090.ENSMUSP00000011492,10090.ENSMUSP00000013737,10090.ENSMUSP00000013845,10090.ENSMUSP00000014438,10090.ENSMUSP00000014920,10090.ENSMUSP00000015481,10090.ENSMUSP00000016463…	Poldip2,Taco1,Timm44,Phb2,Mtfp1,Letm1,Ndufs3,Sod2,Dnajc19,Acad9,Ndufs2,Timm23,Ndufa2,Nol3,Endog,Slc25a5,Ndufa1,Coa3,Sept4,Rab32,Supv3l1,Timm22,Ptcd2,Ndufs4,Ppif,Ndufb9,Samm50,Ndufa6,Mpv17l,Ndufb4,Ndufa5,Ndufaf7,Afg3l2,Prdx3,Ndufb8,Apool,Uqcrc1,Ndufs1,Maip1,Hspd1,Ndufb3,Ndufa10,Parp1,Cox20,Yme1l1,Mtx2,Ndufaf1,Armc1,Snx7,Gclm,Cisd2,Dmac1,Pmpcb,Mfn2,Atad3a,Grpel1,Agk,Tmem126a,Ndufc2,Bax,Ndufab1,Slc2…
GO:0044283	Small molecule biosynthetic process	128	444	0.56	2.02	8.56e-28	10090.ENSMUSP00000000687,10090.ENSMUSP00000001507,10090.ENSMUSP00000004140,10090.ENSMUSP00000004327,10090.ENSMUSP00000006508,10090.ENSMUSP00000006692,10090.ENSMUSP00000015160,10090.ENSMUSP00000015234,10090.ENSMUSP00000015712,10090.ENSMUSP00000015950,10090.ENSMUSP00000017841,10090.ENSMUSP00000018113,10090.ENSMUSP00000018803,10090.ENSMUSP00000019323,10090.ENSMUSP00000020241,10090.ENSMUSP00000020768…	Haao,Cyp51,Gstm1,G6pdx,Ggt1,Mvd,Acsf3,Ptgds,Lpl,Qdpr,Ada,Ptgis,Pnpo,Mdh2,Pah,Pgam2,Fdxr,Mthfd1,Fbp2,Dhfr,Oxsm,Agxt2,Gpd1,Csad,Psat1,Rbp4,Gsto1,Shmt2,Rdh10,Pecr,Coq8a,Pycr2,Coq4,Gatm,Acss1,Pck1,Acss2,Abcd3,Coq3,Scp2,Akr1a1,Mecr,Prkab1,Aass,Ldhb,Bcat1,Bcat2,Ndufab1,Asah1,Cbr4,Got2,Ces1d,Ces1e,Ces1f,Ces1c,Coq9,Apoa4,Apoa1,Aldh1a2,Lipc,Pccb,Acsm1,Cyp7b1,Ces1g,H2-Ke6,Aldh8a1,Kmo,Ppip5k2,Decr2,Cdo1,Eph…
GO:0006119	Oxidative phosphorylation	68	120	0.85	3.09	4.24e-27	10090.ENSMUSP00000000090,10090.ENSMUSP00000005647,10090.ENSMUSP00000010007,10090.ENSMUSP00000013737,10090.ENSMUSP00000014438,10090.ENSMUSP00000016396,10090.ENSMUSP00000016571,10090.ENSMUSP00000021993,10090.ENSMUSP00000022062,10090.ENSMUSP00000022286,10090.ENSMUSP00000022980,10090.ENSMUSP00000023085,10090.ENSMUSP00000023210,10090.ENSMUSP00000023514,10090.ENSMUSP00000023677,10090.ENSMUSP00000023851…	Cox5a,Ndufs3,Sdhb,Ndufs2,Ndufa2,Atp5e,Ndufa1,Uqcrb,Sdha,Ndufs4,Ndufb9,Ndufa6,Cyc1,Ndufb4,Atp5o,Ndufa5,Ndufb8,Atp5b,Atp5a1,Uqcrc1,Ndufs1,Ndufb3,Ndufa10,Ndufaf1,Ndufc2,Ndufab1,Uqcrc2,Coq9,Cox7a2,Afg1l,Gm11273,Ndufv1,Ndufb10,Uqcrfs1,Atp5k,Uqcr10,Tefm,Ndufa8,Cox6b1,Ndufa3,mt-Nd2,mt-Co2,mt-Atp8,Nipsnap2,Ndufb6,Coq7,Cox7a1,Ndufs7,Atp5d,Ndufs5,Atp5h,Ndufa13,Dld,Sdhc,Atp5c1,Ndufb11,Atp5pb,Ndufb5,Cox7c,Mt…
GO:0043603	Cellular amide metabolic process	179	821	0.43	1.63	1.27e-26	10090.ENSMUSP00000000608,10090.ENSMUSP00000001183,10090.ENSMUSP00000001963,10090.ENSMUSP00000002844,10090.ENSMUSP00000003906,10090.ENSMUSP00000003907,10090.ENSMUSP00000004140,10090.ENSMUSP00000004327,10090.ENSMUSP00000004343,10090.ENSMUSP00000005057,10090.ENSMUSP00000005826,10090.ENSMUSP00000006508,10090.ENSMUSP00000006692,10090.ENSMUSP00000007012,10090.ENSMUSP00000011058,10090.ENSMUSP00000015829…	Gm2a,Ftcd,Ace,Mrpl2,Farsa,Gcdh,Gstm1,G6pdx,Wars2,Thop1,Cs,Ggt1,Mvd,Sod2,Pdhx,Acadsb,Pipox,Ada,Smpd2,Arg1,Egfr,Cpm,Mrpl22,Nt5c,Nemf,Arg2,Acot4,Fars2,Acot12,Hexb,Dhfr,Mrps30,Pdhb,Oxsm,Naga,Ehhadh,Mrps23,Mep1a,Xdh,Tapbp,Mrpl27,Hsd17b4,Sec11c,Keg1,Mrpl21,Nudt8,Mrpl11,Gsto1,Abcc2,Cpn1,Hexa,Shmt2,Mrpl44,Fh1,Mpc2,Iars2,Mrrf,Acss1,Acss2,Enpep,Gclm,Mrpl9,Rars2,Ncbp1,Mrpl37,Ppcs,Mrps15,Sepsecs,Aass,Gstk1,A…
GO:1901605	Alpha-amino acid metabolic process	82	190	0.73	2.61	1.46e-26	10090.ENSMUSP00000000687,10090.ENSMUSP00000001183,10090.ENSMUSP00000003620,10090.ENSMUSP00000003907,10090.ENSMUSP00000006508,10090.ENSMUSP00000006544,10090.ENSMUSP00000007255,10090.ENSMUSP00000015829,10090.ENSMUSP00000015950,10090.ENSMUSP00000017597,10090.ENSMUSP00000019896,10090.ENSMUSP00000020161,10090.ENSMUSP00000020241,10090.ENSMUSP00000021282,10090.ENSMUSP00000021443,10090.ENSMUSP00000021550…	Haao,Ftcd,Prodh,Gcdh,Ggt1,Gcat,Ddah2,Acadsb,Qdpr,Pipox,Iyd,Arg1,Pah,Pfas,Mthfd1,Arg2,Auh,Mccc2,Dhfr,Glud1,Agxt2,Gpt,Nit2,Csad,Psat1,Keg1,Gldc,Shmt2,Pycr2,Ivd,Mccc1,Gclm,Ddah1,Hpd,Aass,Hibadh,Bcat1,Fah,Bcat2,Got2,Acat1,Gclc,Amt,Aldh8a1,Kmo,Aldh5a1,Ttc36,Glyat,Aldh4a1,Hibch,Cdo1,Spr,Asrgl1,Gstz1,Acad8,Tst,Dlst,Ahcy,Prodh2,Dglucy,Bckdk,Aadat,Htt,Hoga1,Aldh6a1,Glul,Ass1,Sardh,Kyat3,Dao,Kyat1,Asns,Cth…
GO:0090407	Organophosphate biosynthetic process	134	503	0.52	1.88	2.26e-26	10090.ENSMUSP00000000317,10090.ENSMUSP00000000687,10090.ENSMUSP00000001240,10090.ENSMUSP00000001304,10090.ENSMUSP00000002397,10090.ENSMUSP00000002625,10090.ENSMUSP00000003907,10090.ENSMUSP00000004327,10090.ENSMUSP00000004381,10090.ENSMUSP00000005647,10090.ENSMUSP00000006692,10090.ENSMUSP00000010007,10090.ENSMUSP00000011058,10090.ENSMUSP00000013737,10090.ENSMUSP00000014438,10090.ENSMUSP00000016396…	Ckmt1,Haao,Agpat3,Ckb,Gmpr2,Uck1,Gcdh,G6pdx,Lpcat3,Ndufs3,Mvd,Sdhb,Pdhx,Ndufs2,Ndufa2,Atp5e,Ndufa1,Ada,Pnpo,Upp1,Pfas,Mthfd1,Sdha,Hexb,Pdhb,Ndufs4,Cryl1,Ndufb9,Ndufa6,Ndufb4,Atp5o,Ndufa5,Nme3,Ak3,Papss2,Pcyt2,Dcxr,Ndufb8,Atp5b,Atp5a1,Ptdss2,Prps2,Ndufs1,Ndufb3,Ndufa10,Mpc2,Acss1,Fabp5,Acss2,Nfs1,Gucy1b1,Scp2,Ppcs,Akr1a1,Cda,Ak2,Tamm41,Ndufc2,Far1,Ndufab1,Pdha1,Acsl1,Gnpat,Acat1,Dlat,Apoa1,Lcat,Km…
GO:0006793	Phosphorus metabolic process	305	1886	0.3	1.28	2.79e-26	10090.ENSMUSP00000000317,10090.ENSMUSP00000000687,10090.ENSMUSP00000001240,10090.ENSMUSP00000001304,10090.ENSMUSP00000002044,10090.ENSMUSP00000002172,10090.ENSMUSP00000002397,10090.ENSMUSP00000002625,10090.ENSMUSP00000002663,10090.ENSMUSP00000002825,10090.ENSMUSP00000003720,10090.ENSMUSP00000003907,10090.ENSMUSP00000004327,10090.ENSMUSP00000004377,10090.ENSMUSP00000004381,10090.ENSMUSP00000004990…	Ckmt1,Haao,Agpat3,Ckb,Map3k3,Acp2,Gmpr2,Uck1,Pon1,Baz1b,Crot,Gcdh,G6pdx,Ptpn6,Lpcat3,Mapk14,App,Ndufs3,Trim28,Cs,Shpk,Mob1b,Atp6v1b2,Pdk1,Mvd,Sdhb,Plcd1,Pdhx,Ndufs2,Ndufa2,Clpx,Acadsb,Ncf1,Atp5e,Ndufa1,Pipox,Ada,Sgk2,Pnpo,Smpd2,Egfr,Upp1,Tns3,Efemp1,Pgam2,Nt5c,Pfas,Mthfd1,Acot4,Gpld1,Fbp2,Sdha,Acot12,Mccc2,Hexb,Pdhb,Ndufs4,Oxsm,Plau,Cryl1,Ndufb9,Ndufa6,Pak2,Ndufb4,Ehhadh,Atp5o,Gpd1,Ndufa5,Pla2g7,…
GO:0006796	Phosphate-containing compound metabolic process	302	1863	0.31	1.28	3.8e-26	10090.ENSMUSP00000000317,10090.ENSMUSP00000000687,10090.ENSMUSP00000001240,10090.ENSMUSP00000001304,10090.ENSMUSP00000002044,10090.ENSMUSP00000002172,10090.ENSMUSP00000002397,10090.ENSMUSP00000002625,10090.ENSMUSP00000002663,10090.ENSMUSP00000002825,10090.ENSMUSP00000003720,10090.ENSMUSP00000003907,10090.ENSMUSP00000004327,10090.ENSMUSP00000004377,10090.ENSMUSP00000004381,10090.ENSMUSP00000004990…	Ckmt1,Haao,Agpat3,Ckb,Map3k3,Acp2,Gmpr2,Uck1,Pon1,Baz1b,Crot,Gcdh,G6pdx,Ptpn6,Lpcat3,Mapk14,App,Ndufs3,Trim28,Cs,Shpk,Mob1b,Atp6v1b2,Pdk1,Mvd,Sdhb,Plcd1,Pdhx,Ndufs2,Ndufa2,Clpx,Acadsb,Ncf1,Atp5e,Ndufa1,Pipox,Ada,Sgk2,Pnpo,Smpd2,Egfr,Upp1,Tns3,Efemp1,Pgam2,Nt5c,Pfas,Mthfd1,Acot4,Gpld1,Fbp2,Sdha,Acot12,Mccc2,Hexb,Pdhb,Ndufs4,Oxsm,Plau,Cryl1,Ndufb9,Ndufa6,Pak2,Ndufb4,Ehhadh,Atp5o,Gpd1,Ndufa5,Pla2g7,…
GO:0009165	Nucleotide biosynthetic process	91	253	0.65	2.27	6.03e-25	10090.ENSMUSP00000000687,10090.ENSMUSP00000002397,10090.ENSMUSP00000002625,10090.ENSMUSP00000003907,10090.ENSMUSP00000004327,10090.ENSMUSP00000005647,10090.ENSMUSP00000010007,10090.ENSMUSP00000011058,10090.ENSMUSP00000013737,10090.ENSMUSP00000014438,10090.ENSMUSP00000016396,10090.ENSMUSP00000016571,10090.ENSMUSP00000017841,10090.ENSMUSP00000020677,10090.ENSMUSP00000021282,10090.ENSMUSP00000021443…	Haao,Gmpr2,Uck1,Gcdh,G6pdx,Ndufs3,Sdhb,Pdhx,Ndufs2,Ndufa2,Atp5e,Ndufa1,Ada,Upp1,Pfas,Mthfd1,Sdha,Pdhb,Ndufs4,Ndufb9,Ndufa6,Ndufb4,Atp5o,Ndufa5,Nme3,Ak3,Papss2,Ndufb8,Atp5b,Atp5a1,Prps2,Ndufs1,Ndufb3,Ndufa10,Mpc2,Acss1,Acss2,Gucy1b1,Ppcs,Cda,Ak2,Ndufc2,Ndufab1,Pdha1,Acsl1,Acat1,Dlat,Kmo,Aspdh,Ndufv1,Ndufb10,Pank1,Atp5l,Atp5k,Ndufa8,Mapk1,Ldhd,Nadk2,Ndufa3,Ampd2,Mpp5,mt-Nd2,mt-Atp8,Ndufb6,Mlycd,Ndu…
GO:0009063	Cellular amino acid catabolic process	61	104	0.86	3.02	7.47e-25	10090.ENSMUSP00000000349,10090.ENSMUSP00000000687,10090.ENSMUSP00000001183,10090.ENSMUSP00000003620,10090.ENSMUSP00000004729,10090.ENSMUSP00000006544,10090.ENSMUSP00000007255,10090.ENSMUSP00000015829,10090.ENSMUSP00000015950,10090.ENSMUSP00000017597,10090.ENSMUSP00000020161,10090.ENSMUSP00000020241,10090.ENSMUSP00000021550,10090.ENSMUSP00000021913,10090.ENSMUSP00000022148,10090.ENSMUSP00000022322…	Dbt,Haao,Ftcd,Prodh,Etfb,Gcat,Ddah2,Acadsb,Qdpr,Pipox,Arg1,Pah,Arg2,Auh,Mccc2,Glud1,Agxt2,Gpt,Csad,Gldc,Shmt2,Ivd,Mccc1,Ddah1,Hpd,Aass,Hibadh,Bcat1,Fah,Bcat2,Got2,Acat1,Etfa,Amt,Aldh8a1,Kmo,Aldh5a1,Aldh4a1,Hibch,Cdo1,Asrgl1,Gstz1,Acad8,Dlst,Ahcy,Prodh2,Abat,Bckdk,Bckdha,Aadat,Hoga1,Aldh6a1,Sardh,Kyat3,Dld,Dao,Kyat1,Adhfe1,Hgd,Uroc1,Cbs
GO:1901360	Organic cyclic compound metabolic process	428	3110	0.23	1.11	7.71e-25	10090.ENSMUSP00000000687,10090.ENSMUSP00000001127,10090.ENSMUSP00000001183,10090.ENSMUSP00000001507,10090.ENSMUSP00000001809,10090.ENSMUSP00000001824,10090.ENSMUSP00000002397,10090.ENSMUSP00000002473,10090.ENSMUSP00000002625,10090.ENSMUSP00000002663,10090.ENSMUSP00000003720,10090.ENSMUSP00000003906,10090.ENSMUSP00000003907,10090.ENSMUSP00000003947,10090.ENSMUSP00000004327,10090.ENSMUSP00000004343…	Haao,Poldip2,Ftcd,Cyp51,Pabpc1,Folh1,Gmpr2,Babam1,Uck1,Pon1,Crot,Farsa,Gcdh,Nqo1,G6pdx,Wars2,Mapk14,App,Ndufs3,Cyp2a5,Trim28,Cs,Dnase1,Ctsb,Atp6v1b2,Mvd,Lsm2,Sdhb,Wdr77,Acaa1b,Pdhx,Ndufs2,Ndufa2,U2af1,Nol3,Endog,Clpx,Acadsb,Prpf3,Qdpr,Ncf1,Atp5e,Ndufa1,Pipox,Ada,Pnpo,Ywhah,Iyd,Snx3,Pah,Supv3l1,Wdr82,Polrmt,Upp1,Pes1,Pgam2,Pctp,Fdxr,Nt5c,Pfas,Eftud2,Mthfd1,Sptb,Akr1c21,Akr1c13,Akr1c18,Acot4,Npc2,A…
GO:0009260	Ribonucleotide biosynthetic process	81	200	0.7	2.44	8.09e-25	10090.ENSMUSP00000002397,10090.ENSMUSP00000002625,10090.ENSMUSP00000003907,10090.ENSMUSP00000005647,10090.ENSMUSP00000010007,10090.ENSMUSP00000011058,10090.ENSMUSP00000013737,10090.ENSMUSP00000014438,10090.ENSMUSP00000016396,10090.ENSMUSP00000016571,10090.ENSMUSP00000017841,10090.ENSMUSP00000020677,10090.ENSMUSP00000021282,10090.ENSMUSP00000021443,10090.ENSMUSP00000022062,10090.ENSMUSP00000022268…	Gmpr2,Uck1,Gcdh,Ndufs3,Sdhb,Pdhx,Ndufs2,Ndufa2,Atp5e,Ndufa1,Ada,Upp1,Pfas,Mthfd1,Sdha,Pdhb,Ndufs4,Ndufb9,Ndufa6,Ndufb4,Atp5o,Ndufa5,Nme3,Ak3,Papss2,Ndufb8,Atp5b,Atp5a1,Prps2,Ndufs1,Ndufb3,Ndufa10,Mpc2,Acss1,Acss2,Gucy1b1,Ppcs,Cda,Ak2,Ndufc2,Ndufab1,Pdha1,Acsl1,Acat1,Dlat,Ndufv1,Ndufb10,Pank1,Atp5l,Atp5k,Ndufa8,Ldhd,Ndufa3,Ampd2,mt-Nd2,mt-Atp8,Ndufb6,Mlycd,Ndufs7,Atp5d,Ndufs5,Atp5h,Ak4,Coasy,Ndufa…
GO:0016042	Lipid catabolic process	99	304	0.61	2.11	1.5e-24	10090.ENSMUSP00000000608,10090.ENSMUSP00000002926,10090.ENSMUSP00000003720,10090.ENSMUSP00000003907,10090.ENSMUSP00000004729,10090.ENSMUSP00000005583,10090.ENSMUSP00000010795,10090.ENSMUSP00000010804,10090.ENSMUSP00000011492,10090.ENSMUSP00000015712,10090.ENSMUSP00000015829,10090.ENSMUSP00000019109,10090.ENSMUSP00000019965,10090.ENSMUSP00000020034,10090.ENSMUSP00000021091,10090.ENSMUSP00000021635…	Gm2a,Pla1a,Crot,Gcdh,Etfb,Pafah1b3,Acaa1b,Plcd1,Acad9,Lpl,Acadsb,Ywhah,Smpd2,Echdc1,Pafah1b1,Akr1c18,Eci3,Auh,Hexb,Hacl1,Naga,Ehhadh,Adipoq,Pla2g7,Hsd17b4,Nudt8,Cpt1a,Hexa,Echs1,Acadl,Phyh,Ivd,Pck1,Etfdh,Hadh,Abcd3,Decr1,Hint2,Angptl3,Scp2,Cpt2,Ppt1,Hsd17b11,Acad10,Acads,Plbd2,Plbd1,Asah1,Ces1d,Ces1e,Ces1f,Ces1c,Acat1,Apoa4,Lipc,Etfa,Apob,Acaa2,Ces1g,Pcca,Acaa1a,Acad11,Lrp1,Decr2,Nceh1,Nudt19,Cbr…
GO:0046390	Ribose phosphate biosynthetic process	82	209	0.69	2.38	2.05e-24	10090.ENSMUSP00000002397,10090.ENSMUSP00000002625,10090.ENSMUSP00000003907,10090.ENSMUSP00000004327,10090.ENSMUSP00000005647,10090.ENSMUSP00000010007,10090.ENSMUSP00000011058,10090.ENSMUSP00000013737,10090.ENSMUSP00000014438,10090.ENSMUSP00000016396,10090.ENSMUSP00000016571,10090.ENSMUSP00000017841,10090.ENSMUSP00000020677,10090.ENSMUSP00000021282,10090.ENSMUSP00000021443,10090.ENSMUSP00000022062…	Gmpr2,Uck1,Gcdh,G6pdx,Ndufs3,Sdhb,Pdhx,Ndufs2,Ndufa2,Atp5e,Ndufa1,Ada,Upp1,Pfas,Mthfd1,Sdha,Pdhb,Ndufs4,Ndufb9,Ndufa6,Ndufb4,Atp5o,Ndufa5,Nme3,Ak3,Papss2,Ndufb8,Atp5b,Atp5a1,Prps2,Ndufs1,Ndufb3,Ndufa10,Mpc2,Acss1,Acss2,Gucy1b1,Ppcs,Cda,Ak2,Ndufc2,Ndufab1,Pdha1,Acsl1,Acat1,Dlat,Ndufv1,Ndufb10,Pank1,Atp5l,Atp5k,Ndufa8,Ldhd,Ndufa3,Ampd2,mt-Nd2,mt-Atp8,Ndufb6,Mlycd,Ndufs7,Atp5d,Ndufs5,Atp5h,Ak4,Coasy…
GO:0009152	Purine ribonucleotide biosynthetic process	77	185	0.72	2.45	3.73e-24	10090.ENSMUSP00000002397,10090.ENSMUSP00000003907,10090.ENSMUSP00000005647,10090.ENSMUSP00000010007,10090.ENSMUSP00000011058,10090.ENSMUSP00000013737,10090.ENSMUSP00000014438,10090.ENSMUSP00000016396,10090.ENSMUSP00000016571,10090.ENSMUSP00000017841,10090.ENSMUSP00000021282,10090.ENSMUSP00000021443,10090.ENSMUSP00000022062,10090.ENSMUSP00000022268,10090.ENSMUSP00000022286,10090.ENSMUSP00000022980…	Gmpr2,Gcdh,Ndufs3,Sdhb,Pdhx,Ndufs2,Ndufa2,Atp5e,Ndufa1,Ada,Pfas,Mthfd1,Sdha,Pdhb,Ndufs4,Ndufb9,Ndufa6,Ndufb4,Atp5o,Ndufa5,Nme3,Ak3,Papss2,Ndufb8,Atp5b,Atp5a1,Prps2,Ndufs1,Ndufb3,Ndufa10,Mpc2,Acss1,Acss2,Gucy1b1,Ppcs,Ak2,Ndufc2,Ndufab1,Pdha1,Acsl1,Acat1,Dlat,Ndufv1,Ndufb10,Pank1,Atp5l,Atp5k,Ndufa8,Ldhd,Ndufa3,Ampd2,mt-Nd2,mt-Atp8,Ndufb6,Mlycd,Ndufs7,Atp5d,Ndufs5,Atp5h,Ak4,Coasy,Ndufa13,Dld,Sdhc,At…
GO:0034641	Cellular nitrogen compound metabolic process	453	3393	0.22	1.08	4.39e-24	10090.ENSMUSP00000000608,10090.ENSMUSP00000000687,10090.ENSMUSP00000001127,10090.ENSMUSP00000001183,10090.ENSMUSP00000001809,10090.ENSMUSP00000001963,10090.ENSMUSP00000002397,10090.ENSMUSP00000002473,10090.ENSMUSP00000002625,10090.ENSMUSP00000002844,10090.ENSMUSP00000003720,10090.ENSMUSP00000003906,10090.ENSMUSP00000003907,10090.ENSMUSP00000004140,10090.ENSMUSP00000004327,10090.ENSMUSP00000004343…	Gm2a,Haao,Poldip2,Ftcd,Pabpc1,Ace,Gmpr2,Babam1,Uck1,Mrpl2,Crot,Farsa,Gcdh,Gstm1,G6pdx,Wars2,Mapk14,Thop1,App,Ndufs3,Por,Trim28,Cs,Dnase1,Atp6v1b2,Ggt1,Srm,Mvd,Sod2,Lsm2,Sdhb,Wdr77,Pdhx,Ndufs2,Ndufa2,U2af1,Nol3,Endog,Clpx,Acadsb,Prpf3,Qdpr,Ncf1,Atp5e,Ndufa1,Pipox,Ada,Pnpo,Snx3,Smpd2,Arg1,Supv3l1,Egfr,Cpm,Wdr82,Polrmt,Upp1,Pes1,Pgam2,Mrpl22,Nt5c,Pfas,Eftud2,Nemf,Mthfd1,Sptb,Arg2,Acot4,Fars2,Sdha,Ac…
GO:0072522	Purine-containing compound biosynthetic process	79	202	0.69	2.33	1.99e-23	10090.ENSMUSP00000002397,10090.ENSMUSP00000003907,10090.ENSMUSP00000005647,10090.ENSMUSP00000010007,10090.ENSMUSP00000011058,10090.ENSMUSP00000013737,10090.ENSMUSP00000014438,10090.ENSMUSP00000016396,10090.ENSMUSP00000016571,10090.ENSMUSP00000017841,10090.ENSMUSP00000021282,10090.ENSMUSP00000021443,10090.ENSMUSP00000022062,10090.ENSMUSP00000022268,10090.ENSMUSP00000022286,10090.ENSMUSP00000022980…	Gmpr2,Gcdh,Ndufs3,Sdhb,Pdhx,Ndufs2,Ndufa2,Atp5e,Ndufa1,Ada,Pfas,Mthfd1,Sdha,Pdhb,Ndufs4,Ndufb9,Ndufa6,Ndufb4,Atp5o,Ndufa5,Nme3,Ak3,Papss2,Ndufb8,Atp5b,Shmt2,Atp5a1,Prps2,Ndufs1,Ndufb3,Ndufa10,Mpc2,Acss1,Acss2,Gucy1b1,Ppcs,Ak2,Ndufc2,Ndufab1,Pdha1,Acsl1,Acat1,Dlat,Ndufv1,Ndufb10,Pank1,Atp5l,Atp5k,Ndufa8,Ldhd,Ndufa3,Ampd2,mt-Nd2,mt-Atp8,Pgm2,Ndufb6,Mlycd,Ndufs7,Atp5d,Ndufs5,Atp5h,Ak4,Coasy,Ndufa13,…
GO:0072329	Monocarboxylic acid catabolic process	63	124	0.8	2.7	3.55e-23	10090.ENSMUSP00000003720,10090.ENSMUSP00000003907,10090.ENSMUSP00000004729,10090.ENSMUSP00000010795,10090.ENSMUSP00000011492,10090.ENSMUSP00000015829,10090.ENSMUSP00000020034,10090.ENSMUSP00000021853,10090.ENSMUSP00000021913,10090.ENSMUSP00000022437,10090.ENSMUSP00000022517,10090.ENSMUSP00000022858,10090.ENSMUSP00000023559,10090.ENSMUSP00000023593,10090.ENSMUSP00000025385,10090.ENSMUSP00000025802…	Crot,Gcdh,Etfb,Acaa1b,Acad9,Acadsb,Echdc1,Eci3,Auh,Hacl1,Cryl1,Agxt2,Ehhadh,Adipoq,Hsd17b4,Nudt8,Cpt1a,Dcxr,Echs1,Acadl,Phyh,Ivd,Pck1,Etfdh,Hadh,Abcd3,Decr1,Scp2,Cpt2,Akr1a1,Acad10,Acads,Fah,Ces1d,Ces1f,Acat1,Etfa,Acaa2,Acaa1a,Acad11,Decr2,Xylb,Nudt19,Echdc2,Acad8,Slc27a2,Acox1,Acox3,Ech1,Ldhd,Acadm,Hoga1,Cyp4a12a,Acot8,Acadvl,Crat,Cpt1b,Sord,Hadhb,Bdh2,Acox2,Eci2,Eci1
GO:0046034	ATP metabolic process	71	165	0.73	2.45	6.83e-23	10090.ENSMUSP00000005647,10090.ENSMUSP00000006435,10090.ENSMUSP00000010007,10090.ENSMUSP00000013737,10090.ENSMUSP00000014438,10090.ENSMUSP00000015501,10090.ENSMUSP00000016396,10090.ENSMUSP00000016571,10090.ENSMUSP00000020768,10090.ENSMUSP00000022062,10090.ENSMUSP00000022286,10090.ENSMUSP00000022980,10090.ENSMUSP00000023085,10090.ENSMUSP00000023514,10090.ENSMUSP00000023677,10090.ENSMUSP00000023851…	Ndufs3,Atp6v1b2,Sdhb,Ndufs2,Ndufa2,Clpx,Atp5e,Ndufa1,Pgam2,Sdha,Ndufs4,Ndufb9,Ndufa6,Ndufb4,Atp5o,Ndufa5,Ak3,Ndufb8,Atp5b,Atp5a1,Ndufs1,Ndufb3,Ndufa10,Parp1,Atp1b1,Aldob,Ak2,Khk,Ndufc2,Ndufab1,Ndufv1,Ndufb10,Bpgm,Atp5l,Atp5k,Pfkm,Ndufa8,Ldhd,Eno1b,Ndufa3,Ampd2,Pgk1,mt-Nd2,mt-Atp8,Ogdh,Ndufb6,Dhtkd1,Ndufs7,Atp5d,Ndufs5,Atp5h,Ak4,Ndufa13,Sdhc,Cfh,Atp6v1a,Atp5c1,Ndufb11,Atp5pb,Gapdh,Ndufb5,Pfkp,Nduf…
GO:0065008	Regulation of biological quality	501	3943	0.2	1.02	7.82e-23	10090.ENSMUSP00000000049,10090.ENSMUSP00000000137,10090.ENSMUSP00000000199,10090.ENSMUSP00000000590,10090.ENSMUSP00000000687,10090.ENSMUSP00000000769,10090.ENSMUSP00000001304,10090.ENSMUSP00000001566,10090.ENSMUSP00000001809,10090.ENSMUSP00000001963,10090.ENSMUSP00000002011,10090.ENSMUSP00000002640,10090.ENSMUSP00000003071,10090.ENSMUSP00000003268,10090.ENSMUSP00000003947,10090.ENSMUSP00000004327…	Apoh,Actr2,Ncs1,Rdx,Haao,Serpinf1,Ckb,Tubb5,Pabpc1,Ace,Esam,Scin,Apoc4,Sh3gl1,Nqo1,G6pdx,Phb2,Ptpn6,Lpcat3,Aqp1,Mapk14,Wdr1,App,Letm1,Por,Adh5,Pth1r,Ctsb,Atp6v1b2,Slc4a1,Acot13,Sod2,Slc44a4,Hnrnpa0,Carhsp1,Dynll1,Ush1c,Eng,Plcd1,Atp6v0d1,Plg,Nol3,Eln,Endog,Ctss,Lpl,Capza2,Lbp,Slc25a5,Vtn,Ada,Sept4,Sparc,Ywhah,Slc25a22,Rcn3,Iyd,Pbld2,Egfr,Ncln,Pctp,Rdh14,Grb2,Pafah1b1,Mthfd1,Sptb,Lgmn,Akr1c21,Akr1…
GO:1901615	Organic hydroxy compound metabolic process	128	516	0.49	1.71	7.82e-23	10090.ENSMUSP00000001507,10090.ENSMUSP00000002663,10090.ENSMUSP00000003947,10090.ENSMUSP00000004327,10090.ENSMUSP00000005406,10090.ENSMUSP00000005964,10090.ENSMUSP00000006105,10090.ENSMUSP00000006235,10090.ENSMUSP00000006692,10090.ENSMUSP00000010795,10090.ENSMUSP00000015950,10090.ENSMUSP00000018803,10090.ENSMUSP00000019896,10090.ENSMUSP00000020864,10090.ENSMUSP00000020947,10090.ENSMUSP00000021078…	Cyp51,Pon1,Nqo1,G6pdx,App,Adh5,Shpk,Ctsb,Mvd,Acaa1b,Qdpr,Pnpo,Iyd,Pctp,Rdh14,Fdxr,Akr1c21,Akr1c18,Npc2,Dhfr,Ndufs4,Dhrs4,Aco2,Miox,Gpd1,Nudt3,Npc1,Aldh1a7,Rbp4,Cyp2e1,Rdh10,Pnkd,Pecr,Cat,Pck1,Hao2,Abcd3,Coq3,Angptl3,Scp2,Akr1a1,Aldh2,Ldhb,Fah,Erlin2,Asah1,Fgl1,Cbr4,Ces1d,Ces1e,Ces1f,Ces1c,Ces2e,Apoa4,Apoa1,Aldh1a2,Lipc,Apob,Cyp7b1,Ces1g,Lcat,Cpq,Akr1b8,Acaa1a,Ppip5k2,Lrp1,Myof,Gc,Ephx1,Inppl1,Spr…
GO:0019395	Fatty acid oxidation	54	89	0.88	2.92	1.72e-22	10090.ENSMUSP00000003720,10090.ENSMUSP00000003907,10090.ENSMUSP00000004729,10090.ENSMUSP00000004990,10090.ENSMUSP00000005651,10090.ENSMUSP00000005964,10090.ENSMUSP00000010795,10090.ENSMUSP00000011492,10090.ENSMUSP00000015829,10090.ENSMUSP00000020034,10090.ENSMUSP00000021166,10090.ENSMUSP00000021853,10090.ENSMUSP00000021913,10090.ENSMUSP00000022437,10090.ENSMUSP00000023559,10090.ENSMUSP00000023593…	Crot,Gcdh,Etfb,Mapk14,Por,Adh5,Acaa1b,Acad9,Acadsb,Echdc1,Cygb,Eci3,Auh,Hacl1,Ehhadh,Adipoq,Hsd17b4,Cpt1a,Echs1,Acadl,Phyh,Ivd,Etfdh,Hao2,Hadh,Abcd3,Decr1,Scp2,Cpt2,Acad10,Acads,Acat1,Etfa,Acaa2,Acaa1a,Acad11,Echdc2,Acad8,Slc27a2,Prkaa1,Acox1,Acox3,Ech1,Acadm,Mlycd,Acadvl,Crat,Cpt1b,Hadhb,Bdh2,Acox2,Eci2,Cd36,Eci1
GO:0044242	Cellular lipid catabolic process	76	197	0.68	2.27	3.02e-22	10090.ENSMUSP00000000608,10090.ENSMUSP00000003720,10090.ENSMUSP00000003907,10090.ENSMUSP00000004729,10090.ENSMUSP00000010795,10090.ENSMUSP00000011492,10090.ENSMUSP00000015712,10090.ENSMUSP00000015829,10090.ENSMUSP00000019965,10090.ENSMUSP00000020034,10090.ENSMUSP00000021853,10090.ENSMUSP00000021913,10090.ENSMUSP00000022169,10090.ENSMUSP00000022437,10090.ENSMUSP00000023088,10090.ENSMUSP00000023559…	Gm2a,Crot,Gcdh,Etfb,Acaa1b,Acad9,Lpl,Acadsb,Smpd2,Echdc1,Eci3,Auh,Hexb,Hacl1,Naga,Ehhadh,Adipoq,Pla2g7,Hsd17b4,Nudt8,Cpt1a,Hexa,Echs1,Acadl,Phyh,Ivd,Pck1,Etfdh,Hadh,Abcd3,Decr1,Angptl3,Scp2,Cpt2,Acad10,Acads,Plbd2,Plbd1,Asah1,Ces1d,Ces1f,Acat1,Lipc,Etfa,Apob,Acaa2,Acaa1a,Acad11,Lrp1,Decr2,Nudt19,Echdc2,Abhd12,Acad8,Slc27a2,Acox1,Acox3,Ech1,Amacr,Pla2g4a,Acadm,Sirt2,Plcg2,Acot8,Acadvl,Crat,Cpt1b,A…
GO:0034440	Lipid oxidation	55	95	0.86	2.83	3.34e-22	10090.ENSMUSP00000003720,10090.ENSMUSP00000003907,10090.ENSMUSP00000004729,10090.ENSMUSP00000004990,10090.ENSMUSP00000005651,10090.ENSMUSP00000005964,10090.ENSMUSP00000010795,10090.ENSMUSP00000011492,10090.ENSMUSP00000015829,10090.ENSMUSP00000020034,10090.ENSMUSP00000021166,10090.ENSMUSP00000021853,10090.ENSMUSP00000021913,10090.ENSMUSP00000022437,10090.ENSMUSP00000023559,10090.ENSMUSP00000023593…	Crot,Gcdh,Etfb,Mapk14,Por,Adh5,Acaa1b,Acad9,Acadsb,Echdc1,Cygb,Eci3,Auh,Hacl1,Ehhadh,Adipoq,Pla2g7,Hsd17b4,Cpt1a,Echs1,Acadl,Phyh,Ivd,Etfdh,Hao2,Hadh,Abcd3,Decr1,Scp2,Cpt2,Acad10,Acads,Acat1,Etfa,Acaa2,Acaa1a,Acad11,Echdc2,Acad8,Slc27a2,Prkaa1,Acox1,Acox3,Ech1,Acadm,Mlycd,Acadvl,Crat,Cpt1b,Hadhb,Bdh2,Acox2,Eci2,Cd36,Eci1
GO:0009062	Fatty acid catabolic process	53	91	0.86	2.79	1.87e-21	10090.ENSMUSP00000003720,10090.ENSMUSP00000003907,10090.ENSMUSP00000004729,10090.ENSMUSP00000010795,10090.ENSMUSP00000011492,10090.ENSMUSP00000015829,10090.ENSMUSP00000020034,10090.ENSMUSP00000021853,10090.ENSMUSP00000021913,10090.ENSMUSP00000022437,10090.ENSMUSP00000023559,10090.ENSMUSP00000023593,10090.ENSMUSP00000025385,10090.ENSMUSP00000025802,10090.ENSMUSP00000025835,10090.ENSMUSP00000026538…	Crot,Gcdh,Etfb,Acaa1b,Acad9,Acadsb,Echdc1,Eci3,Auh,Hacl1,Ehhadh,Adipoq,Hsd17b4,Nudt8,Cpt1a,Echs1,Acadl,Phyh,Ivd,Pck1,Etfdh,Hadh,Abcd3,Decr1,Scp2,Cpt2,Acad10,Acads,Ces1d,Ces1f,Acat1,Etfa,Acaa2,Acaa1a,Acad11,Decr2,Nudt19,Echdc2,Acad8,Slc27a2,Acox1,Acox3,Ech1,Acadm,Acot8,Acadvl,Crat,Cpt1b,Hadhb,Bdh2,Acox2,Eci2,Eci1
GO:0009144	Purine nucleoside triphosphate metabolic process	75	199	0.67	2.2	1.87e-21	10090.ENSMUSP00000005647,10090.ENSMUSP00000006435,10090.ENSMUSP00000010007,10090.ENSMUSP00000013737,10090.ENSMUSP00000014438,10090.ENSMUSP00000015501,10090.ENSMUSP00000016396,10090.ENSMUSP00000016571,10090.ENSMUSP00000017841,10090.ENSMUSP00000020768,10090.ENSMUSP00000022062,10090.ENSMUSP00000022286,10090.ENSMUSP00000022980,10090.ENSMUSP00000023085,10090.ENSMUSP00000023514,10090.ENSMUSP00000023677…	Ndufs3,Atp6v1b2,Sdhb,Ndufs2,Ndufa2,Clpx,Atp5e,Ndufa1,Ada,Pgam2,Sdha,Ndufs4,Ndufb9,Ndufa6,Ndufb4,Atp5o,Ndufa5,Nme3,Ak3,Ndufb8,Atp5b,Atp5a1,Ndufs1,Ndufb3,Ndufa10,Parp1,Atp1b1,Aldob,Ak2,Khk,Ndufc2,Ndufab1,Opa1,Ndufv1,Ndufb10,Bpgm,Atp5l,Atp5k,Samhd1,Pfkm,Ndufa8,Ldhd,Eno1b,Ndufa3,Ampd2,Pgk1,mt-Nd2,mt-Atp8,Ogdh,Ndufb6,Dhtkd1,Ndufs7,Atp5d,Ndufs5,Atp5h,Ak4,Ndufa13,Sdhc,Cfh,Atp6v1a,Atp5c1,Ndufb11,Atp5pb,G…
GO:0006066	Alcohol metabolic process	100	352	0.55	1.83	3.6e-21	10090.ENSMUSP00000001507,10090.ENSMUSP00000002663,10090.ENSMUSP00000004327,10090.ENSMUSP00000005406,10090.ENSMUSP00000005964,10090.ENSMUSP00000006105,10090.ENSMUSP00000006692,10090.ENSMUSP00000015950,10090.ENSMUSP00000020864,10090.ENSMUSP00000020947,10090.ENSMUSP00000021078,10090.ENSMUSP00000021628,10090.ENSMUSP00000021635,10090.ENSMUSP00000021668,10090.ENSMUSP00000022218,10090.ENSMUSP00000022821…	Cyp51,Pon1,G6pdx,App,Adh5,Shpk,Mvd,Qdpr,Pctp,Rdh14,Fdxr,Akr1c21,Akr1c18,Npc2,Dhfr,Dhrs4,Aco2,Miox,Gpd1,Nudt3,Npc1,Aldh1a7,Rbp4,Rdh10,Pecr,Cat,Pck1,Coq3,Angptl3,Scp2,Akr1a1,Aldh2,Erlin2,Asah1,Fgl1,Cbr4,Ces1d,Ces1e,Ces1f,Ces1c,Ces2e,Apoa4,Apoa1,Aldh1a2,Lipc,Apob,Cyp7b1,Ces1g,Lcat,Akr1b8,Ppip5k2,Lrp1,Myof,Ephx1,Inppl1,Spr,Idh3g,Ppip5k1,Ces2c,Rbp1,Prkaa1,Tpk1,Retsat,Pla2g4a,Rdh16,Aldh3a2,Lrp2,Plcg2,C…
GO:0022900	Electron transport chain	60	125	0.78	2.51	4.09e-21	10090.ENSMUSP00000000090,10090.ENSMUSP00000004729,10090.ENSMUSP00000005647,10090.ENSMUSP00000005651,10090.ENSMUSP00000007012,10090.ENSMUSP00000010007,10090.ENSMUSP00000013737,10090.ENSMUSP00000014438,10090.ENSMUSP00000015484,10090.ENSMUSP00000015829,10090.ENSMUSP00000019226,10090.ENSMUSP00000021993,10090.ENSMUSP00000022062,10090.ENSMUSP00000022286,10090.ENSMUSP00000022980,10090.ENSMUSP00000023210…	Cox5a,Etfb,Ndufs3,Por,Sod2,Sdhb,Ndufs2,Ndufa2,Cybb,Acadsb,Slc25a22,Uqcrb,Sdha,Ndufs4,Ndufb9,Cyc1,Gpd1,Ndufa5,Ndufb8,Uqcrc1,Ndufs1,Ndufb3,Ndufa10,Ndufaf1,Etfdh,Ndufc2,Uqcrc2,Coq9,Etfa,Cox7a2,Afg1l,Gm11273,Etfrf1,Aifm1,Ndufv1,Mybbp1a,Uqcrfs1,Nqo2,Uqcr10,Ndufa8,Plec,mt-Nd2,mt-Co2,Ndufb6,Coq7,Cox7a1,Ndufs7,Dld,Sdhc,Pm20d1,Cox7c,Mtch2,Ndufv2,Slc25a12,Cox6c,Gba,Cox7a2l,Ndufa12,Cox4i1,Slc25a13
GO:1901606	Alpha-amino acid catabolic process	52	89	0.86	2.77	4.19e-21	10090.ENSMUSP00000000687,10090.ENSMUSP00000003620,10090.ENSMUSP00000006544,10090.ENSMUSP00000007255,10090.ENSMUSP00000015829,10090.ENSMUSP00000015950,10090.ENSMUSP00000017597,10090.ENSMUSP00000020161,10090.ENSMUSP00000020241,10090.ENSMUSP00000021550,10090.ENSMUSP00000021913,10090.ENSMUSP00000022148,10090.ENSMUSP00000022322,10090.ENSMUSP00000022858,10090.ENSMUSP00000023203,10090.ENSMUSP00000023805…	Haao,Prodh,Gcat,Ddah2,Acadsb,Qdpr,Pipox,Arg1,Pah,Arg2,Auh,Mccc2,Glud1,Agxt2,Gpt,Csad,Gldc,Shmt2,Ivd,Mccc1,Ddah1,Hpd,Aass,Hibadh,Fah,Bcat2,Got2,Acat1,Amt,Aldh8a1,Kmo,Aldh4a1,Hibch,Cdo1,Asrgl1,Gstz1,Acad8,Dlst,Ahcy,Prodh2,Bckdk,Aadat,Hoga1,Aldh6a1,Sardh,Kyat3,Dao,Kyat1,Adhfe1,Thnsl2,Hgd,Cbs
GO:0009205	Purine ribonucleoside triphosphate metabolic process	73	193	0.67	2.19	5.86e-21	10090.ENSMUSP00000005647,10090.ENSMUSP00000006435,10090.ENSMUSP00000010007,10090.ENSMUSP00000013737,10090.ENSMUSP00000014438,10090.ENSMUSP00000015501,10090.ENSMUSP00000016396,10090.ENSMUSP00000016571,10090.ENSMUSP00000020768,10090.ENSMUSP00000022062,10090.ENSMUSP00000022286,10090.ENSMUSP00000022980,10090.ENSMUSP00000023085,10090.ENSMUSP00000023514,10090.ENSMUSP00000023677,10090.ENSMUSP00000023851…	Ndufs3,Atp6v1b2,Sdhb,Ndufs2,Ndufa2,Clpx,Atp5e,Ndufa1,Pgam2,Sdha,Ndufs4,Ndufb9,Ndufa6,Ndufb4,Atp5o,Ndufa5,Nme3,Ak3,Ndufb8,Atp5b,Atp5a1,Ndufs1,Ndufb3,Ndufa10,Parp1,Atp1b1,Aldob,Ak2,Khk,Ndufc2,Ndufab1,Opa1,Ndufv1,Ndufb10,Bpgm,Atp5l,Atp5k,Pfkm,Ndufa8,Ldhd,Eno1b,Ndufa3,Ampd2,Pgk1,mt-Nd2,mt-Atp8,Ogdh,Ndufb6,Dhtkd1,Ndufs7,Atp5d,Ndufs5,Atp5h,Ak4,Ndufa13,Sdhc,Cfh,Atp6v1a,Atp5c1,Ndufb11,Atp5pb,Gapdh,Ndufb5…
GO:0009199	Ribonucleoside triphosphate metabolic process	74	201	0.66	2.14	1.06e-20	10090.ENSMUSP00000002625,10090.ENSMUSP00000005647,10090.ENSMUSP00000006435,10090.ENSMUSP00000010007,10090.ENSMUSP00000013737,10090.ENSMUSP00000014438,10090.ENSMUSP00000015501,10090.ENSMUSP00000016396,10090.ENSMUSP00000016571,10090.ENSMUSP00000020768,10090.ENSMUSP00000022062,10090.ENSMUSP00000022286,10090.ENSMUSP00000022980,10090.ENSMUSP00000023085,10090.ENSMUSP00000023514,10090.ENSMUSP00000023677…	Uck1,Ndufs3,Atp6v1b2,Sdhb,Ndufs2,Ndufa2,Clpx,Atp5e,Ndufa1,Pgam2,Sdha,Ndufs4,Ndufb9,Ndufa6,Ndufb4,Atp5o,Ndufa5,Nme3,Ak3,Ndufb8,Atp5b,Atp5a1,Ndufs1,Ndufb3,Ndufa10,Parp1,Atp1b1,Aldob,Ak2,Khk,Ndufc2,Ndufab1,Opa1,Ndufv1,Ndufb10,Bpgm,Atp5l,Atp5k,Pfkm,Ndufa8,Ldhd,Eno1b,Ndufa3,Ampd2,Pgk1,mt-Nd2,mt-Atp8,Ogdh,Ndufb6,Dhtkd1,Ndufs7,Atp5d,Ndufs5,Atp5h,Ak4,Ndufa13,Sdhc,Cfh,Atp6v1a,Atp5c1,Ndufb11,Atp5pb,Gapdh,N…
GO:0016043	Cellular component organization	632	5482	0.16	0.93	1.91e-20	10090.ENSMUSP00000000137,10090.ENSMUSP00000000590,10090.ENSMUSP00000001127,10090.ENSMUSP00000001183,10090.ENSMUSP00000001384,10090.ENSMUSP00000001547,10090.ENSMUSP00000001566,10090.ENSMUSP00000001595,10090.ENSMUSP00000001825,10090.ENSMUSP00000002011,10090.ENSMUSP00000002029,10090.ENSMUSP00000002048,10090.ENSMUSP00000002172,10090.ENSMUSP00000002473,10090.ENSMUSP00000002640,10090.ENSMUSP00000002825…	Actr2,Rdx,Poldip2,Ftcd,Cnn1,Col1a1,Tubb5,Fkbp10,Chordc1,Esam,Emd,Taco1,Acp2,Babam1,Scin,Baz1b,Lamb1,Timm44,Sh3gl1,Tpm4,Farsa,Phb2,Lpcat3,Ndrg2,Aqp1,Cnn2,Mtfp1,Brpf3,Sgta,Cd44,Wdr1,App,Letm1,Nid1,Ndufs3,Trim28,Itih1,Slc4a1,Acot13,Sod2,Lsm2,Coro1b,Rala,Dynll1,Ush1c,Eng,Wdr77,Dnajc19,Acad9,Atp6v0d1,Ndufs2,Timm23,Ndufa2,Plg,Nol3,Eln,Endog,Ctss,Lpl,Lama5,Capza2,Prpf3,Slc25a5,Ndufa1,Myh9,Sdc4,Coa3,Vtn,…
GO:0022904	Respiratory electron transport chain	54	102	0.82	2.6	1.91e-20	10090.ENSMUSP00000000090,10090.ENSMUSP00000004729,10090.ENSMUSP00000005647,10090.ENSMUSP00000007012,10090.ENSMUSP00000010007,10090.ENSMUSP00000013737,10090.ENSMUSP00000019226,10090.ENSMUSP00000021993,10090.ENSMUSP00000022062,10090.ENSMUSP00000022286,10090.ENSMUSP00000022980,10090.ENSMUSP00000023210,10090.ENSMUSP00000023760,10090.ENSMUSP00000023851,10090.ENSMUSP00000026222,10090.ENSMUSP00000026743…	Cox5a,Etfb,Ndufs3,Sod2,Sdhb,Ndufs2,Slc25a22,Uqcrb,Sdha,Ndufs4,Ndufb9,Cyc1,Gpd1,Ndufa5,Ndufb8,Uqcrc1,Ndufs1,Ndufa10,Ndufaf1,Etfdh,Ndufc2,Uqcrc2,Coq9,Etfa,Cox7a2,Afg1l,Gm11273,Etfrf1,Aifm1,Ndufv1,Mybbp1a,Uqcrfs1,Uqcr10,Ndufa8,Plec,mt-Nd2,mt-Co2,Ndufb6,Coq7,Cox7a1,Ndufs7,Dld,Sdhc,Pm20d1,Cox7c,Mtch2,Ndufv2,Slc25a12,Cox6c,Gba,Cox7a2l,Ndufa12,Cox4i1,Slc25a13
GO:0015986	Proton motive force-driven ATP synthesis	46	69	0.92	2.88	2.59e-20	10090.ENSMUSP00000005647,10090.ENSMUSP00000010007,10090.ENSMUSP00000013737,10090.ENSMUSP00000014438,10090.ENSMUSP00000016396,10090.ENSMUSP00000016571,10090.ENSMUSP00000022062,10090.ENSMUSP00000022286,10090.ENSMUSP00000022980,10090.ENSMUSP00000023085,10090.ENSMUSP00000023514,10090.ENSMUSP00000023677,10090.ENSMUSP00000023851,10090.ENSMUSP00000026222,10090.ENSMUSP00000026459,10090.ENSMUSP00000026495…	Ndufs3,Sdhb,Ndufs2,Ndufa2,Atp5e,Ndufa1,Sdha,Ndufs4,Ndufb9,Ndufa6,Ndufb4,Atp5o,Ndufa5,Ndufb8,Atp5b,Atp5a1,Ndufs1,Ndufb3,Ndufa10,Ndufc2,Ndufab1,Ndufv1,Ndufb10,Atp5l,Atp5k,Ndufa8,Ndufa3,mt-Nd2,mt-Atp8,Ndufb6,Ndufs7,Atp5d,Ndufs5,Atp5h,Ndufa13,Sdhc,Atp6v1a,Atp5c1,Ndufb11,Atp5pb,Ndufb5,Ndufb2,Ndufv2,Atp5j2,Ndufa12,Ndufb1-ps
GO:0042776	Proton motive force-driven mitochondrial ATP synthesis	44	62	0.95	2.95	3.59e-20	10090.ENSMUSP00000005647,10090.ENSMUSP00000010007,10090.ENSMUSP00000013737,10090.ENSMUSP00000014438,10090.ENSMUSP00000016396,10090.ENSMUSP00000016571,10090.ENSMUSP00000022062,10090.ENSMUSP00000022286,10090.ENSMUSP00000022980,10090.ENSMUSP00000023085,10090.ENSMUSP00000023514,10090.ENSMUSP00000023677,10090.ENSMUSP00000023851,10090.ENSMUSP00000026222,10090.ENSMUSP00000026459,10090.ENSMUSP00000026495…	Ndufs3,Sdhb,Ndufs2,Ndufa2,Atp5e,Ndufa1,Sdha,Ndufs4,Ndufb9,Ndufa6,Ndufb4,Atp5o,Ndufa5,Ndufb8,Atp5b,Atp5a1,Ndufs1,Ndufb3,Ndufa10,Ndufc2,Ndufab1,Ndufv1,Ndufb10,Atp5k,Ndufa8,Ndufa3,mt-Nd2,mt-Atp8,Ndufb6,Ndufs7,Atp5d,Ndufs5,Atp5h,Ndufa13,Sdhc,Atp5c1,Ndufb11,Atp5pb,Ndufb5,Ndufb2,Ndufv2,Atp5j2,Ndufa12,Ndufb1-ps
GO:0043648	Dicarboxylic acid metabolic process	51	91	0.84	2.65	4.11e-20	10090.ENSMUSP00000000687,10090.ENSMUSP00000001183,10090.ENSMUSP00000003620,10090.ENSMUSP00000005826,10090.ENSMUSP00000006508,10090.ENSMUSP00000010007,10090.ENSMUSP00000015160,10090.ENSMUSP00000019323,10090.ENSMUSP00000021443,10090.ENSMUSP00000021652,10090.ENSMUSP00000022062,10090.ENSMUSP00000022218,10090.ENSMUSP00000022322,10090.ENSMUSP00000023432,10090.ENSMUSP00000026470,10090.ENSMUSP00000027810…	Haao,Ftcd,Prodh,Cs,Ggt1,Sdhb,Acsf3,Mdh2,Mthfd1,Acot4,Sdha,Dhfr,Glud1,Nit2,Shmt2,Fh1,Phyh,Pck1,Gclm,Got2,Gclc,Me1,Kmo,Aldh5a1,Aldh4a1,Grhpr,Idh3g,Dlst,Prodh2,Pcx,Dglucy,Aadat,Htt,Hoga1,Glul,Ogdh,Idh1,Acot8,Ass1,Mdh1,Kyat3,Idh2,Dld,Mthfd1l,Aldh1l1,Adhfe1,Slc25a12,Sucla2,Asl,Uroc1,Idh3a
GO:0009141	Nucleoside triphosphate metabolic process	76	220	0.63	2.03	5.81e-20	10090.ENSMUSP00000002625,10090.ENSMUSP00000005647,10090.ENSMUSP00000006435,10090.ENSMUSP00000010007,10090.ENSMUSP00000013737,10090.ENSMUSP00000014438,10090.ENSMUSP00000015501,10090.ENSMUSP00000016396,10090.ENSMUSP00000016571,10090.ENSMUSP00000017841,10090.ENSMUSP00000020768,10090.ENSMUSP00000022062,10090.ENSMUSP00000022286,10090.ENSMUSP00000022980,10090.ENSMUSP00000023085,10090.ENSMUSP00000023514…	Uck1,Ndufs3,Atp6v1b2,Sdhb,Ndufs2,Ndufa2,Clpx,Atp5e,Ndufa1,Ada,Pgam2,Sdha,Ndufs4,Ndufb9,Ndufa6,Ndufb4,Atp5o,Ndufa5,Nme3,Ak3,Ndufb8,Atp5b,Atp5a1,Ndufs1,Ndufb3,Ndufa10,Parp1,Atp1b1,Aldob,Ak2,Khk,Ndufc2,Ndufab1,Opa1,Ndufv1,Ndufb10,Bpgm,Atp5l,Atp5k,Samhd1,Pfkm,Ndufa8,Ldhd,Eno1b,Ndufa3,Ampd2,Pgk1,mt-Nd2,mt-Atp8,Ogdh,Ndufb6,Dhtkd1,Ndufs7,Atp5d,Ndufs5,Atp5h,Ak4,Ndufa13,Sdhc,Cfh,Atp6v1a,Atp5c1,Ndufb11,Atp…
GO:0006790	Sulfur compound metabolic process	96	343	0.54	1.78	5.96e-20	10090.ENSMUSP00000003907,10090.ENSMUSP00000004140,10090.ENSMUSP00000004327,10090.ENSMUSP00000005826,10090.ENSMUSP00000006508,10090.ENSMUSP00000006692,10090.ENSMUSP00000007012,10090.ENSMUSP00000011058,10090.ENSMUSP00000015829,10090.ENSMUSP00000017597,10090.ENSMUSP00000021443,10090.ENSMUSP00000021522,10090.ENSMUSP00000021652,10090.ENSMUSP00000021667,10090.ENSMUSP00000022120,10090.ENSMUSP00000022268…	Gcdh,Gstm1,G6pdx,Cs,Ggt1,Mvd,Sod2,Pdhx,Acadsb,Pipox,Mthfd1,Glrx5,Acot4,Isca2,Acot12,Pdhb,Oxsm,Ehhadh,Csad,Sult1c2,Xdh,Hspa9,Hsd17b4,Keg1,Nudt8,Papss2,Gsto1,Abcc2,Mpc2,Acss1,Acss2,Nfs1,Gclm,Ppcs,Aass,Gstk1,Nat8,Nat8f5,Far1,Ndufab1,Pdha1,Abcb7,Bgn,Acsl1,Ces1d,Acat1,Dlat,Gclc,Acsm1,Acaa2,Gns,Glyat,Cdo1,Nudt19,Iba57,Gstz1,Tst,Suox,Dlst,Lyrm4,Ahcy,Hscb,Acsm5,Tpk1,Acot11,Ggt5,Ethe1,Aadat,Gss,Mat2a,Ogdh…
GO:0006754	ATP biosynthetic process	49	85	0.86	2.65	1.06e-19	10090.ENSMUSP00000005647,10090.ENSMUSP00000010007,10090.ENSMUSP00000013737,10090.ENSMUSP00000014438,10090.ENSMUSP00000016396,10090.ENSMUSP00000016571,10090.ENSMUSP00000022062,10090.ENSMUSP00000022286,10090.ENSMUSP00000022980,10090.ENSMUSP00000023085,10090.ENSMUSP00000023514,10090.ENSMUSP00000023677,10090.ENSMUSP00000023851,10090.ENSMUSP00000025696,10090.ENSMUSP00000026222,10090.ENSMUSP00000026459…	Ndufs3,Sdhb,Ndufs2,Ndufa2,Atp5e,Ndufa1,Sdha,Ndufs4,Ndufb9,Ndufa6,Ndufb4,Atp5o,Ndufa5,Ak3,Ndufb8,Atp5b,Atp5a1,Ndufs1,Ndufb3,Ndufa10,Ndufc2,Ndufab1,Ndufv1,Ndufb10,Atp5l,Atp5k,Ndufa8,Ldhd,Ndufa3,mt-Nd2,mt-Atp8,Ndufb6,Ndufs7,Atp5d,Ndufs5,Atp5h,Ndufa13,Sdhc,Atp6v1a,Atp5c1,Ndufb11,Atp5pb,Ndufb5,Ndufb2,Ndufv2,Atp5j2,Ndufa12,Slc25a13,Ndufb1-ps
GO:0006635	Fatty acid beta-oxidation	44	65	0.93	2.84	1.3e-19	10090.ENSMUSP00000003720,10090.ENSMUSP00000003907,10090.ENSMUSP00000004729,10090.ENSMUSP00000010795,10090.ENSMUSP00000011492,10090.ENSMUSP00000015829,10090.ENSMUSP00000020034,10090.ENSMUSP00000021853,10090.ENSMUSP00000021913,10090.ENSMUSP00000023559,10090.ENSMUSP00000023593,10090.ENSMUSP00000025385,10090.ENSMUSP00000025835,10090.ENSMUSP00000026538,10090.ENSMUSP00000027153,10090.ENSMUSP00000028807…	Crot,Gcdh,Etfb,Acaa1b,Acad9,Acadsb,Echdc1,Eci3,Auh,Ehhadh,Adipoq,Hsd17b4,Cpt1a,Echs1,Acadl,Ivd,Etfdh,Hadh,Abcd3,Decr1,Scp2,Cpt2,Acad10,Acads,Acat1,Etfa,Acaa2,Acaa1a,Acad11,Echdc2,Acad8,Slc27a2,Acox1,Acox3,Ech1,Acadm,Acadvl,Crat,Cpt1b,Hadhb,Bdh2,Acox2,Eci2,Eci1
GO:0071840	Cellular component organization or biogenesis	644	5681	0.15	0.9	2.62e-19	10090.ENSMUSP00000000137,10090.ENSMUSP00000000590,10090.ENSMUSP00000001127,10090.ENSMUSP00000001183,10090.ENSMUSP00000001384,10090.ENSMUSP00000001547,10090.ENSMUSP00000001566,10090.ENSMUSP00000001595,10090.ENSMUSP00000001825,10090.ENSMUSP00000002011,10090.ENSMUSP00000002029,10090.ENSMUSP00000002048,10090.ENSMUSP00000002172,10090.ENSMUSP00000002473,10090.ENSMUSP00000002640,10090.ENSMUSP00000002825…	Actr2,Rdx,Poldip2,Ftcd,Cnn1,Col1a1,Tubb5,Fkbp10,Chordc1,Esam,Emd,Taco1,Acp2,Babam1,Scin,Baz1b,Lamb1,Timm44,Sh3gl1,Tpm4,Farsa,Phb2,Lpcat3,Ndrg2,Aqp1,Cnn2,Mtfp1,Brpf3,Sgta,Cd44,Wdr1,App,Letm1,Nid1,Ndufs3,Trim28,Itih1,Slc4a1,Acot13,Sod2,Lsm2,Coro1b,Rala,Dynll1,Ush1c,Eng,Wdr77,Dnajc19,Acad9,Atp6v0d1,Ndufs2,Timm23,Ndufa2,Plg,Nol3,Eln,Endog,Ctss,Lpl,Lama5,Capza2,Prpf3,Slc25a5,Ndufa1,Myh9,Sdc4,Coa3,Vtn,…
GO:0044271	Cellular nitrogen compound biosynthetic process	233	1452	0.3	1.19	3.64e-19	10090.ENSMUSP00000000687,10090.ENSMUSP00000001127,10090.ENSMUSP00000002397,10090.ENSMUSP00000002625,10090.ENSMUSP00000002844,10090.ENSMUSP00000003906,10090.ENSMUSP00000003907,10090.ENSMUSP00000004327,10090.ENSMUSP00000004343,10090.ENSMUSP00000004990,10090.ENSMUSP00000005647,10090.ENSMUSP00000006508,10090.ENSMUSP00000006611,10090.ENSMUSP00000010007,10090.ENSMUSP00000011058,10090.ENSMUSP00000013737…	Haao,Poldip2,Gmpr2,Uck1,Mrpl2,Farsa,Gcdh,G6pdx,Wars2,Mapk14,Ndufs3,Ggt1,Srm,Sdhb,Pdhx,Ndufs2,Ndufa2,Qdpr,Atp5e,Ndufa1,Ada,Pnpo,Snx3,Smpd2,Arg1,Egfr,Wdr82,Polrmt,Upp1,Mrpl22,Pfas,Nemf,Mthfd1,Sptb,Arg2,Fars2,Sdha,Dhfr,Mrps30,Pdhb,Ndufs4,Ndufb9,Ndufa6,Ndufb4,Atp5o,Ndufa5,Mrps23,Nme3,Mrpl27,Ak3,Mrpl21,Papss2,Mrpl11,Rela,Ndufb8,Atp5b,Shmt2,Atp5a1,Paox,Prps2,Ndufs1,Ndufb3,Mrpl44,Ndufa10,Fh1,Spta1,Mpc2,…
GO:0009206	Purine ribonucleoside triphosphate biosynthetic process	50	97	0.81	2.43	1.54e-18	10090.ENSMUSP00000005647,10090.ENSMUSP00000010007,10090.ENSMUSP00000013737,10090.ENSMUSP00000014438,10090.ENSMUSP00000016396,10090.ENSMUSP00000016571,10090.ENSMUSP00000022062,10090.ENSMUSP00000022286,10090.ENSMUSP00000022980,10090.ENSMUSP00000023085,10090.ENSMUSP00000023514,10090.ENSMUSP00000023677,10090.ENSMUSP00000023851,10090.ENSMUSP00000024978,10090.ENSMUSP00000025696,10090.ENSMUSP00000026222…	Ndufs3,Sdhb,Ndufs2,Ndufa2,Atp5e,Ndufa1,Sdha,Ndufs4,Ndufb9,Ndufa6,Ndufb4,Atp5o,Ndufa5,Nme3,Ak3,Ndufb8,Atp5b,Atp5a1,Ndufs1,Ndufb3,Ndufa10,Ndufc2,Ndufab1,Ndufv1,Ndufb10,Atp5l,Atp5k,Ndufa8,Ldhd,Ndufa3,mt-Nd2,mt-Atp8,Ndufb6,Ndufs7,Atp5d,Ndufs5,Atp5h,Ndufa13,Sdhc,Atp6v1a,Atp5c1,Ndufb11,Atp5pb,Ndufb5,Ndufb2,Ndufv2,Atp5j2,Ndufa12,Slc25a13,Ndufb1-ps
GO:1901565	Organonitrogen compound catabolic process	191	1105	0.33	1.24	2.15e-18	10090.ENSMUSP00000000349,10090.ENSMUSP00000000608,10090.ENSMUSP00000000687,10090.ENSMUSP00000001183,10090.ENSMUSP00000001824,10090.ENSMUSP00000001963,10090.ENSMUSP00000002397,10090.ENSMUSP00000002735,10090.ENSMUSP00000003620,10090.ENSMUSP00000004729,10090.ENSMUSP00000005057,10090.ENSMUSP00000005067,10090.ENSMUSP00000005218,10090.ENSMUSP00000006235,10090.ENSMUSP00000006508,10090.ENSMUSP00000006544…	Dbt,Gm2a,Haao,Ftcd,Folh1,Ace,Gmpr2,Clpp,Prodh,Etfb,Thop1,Sgta,Cd44,Ctsb,Ggt1,Gcat,Ddah2,Anapc1,Plg,Clpx,Ctss,Acadsb,Qdpr,Ncf1,Ctsz,Pipox,Ada,Rcn3,Smpd2,Arg1,Hsp90b1,Pah,Upp1,Nt5c,Nemf,Arg2,Atxn3,Lgmn,Auh,Mccc2,Hexb,Glud1,Clu,Agxt2,Naga,Gpt,Csad,Pla2g7,Enpp4,Xdh,Nudt3,Nudt12,Psmb8,Gldc,Nudt8,Rela,Capn1,Casp7,Cpn1,Hexa,Chmp6,Shmt2,Paox,Gusb,Lypla1,Acadl,Serpine2,Yme1l1,Dpp7,Ivd,Psma7,Mccc1,Enpep,Ma…
GO:0009201	Ribonucleoside triphosphate biosynthetic process	51	103	0.79	2.37	2.36e-18	10090.ENSMUSP00000002625,10090.ENSMUSP00000005647,10090.ENSMUSP00000010007,10090.ENSMUSP00000013737,10090.ENSMUSP00000014438,10090.ENSMUSP00000016396,10090.ENSMUSP00000016571,10090.ENSMUSP00000022062,10090.ENSMUSP00000022286,10090.ENSMUSP00000022980,10090.ENSMUSP00000023085,10090.ENSMUSP00000023514,10090.ENSMUSP00000023677,10090.ENSMUSP00000023851,10090.ENSMUSP00000024978,10090.ENSMUSP00000025696…	Uck1,Ndufs3,Sdhb,Ndufs2,Ndufa2,Atp5e,Ndufa1,Sdha,Ndufs4,Ndufb9,Ndufa6,Ndufb4,Atp5o,Ndufa5,Nme3,Ak3,Ndufb8,Atp5b,Atp5a1,Ndufs1,Ndufb3,Ndufa10,Ndufc2,Ndufab1,Ndufv1,Ndufb10,Atp5l,Atp5k,Ndufa8,Ldhd,Ndufa3,mt-Nd2,mt-Atp8,Ndufb6,Ndufs7,Atp5d,Ndufs5,Atp5h,Ndufa13,Sdhc,Atp6v1a,Atp5c1,Ndufb11,Atp5pb,Ndufb5,Ndufb2,Ndufv2,Atp5j2,Ndufa12,Slc25a13,Ndufb1-ps
GO:0009142	Nucleoside triphosphate biosynthetic process	52	115	0.75	2.2	2.21e-17	10090.ENSMUSP00000002625,10090.ENSMUSP00000005647,10090.ENSMUSP00000010007,10090.ENSMUSP00000013737,10090.ENSMUSP00000014438,10090.ENSMUSP00000016396,10090.ENSMUSP00000016571,10090.ENSMUSP00000022062,10090.ENSMUSP00000022286,10090.ENSMUSP00000022980,10090.ENSMUSP00000023085,10090.ENSMUSP00000023514,10090.ENSMUSP00000023677,10090.ENSMUSP00000023851,10090.ENSMUSP00000024978,10090.ENSMUSP00000025696…	Uck1,Ndufs3,Sdhb,Ndufs2,Ndufa2,Atp5e,Ndufa1,Sdha,Ndufs4,Ndufb9,Ndufa6,Ndufb4,Atp5o,Ndufa5,Nme3,Ak3,Ndufb8,Atp5b,Atp5a1,Ndufs1,Ndufb3,Ndufa10,Ndufc2,Ndufab1,Ndufv1,Ndufb10,Atp5l,Atp5k,Ndufa8,Ldhd,Ndufa3,mt-Nd2,mt-Atp8,Ndufb6,Ndufs7,Atp5d,Ndufs5,Atp5h,Ak4,Ndufa13,Sdhc,Atp6v1a,Atp5c1,Ndufb11,Atp5pb,Ndufb5,Ndufb2,Ndufv2,Atp5j2,Ndufa12,Slc25a13,Ndufb1-ps
GO:0016053	Organic acid biosynthetic process	75	251	0.57	1.73	9.84e-17	10090.ENSMUSP00000000687,10090.ENSMUSP00000004140,10090.ENSMUSP00000006508,10090.ENSMUSP00000015160,10090.ENSMUSP00000015234,10090.ENSMUSP00000015712,10090.ENSMUSP00000018113,10090.ENSMUSP00000020241,10090.ENSMUSP00000021443,10090.ENSMUSP00000022218,10090.ENSMUSP00000022311,10090.ENSMUSP00000022858,10090.ENSMUSP00000023805,10090.ENSMUSP00000025542,10090.ENSMUSP00000026050,10090.ENSMUSP00000026470…	Haao,Gstm1,Ggt1,Acsf3,Ptgds,Lpl,Ptgis,Pah,Mthfd1,Dhfr,Oxsm,Agxt2,Csad,Psat1,Gsto1,Shmt2,Rdh10,Pecr,Pycr2,Gatm,Acss1,Acss2,Abcd3,Akr1a1,Mecr,Prkab1,Aass,Ldhb,Bcat1,Bcat2,Ndufab1,Cbr4,Got2,Aldh1a2,Lipc,Pccb,Acsm1,Cyp7b1,H2-Ke6,Aldh8a1,Kmo,Decr2,Cdo1,Upb1,Mcat,Slc27a2,Rbp1,Prkaa1,Acsm5,Abat,Amacr,Pla2g4a,Alox5ap,Rdh16,Ggt5,Htt,Hoga1,Cyp4a12a,Glul,Sco1,Cd74,Acsm2,Mlycd,Ass1,Park7,Acsm3,Asns,Mthfd1l,C…
GO:0030258	Lipid modification	63	183	0.63	1.86	2.22e-16	10090.ENSMUSP00000003720,10090.ENSMUSP00000003907,10090.ENSMUSP00000004381,10090.ENSMUSP00000004729,10090.ENSMUSP00000004990,10090.ENSMUSP00000005651,10090.ENSMUSP00000005964,10090.ENSMUSP00000010795,10090.ENSMUSP00000011492,10090.ENSMUSP00000015829,10090.ENSMUSP00000020034,10090.ENSMUSP00000021166,10090.ENSMUSP00000021853,10090.ENSMUSP00000021913,10090.ENSMUSP00000022437,10090.ENSMUSP00000023559…	Crot,Gcdh,Lpcat3,Etfb,Mapk14,Por,Adh5,Acaa1b,Acad9,Acadsb,Echdc1,Cygb,Eci3,Auh,Hacl1,Ehhadh,Adipoq,Pla2g7,Hsd17b4,Cpt1a,Echs1,Cyp2e1,Acadl,Phyh,Ivd,Etfdh,Hao2,Hadh,Abcd3,Decr1,Scp2,Cpt2,Acad10,Acads,Agk,Acat1,Etfa,Acaa2,Lcat,Acaa1a,Acad11,Inppl1,Echdc2,Acad8,Slc27a2,Prkaa1,Acox1,Acox3,Ech1,Ephx2,Acadm,Rnf213,Mlycd,Acadvl,Crat,Cpt1b,Hadhb,Bdh2,Acox2,Gba,Eci2,Cd36,Eci1
GO:0010035	Response to inorganic substance	122	596	0.41	1.34	5.59e-16	10090.ENSMUSP00000000687,10090.ENSMUSP00000000769,10090.ENSMUSP00000001547,10090.ENSMUSP00000002663,10090.ENSMUSP00000003947,10090.ENSMUSP00000004774,10090.ENSMUSP00000005406,10090.ENSMUSP00000005685,10090.ENSMUSP00000006749,10090.ENSMUSP00000007012,10090.ENSMUSP00000010804,10090.ENSMUSP00000015481,10090.ENSMUSP00000015484,10090.ENSMUSP00000016094,10090.ENSMUSP00000017841,10090.ENSMUSP00000020161…	Haao,Serpinf1,Col1a1,Pon1,Nqo1,Aqp1,App,Cyp2a5,Slc4a1,Sod2,Plcd1,Endog,Cybb,Ncf1,Ada,Arg1,Egfr,Pgam2,Lgmn,Gpld1,Glud1,Ppif,Hrg,Krt8,Xdh,Npc1,Pdgfrb,Scgb1a1,Anxa1,Rela,Capn1,Prdx3,Abcc2,Atp5a1,Cyp2e1,Hspd1,Parp1,Gsn,Itgav,Cat,Gatm,Pcna,Anxa5,Slc25a24,Vcam1,Gucy1b1,Aldob,Khk,P2rx4,Abcg2,Umod,Slc12a3,Apoa4,Gclc,Trf,Apob,Lcat,Ppp1ca,Fgb,Slc25a23,Aifm1,Lonp1,Apex1,Hnrnpa1,Alg2,Gria1,Crp,Thbs1,Ddx19a,M…
GO:0046394	Carboxylic acid biosynthetic process	73	249	0.56	1.67	6.73e-16	10090.ENSMUSP00000000687,10090.ENSMUSP00000004140,10090.ENSMUSP00000006508,10090.ENSMUSP00000015160,10090.ENSMUSP00000015234,10090.ENSMUSP00000015712,10090.ENSMUSP00000018113,10090.ENSMUSP00000020241,10090.ENSMUSP00000021443,10090.ENSMUSP00000022218,10090.ENSMUSP00000022311,10090.ENSMUSP00000022858,10090.ENSMUSP00000025542,10090.ENSMUSP00000026050,10090.ENSMUSP00000026470,10090.ENSMUSP00000027053…	Haao,Gstm1,Ggt1,Acsf3,Ptgds,Lpl,Ptgis,Pah,Mthfd1,Dhfr,Oxsm,Agxt2,Psat1,Gsto1,Shmt2,Rdh10,Pecr,Pycr2,Gatm,Acss1,Acss2,Abcd3,Akr1a1,Mecr,Prkab1,Aass,Ldhb,Bcat1,Bcat2,Ndufab1,Cbr4,Got2,Aldh1a2,Lipc,Pccb,Acsm1,Cyp7b1,H2-Ke6,Aldh8a1,Kmo,Decr2,Upb1,Mcat,Slc27a2,Rbp1,Prkaa1,Acsm5,Abat,Amacr,Pla2g4a,Alox5ap,Rdh16,Ggt5,Htt,Hoga1,Cyp4a12a,Glul,Sco1,Cd74,Acsm2,Mlycd,Ass1,Park7,Acsm3,Asns,Mthfd1l,Cth,Slc25a1…
GO:0006725	Cellular aromatic compound metabolic process	365	2859	0.2	0.95	9.33e-16	10090.ENSMUSP00000000687,10090.ENSMUSP00000001127,10090.ENSMUSP00000001183,10090.ENSMUSP00000001809,10090.ENSMUSP00000001824,10090.ENSMUSP00000002397,10090.ENSMUSP00000002473,10090.ENSMUSP00000002625,10090.ENSMUSP00000002663,10090.ENSMUSP00000003720,10090.ENSMUSP00000003906,10090.ENSMUSP00000003907,10090.ENSMUSP00000004327,10090.ENSMUSP00000004343,10090.ENSMUSP00000004990,10090.ENSMUSP00000005406…	Haao,Poldip2,Ftcd,Pabpc1,Folh1,Gmpr2,Babam1,Uck1,Pon1,Crot,Farsa,Gcdh,G6pdx,Wars2,Mapk14,App,Ndufs3,Cyp2a5,Trim28,Cs,Dnase1,Ctsb,Atp6v1b2,Mvd,Lsm2,Sdhb,Wdr77,Acaa1b,Pdhx,Ndufs2,Ndufa2,U2af1,Nol3,Endog,Clpx,Acadsb,Prpf3,Qdpr,Ncf1,Atp5e,Ndufa1,Pipox,Ada,Pnpo,Iyd,Snx3,Pah,Supv3l1,Wdr82,Polrmt,Upp1,Pes1,Pgam2,Nt5c,Pfas,Eftud2,Mthfd1,Sptb,Akr1c21,Akr1c18,Acot4,Amn,Fars2,Sdha,Acot12,Mccc2,Ptcd2,Dhfr,Pd…
GO:0051179	Localization	522	4555	0.16	0.87	2.79e-15	10090.ENSMUSP00000000049,10090.ENSMUSP00000000090,10090.ENSMUSP00000000137,10090.ENSMUSP00000000199,10090.ENSMUSP00000000590,10090.ENSMUSP00000000608,10090.ENSMUSP00000001051,10090.ENSMUSP00000001547,10090.ENSMUSP00000001963,10090.ENSMUSP00000002011,10090.ENSMUSP00000002445,10090.ENSMUSP00000002640,10090.ENSMUSP00000003029,10090.ENSMUSP00000003071,10090.ENSMUSP00000003268,10090.ENSMUSP00000003720…	Apoh,Cox5a,Actr2,Ncs1,Rdx,Gm2a,S100a6,Col1a1,Ace,Esam,Ranbp3,Scin,Timm44,Apoc4,Sh3gl1,Crot,Phb2,Atp6v1f,Aqp1,Cnn2,Mapk14,Sgta,Hspb1,App,Letm1,Ndufs3,Atp6v1b2,Slc4a1,Slc44a4,Coro1b,Rala,Dynll1,Ush1c,Eng,Slc22a6,Slc22a8,Slc47a1,Dnajc19,Atp6v0d1,Ndufs2,Pea15a,Timm23,Ndufa2,Slc25a11,Nol3,Ptgds,Cybb,Lama5,Cd5l,Ncf1,Lbp,Atp5e,Slc25a5,Myh9,Vtn,Ada,Sept4,Cd68,Ywhah,Slc25a22,Atp6v1e1,Map1s,Rcn3,Plin3,Snx3…
GO:0006950	Response to stress	419	3453	0.18	0.9	4.09e-15	10090.ENSMUSP00000000049,10090.ENSMUSP00000000137,10090.ENSMUSP00000000327,10090.ENSMUSP00000001127,10090.ENSMUSP00000001547,10090.ENSMUSP00000001595,10090.ENSMUSP00000001963,10090.ENSMUSP00000002473,10090.ENSMUSP00000002825,10090.ENSMUSP00000003947,10090.ENSMUSP00000004057,10090.ENSMUSP00000004327,10090.ENSMUSP00000004375,10090.ENSMUSP00000004377,10090.ENSMUSP00000004774,10090.ENSMUSP00000004784…	Apoh,Actr2,Clec10a,Poldip2,Col1a1,Fkbp10,Ace,Babam1,Baz1b,Nqo1,Fam162a,G6pdx,Phb2,Ptpn6,Aqp1,Cnn2,Mapk14,Sgta,Hspb1,Cd44,App,Trim28,Adh5,Ggt1,Pdk1,Slc4a1,Saa4,Sod2,Hnrnpa0,Coro1b,Ifi211,Eng,Ifi35,Ndufs2,Tnfaip8l2,Plg,Nol3,Endog,Cybb,Lpl,Cd5l,Ncf1,Lbp,Myh9,Sdc4,Serpinb6a,Igfbp4,Ada,Ptgis,Cd68,Plod1,Rcn3,Plin3,Arg1,Hsp90b1,Egfr,Upp1,Grb2,Pafah1b1,Cygb,Tmx1,Serpina3n,Arg2,Atxn3,Evl,F12,Dhfr,Ndufs4,P…
GO:0033875	Ribonucleoside bisphosphate metabolic process	48	116	0.71	1.94	8.44e-15	10090.ENSMUSP00000003720,10090.ENSMUSP00000003907,10090.ENSMUSP00000005826,10090.ENSMUSP00000006692,10090.ENSMUSP00000011058,10090.ENSMUSP00000015829,10090.ENSMUSP00000017597,10090.ENSMUSP00000021652,10090.ENSMUSP00000022120,10090.ENSMUSP00000022148,10090.ENSMUSP00000022268,10090.ENSMUSP00000022311,10090.ENSMUSP00000023559,10090.ENSMUSP00000025385,10090.ENSMUSP00000025598,10090.ENSMUSP00000025802…	Crot,Gcdh,Cs,Mvd,Pdhx,Acadsb,Pipox,Acot4,Acot12,Mccc2,Pdhb,Oxsm,Ehhadh,Hsd17b4,Keg1,Nudt8,Papss2,Mpc2,Acss1,Acss2,Ppcs,Aass,Far1,Pdha1,Acsl1,Ces1d,Acat1,Dlat,Acsm1,Acaa2,Glyat,Pank1,Nudt19,Dlst,Acsm5,Acot11,Aadat,Ogdh,Acsm2,Mlycd,Acot8,Acsm3,Coasy,Dld,Mpc1,Sucla2,Suclg2,Hmgcs1
GO:0034032	Purine nucleoside bisphosphate metabolic process	48	116	0.71	1.94	8.44e-15	10090.ENSMUSP00000003720,10090.ENSMUSP00000003907,10090.ENSMUSP00000005826,10090.ENSMUSP00000006692,10090.ENSMUSP00000011058,10090.ENSMUSP00000015829,10090.ENSMUSP00000017597,10090.ENSMUSP00000021652,10090.ENSMUSP00000022120,10090.ENSMUSP00000022148,10090.ENSMUSP00000022268,10090.ENSMUSP00000022311,10090.ENSMUSP00000023559,10090.ENSMUSP00000025385,10090.ENSMUSP00000025598,10090.ENSMUSP00000025802…	Crot,Gcdh,Cs,Mvd,Pdhx,Acadsb,Pipox,Acot4,Acot12,Mccc2,Pdhb,Oxsm,Ehhadh,Hsd17b4,Keg1,Nudt8,Papss2,Mpc2,Acss1,Acss2,Ppcs,Aass,Far1,Pdha1,Acsl1,Ces1d,Acat1,Dlat,Acsm1,Acaa2,Glyat,Pank1,Nudt19,Dlst,Acsm5,Acot11,Aadat,Ogdh,Acsm2,Mlycd,Acot8,Acsm3,Coasy,Dld,Mpc1,Sucla2,Suclg2,Hmgcs1
GO:1901362	Organic cyclic compound biosynthetic process	176	1081	0.31	1.11	1.3e-14	10090.ENSMUSP00000000687,10090.ENSMUSP00000001127,10090.ENSMUSP00000001507,10090.ENSMUSP00000002397,10090.ENSMUSP00000002625,10090.ENSMUSP00000003907,10090.ENSMUSP00000004327,10090.ENSMUSP00000004990,10090.ENSMUSP00000005647,10090.ENSMUSP00000006692,10090.ENSMUSP00000010007,10090.ENSMUSP00000011058,10090.ENSMUSP00000013737,10090.ENSMUSP00000014438,10090.ENSMUSP00000015950,10090.ENSMUSP00000016396…	Haao,Poldip2,Cyp51,Gmpr2,Uck1,Gcdh,G6pdx,Mapk14,Ndufs3,Mvd,Sdhb,Pdhx,Ndufs2,Ndufa2,Qdpr,Atp5e,Ndufa1,Ada,Pnpo,Snx3,Pah,Wdr82,Polrmt,Upp1,Pfas,Mthfd1,Sptb,Akr1c21,Sdha,Dhfr,Pdhb,Ndufs4,Ndufb9,Ndufa6,Ndufb4,Atp5o,Ndufa5,Nme3,Ak3,Papss2,Rela,Gsto1,Ndufb8,Atp5b,Shmt2,Atp5a1,Prps2,Ndufs1,Ndufb3,Ndufa10,Pycr2,Spta1,Mpc2,Pcna,Acss1,Acss2,Nfs1,Sycp1,Gucy1b1,Abcd3,Gtf2b,Ncbp1,Hint2,Scp2,Ppcs,Akr1a1,Cda,Ak…
GO:0006575	Cellular modified amino acid metabolic process	62	197	0.59	1.67	1.32e-14	10090.ENSMUSP00000000317,10090.ENSMUSP00000001183,10090.ENSMUSP00000001304,10090.ENSMUSP00000001824,10090.ENSMUSP00000003720,10090.ENSMUSP00000004140,10090.ENSMUSP00000004327,10090.ENSMUSP00000004381,10090.ENSMUSP00000005651,10090.ENSMUSP00000006235,10090.ENSMUSP00000006508,10090.ENSMUSP00000007012,10090.ENSMUSP00000019896,10090.ENSMUSP00000021443,10090.ENSMUSP00000022218,10090.ENSMUSP00000025835…	Ckmt1,Ftcd,Ckb,Folh1,Crot,Gstm1,G6pdx,Lpcat3,Por,Ctsb,Ggt1,Sod2,Iyd,Mthfd1,Dhfr,Cpt1a,Gsto1,Shmt2,Ptdss2,Acadl,Aldh9a1,Gatm,Gclm,Cpt2,Gstk1,Nat8,Nat8f5,Lipc,Gclc,Ggact,Cpq,Dmgdh,Vnn1,Gstz1,Abhd12,Ahcy,Aldh7a1,Chdh,Ggt5,Acadm,Ethe1,Gss,Hoga1,Gpx4,Idh1,Ggh,Ass1,Crat,Sardh,Park7,Cpt1b,Kyat1,Tmlhe,Mthfd1l,Mgst1,Hagh,Cth,Aldh1l1,Asl,Gstt2,Ctsl,Nat8f1
GO:0006637	acyl-CoA metabolic process	43	93	0.76	2.02	1.46e-14	10090.ENSMUSP00000003907,10090.ENSMUSP00000005826,10090.ENSMUSP00000006692,10090.ENSMUSP00000011058,10090.ENSMUSP00000015829,10090.ENSMUSP00000017597,10090.ENSMUSP00000021652,10090.ENSMUSP00000022120,10090.ENSMUSP00000022268,10090.ENSMUSP00000022311,10090.ENSMUSP00000023559,10090.ENSMUSP00000025385,10090.ENSMUSP00000025598,10090.ENSMUSP00000025802,10090.ENSMUSP00000027853,10090.ENSMUSP00000028944…	Gcdh,Cs,Mvd,Pdhx,Acadsb,Pipox,Acot4,Acot12,Pdhb,Oxsm,Ehhadh,Hsd17b4,Keg1,Nudt8,Mpc2,Acss1,Acss2,Ppcs,Aass,Far1,Pdha1,Acsl1,Ces1d,Acat1,Dlat,Acsm1,Acaa2,Glyat,Nudt19,Dlst,Acsm5,Acot11,Aadat,Ogdh,Acsm2,Mlycd,Acot8,Acsm3,Dld,Mpc1,Sucla2,Suclg2,Hmgcs1
GO:0033108	Mitochondrial respiratory chain complex assembly	44	98	0.75	1.99	1.48e-14	10090.ENSMUSP00000002048,10090.ENSMUSP00000005647,10090.ENSMUSP00000011492,10090.ENSMUSP00000013737,10090.ENSMUSP00000014438,10090.ENSMUSP00000016571,10090.ENSMUSP00000017332,10090.ENSMUSP00000022286,10090.ENSMUSP00000022980,10090.ENSMUSP00000023071,10090.ENSMUSP00000023085,10090.ENSMUSP00000023514,10090.ENSMUSP00000023851,10090.ENSMUSP00000024887,10090.ENSMUSP00000026222,10090.ENSMUSP00000026743…	Taco1,Ndufs3,Acad9,Ndufs2,Ndufa2,Ndufa1,Coa3,Ndufs4,Ndufb9,Samm50,Ndufa6,Ndufb4,Ndufa5,Ndufaf7,Ndufb8,Uqcrc1,Ndufs1,Ndufb3,Ndufa10,Cox20,Ndufaf1,Dmac1,Tmem126a,Ndufc2,Ndufab1,Aifm1,Ndufb10,Ndufa8,Ndufaf3,Ndufa3,mt-Nd2,Tfam,Sco1,Ndufb6,Ndufs7,Ndufs5,Ndufa13,Ndufb11,Ndufb5,Ndufb2,Lyrm7,Ndufaf2,Ndufa12,Ndufb1-ps
GO:0046483	Heterocycle metabolic process	351	2789	0.2	0.91	3.16e-14	10090.ENSMUSP00000000687,10090.ENSMUSP00000001127,10090.ENSMUSP00000001183,10090.ENSMUSP00000001809,10090.ENSMUSP00000001824,10090.ENSMUSP00000002397,10090.ENSMUSP00000002473,10090.ENSMUSP00000002625,10090.ENSMUSP00000003720,10090.ENSMUSP00000003906,10090.ENSMUSP00000003907,10090.ENSMUSP00000003947,10090.ENSMUSP00000004327,10090.ENSMUSP00000004343,10090.ENSMUSP00000004990,10090.ENSMUSP00000005406…	Haao,Poldip2,Ftcd,Pabpc1,Folh1,Gmpr2,Babam1,Uck1,Crot,Farsa,Gcdh,Nqo1,G6pdx,Wars2,Mapk14,App,Ndufs3,Cyp2a5,Trim28,Cs,Dnase1,Atp6v1b2,Mvd,Lsm2,Sdhb,Wdr77,Pdhx,Ndufs2,Ndufa2,U2af1,Nol3,Endog,Clpx,Acadsb,Prpf3,Qdpr,Ncf1,Atp5e,Ndufa1,Pipox,Ada,Pnpo,Snx3,Supv3l1,Wdr82,Polrmt,Upp1,Pes1,Pgam2,Nt5c,Pfas,Eftud2,Mthfd1,Sptb,Acot4,Amn,Fars2,Sdha,Acot12,Mccc2,Ptcd2,Dhfr,Pdhb,Ndufs4,Oxsm,Rnase4,Elp3,Pabpn1,Nd…
GO:0032981	Mitochondrial respiratory chain complex I assembly	35	59	0.87	2.21	3.2e-14	10090.ENSMUSP00000005647,10090.ENSMUSP00000011492,10090.ENSMUSP00000013737,10090.ENSMUSP00000014438,10090.ENSMUSP00000016571,10090.ENSMUSP00000022286,10090.ENSMUSP00000022980,10090.ENSMUSP00000023085,10090.ENSMUSP00000023514,10090.ENSMUSP00000023851,10090.ENSMUSP00000024887,10090.ENSMUSP00000026222,10090.ENSMUSP00000027111,10090.ENSMUSP00000027193,10090.ENSMUSP00000027478,10090.ENSMUSP00000028768…	Ndufs3,Acad9,Ndufs2,Ndufa2,Ndufa1,Ndufs4,Ndufb9,Ndufa6,Ndufb4,Ndufa5,Ndufaf7,Ndufb8,Ndufs1,Ndufb3,Ndufa10,Ndufaf1,Dmac1,Tmem126a,Ndufc2,Ndufab1,Ndufb10,Ndufa8,Ndufaf3,Ndufa3,mt-Nd2,Ndufb6,Ndufs7,Ndufs5,Ndufa13,Ndufb11,Ndufb5,Ndufb2,Ndufaf2,Ndufa12,Ndufb1-ps
GO:0006810	Transport	445	3782	0.17	0.87	3.44e-14	10090.ENSMUSP00000000049,10090.ENSMUSP00000000090,10090.ENSMUSP00000000137,10090.ENSMUSP00000000199,10090.ENSMUSP00000000608,10090.ENSMUSP00000001051,10090.ENSMUSP00000001547,10090.ENSMUSP00000001963,10090.ENSMUSP00000002445,10090.ENSMUSP00000003029,10090.ENSMUSP00000003071,10090.ENSMUSP00000003268,10090.ENSMUSP00000003720,10090.ENSMUSP00000004375,10090.ENSMUSP00000004396,10090.ENSMUSP00000004774…	Apoh,Cox5a,Actr2,Ncs1,Gm2a,S100a6,Col1a1,Ace,Ranbp3,Timm44,Apoc4,Sh3gl1,Crot,Phb2,Atp6v1f,Aqp1,Cnn2,Mapk14,Sgta,Hspb1,App,Letm1,Ndufs3,Atp6v1b2,Slc4a1,Slc44a4,Rala,Dynll1,Eng,Slc22a6,Slc22a8,Slc47a1,Dnajc19,Atp6v0d1,Ndufs2,Pea15a,Timm23,Ndufa2,Slc25a11,Nol3,Ptgds,Cybb,Cd5l,Ncf1,Lbp,Atp5e,Slc25a5,Myh9,Vtn,Ada,Ywhah,Slc25a22,Atp6v1e1,Rcn3,Snx3,Rab32,Gopc,Hsp90b1,Slc5a8,Rab3ip,Pctp,Atp6v1c2,Grb2,Paf…
GO:0140053	Mitochondrial gene expression	51	141	0.65	1.75	6.98e-14	10090.ENSMUSP00000002844,10090.ENSMUSP00000004343,10090.ENSMUSP00000020273,10090.ENSMUSP00000020580,10090.ENSMUSP00000020820,10090.ENSMUSP00000022245,10090.ENSMUSP00000024486,10090.ENSMUSP00000025278,10090.ENSMUSP00000025745,10090.ENSMUSP00000025836,10090.ENSMUSP00000027464,10090.ENSMUSP00000027921,10090.ENSMUSP00000029786,10090.ENSMUSP00000029968,10090.ENSMUSP00000030365,10090.ENSMUSP00000030675…	Mrpl2,Wars2,Supv3l1,Polrmt,Mrpl22,Mrps30,Mrps23,Mrpl27,Mrpl21,Mrpl11,Mrpl44,Iars2,Mrpl9,Rars2,Mrpl37,Mrps15,Mrps33,Mrpl46,Mrps22,Tfb1m,Lars2,Gadd45gip1,Mrps28,Dars2,Tsfm,Mrps34,Mrps7,Mrps16,Tefm,Mrps27,Mrpl50,Mrps21,Gfm1,Ptcd3,Dap3,Tfam,Mtif2,Tufm,Mrpl55,Cfh,Mrpl39,Mrps25,Mrpl15,Mrpl58,Mrpl17,Mrps26,Gfm2,Mrpl16,Mrpl13,Tbrg4,Mrpl32
GO:0042773	ATP synthesis coupled electron transport	38	75	0.8	2.03	8.3e-14	10090.ENSMUSP00000000090,10090.ENSMUSP00000005647,10090.ENSMUSP00000010007,10090.ENSMUSP00000013737,10090.ENSMUSP00000021993,10090.ENSMUSP00000022062,10090.ENSMUSP00000022980,10090.ENSMUSP00000023210,10090.ENSMUSP00000026222,10090.ENSMUSP00000026743,10090.ENSMUSP00000027111,10090.ENSMUSP00000027478,10090.ENSMUSP00000028768,10090.ENSMUSP00000032882,10090.ENSMUSP00000033176,10090.ENSMUSP00000034234…	Cox5a,Ndufs3,Sdhb,Ndufs2,Uqcrb,Sdha,Ndufb9,Cyc1,Ndufb8,Uqcrc1,Ndufs1,Ndufa10,Ndufaf1,Ndufc2,Uqcrc2,Coq9,Cox7a2,Afg1l,Gm11273,Ndufv1,Uqcrfs1,Uqcr10,Ndufa8,mt-Nd2,mt-Co2,Ndufb6,Coq7,Cox7a1,Ndufs7,Dld,Sdhc,Cox7c,Mtch2,Ndufv2,Cox6c,Cox7a2l,Ndufa12,Cox4i1
GO:0051234	Establishment of localization	458	3947	0.16	0.85	9.24e-14	10090.ENSMUSP00000000049,10090.ENSMUSP00000000090,10090.ENSMUSP00000000137,10090.ENSMUSP00000000199,10090.ENSMUSP00000000590,10090.ENSMUSP00000000608,10090.ENSMUSP00000001051,10090.ENSMUSP00000001547,10090.ENSMUSP00000001963,10090.ENSMUSP00000002445,10090.ENSMUSP00000003029,10090.ENSMUSP00000003071,10090.ENSMUSP00000003268,10090.ENSMUSP00000003720,10090.ENSMUSP00000004375,10090.ENSMUSP00000004396…	Apoh,Cox5a,Actr2,Ncs1,Rdx,Gm2a,S100a6,Col1a1,Ace,Ranbp3,Timm44,Apoc4,Sh3gl1,Crot,Phb2,Atp6v1f,Aqp1,Cnn2,Mapk14,Sgta,Hspb1,App,Letm1,Ndufs3,Atp6v1b2,Slc4a1,Slc44a4,Rala,Dynll1,Eng,Slc22a6,Slc22a8,Slc47a1,Dnajc19,Atp6v0d1,Ndufs2,Pea15a,Timm23,Ndufa2,Slc25a11,Nol3,Ptgds,Cybb,Cd5l,Ncf1,Lbp,Atp5e,Slc25a5,Myh9,Vtn,Ada,Cd68,Ywhah,Slc25a22,Atp6v1e1,Map1s,Rcn3,Snx3,Rab32,Gopc,Lims1,Hsp90b1,Slc5a8,Rab3ip,P…
GO:0030036	Actin cytoskeleton organization	110	555	0.39	1.23	1.55e-13	10090.ENSMUSP00000000137,10090.ENSMUSP00000001384,10090.ENSMUSP00000002640,10090.ENSMUSP00000003575,10090.ENSMUSP00000004774,10090.ENSMUSP00000004784,10090.ENSMUSP00000005234,10090.ENSMUSP00000008893,10090.ENSMUSP00000009003,10090.ENSMUSP00000009667,10090.ENSMUSP00000015138,10090.ENSMUSP00000015877,10090.ENSMUSP00000016771,10090.ENSMUSP00000018755,10090.ENSMUSP00000020238,10090.ENSMUSP00000021090…	Actr2,Cnn1,Scin,Tpm4,Aqp1,Cnn2,Wdr1,Coro1b,Rala,Ush1c,Eln,Capza2,Myh9,Pdlim4,Hsp90b1,Grb2,Pafah1b1,Sptb,Actn1,Atxn3,Evl,Dbn1,Sorbs3,Hcls1,Msrb2,Krt8,Twf2,Diaph1,Pdgfrb,Anxa1,Nrp1,Vil1,Spta1,Gsn,Arhgef2,Sdcbp,Tln1,Capzb,Epb41,Fscn1,Arpc1a,Vasp,Swap70,Sfrp1,Trf,Myo6,Rac2,Diaph2,Ptk7,Myh14,Fmnl1,Pdlim7,Inppl1,Coro7,Eps8,Epb41l2,Vill,Pdlim1,Strip1,Mprip,Plec,Myo5b,Arpc5,Wasf2,Arpc1b,Fmnl3,Myl9,Itgb1,…
GO:0042775	Mitochondrial ATP synthesis coupled electron transport	37	73	0.8	2	1.93e-13	10090.ENSMUSP00000000090,10090.ENSMUSP00000005647,10090.ENSMUSP00000010007,10090.ENSMUSP00000013737,10090.ENSMUSP00000021993,10090.ENSMUSP00000022062,10090.ENSMUSP00000022980,10090.ENSMUSP00000023210,10090.ENSMUSP00000026222,10090.ENSMUSP00000026743,10090.ENSMUSP00000027111,10090.ENSMUSP00000027478,10090.ENSMUSP00000028768,10090.ENSMUSP00000032882,10090.ENSMUSP00000033176,10090.ENSMUSP00000034234…	Cox5a,Ndufs3,Sdhb,Ndufs2,Uqcrb,Sdha,Ndufb9,Cyc1,Ndufb8,Uqcrc1,Ndufs1,Ndufa10,Ndufaf1,Ndufc2,Uqcrc2,Coq9,Cox7a2,Afg1l,Gm11273,Ndufv1,Uqcrfs1,Uqcr10,Ndufa8,mt-Nd2,Ndufb6,Coq7,Cox7a1,Ndufs7,Dld,Sdhc,Cox7c,Mtch2,Ndufv2,Cox6c,Cox7a2l,Ndufa12,Cox4i1
GO:0070887	Cellular response to chemical stimulus	350	2827	0.19	0.89	2.84e-13	10090.ENSMUSP00000000137,10090.ENSMUSP00000000590,10090.ENSMUSP00000000769,10090.ENSMUSP00000001147,10090.ENSMUSP00000001547,10090.ENSMUSP00000001792,10090.ENSMUSP00000001963,10090.ENSMUSP00000002029,10090.ENSMUSP00000003947,10090.ENSMUSP00000004057,10090.ENSMUSP00000004140,10090.ENSMUSP00000004327,10090.ENSMUSP00000004375,10090.ENSMUSP00000004377,10090.ENSMUSP00000004774,10090.ENSMUSP00000004990…	Actr2,Rdx,Serpinf1,Col6a1,Col1a1,Il16,Ace,Emd,Nqo1,Fam162a,Gstm1,G6pdx,Phb2,Ptpn6,Aqp1,Mapk14,Hspb1,Cd44,App,Por,Cyp2a5,Adh5,Shpk,Ctsb,Ggt1,Srm,Pdk1,Sod2,Coro1b,Ifi211,Eng,Acaa1b,Atp6v0d1,Ndufs2,Nol3,Endog,Cybb,Ctss,Lpl,Ncf1,Lbp,Slc25a5,Serpinb6a,Ptgis,Sparc,Cd68,Ywhah,Lims1,Arg1,Hsp90b1,Egfr,Grb2,Cygb,Eftud2,Atxn3,Lgmn,Akr1c13,Akr1c18,Evl,Gpld1,Tpmt,Dbn1,Ndufs4,Ppif,Pabpn1,Ugt3a1,Gpt,Pak2,Hcls1,…
GO:0032543	Mitochondrial translation	44	109	0.7	1.8	2.9e-13	10090.ENSMUSP00000002844,10090.ENSMUSP00000004343,10090.ENSMUSP00000020820,10090.ENSMUSP00000022245,10090.ENSMUSP00000024486,10090.ENSMUSP00000025278,10090.ENSMUSP00000025745,10090.ENSMUSP00000025836,10090.ENSMUSP00000027464,10090.ENSMUSP00000027921,10090.ENSMUSP00000029786,10090.ENSMUSP00000029968,10090.ENSMUSP00000030365,10090.ENSMUSP00000030675,10090.ENSMUSP00000031978,10090.ENSMUSP00000032841…	Mrpl2,Wars2,Mrpl22,Mrps30,Mrps23,Mrpl27,Mrpl21,Mrpl11,Mrpl44,Iars2,Mrpl9,Rars2,Mrpl37,Mrps15,Mrps33,Mrpl46,Mrps22,Lars2,Gadd45gip1,Mrps28,Dars2,Tsfm,Mrps34,Mrps7,Mrps16,Mrps27,Mrpl50,Mrps21,Gfm1,Ptcd3,Dap3,Mtif2,Tufm,Mrpl55,Mrpl39,Mrps25,Mrpl15,Mrpl58,Mrpl17,Mrps26,Gfm2,Mrpl16,Mrpl13,Mrpl32
GO:0030029	Actin filament-based process	116	611	0.37	1.19	3.5e-13	10090.ENSMUSP00000000137,10090.ENSMUSP00000001384,10090.ENSMUSP00000002640,10090.ENSMUSP00000003575,10090.ENSMUSP00000004774,10090.ENSMUSP00000004784,10090.ENSMUSP00000005234,10090.ENSMUSP00000008893,10090.ENSMUSP00000009003,10090.ENSMUSP00000009667,10090.ENSMUSP00000015138,10090.ENSMUSP00000015877,10090.ENSMUSP00000016771,10090.ENSMUSP00000018755,10090.ENSMUSP00000020238,10090.ENSMUSP00000021090…	Actr2,Cnn1,Scin,Tpm4,Aqp1,Cnn2,Wdr1,Coro1b,Rala,Ush1c,Eln,Capza2,Myh9,Pdlim4,Hsp90b1,Grb2,Pafah1b1,Sptb,Actn1,Atxn3,Evl,Dbn1,Sorbs3,Hcls1,Msrb2,Krt8,Twf2,Diaph1,Pdgfrb,Anxa1,Nrp1,Vil1,Spta1,Gsn,Arhgef2,Sdcbp,Tln1,Capzb,Epb41,Fscn1,Arpc1a,Vasp,Swap70,Sfrp1,Trf,Myo6,Rac2,Diaph2,Ptk7,Myh14,Fmnl1,Pdlim7,Sun2,Inppl1,Coro7,Cacna2d1,Eps8,Epb41l2,Vill,Pdlim1,Strip1,Mprip,Plec,Myo5b,Arpc5,Wasf2,Arpc1b,Fmn…
GO:0042592	Homeostatic process	219	1531	0.25	0.98	5.04e-13	10090.ENSMUSP00000000199,10090.ENSMUSP00000000687,10090.ENSMUSP00000000769,10090.ENSMUSP00000001304,10090.ENSMUSP00000001963,10090.ENSMUSP00000003071,10090.ENSMUSP00000003947,10090.ENSMUSP00000004327,10090.ENSMUSP00000004381,10090.ENSMUSP00000004774,10090.ENSMUSP00000005406,10090.ENSMUSP00000005431,10090.ENSMUSP00000006005,10090.ENSMUSP00000006435,10090.ENSMUSP00000006749,10090.ENSMUSP00000007012…	Ncs1,Haao,Serpinf1,Ckb,Ace,Apoc4,Nqo1,G6pdx,Lpcat3,Aqp1,App,Letm1,Pth1r,Atp6v1b2,Slc4a1,Sod2,Ush1c,Plcd1,Atp6v0d1,Plg,Nol3,Endog,Ctss,Lpl,Slc25a5,Ada,Sept4,Rcn3,Pbld2,Egfr,Mthfd1,Npc2,Mcur1,Sfxn1,Hexb,Hcls1,Adipoq,Tmbim6,Krt1,Hspa9,Npc1,Afg3l2,Pdgfrb,Anxa1,Ehd1,Prdx5,Rbp4,Prdx3,Abcc2,Prdx4,Atp5b,Ccdc51,Maip1,Slc39a10,Acadl,Gigyf2,Fh1,Spta1,Atp1b1,Slc12a6,F2,Pck1,Fabp5,Car2,Vcam1,Gclm,Calb1,Angptl…
GO:0022607	Cellular component assembly	305	2396	0.2	0.89	1.23e-12	10090.ENSMUSP00000000137,10090.ENSMUSP00000000590,10090.ENSMUSP00000001127,10090.ENSMUSP00000001566,10090.ENSMUSP00000001595,10090.ENSMUSP00000002011,10090.ENSMUSP00000002048,10090.ENSMUSP00000002640,10090.ENSMUSP00000002979,10090.ENSMUSP00000003906,10090.ENSMUSP00000004381,10090.ENSMUSP00000005234,10090.ENSMUSP00000005406,10090.ENSMUSP00000005431,10090.ENSMUSP00000005647,10090.ENSMUSP00000006900…	Actr2,Rdx,Poldip2,Tubb5,Fkbp10,Esam,Taco1,Scin,Lamb1,Farsa,Lpcat3,Wdr1,App,Letm1,Ndufs3,Acot13,Sod2,Lsm2,Coro1b,Dynll1,Ush1c,Wdr77,Acad9,Atp6v0d1,Ndufs2,Ndufa2,Nol3,Eln,Lama5,Prpf3,Ndufa1,Coa3,Vtn,Rab32,Hsp90b1,Egfr,Rab3ip,Mrpl22,Pafah1b1,Nemf,Glrx5,Atp6v1d,Actn1,Fbln5,Isca2,Evl,Ndufs4,Dnajc9,Vcl,Clu,C9,Ndufb9,Samm50,Ndufa6,Itga5,Rabl2,Pak2,Ndufb4,Hcls1,Ahsg,Krt1,Ndufa5,Msrb2,Krt8,Ehd3,Xdh,Ndufaf…
GO:0019646	Aerobic electron transport chain	34	65	0.81	1.95	1.27e-12	10090.ENSMUSP00000000090,10090.ENSMUSP00000005647,10090.ENSMUSP00000010007,10090.ENSMUSP00000013737,10090.ENSMUSP00000021993,10090.ENSMUSP00000022062,10090.ENSMUSP00000022980,10090.ENSMUSP00000023210,10090.ENSMUSP00000026222,10090.ENSMUSP00000026743,10090.ENSMUSP00000027111,10090.ENSMUSP00000027478,10090.ENSMUSP00000028768,10090.ENSMUSP00000032882,10090.ENSMUSP00000033176,10090.ENSMUSP00000034234…	Cox5a,Ndufs3,Sdhb,Ndufs2,Uqcrb,Sdha,Ndufb9,Cyc1,Ndufb8,Uqcrc1,Ndufs1,Ndufa10,Ndufaf1,Ndufc2,Uqcrc2,Coq9,Cox7a2,Afg1l,Gm11273,Ndufv1,Uqcrfs1,Uqcr10,Ndufa8,mt-Nd2,Ndufb6,Cox7a1,Ndufs7,Dld,Sdhc,Cox7c,Ndufv2,Cox6c,Cox7a2l,Cox4i1
GO:0010033	Response to organic substance	384	3234	0.17	0.84	2.42e-12	10090.ENSMUSP00000000137,10090.ENSMUSP00000000590,10090.ENSMUSP00000000769,10090.ENSMUSP00000001147,10090.ENSMUSP00000001181,10090.ENSMUSP00000001547,10090.ENSMUSP00000001792,10090.ENSMUSP00000001963,10090.ENSMUSP00000002029,10090.ENSMUSP00000002172,10090.ENSMUSP00000002663,10090.ENSMUSP00000003947,10090.ENSMUSP00000004327,10090.ENSMUSP00000004375,10090.ENSMUSP00000004377,10090.ENSMUSP00000004774…	Actr2,Rdx,Serpinf1,Col6a1,Col6a2,Col1a1,Il16,Ace,Emd,Acp2,Pon1,Nqo1,G6pdx,Phb2,Ptpn6,Aqp1,Mapk14,Sgta,Hspb1,Cd44,App,Por,Cyp2a5,Adh5,Shpk,Ctsb,Ggt1,Srm,Slc4a1,Sod2,Hnrnpa0,Fhl2,Coro1b,Ifi211,Eng,Slc22a6,Plcd1,Ptgds,Endog,Cybb,Ctss,Lpl,Lbp,Slc25a5,Ada,Ptgis,Sparc,Cd68,Ywhah,Rcn3,Lims1,Arg1,Hsp90b1,Egfr,Grb2,Eftud2,Serpina3n,Atxn3,Lgmn,Akr1c18,Evl,Gpld1,F12,Dbn1,Dhfr,Ndufs4,Clu,Pabpn1,Ugt3a1,Gpt,Cy…
GO:0043933	Protein-containing complex organization	201	1388	0.26	0.97	2.67e-12	10090.ENSMUSP00000002048,10090.ENSMUSP00000003268,10090.ENSMUSP00000003906,10090.ENSMUSP00000004381,10090.ENSMUSP00000005234,10090.ENSMUSP00000005406,10090.ENSMUSP00000005431,10090.ENSMUSP00000005647,10090.ENSMUSP00000006900,10090.ENSMUSP00000007012,10090.ENSMUSP00000007266,10090.ENSMUSP00000009667,10090.ENSMUSP00000010278,10090.ENSMUSP00000011492,10090.ENSMUSP00000013737,10090.ENSMUSP00000014438…	Taco1,Sh3gl1,Farsa,Lpcat3,Wdr1,App,Letm1,Ndufs3,Acot13,Sod2,Lsm2,Ush1c,Wdr77,Acad9,Ndufs2,Ndufa2,Nol3,Lpl,Prpf3,Ndufa1,Coa3,Vtn,Egfr,Nemf,Evl,Ndufs4,Dnajc9,Clu,C9,Ndufb9,Samm50,Ndufa6,Ndufb4,Hcls1,Ahsg,Krt1,Ndufa5,Msrb2,Twf2,Pla2g7,Ehd3,Ndufaf7,Tapbp,Diaph1,Afg3l2,Psmg2,Ehd1,Gldc,Ndufb8,Chmp6,Shmt2,Clybl,Uqcrc1,Ndufs1,Ndufb3,Vil1,Ndufa10,Sept2,Lamc1,Ahctf1,Cox20,Apcs,Aldh9a1,Yme1l1,Gsn,Nup35,Nduf…
GO:0010038	Response to metal ion	86	398	0.43	1.24	3.34e-12	10090.ENSMUSP00000000687,10090.ENSMUSP00000000769,10090.ENSMUSP00000003947,10090.ENSMUSP00000004774,10090.ENSMUSP00000005406,10090.ENSMUSP00000005685,10090.ENSMUSP00000007012,10090.ENSMUSP00000010804,10090.ENSMUSP00000015481,10090.ENSMUSP00000015484,10090.ENSMUSP00000016094,10090.ENSMUSP00000020161,10090.ENSMUSP00000020329,10090.ENSMUSP00000020768,10090.ENSMUSP00000021607,10090.ENSMUSP00000021773…	Haao,Serpinf1,Nqo1,Aqp1,App,Cyp2a5,Sod2,Plcd1,Endog,Cybb,Ncf1,Arg1,Egfr,Pgam2,Lgmn,Gpld1,Glud1,Ppif,Hrg,Xdh,Npc1,Abcc2,Parp1,Gsn,Cat,Gatm,Pcna,Anxa5,Slc25a24,Vcam1,Aldob,Khk,P2rx4,Abcg2,Gclc,Trf,Lcat,Ppp1ca,Fgb,Slc25a23,Lonp1,Hnrnpa1,Alg2,Crp,Thbs1,Ddx19a,Mapk3,Fn1,Cpox,Cd14,Prkaa1,Abat,Mapk1,Bsg,Pla2g4a,Alox5ap,Serpina1d,Gss,Htt,Plcg2,Fbp1,Ggh,Mttp,S100a16,Sod3,B2m,Ass1,Aco1,Park7,Alad,Cp,Gphn,S…
GO:0006518	Peptide metabolic process	106	562	0.37	1.13	7.93e-12	10090.ENSMUSP00000001963,10090.ENSMUSP00000002844,10090.ENSMUSP00000003906,10090.ENSMUSP00000004140,10090.ENSMUSP00000004327,10090.ENSMUSP00000004343,10090.ENSMUSP00000005057,10090.ENSMUSP00000006508,10090.ENSMUSP00000007012,10090.ENSMUSP00000020329,10090.ENSMUSP00000020399,10090.ENSMUSP00000020820,10090.ENSMUSP00000021368,10090.ENSMUSP00000021857,10090.ENSMUSP00000022245,10090.ENSMUSP00000024486…	Ace,Mrpl2,Farsa,Gstm1,G6pdx,Wars2,Thop1,Ggt1,Sod2,Egfr,Cpm,Mrpl22,Nemf,Fars2,Mrps30,Mrps23,Mep1a,Tapbp,Mrpl27,Sec11c,Mrpl21,Mrpl11,Gsto1,Cpn1,Mrpl44,Iars2,Mrrf,Enpep,Gclm,Mrpl9,Rars2,Ncbp1,Mrpl37,Mrps15,Sepsecs,Gstk1,Mrps33,Nat8,Nat8f5,Mrpl46,Gclc,Mrps22,Dhx29,Lars2,Gadd45gip1,Mrps28,Rbm3,Cpq,Spcs2,Dars2,Tsfm,Rpl22l1,Rmnd1,Mrps34,Parl,Cars2,Mars2,Mrps7,Gstz1,Mrps16,Mrps27,Mrpl50,Eif2d,Mrps21,Mipe…
GO:1901700	Response to oxygen-containing compound	238	1763	0.23	0.91	7.94e-12	10090.ENSMUSP00000000137,10090.ENSMUSP00000000769,10090.ENSMUSP00000001147,10090.ENSMUSP00000001181,10090.ENSMUSP00000001547,10090.ENSMUSP00000001963,10090.ENSMUSP00000002663,10090.ENSMUSP00000003947,10090.ENSMUSP00000004327,10090.ENSMUSP00000004375,10090.ENSMUSP00000004774,10090.ENSMUSP00000004990,10090.ENSMUSP00000005406,10090.ENSMUSP00000005651,10090.ENSMUSP00000005964,10090.ENSMUSP00000006105…	Actr2,Serpinf1,Col6a1,Col6a2,Col1a1,Ace,Pon1,Nqo1,G6pdx,Phb2,Aqp1,Mapk14,App,Por,Adh5,Shpk,Ggt1,Slc4a1,Sod2,Hnrnpa0,Plcd1,Endog,Cybb,Lpl,Ncf1,Lbp,Ada,Cd68,Arg1,Hsp90b1,Egfr,Grb2,Eftud2,Serpina3n,Lgmn,Akr1c18,Gpld1,Dhfr,Ndufs4,Ppif,Pabpn1,Ugt3a1,Gpt,Cyc1,Adipoq,Tmbim6,Gpd1,Krt8,Twf2,Pdgfrb,Scgb1a1,Anxa1,Aldh1a7,Gldc,Cpt1a,Rela,Capn1,Prdx5,Rbp4,Prdx3,Atp5a1,Cyp2e1,Casp1,Hspd1,Parp1,Fcgr2b,Vim,Itgav…
GO:0008202	Steroid metabolic process	69	285	0.48	1.3	1.29e-11	10090.ENSMUSP00000001507,10090.ENSMUSP00000002663,10090.ENSMUSP00000004327,10090.ENSMUSP00000005406,10090.ENSMUSP00000006692,10090.ENSMUSP00000010795,10090.ENSMUSP00000019109,10090.ENSMUSP00000020864,10090.ENSMUSP00000021078,10090.ENSMUSP00000021628,10090.ENSMUSP00000021634,10090.ENSMUSP00000021635,10090.ENSMUSP00000021668,10090.ENSMUSP00000022821,10090.ENSMUSP00000025279,10090.ENSMUSP00000025385…	Cyp51,Pon1,G6pdx,App,Mvd,Acaa1b,Ywhah,Pctp,Fdxr,Akr1c21,Akr1c13,Akr1c18,Npc2,Dhrs4,Npc1,Hsd17b4,Cyp2e1,Cat,Abcd3,Hint2,Angptl3,Scp2,Hsd17b11,Erlin2,Fgl1,Ces1d,Ces1e,Ces1f,Ces1c,Hsd17b2,Apoa4,Apoa1,Lipc,Apob,Cyp7b1,Ces1g,H2-Ke6,Lcat,Acaa1a,Lrp1,Serpina6,Gc,Cbr1,Gm10681,Slc27a2,Prkaa1,Amacr,Rdh16,Lrp2,Spp1,Cyp2d9,Cubn,Mttp,Hsd3b3,Hsd3b2,Apoc1,Apoa2,Slco1a6,Ugt1a7c,Bdh1,Apoc3,Apoa5,Saa1,Gba,Idi1,Apo…
GO:0065003	Protein-containing complex assembly	181	1227	0.26	0.96	1.38e-11	10090.ENSMUSP00000002048,10090.ENSMUSP00000003906,10090.ENSMUSP00000004381,10090.ENSMUSP00000005406,10090.ENSMUSP00000005431,10090.ENSMUSP00000005647,10090.ENSMUSP00000006900,10090.ENSMUSP00000007012,10090.ENSMUSP00000007266,10090.ENSMUSP00000009667,10090.ENSMUSP00000010278,10090.ENSMUSP00000011492,10090.ENSMUSP00000013737,10090.ENSMUSP00000014438,10090.ENSMUSP00000014920,10090.ENSMUSP00000015892…	Taco1,Farsa,Lpcat3,App,Letm1,Ndufs3,Acot13,Sod2,Lsm2,Ush1c,Wdr77,Acad9,Ndufs2,Ndufa2,Nol3,Prpf3,Ndufa1,Coa3,Vtn,Egfr,Nemf,Evl,Ndufs4,Dnajc9,Clu,C9,Ndufb9,Samm50,Ndufa6,Ndufb4,Hcls1,Ahsg,Krt1,Ndufa5,Msrb2,Ehd3,Ndufaf7,Tapbp,Diaph1,Afg3l2,Psmg2,Ehd1,Gldc,Ndufb8,Shmt2,Clybl,Uqcrc1,Ndufs1,Ndufb3,Vil1,Ndufa10,Sept2,Lamc1,Ahctf1,Cox20,Apcs,Aldh9a1,Yme1l1,Gsn,Ndufaf1,Sycp1,Cryz,Gtf2b,Aldob,Ncbp1,Dmac1,T…
GO:0006996	Organelle organization	403	3482	0.16	0.81	1.4e-11	10090.ENSMUSP00000000137,10090.ENSMUSP00000001127,10090.ENSMUSP00000001183,10090.ENSMUSP00000001384,10090.ENSMUSP00000001566,10090.ENSMUSP00000001825,10090.ENSMUSP00000002029,10090.ENSMUSP00000002048,10090.ENSMUSP00000002172,10090.ENSMUSP00000002473,10090.ENSMUSP00000002640,10090.ENSMUSP00000002825,10090.ENSMUSP00000003029,10090.ENSMUSP00000003575,10090.ENSMUSP00000004375,10090.ENSMUSP00000004381…	Actr2,Poldip2,Ftcd,Cnn1,Tubb5,Chordc1,Emd,Taco1,Acp2,Babam1,Scin,Baz1b,Timm44,Tpm4,Phb2,Lpcat3,Aqp1,Cnn2,Mtfp1,Brpf3,Sgta,Wdr1,Letm1,Ndufs3,Trim28,Sod2,Coro1b,Rala,Dynll1,Ush1c,Dnajc19,Acad9,Atp6v0d1,Ndufs2,Timm23,Ndufa2,Nol3,Eln,Endog,Lama5,Capza2,Slc25a5,Ndufa1,Myh9,Coa3,Sept4,Pdlim4,Ywhah,Map1s,Plin3,Snx3,Rab32,Gopc,Hsp90b1,Supv3l1,Rab3ip,Pes1,Mrpl22,Grb2,Pafah1b1,Timm22,Sptb,Atp6v1d,Actn1,Atx…
GO:1901137	Carbohydrate derivative biosynthetic process	107	580	0.36	1.1	2e-11	10090.ENSMUSP00000002397,10090.ENSMUSP00000002625,10090.ENSMUSP00000003907,10090.ENSMUSP00000004327,10090.ENSMUSP00000005647,10090.ENSMUSP00000010007,10090.ENSMUSP00000011058,10090.ENSMUSP00000013737,10090.ENSMUSP00000014438,10090.ENSMUSP00000016396,10090.ENSMUSP00000016571,10090.ENSMUSP00000017841,10090.ENSMUSP00000020677,10090.ENSMUSP00000021282,10090.ENSMUSP00000021443,10090.ENSMUSP00000022062…	Gmpr2,Uck1,Gcdh,G6pdx,Ndufs3,Sdhb,Pdhx,Ndufs2,Ndufa2,Atp5e,Ndufa1,Ada,Upp1,Pfas,Mthfd1,Sdha,Pdhb,Ndufs4,Cryl1,Ndufb9,Ndufa6,Ndufb4,Atp5o,Ndufa5,Nme3,Npc1,Pdgfrb,Ak3,Papss2,Dcxr,Ndufb8,Hexa,Atp5b,Atp5a1,Prps2,Ndufs1,Ndufb3,Ndufa10,Mpc2,Acss1,Acss2,Gucy1b1,Ppcs,Akr1a1,Cda,Ak2,Ndufc2,Ndufab1,Pdha1,Galnt7,Acsl1,Acat1,Dlat,Lipc,Stt3b,Gmds,Poglut3,Ndufv1,Ndufb10,Pank1,Alg2,Xylb,Atp5l,Xxylt1,Atp5k,Ndufa…
GO:0018130	Heterocycle biosynthetic process	148	933	0.3	1	2.19e-11	10090.ENSMUSP00000000687,10090.ENSMUSP00000001127,10090.ENSMUSP00000002397,10090.ENSMUSP00000002625,10090.ENSMUSP00000003907,10090.ENSMUSP00000004327,10090.ENSMUSP00000004990,10090.ENSMUSP00000005647,10090.ENSMUSP00000010007,10090.ENSMUSP00000011058,10090.ENSMUSP00000013737,10090.ENSMUSP00000014438,10090.ENSMUSP00000015950,10090.ENSMUSP00000016396,10090.ENSMUSP00000016571,10090.ENSMUSP00000017841…	Haao,Poldip2,Gmpr2,Uck1,Gcdh,G6pdx,Mapk14,Ndufs3,Sdhb,Pdhx,Ndufs2,Ndufa2,Qdpr,Atp5e,Ndufa1,Ada,Pnpo,Snx3,Wdr82,Polrmt,Upp1,Pfas,Mthfd1,Sptb,Sdha,Dhfr,Pdhb,Ndufs4,Ndufb9,Ndufa6,Ndufb4,Atp5o,Ndufa5,Nme3,Ak3,Papss2,Rela,Gsto1,Ndufb8,Atp5b,Shmt2,Atp5a1,Prps2,Ndufs1,Ndufb3,Ndufa10,Pycr2,Spta1,Mpc2,Pcna,Acss1,Acss2,Nfs1,Sycp1,Gucy1b1,Gtf2b,Ncbp1,Ppcs,Akr1a1,Cda,Ak2,Ssu72,Sepsecs,Ndufc2,Ndufab1,Pdha1,Co…
GO:0051128	Regulation of cellular component organization	313	2546	0.19	0.84	2.65e-11	10090.ENSMUSP00000000137,10090.ENSMUSP00000000199,10090.ENSMUSP00000000590,10090.ENSMUSP00000000769,10090.ENSMUSP00000001127,10090.ENSMUSP00000001566,10090.ENSMUSP00000001825,10090.ENSMUSP00000001963,10090.ENSMUSP00000002011,10090.ENSMUSP00000002640,10090.ENSMUSP00000002825,10090.ENSMUSP00000002979,10090.ENSMUSP00000003268,10090.ENSMUSP00000004057,10090.ENSMUSP00000004327,10090.ENSMUSP00000004774…	Actr2,Ncs1,Rdx,Serpinf1,Poldip2,Tubb5,Chordc1,Ace,Esam,Scin,Baz1b,Lamb1,Sh3gl1,Fam162a,G6pdx,Aqp1,Mapk14,Hspb1,Cd44,Wdr1,App,Nid1,Ndufs3,Trim28,Slc44a4,Coro1b,Rala,Dynll1,Ush1c,Anapc1,Nol3,Eln,Endog,Capza2,Lbp,Ctsz,Slc25a5,Myh9,Sdc4,Vtn,Igfbp4,Sparc,Pdlim4,Ywhah,Map1s,Snx3,Lims1,Supv3l1,Egfr,Rab3ip,Ncln,Efemp1,Grb2,Pafah1b1,Sptb,Fbln5,Ylpm1,Evl,Dbn1,Vcl,Ppif,Clu,Dpysl2,Sorbs3,Mpv17l,Pak2,Hcls1,Ah…
GO:0005975	Carbohydrate metabolic process	91	457	0.4	1.14	3.33e-11	10090.ENSMUSP00000000608,10090.ENSMUSP00000004327,10090.ENSMUSP00000004990,10090.ENSMUSP00000005826,10090.ENSMUSP00000006105,10090.ENSMUSP00000006669,10090.ENSMUSP00000019323,10090.ENSMUSP00000020768,10090.ENSMUSP00000021907,10090.ENSMUSP00000022169,10090.ENSMUSP00000022268,10090.ENSMUSP00000023088,10090.ENSMUSP00000023282,10090.ENSMUSP00000023593,10090.ENSMUSP00000023760,10090.ENSMUSP00000024944…	Gm2a,G6pdx,Mapk14,Cs,Shpk,Pdk1,Mdh2,Pgam2,Fbp2,Hexb,Pdhb,Naga,Miox,Adipoq,Gpd1,Slc3a1,Aldh1a7,Cpt1a,Rbp4,Gsto1,Dcxr,Cbr2,Hexa,Gusb,Pck1,Fabp5,Manba,Coq3,Aldob,Angptl3,Akr1a1,H6pd,Man2b2,Khk,Abcg2,Pdha1,Man2b1,Dlat,Treh,Gclc,Pdk3,Ppp1ca,Galm,Pdk2,Ppip5k2,Myof,Xylb,Bpgm,Glyctk,Inppl1,Chil3,Ppip5k1,Pfkm,Pgm1,Prkaa1,Pcx,Pla2g4a,Pgm3,Acadm,Eno1b,Fggy,Pgghg,Pgk1,Pgm2,Fbp1,Ogdh,Dhtkd1,Idh1,Fbn1,Ppp1cc,M…
GO:0044085	Cellular component biogenesis	320	2631	0.18	0.83	4.48e-11	10090.ENSMUSP00000000137,10090.ENSMUSP00000000590,10090.ENSMUSP00000001127,10090.ENSMUSP00000001566,10090.ENSMUSP00000001595,10090.ENSMUSP00000002011,10090.ENSMUSP00000002048,10090.ENSMUSP00000002640,10090.ENSMUSP00000002979,10090.ENSMUSP00000003906,10090.ENSMUSP00000004381,10090.ENSMUSP00000005234,10090.ENSMUSP00000005406,10090.ENSMUSP00000005431,10090.ENSMUSP00000005647,10090.ENSMUSP00000006900…	Actr2,Rdx,Poldip2,Tubb5,Fkbp10,Esam,Taco1,Scin,Lamb1,Farsa,Lpcat3,Wdr1,App,Letm1,Ndufs3,Acot13,Sod2,Lsm2,Coro1b,Dynll1,Ush1c,Wdr77,Acad9,Atp6v0d1,Ndufs2,Ndufa2,Nol3,Eln,Lama5,Prpf3,Ndufa1,Coa3,Vtn,Rab32,Hsp90b1,Egfr,Rab3ip,Pes1,Mrpl22,Pafah1b1,Nemf,Glrx5,Atp6v1d,Actn1,Fbln5,Isca2,Evl,Ndufs4,Dnajc9,Vcl,Clu,C9,Ndufb9,Samm50,Ndufa6,Itga5,Rabl2,Pak2,Ndufb4,Hcls1,Ahsg,Krt1,Ndufa5,Msrb2,Krt8,Ehd3,Xdh,N…
GO:0062012	Regulation of small molecule metabolic process	80	376	0.42	1.18	4.96e-11	10090.ENSMUSP00000000199,10090.ENSMUSP00000004381,10090.ENSMUSP00000005406,10090.ENSMUSP00000005651,10090.ENSMUSP00000006005,10090.ENSMUSP00000006669,10090.ENSMUSP00000006749,10090.ENSMUSP00000010804,10090.ENSMUSP00000017637,10090.ENSMUSP00000020284,10090.ENSMUSP00000021773,10090.ENSMUSP00000023203,10090.ENSMUSP00000023593,10090.ENSMUSP00000023760,10090.ENSMUSP00000025561,10090.ENSMUSP00000025835…	Ncs1,Lpcat3,App,Por,Pth1r,Pdk1,Slc4a1,Plcd1,Igfbp4,Tysnd1,Gpld1,Gpt,Adipoq,Gpd1,Anxa1,Cpt1a,Clybl,Rdh10,Acadl,Parp1,Fh1,Fabp5,Coq3,Scp2,Cda,H6pd,Ndufc2,Erlin2,Fgl1,Lonp2,Ces1d,Ces1e,Ces1f,Ces1c,Apoa4,Apoa1,Apob,Pdk3,Fmo1,Ces1g,Pdk2,Fmo2,Prkaa1,Agt,Ephx2,Bckdk,Fabp3,Pla2g4a,Rdh16,Acadm,Fam173a,Eno1b,mt-Co2,Slc22a13,Insr,Fbp1,Cd74,Mlycd,Acadvl,Plek,Park7,Ak4,Fmo5,Mup3,Apoc1,Fmo4,Gk,Apoc3,Apoa5,Apoc…
GO:0007015	Actin filament organization	66	276	0.47	1.25	6.71e-11	10090.ENSMUSP00000000137,10090.ENSMUSP00000002640,10090.ENSMUSP00000003575,10090.ENSMUSP00000005234,10090.ENSMUSP00000008893,10090.ENSMUSP00000009667,10090.ENSMUSP00000015138,10090.ENSMUSP00000020238,10090.ENSMUSP00000021554,10090.ENSMUSP00000021689,10090.ENSMUSP00000021950,10090.ENSMUSP00000022682,10090.ENSMUSP00000023531,10090.ENSMUSP00000023856,10090.ENSMUSP00000024047,10090.ENSMUSP00000025337…	Actr2,Scin,Tpm4,Wdr1,Coro1b,Ush1c,Eln,Hsp90b1,Actn1,Evl,Dbn1,Sorbs3,Hcls1,Msrb2,Twf2,Diaph1,Vil1,Gsn,Arhgef2,Capzb,Fscn1,Arpc1a,Vasp,Swap70,Trf,Myo6,Rac2,Diaph2,Inppl1,Coro7,Eps8,Vill,Pdlim1,Mprip,Plec,Myo5b,Arpc5,Arpc1b,Marcks,Pls1,Lmod3,Arrb1,Arpc3,Myh10,Coro1a,Rhog,Gas2,Dmtn,Tmsb4x,Sh3kbp1,Arpc2,Tmsb10,Pls3,Capg,Flna,Add1,Dpysl3,Arpc4,Lcp1,Myo7b,Sirpa,Zyx,Sorbs2,Actr3,Rufy3,Cfl1
GO:0048878	Chemical homeostasis	153	1001	0.28	0.95	1.09e-10	10090.ENSMUSP00000000199,10090.ENSMUSP00000000769,10090.ENSMUSP00000001304,10090.ENSMUSP00000001963,10090.ENSMUSP00000003071,10090.ENSMUSP00000004774,10090.ENSMUSP00000005406,10090.ENSMUSP00000005431,10090.ENSMUSP00000006005,10090.ENSMUSP00000006435,10090.ENSMUSP00000006749,10090.ENSMUSP00000007012,10090.ENSMUSP00000010804,10090.ENSMUSP00000013304,10090.ENSMUSP00000014920,10090.ENSMUSP00000015481…	Ncs1,Serpinf1,Ckb,Ace,Apoc4,Aqp1,App,Letm1,Pth1r,Atp6v1b2,Slc4a1,Sod2,Plcd1,Atp6v0d1,Nol3,Endog,Lpl,Rcn3,Egfr,Npc2,Mcur1,Hexb,Adipoq,Tmbim6,Krt1,Npc1,Afg3l2,Ehd1,Rbp4,Abcc2,Atp5b,Maip1,Slc39a10,Atp1b1,Slc12a6,F2,Pck1,Fabp5,Car2,Vcam1,Gclm,Calb1,Angptl3,Ppt1,Mfn2,Atp2a2,Aacs,Bax,Hpx,Umod,Abcb7,Gas6,Ces1d,Ces1e,Ces1f,Ces1c,Slc12a3,Apoa4,Apoa1,Lipc,Gclc,Ltf,Trf,Apob,Pdk3,Car14,Cyp7b1,Ces1g,Lcat,Atp1…
GO:0006979	Response to oxidative stress	81	393	0.41	1.13	1.45e-10	10090.ENSMUSP00000001547,10090.ENSMUSP00000003947,10090.ENSMUSP00000004327,10090.ENSMUSP00000004774,10090.ENSMUSP00000005406,10090.ENSMUSP00000006508,10090.ENSMUSP00000006669,10090.ENSMUSP00000006749,10090.ENSMUSP00000007012,10090.ENSMUSP00000013737,10090.ENSMUSP00000015481,10090.ENSMUSP00000016094,10090.ENSMUSP00000020161,10090.ENSMUSP00000020329,10090.ENSMUSP00000021166,10090.ENSMUSP00000022419…	Col1a1,Nqo1,G6pdx,Aqp1,App,Ggt1,Pdk1,Slc4a1,Sod2,Ndufs2,Endog,Ncf1,Arg1,Egfr,Cygb,Ppif,Ndufa6,Ndufb4,Adipoq,Msrb2,Pdgfrb,Scgb1a1,Anxa1,Rela,Capn1,Prdx5,Prdx3,Prdx4,Cyp2e1,Hspd1,Parp1,Pycr2,Cat,Pcna,Cst3,Etfdh,Slc25a24,Gclm,Ambp,Psip1,Aldh2,Atp2a2,Rbpms,Apoa4,Gclc,Aifm1,Pdk2,Lonp1,Oxsr1,Apex1,Mapk3,Lcn2,Prkaa1,Msra,Mapk1,Capn2,Sirt2,Aldh3a2,Pml,Gpx4,Idh1,Coq7,Sod3,Selenos,Akr1b3,Park7,Alad,Prkcd,M…
GO:1902903	Regulation of supramolecular fiber organization	82	405	0.4	1.11	2.32e-10	10090.ENSMUSP00000000590,10090.ENSMUSP00000002011,10090.ENSMUSP00000002640,10090.ENSMUSP00000005234,10090.ENSMUSP00000005406,10090.ENSMUSP00000008893,10090.ENSMUSP00000015138,10090.ENSMUSP00000015877,10090.ENSMUSP00000017153,10090.ENSMUSP00000018755,10090.ENSMUSP00000019405,10090.ENSMUSP00000021090,10090.ENSMUSP00000021458,10090.ENSMUSP00000021689,10090.ENSMUSP00000021950,10090.ENSMUSP00000022616…	Rdx,Esam,Scin,Wdr1,App,Coro1b,Eln,Capza2,Sdc4,Pdlim4,Map1s,Grb2,Sptb,Evl,Dbn1,Clu,Sorbs3,Pak2,Hcls1,Twf2,Capn1,Nrp1,Vil1,Spta1,Gsn,Arhgef2,Capzb,Mfn2,Emilin1,Arpc1a,Fkbp4,Vasp,Cyfip1,Pycard,Swap70,Cotl1,Apoa1,Kank2,S100a10,Colgalt1,Serpinf2,Eps8,Tacstd2,Vill,Efemp2,Fam49b,Arpc5,Hax1,Wasf2,Arpc1b,Icam1,Gda,Lmod3,Synpo,Arpc3,Tjp1,Plek,Aebp1,Specc1l,Coro1a,Synpo2,Capza1,Gmfg,Dmtn,Tmsb4x,Prkcd,Arpc2,…
GO:0005996	Monosaccharide metabolic process	51	185	0.54	1.3	3.54e-10	10090.ENSMUSP00000004327,10090.ENSMUSP00000004990,10090.ENSMUSP00000006669,10090.ENSMUSP00000019323,10090.ENSMUSP00000020768,10090.ENSMUSP00000021907,10090.ENSMUSP00000022268,10090.ENSMUSP00000023593,10090.ENSMUSP00000023760,10090.ENSMUSP00000025656,10090.ENSMUSP00000025835,10090.ENSMUSP00000025951,10090.ENSMUSP00000026050,10090.ENSMUSP00000026144,10090.ENSMUSP00000026148,10090.ENSMUSP00000029017…	G6pdx,Mapk14,Pdk1,Mdh2,Pgam2,Fbp2,Pdhb,Adipoq,Gpd1,Aldh1a7,Cpt1a,Rbp4,Gsto1,Dcxr,Cbr2,Pck1,Fabp5,Aldob,Akr1a1,H6pd,Man2b2,Khk,Pdha1,Man2b1,Dlat,Gclc,Pdk3,Galm,Pdk2,Xylb,Glyctk,Inppl1,Pfkm,Pgm1,Prkaa1,Pcx,Eno1b,Fggy,Pgk1,Pgm2,Fbp1,Fbn1,Mdh1,Akr1b3,Sord,Gapdh,Pfkp,Tpi1,Gpd2,Aldh1a1,Tkfc
GO:0043604	Amide biosynthetic process	96	522	0.36	1.04	3.94e-10	10090.ENSMUSP00000002844,10090.ENSMUSP00000003906,10090.ENSMUSP00000003907,10090.ENSMUSP00000004343,10090.ENSMUSP00000006508,10090.ENSMUSP00000011058,10090.ENSMUSP00000019965,10090.ENSMUSP00000020161,10090.ENSMUSP00000020329,10090.ENSMUSP00000020820,10090.ENSMUSP00000021368,10090.ENSMUSP00000021550,10090.ENSMUSP00000021857,10090.ENSMUSP00000022245,10090.ENSMUSP00000022268,10090.ENSMUSP00000024486…	Mrpl2,Farsa,Gcdh,Wars2,Ggt1,Pdhx,Smpd2,Arg1,Egfr,Mrpl22,Nemf,Arg2,Fars2,Mrps30,Pdhb,Mrps23,Mrpl27,Mrpl21,Mrpl11,Mrpl44,Fh1,Mpc2,Iars2,Mrrf,Acss1,Acss2,Gclm,Mrpl9,Rars2,Ncbp1,Mrpl37,Ppcs,Mrps15,Sepsecs,Agk,Mrps33,Mrpl46,Pdha1,Asah1,Acsl1,Acat1,Dlat,Gclc,Mrps22,Dhx29,Lars2,Gadd45gip1,Mrps28,Rbm3,Dars2,Tsfm,Rpl22l1,Rmnd1,Mrps34,Cars2,Mars2,Mrps7,Mrps16,Mrps27,Mrpl50,Eif2d,Mrps21,Ggt5,Gfm1,Gss,Htt,Pt…
GO:0097435	Supramolecular fiber organization	100	562	0.35	1.01	7.44e-10	10090.ENSMUSP00000000137,10090.ENSMUSP00000001547,10090.ENSMUSP00000001595,10090.ENSMUSP00000002640,10090.ENSMUSP00000003575,10090.ENSMUSP00000005234,10090.ENSMUSP00000005406,10090.ENSMUSP00000008893,10090.ENSMUSP00000009667,10090.ENSMUSP00000015138,10090.ENSMUSP00000020238,10090.ENSMUSP00000021091,10090.ENSMUSP00000021554,10090.ENSMUSP00000021603,10090.ENSMUSP00000021689,10090.ENSMUSP00000021950…	Actr2,Col1a1,Fkbp10,Scin,Tpm4,Wdr1,App,Coro1b,Ush1c,Eln,Hsp90b1,Pafah1b1,Actn1,Fbln5,Evl,Dbn1,Sorbs3,Hcls1,Krt1,Msrb2,Krt8,Twf2,Diaph1,Pdgfrb,Vil1,Des,Dpt,Vim,Gsn,Arhgef2,Capzb,Emilin1,Fscn1,Arpc1a,Vasp,Bax,Swap70,Anxa2,Trf,Myo6,Rac2,Diaph2,Pcm1,Lum,Inppl1,Coro7,Serpinf2,Ift172,Eps8,Vill,Pdlim1,Efemp2,Mprip,Plec,Myo5b,Arpc5,Crtap,Arpc1b,Col5a2,Myl9,Itgb1,Marcks,Pls1,Lmod3,Csrp1,Arrb1,Rap1gds1,B2m…
GO:0009064	Glutamine family amino acid metabolic process	29	62	0.77	1.57	8.31e-10	10090.ENSMUSP00000001183,10090.ENSMUSP00000003620,10090.ENSMUSP00000006508,10090.ENSMUSP00000007255,10090.ENSMUSP00000020161,10090.ENSMUSP00000021282,10090.ENSMUSP00000021550,10090.ENSMUSP00000022322,10090.ENSMUSP00000023432,10090.ENSMUSP00000027802,10090.ENSMUSP00000029769,10090.ENSMUSP00000029845,10090.ENSMUSP00000032865,10090.ENSMUSP00000034097,10090.ENSMUSP00000034905,10090.ENSMUSP00000040591…	Ftcd,Prodh,Ggt1,Ddah2,Arg1,Pfas,Arg2,Glud1,Nit2,Pycr2,Gclm,Ddah1,Fah,Got2,Gclc,Aldh5a1,Aldh4a1,Asrgl1,Prodh2,Dglucy,Aadat,Glul,Ass1,Dao,Asns,Adhfe1,Slc25a12,Asl,Uroc1
GO:0033993	Response to lipid	142	935	0.28	0.91	1.09e-09	10090.ENSMUSP00000000769,10090.ENSMUSP00000001547,10090.ENSMUSP00000001963,10090.ENSMUSP00000002663,10090.ENSMUSP00000003947,10090.ENSMUSP00000004375,10090.ENSMUSP00000004774,10090.ENSMUSP00000004990,10090.ENSMUSP00000005651,10090.ENSMUSP00000005964,10090.ENSMUSP00000006105,10090.ENSMUSP00000006508,10090.ENSMUSP00000007012,10090.ENSMUSP00000007980,10090.ENSMUSP00000009705,10090.ENSMUSP00000015234…	Serpinf1,Col1a1,Ace,Pon1,Nqo1,Phb2,Aqp1,Mapk14,Por,Adh5,Shpk,Ggt1,Sod2,Hnrnpa0,Eng,Ptgds,Endog,Cybb,Lpl,Lbp,Cd68,Ywhah,Arg1,Egfr,Akr1c18,Gpld1,Pabpn1,Adipoq,Twf2,Npc1,Pdgfrb,Scgb1a1,Anxa1,Gldc,Cpt1a,Rela,Rbp4,Prdx3,Cpn1,Atp5a1,Casp1,Hspd1,Parp1,Vim,Cat,Pcna,Pck1,Slc2a2,Vcam1,Nasp,Pf4,Atp2a2,Aacs,Anxa3,Abcg2,Fkbp4,Pycard,Umod,Serpina7,Rbbp7,Sfrp1,Acsl1,Ces1d,Ces1e,Ces1f,Ces1c,Slc12a3,Hsd17b2,Gnpat…
GO:1902652	Secondary alcohol metabolic process	44	147	0.57	1.31	1.1e-09	10090.ENSMUSP00000001507,10090.ENSMUSP00000002663,10090.ENSMUSP00000004327,10090.ENSMUSP00000005406,10090.ENSMUSP00000006692,10090.ENSMUSP00000020864,10090.ENSMUSP00000021078,10090.ENSMUSP00000021668,10090.ENSMUSP00000023116,10090.ENSMUSP00000025279,10090.ENSMUSP00000028610,10090.ENSMUSP00000030280,10090.ENSMUSP00000033873,10090.ENSMUSP00000034003,10090.ENSMUSP00000034172,10090.ENSMUSP00000034173…	Cyp51,Pon1,G6pdx,App,Mvd,Pctp,Fdxr,Npc2,Aco2,Npc1,Cat,Angptl3,Erlin2,Fgl1,Ces1d,Ces1e,Ces1f,Ces1c,Apoa4,Apoa1,Lipc,Apob,Cyp7b1,Ces1g,Lcat,Lrp1,Idh3g,Prkaa1,Cubn,Idh1,Mttp,Idh2,Apoc1,Apoa2,Apoc3,Apoa5,Saa1,Idh3a,Gba,Idi1,Apoe,Hmgcs1,Fech,Apof
GO:0044419	Biological process involved in interspecies interaction between organisms	212	1609	0.22	0.83	1.53e-09	10090.ENSMUSP00000000137,10090.ENSMUSP00000001963,10090.ENSMUSP00000004375,10090.ENSMUSP00000004377,10090.ENSMUSP00000004774,10090.ENSMUSP00000004990,10090.ENSMUSP00000005077,10090.ENSMUSP00000005406,10090.ENSMUSP00000005705,10090.ENSMUSP00000005964,10090.ENSMUSP00000006105,10090.ENSMUSP00000006235,10090.ENSMUSP00000006508,10090.ENSMUSP00000007012,10090.ENSMUSP00000007980,10090.ENSMUSP00000009340…	Actr2,Ace,Phb2,Ptpn6,Aqp1,Mapk14,Hspb1,App,Trim28,Adh5,Shpk,Ctsb,Ggt1,Sod2,Hnrnpa0,Ifi211,Ifi35,Tnfaip8l2,Plg,Cybb,Lpl,Ncf1,Lbp,Cd68,Snx3,Arg1,Serpina3n,Arg2,Npc2,Evl,Ndufs4,Rnase4,Pspc1,Clu,C9,Pabpn1,Kng1,Hrg,Adipoq,Ifnar2,Krt1,Krt8,Serping1,Jpt2,C3,Cfb,Npc1,Scgb1a1,Anxa1,Mbl2,Rela,Prdx3,Alyref,Chmp6,Shmt2,Cyp2e1,Ifitm3,Nrp1,Casp1,Hspd1,Vil1,C4bp,Apcs,Fcgr2b,Vim,Hc,Gsn,Stom,Itgav,F2,Pck1,Vcam1,A…
GO:0006099	Tricarboxylic acid cycle	22	33	0.92	1.71	1.62e-09	10090.ENSMUSP00000005826,10090.ENSMUSP00000010007,10090.ENSMUSP00000019323,10090.ENSMUSP00000022062,10090.ENSMUSP00000022268,10090.ENSMUSP00000022286,10090.ENSMUSP00000023116,10090.ENSMUSP00000027810,10090.ENSMUSP00000033662,10090.ENSMUSP00000034567,10090.ENSMUSP00000056502,10090.ENSMUSP00000060346,10090.ENSMUSP00000091041,10090.ENSMUSP00000092769,10090.ENSMUSP00000095316,10090.ENSMUSP00000099938…	Cs,Sdhb,Mdh2,Sdha,Pdhb,Ndufs4,Aco2,Fh1,Pdha1,Dlat,Idh3g,Dlst,Ogdh,Dhtkd1,Idh1,Mdh1,Aco1,Idh2,Sdhc,Sucla2,Idh3a,Suclg2
GO:0110053	Regulation of actin filament organization	65	294	0.44	1.12	1.76e-09	10090.ENSMUSP00000000590,10090.ENSMUSP00000002011,10090.ENSMUSP00000002640,10090.ENSMUSP00000005234,10090.ENSMUSP00000008893,10090.ENSMUSP00000015138,10090.ENSMUSP00000015877,10090.ENSMUSP00000017153,10090.ENSMUSP00000018755,10090.ENSMUSP00000021090,10090.ENSMUSP00000021458,10090.ENSMUSP00000021689,10090.ENSMUSP00000021950,10090.ENSMUSP00000022682,10090.ENSMUSP00000023467,10090.ENSMUSP00000023531…	Rdx,Esam,Scin,Wdr1,Coro1b,Eln,Capza2,Sdc4,Pdlim4,Grb2,Sptb,Evl,Dbn1,Sorbs3,Pak2,Hcls1,Twf2,Capn1,Nrp1,Vil1,Spta1,Gsn,Capzb,Arpc1a,Vasp,Cyfip1,Pycard,Swap70,Cotl1,Apoa1,Kank2,S100a10,Serpinf2,Eps8,Tacstd2,Vill,Fam49b,Arpc5,Hax1,Wasf2,Arpc1b,Icam1,Lmod3,Synpo,Arpc3,Tjp1,Plek,Specc1l,Coro1a,Synpo2,Capza1,Gmfg,Dmtn,Tmsb4x,Prkcd,Arpc2,Tmsb10,Capg,Flna,Add1,Arpc4,Actr3,Myadm,Cfl1,Mlst8
GO:0019438	Aromatic compound biosynthetic process	142	944	0.27	0.9	1.93e-09	10090.ENSMUSP00000000687,10090.ENSMUSP00000001127,10090.ENSMUSP00000002397,10090.ENSMUSP00000002625,10090.ENSMUSP00000003907,10090.ENSMUSP00000004327,10090.ENSMUSP00000004990,10090.ENSMUSP00000005647,10090.ENSMUSP00000010007,10090.ENSMUSP00000011058,10090.ENSMUSP00000013737,10090.ENSMUSP00000014438,10090.ENSMUSP00000015950,10090.ENSMUSP00000016396,10090.ENSMUSP00000016571,10090.ENSMUSP00000017841…	Haao,Poldip2,Gmpr2,Uck1,Gcdh,G6pdx,Mapk14,Ndufs3,Sdhb,Pdhx,Ndufs2,Ndufa2,Qdpr,Atp5e,Ndufa1,Ada,Pnpo,Snx3,Pah,Wdr82,Polrmt,Upp1,Pfas,Mthfd1,Sptb,Sdha,Dhfr,Pdhb,Ndufs4,Ndufb9,Ndufa6,Ndufb4,Atp5o,Ndufa5,Nme3,Ak3,Papss2,Rela,Ndufb8,Atp5b,Shmt2,Atp5a1,Prps2,Ndufs1,Ndufb3,Ndufa10,Spta1,Mpc2,Pcna,Acss1,Acss2,Sycp1,Gucy1b1,Gtf2b,Ncbp1,Ppcs,Cda,Ak2,Ssu72,Sepsecs,Ndufc2,Ndufab1,Pdha1,Col4a2,Acsl1,Acat1,Dla…
GO:2000377	Regulation of reactive oxygen species metabolic process	46	163	0.55	1.25	1.95e-09	10090.ENSMUSP00000004327,10090.ENSMUSP00000004990,10090.ENSMUSP00000005406,10090.ENSMUSP00000007012,10090.ENSMUSP00000020329,10090.ENSMUSP00000021090,10090.ENSMUSP00000021550,10090.ENSMUSP00000021603,10090.ENSMUSP00000022218,10090.ENSMUSP00000022368,10090.ENSMUSP00000023360,10090.ENSMUSP00000024866,10090.ENSMUSP00000025522,10090.ENSMUSP00000026144,10090.ENSMUSP00000027123,10090.ENSMUSP00000028681…	G6pdx,Mapk14,App,Sod2,Egfr,Grb2,Arg2,Fbln5,Dhfr,Plau,Mpv17l,Xdh,Pdgfrb,Dcxr,Hspd1,F2,Mfn2,Aldh2,Ndufc2,Abcb7,Mmp3,Pdk3,Crp,Thbs1,Parl,Cbr1,Nqo2,Lcn2,Gnai2,Agt,Sirt2,Prcp,Plcg2,mt-Co2,Insr,Coq7,Vdac1,Park7,Prkcd,Stat3,Ripk1,Cd36,Ncf2,Mpv17,Acp5,Sirt5
GO:0071702	Organic substance transport	247	1971	0.19	0.8	2.46e-09	10090.ENSMUSP00000000049,10090.ENSMUSP00000000608,10090.ENSMUSP00000001547,10090.ENSMUSP00000001963,10090.ENSMUSP00000002445,10090.ENSMUSP00000003029,10090.ENSMUSP00000003071,10090.ENSMUSP00000003720,10090.ENSMUSP00000004375,10090.ENSMUSP00000004774,10090.ENSMUSP00000004990,10090.ENSMUSP00000005067,10090.ENSMUSP00000005077,10090.ENSMUSP00000006749,10090.ENSMUSP00000007249,10090.ENSMUSP00000010250…	Apoh,Gm2a,Col1a1,Ace,Ranbp3,Timm44,Apoc4,Crot,Phb2,Aqp1,Mapk14,Sgta,Hspb1,Slc4a1,Slc44a4,Slc22a6,Slc22a8,Slc47a1,Dnajc19,Pea15a,Timm23,Slc25a11,Ncf1,Lbp,Slc25a5,Myh9,Ada,Ywhah,Slc25a22,Rcn3,Snx3,Rab32,Gopc,Hsp90b1,Slc5a8,Rab3ip,Pctp,Pafah1b1,Timm22,Npc2,Amn,Sfxn1,Lman2,Slc6a19,Emb,Hacl1,Clu,Xpo7,Slc7a8,Pabpn1,Samm50,Rabl2,Hrg,Slc22a1,Ehd3,Slc3a1,Slc23a1,Hspa9,Npc1,Anxa1,Ehd1,Rbp4,Fam45a,Sfxn2,Aly…
GO:0008064	Regulation of actin polymerization or depolymerization	48	178	0.53	1.22	2.7e-09	10090.ENSMUSP00000000590,10090.ENSMUSP00000002011,10090.ENSMUSP00000002640,10090.ENSMUSP00000005234,10090.ENSMUSP00000015138,10090.ENSMUSP00000015877,10090.ENSMUSP00000021090,10090.ENSMUSP00000021458,10090.ENSMUSP00000021689,10090.ENSMUSP00000021950,10090.ENSMUSP00000023531,10090.ENSMUSP00000024047,10090.ENSMUSP00000025891,10090.ENSMUSP00000027366,10090.ENSMUSP00000027817,10090.ENSMUSP00000028239…	Rdx,Esam,Scin,Wdr1,Eln,Capza2,Grb2,Sptb,Evl,Dbn1,Hcls1,Twf2,Capn1,Vil1,Spta1,Gsn,Capzb,Arpc1a,Vasp,Cyfip1,Pycard,Swap70,Cotl1,Eps8,Vill,Fam49b,Arpc5,Hax1,Arpc1b,Icam1,Lmod3,Arpc3,Plek,Specc1l,Coro1a,Capza1,Dmtn,Tmsb4x,Prkcd,Arpc2,Tmsb10,Capg,Add1,Arpc4,Actr3,Myadm,Cfl1,Mlst8
GO:0032879	Regulation of localization	285	2366	0.18	0.77	2.79e-09	10090.ENSMUSP00000000199,10090.ENSMUSP00000000590,10090.ENSMUSP00000001507,10090.ENSMUSP00000001792,10090.ENSMUSP00000001963,10090.ENSMUSP00000002029,10090.ENSMUSP00000002048,10090.ENSMUSP00000002663,10090.ENSMUSP00000003071,10090.ENSMUSP00000003268,10090.ENSMUSP00000004327,10090.ENSMUSP00000004375,10090.ENSMUSP00000004377,10090.ENSMUSP00000004381,10090.ENSMUSP00000004774,10090.ENSMUSP00000004784…	Ncs1,Rdx,Cyp51,Il16,Ace,Emd,Taco1,Pon1,Apoc4,Sh3gl1,G6pdx,Phb2,Ptpn6,Lpcat3,Aqp1,Cnn2,Mapk14,App,Letm1,Trim28,Rala,Dynll1,Plcd1,Pea15a,Nol3,Cybb,Ctss,Lpl,Lbp,Slc25a5,Sdc4,Vtn,Ada,Sept4,Ywhah,Slc25a22,Plin3,Snx3,Gopc,Arg1,Egfr,Arg2,Gpld1,Lman2,Dbn1,Glud1,Vcl,Ppif,Clu,Dpysl2,Mpv17l,Hcls1,Ahsg,Adipoq,Pros1,Tmbim6,Ehd3,C3,Cfb,Diaph1,Pdgfrb,Anxa1,Ehd1,Mbl2,Cpt1a,Rbp4,Fam45a,Gsto1,Lypla1,Vil1,Pnkd,Serp…
GO:0009725	Response to hormone	132	859	0.28	0.9	2.83e-09	10090.ENSMUSP00000000590,10090.ENSMUSP00000000769,10090.ENSMUSP00000001547,10090.ENSMUSP00000001963,10090.ENSMUSP00000003947,10090.ENSMUSP00000004375,10090.ENSMUSP00000004774,10090.ENSMUSP00000004990,10090.ENSMUSP00000005651,10090.ENSMUSP00000006235,10090.ENSMUSP00000008280,10090.ENSMUSP00000009705,10090.ENSMUSP00000010804,10090.ENSMUSP00000015234,10090.ENSMUSP00000015484,10090.ENSMUSP00000015667…	Rdx,Serpinf1,Col1a1,Ace,Nqo1,Phb2,Aqp1,Mapk14,Por,Ctsb,Fhl2,Eng,Plcd1,Ptgds,Cybb,Ctss,Ywhah,Arg1,Egfr,Grb2,Serpina3n,Akr1c18,Gpld1,Gpt,Cyc1,Hcls1,Adipoq,Npc1,Pdgfrb,Scgb1a1,Anxa1,Rela,Capn1,Rbp4,Abcc2,Cpn1,Atp5a1,Hspd1,Parp1,Cat,Gatm,Pcna,Pck1,Car2,Anxa5,Hadh,Gclm,Aldob,Angptl3,Prkcz,Khk,Atp2a2,Anxa3,Abcg2,Fkbp4,Cyfip1,Rbbp7,Sfrp1,Acsl1,Slc12a3,Acat1,Nedd4,Csk,Gclc,Me1,Apob,H2az1,Cyp7b1,Lcat,Gm11…
GO:0051049	Regulation of transport	249	1998	0.19	0.79	3.23e-09	10090.ENSMUSP00000000199,10090.ENSMUSP00000000590,10090.ENSMUSP00000001507,10090.ENSMUSP00000001792,10090.ENSMUSP00000001963,10090.ENSMUSP00000002029,10090.ENSMUSP00000002048,10090.ENSMUSP00000002663,10090.ENSMUSP00000003268,10090.ENSMUSP00000004327,10090.ENSMUSP00000004375,10090.ENSMUSP00000004377,10090.ENSMUSP00000004381,10090.ENSMUSP00000004774,10090.ENSMUSP00000004784,10090.ENSMUSP00000004990…	Ncs1,Rdx,Cyp51,Il16,Ace,Emd,Taco1,Pon1,Sh3gl1,G6pdx,Phb2,Ptpn6,Lpcat3,Aqp1,Cnn2,Mapk14,App,Trim28,Rala,Dynll1,Plcd1,Pea15a,Nol3,Cybb,Ctss,Lbp,Slc25a5,Sdc4,Vtn,Ada,Sept4,Ywhah,Slc25a22,Snx3,Gopc,Arg1,Egfr,Arg2,Gpld1,Lman2,Dbn1,Glud1,Ppif,Clu,Dpysl2,Mpv17l,Hcls1,Ahsg,Adipoq,Pros1,Tmbim6,Ehd3,C3,Cfb,Diaph1,Pdgfrb,Anxa1,Ehd1,Mbl2,Cpt1a,Rbp4,Fam45a,Gsto1,Lypla1,Pnkd,Serpine2,Sept2,Mpc2,Atp1b1,Fcgr2b,S…
GO:0051493	Regulation of cytoskeleton organization	99	572	0.33	0.96	3.42e-09	10090.ENSMUSP00000000590,10090.ENSMUSP00000002011,10090.ENSMUSP00000002640,10090.ENSMUSP00000005234,10090.ENSMUSP00000008893,10090.ENSMUSP00000015138,10090.ENSMUSP00000015877,10090.ENSMUSP00000017153,10090.ENSMUSP00000018755,10090.ENSMUSP00000019405,10090.ENSMUSP00000021090,10090.ENSMUSP00000021091,10090.ENSMUSP00000021458,10090.ENSMUSP00000021689,10090.ENSMUSP00000021950,10090.ENSMUSP00000022682…	Rdx,Esam,Scin,Wdr1,Coro1b,Eln,Capza2,Sdc4,Pdlim4,Map1s,Grb2,Pafah1b1,Sptb,Evl,Dbn1,Sorbs3,Pak2,Hcls1,Hrg,Twf2,Diaph1,Pdgfrb,Capn1,Chmp6,Nrp1,Vil1,Spta1,Gsn,Arhgef2,Capzb,Mfn2,Fscn1,Arpc1a,Arhgdib,Fkbp4,Vasp,Cyfip1,Pycard,Swap70,Cotl1,Apoa1,Kank2,Rac2,S100a10,Lrp1,Hnrnpu,Serpinf2,Mapk3,Eps8,Tacstd2,Vill,Prkaa1,Arhgdia,Mapk1,Fam49b,Capn2,Gnai1,Arpc5,Hax1,Wasf2,Arpc1b,Icam1,Gda,Nes,Lmod3,Eml3,Synpo,…
GO:1901361	Organic cyclic compound catabolic process	72	353	0.41	1.05	3.45e-09	10090.ENSMUSP00000000687,10090.ENSMUSP00000001809,10090.ENSMUSP00000002397,10090.ENSMUSP00000006136,10090.ENSMUSP00000007266,10090.ENSMUSP00000010795,10090.ENSMUSP00000015481,10090.ENSMUSP00000015950,10090.ENSMUSP00000016094,10090.ENSMUSP00000017841,10090.ENSMUSP00000019109,10090.ENSMUSP00000020241,10090.ENSMUSP00000020273,10090.ENSMUSP00000020490,10090.ENSMUSP00000020677,10090.ENSMUSP00000021082…	Haao,Pabpc1,Gmpr2,Dnase1,Lsm2,Acaa1b,Endog,Qdpr,Ncf1,Ada,Ywhah,Pah,Supv3l1,Wdr82,Upp1,Nt5c,Akr1c18,Enpp5,Enpp4,Xdh,Nudt3,Nudt12,Nudt8,Eif4a3,Entpd2,Exosc9,Ncbp1,Cda,Nudt9,Hsd17b11,Hpd,Nt5c3,Fah,Dcps,Acat1,Aldh8a1,Kmo,Acaa1a,Apex1,Dnph1,Nudt19,Upb1,Cbr1,Exosc4,Gstz1,Samhd1,Ahcy,Cnot10,Ephx2,Entpd5,Aldh6a1,Spp1,Gda,Cubn,Mlycd,Kyat3,Pde4c,Lrpprc,Ugt1a7c,Kyat1,Aldh1l1,Entpd1,Fen1,Zpr1,Lsm6,Fhit,Hgd,S…
GO:0006084	acetyl-CoA metabolic process	22	35	0.89	1.64	3.5e-09	10090.ENSMUSP00000005826,10090.ENSMUSP00000006692,10090.ENSMUSP00000011058,10090.ENSMUSP00000017597,10090.ENSMUSP00000022120,10090.ENSMUSP00000022268,10090.ENSMUSP00000025802,10090.ENSMUSP00000027853,10090.ENSMUSP00000028944,10090.ENSMUSP00000029135,10090.ENSMUSP00000030385,10090.ENSMUSP00000031707,10090.ENSMUSP00000033662,10090.ENSMUSP00000034547,10090.ENSMUSP00000034567,10090.ENSMUSP00000037348…	Cs,Mvd,Pdhx,Pipox,Acot12,Pdhb,Nudt8,Mpc2,Acss1,Acss2,Ppcs,Aass,Pdha1,Acat1,Dlat,Acaa2,Dlst,Aadat,Mlycd,Dld,Mpc1,Hmgcs1
GO:0019318	Hexose metabolic process	46	167	0.54	1.22	3.66e-09	10090.ENSMUSP00000004327,10090.ENSMUSP00000004990,10090.ENSMUSP00000006669,10090.ENSMUSP00000019323,10090.ENSMUSP00000020768,10090.ENSMUSP00000021907,10090.ENSMUSP00000022268,10090.ENSMUSP00000023593,10090.ENSMUSP00000023760,10090.ENSMUSP00000025656,10090.ENSMUSP00000025835,10090.ENSMUSP00000025951,10090.ENSMUSP00000026144,10090.ENSMUSP00000026148,10090.ENSMUSP00000029017,10090.ENSMUSP00000029046…	G6pdx,Mapk14,Pdk1,Mdh2,Pgam2,Fbp2,Pdhb,Adipoq,Gpd1,Aldh1a7,Cpt1a,Rbp4,Dcxr,Cbr2,Pck1,Fabp5,Aldob,H6pd,Man2b2,Khk,Pdha1,Man2b1,Dlat,Pdk3,Galm,Pdk2,Glyctk,Inppl1,Pfkm,Pgm1,Prkaa1,Pcx,Eno1b,Pgk1,Pgm2,Fbp1,Fbn1,Mdh1,Akr1b3,Sord,Gapdh,Pfkp,Tpi1,Gpd2,Aldh1a1,Tkfc
GO:0072330	Monocarboxylic acid biosynthetic process	44	156	0.55	1.22	5.04e-09	10090.ENSMUSP00000004140,10090.ENSMUSP00000015160,10090.ENSMUSP00000015234,10090.ENSMUSP00000015712,10090.ENSMUSP00000018113,10090.ENSMUSP00000022311,10090.ENSMUSP00000027053,10090.ENSMUSP00000027381,10090.ENSMUSP00000028624,10090.ENSMUSP00000028944,10090.ENSMUSP00000029135,10090.ENSMUSP00000029770,10090.ENSMUSP00000030742,10090.ENSMUSP00000031486,10090.ENSMUSP00000032373,10090.ENSMUSP00000033157…	Gstm1,Acsf3,Ptgds,Lpl,Ptgis,Oxsm,Rdh10,Pecr,Gatm,Acss1,Acss2,Abcd3,Mecr,Prkab1,Ldhb,Ndufab1,Cbr4,Aldh1a2,Lipc,Pccb,Acsm1,Cyp7b1,H2-Ke6,Aldh8a1,Kmo,Decr2,Mcat,Slc27a2,Rbp1,Prkaa1,Acsm5,Amacr,Pla2g4a,Rdh16,Htt,Hoga1,Sco1,Cd74,Acsm2,Mlycd,Park7,Acsm3,Thnsl2,Aldh1a1
GO:0032956	Regulation of actin cytoskeleton organization	76	389	0.39	1.02	5.59e-09	10090.ENSMUSP00000000590,10090.ENSMUSP00000002011,10090.ENSMUSP00000002640,10090.ENSMUSP00000005234,10090.ENSMUSP00000008893,10090.ENSMUSP00000015138,10090.ENSMUSP00000015877,10090.ENSMUSP00000017153,10090.ENSMUSP00000018755,10090.ENSMUSP00000021090,10090.ENSMUSP00000021458,10090.ENSMUSP00000021689,10090.ENSMUSP00000021950,10090.ENSMUSP00000022682,10090.ENSMUSP00000023467,10090.ENSMUSP00000023531…	Rdx,Esam,Scin,Wdr1,Coro1b,Eln,Capza2,Sdc4,Pdlim4,Grb2,Sptb,Evl,Dbn1,Sorbs3,Pak2,Hcls1,Hrg,Twf2,Pdgfrb,Capn1,Nrp1,Vil1,Spta1,Gsn,Capzb,Mfn2,Fscn1,Arpc1a,Arhgdib,Vasp,Cyfip1,Pycard,Swap70,Cotl1,Apoa1,Kank2,Rac2,S100a10,Lrp1,Serpinf2,Eps8,Tacstd2,Vill,Arhgdia,Fam49b,Arpc5,Hax1,Wasf2,Arpc1b,Icam1,Lmod3,Synpo,Arpc3,Tjp1,Plek,Specc1l,Coro1a,Synpo2,Capza1,Rhog,Gmfg,Dmtn,Tmsb4x,Prkcd,Arpc2,Tmsb10,Capg,Fl…
GO:0009636	Response to toxic substance	56	239	0.47	1.11	6.15e-09	10090.ENSMUSP00000002663,10090.ENSMUSP00000003569,10090.ENSMUSP00000003947,10090.ENSMUSP00000005964,10090.ENSMUSP00000007012,10090.ENSMUSP00000010251,10090.ENSMUSP00000010267,10090.ENSMUSP00000020161,10090.ENSMUSP00000021166,10090.ENSMUSP00000025212,10090.ENSMUSP00000025522,10090.ENSMUSP00000025656,10090.ENSMUSP00000025904,10090.ENSMUSP00000025961,10090.ENSMUSP00000026050,10090.ENSMUSP00000026208…	Pon1,Inmt,Nqo1,Adh5,Sod2,Slc22a8,Slc47a1,Arg1,Cygb,Slc23a1,Pdgfrb,Aldh1a7,Prdx5,Prdx3,Gsto1,Abcc2,Prdx4,Cat,Ambp,Akr1a1,Aldh2,Abcg2,Gstk1,Bax,Ces1d,Apoa4,Aifm1,Glyat,Gria1,Ephx1,Gfer,Mapk3,Lcn2,Cpox,Mapk1,Marc2,Ephx2,Alox5ap,Hp,Gpx4,Sod3,Selenos,Ass1,Park7,Slc22a18,Alad,Asns,Prxl2a,Mgst1,Pxdn,Prdx1,Apoe,Ddc,Txnrd2,Gstt2,Aldh1a1
GO:0032970	Regulation of actin filament-based process	82	438	0.37	0.99	6.15e-09	10090.ENSMUSP00000000590,10090.ENSMUSP00000002011,10090.ENSMUSP00000002640,10090.ENSMUSP00000004784,10090.ENSMUSP00000005234,10090.ENSMUSP00000008893,10090.ENSMUSP00000015138,10090.ENSMUSP00000015877,10090.ENSMUSP00000016771,10090.ENSMUSP00000017153,10090.ENSMUSP00000018755,10090.ENSMUSP00000020002,10090.ENSMUSP00000021090,10090.ENSMUSP00000021458,10090.ENSMUSP00000021689,10090.ENSMUSP00000021950…	Rdx,Esam,Scin,Cnn2,Wdr1,Coro1b,Eln,Capza2,Myh9,Sdc4,Pdlim4,Abracl,Grb2,Sptb,Evl,Dbn1,Sorbs3,Pak2,Hcls1,Hrg,Twf2,Pdgfrb,Capn1,Nrp1,Vil1,Spta1,Gsn,Capzb,Mfn2,Atp2a2,Fscn1,Arpc1a,Arhgdib,Vasp,Cyfip1,Pycard,Swap70,Cotl1,Apoa1,Kank2,Rac2,S100a10,Atp1a1,Lrp1,Serpinf2,Eps8,Tacstd2,Vill,Arhgdia,Fam49b,Arpc5,Hax1,Wasf2,Arpc1b,Icam1,Lmod3,Synpo,Arpc3,Tjp1,Plek,Specc1l,Coro1a,Synpo2,Capza1,Rhog,Gmfg,Dmtn,Tm…
GO:0008203	Cholesterol metabolic process	39	126	0.59	1.26	6.29e-09	10090.ENSMUSP00000001507,10090.ENSMUSP00000002663,10090.ENSMUSP00000004327,10090.ENSMUSP00000005406,10090.ENSMUSP00000006692,10090.ENSMUSP00000020864,10090.ENSMUSP00000021078,10090.ENSMUSP00000021668,10090.ENSMUSP00000025279,10090.ENSMUSP00000028610,10090.ENSMUSP00000030280,10090.ENSMUSP00000033873,10090.ENSMUSP00000034003,10090.ENSMUSP00000034172,10090.ENSMUSP00000034173,10090.ENSMUSP00000034178…	Cyp51,Pon1,G6pdx,App,Mvd,Pctp,Fdxr,Npc2,Npc1,Cat,Angptl3,Erlin2,Fgl1,Ces1d,Ces1e,Ces1f,Ces1c,Apoa4,Apoa1,Lipc,Apob,Cyp7b1,Ces1g,Lcat,Lrp1,Prkaa1,Cubn,Mttp,Apoc1,Apoa2,Apoc3,Apoa5,Saa1,Gba,Idi1,Apoe,Hmgcs1,Fech,Apof
GO:0052547	Regulation of peptidase activity	91	513	0.34	0.96	6.63e-09	10090.ENSMUSP00000000769,10090.ENSMUSP00000004057,10090.ENSMUSP00000004774,10090.ENSMUSP00000005185,10090.ENSMUSP00000005218,10090.ENSMUSP00000005406,10090.ENSMUSP00000005651,10090.ENSMUSP00000006235,10090.ENSMUSP00000006697,10090.ENSMUSP00000006704,10090.ENSMUSP00000014920,10090.ENSMUSP00000015501,10090.ENSMUSP00000017188,10090.ENSMUSP00000017488,10090.ENSMUSP00000019683,10090.ENSMUSP00000021506…	Serpinf1,Fam162a,Aqp1,Cstb,Cd44,App,Por,Ctsb,Itih3,Itih1,Nol3,Clpx,Serpinb6a,Vtn,Rcn3,Serpina3n,Lgmn,Serpind1,Pak2,Ahsg,Kng1,Hrg,Serping1,Xdh,C3,Psmb8,Prdx5,Prdx3,Itih5,Casp1,Hspd1,Vil1,Serpine2,Hc,Gsn,Cst3,Ambp,Mug1,Ctsc,Pycard,Bax,Serpina7,Gas6,Anxa2,Ngp,Ltf,Aifm1,Slc22a2,Egln3,Serpina6,Thbs1,Itih2,Serpina10,Serpinf2,Sfn,Dnaja3,Fn1,Fbln1,Lxn,Gpc3,Agt,Serpinc1,C4b,Serpina1d,Htt,Pml,Mtch1,Arrb1,A…
GO:0030833	Regulation of actin filament polymerization	44	158	0.54	1.2	6.87e-09	10090.ENSMUSP00000000590,10090.ENSMUSP00000002011,10090.ENSMUSP00000002640,10090.ENSMUSP00000015138,10090.ENSMUSP00000015877,10090.ENSMUSP00000021090,10090.ENSMUSP00000021458,10090.ENSMUSP00000021689,10090.ENSMUSP00000021950,10090.ENSMUSP00000023531,10090.ENSMUSP00000024047,10090.ENSMUSP00000025891,10090.ENSMUSP00000027366,10090.ENSMUSP00000027817,10090.ENSMUSP00000028239,10090.ENSMUSP00000030518…	Rdx,Esam,Scin,Eln,Capza2,Grb2,Sptb,Evl,Dbn1,Hcls1,Twf2,Capn1,Vil1,Spta1,Gsn,Capzb,Arpc1a,Vasp,Cyfip1,Pycard,Cotl1,Eps8,Vill,Fam49b,Arpc5,Hax1,Arpc1b,Icam1,Lmod3,Arpc3,Coro1a,Capza1,Dmtn,Tmsb4x,Prkcd,Arpc2,Tmsb10,Capg,Add1,Arpc4,Actr3,Myadm,Cfl1,Mlst8
GO:1990542	Mitochondrial transmembrane transport	32	86	0.67	1.35	7.12e-09	10090.ENSMUSP00000003029,10090.ENSMUSP00000005431,10090.ENSMUSP00000011029,10090.ENSMUSP00000013845,10090.ENSMUSP00000016463,10090.ENSMUSP00000019226,10090.ENSMUSP00000021800,10090.ENSMUSP00000021930,10090.ENSMUSP00000025408,10090.ENSMUSP00000026011,10090.ENSMUSP00000026735,10090.ENSMUSP00000027114,10090.ENSMUSP00000027123,10090.ENSMUSP00000027853,10090.ENSMUSP00000031099,10090.ENSMUSP00000033695…	Timm44,Letm1,Dnajc19,Timm23,Slc25a5,Slc25a22,Mcur1,Sfxn1,Afg3l2,Sfxn2,Ccdc51,Maip1,Hspd1,Mpc2,Grpel1,Abcb7,Slc25a15,Slc25a4,Opa1,Slc25a23,Aifm1,Sfxn5,Tst,Slc25a3,Timm50,Slc25a36,Vdac1,Abcb8,Mpc1,Slc25a12,Slc25a13,Slc25a21
GO:0009605	Response to external stimulus	302	2575	0.17	0.75	8.65e-09	10090.ENSMUSP00000000137,10090.ENSMUSP00000001547,10090.ENSMUSP00000001792,10090.ENSMUSP00000001963,10090.ENSMUSP00000002663,10090.ENSMUSP00000003947,10090.ENSMUSP00000004375,10090.ENSMUSP00000004377,10090.ENSMUSP00000004774,10090.ENSMUSP00000004784,10090.ENSMUSP00000004990,10090.ENSMUSP00000005077,10090.ENSMUSP00000005406,10090.ENSMUSP00000005651,10090.ENSMUSP00000005705,10090.ENSMUSP00000005964…	Actr2,Col1a1,Il16,Ace,Pon1,Nqo1,Phb2,Ptpn6,Aqp1,Cnn2,Mapk14,Hspb1,App,Por,Trim28,Adh5,Shpk,Ggt1,Sod2,Hnrnpa0,Coro1b,Ifi211,Eng,Ifi35,Tnfaip8l2,Endog,Cybb,Lpl,Lama5,Ncf1,Lbp,Ada,Cd68,Plin3,Snx3,Smpd2,Rab32,Arg1,Egfr,Upp1,Serpina3n,Arg2,Npc2,Evl,Dbn1,Slc6a19,Emb,Ndufs4,Rnase4,Pspc1,Clu,Dpysl2,C9,Pabpn1,Gpt,Kng1,Hrg,Adipoq,Ifnar2,Krt1,Krt8,Serping1,C3,Cfb,Afg3l2,Pdgfrb,Scgb1a1,Anxa1,Mbl2,Cpt1a,Rela,…
GO:0043086	Negative regulation of catalytic activity	125	814	0.28	0.88	9.2e-09	10090.ENSMUSP00000000590,10090.ENSMUSP00000000769,10090.ENSMUSP00000001825,10090.ENSMUSP00000003947,10090.ENSMUSP00000004377,10090.ENSMUSP00000004774,10090.ENSMUSP00000005077,10090.ENSMUSP00000005185,10090.ENSMUSP00000005218,10090.ENSMUSP00000005406,10090.ENSMUSP00000005651,10090.ENSMUSP00000006235,10090.ENSMUSP00000006697,10090.ENSMUSP00000006704,10090.ENSMUSP00000006749,10090.ENSMUSP00000009157…	Rdx,Serpinf1,Chordc1,Nqo1,Ptpn6,Aqp1,Hspb1,Cstb,Cd44,App,Por,Ctsb,Itih3,Itih1,Slc4a1,Dynll1,Eng,Ppp1r12c,Nol3,Serpinb6a,Vtn,Serpina3n,Arg2,Serpind1,Pak2,Ahsg,Kng1,Hrg,Adipoq,Tmbim6,Serping1,C3,Scgb1a1,Anxa1,Prdx5,Prdx3,Chmp6,Itih5,Vil1,Serpine2,Apcs,Hc,Cst3,Ambp,Angptl3,Prkcz,Uchl1,Anxa3,Calu,Mug1,Pycard,Serpina7,Gas6,Sfrp1,Apoa1,Anxa2,Csk,Ngp,Ltf,1300017J02Rik,Bag2,Serpina6,Thbs1,Itih2,Ppp1r11,H…
GO:0007596	Blood coagulation	38	123	0.59	1.24	1.11e-08	10090.ENSMUSP00000000049,10090.ENSMUSP00000004377,10090.ENSMUSP00000006749,10090.ENSMUSP00000014578,10090.ENSMUSP00000021689,10090.ENSMUSP00000021948,10090.ENSMUSP00000022749,10090.ENSMUSP00000023450,10090.ENSMUSP00000023589,10090.ENSMUSP00000023590,10090.ENSMUSP00000023629,10090.ENSMUSP00000023994,10090.ENSMUSP00000024757,10090.ENSMUSP00000024988,10090.ENSMUSP00000025833,10090.ENSMUSP00000027467…	Apoh,Ptpn6,Slc4a1,Plg,Evl,F12,C9,Serpind1,Kng1,Hrg,Pros1,Serping1,Enpp4,C3,Papss2,Serpine2,Entpd2,F2,Anxa5,Pf4,F9,F10,Gas6,Fermt3,Rap2b,Fgb,Serpina10,F13a1,Pdia6,Fn1,Fbln1,Serpinc1,Plek,Cfh,Flna,Entpd1,Fga,Fgg
GO:0009410	Response to xenobiotic stimulus	88	495	0.35	0.95	1.19e-08	10090.ENSMUSP00000001547,10090.ENSMUSP00000001963,10090.ENSMUSP00000003720,10090.ENSMUSP00000003947,10090.ENSMUSP00000004140,10090.ENSMUSP00000005651,10090.ENSMUSP00000005685,10090.ENSMUSP00000007012,10090.ENSMUSP00000009705,10090.ENSMUSP00000010795,10090.ENSMUSP00000015484,10090.ENSMUSP00000015712,10090.ENSMUSP00000020161,10090.ENSMUSP00000020329,10090.ENSMUSP00000021282,10090.ENSMUSP00000021306…	Col1a1,Ace,Crot,Nqo1,Gstm1,Por,Cyp2a5,Sod2,Eng,Acaa1b,Cybb,Lpl,Arg1,Egfr,Pfas,Eftud2,Akr1c13,Gpld1,Tpmt,Adipoq,Npc1,Scgb1a1,Cpt1a,Gsto1,Abcc2,Cyp2e1,Casp1,Hspd1,Cat,Pcna,Hadh,Gclm,Abcd3,Cryz,Cyp2j5,Uchl1,Aacs,Uqcrc2,Umod,Serpina7,Gas6,Sfrp1,Acsl1,Gnpat,Gclc,Myo6,Fmo1,Atp1a1,Oxsr1,Acaa1a,Apex1,Fmo2,Thbs1,Uqcrfs1,Nceh1,Cbr1,Lcn2,Prkaa1,Abat,Ppox,Cyp2d9,Mat2a,Fbp1,Hsp90aa1,Ren1,Ggh,Cyp2a4,Wnk4,Tjp1,…
GO:0019216	Regulation of lipid metabolic process	77	405	0.38	0.98	1.19e-08	10090.ENSMUSP00000000049,10090.ENSMUSP00000004375,10090.ENSMUSP00000004381,10090.ENSMUSP00000005406,10090.ENSMUSP00000005651,10090.ENSMUSP00000006669,10090.ENSMUSP00000011029,10090.ENSMUSP00000020284,10090.ENSMUSP00000021635,10090.ENSMUSP00000021773,10090.ENSMUSP00000023593,10090.ENSMUSP00000024988,10090.ENSMUSP00000025522,10090.ENSMUSP00000025561,10090.ENSMUSP00000025835,10090.ENSMUSP00000026559…	Apoh,Phb2,Lpcat3,App,Por,Pdk1,Dnajc19,Tysnd1,Akr1c18,Gpld1,Adipoq,C3,Pdgfrb,Anxa1,Cpt1a,Sirt3,Rdh10,Acadl,F2,Pck1,Fabp5,Aadac,Angptl3,Scp2,H6pd,Flt1,Erlin2,Asah1,Lonp2,Ces1d,Ces1e,Ces1f,Ces1c,Apoa4,Apoa1,Lactb,Apob,Pdk3,Fmo1,Ces1g,Atp1a1,Pdk2,Fmo2,Abca3,Gm10681,Prkaa1,Pcx,Agt,Capn2,Ephx2,Fabp3,Ppp2r5a,Pla2g4a,Rdh16,Plcg2,Slc22a13,Rnf213,Cd74,Idh1,Mlycd,Acadvl,Fmo5,Mup3,Apoc1,Apoa2,Fmo4,Prkcd,Adgr…
GO:0043207	Response to external biotic stimulus	192	1455	0.22	0.8	1.19e-08	10090.ENSMUSP00000000137,10090.ENSMUSP00000001963,10090.ENSMUSP00000004375,10090.ENSMUSP00000004377,10090.ENSMUSP00000004774,10090.ENSMUSP00000004990,10090.ENSMUSP00000005077,10090.ENSMUSP00000005406,10090.ENSMUSP00000005705,10090.ENSMUSP00000005964,10090.ENSMUSP00000006105,10090.ENSMUSP00000006508,10090.ENSMUSP00000007012,10090.ENSMUSP00000007980,10090.ENSMUSP00000009340,10090.ENSMUSP00000010502…	Actr2,Ace,Phb2,Ptpn6,Aqp1,Mapk14,Hspb1,App,Trim28,Adh5,Shpk,Ggt1,Sod2,Hnrnpa0,Ifi211,Ifi35,Tnfaip8l2,Cybb,Lpl,Ncf1,Lbp,Cd68,Snx3,Arg1,Serpina3n,Arg2,Npc2,Evl,Ndufs4,Rnase4,Pspc1,Clu,C9,Pabpn1,Kng1,Hrg,Adipoq,Ifnar2,Krt1,Krt8,Serping1,C3,Cfb,Scgb1a1,Anxa1,Mbl2,Rela,Prdx3,Shmt2,Cyp2e1,Ifitm3,Casp1,Hspd1,Vil1,C4bp,Apcs,Fcgr2b,Vim,Hc,Gsn,Itgav,F2,Pck1,Vcam1,Arhgef2,Ncbp1,Cda,Atad3a,Pf4,Atp2a2,Anxa3,C…
GO:1901698	Response to nitrogen compound	165	1192	0.24	0.82	1.19e-08	10090.ENSMUSP00000000137,10090.ENSMUSP00000000769,10090.ENSMUSP00000001147,10090.ENSMUSP00000001547,10090.ENSMUSP00000003947,10090.ENSMUSP00000004774,10090.ENSMUSP00000004990,10090.ENSMUSP00000005067,10090.ENSMUSP00000005406,10090.ENSMUSP00000005651,10090.ENSMUSP00000010804,10090.ENSMUSP00000015484,10090.ENSMUSP00000015712,10090.ENSMUSP00000017841,10090.ENSMUSP00000018918,10090.ENSMUSP00000019683…	Actr2,Serpinf1,Col6a1,Col1a1,Nqo1,Aqp1,Mapk14,Sgta,App,Por,Plcd1,Cybb,Lpl,Ada,Cd68,Rcn3,Arg1,Hsp90b1,Egfr,Grb2,Eftud2,Serpina3n,Lgmn,Akr1c18,Gpld1,Dhfr,Ndufs4,Gpt,Cyc1,Adipoq,Tmbim6,Gpd1,Npc1,Diaph1,Anxa1,Gldc,Cpt1a,Rela,Capn1,Rbp4,Casp7,Atp5a1,Cyp2e1,Uqcrc1,Casp1,Hspd1,Parp1,Fcgr2b,Vim,Itgav,Cat,Gatm,Pcna,Pck1,Car2,Anxa5,Vcam1,Hadh,Gucy1b1,Arhgef2,Gclm,Aldob,Cda,Prkcz,Khk,Atp2a2,P2rx4,Aacs,Abcg2…
GO:0019439	Aromatic compound catabolic process	67	328	0.41	1.02	1.39e-08	10090.ENSMUSP00000000687,10090.ENSMUSP00000001809,10090.ENSMUSP00000002397,10090.ENSMUSP00000002663,10090.ENSMUSP00000006136,10090.ENSMUSP00000007266,10090.ENSMUSP00000010795,10090.ENSMUSP00000015481,10090.ENSMUSP00000015950,10090.ENSMUSP00000016094,10090.ENSMUSP00000017841,10090.ENSMUSP00000020241,10090.ENSMUSP00000020273,10090.ENSMUSP00000020490,10090.ENSMUSP00000020677,10090.ENSMUSP00000021082…	Haao,Pabpc1,Gmpr2,Pon1,Dnase1,Lsm2,Acaa1b,Endog,Qdpr,Ncf1,Ada,Pah,Supv3l1,Wdr82,Upp1,Nt5c,Enpp5,Enpp4,Xdh,Nudt3,Nudt12,Nudt8,Eif4a3,Entpd2,Exosc9,Ncbp1,Cda,Nudt9,Hpd,Nt5c3,Fah,Dcps,Acat1,Aldh8a1,Kmo,Acaa1a,Apex1,Dnph1,Ephx1,Nudt19,Upb1,Exosc4,Gstz1,Samhd1,Ahcy,Cnot10,Ephx2,Entpd5,Gda,Cubn,Mlycd,Kyat3,Pde4c,Lrpprc,Ugt1a7c,Kyat1,Aldh1l1,Entpd1,Fen1,Zpr1,Lsm6,Fhit,Hgd,Ssb,Hspa1b,Rnaset2b,Ncf2
GO:0051707	Response to other organism	191	1451	0.22	0.79	1.57e-08	10090.ENSMUSP00000000137,10090.ENSMUSP00000001963,10090.ENSMUSP00000004375,10090.ENSMUSP00000004377,10090.ENSMUSP00000004774,10090.ENSMUSP00000004990,10090.ENSMUSP00000005077,10090.ENSMUSP00000005406,10090.ENSMUSP00000005705,10090.ENSMUSP00000005964,10090.ENSMUSP00000006105,10090.ENSMUSP00000006508,10090.ENSMUSP00000007012,10090.ENSMUSP00000007980,10090.ENSMUSP00000009340,10090.ENSMUSP00000010502…	Actr2,Ace,Phb2,Ptpn6,Aqp1,Mapk14,Hspb1,App,Trim28,Adh5,Shpk,Ggt1,Sod2,Hnrnpa0,Ifi211,Ifi35,Tnfaip8l2,Cybb,Lpl,Ncf1,Lbp,Cd68,Snx3,Arg1,Serpina3n,Arg2,Npc2,Evl,Ndufs4,Rnase4,Pspc1,Clu,C9,Pabpn1,Kng1,Hrg,Adipoq,Ifnar2,Krt1,Krt8,Serping1,C3,Cfb,Scgb1a1,Anxa1,Mbl2,Rela,Prdx3,Shmt2,Cyp2e1,Ifitm3,Casp1,Hspd1,Vil1,C4bp,Apcs,Fcgr2b,Vim,Hc,Gsn,Itgav,F2,Pck1,Vcam1,Arhgef2,Ncbp1,Atad3a,Pf4,Atp2a2,Anxa3,C8b,N…
GO:1902600	Proton transmembrane transport	38	125	0.58	1.22	1.57e-08	10090.ENSMUSP00000000090,10090.ENSMUSP00000004396,10090.ENSMUSP00000005431,10090.ENSMUSP00000006435,10090.ENSMUSP00000013304,10090.ENSMUSP00000016396,10090.ENSMUSP00000016463,10090.ENSMUSP00000019226,10090.ENSMUSP00000019354,10090.ENSMUSP00000020884,10090.ENSMUSP00000021536,10090.ENSMUSP00000022904,10090.ENSMUSP00000023210,10090.ENSMUSP00000023677,10090.ENSMUSP00000026459,10090.ENSMUSP00000026495…	Cox5a,Atp6v1f,Letm1,Atp6v1b2,Atp6v0d1,Atp5e,Slc25a5,Slc25a22,Atp6v1e1,Atp6v1c2,Atp6v1d,Atp6v1c1,Cyc1,Atp5o,Atp5b,Atp5a1,Atp6v1g3,Atp1b1,Slc25a4,Atp1a1,Uqcrfs1,Atp5l,Atp5k,mt-Co2,mt-Atp8,Cox7a1,Ndufs7,Atp5d,Atp5h,Atp1a4,Atp6v1a,Atp5c1,Atp6v0a4,Atp5pb,Slc25a12,Slc9c1,Atp5j2,Slc25a13
GO:0009611	Response to wounding	79	425	0.37	0.96	1.66e-08	10090.ENSMUSP00000000049,10090.ENSMUSP00000000327,10090.ENSMUSP00000001547,10090.ENSMUSP00000001595,10090.ENSMUSP00000004375,10090.ENSMUSP00000004377,10090.ENSMUSP00000004774,10090.ENSMUSP00000004784,10090.ENSMUSP00000005218,10090.ENSMUSP00000006749,10090.ENSMUSP00000007012,10090.ENSMUSP00000008893,10090.ENSMUSP00000009705,10090.ENSMUSP00000014578,10090.ENSMUSP00000014920,10090.ENSMUSP00000016771…	Apoh,Clec10a,Col1a1,Fkbp10,Phb2,Ptpn6,Aqp1,Cnn2,Cd44,Slc4a1,Sod2,Coro1b,Eng,Plg,Nol3,Myh9,Sdc4,Arg1,Egfr,Evl,F12,Dhfr,Ndufs4,Plau,C9,Itga5,Serpind1,Kng1,Hrg,Pros1,Serping1,Enpp4,C3,Pdgfrb,Papss2,Chmp6,Nrp1,Serpine2,Entpd2,F2,Anxa5,Pf4,P2rx4,Bax,F9,F10,Gas6,Apoa4,Mcam,Fermt3,Rap2b,Fgb,Ptk7,Havcr1,Crp,Myof,Serpina10,F13a1,Pdia6,Fn1,Fbln1,Serpinc1,Lamb2,Plec,Prcp,Plcg2,Myh10,Plek,Tnc,Anxa6,Cfh,Flna,…
GO:0010243	Response to organonitrogen compound	151	1070	0.25	0.82	2.21e-08	10090.ENSMUSP00000000137,10090.ENSMUSP00000000769,10090.ENSMUSP00000001147,10090.ENSMUSP00000001547,10090.ENSMUSP00000003947,10090.ENSMUSP00000004774,10090.ENSMUSP00000004990,10090.ENSMUSP00000005067,10090.ENSMUSP00000005406,10090.ENSMUSP00000005651,10090.ENSMUSP00000010804,10090.ENSMUSP00000015484,10090.ENSMUSP00000015712,10090.ENSMUSP00000017841,10090.ENSMUSP00000018918,10090.ENSMUSP00000019683…	Actr2,Serpinf1,Col6a1,Col1a1,Nqo1,Aqp1,Mapk14,Sgta,App,Por,Plcd1,Cybb,Lpl,Ada,Cd68,Rcn3,Arg1,Hsp90b1,Egfr,Grb2,Eftud2,Serpina3n,Lgmn,Akr1c18,Gpld1,Dhfr,Ndufs4,Gpt,Cyc1,Adipoq,Tmbim6,Gpd1,Npc1,Diaph1,Anxa1,Gldc,Cpt1a,Rela,Capn1,Rbp4,Casp7,Cyp2e1,Uqcrc1,Casp1,Hspd1,Parp1,Fcgr2b,Vim,Cat,Gatm,Pcna,Pck1,Car2,Anxa5,Vcam1,Hadh,Arhgef2,Gclm,Aldob,Cda,Prkcz,Khk,Atp2a2,P2rx4,Aacs,Abcg2,Cyfip1,Ipo5,Rgs10,Um…
GO:0051346	Negative regulation of hydrolase activity	77	414	0.37	0.95	2.73e-08	10090.ENSMUSP00000000590,10090.ENSMUSP00000000769,10090.ENSMUSP00000004774,10090.ENSMUSP00000005185,10090.ENSMUSP00000005218,10090.ENSMUSP00000005406,10090.ENSMUSP00000005651,10090.ENSMUSP00000006235,10090.ENSMUSP00000006697,10090.ENSMUSP00000006704,10090.ENSMUSP00000014920,10090.ENSMUSP00000017188,10090.ENSMUSP00000017488,10090.ENSMUSP00000021506,10090.ENSMUSP00000023450,10090.ENSMUSP00000023467…	Rdx,Serpinf1,Aqp1,Cstb,Cd44,App,Por,Ctsb,Itih3,Itih1,Nol3,Serpinb6a,Vtn,Serpina3n,Serpind1,Pak2,Ahsg,Kng1,Hrg,Tmbim6,Serping1,C3,Anxa1,Prdx5,Prdx3,Itih5,Vil1,Serpine2,Apcs,Hc,Cst3,Ambp,Angptl3,Prkcz,Mug1,Serpina7,Gas6,Apoa1,Anxa2,Ngp,Ltf,Serpina6,Thbs1,Itih2,Ppp1r11,Serpina10,Serpinf2,Sfn,Dnaja3,Gnai2,Lxn,Gpc3,Agt,Serpinc1,C4b,Rcc2,Mprip,Serpina1d,Htt,Arrb1,Rap1gds1,Park7,Apoc1,Apoa2,Pzp,Pi16,Iti…
GO:0014070	Response to organic cyclic compound	144	1008	0.25	0.82	2.8e-08	10090.ENSMUSP00000000137,10090.ENSMUSP00000000769,10090.ENSMUSP00000001547,10090.ENSMUSP00000001963,10090.ENSMUSP00000003947,10090.ENSMUSP00000004375,10090.ENSMUSP00000004774,10090.ENSMUSP00000005406,10090.ENSMUSP00000005651,10090.ENSMUSP00000005685,10090.ENSMUSP00000006508,10090.ENSMUSP00000007012,10090.ENSMUSP00000009705,10090.ENSMUSP00000010250,10090.ENSMUSP00000015234,10090.ENSMUSP00000015481…	Actr2,Serpinf1,Col1a1,Ace,Nqo1,Phb2,Aqp1,App,Por,Cyp2a5,Ggt1,Sod2,Eng,Slc22a6,Ptgds,Endog,Cybb,Ada,Ywhah,Arg1,Hsp90b1,Egfr,Eftud2,Akr1c18,Gpld1,Dhfr,Ndufs4,Ugt3a1,Pak2,Hrg,Adipoq,Gpd1,Npc1,Diaph1,Pdgfrb,Scgb1a1,Anxa1,Gldc,Cpt1a,Casp7,Cpn1,Atp5a1,Casp1,Hspd1,Parp1,Cat,Pcna,Pck1,Slc2a2,Gclm,Abcd3,Nasp,Cda,Aldh2,P2rx4,Aacs,Anxa3,Abcg2,Fkbp4,Rbbp7,Sfrp1,Fgl1,Acsl1,Lonp2,Ces1d,Ces1e,Ces1f,Ces1c,Slc12a…
GO:0009607	Response to biotic stimulus	194	1494	0.21	0.77	2.95e-08	10090.ENSMUSP00000000137,10090.ENSMUSP00000001963,10090.ENSMUSP00000004375,10090.ENSMUSP00000004377,10090.ENSMUSP00000004774,10090.ENSMUSP00000004990,10090.ENSMUSP00000005077,10090.ENSMUSP00000005406,10090.ENSMUSP00000005705,10090.ENSMUSP00000005964,10090.ENSMUSP00000006105,10090.ENSMUSP00000006508,10090.ENSMUSP00000007012,10090.ENSMUSP00000007980,10090.ENSMUSP00000009340,10090.ENSMUSP00000010502…	Actr2,Ace,Phb2,Ptpn6,Aqp1,Mapk14,Hspb1,App,Trim28,Adh5,Shpk,Ggt1,Sod2,Hnrnpa0,Ifi211,Ifi35,Tnfaip8l2,Cybb,Lpl,Ncf1,Lbp,Cd68,Snx3,Arg1,Serpina3n,Arg2,Npc2,Evl,Ndufs4,Rnase4,Pspc1,Clu,C9,Pabpn1,Kng1,Hrg,Adipoq,Ifnar2,Krt1,Krt8,Serping1,C3,Cfb,Scgb1a1,Anxa1,Mbl2,Rela,Prdx3,Shmt2,Cyp2e1,Ifitm3,Casp1,Hspd1,Vil1,C4bp,Apcs,Fcgr2b,Vim,Hc,Gsn,Itgav,F2,Pck1,Vcam1,Arhgef2,Ncbp1,Cda,Atad3a,Pf4,Atp2a2,Anxa3,C…
GO:0042180	Cellular ketone metabolic process	32	95	0.62	1.22	4.99e-08	10090.ENSMUSP00000003947,10090.ENSMUSP00000021078,10090.ENSMUSP00000021628,10090.ENSMUSP00000021635,10090.ENSMUSP00000022821,10090.ENSMUSP00000023760,10090.ENSMUSP00000027370,10090.ENSMUSP00000027766,10090.ENSMUSP00000028137,10090.ENSMUSP00000029909,10090.ENSMUSP00000030340,10090.ENSMUSP00000030455,10090.ENSMUSP00000034058,10090.ENSMUSP00000034097,10090.ENSMUSP00000034234,10090.ENSMUSP00000038878…	Nqo1,Fdxr,Akr1c21,Akr1c18,Dhrs4,Gpd1,Pnkd,Coq8a,Coq4,Coq3,Scp2,Akr1a1,Cbr4,Got2,Coq9,Aldh8a1,Kmo,Cbr3,Coq5,Cbr1,Nqo2,Gm10681,Aadat,Coq7,Akr1b3,Park7,Kyat3,Coq6,Oxct1,Kyat1,Hagh,Tpi1
GO:0032271	Regulation of protein polymerization	51	220	0.46	1.04	5.2e-08	10090.ENSMUSP00000000590,10090.ENSMUSP00000002011,10090.ENSMUSP00000002640,10090.ENSMUSP00000015138,10090.ENSMUSP00000015877,10090.ENSMUSP00000021090,10090.ENSMUSP00000021458,10090.ENSMUSP00000021689,10090.ENSMUSP00000021950,10090.ENSMUSP00000023531,10090.ENSMUSP00000024047,10090.ENSMUSP00000025891,10090.ENSMUSP00000027366,10090.ENSMUSP00000027817,10090.ENSMUSP00000028239,10090.ENSMUSP00000030518…	Rdx,Esam,Scin,Eln,Capza2,Grb2,Sptb,Evl,Dbn1,Hcls1,Twf2,Capn1,Vil1,Spta1,Gsn,Capzb,Arpc1a,Fkbp4,Vasp,Cyfip1,Pycard,Cotl1,Eps8,Vill,Fam49b,Arpc5,Hax1,Arpc1b,Icam1,Gda,Hsp90aa1,Lmod3,Arpc3,Coro1a,Capza1,Dmtn,Tmsb4x,Prkcd,Arpc2,Tmsb10,Capg,Add1,Eml2,Arpc4,Cdk5rap2,Hspa1b,Tppp3,Actr3,Myadm,Cfl1,Mlst8
GO:0009719	Response to endogenous stimulus	191	1478	0.21	0.76	5.7e-08	10090.ENSMUSP00000000137,10090.ENSMUSP00000000590,10090.ENSMUSP00000000769,10090.ENSMUSP00000001147,10090.ENSMUSP00000001547,10090.ENSMUSP00000001963,10090.ENSMUSP00000003947,10090.ENSMUSP00000004375,10090.ENSMUSP00000004774,10090.ENSMUSP00000004990,10090.ENSMUSP00000005218,10090.ENSMUSP00000005406,10090.ENSMUSP00000005651,10090.ENSMUSP00000006235,10090.ENSMUSP00000008280,10090.ENSMUSP00000008893…	Actr2,Rdx,Serpinf1,Col6a1,Col1a1,Ace,Nqo1,Phb2,Aqp1,Mapk14,Cd44,App,Por,Ctsb,Fhl2,Coro1b,Eng,Plcd1,Ptgds,Cybb,Ctss,Lpl,Cd68,Ywhah,Arg1,Hsp90b1,Egfr,Grb2,Serpina3n,Lgmn,Akr1c18,Gpld1,Dbn1,Gpt,Cyc1,Pak2,Hcls1,Adipoq,Gpd1,Npc1,Diaph1,Pdgfrb,Scgb1a1,Anxa1,Ehd1,Rela,Capn1,Rbp4,Casp7,Abcc2,Cpn1,Atp5a1,Clec3b,Hspd1,Vil1,Parp1,Fcgr2b,Vim,Cat,Gatm,Pcna,Pck1,Car2,Anxa5,Vcam1,Hadh,Arhgef2,Gclm,Aldob,Angptl3…
GO:0051336	Regulation of hydrolase activity	150	1079	0.24	0.79	6.19e-08	10090.ENSMUSP00000000049,10090.ENSMUSP00000000590,10090.ENSMUSP00000000769,10090.ENSMUSP00000001127,10090.ENSMUSP00000004057,10090.ENSMUSP00000004375,10090.ENSMUSP00000004774,10090.ENSMUSP00000005185,10090.ENSMUSP00000005218,10090.ENSMUSP00000005406,10090.ENSMUSP00000005651,10090.ENSMUSP00000006235,10090.ENSMUSP00000006697,10090.ENSMUSP00000006704,10090.ENSMUSP00000010804,10090.ENSMUSP00000014920…	Apoh,Rdx,Serpinf1,Poldip2,Fam162a,Phb2,Aqp1,Cstb,Cd44,App,Por,Ctsb,Itih3,Itih1,Plcd1,Nol3,Clpx,Serpinb6a,Vtn,Rcn3,Lims1,Hsp90b1,Pafah1b1,Serpina3n,Lgmn,Gpld1,Serpind1,Pak2,Ahsg,Kng1,Hrg,Tmbim6,Serping1,Xdh,C3,Psmb8,Pdgfrb,Anxa1,Prdx5,Prdx3,Itih5,Casp1,Hspd1,Slc39a10,Vil1,Serpine2,Rgl1,Apcs,Rsu1,Hc,Gsn,Pcna,Cst3,Ambp,Angptl3,Dock7,Ppt1,Prkcz,Scarb2,Flt1,Mug1,Ctsc,Pycard,Bax,Rgs10,Serpina7,Gas6,Apo…
GO:0061024	Membrane organization	115	755	0.28	0.83	7.22e-08	10090.ENSMUSP00000002029,10090.ENSMUSP00000004381,10090.ENSMUSP00000004868,10090.ENSMUSP00000005067,10090.ENSMUSP00000005431,10090.ENSMUSP00000006749,10090.ENSMUSP00000014920,10090.ENSMUSP00000016463,10090.ENSMUSP00000016771,10090.ENSMUSP00000019939,10090.ENSMUSP00000021091,10090.ENSMUSP00000021203,10090.ENSMUSP00000021458,10090.ENSMUSP00000021668,10090.ENSMUSP00000022419,10090.ENSMUSP00000022616…	Emd,Lpcat3,Mtfp1,Sgta,Letm1,Slc4a1,Nol3,Slc25a5,Myh9,Snx3,Pafah1b1,Timm22,Sptb,Npc2,Ppif,Clu,Samm50,Mpv17l,Yipf4,Npc1,Afg3l2,Lmnb1,Banf1,Esyt1,Chmp6,Apool,Maip1,Spta1,Fcgr2b,Gsn,Emc4,Lmna,Scp2,Ppt1,Mfn2,Atp2a2,Agk,Tmem43,Mfge8,Bax,Umod,Gas6,Slc25a4,Gnpat,Apoa4,Apoa1,Anxa2,Tmem30a,Gclc,Apob,Rac2,S100a10,Opa1,Acaa2,Rab8b,Tmem33,Havcr1,Thbs1,Myof,Abca3,Sun2,Gramd1b,Grin3b,Dnajc11,Micos13,Dnaja3,Rhot…
GO:0042060	Wound healing	62	305	0.4	0.97	7.29e-08	10090.ENSMUSP00000000049,10090.ENSMUSP00000000327,10090.ENSMUSP00000001547,10090.ENSMUSP00000001595,10090.ENSMUSP00000004377,10090.ENSMUSP00000004774,10090.ENSMUSP00000004784,10090.ENSMUSP00000005218,10090.ENSMUSP00000006749,10090.ENSMUSP00000008893,10090.ENSMUSP00000009705,10090.ENSMUSP00000014578,10090.ENSMUSP00000016771,10090.ENSMUSP00000017153,10090.ENSMUSP00000020329,10090.ENSMUSP00000021689…	Apoh,Clec10a,Col1a1,Fkbp10,Ptpn6,Aqp1,Cnn2,Cd44,Slc4a1,Coro1b,Eng,Plg,Myh9,Sdc4,Egfr,Evl,F12,Plau,C9,Itga5,Serpind1,Kng1,Hrg,Pros1,Serping1,Enpp4,C3,Pdgfrb,Papss2,Chmp6,Serpine2,Entpd2,F2,Anxa5,Pf4,F9,F10,Gas6,Mcam,Fermt3,Rap2b,Fgb,Ptk7,Crp,Myof,Serpina10,F13a1,Pdia6,Fn1,Fbln1,Serpinc1,Plec,Prcp,Myh10,Plek,Anxa6,Cfh,Flna,Dsp,Entpd1,Fga,Fgg
GO:0043254	Regulation of protein-containing complex assembly	79	442	0.35	0.91	7.67e-08	10090.ENSMUSP00000000590,10090.ENSMUSP00000002011,10090.ENSMUSP00000002640,10090.ENSMUSP00000014920,10090.ENSMUSP00000015138,10090.ENSMUSP00000015877,10090.ENSMUSP00000020463,10090.ENSMUSP00000021090,10090.ENSMUSP00000021458,10090.ENSMUSP00000021689,10090.ENSMUSP00000021950,10090.ENSMUSP00000022616,10090.ENSMUSP00000023531,10090.ENSMUSP00000023590,10090.ENSMUSP00000024047,10090.ENSMUSP00000025891…	Rdx,Esam,Scin,Nol3,Eln,Capza2,Ncln,Grb2,Sptb,Evl,Dbn1,Clu,Hcls1,Hrg,Twf2,Capn1,Vil1,Parp1,Spta1,Gsn,Arhgef2,Capzb,Prkcz,Fscn1,Arpc1a,Fkbp4,Vasp,Cyfip1,Pycard,Bax,Hcfc1,Cotl1,Mmp3,Lcat,Abca3,Eps8,Vill,Fam49b,Sirt2,Lamp2,Arpc5,Hax1,Plcg2,Arpc1b,Icam1,Gda,Hsp90aa1,Lmod3,Arpc3,Plek,Park7,Coro1a,Capza1,Dmtn,Tmsb4x,Prkcd,Arpc2,Tmsb10,Capg,Add1,Mpp7,Eml2,Sept8,Arpc4,Lcp1,Lgals3,Cdk5rap2,Wars,Gba,Ncam1,C…
GO:0062197	Cellular response to chemical stress	59	284	0.41	0.97	9.07e-08	10090.ENSMUSP00000003947,10090.ENSMUSP00000004327,10090.ENSMUSP00000004774,10090.ENSMUSP00000006508,10090.ENSMUSP00000006669,10090.ENSMUSP00000007012,10090.ENSMUSP00000015481,10090.ENSMUSP00000016094,10090.ENSMUSP00000017188,10090.ENSMUSP00000020161,10090.ENSMUSP00000020329,10090.ENSMUSP00000022419,10090.ENSMUSP00000025522,10090.ENSMUSP00000025561,10090.ENSMUSP00000025867,10090.ENSMUSP00000025891…	Nqo1,G6pdx,Aqp1,Ggt1,Pdk1,Sod2,Endog,Ncf1,Serpinb6a,Arg1,Egfr,Ppif,Pdgfrb,Anxa1,Rela,Capn1,Prdx5,Prdx3,Casp1,Parp1,Pycr2,Slc12a6,Cat,Pcna,Slc25a24,Ambp,Aldh2,Atp2a2,Ybx3,Pycard,Apoa4,Aifm1,Pdk2,Lonp1,Oxsr1,Apex1,Mapk3,Lcn2,Prkaa1,Msra,Mapk1,Sirt2,Plec,Pml,Coq7,Sod3,Selenos,Akr1b3,Park7,Prkcd,Mgst1,Prdx1,Sirpa,Ripk1,Slc8a1,Cd36,Mpv17,Cfl1,Mlst8
GO:0010876	Lipid localization	72	389	0.36	0.91	1.16e-07	10090.ENSMUSP00000000049,10090.ENSMUSP00000000608,10090.ENSMUSP00000001963,10090.ENSMUSP00000003071,10090.ENSMUSP00000003720,10090.ENSMUSP00000006749,10090.ENSMUSP00000016168,10090.ENSMUSP00000019726,10090.ENSMUSP00000020255,10090.ENSMUSP00000020864,10090.ENSMUSP00000021668,10090.ENSMUSP00000022169,10090.ENSMUSP00000025279,10090.ENSMUSP00000025561,10090.ENSMUSP00000025835,10090.ENSMUSP00000025951…	Apoh,Gm2a,Ace,Apoc4,Crot,Slc4a1,Lbp,Plin3,Slc5a8,Pctp,Npc2,Hexb,Npc1,Anxa1,Cpt1a,Rbp4,Abcc2,Hexa,Esyt1,Fabp5,Abcd3,Angptl3,Scp2,Scarb2,Abcg2,Stard10,Acsl1,Got2,Ces1d,Ces1e,Ces1f,Ces1c,Apoa4,Apoa1,Lipc,Tmem30a,Apob,Slco1a1,Ces1g,Lcat,Abca3,Gramd1b,Slc27a2,Rbp1,Prkaa1,C2cd2l,Agt,Fabp3,Pla2g4a,Osbpl1a,Stard5,Osbpl3,Atp11a,Rnf213,Mttp,Esyt2,Atp11c,Wnk4,Apoc1,Cpt1b,Pltp,Slc22a22,Apoa2,Slco1a6,Apoc3,Ap…
GO:0006139	Nucleobase-containing compound metabolic process	301	2638	0.15	0.69	1.18e-07	10090.ENSMUSP00000000687,10090.ENSMUSP00000001127,10090.ENSMUSP00000001809,10090.ENSMUSP00000002397,10090.ENSMUSP00000002473,10090.ENSMUSP00000002625,10090.ENSMUSP00000003720,10090.ENSMUSP00000003906,10090.ENSMUSP00000003907,10090.ENSMUSP00000004327,10090.ENSMUSP00000004343,10090.ENSMUSP00000004990,10090.ENSMUSP00000005406,10090.ENSMUSP00000005647,10090.ENSMUSP00000005705,10090.ENSMUSP00000005826…	Haao,Poldip2,Pabpc1,Gmpr2,Babam1,Uck1,Crot,Farsa,Gcdh,G6pdx,Wars2,Mapk14,App,Ndufs3,Trim28,Cs,Dnase1,Atp6v1b2,Mvd,Lsm2,Sdhb,Wdr77,Pdhx,Ndufs2,Ndufa2,U2af1,Nol3,Endog,Clpx,Acadsb,Prpf3,Ncf1,Atp5e,Ndufa1,Pipox,Ada,Supv3l1,Wdr82,Polrmt,Upp1,Pes1,Pgam2,Nt5c,Pfas,Eftud2,Mthfd1,Acot4,Fars2,Sdha,Acot12,Mccc2,Ptcd2,Pdhb,Ndufs4,Oxsm,Rnase4,Elp3,Pabpn1,Ndufb9,Ndufa6,Ndufb4,Ehhadh,Atp5o,Ndufa5,Enpp5,Enpp4,X…
GO:0052548	Regulation of endopeptidase activity	83	481	0.33	0.88	1.22e-07	10090.ENSMUSP00000000769,10090.ENSMUSP00000004057,10090.ENSMUSP00000004774,10090.ENSMUSP00000005185,10090.ENSMUSP00000005218,10090.ENSMUSP00000005406,10090.ENSMUSP00000005651,10090.ENSMUSP00000006697,10090.ENSMUSP00000006704,10090.ENSMUSP00000014920,10090.ENSMUSP00000017188,10090.ENSMUSP00000017488,10090.ENSMUSP00000021506,10090.ENSMUSP00000021607,10090.ENSMUSP00000023450,10090.ENSMUSP00000023467…	Serpinf1,Fam162a,Aqp1,Cstb,Cd44,App,Por,Itih3,Itih1,Nol3,Serpinb6a,Vtn,Serpina3n,Lgmn,Serpind1,Pak2,Ahsg,Kng1,Hrg,Serping1,Xdh,C3,Psmb8,Prdx5,Prdx3,Itih5,Casp1,Hspd1,Vil1,Serpine2,Hc,Gsn,Cst3,Ambp,Mug1,Pycard,Bax,Serpina7,Gas6,Anxa2,Ngp,Ltf,Aifm1,Slc22a2,Egln3,Serpina6,Thbs1,Itih2,Serpina10,Serpinf2,Sfn,Dnaja3,Lxn,Agt,Serpinc1,C4b,Serpina1d,Htt,Pml,Mtch1,Arrb1,Anp32b,Psme2b,Park7,Ndufa13,Pzp,Itih…
GO:0006739	NADP metabolic process	21	41	0.81	1.33	1.31e-07	10090.ENSMUSP00000003947,10090.ENSMUSP00000004327,10090.ENSMUSP00000006105,10090.ENSMUSP00000016094,10090.ENSMUSP00000021078,10090.ENSMUSP00000025065,10090.ENSMUSP00000025904,10090.ENSMUSP00000026144,10090.ENSMUSP00000026839,10090.ENSMUSP00000030830,10090.ENSMUSP00000034989,10090.ENSMUSP00000037259,10090.ENSMUSP00000044405,10090.ENSMUSP00000063825,10090.ENSMUSP00000068318,10090.ENSMUSP00000095316…	Nqo1,G6pdx,Shpk,Ncf1,Fdxr,Nudt12,Prdx5,Dcxr,Prps2,H6pd,Me1,Fmo1,Fmo2,Pcx,Nadk2,Idh1,Mdh1,Fmo5,Idh2,Aldh1l1,Ncf2
GO:0006956	Complement activation	23	51	0.75	1.28	1.5e-07	10090.ENSMUSP00000022749,10090.ENSMUSP00000023790,10090.ENSMUSP00000023994,10090.ENSMUSP00000024988,10090.ENSMUSP00000025229,10090.ENSMUSP00000025797,10090.ENSMUSP00000027657,10090.ENSMUSP00000028233,10090.ENSMUSP00000031663,10090.ENSMUSP00000036747,10090.ENSMUSP00000040246,10090.ENSMUSP00000041855,10090.ENSMUSP00000044665,10090.ENSMUSP00000048836,10090.ENSMUSP00000056836,10090.ENSMUSP00000067541…	C9,Krt1,Serping1,C3,Cfb,Mbl2,C4bp,Hc,C8b,C1qc,C1qb,C8g,Crp,C1qa,Cfd,C8a,C4b,Cr1l,Cfi,C1qbp,Cfh,Ighv6-5,Mbl1
GO:1901701	Cellular response to oxygen-containing compound	156	1154	0.23	0.76	1.52e-07	10090.ENSMUSP00000000137,10090.ENSMUSP00000000769,10090.ENSMUSP00000001147,10090.ENSMUSP00000001547,10090.ENSMUSP00000001963,10090.ENSMUSP00000003947,10090.ENSMUSP00000004375,10090.ENSMUSP00000004774,10090.ENSMUSP00000004990,10090.ENSMUSP00000005406,10090.ENSMUSP00000005651,10090.ENSMUSP00000005964,10090.ENSMUSP00000006105,10090.ENSMUSP00000007012,10090.ENSMUSP00000015481,10090.ENSMUSP00000015484…	Actr2,Serpinf1,Col6a1,Col1a1,Ace,Nqo1,Phb2,Aqp1,Mapk14,App,Por,Adh5,Shpk,Sod2,Endog,Cybb,Lpl,Ncf1,Lbp,Cd68,Arg1,Hsp90b1,Egfr,Grb2,Lgmn,Akr1c18,Gpld1,Ppif,Pabpn1,Ugt3a1,Gpt,Adipoq,Gpd1,Twf2,Pdgfrb,Anxa1,Aldh1a7,Cpt1a,Rela,Capn1,Prdx5,Prdx3,Atp5a1,Casp1,Parp1,Fcgr2b,Vim,Slc12a6,Cat,Pcna,Pck1,Car2,Slc2a2,Anxa5,Vcam1,Gucy1b1,Arhgef2,Gclm,Ambp,Akr1a1,Prkcz,Pf4,Aldh2,P2rx4,Aacs,Abcg2,Cyfip1,Ipo5,Pycard…
GO:0006734	NADH metabolic process	21	42	0.79	1.31	1.79e-07	10090.ENSMUSP00000003947,10090.ENSMUSP00000019323,10090.ENSMUSP00000020768,10090.ENSMUSP00000023760,10090.ENSMUSP00000025065,10090.ENSMUSP00000026148,10090.ENSMUSP00000029987,10090.ENSMUSP00000034989,10090.ENSMUSP00000056502,10090.ENSMUSP00000059801,10090.ENSMUSP00000060346,10090.ENSMUSP00000063825,10090.ENSMUSP00000075513,10090.ENSMUSP00000080302,10090.ENSMUSP00000091041,10090.ENSMUSP00000099938…	Nqo1,Mdh2,Pgam2,Gpd1,Nudt12,Cbr2,Aldob,Me1,Idh3g,Pfkm,Dlst,Pcx,Eno1b,Pgk1,Ogdh,Mdh1,Gapdh,Pfkp,Idh3a,Tpi1,Gpd2
GO:0034599	Cellular response to oxidative stress	51	230	0.44	0.98	1.79e-07	10090.ENSMUSP00000003947,10090.ENSMUSP00000004327,10090.ENSMUSP00000004774,10090.ENSMUSP00000006508,10090.ENSMUSP00000006669,10090.ENSMUSP00000007012,10090.ENSMUSP00000015481,10090.ENSMUSP00000016094,10090.ENSMUSP00000020161,10090.ENSMUSP00000020329,10090.ENSMUSP00000022419,10090.ENSMUSP00000025522,10090.ENSMUSP00000025561,10090.ENSMUSP00000025867,10090.ENSMUSP00000025891,10090.ENSMUSP00000025904…	Nqo1,G6pdx,Aqp1,Ggt1,Pdk1,Sod2,Endog,Ncf1,Arg1,Egfr,Ppif,Pdgfrb,Anxa1,Rela,Capn1,Prdx5,Prdx3,Parp1,Pycr2,Cat,Pcna,Slc25a24,Ambp,Aldh2,Atp2a2,Apoa4,Aifm1,Pdk2,Lonp1,Apex1,Mapk3,Lcn2,Prkaa1,Msra,Mapk1,Sirt2,Pml,Coq7,Sod3,Selenos,Akr1b3,Park7,Prkcd,Mgst1,Prdx1,Sirpa,Ripk1,Slc8a1,Cd36,Mpv17,Cfl1
GO:0009083	Branched-chain amino acid catabolic process	16	21	0.98	1.44	1.8e-07	10090.ENSMUSP00000000349,10090.ENSMUSP00000015829,10090.ENSMUSP00000021913,10090.ENSMUSP00000022148,10090.ENSMUSP00000028807,10090.ENSMUSP00000029259,10090.ENSMUSP00000031788,10090.ENSMUSP00000032402,10090.ENSMUSP00000033098,10090.ENSMUSP00000034547,10090.ENSMUSP00000045606,10090.ENSMUSP00000054370,10090.ENSMUSP00000070345,10090.ENSMUSP00000071292,10090.ENSMUSP00000082288,10090.ENSMUSP00000106481	Dbt,Acadsb,Auh,Mccc2,Ivd,Mccc1,Hibadh,Bcat1,Bcat2,Acat1,Hibch,Acad8,Bckdk,Bckdha,Aldh6a1,Dld
GO:0055085	Transmembrane transport	167	1266	0.22	0.75	1.89e-07	10090.ENSMUSP00000000090,10090.ENSMUSP00000000199,10090.ENSMUSP00000001051,10090.ENSMUSP00000003029,10090.ENSMUSP00000004396,10090.ENSMUSP00000004774,10090.ENSMUSP00000004990,10090.ENSMUSP00000005431,10090.ENSMUSP00000005647,10090.ENSMUSP00000006435,10090.ENSMUSP00000006749,10090.ENSMUSP00000007249,10090.ENSMUSP00000010250,10090.ENSMUSP00000010251,10090.ENSMUSP00000010267,10090.ENSMUSP00000011029…	Cox5a,Ncs1,S100a6,Timm44,Atp6v1f,Aqp1,Mapk14,Letm1,Ndufs3,Atp6v1b2,Slc4a1,Slc44a4,Slc22a6,Slc22a8,Slc47a1,Dnajc19,Atp6v0d1,Ndufs2,Timm23,Ndufa2,Slc25a11,Nol3,Cybb,Atp5e,Slc25a5,Slc25a22,Atp6v1e1,Slc5a8,Atp6v1c2,Timm22,Atp6v1d,Mcur1,Sfxn1,Slc6a19,Emb,Ndufs4,Slc7a8,Atp6v1c1,Cyc1,Atp5o,Slc22a1,Slc3a1,Slc23a1,Afg3l2,Rbp4,Sfxn2,Abcc2,Atp5b,Atp5a1,Ccdc51,Slc25a10,Ndufs1,Maip1,Hspd1,Slc39a10,Ndufa10,Atp…
GO:0006090	Pyruvate metabolic process	27	73	0.66	1.19	1.93e-07	10090.ENSMUSP00000011058,10090.ENSMUSP00000020768,10090.ENSMUSP00000022268,10090.ENSMUSP00000027853,10090.ENSMUSP00000029017,10090.ENSMUSP00000029987,10090.ENSMUSP00000031053,10090.ENSMUSP00000032373,10090.ENSMUSP00000033662,10090.ENSMUSP00000034567,10090.ENSMUSP00000034989,10090.ENSMUSP00000047393,10090.ENSMUSP00000059801,10090.ENSMUSP00000063825,10090.ENSMUSP00000075513,10090.ENSMUSP00000078945…	Pdhx,Pgam2,Pdhb,Mpc2,Pck1,Aldob,Khk,Ldhb,Pdha1,Dlat,Me1,Bpgm,Pfkm,Pcx,Eno1b,Htt,Pgk1,Hoga1,Ogdh,Dhtkd1,Dld,Kyat1,Gapdh,Pfkp,Mpc1,Tpi1,Tkfc
GO:0009081	Branched-chain amino acid metabolic process	17	25	0.93	1.4	1.93e-07	10090.ENSMUSP00000000349,10090.ENSMUSP00000015829,10090.ENSMUSP00000021913,10090.ENSMUSP00000022148,10090.ENSMUSP00000028807,10090.ENSMUSP00000029259,10090.ENSMUSP00000031788,10090.ENSMUSP00000032402,10090.ENSMUSP00000033098,10090.ENSMUSP00000034547,10090.ENSMUSP00000045606,10090.ENSMUSP00000054370,10090.ENSMUSP00000070345,10090.ENSMUSP00000071292,10090.ENSMUSP00000082288,10090.ENSMUSP00000106481…	Dbt,Acadsb,Auh,Mccc2,Ivd,Mccc1,Hibadh,Bcat1,Bcat2,Acat1,Hibch,Acad8,Bckdk,Bckdha,Aldh6a1,Dld,Dao
GO:0010466	Negative regulation of peptidase activity	61	307	0.39	0.93	1.97e-07	10090.ENSMUSP00000000769,10090.ENSMUSP00000004774,10090.ENSMUSP00000005185,10090.ENSMUSP00000005218,10090.ENSMUSP00000005406,10090.ENSMUSP00000005651,10090.ENSMUSP00000006235,10090.ENSMUSP00000006697,10090.ENSMUSP00000006704,10090.ENSMUSP00000014920,10090.ENSMUSP00000017188,10090.ENSMUSP00000017488,10090.ENSMUSP00000021506,10090.ENSMUSP00000023450,10090.ENSMUSP00000023467,10090.ENSMUSP00000023583…	Serpinf1,Aqp1,Cstb,Cd44,App,Por,Ctsb,Itih3,Itih1,Nol3,Serpinb6a,Vtn,Serpina3n,Serpind1,Pak2,Ahsg,Kng1,Hrg,Serping1,C3,Prdx5,Prdx3,Itih5,Vil1,Serpine2,Hc,Cst3,Ambp,Mug1,Serpina7,Gas6,Anxa2,Ngp,Ltf,Serpina6,Thbs1,Itih2,Serpina10,Serpinf2,Sfn,Dnaja3,Lxn,Gpc3,Agt,Serpinc1,C4b,Serpina1d,Htt,Arrb1,Park7,Pzp,Pi16,Itih4,Gapdh,Serpinh1,Serpina3m,Hspa1b,Serpina1b,Uchl5,Ints1,Fetub
GO:0006811	Ion transport	164	1238	0.22	0.75	2e-07	10090.ENSMUSP00000000090,10090.ENSMUSP00000000199,10090.ENSMUSP00000001051,10090.ENSMUSP00000001963,10090.ENSMUSP00000004396,10090.ENSMUSP00000004774,10090.ENSMUSP00000005431,10090.ENSMUSP00000006435,10090.ENSMUSP00000006749,10090.ENSMUSP00000007249,10090.ENSMUSP00000010250,10090.ENSMUSP00000010251,10090.ENSMUSP00000010267,10090.ENSMUSP00000013304,10090.ENSMUSP00000014750,10090.ENSMUSP00000014920…	Cox5a,Ncs1,S100a6,Ace,Atp6v1f,Aqp1,Letm1,Atp6v1b2,Slc4a1,Slc44a4,Slc22a6,Slc22a8,Slc47a1,Atp6v0d1,Slc25a11,Nol3,Cybb,Atp5e,Slc25a5,Ada,Slc25a22,Atp6v1e1,Snx3,Slc5a8,Atp6v1c2,Atp6v1d,Mcur1,Sfxn1,Slc6a19,Emb,Slc7a8,Atp6v1c1,Cyc1,Hrg,Atp5o,Slc22a1,Slc3a1,Slc23a1,Afg3l2,Anxa1,Sfxn2,Abcc2,Atp5b,Atp5a1,Ccdc51,Slc25a10,Maip1,Slc39a10,Atp6v1g3,Mpc2,Atp1b1,Itgav,Slc12a6,Slc13a3,Slc2a2,Anxa5,Slc25a24,Slc35…
GO:0010565	Regulation of cellular ketone metabolic process	40	154	0.51	1.04	2.17e-07	10090.ENSMUSP00000006669,10090.ENSMUSP00000020284,10090.ENSMUSP00000023593,10090.ENSMUSP00000025561,10090.ENSMUSP00000025835,10090.ENSMUSP00000027053,10090.ENSMUSP00000027153,10090.ENSMUSP00000027810,10090.ENSMUSP00000029046,10090.ENSMUSP00000029909,10090.ENSMUSP00000030830,10090.ENSMUSP00000033873,10090.ENSMUSP00000034141,10090.ENSMUSP00000034172,10090.ENSMUSP00000034173,10090.ENSMUSP00000034178…	Pdk1,Tysnd1,Adipoq,Anxa1,Cpt1a,Rdh10,Acadl,Fh1,Fabp5,Coq3,H6pd,Erlin2,Lonp2,Ces1d,Ces1e,Ces1f,Ces1c,Apoa4,Apoa1,Pdk3,Fmo1,Ces1g,Pdk2,Fmo2,Agt,Fabp3,Pla2g4a,Rdh16,Slc22a13,Cd74,Mlycd,Acadvl,Park7,Apoc1,Fmo4,Gk,Apoc3,Apoa5,Apoc2,Sirt5
GO:1902904	Negative regulation of supramolecular fiber organization	43	175	0.49	1.01	2.32e-07	10090.ENSMUSP00000000590,10090.ENSMUSP00000002640,10090.ENSMUSP00000008893,10090.ENSMUSP00000015877,10090.ENSMUSP00000021458,10090.ENSMUSP00000021689,10090.ENSMUSP00000021950,10090.ENSMUSP00000022616,10090.ENSMUSP00000023467,10090.ENSMUSP00000024047,10090.ENSMUSP00000025891,10090.ENSMUSP00000027366,10090.ENSMUSP00000027817,10090.ENSMUSP00000028239,10090.ENSMUSP00000029694,10090.ENSMUSP00000030518…	Rdx,Scin,Coro1b,Capza2,Sptb,Evl,Dbn1,Clu,Pak2,Twf2,Capn1,Vil1,Spta1,Gsn,Arhgef2,Capzb,Mfn2,Emilin1,Fkbp4,Swap70,Kank2,Eps8,Tacstd2,Vill,Fam49b,Wasf2,Lmod3,Tjp1,Specc1l,Coro1a,Capza1,Gmfg,Dmtn,Tmsb4x,Prkcd,Tmsb10,Capg,Add1,Eml2,Hspg2,Apoe,Myadm,Cfl1
GO:0051248	Negative regulation of protein metabolic process	153	1134	0.23	0.75	2.35e-07	10090.ENSMUSP00000000769,10090.ENSMUSP00000001507,10090.ENSMUSP00000001825,10090.ENSMUSP00000003947,10090.ENSMUSP00000004327,10090.ENSMUSP00000004377,10090.ENSMUSP00000004774,10090.ENSMUSP00000005067,10090.ENSMUSP00000005077,10090.ENSMUSP00000005185,10090.ENSMUSP00000005218,10090.ENSMUSP00000005406,10090.ENSMUSP00000005651,10090.ENSMUSP00000006235,10090.ENSMUSP00000006697,10090.ENSMUSP00000006704…	Serpinf1,Cyp51,Chordc1,Nqo1,G6pdx,Ptpn6,Aqp1,Sgta,Hspb1,Cstb,Cd44,App,Por,Ctsb,Itih3,Itih1,Eng,Nol3,Ctsz,Serpinb6a,Vtn,Snx3,Egfr,Serpina3n,Dhfr,Plau,Clu,Itm2b,Serpind1,Pak2,Ahsg,Kng1,Hrg,Adipoq,Serping1,Xdh,C3,Rela,Prdx5,Prdx3,Chmp6,Shmt2,Sirt3,Eif4a3,Itih5,Vil1,Serpine2,Gigyf2,Fh1,Apcs,Hc,Itgav,F2,Cst3,Exosc9,Sdcbp,Ambp,Bag1,Hint2,Prkcz,Emilin1,Uchl1,Mug1,Pycard,Bax,Swap70,Serpina7,Gas6,Sfrp1,Dc…
GO:0006006	Glucose metabolic process	36	129	0.54	1.06	2.69e-07	10090.ENSMUSP00000004327,10090.ENSMUSP00000004990,10090.ENSMUSP00000006669,10090.ENSMUSP00000019323,10090.ENSMUSP00000020768,10090.ENSMUSP00000021907,10090.ENSMUSP00000022268,10090.ENSMUSP00000023593,10090.ENSMUSP00000023760,10090.ENSMUSP00000025835,10090.ENSMUSP00000025951,10090.ENSMUSP00000026144,10090.ENSMUSP00000026148,10090.ENSMUSP00000029017,10090.ENSMUSP00000029046,10090.ENSMUSP00000030830…	G6pdx,Mapk14,Pdk1,Mdh2,Pgam2,Fbp2,Pdhb,Adipoq,Gpd1,Cpt1a,Rbp4,Dcxr,Cbr2,Pck1,Fabp5,H6pd,Pdha1,Dlat,Pdk3,Galm,Pdk2,Inppl1,Pfkm,Pgm1,Prkaa1,Pcx,Eno1b,Pgk1,Pgm2,Fbp1,Fbn1,Mdh1,Gapdh,Pfkp,Tpi1,Gpd2
GO:0044087	Regulation of cellular component biogenesis	142	1031	0.23	0.76	2.76e-07	10090.ENSMUSP00000000137,10090.ENSMUSP00000000590,10090.ENSMUSP00000001127,10090.ENSMUSP00000001963,10090.ENSMUSP00000002011,10090.ENSMUSP00000002640,10090.ENSMUSP00000004774,10090.ENSMUSP00000005406,10090.ENSMUSP00000005705,10090.ENSMUSP00000009003,10090.ENSMUSP00000009157,10090.ENSMUSP00000014920,10090.ENSMUSP00000015138,10090.ENSMUSP00000015877,10090.ENSMUSP00000017153,10090.ENSMUSP00000018755…	Actr2,Rdx,Poldip2,Ace,Esam,Scin,Aqp1,App,Trim28,Rala,Dynll1,Nol3,Eln,Capza2,Sdc4,Pdlim4,Lims1,Rab3ip,Ncln,Grb2,Sptb,Evl,Dbn1,Vcl,Clu,Sorbs3,Pak2,Hcls1,Hrg,Twf2,Capn1,Chmp6,Sirt3,Eps8l2,Nrp1,Vil1,Parp1,Spta1,Gsn,Snx7,Arhgef2,Sdcbp,Capzb,Mfn2,Prkcz,Emilin1,Fscn1,Arpc1a,Fkbp4,Vasp,Cyfip1,Pycard,Bax,Swap70,Gpc4,Abcb7,Hcfc1,Gpm6a,Cotl1,Mmp3,Apoa1,Kank2,Map4,Rac2,S100a10,Lcat,Lrp1,Abca3,Hnrnpu,Serpinf2…
GO:0015850	Organic hydroxy compound transport	43	177	0.48	1	3.04e-07	10090.ENSMUSP00000004774,10090.ENSMUSP00000020255,10090.ENSMUSP00000021668,10090.ENSMUSP00000022242,10090.ENSMUSP00000024596,10090.ENSMUSP00000025279,10090.ENSMUSP00000025951,10090.ENSMUSP00000026208,10090.ENSMUSP00000029770,10090.ENSMUSP00000030340,10090.ENSMUSP00000034172,10090.ENSMUSP00000034173,10090.ENSMUSP00000034178,10090.ENSMUSP00000034189,10090.ENSMUSP00000034585,10090.ENSMUSP00000034588…	Aqp1,Slc5a8,Npc2,Emb,Slc22a1,Npc1,Rbp4,Abcc2,Abcd3,Scp2,Ces1d,Ces1e,Ces1f,Ces1c,Apoa4,Apoa1,Lipc,Apob,Slco1a1,Ces1g,Lcat,Slc22a2,Slc16a1,Slc5a12,Gramd1b,Prkaa1,Agt,Osbpl1a,Stard5,Osbpl3,Mttp,Wnk4,Park7,Apoc1,Pltp,Apoa2,Slco1a6,Apoc3,Apoa5,Apoc2,Cd36,Apoe,Apof
GO:0006958	Complement activation, classical pathway	19	35	0.83	1.29	3.47e-07	10090.ENSMUSP00000022749,10090.ENSMUSP00000023994,10090.ENSMUSP00000024988,10090.ENSMUSP00000025797,10090.ENSMUSP00000027657,10090.ENSMUSP00000028233,10090.ENSMUSP00000031663,10090.ENSMUSP00000036747,10090.ENSMUSP00000040246,10090.ENSMUSP00000041855,10090.ENSMUSP00000044665,10090.ENSMUSP00000048836,10090.ENSMUSP00000067541,10090.ENSMUSP00000069418,10090.ENSMUSP00000074902,10090.ENSMUSP00000077074…	C9,Serping1,C3,Mbl2,C4bp,Hc,C8b,C1qc,C1qb,C8g,Crp,C1qa,C8a,C4b,Cr1l,Cfi,C1qbp,Ighv6-5,Mbl1
GO:0006952	Defense response	183	1439	0.2	0.72	3.52e-07	10090.ENSMUSP00000000137,10090.ENSMUSP00000000327,10090.ENSMUSP00000004375,10090.ENSMUSP00000004377,10090.ENSMUSP00000004774,10090.ENSMUSP00000005218,10090.ENSMUSP00000005406,10090.ENSMUSP00000005705,10090.ENSMUSP00000006952,10090.ENSMUSP00000007980,10090.ENSMUSP00000010502,10090.ENSMUSP00000013851,10090.ENSMUSP00000015484,10090.ENSMUSP00000015998,10090.ENSMUSP00000016094,10090.ENSMUSP00000016168…	Actr2,Clec10a,Phb2,Ptpn6,Aqp1,Cd44,App,Trim28,Saa4,Hnrnpa0,Ifi35,Tnfaip8l2,Cybb,Cd5l,Ncf1,Lbp,Igfbp4,Cd68,Arg1,Egfr,Serpina3n,Arg2,Evl,F12,Ndufs4,Rnase4,Pspc1,Clu,C9,Ahsg,Kng1,Hrg,Ifnar2,Krt1,Serping1,Pla2g7,C3,Tapbp,Cfb,Anxa1,Mbl2,Rela,Rps6ka4,Casp7,Shmt2,Ifitm3,Casp1,C4bp,Apcs,Fcgr2b,Vim,Hc,Gsn,Itgav,F2,Vcam1,Arhgef2,Ncbp1,Orm1,Atad3a,Prkcz,Pf4,Anxa3,C8b,Nt5c3,Tmem43,Pycard,Hpx,Umod,Cotl1,Apoa4…
GO:0007006	Mitochondrial membrane organization	33	112	0.57	1.07	3.82e-07	10090.ENSMUSP00000004868,10090.ENSMUSP00000005431,10090.ENSMUSP00000014920,10090.ENSMUSP00000016463,10090.ENSMUSP00000021203,10090.ENSMUSP00000022419,10090.ENSMUSP00000023071,10090.ENSMUSP00000023360,10090.ENSMUSP00000025408,10090.ENSMUSP00000026599,10090.ENSMUSP00000027114,10090.ENSMUSP00000030884,10090.ENSMUSP00000031977,10090.ENSMUSP00000033093,10090.ENSMUSP00000034049,10090.ENSMUSP00000034905…	Mtfp1,Letm1,Nol3,Slc25a5,Timm22,Ppif,Samm50,Mpv17l,Afg3l2,Apool,Maip1,Mfn2,Agk,Bax,Slc25a4,Gclc,Opa1,Acaa2,Dnajc11,Micos13,Rhot1,Them4,Immt,Chchd3,Timm50,Hsp90aa1,Ndufa13,Apoo,Mtch2,Spg7,Stat3,Timm9,Sh3glb1
GO:0009069	Serine family amino acid metabolic process	20	40	0.79	1.26	3.97e-07	10090.ENSMUSP00000006508,10090.ENSMUSP00000006544,10090.ENSMUSP00000021443,10090.ENSMUSP00000022218,10090.ENSMUSP00000022858,10090.ENSMUSP00000023805,10090.ENSMUSP00000025542,10090.ENSMUSP00000025598,10090.ENSMUSP00000025778,10090.ENSMUSP00000026470,10090.ENSMUSP00000029769,10090.ENSMUSP00000034905,10090.ENSMUSP00000035230,10090.ENSMUSP00000043308,10090.ENSMUSP00000046517,10090.ENSMUSP00000055743…	Ggt1,Gcat,Mthfd1,Dhfr,Agxt2,Csad,Psat1,Keg1,Gldc,Shmt2,Gclm,Gclc,Amt,Glyat,Cdo1,Tst,Dao,Cth,Thnsl2,Cbs
GO:0006081	Cellular aldehyde metabolic process	24	60	0.7	1.18	4.03e-07	10090.ENSMUSP00000005964,10090.ENSMUSP00000018803,10090.ENSMUSP00000022821,10090.ENSMUSP00000022858,10090.ENSMUSP00000025951,10090.ENSMUSP00000027053,10090.ENSMUSP00000027370,10090.ENSMUSP00000028004,10090.ENSMUSP00000029987,10090.ENSMUSP00000030455,10090.ENSMUSP00000031053,10090.ENSMUSP00000031411,10090.ENSMUSP00000034723,10090.ENSMUSP00000038878,10090.ENSMUSP00000040244,10090.ENSMUSP00000047218…	Adh5,Pnpo,Dhrs4,Agxt2,Rbp4,Rdh10,Pnkd,Aldh9a1,Aldob,Akr1a1,Khk,Aldh2,Aldh1a2,Aldh8a1,Akr1b8,Grhpr,Aldh3a2,Hoga1,Idh1,Park7,Idh2,Hagh,Tpi1,Tkfc
GO:0008610	Lipid biosynthetic process	89	550	0.3	0.81	4.41e-07	10090.ENSMUSP00000001240,10090.ENSMUSP00000001507,10090.ENSMUSP00000004140,10090.ENSMUSP00000004327,10090.ENSMUSP00000004381,10090.ENSMUSP00000006692,10090.ENSMUSP00000015160,10090.ENSMUSP00000015234,10090.ENSMUSP00000015712,10090.ENSMUSP00000018113,10090.ENSMUSP00000019965,10090.ENSMUSP00000021628,10090.ENSMUSP00000022169,10090.ENSMUSP00000022311,10090.ENSMUSP00000026129,10090.ENSMUSP00000026568…	Agpat3,Cyp51,Gstm1,G6pdx,Lpcat3,Mvd,Acsf3,Ptgds,Lpl,Ptgis,Smpd2,Akr1c21,Hexb,Oxsm,Pcyt2,Ptdss2,Rdh10,Pecr,Acss1,Pck1,Fabp5,Acss2,Abcd3,Hint2,Scp2,Mecr,Hsd17b11,Prkab1,Agk,Tamm41,Far1,Ndufab1,Asah1,Acsl1,Cbr4,Ces1d,Ces1e,Ces1f,Ces1c,Hsd17b2,Gnpat,Acat1,Apoa4,Apoa1,Aldh1a2,Lipc,Pccb,Acsm1,Cyp7b1,Ces1g,H2-Ke6,Lcat,Aldh8a1,Agps,Dhrs7b,Decr2,Inppl1,Mcat,Gm10681,Slc27a2,Rbp1,Prkaa1,Acsm5,Amacr,Pla2g4a,…
GO:0051050	Positive regulation of transport	148	1101	0.22	0.73	5.12e-07	10090.ENSMUSP00000000199,10090.ENSMUSP00000000590,10090.ENSMUSP00000002029,10090.ENSMUSP00000002663,10090.ENSMUSP00000003268,10090.ENSMUSP00000004327,10090.ENSMUSP00000004381,10090.ENSMUSP00000004774,10090.ENSMUSP00000004990,10090.ENSMUSP00000005406,10090.ENSMUSP00000005705,10090.ENSMUSP00000009157,10090.ENSMUSP00000010804,10090.ENSMUSP00000015667,10090.ENSMUSP00000016168,10090.ENSMUSP00000017153…	Ncs1,Rdx,Emd,Pon1,Sh3gl1,G6pdx,Lpcat3,Aqp1,Mapk14,App,Trim28,Dynll1,Plcd1,Ctss,Lbp,Sdc4,Vtn,Egfr,Gpld1,Lman2,Glud1,Clu,Dpysl2,Hcls1,Ahsg,Adipoq,Pros1,Ehd3,C3,Cfb,Pdgfrb,Anxa1,Ehd1,Mbl2,Rbp4,Gsto1,Mpc2,Atp1b1,Fcgr2b,Stom,F2,Car2,Sdcbp,Cyp2j5,Scp2,Ppt1,Mfn2,Prkcz,P2rx4,Aacs,Camk1,Mfge8,Ipo5,Pycard,Bax,Bag3,Hcfc1,Lamp1,Gas6,Acsl1,Slc25a4,Ces1d,Ces1e,Ces1f,Ces1c,Apoa1,Nedd4,Anxa2,Tmem30a,Trf,S100a10,…
GO:0006869	Lipid transport	65	349	0.37	0.87	5.15e-07	10090.ENSMUSP00000000049,10090.ENSMUSP00000000608,10090.ENSMUSP00000001963,10090.ENSMUSP00000003071,10090.ENSMUSP00000003720,10090.ENSMUSP00000006749,10090.ENSMUSP00000016168,10090.ENSMUSP00000020255,10090.ENSMUSP00000020864,10090.ENSMUSP00000021668,10090.ENSMUSP00000025279,10090.ENSMUSP00000025561,10090.ENSMUSP00000025951,10090.ENSMUSP00000026208,10090.ENSMUSP00000026427,10090.ENSMUSP00000029046…	Apoh,Gm2a,Ace,Apoc4,Crot,Slc4a1,Lbp,Slc5a8,Pctp,Npc2,Npc1,Anxa1,Rbp4,Abcc2,Esyt1,Fabp5,Abcd3,Scp2,Scarb2,Abcg2,Stard10,Acsl1,Got2,Ces1d,Ces1e,Ces1f,Ces1c,Apoa4,Apoa1,Lipc,Tmem30a,Apob,Slco1a1,Ces1g,Lcat,Abca3,Gramd1b,Slc27a2,Rbp1,Prkaa1,C2cd2l,Agt,Fabp3,Pla2g4a,Osbpl1a,Stard5,Osbpl3,Atp11a,Mttp,Esyt2,Atp11c,Wnk4,Apoc1,Cpt1b,Pltp,Slc22a22,Apoa2,Slco1a6,Apoc3,Apoa5,Apoc2,Cd36,Apoe,Pitpnb,Apof
GO:0034654	Nucleobase-containing compound biosynthetic process	123	862	0.25	0.76	5.15e-07	10090.ENSMUSP00000000687,10090.ENSMUSP00000001127,10090.ENSMUSP00000002397,10090.ENSMUSP00000002625,10090.ENSMUSP00000003907,10090.ENSMUSP00000004327,10090.ENSMUSP00000004990,10090.ENSMUSP00000005647,10090.ENSMUSP00000010007,10090.ENSMUSP00000011058,10090.ENSMUSP00000013737,10090.ENSMUSP00000014438,10090.ENSMUSP00000016396,10090.ENSMUSP00000016571,10090.ENSMUSP00000017841,10090.ENSMUSP00000020490…	Haao,Poldip2,Gmpr2,Uck1,Gcdh,G6pdx,Mapk14,Ndufs3,Sdhb,Pdhx,Ndufs2,Ndufa2,Atp5e,Ndufa1,Ada,Wdr82,Polrmt,Upp1,Pfas,Mthfd1,Sdha,Pdhb,Ndufs4,Ndufb9,Ndufa6,Ndufb4,Atp5o,Ndufa5,Nme3,Ak3,Papss2,Rela,Ndufb8,Atp5b,Atp5a1,Prps2,Ndufs1,Ndufb3,Ndufa10,Mpc2,Pcna,Acss1,Acss2,Sycp1,Gucy1b1,Gtf2b,Ncbp1,Ppcs,Cda,Ak2,Ssu72,Sepsecs,Ndufc2,Ndufab1,Pdha1,Col4a2,Acsl1,Acat1,Dlat,Anxa2,Tfb1m,Gmds,S100a10,Kmo,Aspdh,Nduf…
GO:0019725	Cellular homeostasis	101	660	0.28	0.79	5.44e-07	10090.ENSMUSP00000000199,10090.ENSMUSP00000000687,10090.ENSMUSP00000000769,10090.ENSMUSP00000001304,10090.ENSMUSP00000001963,10090.ENSMUSP00000003947,10090.ENSMUSP00000004774,10090.ENSMUSP00000005406,10090.ENSMUSP00000005431,10090.ENSMUSP00000006005,10090.ENSMUSP00000006435,10090.ENSMUSP00000006749,10090.ENSMUSP00000010804,10090.ENSMUSP00000013304,10090.ENSMUSP00000014578,10090.ENSMUSP00000014920…	Ncs1,Haao,Serpinf1,Ckb,Ace,Nqo1,Aqp1,App,Letm1,Pth1r,Atp6v1b2,Slc4a1,Plcd1,Atp6v0d1,Plg,Nol3,Endog,Mcur1,Hexb,Tmbim6,Afg3l2,Prdx5,Prdx3,Abcc2,Prdx4,Atp5b,Ccdc51,Maip1,Slc39a10,Atp1b1,Slc12a6,F2,Pck1,Car2,Vcam1,Gclm,Calb1,Ppt1,Mfn2,Atp2a2,Aacs,Bax,Bag3,Hpx,Umod,Abcb7,Gas6,Slc12a3,Gclc,Trf,Pdk3,Atp1a1,Slc25a23,Apex1,Gria1,Bsnd,Mapk3,Lcn2,Rhot1,Pfkm,Prkaa1,Mapk1,Immt,Agt,Lamp2,Fggy,Pml,Icam1,Spp1,Sc…
GO:0034614	Cellular response to reactive oxygen species	35	127	0.54	1.02	5.44e-07	10090.ENSMUSP00000003947,10090.ENSMUSP00000004774,10090.ENSMUSP00000007012,10090.ENSMUSP00000016094,10090.ENSMUSP00000020161,10090.ENSMUSP00000020329,10090.ENSMUSP00000022419,10090.ENSMUSP00000025522,10090.ENSMUSP00000025561,10090.ENSMUSP00000025867,10090.ENSMUSP00000025891,10090.ENSMUSP00000025904,10090.ENSMUSP00000025961,10090.ENSMUSP00000027777,10090.ENSMUSP00000028610,10090.ENSMUSP00000028817…	Nqo1,Aqp1,Sod2,Ncf1,Arg1,Egfr,Ppif,Pdgfrb,Anxa1,Rela,Capn1,Prdx5,Prdx3,Parp1,Cat,Pcna,Ambp,Apoa4,Aifm1,Pdk2,Apex1,Mapk3,Lcn2,Prkaa1,Mapk1,Sod3,Akr1b3,Park7,Prkcd,Prdx1,Sirpa,Ripk1,Slc8a1,Mpv17,Cfl1
GO:0015711	Organic anion transport	63	335	0.37	0.87	6.26e-07	10090.ENSMUSP00000001963,10090.ENSMUSP00000006749,10090.ENSMUSP00000007249,10090.ENSMUSP00000010250,10090.ENSMUSP00000010251,10090.ENSMUSP00000010267,10090.ENSMUSP00000014750,10090.ENSMUSP00000016463,10090.ENSMUSP00000019226,10090.ENSMUSP00000020255,10090.ENSMUSP00000021930,10090.ENSMUSP00000022242,10090.ENSMUSP00000022787,10090.ENSMUSP00000024944,10090.ENSMUSP00000025212,10090.ENSMUSP00000025561…	Ace,Slc4a1,Slc44a4,Slc22a6,Slc22a8,Slc47a1,Slc25a11,Slc25a5,Slc25a22,Slc5a8,Sfxn1,Emb,Slc7a8,Slc3a1,Slc23a1,Anxa1,Sfxn2,Abcc2,Slc25a10,Mpc2,Slc13a3,Slc2a2,Slc25a24,Slc35a3,Abcd3,Slc35a1,Abcg2,Stard10,Umod,Slc25a15,Slc25a4,Myo6,Slco1a1,Slc25a23,Slc22a2,Sfxn5,Slc16a1,Slc5a12,Slc27a2,Prkaa1,Pla2g4a,Slco4c1,Lrp2,Slc22a13,Slc22a7,Mttp,Car4,Slc22a18,Slc25a42,Slc22a22,Slco1a6,Prkcd,Ace2,Slc22a12,Mgst1,S…
GO:0097006	Regulation of plasma lipoprotein particle levels	22	52	0.72	1.16	7.43e-07	10090.ENSMUSP00000004381,10090.ENSMUSP00000015712,10090.ENSMUSP00000023593,10090.ENSMUSP00000024706,10090.ENSMUSP00000025684,10090.ENSMUSP00000034172,10090.ENSMUSP00000034585,10090.ENSMUSP00000034588,10090.ENSMUSP00000034731,10090.ENSMUSP00000036044,10090.ENSMUSP00000037555,10090.ENSMUSP00000038232,10090.ENSMUSP00000096179,10090.ENSMUSP00000104091,10090.ENSMUSP00000104939,10090.ENSMUSP00000106953…	Lpcat3,Lpl,Adipoq,Pla2g7,Ehd1,Ces1d,Apoa4,Apoa1,Lipc,Apob,Ces1g,Lcat,Mttp,Apoc1,Pltp,Apoa2,Apoc3,Apoa5,Apoc2,Cd36,Apoe,Fech
GO:0006536	Glutamate metabolic process	17	29	0.86	1.25	8.95e-07	10090.ENSMUSP00000001183,10090.ENSMUSP00000003620,10090.ENSMUSP00000006508,10090.ENSMUSP00000022322,10090.ENSMUSP00000029769,10090.ENSMUSP00000034097,10090.ENSMUSP00000034905,10090.ENSMUSP00000040591,10090.ENSMUSP00000043821,10090.ENSMUSP00000062214,10090.ENSMUSP00000067830,10090.ENSMUSP00000078436,10090.ENSMUSP00000083375,10090.ENSMUSP00000116627,10090.ENSMUSP00000122103,10090.ENSMUSP00000124579…	Ftcd,Prodh,Ggt1,Glud1,Gclm,Got2,Gclc,Aldh5a1,Aldh4a1,Prodh2,Dglucy,Aadat,Glul,Adhfe1,Slc25a12,Asl,Uroc1
GO:1901136	Carbohydrate derivative catabolic process	40	164	0.48	0.96	8.95e-07	10090.ENSMUSP00000000608,10090.ENSMUSP00000002397,10090.ENSMUSP00000005218,10090.ENSMUSP00000017841,10090.ENSMUSP00000020677,10090.ENSMUSP00000021082,10090.ENSMUSP00000022169,10090.ENSMUSP00000023088,10090.ENSMUSP00000023760,10090.ENSMUSP00000024757,10090.ENSMUSP00000024866,10090.ENSMUSP00000025050,10090.ENSMUSP00000025656,10090.ENSMUSP00000025802,10090.ENSMUSP00000026262,10090.ENSMUSP00000026613…	Gm2a,Gmpr2,Cd44,Ada,Upp1,Nt5c,Hexb,Naga,Gpd1,Enpp4,Xdh,Nudt3,Aldh1a7,Nudt8,Hexa,Gusb,Manba,Cda,Nudt9,Nt5c3,Acat1,Stt3b,Gns,Dnph1,Gpc1,Nudt19,Upb1,Chil3,Nccrp1,Samhd1,Ahcy,Entpd5,Gda,Mlycd,Pde4c,Entpd1,Gba,Ctsl,Aldh1a1,Pglyrp2
GO:0010951	Negative regulation of endopeptidase activity	58	299	0.38	0.87	9.16e-07	10090.ENSMUSP00000000769,10090.ENSMUSP00000004774,10090.ENSMUSP00000005185,10090.ENSMUSP00000005218,10090.ENSMUSP00000005406,10090.ENSMUSP00000005651,10090.ENSMUSP00000006697,10090.ENSMUSP00000006704,10090.ENSMUSP00000014920,10090.ENSMUSP00000017188,10090.ENSMUSP00000017488,10090.ENSMUSP00000021506,10090.ENSMUSP00000023450,10090.ENSMUSP00000023467,10090.ENSMUSP00000023583,10090.ENSMUSP00000023589…	Serpinf1,Aqp1,Cstb,Cd44,App,Por,Itih3,Itih1,Nol3,Serpinb6a,Vtn,Serpina3n,Serpind1,Pak2,Ahsg,Kng1,Hrg,Serping1,C3,Prdx5,Prdx3,Itih5,Vil1,Serpine2,Hc,Cst3,Ambp,Mug1,Serpina7,Gas6,Anxa2,Ngp,Ltf,Serpina6,Thbs1,Itih2,Serpina10,Serpinf2,Sfn,Dnaja3,Lxn,Agt,Serpinc1,C4b,Serpina1d,Htt,Arrb1,Park7,Pzp,Itih4,Gapdh,Serpinh1,Serpina3m,Hspa1b,Serpina1b,Uchl5,Ints1,Fetub
GO:0030162	Regulation of proteolysis	118	826	0.25	0.74	9.55e-07	10090.ENSMUSP00000000769,10090.ENSMUSP00000004057,10090.ENSMUSP00000004381,10090.ENSMUSP00000004774,10090.ENSMUSP00000005067,10090.ENSMUSP00000005185,10090.ENSMUSP00000005218,10090.ENSMUSP00000005406,10090.ENSMUSP00000005651,10090.ENSMUSP00000006235,10090.ENSMUSP00000006697,10090.ENSMUSP00000006704,10090.ENSMUSP00000014920,10090.ENSMUSP00000015501,10090.ENSMUSP00000016400,10090.ENSMUSP00000016771…	Serpinf1,Fam162a,Lpcat3,Aqp1,Sgta,Cstb,Cd44,App,Por,Ctsb,Itih3,Itih1,Nol3,Clpx,Ctsz,Myh9,Serpinb6a,Vtn,Rcn3,Serpina3n,Lgmn,Gpld1,F12,Plau,Clu,Serpind1,Pak2,Ahsg,Kng1,Hrg,Serping1,Xdh,C3,Psmb8,Prdx5,Prdx3,Itih5,Clec3b,Casp1,Hspd1,Vil1,Serpine2,Hc,Gsn,F2,Cst3,Sdcbp,Ambp,Mug1,Ctsc,Pycard,Bax,Serpina7,Gas6,Anxa2,Gclc,Ngp,Ltf,S100a10,Aifm1,Spon1,Slc22a2,Egln3,Bag2,Ttc36,Serpina6,Thbs1,Parl,Itih2,Serpi…
GO:0045861	Negative regulation of proteolysis	71	406	0.34	0.82	9.85e-07	10090.ENSMUSP00000000769,10090.ENSMUSP00000004774,10090.ENSMUSP00000005067,10090.ENSMUSP00000005185,10090.ENSMUSP00000005218,10090.ENSMUSP00000005406,10090.ENSMUSP00000005651,10090.ENSMUSP00000006235,10090.ENSMUSP00000006697,10090.ENSMUSP00000006704,10090.ENSMUSP00000014920,10090.ENSMUSP00000016400,10090.ENSMUSP00000017188,10090.ENSMUSP00000017488,10090.ENSMUSP00000021506,10090.ENSMUSP00000022368…	Serpinf1,Aqp1,Sgta,Cstb,Cd44,App,Por,Ctsb,Itih3,Itih1,Nol3,Ctsz,Serpinb6a,Vtn,Serpina3n,Plau,Serpind1,Pak2,Ahsg,Kng1,Hrg,Serping1,C3,Prdx5,Prdx3,Itih5,Vil1,Serpine2,Hc,F2,Cst3,Sdcbp,Ambp,Mug1,Serpina7,Gas6,Anxa2,Ngp,Ltf,Ttc36,Serpina6,Thbs1,Itih2,Serpina10,Serpinf2,Sfn,Dnaja3,Lxn,Gpc3,Agt,Serpinc1,C4b,Serpina1d,Htt,Pml,Sco1,Arrb1,Park7,Alad,Pzp,Pi16,Itih4,Gapdh,Fhit,Serpinh1,Serpina3m,Hspa1b,Serp…
GO:0046434	Organophosphate catabolic process	39	158	0.49	0.96	1e-06	10090.ENSMUSP00000002397,10090.ENSMUSP00000002663,10090.ENSMUSP00000016094,10090.ENSMUSP00000017841,10090.ENSMUSP00000019965,10090.ENSMUSP00000020677,10090.ENSMUSP00000021082,10090.ENSMUSP00000023760,10090.ENSMUSP00000024706,10090.ENSMUSP00000024756,10090.ENSMUSP00000024866,10090.ENSMUSP00000025050,10090.ENSMUSP00000025065,10090.ENSMUSP00000025802,10090.ENSMUSP00000028328,10090.ENSMUSP00000030280…	Gmpr2,Pon1,Ncf1,Ada,Smpd2,Upp1,Nt5c,Gpd1,Pla2g7,Enpp5,Xdh,Nudt3,Nudt12,Nudt8,Entpd2,Angptl3,Cda,Nudt9,Plbd2,Nt5c3,Plbd1,Acat1,Lipc,Dnph1,Nudt19,Upb1,Abhd12,Samhd1,Pla2g4a,Entpd5,Plcg2,Gda,Mlycd,Pde4c,Apoa2,Entpd1,Fhit,Ncf2,Bpnt1
GO:0030834	Regulation of actin filament depolymerization	23	59	0.69	1.11	1.15e-06	10090.ENSMUSP00000000590,10090.ENSMUSP00000002640,10090.ENSMUSP00000005234,10090.ENSMUSP00000015877,10090.ENSMUSP00000021458,10090.ENSMUSP00000021689,10090.ENSMUSP00000024047,10090.ENSMUSP00000027366,10090.ENSMUSP00000027817,10090.ENSMUSP00000028239,10090.ENSMUSP00000030518,10090.ENSMUSP00000033325,10090.ENSMUSP00000052776,10090.ENSMUSP00000061731,10090.ENSMUSP00000093315,10090.ENSMUSP00000099945…	Rdx,Scin,Wdr1,Capza2,Sptb,Evl,Twf2,Vil1,Spta1,Gsn,Capzb,Swap70,Eps8,Vill,Lmod3,Plek,Specc1l,Capza1,Dmtn,Arpc2,Capg,Add1,Cfl1
GO:0044272	Sulfur compound biosynthetic process	30	100	0.57	1.02	1.23e-06	10090.ENSMUSP00000003907,10090.ENSMUSP00000004140,10090.ENSMUSP00000006508,10090.ENSMUSP00000011058,10090.ENSMUSP00000021443,10090.ENSMUSP00000022268,10090.ENSMUSP00000023805,10090.ENSMUSP00000025833,10090.ENSMUSP00000027853,10090.ENSMUSP00000028944,10090.ENSMUSP00000029135,10090.ENSMUSP00000029769,10090.ENSMUSP00000030385,10090.ENSMUSP00000033662,10090.ENSMUSP00000034046,10090.ENSMUSP00000034547…	Gcdh,Gstm1,Ggt1,Pdhx,Mthfd1,Pdhb,Csad,Papss2,Mpc2,Acss1,Acss2,Gclm,Ppcs,Pdha1,Acsl1,Acat1,Dlat,Gclc,Cdo1,Tpk1,Ggt5,Gss,Mat2a,Mlycd,Dld,Hagh,Cth,Mpc1,Enoph1,Cbs
GO:0030835	Negative regulation of actin filament depolymerization	20	44	0.75	1.15	1.28e-06	10090.ENSMUSP00000000590,10090.ENSMUSP00000002640,10090.ENSMUSP00000015877,10090.ENSMUSP00000021458,10090.ENSMUSP00000021689,10090.ENSMUSP00000024047,10090.ENSMUSP00000027366,10090.ENSMUSP00000027817,10090.ENSMUSP00000028239,10090.ENSMUSP00000030518,10090.ENSMUSP00000033325,10090.ENSMUSP00000052776,10090.ENSMUSP00000061731,10090.ENSMUSP00000093315,10090.ENSMUSP00000101061,10090.ENSMUSP00000102381…	Rdx,Scin,Capza2,Sptb,Evl,Twf2,Vil1,Spta1,Gsn,Capzb,Swap70,Eps8,Vill,Lmod3,Specc1l,Capza1,Dmtn,Capg,Add1,Cfl1
GO:0051494	Negative regulation of cytoskeleton organization	41	174	0.47	0.93	1.3e-06	10090.ENSMUSP00000000590,10090.ENSMUSP00000002640,10090.ENSMUSP00000008893,10090.ENSMUSP00000015877,10090.ENSMUSP00000021458,10090.ENSMUSP00000021689,10090.ENSMUSP00000021950,10090.ENSMUSP00000023467,10090.ENSMUSP00000024047,10090.ENSMUSP00000025891,10090.ENSMUSP00000027366,10090.ENSMUSP00000027817,10090.ENSMUSP00000028239,10090.ENSMUSP00000029694,10090.ENSMUSP00000030518,10090.ENSMUSP00000030884…	Rdx,Scin,Coro1b,Capza2,Sptb,Evl,Dbn1,Pak2,Twf2,Capn1,Vil1,Spta1,Gsn,Arhgef2,Capzb,Mfn2,Fkbp4,Swap70,Kank2,Eps8,Tacstd2,Vill,Fam49b,Wasf2,Lmod3,Tjp1,Specc1l,Coro1a,Capza1,Gmfg,Dmtn,Tmsb4x,Prkcd,Tmsb10,Capg,Add1,Eml2,Cdk5rap2,Kifc1,Myadm,Cfl1
GO:0006120	Mitochondrial electron transport, NADH to ubiquinone	16	26	0.89	1.23	1.38e-06	10090.ENSMUSP00000005647,10090.ENSMUSP00000013737,10090.ENSMUSP00000022980,10090.ENSMUSP00000026222,10090.ENSMUSP00000027111,10090.ENSMUSP00000027478,10090.ENSMUSP00000028768,10090.ENSMUSP00000032882,10090.ENSMUSP00000034234,10090.ENSMUSP00000042967,10090.ENSMUSP00000065352,10090.ENSMUSP00000080992,10090.ENSMUSP00000092746,10090.ENSMUSP00000101003,10090.ENSMUSP00000106481,10090.ENSMUSP00000121557	Ndufs3,Ndufs2,Ndufb9,Ndufb8,Ndufs1,Ndufa10,Ndufaf1,Ndufc2,Coq9,Ndufv1,Ndufa8,mt-Nd2,Ndufb6,Ndufs7,Dld,Ndufv2
GO:0051129	Negative regulation of cellular component organization	108	740	0.26	0.74	1.44e-06	10090.ENSMUSP00000000590,10090.ENSMUSP00000001963,10090.ENSMUSP00000002640,10090.ENSMUSP00000002825,10090.ENSMUSP00000005406,10090.ENSMUSP00000008893,10090.ENSMUSP00000014920,10090.ENSMUSP00000015877,10090.ENSMUSP00000016400,10090.ENSMUSP00000016463,10090.ENSMUSP00000019109,10090.ENSMUSP00000020375,10090.ENSMUSP00000020759,10090.ENSMUSP00000021091,10090.ENSMUSP00000021458,10090.ENSMUSP00000021689…	Rdx,Ace,Scin,Baz1b,App,Coro1b,Nol3,Capza2,Ctsz,Slc25a5,Ywhah,Rab3ip,Efemp1,Pafah1b1,Sptb,Evl,Dbn1,Ppif,Clu,Mpv17l,Pak2,Hrg,Adipoq,Twf2,Psmg2,Capn1,Nrp1,Vil1,Parp1,Spta1,Vim,Gsn,Itgav,Arhgef2,Lmna,Sdcbp,Capzb,Mfn2,Prkcz,Lrpap1,Emilin1,Fkbp4,Swap70,Slc25a4,Apoa4,Apoa1,Kank2,Anxa2,Gclc,Map4,Opa1,Acaa2,Hnrnpa1,Lrp1,Parl,Hnrnpu,Inppl1,Vat1,Eps8,Tacstd2,Vill,Mcm2,Fam49b,Rcc2,Sirt2,Lamp2,Wasf2,Pml,Lgals…
GO:0044270	Cellular nitrogen compound catabolic process	59	312	0.37	0.84	1.46e-06	10090.ENSMUSP00000000687,10090.ENSMUSP00000001809,10090.ENSMUSP00000002397,10090.ENSMUSP00000005651,10090.ENSMUSP00000006136,10090.ENSMUSP00000007266,10090.ENSMUSP00000015481,10090.ENSMUSP00000016094,10090.ENSMUSP00000017841,10090.ENSMUSP00000020273,10090.ENSMUSP00000020490,10090.ENSMUSP00000020677,10090.ENSMUSP00000021082,10090.ENSMUSP00000024756,10090.ENSMUSP00000024757,10090.ENSMUSP00000024866…	Haao,Pabpc1,Gmpr2,Por,Dnase1,Lsm2,Endog,Ncf1,Ada,Supv3l1,Wdr82,Upp1,Nt5c,Enpp5,Enpp4,Xdh,Nudt3,Nudt12,Nudt8,Eif4a3,Acadl,Entpd2,Exosc9,Ncbp1,Cda,Nudt9,Nt5c3,Dcps,Acat1,Kmo,Dmgdh,Apex1,Dnph1,Nudt19,Upb1,Exosc4,Samhd1,Ahcy,Cnot10,Entpd5,Aldh6a1,Gda,Cyp2d9,Cubn,Mlycd,Pde4c,Nit1,Lrpprc,Pm20d1,Aldh1l1,Entpd1,Fen1,Zpr1,Lsm6,Fhit,Ssb,Hspa1b,Rnaset2b,Ncf2
GO:0007584	Response to nutrient	41	175	0.47	0.92	1.47e-06	10090.ENSMUSP00000001547,10090.ENSMUSP00000003947,10090.ENSMUSP00000005651,10090.ENSMUSP00000007012,10090.ENSMUSP00000015484,10090.ENSMUSP00000015712,10090.ENSMUSP00000017841,10090.ENSMUSP00000020161,10090.ENSMUSP00000020329,10090.ENSMUSP00000022048,10090.ENSMUSP00000023593,10090.ENSMUSP00000028610,10090.ENSMUSP00000028624,10090.ENSMUSP00000029574,10090.ENSMUSP00000029769,10090.ENSMUSP00000031445…	Col1a1,Nqo1,Por,Sod2,Cybb,Lpl,Ada,Arg1,Egfr,Slc6a19,Adipoq,Cat,Gatm,Vcam1,Gclm,Aacs,Abcg2,Serpina7,Gas6,Sfrp1,Acsl1,Gnpat,Dcps,Aldh1a2,Gclc,Pdk2,Slc16a1,Suox,Rbp1,Ahcy,Serpinc1,Postn,Plec,Spp1,Cubn,Ass1,Alad,Oxct1,Slc8a1,Slc34a1,Cbs
GO:0071310	Cellular response to organic substance	252	2191	0.16	0.65	1.47e-06	10090.ENSMUSP00000000137,10090.ENSMUSP00000000590,10090.ENSMUSP00000000769,10090.ENSMUSP00000001147,10090.ENSMUSP00000001547,10090.ENSMUSP00000001792,10090.ENSMUSP00000001963,10090.ENSMUSP00000002029,10090.ENSMUSP00000004375,10090.ENSMUSP00000004377,10090.ENSMUSP00000004774,10090.ENSMUSP00000004990,10090.ENSMUSP00000005077,10090.ENSMUSP00000005218,10090.ENSMUSP00000005406,10090.ENSMUSP00000005651…	Actr2,Rdx,Serpinf1,Col6a1,Col1a1,Il16,Ace,Emd,Phb2,Ptpn6,Aqp1,Mapk14,Hspb1,Cd44,App,Por,Shpk,Ctsb,Srm,Sod2,Coro1b,Ifi211,Eng,Endog,Cybb,Ctss,Lpl,Lbp,Slc25a5,Ptgis,Sparc,Cd68,Ywhah,Lims1,Arg1,Hsp90b1,Egfr,Grb2,Atxn3,Lgmn,Akr1c18,Evl,Gpld1,Dbn1,Pabpn1,Ugt3a1,Gpt,Pak2,Hcls1,Adipoq,Ifnar2,Tmbim6,Gpd1,Krt8,Twf2,Hspa9,Npc1,Diaph1,Pdgfrb,Anxa1,Ehd1,Gldc,Cpt1a,Rela,Rps6ka4,Casp7,Atp5b,Atp5a1,Ifitm3,Clec3…
GO:0000302	Response to reactive oxygen species	43	190	0.45	0.91	1.58e-06	10090.ENSMUSP00000001547,10090.ENSMUSP00000003947,10090.ENSMUSP00000004774,10090.ENSMUSP00000006749,10090.ENSMUSP00000007012,10090.ENSMUSP00000016094,10090.ENSMUSP00000020161,10090.ENSMUSP00000020329,10090.ENSMUSP00000022419,10090.ENSMUSP00000025522,10090.ENSMUSP00000025554,10090.ENSMUSP00000025561,10090.ENSMUSP00000025867,10090.ENSMUSP00000025891,10090.ENSMUSP00000025904,10090.ENSMUSP00000025961…	Col1a1,Nqo1,Aqp1,Slc4a1,Sod2,Ncf1,Arg1,Egfr,Ppif,Pdgfrb,Scgb1a1,Anxa1,Rela,Capn1,Prdx5,Prdx3,Cyp2e1,Hspd1,Parp1,Cat,Pcna,Ambp,Apoa4,Aifm1,Pdk2,Apex1,Mapk3,Lcn2,Prkaa1,Mapk1,Capn2,Aldh3a2,Sod3,Akr1b3,Park7,Prkcd,Prdx1,Sirpa,Ripk1,Slc8a1,Mpv17,Txnrd2,Cfl1
GO:0030193	Regulation of blood coagulation	25	72	0.64	1.05	1.73e-06	10090.ENSMUSP00000000049,10090.ENSMUSP00000014578,10090.ENSMUSP00000017488,10090.ENSMUSP00000021948,10090.ENSMUSP00000022368,10090.ENSMUSP00000023589,10090.ENSMUSP00000023590,10090.ENSMUSP00000023629,10090.ENSMUSP00000023994,10090.ENSMUSP00000024757,10090.ENSMUSP00000027467,10090.ENSMUSP00000028681,10090.ENSMUSP00000029266,10090.ENSMUSP00000034756,10090.ENSMUSP00000039472,10090.ENSMUSP00000044903…	Apoh,Plg,Vtn,F12,Plau,Kng1,Hrg,Pros1,Serping1,Enpp4,Serpine2,F2,Anxa5,Anxa2,Fgb,Thbs1,Serpinf2,Abat,Serpinc1,Dmtn,Prkcd,Cd36,Fga,Apoe,Fgg
GO:0044092	Negative regulation of molecular function	157	1216	0.21	0.69	1.75e-06	10090.ENSMUSP00000000317,10090.ENSMUSP00000000590,10090.ENSMUSP00000000769,10090.ENSMUSP00000001825,10090.ENSMUSP00000001963,10090.ENSMUSP00000003947,10090.ENSMUSP00000004375,10090.ENSMUSP00000004377,10090.ENSMUSP00000004774,10090.ENSMUSP00000005077,10090.ENSMUSP00000005185,10090.ENSMUSP00000005218,10090.ENSMUSP00000005406,10090.ENSMUSP00000005651,10090.ENSMUSP00000006235,10090.ENSMUSP00000006697…	Ckmt1,Rdx,Serpinf1,Chordc1,Ace,Nqo1,Phb2,Ptpn6,Aqp1,Hspb1,Cstb,Cd44,App,Por,Ctsb,Itih3,Itih1,Slc4a1,Dynll1,Eng,Ppp1r12c,Nol3,Ctsz,Serpinb6a,Vtn,Ptgis,Gopc,Serpina3n,Arg2,Ppif,Serpind1,Pak2,Ahsg,Kng1,Hrg,Adipoq,Tmbim6,Serping1,C3,Scgb1a1,Anxa1,Prdx5,Prdx3,Gsto1,Chmp6,Eif4a3,Itih5,Vil1,Serpine2,Apcs,Hc,Itgav,Cat,Cst3,Ambp,Angptl3,Prkcz,Lrpap1,Uchl1,Atp2a2,Anxa3,Calu,Mug1,Camk1,Pycard,Bax,Serpina7,G…
GO:0016485	Protein processing	48	229	0.42	0.87	1.96e-06	10090.ENSMUSP00000000049,10090.ENSMUSP00000001963,10090.ENSMUSP00000006508,10090.ENSMUSP00000015667,10090.ENSMUSP00000015998,10090.ENSMUSP00000020284,10090.ENSMUSP00000020399,10090.ENSMUSP00000021607,10090.ENSMUSP00000021948,10090.ENSMUSP00000022368,10090.ENSMUSP00000024707,10090.ENSMUSP00000025394,10090.ENSMUSP00000025408,10090.ENSMUSP00000025891,10090.ENSMUSP00000026062,10090.ENSMUSP00000026210…	Apoh,Ace,Ggt1,Ctss,Cd5l,Tysnd1,Cpm,Lgmn,F12,Plau,Mep1a,Sec11c,Afg3l2,Capn1,Casp7,Cpn1,Casp1,Parp1,Yme1l1,F2,Enpep,Pmpcb,Pycard,F9,F10,Lonp2,Fgb,Spcs2,Spon1,Parl,Ift172,Capn2,Mipep,Hp,Klk1,Pmpca,Pgk1,Ren1,Anpep,Spg7,Xpnpep3,Fga,Tbc1d10a,Spcs3,Spcs1,Fgg,Mme,Ctsl
GO:0098754	Detoxification	34	129	0.52	0.95	2.03e-06	10090.ENSMUSP00000003947,10090.ENSMUSP00000005964,10090.ENSMUSP00000007012,10090.ENSMUSP00000010267,10090.ENSMUSP00000021166,10090.ENSMUSP00000025656,10090.ENSMUSP00000025904,10090.ENSMUSP00000025961,10090.ENSMUSP00000026050,10090.ENSMUSP00000026208,10090.ENSMUSP00000026328,10090.ENSMUSP00000028610,10090.ENSMUSP00000030041,10090.ENSMUSP00000030455,10090.ENSMUSP00000031411,10090.ENSMUSP00000031822…	Nqo1,Adh5,Sod2,Slc47a1,Cygb,Aldh1a7,Prdx5,Prdx3,Gsto1,Abcc2,Prdx4,Cat,Ambp,Akr1a1,Aldh2,Abcg2,Gstk1,Apoa4,Marc2,Alox5ap,Hp,Gpx4,Sod3,Selenos,Park7,Slc22a18,Prxl2a,Mgst1,Pxdn,Prdx1,Apoe,Txnrd2,Gstt2,Aldh1a1
GO:0042632	Cholesterol homeostasis	29	97	0.57	0.99	2.12e-06	10090.ENSMUSP00000015712,10090.ENSMUSP00000021668,10090.ENSMUSP00000025279,10090.ENSMUSP00000025684,10090.ENSMUSP00000030280,10090.ENSMUSP00000034172,10090.ENSMUSP00000034173,10090.ENSMUSP00000034178,10090.ENSMUSP00000034189,10090.ENSMUSP00000034585,10090.ENSMUSP00000034588,10090.ENSMUSP00000034731,10090.ENSMUSP00000036044,10090.ENSMUSP00000037487,10090.ENSMUSP00000037555,10090.ENSMUSP00000038232…	Lpl,Npc2,Npc1,Ehd1,Angptl3,Ces1d,Ces1e,Ces1f,Ces1c,Apoa4,Apoa1,Lipc,Apob,Cyp7b1,Ces1g,Lcat,Gramd1b,Acox1,Ephx2,Mia2,Fabp3,Ampd2,Mttp,Sec24a,Apoa2,Slco1a6,Apoc3,Apoa5,Apoe
GO:0015918	Sterol transport	27	85	0.6	1.01	2.22e-06	10090.ENSMUSP00000021668,10090.ENSMUSP00000025279,10090.ENSMUSP00000030340,10090.ENSMUSP00000034172,10090.ENSMUSP00000034173,10090.ENSMUSP00000034178,10090.ENSMUSP00000034189,10090.ENSMUSP00000034585,10090.ENSMUSP00000034588,10090.ENSMUSP00000034731,10090.ENSMUSP00000036044,10090.ENSMUSP00000037555,10090.ENSMUSP00000038232,10090.ENSMUSP00000048126,10090.ENSMUSP00000073957,10090.ENSMUSP00000074872…	Npc2,Npc1,Scp2,Ces1d,Ces1e,Ces1f,Ces1c,Apoa4,Apoa1,Lipc,Apob,Ces1g,Lcat,Gramd1b,Osbpl1a,Stard5,Osbpl3,Mttp,Apoc1,Pltp,Apoa2,Apoc3,Apoa5,Apoc2,Cd36,Apoe,Apof
GO:0034308	Primary alcohol metabolic process	31	110	0.55	0.97	2.24e-06	10090.ENSMUSP00000005964,10090.ENSMUSP00000020947,10090.ENSMUSP00000021628,10090.ENSMUSP00000021635,10090.ENSMUSP00000022821,10090.ENSMUSP00000023760,10090.ENSMUSP00000025656,10090.ENSMUSP00000025951,10090.ENSMUSP00000027053,10090.ENSMUSP00000027381,10090.ENSMUSP00000030455,10090.ENSMUSP00000031411,10090.ENSMUSP00000034058,10090.ENSMUSP00000034172,10090.ENSMUSP00000034173,10090.ENSMUSP00000034178…	Adh5,Rdh14,Akr1c21,Akr1c18,Dhrs4,Gpd1,Aldh1a7,Rbp4,Rdh10,Pecr,Akr1a1,Aldh2,Cbr4,Ces1d,Ces1e,Ces1f,Ces2e,Aldh1a2,Akr1b8,Ces2c,Rbp1,Tpk1,Retsat,Rdh16,Aldh3a2,Cyp2d9,Akr1b3,Park7,Naaa,Dhrs3,Aldh1a1
GO:0062013	Positive regulation of small molecule metabolic process	42	186	0.45	0.89	2.34e-06	10090.ENSMUSP00000000199,10090.ENSMUSP00000005406,10090.ENSMUSP00000005651,10090.ENSMUSP00000006005,10090.ENSMUSP00000010804,10090.ENSMUSP00000021773,10090.ENSMUSP00000023203,10090.ENSMUSP00000023593,10090.ENSMUSP00000023760,10090.ENSMUSP00000025561,10090.ENSMUSP00000025835,10090.ENSMUSP00000026625,10090.ENSMUSP00000027053,10090.ENSMUSP00000030340,10090.ENSMUSP00000032882,10090.ENSMUSP00000034172…	Ncs1,App,Por,Pth1r,Plcd1,Gpld1,Gpt,Adipoq,Gpd1,Anxa1,Cpt1a,Clybl,Rdh10,Scp2,Ndufc2,Ces1d,Ces1e,Ces1f,Ces1c,Apoa4,Apoa1,Ces1g,Prkaa1,Agt,Pla2g4a,Rdh16,Eno1b,mt-Co2,Insr,Cd74,Mlycd,Park7,Mup3,Apoa5,Apoc2,Stat3,Slc4a4,Slc25a12,Cd36,Apoe,Ppp1r3e,Mlst8
GO:0033036	Macromolecule localization	274	2441	0.15	0.63	2.36e-06	10090.ENSMUSP00000000049,10090.ENSMUSP00000000590,10090.ENSMUSP00000000608,10090.ENSMUSP00000001547,10090.ENSMUSP00000001963,10090.ENSMUSP00000002011,10090.ENSMUSP00000002445,10090.ENSMUSP00000002640,10090.ENSMUSP00000003029,10090.ENSMUSP00000003071,10090.ENSMUSP00000003720,10090.ENSMUSP00000004375,10090.ENSMUSP00000005067,10090.ENSMUSP00000005077,10090.ENSMUSP00000006749,10090.ENSMUSP00000008893…	Apoh,Rdx,Gm2a,Col1a1,Ace,Esam,Ranbp3,Scin,Timm44,Apoc4,Crot,Phb2,Sgta,Hspb1,Slc4a1,Coro1b,Rala,Ush1c,Dnajc19,Timm23,Lama5,Ncf1,Lbp,Myh9,Sept4,Cd68,Ywhah,Rcn3,Plin3,Snx3,Rab32,Gopc,Lims1,Hsp90b1,Slc5a8,Rab3ip,Pes1,Pctp,Pafah1b1,Timm22,Atp6v1d,Fbln5,Npc2,Amn,Lman2,Dbn1,Hexb,Vcl,Hacl1,Clu,Xpo7,Pabpn1,Samm50,Rabl2,Pak2,Adipoq,Twf2,Ehd3,Hspa9,Npc1,Diaph1,Lmnb1,Anxa1,Ehd1,Cpt1a,Rbp4,Fam45a,Alyref,Abcc2…
GO:0019751	Polyol metabolic process	32	117	0.53	0.95	2.41e-06	10090.ENSMUSP00000006105,10090.ENSMUSP00000015950,10090.ENSMUSP00000022218,10090.ENSMUSP00000023282,10090.ENSMUSP00000025050,10090.ENSMUSP00000029017,10090.ENSMUSP00000029909,10090.ENSMUSP00000030280,10090.ENSMUSP00000030340,10090.ENSMUSP00000034000,10090.ENSMUSP00000040244,10090.ENSMUSP00000043401,10090.ENSMUSP00000045036,10090.ENSMUSP00000047551,10090.ENSMUSP00000048057,10090.ENSMUSP00000048111…	Shpk,Qdpr,Dhfr,Miox,Nudt3,Pck1,Coq3,Angptl3,Scp2,Asah1,Akr1b8,Ppip5k2,Myof,Ephx1,Inppl1,Spr,Ppip5k1,Pla2g4a,Lrp2,Plcg2,Akr1b3,Sord,Naaa,Mogat1,Gk,Gba,Tpi1,Gpd2,Bpnt1,Isyna1,Slc34a1,Tkfc
GO:0034220	Ion transmembrane transport	131	968	0.23	0.7	2.41e-06	10090.ENSMUSP00000000090,10090.ENSMUSP00000000199,10090.ENSMUSP00000001051,10090.ENSMUSP00000004396,10090.ENSMUSP00000004774,10090.ENSMUSP00000005431,10090.ENSMUSP00000006435,10090.ENSMUSP00000006749,10090.ENSMUSP00000007249,10090.ENSMUSP00000010250,10090.ENSMUSP00000010251,10090.ENSMUSP00000010267,10090.ENSMUSP00000013304,10090.ENSMUSP00000014750,10090.ENSMUSP00000014920,10090.ENSMUSP00000015484…	Cox5a,Ncs1,S100a6,Atp6v1f,Aqp1,Letm1,Atp6v1b2,Slc4a1,Slc44a4,Slc22a6,Slc22a8,Slc47a1,Atp6v0d1,Slc25a11,Nol3,Cybb,Atp5e,Slc25a5,Slc25a22,Atp6v1e1,Slc5a8,Atp6v1c2,Atp6v1d,Mcur1,Sfxn1,Slc6a19,Emb,Slc7a8,Atp6v1c1,Cyc1,Atp5o,Slc22a1,Slc3a1,Slc23a1,Afg3l2,Sfxn2,Abcc2,Atp5b,Atp5a1,Ccdc51,Slc25a10,Maip1,Slc39a10,Atp6v1g3,Mpc2,Atp1b1,Itgav,Slc12a6,Slc13a3,Slc2a2,Anxa5,Slc25a24,Slc35a3,Slc35a1,Atp2a2,P2rx4…
GO:0030334	Regulation of cell migration	135	1007	0.22	0.7	2.42e-06	10090.ENSMUSP00000000049,10090.ENSMUSP00000000590,10090.ENSMUSP00000000769,10090.ENSMUSP00000001547,10090.ENSMUSP00000001963,10090.ENSMUSP00000002044,10090.ENSMUSP00000002979,10090.ENSMUSP00000004774,10090.ENSMUSP00000004784,10090.ENSMUSP00000005077,10090.ENSMUSP00000005406,10090.ENSMUSP00000007012,10090.ENSMUSP00000008893,10090.ENSMUSP00000009705,10090.ENSMUSP00000015791,10090.ENSMUSP00000016168…	Apoh,Rdx,Serpinf1,Col1a1,Ace,Map3k3,Lamb1,Aqp1,Cnn2,Hspb1,App,Sod2,Coro1b,Eng,Lama5,Lbp,Sdc4,Vtn,Ada,Sparc,Egfr,Efemp1,Cygb,Lgmn,Evl,Gpld1,Plau,Vcl,Elp3,Itga5,Hrg,Adipoq,Pla2g7,Diaph1,Pdgfrb,Anxa1,Capn1,Atp5b,Atp5a1,Nrp1,Vil1,Vim,Hc,Itgav,S100a11,Arhgef2,Lmna,Sdcbp,Angptl3,Dock7,Emilin1,P2rx4,Anxa3,Flt1,Arhgdib,Pycard,Swap70,Rbbp7,Mpp1,Gas6,Sfrp1,Mmp3,Mcam,Akap12,Rac2,Fermt3,Rap2b,Oxsr1,Ddx58,Ape…
GO:0006839	Mitochondrial transport	36	144	0.49	0.92	2.45e-06	10090.ENSMUSP00000003029,10090.ENSMUSP00000011029,10090.ENSMUSP00000013845,10090.ENSMUSP00000014920,10090.ENSMUSP00000016463,10090.ENSMUSP00000021203,10090.ENSMUSP00000022419,10090.ENSMUSP00000023071,10090.ENSMUSP00000023360,10090.ENSMUSP00000026899,10090.ENSMUSP00000027114,10090.ENSMUSP00000027123,10090.ENSMUSP00000028511,10090.ENSMUSP00000029477,10090.ENSMUSP00000030882,10090.ENSMUSP00000030884…	Timm44,Dnajc19,Timm23,Nol3,Slc25a5,Timm22,Ppif,Samm50,Mpv17l,Slc25a10,Maip1,Hspd1,Mtx2,Slc25a24,Pmpcb,Mfn2,Grpel1,Agk,Bax,Slc25a4,Gclc,Acaa2,Aifm1,Rhot1,Them4,Mipep,Pmpca,Htt,Timm50,Hsp90aa1,Ndufa13,Mtch2,Spg7,Stat3,Timm9,Sh3glb1
GO:0090066	Regulation of anatomical structure size	90	585	0.28	0.75	2.51e-06	10090.ENSMUSP00000000590,10090.ENSMUSP00000001963,10090.ENSMUSP00000002011,10090.ENSMUSP00000002640,10090.ENSMUSP00000004327,10090.ENSMUSP00000004774,10090.ENSMUSP00000005234,10090.ENSMUSP00000007012,10090.ENSMUSP00000009667,10090.ENSMUSP00000015138,10090.ENSMUSP00000015877,10090.ENSMUSP00000020329,10090.ENSMUSP00000021090,10090.ENSMUSP00000021091,10090.ENSMUSP00000021458,10090.ENSMUSP00000021689…	Rdx,Ace,Esam,Scin,G6pdx,Aqp1,Wdr1,Sod2,Ush1c,Eln,Capza2,Egfr,Grb2,Pafah1b1,Sptb,Evl,Dbn1,Dpysl2,Hcls1,Kng1,Twf2,Capn1,Bloc1s1,Ccdc51,Nrp1,Vil1,Spta1,Gsn,Slc12a6,Gclm,Cyp2j5,Capzb,Mfn2,P2rx4,Arpc1a,Vasp,Cyfip1,Pycard,Swap70,Slc12a3,Cotl1,Gclc,Fgb,Lrp1,Crp,Serpinf2,Eps8,Fn1,Vill,Fam49b,Agt,Myo5b,Arpc5,Itga1,Hax1,Arpc1b,Icam1,Pls1,Hsp90aa1,Lmod3,Rap1gds1,Sod3,Arpc3,Rtn4,Plek,Specc1l,Coro1a,Capza1,Dm…
GO:0034097	Response to cytokine	127	931	0.23	0.7	2.56e-06	10090.ENSMUSP00000000137,10090.ENSMUSP00000001547,10090.ENSMUSP00000001792,10090.ENSMUSP00000004377,10090.ENSMUSP00000004990,10090.ENSMUSP00000005218,10090.ENSMUSP00000005406,10090.ENSMUSP00000006105,10090.ENSMUSP00000006508,10090.ENSMUSP00000006611,10090.ENSMUSP00000009340,10090.ENSMUSP00000015481,10090.ENSMUSP00000016463,10090.ENSMUSP00000018113,10090.ENSMUSP00000020077,10090.ENSMUSP00000020161…	Actr2,Col1a1,Il16,Ptpn6,Mapk14,Cd44,App,Shpk,Ggt1,Srm,Ifi211,Endog,Slc25a5,Ptgis,Lims1,Arg1,Serpina3n,Evl,Dbn1,Hcls1,Adipoq,Ifnar2,Gpd1,Krt8,Scgb1a1,Anxa1,Gldc,Rela,Rps6ka4,Atp5b,Shmt2,Ifitm3,Casp1,Hspd1,Vim,Gsn,Entpd2,Nup35,Pck1,Vcam1,Gclm,Pf4,Ybx3,Pycard,Bcat2,Hpx,Umod,Gas6,Sfrp1,Asah1,Acsl1,Aldh1a2,Gclc,Akap12,Apob,Kmo,Fgb,H2-Ab1,Egln3,Oxsr1,Thbs1,Tgtp2,H2-Aa,Hnrnpu,Gbp7,Gfer,Mapk3,Eps8,Dnaja3…
GO:1990748	Cellular detoxification	31	111	0.54	0.96	2.56e-06	10090.ENSMUSP00000003947,10090.ENSMUSP00000005964,10090.ENSMUSP00000007012,10090.ENSMUSP00000021166,10090.ENSMUSP00000025656,10090.ENSMUSP00000025904,10090.ENSMUSP00000025961,10090.ENSMUSP00000026050,10090.ENSMUSP00000026328,10090.ENSMUSP00000028610,10090.ENSMUSP00000030041,10090.ENSMUSP00000030455,10090.ENSMUSP00000031411,10090.ENSMUSP00000031822,10090.ENSMUSP00000031897,10090.ENSMUSP00000034585…	Nqo1,Adh5,Sod2,Cygb,Aldh1a7,Prdx5,Prdx3,Gsto1,Prdx4,Cat,Ambp,Akr1a1,Aldh2,Abcg2,Gstk1,Apoa4,Marc2,Alox5ap,Hp,Gpx4,Sod3,Selenos,Park7,Prxl2a,Mgst1,Pxdn,Prdx1,Apoe,Txnrd2,Gstt2,Aldh1a1
GO:0030155	Regulation of cell adhesion	116	829	0.24	0.71	3.03e-06	10090.ENSMUSP00000000590,10090.ENSMUSP00000001127,10090.ENSMUSP00000001547,10090.ENSMUSP00000002979,10090.ENSMUSP00000004377,10090.ENSMUSP00000004990,10090.ENSMUSP00000005077,10090.ENSMUSP00000005218,10090.ENSMUSP00000005532,10090.ENSMUSP00000006749,10090.ENSMUSP00000013851,10090.ENSMUSP00000014290,10090.ENSMUSP00000014578,10090.ENSMUSP00000015791,10090.ENSMUSP00000017153,10090.ENSMUSP00000017488…	Rdx,Poldip2,Col1a1,Lamb1,Ptpn6,Mapk14,Hspb1,Cd44,Nid1,Slc4a1,Tnfaip8l2,Apbb1ip,Plg,Lama5,Sdc4,Vtn,Ada,Lims1,Arg1,Arg2,Atxn3,Dbn1,Plau,Vcl,Itga5,Kng1,Hrg,Adipoq,Scgb1a1,Anxa1,Rela,Capn1,Atp5b,Nrp1,Hspd1,Serpine2,Lamc1,Spta1,Rsu1,Gsn,Itgav,Pck1,Vcam1,Prkcz,Emilin1,Nat8,Nat8f5,Pycard,Swap70,Fgl1,Apoa1,Rac2,S100a10,H2-DMa,Fermt3,Fgb,Vnn1,H2-Ab1,Muc1,Lrp1,Thbs1,H2-Aa,Dnaja3,Fn1,Fbln1,Tacstd2,Abat,Efem…
GO:0043043	Peptide biosynthetic process	70	413	0.33	0.77	3.23e-06	10090.ENSMUSP00000002844,10090.ENSMUSP00000003906,10090.ENSMUSP00000004343,10090.ENSMUSP00000006508,10090.ENSMUSP00000020329,10090.ENSMUSP00000020820,10090.ENSMUSP00000021368,10090.ENSMUSP00000021857,10090.ENSMUSP00000022245,10090.ENSMUSP00000024486,10090.ENSMUSP00000025278,10090.ENSMUSP00000025745,10090.ENSMUSP00000025836,10090.ENSMUSP00000027464,10090.ENSMUSP00000027921,10090.ENSMUSP00000028250…	Mrpl2,Farsa,Wars2,Ggt1,Egfr,Mrpl22,Nemf,Fars2,Mrps30,Mrps23,Mrpl27,Mrpl21,Mrpl11,Mrpl44,Iars2,Mrrf,Gclm,Mrpl9,Rars2,Ncbp1,Mrpl37,Mrps15,Sepsecs,Mrps33,Mrpl46,Gclc,Mrps22,Dhx29,Lars2,Gadd45gip1,Mrps28,Rbm3,Dars2,Tsfm,Rpl22l1,Rmnd1,Mrps34,Cars2,Mars2,Mrps7,Mrps16,Mrps27,Mrpl50,Eif2d,Mrps21,Ggt5,Gfm1,Gss,Ptcd3,Vars,Dap3,Mtif2,Tufm,Mrpl55,Eif4e2,Eif4a2,Mrpl39,Bdh2,Hagh,Mrps25,Mrpl15,Mrpl58,Mrpl17,Mrp…
GO:0033043	Regulation of organelle organization	157	1231	0.2	0.67	3.31e-06	10090.ENSMUSP00000000590,10090.ENSMUSP00000002011,10090.ENSMUSP00000002640,10090.ENSMUSP00000002825,10090.ENSMUSP00000004057,10090.ENSMUSP00000005234,10090.ENSMUSP00000005705,10090.ENSMUSP00000008893,10090.ENSMUSP00000009003,10090.ENSMUSP00000009157,10090.ENSMUSP00000014499,10090.ENSMUSP00000014920,10090.ENSMUSP00000015138,10090.ENSMUSP00000015481,10090.ENSMUSP00000015877,10090.ENSMUSP00000016463…	Rdx,Esam,Scin,Baz1b,Fam162a,Wdr1,Trim28,Coro1b,Rala,Dynll1,Anapc1,Nol3,Eln,Endog,Capza2,Slc25a5,Sdc4,Pdlim4,Ywhah,Map1s,Grb2,Pafah1b1,Sptb,Ylpm1,Evl,Dbn1,Ppif,Sorbs3,Mpv17l,Pak2,Hcls1,Hrg,Twf2,Ehd3,Diaph1,Psmg2,Pdgfrb,Anxa1,Capn1,Chmp6,Nrp1,Casp1,Vil1,Parp1,Spta1,Gsn,Snx7,Arhgef2,Lmna,Sdcbp,Capzb,Mfn2,Fscn1,Arpc1a,Arhgdib,Fkbp4,Vasp,Cyfip1,Pycard,Bax,Swap70,Slc25a4,Cotl1,Apoa1,Kank2,Anxa2,Gclc,Ma…
GO:0010941	Regulation of cell death	219	1869	0.16	0.64	3.56e-06	10090.ENSMUSP00000000049,10090.ENSMUSP00000000317,10090.ENSMUSP00000000769,10090.ENSMUSP00000001824,10090.ENSMUSP00000001963,10090.ENSMUSP00000002640,10090.ENSMUSP00000003620,10090.ENSMUSP00000003947,10090.ENSMUSP00000004057,10090.ENSMUSP00000004327,10090.ENSMUSP00000004375,10090.ENSMUSP00000004774,10090.ENSMUSP00000005077,10090.ENSMUSP00000005218,10090.ENSMUSP00000005406,10090.ENSMUSP00000005647…	Apoh,Ckmt1,Serpinf1,Folh1,Ace,Scin,Prodh,Nqo1,Fam162a,G6pdx,Phb2,Aqp1,Hspb1,Cd44,App,Ndufs3,Por,Trap1,Ctsb,Htra1,Sod2,Fhl2,Ifi211,Pea15a,Tnfaip8l2,Nol3,Endog,Ctsz,Slc25a5,Ada,Ptgis,Sept4,Ywhah,Smpd2,Lims1,Hsp90b1,Supv3l1,Egfr,Arg2,Lgmn,Gpld1,Ppif,Clu,Itga5,Mpv17l,Pak2,Hcls1,Hrg,Adipoq,Tmbim6,C3,Hspa9,Npc1,Psmg2,Pdgfrb,Anxa1,Rela,Capn1,Prdx5,Prdx3,Casp7,Chmp6,Nrp1,Casp1,Hspd1,Slc39a10,Vil1,Parp1,F…
GO:0042398	Cellular modified amino acid biosynthetic process	18	38	0.77	1.1	3.56e-06	10090.ENSMUSP00000000317,10090.ENSMUSP00000001304,10090.ENSMUSP00000006508,10090.ENSMUSP00000021443,10090.ENSMUSP00000022218,10090.ENSMUSP00000026568,10090.ENSMUSP00000028004,10090.ENSMUSP00000028624,10090.ENSMUSP00000029769,10090.ENSMUSP00000034905,10090.ENSMUSP00000065089,10090.ENSMUSP00000065542,10090.ENSMUSP00000072074,10090.ENSMUSP00000072483,10090.ENSMUSP00000078630,10090.ENSMUSP00000111624…	Ckmt1,Ckb,Ggt1,Mthfd1,Dhfr,Ptdss2,Aldh9a1,Gatm,Gclm,Gclc,Aldh7a1,Chdh,Ggt5,Acadm,Gss,Tmlhe,Mthfd1l,Hagh
GO:0051604	Protein maturation	56	298	0.37	0.81	3.56e-06	10090.ENSMUSP00000000049,10090.ENSMUSP00000001963,10090.ENSMUSP00000006508,10090.ENSMUSP00000015667,10090.ENSMUSP00000015998,10090.ENSMUSP00000020284,10090.ENSMUSP00000020399,10090.ENSMUSP00000021522,10090.ENSMUSP00000021607,10090.ENSMUSP00000021667,10090.ENSMUSP00000021948,10090.ENSMUSP00000022368,10090.ENSMUSP00000024707,10090.ENSMUSP00000025394,10090.ENSMUSP00000025408,10090.ENSMUSP00000025891…	Apoh,Ace,Ggt1,Ctss,Cd5l,Tysnd1,Cpm,Glrx5,Lgmn,Isca2,F12,Plau,Mep1a,Sec11c,Afg3l2,Capn1,Casp7,Cpn1,Prdx4,Casp1,Parp1,Yme1l1,F2,Enpep,Ambp,Pmpcb,Pycard,Ndufab1,F9,F10,Lonp2,Fgb,Spcs2,Spon1,Parl,Ift172,Capn2,Mipep,Hp,Klk1,Pmpca,Pgk1,Ren1,Rap1gds1,Anpep,Nfu1,Spg7,Serpinh1,Xpnpep3,Fga,Tbc1d10a,Spcs3,Spcs1,Fgg,Mme,Ctsl
GO:0071827	Plasma lipoprotein particle organization	18	38	0.77	1.1	3.56e-06	10090.ENSMUSP00000004381,10090.ENSMUSP00000015712,10090.ENSMUSP00000024706,10090.ENSMUSP00000034172,10090.ENSMUSP00000034585,10090.ENSMUSP00000034588,10090.ENSMUSP00000034731,10090.ENSMUSP00000036044,10090.ENSMUSP00000037555,10090.ENSMUSP00000038232,10090.ENSMUSP00000096179,10090.ENSMUSP00000104091,10090.ENSMUSP00000104939,10090.ENSMUSP00000106953,10090.ENSMUSP00000113126,10090.ENSMUSP00000113413…	Lpcat3,Lpl,Pla2g7,Ces1d,Apoa4,Apoa1,Lipc,Apob,Ces1g,Lcat,Mttp,Apoc1,Pltp,Apoa2,Apoc3,Apoa5,Apoe,Fech
GO:0055088	Lipid homeostasis	40	176	0.45	0.87	3.92e-06	10090.ENSMUSP00000003071,10090.ENSMUSP00000015712,10090.ENSMUSP00000019683,10090.ENSMUSP00000021668,10090.ENSMUSP00000025279,10090.ENSMUSP00000025684,10090.ENSMUSP00000030280,10090.ENSMUSP00000034172,10090.ENSMUSP00000034173,10090.ENSMUSP00000034178,10090.ENSMUSP00000034189,10090.ENSMUSP00000034585,10090.ENSMUSP00000034588,10090.ENSMUSP00000034731,10090.ENSMUSP00000036044,10090.ENSMUSP00000037487…	Apoc4,Lpl,Rcn3,Npc2,Npc1,Ehd1,Angptl3,Ces1d,Ces1e,Ces1f,Ces1c,Apoa4,Apoa1,Lipc,Apob,Cyp7b1,Ces1g,Lcat,Abca3,Gramd1b,Rbp1,Prkaa1,Acox1,Acox3,Ephx2,Mia2,Fabp3,Ampd2,Mttp,Rtn4,Sec24a,Apoa2,Slco1a6,Apoc3,Apoa5,Apoc2,Mtch2,Stat3,Acox2,Apoe
GO:0010811	Positive regulation of cell-substrate adhesion	36	148	0.48	0.89	4.17e-06	10090.ENSMUSP00000001127,10090.ENSMUSP00000005532,10090.ENSMUSP00000017153,10090.ENSMUSP00000017488,10090.ENSMUSP00000020077,10090.ENSMUSP00000021950,10090.ENSMUSP00000023128,10090.ENSMUSP00000023590,10090.ENSMUSP00000026917,10090.ENSMUSP00000028059,10090.ENSMUSP00000030922,10090.ENSMUSP00000031055,10090.ENSMUSP00000034588,10090.ENSMUSP00000036949,10090.ENSMUSP00000044903,10090.ENSMUSP00000054499…	Poldip2,Nid1,Sdc4,Vtn,Lims1,Dbn1,Itga5,Hrg,Nrp1,Rsu1,Prkcz,Emilin1,Apoa1,S100a10,Thbs1,Fn1,Fbln1,Efemp2,Plekha2,C1qbp,Spp1,Col8a1,Itgb1,Egflam,Ccdc80,Ptn,Dmtn,Arpc2,Flna,Thy1,Cdh13,Itga3,Iqgap1,Cd36,Myadm,Cfl1
GO:0030837	Negative regulation of actin filament polymerization	23	65	0.64	1.01	4.18e-06	10090.ENSMUSP00000000590,10090.ENSMUSP00000002640,10090.ENSMUSP00000015877,10090.ENSMUSP00000021458,10090.ENSMUSP00000021689,10090.ENSMUSP00000024047,10090.ENSMUSP00000025891,10090.ENSMUSP00000027366,10090.ENSMUSP00000027817,10090.ENSMUSP00000028239,10090.ENSMUSP00000030518,10090.ENSMUSP00000052776,10090.ENSMUSP00000061731,10090.ENSMUSP00000066359,10090.ENSMUSP00000093315,10090.ENSMUSP00000102381…	Rdx,Scin,Capza2,Sptb,Evl,Twf2,Capn1,Vil1,Spta1,Gsn,Capzb,Eps8,Vill,Fam49b,Lmod3,Capza1,Dmtn,Tmsb4x,Prkcd,Tmsb10,Capg,Add1,Myadm
GO:0032101	Regulation of response to external stimulus	135	1019	0.22	0.68	4.21e-06	10090.ENSMUSP00000000049,10090.ENSMUSP00000000769,10090.ENSMUSP00000001792,10090.ENSMUSP00000001963,10090.ENSMUSP00000004381,10090.ENSMUSP00000005077,10090.ENSMUSP00000005218,10090.ENSMUSP00000005406,10090.ENSMUSP00000006105,10090.ENSMUSP00000006136,10090.ENSMUSP00000006367,10090.ENSMUSP00000006508,10090.ENSMUSP00000008893,10090.ENSMUSP00000009340,10090.ENSMUSP00000010502,10090.ENSMUSP00000013851…	Apoh,Serpinf1,Il16,Ace,Lpcat3,Hspb1,Cd44,App,Shpk,Dnase1,Htra1,Ggt1,Coro1b,Ifi211,Ifi35,Tnfaip8l2,Plg,Ctss,Lpl,Ncf1,Lbp,Vtn,Ada,Ptgis,Arg1,Egfr,Arg2,Lgmn,F12,Dbn1,Plau,Pspc1,Ahsg,Kng1,Hrg,Adipoq,Pros1,Krt1,Serping1,Pla2g7,Enpp4,C3,Pdgfrb,Scgb1a1,Anxa1,Banf1,Mbl2,Rela,Nrp1,Casp1,Hspd1,Serpine2,Fcgr2b,Hc,F2,Anxa5,Emilin1,Aldh2,P2rx4,Ctsc,Ndufc2,Pycard,Hpx,Swap70,Mpp1,Lamp1,Gas6,Apoa1,Kank2,Anxa2,Lt…
GO:0097237	Cellular response to toxic substance	32	121	0.52	0.92	4.31e-06	10090.ENSMUSP00000003947,10090.ENSMUSP00000005964,10090.ENSMUSP00000007012,10090.ENSMUSP00000021166,10090.ENSMUSP00000025656,10090.ENSMUSP00000025904,10090.ENSMUSP00000025961,10090.ENSMUSP00000026050,10090.ENSMUSP00000026328,10090.ENSMUSP00000028610,10090.ENSMUSP00000030041,10090.ENSMUSP00000030455,10090.ENSMUSP00000031411,10090.ENSMUSP00000031822,10090.ENSMUSP00000031897,10090.ENSMUSP00000034585…	Nqo1,Adh5,Sod2,Cygb,Aldh1a7,Prdx5,Prdx3,Gsto1,Prdx4,Cat,Ambp,Akr1a1,Aldh2,Abcg2,Gstk1,Apoa4,Gfer,Marc2,Alox5ap,Hp,Gpx4,Sod3,Selenos,Park7,Prxl2a,Mgst1,Pxdn,Prdx1,Apoe,Txnrd2,Gstt2,Aldh1a1
GO:0010810	Regulation of cell-substrate adhesion	48	237	0.4	0.83	4.33e-06	10090.ENSMUSP00000001127,10090.ENSMUSP00000001547,10090.ENSMUSP00000005532,10090.ENSMUSP00000014578,10090.ENSMUSP00000017153,10090.ENSMUSP00000017488,10090.ENSMUSP00000020077,10090.ENSMUSP00000021606,10090.ENSMUSP00000021950,10090.ENSMUSP00000022368,10090.ENSMUSP00000022369,10090.ENSMUSP00000023128,10090.ENSMUSP00000023590,10090.ENSMUSP00000026917,10090.ENSMUSP00000028059,10090.ENSMUSP00000030922…	Poldip2,Col1a1,Nid1,Plg,Sdc4,Vtn,Lims1,Atxn3,Dbn1,Plau,Vcl,Itga5,Hrg,Nrp1,Rsu1,Prkcz,Emilin1,Apoa1,Rac2,S100a10,Lrp1,Thbs1,Fn1,Fbln1,Tacstd2,Efemp2,Plekha2,Rcc2,Postn,C1qbp,Spp1,Col8a1,Lgals1,Itgb1,Egflam,Ccdc80,Ptn,Dusp3,Dmtn,Arpc2,Flna,Thy1,Cdh13,Itga3,Iqgap1,Cd36,Myadm,Cfl1
GO:1905952	Regulation of lipid localization	43	199	0.43	0.85	4.33e-06	10090.ENSMUSP00000002663,10090.ENSMUSP00000003071,10090.ENSMUSP00000004381,10090.ENSMUSP00000015712,10090.ENSMUSP00000019726,10090.ENSMUSP00000023593,10090.ENSMUSP00000024988,10090.ENSMUSP00000025684,10090.ENSMUSP00000028499,10090.ENSMUSP00000030299,10090.ENSMUSP00000030340,10090.ENSMUSP00000030884,10090.ENSMUSP00000034046,10090.ENSMUSP00000034172,10090.ENSMUSP00000034173,10090.ENSMUSP00000034178…	Pon1,Apoc4,Lpcat3,Lpl,Plin3,Adipoq,C3,Ehd1,Itgav,Cyp2j5,Scp2,Mfn2,Acsl1,Ces1d,Ces1e,Ces1f,Ces1c,Apoa4,Apoa1,Anxa2,Tmem30a,Apob,Ces1g,Lrp1,Crp,Thbs1,Abca3,Agt,Fabp3,Pla2g4a,Spp1,Ren1,Mup3,Apoc1,Sec24a,Pltp,Apoa2,Prkcd,Apoc3,Apoa5,Apoc2,Cd36,Apoe
GO:0009166	Nucleotide catabolic process	25	77	0.61	0.98	4.47e-06	10090.ENSMUSP00000002397,10090.ENSMUSP00000016094,10090.ENSMUSP00000017841,10090.ENSMUSP00000020677,10090.ENSMUSP00000021082,10090.ENSMUSP00000024756,10090.ENSMUSP00000024866,10090.ENSMUSP00000025050,10090.ENSMUSP00000025065,10090.ENSMUSP00000025802,10090.ENSMUSP00000030535,10090.ENSMUSP00000031250,10090.ENSMUSP00000031793,10090.ENSMUSP00000034547,10090.ENSMUSP00000045283,10090.ENSMUSP00000047778…	Gmpr2,Ncf1,Ada,Upp1,Nt5c,Enpp5,Xdh,Nudt3,Nudt12,Nudt8,Cda,Nudt9,Nt5c3,Acat1,Dnph1,Nudt19,Upb1,Samhd1,Entpd5,Gda,Mlycd,Pde4c,Entpd1,Fhit,Ncf2
GO:0046890	Regulation of lipid biosynthetic process	45	216	0.41	0.83	5.39e-06	10090.ENSMUSP00000004381,10090.ENSMUSP00000005651,10090.ENSMUSP00000021635,10090.ENSMUSP00000021773,10090.ENSMUSP00000024988,10090.ENSMUSP00000025561,10090.ENSMUSP00000026559,10090.ENSMUSP00000027053,10090.ENSMUSP00000027153,10090.ENSMUSP00000029017,10090.ENSMUSP00000029046,10090.ENSMUSP00000030340,10090.ENSMUSP00000030830,10090.ENSMUSP00000033873,10090.ENSMUSP00000034000,10090.ENSMUSP00000034172…	Lpcat3,Por,Akr1c18,Gpld1,C3,Anxa1,Sirt3,Rdh10,Acadl,Pck1,Fabp5,Scp2,H6pd,Erlin2,Asah1,Ces1d,Ces1e,Ces1f,Ces1c,Apoa4,Apoa1,Apob,Ces1g,Atp1a1,Abca3,Gm10681,Pcx,Agt,Capn2,Fabp3,Pla2g4a,Rdh16,Cd74,Idh1,Acadvl,Mup3,Apoc1,Prkcd,Adgrf5,Apoc3,Apoa5,Apoc2,Igfbp7,Apoe,Mlst8
GO:0016052	Carbohydrate catabolic process	30	110	0.53	0.91	6.09e-06	10090.ENSMUSP00000000608,10090.ENSMUSP00000020768,10090.ENSMUSP00000022169,10090.ENSMUSP00000023088,10090.ENSMUSP00000023282,10090.ENSMUSP00000025656,10090.ENSMUSP00000026613,10090.ENSMUSP00000029987,10090.ENSMUSP00000031053,10090.ENSMUSP00000034609,10090.ENSMUSP00000040580,10090.ENSMUSP00000047393,10090.ENSMUSP00000047761,10090.ENSMUSP00000053923,10090.ENSMUSP00000059801,10090.ENSMUSP00000061227…	Gm2a,Pgam2,Hexb,Naga,Miox,Aldh1a7,Gusb,Aldob,Khk,Treh,Galm,Bpgm,Glyctk,Chil3,Pfkm,Pgm1,Eno1b,Pgk1,Pgm2,Ogdh,Dhtkd1,Gaa,Sord,Gk,Gapdh,Pfkp,Tpi1,Gpd2,Aldh1a1,Tkfc
GO:0008652	Cellular amino acid biosynthetic process	23	68	0.63	0.96	7.92e-06	10090.ENSMUSP00000006508,10090.ENSMUSP00000020241,10090.ENSMUSP00000021443,10090.ENSMUSP00000022218,10090.ENSMUSP00000022858,10090.ENSMUSP00000025542,10090.ENSMUSP00000026470,10090.ENSMUSP00000027802,10090.ENSMUSP00000031707,10090.ENSMUSP00000032402,10090.ENSMUSP00000033098,10090.ENSMUSP00000034097,10090.ENSMUSP00000049342,10090.ENSMUSP00000063548,10090.ENSMUSP00000083375,10090.ENSMUSP00000099904…	Ggt1,Pah,Mthfd1,Dhfr,Agxt2,Psat1,Shmt2,Pycr2,Aass,Bcat1,Bcat2,Got2,Upb1,Abat,Glul,Ass1,Asns,Cth,Slc25a12,Asl,Enoph1,Aldh1a1,Cbs
GO:1901292	Nucleoside phosphate catabolic process	26	86	0.58	0.93	7.92e-06	10090.ENSMUSP00000002397,10090.ENSMUSP00000016094,10090.ENSMUSP00000017841,10090.ENSMUSP00000020677,10090.ENSMUSP00000021082,10090.ENSMUSP00000024756,10090.ENSMUSP00000024866,10090.ENSMUSP00000025050,10090.ENSMUSP00000025065,10090.ENSMUSP00000025802,10090.ENSMUSP00000028328,10090.ENSMUSP00000030535,10090.ENSMUSP00000031250,10090.ENSMUSP00000031793,10090.ENSMUSP00000034547,10090.ENSMUSP00000045283…	Gmpr2,Ncf1,Ada,Upp1,Nt5c,Enpp5,Xdh,Nudt3,Nudt12,Nudt8,Entpd2,Cda,Nudt9,Nt5c3,Acat1,Dnph1,Nudt19,Upb1,Samhd1,Entpd5,Gda,Mlycd,Pde4c,Entpd1,Fhit,Ncf2
GO:0032535	Regulation of cellular component size	69	417	0.31	0.73	8.35e-06	10090.ENSMUSP00000000590,10090.ENSMUSP00000002011,10090.ENSMUSP00000002640,10090.ENSMUSP00000004774,10090.ENSMUSP00000005234,10090.ENSMUSP00000009667,10090.ENSMUSP00000015138,10090.ENSMUSP00000015877,10090.ENSMUSP00000021090,10090.ENSMUSP00000021091,10090.ENSMUSP00000021458,10090.ENSMUSP00000021689,10090.ENSMUSP00000021950,10090.ENSMUSP00000022629,10090.ENSMUSP00000023531,10090.ENSMUSP00000024047…	Rdx,Esam,Scin,Aqp1,Wdr1,Ush1c,Eln,Capza2,Grb2,Pafah1b1,Sptb,Evl,Dbn1,Dpysl2,Hcls1,Twf2,Capn1,Bloc1s1,Ccdc51,Nrp1,Vil1,Spta1,Gsn,Slc12a6,Capzb,Mfn2,Arpc1a,Vasp,Cyfip1,Pycard,Swap70,Slc12a3,Cotl1,Lrp1,Eps8,Fn1,Vill,Fam49b,Myo5b,Arpc5,Hax1,Arpc1b,Icam1,Pls1,Hsp90aa1,Lmod3,Arpc3,Rtn4,Plek,Specc1l,Coro1a,Capza1,Dmtn,Tmsb4x,Prkcd,Arpc2,Tmsb10,Capg,Add1,Abcb8,Slc12a2,Arpc4,Cdhr5,Apoe,Actr3,Rufy3,Myadm,C…
GO:0040012	Regulation of locomotion	143	1114	0.2	0.65	8.94e-06	10090.ENSMUSP00000000049,10090.ENSMUSP00000000590,10090.ENSMUSP00000000769,10090.ENSMUSP00000001547,10090.ENSMUSP00000001792,10090.ENSMUSP00000001963,10090.ENSMUSP00000002044,10090.ENSMUSP00000002979,10090.ENSMUSP00000004774,10090.ENSMUSP00000004784,10090.ENSMUSP00000005077,10090.ENSMUSP00000005406,10090.ENSMUSP00000007012,10090.ENSMUSP00000008893,10090.ENSMUSP00000009705,10090.ENSMUSP00000015791…	Apoh,Rdx,Serpinf1,Col1a1,Il16,Ace,Map3k3,Lamb1,Aqp1,Cnn2,Hspb1,App,Sod2,Coro1b,Eng,Lama5,Lbp,Sdc4,Vtn,Ada,Sparc,Egfr,Efemp1,Cygb,Lgmn,Evl,Gpld1,Dbn1,Plau,Vcl,Elp3,Itga5,Hrg,Adipoq,Pla2g7,Diaph1,Pdgfrb,Anxa1,Capn1,Atp5b,Atp5a1,Nrp1,Vil1,Vim,Hc,Itgav,Anxa5,S100a11,Arhgef2,Lmna,Sdcbp,Angptl3,Dock7,Emilin1,P2rx4,Anxa3,Flt1,Arhgdib,Pycard,Swap70,Rbbp7,Mpp1,Gas6,Sfrp1,Mmp3,Mcam,Trf,Akap12,Rac2,Fermt3,R…
GO:0006085	acetyl-CoA biosynthetic process	12	15	1	1.14	9.16e-06	10090.ENSMUSP00000011058,10090.ENSMUSP00000022268,10090.ENSMUSP00000027853,10090.ENSMUSP00000028944,10090.ENSMUSP00000029135,10090.ENSMUSP00000030385,10090.ENSMUSP00000033662,10090.ENSMUSP00000034547,10090.ENSMUSP00000034567,10090.ENSMUSP00000095970,10090.ENSMUSP00000106481,10090.ENSMUSP00000119443	Pdhx,Pdhb,Mpc2,Acss1,Acss2,Ppcs,Pdha1,Acat1,Dlat,Mlycd,Dld,Mpc1
GO:0046459	Short-chain fatty acid metabolic process	12	15	1	1.14	9.16e-06	10090.ENSMUSP00000021652,10090.ENSMUSP00000022311,10090.ENSMUSP00000027975,10090.ENSMUSP00000028944,10090.ENSMUSP00000029017,10090.ENSMUSP00000029135,10090.ENSMUSP00000031524,10090.ENSMUSP00000034172,10090.ENSMUSP00000034178,10090.ENSMUSP00000099919,10090.ENSMUSP00000124423,10090.ENSMUSP00000130941	Acot4,Oxsm,Phyh,Acss1,Pck1,Acss2,Acads,Ces1d,Ces1f,Crat,Thnsl2,Mmut
GO:2000145	Regulation of cell motility	138	1066	0.21	0.65	9.55e-06	10090.ENSMUSP00000000049,10090.ENSMUSP00000000590,10090.ENSMUSP00000000769,10090.ENSMUSP00000001547,10090.ENSMUSP00000001963,10090.ENSMUSP00000002044,10090.ENSMUSP00000002979,10090.ENSMUSP00000004774,10090.ENSMUSP00000004784,10090.ENSMUSP00000005077,10090.ENSMUSP00000005406,10090.ENSMUSP00000007012,10090.ENSMUSP00000008893,10090.ENSMUSP00000009705,10090.ENSMUSP00000015791,10090.ENSMUSP00000016168…	Apoh,Rdx,Serpinf1,Col1a1,Ace,Map3k3,Lamb1,Aqp1,Cnn2,Hspb1,App,Sod2,Coro1b,Eng,Lama5,Lbp,Sdc4,Vtn,Ada,Sparc,Egfr,Efemp1,Cygb,Lgmn,Evl,Gpld1,Plau,Vcl,Elp3,Itga5,Hrg,Adipoq,Pla2g7,Diaph1,Pdgfrb,Anxa1,Capn1,Atp5b,Atp5a1,Nrp1,Vil1,Vim,Hc,Itgav,Anxa5,S100a11,Arhgef2,Lmna,Sdcbp,Angptl3,Dock7,Emilin1,P2rx4,Anxa3,Flt1,Arhgdib,Pycard,Swap70,Rbbp7,Mpp1,Gas6,Sfrp1,Mmp3,Mcam,Trf,Akap12,Rac2,Fermt3,Rap2b,Oxsr1…
GO:0032272	Negative regulation of protein polymerization	25	81	0.59	0.92	9.64e-06	10090.ENSMUSP00000000590,10090.ENSMUSP00000002640,10090.ENSMUSP00000015877,10090.ENSMUSP00000021458,10090.ENSMUSP00000021689,10090.ENSMUSP00000024047,10090.ENSMUSP00000025891,10090.ENSMUSP00000027366,10090.ENSMUSP00000027817,10090.ENSMUSP00000028239,10090.ENSMUSP00000030518,10090.ENSMUSP00000032508,10090.ENSMUSP00000052776,10090.ENSMUSP00000061731,10090.ENSMUSP00000066359,10090.ENSMUSP00000093315…	Rdx,Scin,Capza2,Sptb,Evl,Twf2,Capn1,Vil1,Spta1,Gsn,Capzb,Fkbp4,Eps8,Vill,Fam49b,Lmod3,Capza1,Dmtn,Tmsb4x,Prkcd,Tmsb10,Capg,Add1,Eml2,Myadm
GO:0006577	Amino-acid betaine metabolic process	13	19	0.93	1.1	9.97e-06	10090.ENSMUSP00000003720,10090.ENSMUSP00000005651,10090.ENSMUSP00000025835,10090.ENSMUSP00000027153,10090.ENSMUSP00000028004,10090.ENSMUSP00000030345,10090.ENSMUSP00000039663,10090.ENSMUSP00000065089,10090.ENSMUSP00000065542,10090.ENSMUSP00000072483,10090.ENSMUSP00000099919,10090.ENSMUSP00000104936,10090.ENSMUSP00000111624	Crot,Por,Cpt1a,Acadl,Aldh9a1,Cpt2,Dmgdh,Aldh7a1,Chdh,Acadm,Crat,Cpt1b,Tmlhe
GO:0007007	Inner mitochondrial membrane organization	16	32	0.79	1.04	1e-05	10090.ENSMUSP00000005431,10090.ENSMUSP00000021203,10090.ENSMUSP00000023071,10090.ENSMUSP00000025408,10090.ENSMUSP00000026599,10090.ENSMUSP00000027114,10090.ENSMUSP00000031977,10090.ENSMUSP00000033093,10090.ENSMUSP00000036993,10090.ENSMUSP00000051643,10090.ENSMUSP00000052908,10090.ENSMUSP00000066181,10090.ENSMUSP00000070149,10090.ENSMUSP00000105796,10090.ENSMUSP00000109530,10090.ENSMUSP00000126298	Letm1,Timm22,Samm50,Afg3l2,Apool,Maip1,Agk,Bax,Opa1,Dnajc11,Micos13,Immt,Chchd3,Ndufa13,Apoo,Timm9
GO:0050878	Regulation of body fluid levels	64	377	0.33	0.73	1.03e-05	10090.ENSMUSP00000000049,10090.ENSMUSP00000004377,10090.ENSMUSP00000004774,10090.ENSMUSP00000006749,10090.ENSMUSP00000014578,10090.ENSMUSP00000017488,10090.ENSMUSP00000017841,10090.ENSMUSP00000020329,10090.ENSMUSP00000021689,10090.ENSMUSP00000021948,10090.ENSMUSP00000022368,10090.ENSMUSP00000022749,10090.ENSMUSP00000023450,10090.ENSMUSP00000023589,10090.ENSMUSP00000023590,10090.ENSMUSP00000023629…	Apoh,Ptpn6,Aqp1,Slc4a1,Plg,Vtn,Ada,Egfr,Evl,F12,Plau,C9,Serpind1,Kng1,Hrg,Pros1,Krt1,Serping1,Enpp4,Xdh,C3,Papss2,Serpine2,Entpd2,F2,Anxa5,Pf4,Umod,F9,F10,Gas6,Anxa2,Fermt3,Rap2b,Fgb,Thbs1,Cdo1,Serpina10,F13a1,Serpinf2,Sfn,Pdia6,Fn1,Fbln1,Gnai2,Abat,Serpinc1,Plec,mt-Co2,Wnk4,Plek,Akr1b3,Stard7,Dmtn,Cfh,Prkcd,Flna,Slc5a2,Entpd1,Gba,Cd36,Fga,Apoe,Fgg
GO:0051693	Actin filament capping	17	37	0.76	1.02	1.06e-05	10090.ENSMUSP00000000590,10090.ENSMUSP00000002640,10090.ENSMUSP00000015877,10090.ENSMUSP00000021458,10090.ENSMUSP00000021689,10090.ENSMUSP00000024047,10090.ENSMUSP00000027366,10090.ENSMUSP00000027817,10090.ENSMUSP00000028239,10090.ENSMUSP00000030518,10090.ENSMUSP00000052776,10090.ENSMUSP00000061731,10090.ENSMUSP00000093315,10090.ENSMUSP00000102381,10090.ENSMUSP00000106612,10090.ENSMUSP00000109705…	Rdx,Scin,Capza2,Sptb,Evl,Twf2,Vil1,Spta1,Gsn,Capzb,Eps8,Vill,Lmod3,Capza1,Dmtn,Capg,Add1
GO:0033539	Fatty acid beta-oxidation using acyl-CoA dehydrogenase	11	12	1.06	1.14	1.16e-05	10090.ENSMUSP00000003907,10090.ENSMUSP00000004729,10090.ENSMUSP00000027153,10090.ENSMUSP00000028807,10090.ENSMUSP00000029386,10090.ENSMUSP00000031412,10090.ENSMUSP00000031524,10090.ENSMUSP00000034866,10090.ENSMUSP00000043424,10090.ENSMUSP00000072483,10090.ENSMUSP00000099634	Gcdh,Etfb,Acadl,Ivd,Etfdh,Acad10,Acads,Etfa,Acad11,Acadm,Acadvl
GO:0043067	Regulation of programmed cell death	198	1683	0.17	0.61	1.16e-05	10090.ENSMUSP00000000049,10090.ENSMUSP00000000317,10090.ENSMUSP00000001824,10090.ENSMUSP00000001963,10090.ENSMUSP00000002640,10090.ENSMUSP00000003947,10090.ENSMUSP00000004057,10090.ENSMUSP00000004327,10090.ENSMUSP00000004375,10090.ENSMUSP00000004774,10090.ENSMUSP00000005077,10090.ENSMUSP00000005218,10090.ENSMUSP00000005406,10090.ENSMUSP00000005647,10090.ENSMUSP00000005651,10090.ENSMUSP00000006137…	Apoh,Ckmt1,Folh1,Ace,Scin,Nqo1,Fam162a,G6pdx,Phb2,Aqp1,Hspb1,Cd44,App,Ndufs3,Por,Trap1,Htra1,Sod2,Fhl2,Ifi211,Pea15a,Tnfaip8l2,Nol3,Endog,Ctsz,Slc25a5,Ada,Ptgis,Sept4,Ywhah,Smpd2,Lims1,Hsp90b1,Supv3l1,Egfr,Arg2,Lgmn,Gpld1,Ppif,Clu,Itga5,Mpv17l,Pak2,Hcls1,Hrg,Adipoq,Tmbim6,C3,Psmg2,Pdgfrb,Anxa1,Rela,Capn1,Prdx5,Prdx3,Casp7,Nrp1,Casp1,Hspd1,Slc39a10,Vil1,Parp1,Fcgr2b,Epc1,Yme1l1,Fam129b,Gsn,Itgav,C…
GO:0044262	Cellular carbohydrate metabolic process	38	171	0.44	0.81	1.24e-05	10090.ENSMUSP00000006105,10090.ENSMUSP00000021907,10090.ENSMUSP00000023282,10090.ENSMUSP00000026613,10090.ENSMUSP00000029017,10090.ENSMUSP00000029909,10090.ENSMUSP00000030280,10090.ENSMUSP00000031053,10090.ENSMUSP00000031822,10090.ENSMUSP00000034609,10090.ENSMUSP00000039109,10090.ENSMUSP00000043401,10090.ENSMUSP00000045036,10090.ENSMUSP00000047254,10090.ENSMUSP00000057632,10090.ENSMUSP00000059801…	Shpk,Fbp2,Miox,Gusb,Pck1,Coq3,Angptl3,Khk,Abcg2,Treh,Ppp1ca,Ppip5k2,Myof,Xylb,Ppip5k1,Pfkm,Pgm1,Pla2g4a,Acadm,Fggy,Pgm2,Fbp1,Idh1,Ppp1cc,Ugp2,Akr1b3,Gaa,Idh2,Sord,Mogat1,Gk,Pfkp,Tpi1,Gpd2,Ppp1r3e,Bpnt1,Isyna1,Tkfc
GO:0007010	Cytoskeleton organization	155	1243	0.19	0.63	1.27e-05	10090.ENSMUSP00000000137,10090.ENSMUSP00000001127,10090.ENSMUSP00000001183,10090.ENSMUSP00000001384,10090.ENSMUSP00000001566,10090.ENSMUSP00000001825,10090.ENSMUSP00000002640,10090.ENSMUSP00000003575,10090.ENSMUSP00000004774,10090.ENSMUSP00000004784,10090.ENSMUSP00000005234,10090.ENSMUSP00000008893,10090.ENSMUSP00000009003,10090.ENSMUSP00000009667,10090.ENSMUSP00000015138,10090.ENSMUSP00000015877…	Actr2,Poldip2,Ftcd,Cnn1,Tubb5,Chordc1,Scin,Tpm4,Aqp1,Cnn2,Wdr1,Coro1b,Rala,Ush1c,Eln,Capza2,Myh9,Pdlim4,Ywhah,Map1s,Hsp90b1,Grb2,Pafah1b1,Sptb,Actn1,Atxn3,Evl,Dbn1,Dpysl2,Sorbs3,Hcls1,Krt1,Msrb2,Krt8,Twf2,Diaph1,Lmnb1,Pdgfrb,Anxa1,Limd1,Nrp1,Vil1,Des,Spta1,Vim,Gsn,Arhgef2,Lmna,Sdcbp,Tln1,Dock7,Capzb,Epb41,Prkcz,Fscn1,Arpc1a,Vasp,Swap70,Sfrp1,Map4,Trf,Myo6,Rac2,Diaph2,Pcm1,Ptk7,Slc16a1,Myh14,Fmnl1…
GO:1901661	Quinone metabolic process	17	38	0.75	0.99	1.4e-05	10090.ENSMUSP00000003947,10090.ENSMUSP00000021078,10090.ENSMUSP00000021628,10090.ENSMUSP00000021635,10090.ENSMUSP00000027766,10090.ENSMUSP00000028137,10090.ENSMUSP00000029909,10090.ENSMUSP00000030455,10090.ENSMUSP00000034058,10090.ENSMUSP00000034234,10090.ENSMUSP00000047712,10090.ENSMUSP00000048001,10090.ENSMUSP00000049394,10090.ENSMUSP00000053809,10090.ENSMUSP00000095695,10090.ENSMUSP00000100045…	Nqo1,Fdxr,Akr1c21,Akr1c18,Coq8a,Coq4,Coq3,Akr1a1,Cbr4,Coq9,Cbr3,Coq5,Cbr1,Nqo2,Coq7,Akr1b3,Coq6
GO:0019217	Regulation of fatty acid metabolic process	28	103	0.53	0.86	1.58e-05	10090.ENSMUSP00000006669,10090.ENSMUSP00000020284,10090.ENSMUSP00000023593,10090.ENSMUSP00000025561,10090.ENSMUSP00000025835,10090.ENSMUSP00000027153,10090.ENSMUSP00000029046,10090.ENSMUSP00000033873,10090.ENSMUSP00000034141,10090.ENSMUSP00000034585,10090.ENSMUSP00000034588,10090.ENSMUSP00000036604,10090.ENSMUSP00000037259,10090.ENSMUSP00000041447,10090.ENSMUSP00000044405,10090.ENSMUSP00000066488…	Pdk1,Tysnd1,Adipoq,Anxa1,Cpt1a,Acadl,Fabp5,Erlin2,Lonp2,Apoa4,Apoa1,Pdk3,Fmo1,Pdk2,Fmo2,Agt,Fabp3,Pla2g4a,Slc22a13,Cd74,Mlycd,Acadvl,Apoc1,Fmo4,Gk,Apoc3,Apoa5,Apoc2
GO:0060341	Regulation of cellular localization	139	1088	0.2	0.63	1.62e-05	10090.ENSMUSP00000000590,10090.ENSMUSP00000001507,10090.ENSMUSP00000002029,10090.ENSMUSP00000004990,10090.ENSMUSP00000005406,10090.ENSMUSP00000005705,10090.ENSMUSP00000009157,10090.ENSMUSP00000014920,10090.ENSMUSP00000019226,10090.ENSMUSP00000019939,10090.ENSMUSP00000020008,10090.ENSMUSP00000020329,10090.ENSMUSP00000021773,10090.ENSMUSP00000021950,10090.ENSMUSP00000022322,10090.ENSMUSP00000022369…	Rdx,Cyp51,Emd,Mapk14,App,Trim28,Dynll1,Nol3,Slc25a22,Snx3,Gopc,Egfr,Gpld1,Dbn1,Glud1,Vcl,Hcls1,Adipoq,Tmbim6,Anxa1,Ehd1,Cpt1a,Rbp4,Fam45a,Lypla1,Vil1,Sept2,Parp1,Mpc2,Gsn,Stom,F2,Anxa5,Sycp1,Hadh,Lmna,Scp2,Epb41,Prkcz,P2rx4,Aacs,Camk1,Ipo5,Bax,Bag3,Umod,Swap70,Gpc4,Hcfc1,Lamp1,Gas6,Sfrp1,Nedd4,Anxa2,Csk,Tmem30a,Fgb,Pcm1,Lrp1,Slc16a1,Parl,Gpc1,Tax1bp3,Lyplal1,Sfn,Mapk3,Lcn2,Epb41l2,Rhot1,Pfkm,Prka…
GO:0034030	Ribonucleoside bisphosphate biosynthetic process	17	39	0.74	0.97	1.86e-05	10090.ENSMUSP00000003907,10090.ENSMUSP00000011058,10090.ENSMUSP00000022268,10090.ENSMUSP00000025833,10090.ENSMUSP00000027853,10090.ENSMUSP00000028944,10090.ENSMUSP00000029135,10090.ENSMUSP00000030385,10090.ENSMUSP00000033662,10090.ENSMUSP00000034046,10090.ENSMUSP00000034547,10090.ENSMUSP00000034567,10090.ENSMUSP00000043562,10090.ENSMUSP00000095970,10090.ENSMUSP00000102929,10090.ENSMUSP00000106481…	Gcdh,Pdhx,Pdhb,Papss2,Mpc2,Acss1,Acss2,Ppcs,Pdha1,Acsl1,Acat1,Dlat,Pank1,Mlycd,Coasy,Dld,Mpc1
GO:0034033	Purine nucleoside bisphosphate biosynthetic process	17	39	0.74	0.97	1.86e-05	10090.ENSMUSP00000003907,10090.ENSMUSP00000011058,10090.ENSMUSP00000022268,10090.ENSMUSP00000025833,10090.ENSMUSP00000027853,10090.ENSMUSP00000028944,10090.ENSMUSP00000029135,10090.ENSMUSP00000030385,10090.ENSMUSP00000033662,10090.ENSMUSP00000034046,10090.ENSMUSP00000034547,10090.ENSMUSP00000034567,10090.ENSMUSP00000043562,10090.ENSMUSP00000095970,10090.ENSMUSP00000102929,10090.ENSMUSP00000106481…	Gcdh,Pdhx,Pdhb,Papss2,Mpc2,Acss1,Acss2,Ppcs,Pdha1,Acsl1,Acat1,Dlat,Pank1,Mlycd,Coasy,Dld,Mpc1
GO:0034369	Plasma lipoprotein particle remodeling	14	25	0.84	1.01	1.96e-05	10090.ENSMUSP00000015712,10090.ENSMUSP00000024706,10090.ENSMUSP00000034585,10090.ENSMUSP00000034588,10090.ENSMUSP00000034731,10090.ENSMUSP00000036044,10090.ENSMUSP00000038232,10090.ENSMUSP00000096179,10090.ENSMUSP00000104091,10090.ENSMUSP00000104939,10090.ENSMUSP00000106953,10090.ENSMUSP00000113126,10090.ENSMUSP00000113413,10090.ENSMUSP00000133302	Lpl,Pla2g7,Apoa4,Apoa1,Lipc,Apob,Lcat,Mttp,Apoc1,Pltp,Apoa2,Apoc3,Apoa5,Apoe
GO:0051130	Positive regulation of cellular component organization	151	1213	0.19	0.61	1.96e-05	10090.ENSMUSP00000000137,10090.ENSMUSP00000000769,10090.ENSMUSP00000001127,10090.ENSMUSP00000002640,10090.ENSMUSP00000003268,10090.ENSMUSP00000004057,10090.ENSMUSP00000004774,10090.ENSMUSP00000004990,10090.ENSMUSP00000005077,10090.ENSMUSP00000005234,10090.ENSMUSP00000005406,10090.ENSMUSP00000005705,10090.ENSMUSP00000008893,10090.ENSMUSP00000009003,10090.ENSMUSP00000009157,10090.ENSMUSP00000015481…	Actr2,Serpinf1,Poldip2,Scin,Sh3gl1,Fam162a,Aqp1,Mapk14,Hspb1,Wdr1,App,Trim28,Coro1b,Rala,Dynll1,Endog,Lbp,Slc25a5,Sdc4,Vtn,Pdlim4,Snx3,Lims1,Efemp1,Grb2,Pafah1b1,Evl,Dbn1,Ppif,Clu,Sorbs3,Hrg,Twf2,C3,Pdgfrb,Anxa1,Ehd1,Eps8l2,Nrp1,Casp1,Vil1,Serpine2,Gsn,Snx7,Sdcbp,Ppt1,Mfn2,Emilin1,Scarb2,Fscn1,Camk1,Vasp,Cyfip1,Pycard,Bax,Swap70,Abcb7,Gpm6a,Slc25a4,Mmp3,Apoa1,Anxa2,Tmem30a,Trf,Rac2,S100a10,Opa1,R…
GO:0006812	Cation transport	120	906	0.22	0.63	2.07e-05	10090.ENSMUSP00000000090,10090.ENSMUSP00000000199,10090.ENSMUSP00000004396,10090.ENSMUSP00000004774,10090.ENSMUSP00000005431,10090.ENSMUSP00000006435,10090.ENSMUSP00000007249,10090.ENSMUSP00000010251,10090.ENSMUSP00000010267,10090.ENSMUSP00000013304,10090.ENSMUSP00000014920,10090.ENSMUSP00000016396,10090.ENSMUSP00000016463,10090.ENSMUSP00000017841,10090.ENSMUSP00000019226,10090.ENSMUSP00000019354…	Cox5a,Ncs1,Atp6v1f,Aqp1,Letm1,Atp6v1b2,Slc44a4,Slc22a8,Slc47a1,Atp6v0d1,Nol3,Atp5e,Slc25a5,Ada,Slc25a22,Atp6v1e1,Snx3,Slc5a8,Atp6v1c2,Atp6v1d,Mcur1,Sfxn1,Slc6a19,Slc7a8,Atp6v1c1,Cyc1,Hrg,Atp5o,Slc22a1,Slc23a1,Afg3l2,Sfxn2,Abcc2,Atp5b,Atp5a1,Ccdc51,Maip1,Slc39a10,Atp6v1g3,Atp1b1,Itgav,Slc12a6,Slc13a3,Anxa5,Atp2a2,P2rx4,Fkbp4,Slc5a11,Bax,Hpx,Umod,Abcb7,Gas6,Slc25a15,Gpm6a,Slc25a4,Slc12a3,Nedd4,Anxa…
GO:0046700	Heterocycle catabolic process	54	303	0.35	0.72	2.32e-05	10090.ENSMUSP00000000687,10090.ENSMUSP00000001809,10090.ENSMUSP00000002397,10090.ENSMUSP00000006136,10090.ENSMUSP00000007266,10090.ENSMUSP00000015481,10090.ENSMUSP00000016094,10090.ENSMUSP00000017841,10090.ENSMUSP00000020273,10090.ENSMUSP00000020490,10090.ENSMUSP00000020677,10090.ENSMUSP00000021082,10090.ENSMUSP00000024756,10090.ENSMUSP00000024757,10090.ENSMUSP00000024866,10090.ENSMUSP00000025050…	Haao,Pabpc1,Gmpr2,Dnase1,Lsm2,Endog,Ncf1,Ada,Supv3l1,Wdr82,Upp1,Nt5c,Enpp5,Enpp4,Xdh,Nudt3,Nudt12,Nudt8,Eif4a3,Entpd2,Exosc9,Ncbp1,Cda,Nudt9,Nt5c3,Dcps,Acat1,Kmo,Apex1,Dnph1,Nudt19,Upb1,Exosc4,Samhd1,Ahcy,Cnot10,Entpd5,Aldh6a1,Gda,Cubn,Mlycd,Pde4c,Lrpprc,Ugt1a7c,Aldh1l1,Entpd1,Fen1,Zpr1,Lsm6,Fhit,Ssb,Hspa1b,Rnaset2b,Ncf2
GO:0030335	Positive regulation of cell migration	87	595	0.26	0.66	2.48e-05	10090.ENSMUSP00000000590,10090.ENSMUSP00000001547,10090.ENSMUSP00000002044,10090.ENSMUSP00000002979,10090.ENSMUSP00000004774,10090.ENSMUSP00000005077,10090.ENSMUSP00000005406,10090.ENSMUSP00000007012,10090.ENSMUSP00000016168,10090.ENSMUSP00000017488,10090.ENSMUSP00000018737,10090.ENSMUSP00000020329,10090.ENSMUSP00000021607,10090.ENSMUSP00000021773,10090.ENSMUSP00000022368,10090.ENSMUSP00000022609…	Rdx,Col1a1,Map3k3,Lamb1,Aqp1,Hspb1,App,Sod2,Lbp,Vtn,Sparc,Egfr,Lgmn,Gpld1,Plau,Elp3,Itga5,Pla2g7,Diaph1,Pdgfrb,Anxa1,Atp5b,Atp5a1,Nrp1,Vil1,Itgav,S100a11,Arhgef2,Sdcbp,Angptl3,Dock7,P2rx4,Anxa3,Flt1,Pycard,Swap70,Gas6,Mmp3,Mcam,Akap12,Rac2,Fermt3,Oxsr1,Lrp1,Thbs1,Gpsm3,Sun2,Mapk3,Lcn2,Fn1,Fbln1,Gnai2,Mapk1,Agt,Lrrc15,Bsg,Postn,C1qbp,Plcg2,Icam1,Itgb1,Insr,Cd74,Ptn,Tjp1,Rtn4,Col18a1,Coro1a,Synpo2,…
GO:0022604	Regulation of cell morphogenesis	59	346	0.33	0.7	2.52e-05	10090.ENSMUSP00000000137,10090.ENSMUSP00000000590,10090.ENSMUSP00000005218,10090.ENSMUSP00000005234,10090.ENSMUSP00000008893,10090.ENSMUSP00000016771,10090.ENSMUSP00000018737,10090.ENSMUSP00000020077,10090.ENSMUSP00000021091,10090.ENSMUSP00000021950,10090.ENSMUSP00000022169,10090.ENSMUSP00000025337,10090.ENSMUSP00000025561,10090.ENSMUSP00000026269,10090.ENSMUSP00000026917,10090.ENSMUSP00000027366…	Actr2,Rdx,Cd44,Wdr1,Coro1b,Myh9,Sparc,Lims1,Pafah1b1,Dbn1,Hexb,Diaph1,Anxa1,Limd1,Nrp1,Vil1,Spta1,F2,Capzb,Epb41,Mfn2,Cyfip1,Apoa1,Rac2,S100a10,Opa1,Myl12b,Myh14,Fmnl1,S100a13,Eps8,Fn1,Fbln1,Epb41l2,Tacstd2,Arhgdia,Strip1,Rcc2,Postn,Myo5b,C1qbp,Icam1,Fmnl3,Marcks,Ptn,Epb42,Myh10,Coro1a,Rhog,Gas2,Dmtn,Sh3kbp1,Arpc2,Flna,Sept7,Actr3,Sh3glb1,Myadm,Cfl1
GO:0006720	Isoprenoid metabolic process	30	120	0.49	0.81	2.67e-05	10090.ENSMUSP00000005964,10090.ENSMUSP00000006692,10090.ENSMUSP00000020329,10090.ENSMUSP00000020947,10090.ENSMUSP00000022821,10090.ENSMUSP00000025951,10090.ENSMUSP00000026552,10090.ENSMUSP00000027053,10090.ENSMUSP00000027381,10090.ENSMUSP00000027975,10090.ENSMUSP00000034172,10090.ENSMUSP00000034173,10090.ENSMUSP00000034178,10090.ENSMUSP00000034355,10090.ENSMUSP00000034723,10090.ENSMUSP00000038878…	Adh5,Mvd,Egfr,Rdh14,Dhrs4,Rbp4,Cyp2e1,Rdh10,Pecr,Phyh,Ces1d,Ces1e,Ces1f,Ces2e,Aldh1a2,Aldh8a1,Akr1b8,Ces2c,Rbp1,Amacr,Retsat,Rdh16,Aldh3a2,Cyp2d9,Akr1b3,Dpm1,Dhrs3,Idi1,Hmgcs1,Aldh1a1
GO:0009628	Response to abiotic stimulus	151	1221	0.19	0.6	2.71e-05	10090.ENSMUSP00000000769,10090.ENSMUSP00000001547,10090.ENSMUSP00000001963,10090.ENSMUSP00000002473,10090.ENSMUSP00000003947,10090.ENSMUSP00000004057,10090.ENSMUSP00000004375,10090.ENSMUSP00000004774,10090.ENSMUSP00000004784,10090.ENSMUSP00000004990,10090.ENSMUSP00000005077,10090.ENSMUSP00000005406,10090.ENSMUSP00000006669,10090.ENSMUSP00000007012,10090.ENSMUSP00000009705,10090.ENSMUSP00000013304…	Serpinf1,Col1a1,Ace,Babam1,Nqo1,Fam162a,Phb2,Aqp1,Cnn2,Mapk14,Hspb1,App,Pdk1,Sod2,Eng,Atp6v0d1,Ndufs2,Nol3,Endog,Cybb,Ctss,Lpl,Serpinb6a,Ada,Ptgis,Plod1,Smpd2,Hsp90b1,Egfr,Grb2,Cygb,Atxn3,Lgmn,Gpld1,Ndufs4,Plau,Adipoq,Krt8,Pdgfrb,Anxa1,Rela,Rbp4,Casp7,Limd1,Casp1,Hspd1,Acadl,Serpine2,Parp1,Atp1b1,Gsn,Slc12a6,Cat,Pcna,Pck1,Vcam1,Gucy1b1,Lmna,Psip1,Atp2a2,Flt1,Ybx3,Cyfip1,Pycard,Bax,Bag3,Umod,Rbbp7…
GO:0006457	Protein folding	38	178	0.43	0.76	2.77e-05	10090.ENSMUSP00000001595,10090.ENSMUSP00000001825,10090.ENSMUSP00000005067,10090.ENSMUSP00000005077,10090.ENSMUSP00000006137,10090.ENSMUSP00000014339,10090.ENSMUSP00000015501,10090.ENSMUSP00000020238,10090.ENSMUSP00000022419,10090.ENSMUSP00000022616,10090.ENSMUSP00000025217,10090.ENSMUSP00000026328,10090.ENSMUSP00000027123,10090.ENSMUSP00000030125,10090.ENSMUSP00000031099,10090.ENSMUSP00000031795…	Fkbp10,Chordc1,Sgta,Hspb1,Trap1,Dnajc7,Clpx,Hsp90b1,Ppif,Clu,Hspa9,Prdx4,Hspd1,Bag1,Grpel1,Fkbp9,Fkbp4,Umod,Qsox1,H2-DMa,Txndc5,Tbcc,Dnaja3,Entpd5,Hspe1,Pdia4,Crtap,Hsp90aa1,Cd74,Ube4b,B2m,Ppih,Lyrm7,Dnajb12,Dnaja1,Hspa1b,Sh3glb1,Hsph1
GO:0030195	Negative regulation of blood coagulation	18	46	0.69	0.91	2.89e-05	10090.ENSMUSP00000000049,10090.ENSMUSP00000014578,10090.ENSMUSP00000021948,10090.ENSMUSP00000022368,10090.ENSMUSP00000023589,10090.ENSMUSP00000023590,10090.ENSMUSP00000023629,10090.ENSMUSP00000023994,10090.ENSMUSP00000027467,10090.ENSMUSP00000028681,10090.ENSMUSP00000029266,10090.ENSMUSP00000034756,10090.ENSMUSP00000039472,10090.ENSMUSP00000063548,10090.ENSMUSP00000107830,10090.ENSMUSP00000133117…	Apoh,Plg,F12,Plau,Kng1,Hrg,Pros1,Serping1,Serpine2,F2,Anxa5,Anxa2,Fgb,Abat,Prkcd,Fga,Apoe,Fgg
GO:0016064	Immunoglobulin mediated immune response	26	94	0.54	0.83	2.98e-05	10090.ENSMUSP00000022749,10090.ENSMUSP00000023994,10090.ENSMUSP00000024988,10090.ENSMUSP00000025797,10090.ENSMUSP00000027123,10090.ENSMUSP00000027657,10090.ENSMUSP00000027966,10090.ENSMUSP00000028233,10090.ENSMUSP00000031663,10090.ENSMUSP00000033325,10090.ENSMUSP00000036747,10090.ENSMUSP00000037088,10090.ENSMUSP00000040246,10090.ENSMUSP00000041008,10090.ENSMUSP00000041855,10090.ENSMUSP00000044665…	C9,Serping1,C3,Mbl2,Hspd1,C4bp,Fcgr2b,Hc,C8b,Swap70,C1qc,H2-DMa,C1qb,H2-Ab1,C8g,Crp,C1qa,C8a,C4b,Cr1l,Cfi,C1qbp,Cd74,Prkcd,Ighv6-5,Mbl1
GO:0051223	Regulation of protein transport	85	580	0.26	0.65	3.02e-05	10090.ENSMUSP00000001507,10090.ENSMUSP00000002029,10090.ENSMUSP00000004990,10090.ENSMUSP00000005406,10090.ENSMUSP00000005705,10090.ENSMUSP00000009157,10090.ENSMUSP00000014920,10090.ENSMUSP00000019226,10090.ENSMUSP00000019939,10090.ENSMUSP00000020008,10090.ENSMUSP00000020329,10090.ENSMUSP00000021773,10090.ENSMUSP00000022322,10090.ENSMUSP00000023531,10090.ENSMUSP00000023593,10090.ENSMUSP00000025561…	Cyp51,Emd,Mapk14,App,Trim28,Dynll1,Nol3,Slc25a22,Snx3,Gopc,Egfr,Gpld1,Glud1,Hcls1,Adipoq,Anxa1,Cpt1a,Rbp4,Lypla1,Mpc2,Stom,Anxa5,Hadh,Prkcz,Aacs,Camk1,Ipo5,Bag3,Umod,Hcfc1,Gas6,Sfrp1,Csk,Tmem30a,Fgb,Pcm1,Lrp1,Slc16a1,Parl,Lyplal1,Sfn,Pfkm,Prkaa1,Abat,C2cd2l,Mapk1,Sp100,Bsg,Erlec1,A1cf,Lrp2,Glul,Hsp90aa1,Arrb1,Rap1gds1,Fbn1,Myh10,Anp32b,Park7,Pdzk1,Idh2,Mup3,Sec24a,Pde4c,Oxct1,Dmtn,Prkcd,Arpc2,Fln…
GO:0006820	Anion transport	74	480	0.28	0.67	3.05e-05	10090.ENSMUSP00000001963,10090.ENSMUSP00000006749,10090.ENSMUSP00000007249,10090.ENSMUSP00000010250,10090.ENSMUSP00000010251,10090.ENSMUSP00000010267,10090.ENSMUSP00000014750,10090.ENSMUSP00000016463,10090.ENSMUSP00000019226,10090.ENSMUSP00000020255,10090.ENSMUSP00000021930,10090.ENSMUSP00000022242,10090.ENSMUSP00000022787,10090.ENSMUSP00000024596,10090.ENSMUSP00000024944,10090.ENSMUSP00000025212…	Ace,Slc4a1,Slc44a4,Slc22a6,Slc22a8,Slc47a1,Slc25a11,Slc25a5,Slc25a22,Slc5a8,Sfxn1,Emb,Slc7a8,Slc22a1,Slc3a1,Slc23a1,Anxa1,Sfxn2,Abcc2,Slc25a10,Mpc2,Slc12a6,Slc13a3,Slc2a2,Slc25a24,Slc35a3,Abcd3,Slc35a1,Abcg2,Stard10,Umod,Slc25a15,Slc25a4,Slc12a3,Myo6,Slco1a1,Slc25a23,Slc22a2,Sfxn5,Slc16a1,Slc5a12,Bsnd,Clca3a1,Slc27a2,Prkaa1,Pla2g4a,Slco4c1,Slc25a3,Lrp2,Slc22a13,Slc22a7,Mttp,Wnk4,Car4,Vdac1,Slc22a…
GO:0006103	2-oxoglutarate metabolic process	12	18	0.92	1	3.31e-05	10090.ENSMUSP00000027975,10090.ENSMUSP00000034097,10090.ENSMUSP00000056502,10090.ENSMUSP00000060346,10090.ENSMUSP00000078436,10090.ENSMUSP00000091041,10090.ENSMUSP00000095316,10090.ENSMUSP00000101825,10090.ENSMUSP00000103007,10090.ENSMUSP00000106481,10090.ENSMUSP00000116627,10090.ENSMUSP00000127526	Phyh,Got2,Idh3g,Dlst,Aadat,Ogdh,Idh1,Kyat3,Idh2,Dld,Adhfe1,Idh3a
GO:0006633	Fatty acid biosynthetic process	29	115	0.5	0.8	3.44e-05	10090.ENSMUSP00000004140,10090.ENSMUSP00000015160,10090.ENSMUSP00000015234,10090.ENSMUSP00000015712,10090.ENSMUSP00000018113,10090.ENSMUSP00000022311,10090.ENSMUSP00000027381,10090.ENSMUSP00000028944,10090.ENSMUSP00000029135,10090.ENSMUSP00000029770,10090.ENSMUSP00000030742,10090.ENSMUSP00000031486,10090.ENSMUSP00000033157,10090.ENSMUSP00000034058,10090.ENSMUSP00000034731,10090.ENSMUSP00000035116…	Gstm1,Acsf3,Ptgds,Lpl,Ptgis,Oxsm,Pecr,Acss1,Acss2,Abcd3,Mecr,Prkab1,Ndufab1,Cbr4,Lipc,Pccb,Acsm1,H2-Ke6,Decr2,Mcat,Prkaa1,Acsm5,Pla2g4a,Sco1,Cd74,Acsm2,Mlycd,Acsm3,Thnsl2
GO:0045834	Positive regulation of lipid metabolic process	41	203	0.4	0.74	3.46e-05	10090.ENSMUSP00000000049,10090.ENSMUSP00000005406,10090.ENSMUSP00000005651,10090.ENSMUSP00000021773,10090.ENSMUSP00000023593,10090.ENSMUSP00000025522,10090.ENSMUSP00000025561,10090.ENSMUSP00000025835,10090.ENSMUSP00000026559,10090.ENSMUSP00000027053,10090.ENSMUSP00000028681,10090.ENSMUSP00000029325,10090.ENSMUSP00000030280,10090.ENSMUSP00000030340,10090.ENSMUSP00000031653,10090.ENSMUSP00000034172…	Apoh,App,Por,Gpld1,Adipoq,Pdgfrb,Anxa1,Cpt1a,Sirt3,Rdh10,F2,Aadac,Angptl3,Scp2,Flt1,Ces1d,Ces1e,Ces1f,Ces1c,Apoa4,Apoa1,Ces1g,Pcx,Agt,Capn2,Fabp3,Pla2g4a,Rdh16,Cd74,Mlycd,Mup3,Apoa2,Prkcd,Adgrf5,Apoc3,Apoa5,Apoc2,Cd36,Apoe,Sh3glb1,Mlst8
GO:0030301	Cholesterol transport	22	70	0.59	0.85	3.62e-05	10090.ENSMUSP00000021668,10090.ENSMUSP00000025279,10090.ENSMUSP00000030340,10090.ENSMUSP00000034172,10090.ENSMUSP00000034173,10090.ENSMUSP00000034178,10090.ENSMUSP00000034189,10090.ENSMUSP00000034585,10090.ENSMUSP00000034588,10090.ENSMUSP00000034731,10090.ENSMUSP00000036044,10090.ENSMUSP00000037555,10090.ENSMUSP00000038232,10090.ENSMUSP00000074872,10090.ENSMUSP00000104091,10090.ENSMUSP00000106953…	Npc2,Npc1,Scp2,Ces1d,Ces1e,Ces1f,Ces1c,Apoa4,Apoa1,Lipc,Apob,Ces1g,Lcat,Stard5,Apoc1,Apoa2,Apoc3,Apoa5,Apoc2,Cd36,Apoe,Apof
GO:2000147	Positive regulation of cell motility	89	622	0.25	0.63	3.96e-05	10090.ENSMUSP00000000590,10090.ENSMUSP00000001547,10090.ENSMUSP00000002044,10090.ENSMUSP00000002979,10090.ENSMUSP00000004774,10090.ENSMUSP00000005077,10090.ENSMUSP00000005406,10090.ENSMUSP00000007012,10090.ENSMUSP00000016168,10090.ENSMUSP00000017488,10090.ENSMUSP00000018737,10090.ENSMUSP00000020329,10090.ENSMUSP00000021607,10090.ENSMUSP00000021773,10090.ENSMUSP00000022368,10090.ENSMUSP00000022609…	Rdx,Col1a1,Map3k3,Lamb1,Aqp1,Hspb1,App,Sod2,Lbp,Vtn,Sparc,Egfr,Lgmn,Gpld1,Plau,Elp3,Itga5,Pla2g7,Diaph1,Pdgfrb,Anxa1,Atp5b,Atp5a1,Nrp1,Vil1,Itgav,S100a11,Arhgef2,Sdcbp,Angptl3,Dock7,P2rx4,Anxa3,Flt1,Pycard,Swap70,Gas6,Mmp3,Mcam,Trf,Akap12,Rac2,Fermt3,Oxsr1,Lrp1,Thbs1,Gpsm3,Sun2,Mapk3,Lcn2,Fn1,Fbln1,Gnai2,Mapk1,Agt,Lrrc15,Bsg,Postn,C1qbp,Plcg2,Icam1,Itgb1,Insr,Cd74,Ptn,Tjp1,Rtn4,Col18a1,Coro1a,Syn…
GO:0019674	NAD metabolic process	15	32	0.77	0.92	4.08e-05	10090.ENSMUSP00000003947,10090.ENSMUSP00000020768,10090.ENSMUSP00000023760,10090.ENSMUSP00000026148,10090.ENSMUSP00000029987,10090.ENSMUSP00000032373,10090.ENSMUSP00000038914,10090.ENSMUSP00000059801,10090.ENSMUSP00000068318,10090.ENSMUSP00000075513,10090.ENSMUSP00000080302,10090.ENSMUSP00000099938,10090.ENSMUSP00000113942,10090.ENSMUSP00000117030,10090.ENSMUSP00000130858	Nqo1,Pgam2,Gpd1,Cbr2,Aldob,Ldhb,Kmo,Pfkm,Nadk2,Eno1b,Pgk1,Mdh1,Gapdh,Pfkp,Tpi1
GO:0007275	Multicellular organism development	449	4513	0.09	0.53	4.19e-05	10090.ENSMUSP00000000769,10090.ENSMUSP00000001147,10090.ENSMUSP00000001304,10090.ENSMUSP00000001547,10090.ENSMUSP00000001595,10090.ENSMUSP00000001963,10090.ENSMUSP00000002044,10090.ENSMUSP00000002172,10090.ENSMUSP00000002397,10090.ENSMUSP00000002473,10090.ENSMUSP00000002640,10090.ENSMUSP00000002979,10090.ENSMUSP00000004327,10090.ENSMUSP00000004343,10090.ENSMUSP00000004375,10090.ENSMUSP00000004377…	Serpinf1,Col6a1,Ckb,Col1a1,Fkbp10,Ace,Map3k3,Acp2,Gmpr2,Babam1,Scin,Lamb1,G6pdx,Wars2,Phb2,Ptpn6,Ndrg2,Aqp1,Cnn2,Mapk14,Cd44,Wdr1,App,Nid1,Pafah1b3,Trim28,Pth1r,Rcn1,Ctsb,Htra1,Ggt1,Slc4a1,Sod2,Slc44a4,Fhl2,Rala,Ush1c,Eng,Wdr77,Plcd1,Dnajc19,Atp6v0d1,Ndufs2,Ndufa2,Plg,Eln,Endog,Lama5,Ctsz,Slc25a5,Myh9,Sdc4,Serpinb6a,Vtn,Ada,Ptgis,Sept4,Sparc,Pdlim4,Map1s,Armc6,Rcn3,Lims1,Arg1,Egfr,Tns3,Efemp1,Grb…
GO:0009065	Glutamine family amino acid catabolic process	13	23	0.85	0.95	4.42e-05	10090.ENSMUSP00000003620,10090.ENSMUSP00000007255,10090.ENSMUSP00000020161,10090.ENSMUSP00000021550,10090.ENSMUSP00000022322,10090.ENSMUSP00000029845,10090.ENSMUSP00000032865,10090.ENSMUSP00000034097,10090.ENSMUSP00000043821,10090.ENSMUSP00000051709,10090.ENSMUSP00000062214,10090.ENSMUSP00000107911,10090.ENSMUSP00000116627	Prodh,Ddah2,Arg1,Arg2,Glud1,Ddah1,Fah,Got2,Aldh4a1,Asrgl1,Prodh2,Dao,Adhfe1
GO:0046165	Alcohol biosynthetic process	28	110	0.5	0.79	4.42e-05	10090.ENSMUSP00000001507,10090.ENSMUSP00000004327,10090.ENSMUSP00000006692,10090.ENSMUSP00000015950,10090.ENSMUSP00000022218,10090.ENSMUSP00000029017,10090.ENSMUSP00000030340,10090.ENSMUSP00000034000,10090.ENSMUSP00000034172,10090.ENSMUSP00000034173,10090.ENSMUSP00000034178,10090.ENSMUSP00000034189,10090.ENSMUSP00000034585,10090.ENSMUSP00000034588,10090.ENSMUSP00000037555,10090.ENSMUSP00000043401…	Cyp51,G6pdx,Mvd,Qdpr,Dhfr,Pck1,Scp2,Asah1,Ces1d,Ces1e,Ces1f,Ces1c,Apoa4,Apoa1,Ces1g,Ppip5k2,Ephx1,Spr,Ppip5k1,Prkaa1,Plcg2,Akr1b3,Park7,Apoa5,Gba,Idi1,Isyna1,Hmgcs1
GO:1901617	Organic hydroxy compound biosynthetic process	38	183	0.41	0.73	4.73e-05	10090.ENSMUSP00000001507,10090.ENSMUSP00000004327,10090.ENSMUSP00000006692,10090.ENSMUSP00000015950,10090.ENSMUSP00000018803,10090.ENSMUSP00000022218,10090.ENSMUSP00000029017,10090.ENSMUSP00000029770,10090.ENSMUSP00000030340,10090.ENSMUSP00000032373,10090.ENSMUSP00000034000,10090.ENSMUSP00000034172,10090.ENSMUSP00000034173,10090.ENSMUSP00000034178,10090.ENSMUSP00000034189,10090.ENSMUSP00000034585…	Cyp51,G6pdx,Mvd,Qdpr,Pnpo,Dhfr,Pck1,Abcd3,Scp2,Ldhb,Asah1,Ces1d,Ces1e,Ces1f,Ces1c,Apoa4,Apoa1,Cyp7b1,Ces1g,Ppip5k2,Ephx1,Spr,Slc27a2,Ppip5k1,Prkaa1,Amacr,Htt,Plcg2,Akr1b3,Park7,Pltp,Dao,Apoa5,Gba,Idi1,Ddc,Isyna1,Hmgcs1
GO:0042730	Fibrinolysis	11	15	0.96	0.98	4.78e-05	10090.ENSMUSP00000014578,10090.ENSMUSP00000021948,10090.ENSMUSP00000022368,10090.ENSMUSP00000023590,10090.ENSMUSP00000023629,10090.ENSMUSP00000023994,10090.ENSMUSP00000028681,10090.ENSMUSP00000034756,10090.ENSMUSP00000039472,10090.ENSMUSP00000133117,10090.ENSMUSP00000141648	Plg,F12,Plau,Hrg,Pros1,Serping1,F2,Anxa2,Fgb,Fga,Fgg
GO:0009185	Ribonucleoside diphosphate metabolic process	23	78	0.57	0.81	4.97e-05	10090.ENSMUSP00000020768,10090.ENSMUSP00000025696,10090.ENSMUSP00000028328,10090.ENSMUSP00000029987,10090.ENSMUSP00000030583,10090.ENSMUSP00000031053,10090.ENSMUSP00000031250,10090.ENSMUSP00000047393,10090.ENSMUSP00000059801,10090.ENSMUSP00000071939,10090.ENSMUSP00000075513,10090.ENSMUSP00000080302,10090.ENSMUSP00000080683,10090.ENSMUSP00000091041,10090.ENSMUSP00000092769,10090.ENSMUSP00000102559…	Pgam2,Ak3,Entpd2,Aldob,Ak2,Khk,Nudt9,Bpgm,Pfkm,Entpd5,Eno1b,Pgk1,Mpp5,Ogdh,Dhtkd1,Ak4,Gapdh,Dhodh,Entpd1,Pfkp,Mpp6,Tpi1,Tkfc
GO:0042981	Regulation of apoptotic process	191	1652	0.16	0.57	4.97e-05	10090.ENSMUSP00000000049,10090.ENSMUSP00000000317,10090.ENSMUSP00000001824,10090.ENSMUSP00000001963,10090.ENSMUSP00000002640,10090.ENSMUSP00000003947,10090.ENSMUSP00000004057,10090.ENSMUSP00000004327,10090.ENSMUSP00000004375,10090.ENSMUSP00000004774,10090.ENSMUSP00000005077,10090.ENSMUSP00000005218,10090.ENSMUSP00000005406,10090.ENSMUSP00000005647,10090.ENSMUSP00000005651,10090.ENSMUSP00000006137…	Apoh,Ckmt1,Folh1,Ace,Scin,Nqo1,Fam162a,G6pdx,Phb2,Aqp1,Hspb1,Cd44,App,Ndufs3,Por,Trap1,Htra1,Sod2,Fhl2,Ifi211,Pea15a,Tnfaip8l2,Nol3,Endog,Ctsz,Slc25a5,Ada,Ptgis,Sept4,Ywhah,Smpd2,Lims1,Hsp90b1,Supv3l1,Egfr,Arg2,Lgmn,Gpld1,Ppif,Clu,Itga5,Mpv17l,Pak2,Hcls1,Hrg,Adipoq,Tmbim6,C3,Psmg2,Pdgfrb,Anxa1,Rela,Capn1,Prdx5,Prdx3,Casp7,Nrp1,Casp1,Hspd1,Slc39a10,Vil1,Parp1,Fcgr2b,Epc1,Yme1l1,Fam129b,Gsn,Itgav,C…
GO:0006412	Translation	63	390	0.3	0.66	5e-05	10090.ENSMUSP00000002844,10090.ENSMUSP00000003906,10090.ENSMUSP00000004343,10090.ENSMUSP00000020329,10090.ENSMUSP00000020820,10090.ENSMUSP00000021368,10090.ENSMUSP00000021857,10090.ENSMUSP00000022245,10090.ENSMUSP00000024486,10090.ENSMUSP00000025278,10090.ENSMUSP00000025745,10090.ENSMUSP00000025836,10090.ENSMUSP00000027464,10090.ENSMUSP00000027921,10090.ENSMUSP00000028250,10090.ENSMUSP00000029786…	Mrpl2,Farsa,Wars2,Egfr,Mrpl22,Nemf,Fars2,Mrps30,Mrps23,Mrpl27,Mrpl21,Mrpl11,Mrpl44,Iars2,Mrrf,Mrpl9,Rars2,Ncbp1,Mrpl37,Mrps15,Sepsecs,Mrps33,Mrpl46,Mrps22,Dhx29,Lars2,Gadd45gip1,Mrps28,Rbm3,Dars2,Tsfm,Rpl22l1,Rmnd1,Mrps34,Cars2,Mars2,Mrps7,Mrps16,Mrps27,Mrpl50,Eif2d,Mrps21,Gfm1,Ptcd3,Vars,Dap3,Mtif2,Tufm,Mrpl55,Eif4e2,Eif4a2,Mrpl39,Mrps25,Mrpl15,Mrpl58,Mrpl17,Mrps26,Wars,Gfm2,Eif4a1,Mrpl16,Mrpl13…
GO:0071616	acyl-CoA biosynthetic process	14	28	0.79	0.92	5.07e-05	10090.ENSMUSP00000003907,10090.ENSMUSP00000011058,10090.ENSMUSP00000022268,10090.ENSMUSP00000027853,10090.ENSMUSP00000028944,10090.ENSMUSP00000029135,10090.ENSMUSP00000030385,10090.ENSMUSP00000033662,10090.ENSMUSP00000034046,10090.ENSMUSP00000034547,10090.ENSMUSP00000034567,10090.ENSMUSP00000095970,10090.ENSMUSP00000106481,10090.ENSMUSP00000119443	Gcdh,Pdhx,Pdhb,Mpc2,Acss1,Acss2,Ppcs,Pdha1,Acsl1,Acat1,Dlat,Mlycd,Dld,Mpc1
GO:1905954	Positive regulation of lipid localization	30	125	0.48	0.76	5.1e-05	10090.ENSMUSP00000002663,10090.ENSMUSP00000003071,10090.ENSMUSP00000004381,10090.ENSMUSP00000015712,10090.ENSMUSP00000019726,10090.ENSMUSP00000023593,10090.ENSMUSP00000024988,10090.ENSMUSP00000025684,10090.ENSMUSP00000030299,10090.ENSMUSP00000030340,10090.ENSMUSP00000030884,10090.ENSMUSP00000034046,10090.ENSMUSP00000034172,10090.ENSMUSP00000034173,10090.ENSMUSP00000034178,10090.ENSMUSP00000034189…	Pon1,Apoc4,Lpcat3,Lpl,Plin3,Adipoq,C3,Ehd1,Cyp2j5,Scp2,Mfn2,Acsl1,Ces1d,Ces1e,Ces1f,Ces1c,Apoa1,Anxa2,Tmem30a,Apob,Ces1g,Lrp1,Abca3,Fabp3,Pla2g4a,Spp1,Pltp,Prkcd,Cd36,Apoe
GO:0032880	Regulation of protein localization	125	976	0.2	0.59	5.18e-05	10090.ENSMUSP00000000590,10090.ENSMUSP00000001507,10090.ENSMUSP00000002029,10090.ENSMUSP00000004990,10090.ENSMUSP00000005406,10090.ENSMUSP00000005705,10090.ENSMUSP00000009157,10090.ENSMUSP00000014920,10090.ENSMUSP00000019226,10090.ENSMUSP00000019939,10090.ENSMUSP00000020008,10090.ENSMUSP00000020329,10090.ENSMUSP00000021773,10090.ENSMUSP00000021950,10090.ENSMUSP00000022322,10090.ENSMUSP00000022369…	Rdx,Cyp51,Emd,Mapk14,App,Trim28,Dynll1,Nol3,Slc25a22,Snx3,Gopc,Egfr,Gpld1,Dbn1,Glud1,Vcl,Hcls1,Adipoq,Anxa1,Cpt1a,Rbp4,Lypla1,Vil1,Sept2,Parp1,Mpc2,Gsn,Stom,F2,Anxa5,Sycp1,Hadh,Lmna,Epb41,Prkcz,Aacs,Camk1,Ipo5,Bag3,Umod,Swap70,Gpc4,Hcfc1,Gas6,Sfrp1,Csk,Tmem30a,Fgb,Pcm1,Lrp1,Slc16a1,Parl,Gpc1,Tax1bp3,Lyplal1,Sfn,Epb41l2,Pfkm,Prkaa1,Abat,Arhgdia,Gpc3,C2cd2l,Mapk1,Sp100,Lrrc15,Ppp2r5a,Bsg,Erlec1,Myo…
GO:1901879	Regulation of protein depolymerization	26	98	0.52	0.79	5.39e-05	10090.ENSMUSP00000000590,10090.ENSMUSP00000002640,10090.ENSMUSP00000005234,10090.ENSMUSP00000015877,10090.ENSMUSP00000019405,10090.ENSMUSP00000021458,10090.ENSMUSP00000021689,10090.ENSMUSP00000024047,10090.ENSMUSP00000027366,10090.ENSMUSP00000027817,10090.ENSMUSP00000028239,10090.ENSMUSP00000029694,10090.ENSMUSP00000030518,10090.ENSMUSP00000033325,10090.ENSMUSP00000052776,10090.ENSMUSP00000061731…	Rdx,Scin,Wdr1,Capza2,Map1s,Sptb,Evl,Twf2,Vil1,Spta1,Gsn,Arhgef2,Capzb,Swap70,Eps8,Vill,Nes,Lmod3,Plek,Specc1l,Capza1,Dmtn,Arpc2,Capg,Add1,Cfl1
GO:0030198	Extracellular matrix organization	50	281	0.35	0.68	5.76e-05	10090.ENSMUSP00000001547,10090.ENSMUSP00000001595,10090.ENSMUSP00000002979,10090.ENSMUSP00000005406,10090.ENSMUSP00000005532,10090.ENSMUSP00000006704,10090.ENSMUSP00000009705,10090.ENSMUSP00000014578,10090.ENSMUSP00000015138,10090.ENSMUSP00000015667,10090.ENSMUSP00000017488,10090.ENSMUSP00000021603,10090.ENSMUSP00000026328,10090.ENSMUSP00000027752,10090.ENSMUSP00000027861,10090.ENSMUSP00000031055…	Col1a1,Fkbp10,Lamb1,App,Nid1,Itih1,Eng,Plg,Eln,Ctss,Vtn,Fbln5,Prdx4,Lamc1,Dpt,Emilin1,Gas6,Col4a1,Col4a2,Mmp3,Anxa2,Qsox1,Tgfbi,Vwa1,Lum,Serpinf2,Fn1,Fbln1,Efemp2,Agt,Lamb2,Postn,Crtap,Col5a2,Col8a1,Itgb1,Atxn1l,Egflam,Ccdc80,Col15a1,Col18a1,Gas2,Col14a1,Nfkb2,Pxdn,Lcp1,Lgals3,Serpinh1,Hspg2,Mpv17
GO:2000379	Positive regulation of reactive oxygen species metabolic process	23	79	0.56	0.8	5.81e-05	10090.ENSMUSP00000004990,10090.ENSMUSP00000005406,10090.ENSMUSP00000007012,10090.ENSMUSP00000020329,10090.ENSMUSP00000021090,10090.ENSMUSP00000022368,10090.ENSMUSP00000024866,10090.ENSMUSP00000025522,10090.ENSMUSP00000026144,10090.ENSMUSP00000028681,10090.ENSMUSP00000030884,10090.ENSMUSP00000044665,10090.ENSMUSP00000044903,10090.ENSMUSP00000049394,10090.ENSMUSP00000053809,10090.ENSMUSP00000053962…	Mapk14,App,Sod2,Egfr,Grb2,Plau,Xdh,Pdgfrb,Dcxr,F2,Mfn2,Crp,Thbs1,Cbr1,Nqo2,Lcn2,Gnai2,Agt,Plcg2,mt-Co2,Park7,Prkcd,Cd36
GO:0040017	Positive regulation of locomotion	90	639	0.24	0.62	5.88e-05	10090.ENSMUSP00000000590,10090.ENSMUSP00000001547,10090.ENSMUSP00000001792,10090.ENSMUSP00000002044,10090.ENSMUSP00000002979,10090.ENSMUSP00000004774,10090.ENSMUSP00000005077,10090.ENSMUSP00000005406,10090.ENSMUSP00000007012,10090.ENSMUSP00000016168,10090.ENSMUSP00000017488,10090.ENSMUSP00000018737,10090.ENSMUSP00000020329,10090.ENSMUSP00000021607,10090.ENSMUSP00000021773,10090.ENSMUSP00000022368…	Rdx,Col1a1,Il16,Map3k3,Lamb1,Aqp1,Hspb1,App,Sod2,Lbp,Vtn,Sparc,Egfr,Lgmn,Gpld1,Plau,Elp3,Itga5,Pla2g7,Diaph1,Pdgfrb,Anxa1,Atp5b,Atp5a1,Nrp1,Vil1,Itgav,S100a11,Arhgef2,Sdcbp,Angptl3,Dock7,P2rx4,Anxa3,Flt1,Pycard,Swap70,Gas6,Mmp3,Mcam,Trf,Akap12,Rac2,Fermt3,Oxsr1,Lrp1,Thbs1,Gpsm3,Sun2,Mapk3,Lcn2,Fn1,Fbln1,Gnai2,Mapk1,Agt,Lrrc15,Bsg,Postn,C1qbp,Plcg2,Icam1,Itgb1,Insr,Cd74,Ptn,Tjp1,Rtn4,Col18a1,Coro1…
GO:0046364	Monosaccharide biosynthetic process	19	55	0.63	0.84	6.01e-05	10090.ENSMUSP00000004327,10090.ENSMUSP00000019323,10090.ENSMUSP00000020768,10090.ENSMUSP00000021907,10090.ENSMUSP00000023760,10090.ENSMUSP00000025951,10090.ENSMUSP00000026050,10090.ENSMUSP00000029017,10090.ENSMUSP00000030455,10090.ENSMUSP00000063825,10090.ENSMUSP00000075513,10090.ENSMUSP00000080302,10090.ENSMUSP00000090564,10090.ENSMUSP00000099938,10090.ENSMUSP00000100045,10090.ENSMUSP00000106180…	G6pdx,Mdh2,Pgam2,Fbp2,Gpd1,Rbp4,Gsto1,Pck1,Akr1a1,Pcx,Eno1b,Pgk1,Fbp1,Mdh1,Akr1b3,Sord,Gapdh,Tpi1,Gpd2
GO:0032374	Regulation of cholesterol transport	22	73	0.58	0.81	6.05e-05	10090.ENSMUSP00000002663,10090.ENSMUSP00000004381,10090.ENSMUSP00000023593,10090.ENSMUSP00000030340,10090.ENSMUSP00000034172,10090.ENSMUSP00000034173,10090.ENSMUSP00000034178,10090.ENSMUSP00000034189,10090.ENSMUSP00000034585,10090.ENSMUSP00000034588,10090.ENSMUSP00000034756,10090.ENSMUSP00000037555,10090.ENSMUSP00000044004,10090.ENSMUSP00000045285,10090.ENSMUSP00000104091,10090.ENSMUSP00000104725…	Pon1,Lpcat3,Adipoq,Scp2,Ces1d,Ces1e,Ces1f,Ces1c,Apoa4,Apoa1,Anxa2,Ces1g,Lrp1,Abca3,Apoc1,Sec24a,Pltp,Apoa2,Apoc3,Apoa5,Apoc2,Apoe
GO:0009179	Purine ribonucleoside diphosphate metabolic process	21	67	0.59	0.82	6.15e-05	10090.ENSMUSP00000020768,10090.ENSMUSP00000025696,10090.ENSMUSP00000028328,10090.ENSMUSP00000029987,10090.ENSMUSP00000030583,10090.ENSMUSP00000031053,10090.ENSMUSP00000031250,10090.ENSMUSP00000047393,10090.ENSMUSP00000059801,10090.ENSMUSP00000075513,10090.ENSMUSP00000080302,10090.ENSMUSP00000080683,10090.ENSMUSP00000091041,10090.ENSMUSP00000092769,10090.ENSMUSP00000102559,10090.ENSMUSP00000113942…	Pgam2,Ak3,Entpd2,Aldob,Ak2,Khk,Nudt9,Bpgm,Pfkm,Eno1b,Pgk1,Mpp5,Ogdh,Dhtkd1,Ak4,Gapdh,Entpd1,Pfkp,Mpp6,Tpi1,Tkfc
GO:0010639	Negative regulation of organelle organization	60	367	0.31	0.66	6.15e-05	10090.ENSMUSP00000000590,10090.ENSMUSP00000002640,10090.ENSMUSP00000002825,10090.ENSMUSP00000008893,10090.ENSMUSP00000014920,10090.ENSMUSP00000015877,10090.ENSMUSP00000016463,10090.ENSMUSP00000021458,10090.ENSMUSP00000021689,10090.ENSMUSP00000021950,10090.ENSMUSP00000022419,10090.ENSMUSP00000023360,10090.ENSMUSP00000023467,10090.ENSMUSP00000024047,10090.ENSMUSP00000025418,10090.ENSMUSP00000025891…	Rdx,Scin,Baz1b,Coro1b,Nol3,Capza2,Slc25a5,Sptb,Evl,Dbn1,Ppif,Mpv17l,Pak2,Twf2,Psmg2,Capn1,Vil1,Parp1,Spta1,Gsn,Arhgef2,Lmna,Capzb,Mfn2,Fkbp4,Swap70,Slc25a4,Kank2,Gclc,Map4,Opa1,Acaa2,Hnrnpa1,Parl,Hnrnpu,Vat1,Eps8,Tacstd2,Vill,Mcm2,Fam49b,Wasf2,Pml,Lmod3,Tjp1,Specc1l,Coro1a,Capza1,Gmfg,Dmtn,Tmsb4x,Prkcd,Tmsb10,Capg,Add1,Eml2,Cdk5rap2,Kifc1,Myadm,Cfl1
GO:1901607	Alpha-amino acid biosynthetic process	20	61	0.61	0.83	6.15e-05	10090.ENSMUSP00000006508,10090.ENSMUSP00000020241,10090.ENSMUSP00000021443,10090.ENSMUSP00000022218,10090.ENSMUSP00000022858,10090.ENSMUSP00000025542,10090.ENSMUSP00000026470,10090.ENSMUSP00000027802,10090.ENSMUSP00000031707,10090.ENSMUSP00000032402,10090.ENSMUSP00000033098,10090.ENSMUSP00000034097,10090.ENSMUSP00000083375,10090.ENSMUSP00000099904,10090.ENSMUSP00000111204,10090.ENSMUSP00000113672…	Ggt1,Pah,Mthfd1,Dhfr,Agxt2,Psat1,Shmt2,Pycr2,Aass,Bcat1,Bcat2,Got2,Glul,Ass1,Asns,Cth,Slc25a12,Asl,Enoph1,Cbs
GO:0098656	Anion transmembrane transport	58	351	0.31	0.66	6.69e-05	10090.ENSMUSP00000006749,10090.ENSMUSP00000007249,10090.ENSMUSP00000010250,10090.ENSMUSP00000010251,10090.ENSMUSP00000010267,10090.ENSMUSP00000014750,10090.ENSMUSP00000016463,10090.ENSMUSP00000019226,10090.ENSMUSP00000020255,10090.ENSMUSP00000021930,10090.ENSMUSP00000022242,10090.ENSMUSP00000022787,10090.ENSMUSP00000024596,10090.ENSMUSP00000024944,10090.ENSMUSP00000025212,10090.ENSMUSP00000026011…	Slc4a1,Slc44a4,Slc22a6,Slc22a8,Slc47a1,Slc25a11,Slc25a5,Slc25a22,Slc5a8,Sfxn1,Emb,Slc7a8,Slc22a1,Slc3a1,Slc23a1,Sfxn2,Abcc2,Slc25a10,Mpc2,Slc12a6,Slc13a3,Slc2a2,Slc25a24,Slc35a3,Slc35a1,Abcg2,Slc25a15,Slc25a4,Slc12a3,Slco1a1,Slc25a23,Slc22a2,Sfxn5,Slc16a1,Slc5a12,Bsnd,Clca3a1,Slco4c1,Slc25a3,Lrp2,Slc22a13,Slc22a7,Vdac1,Slc22a18,Slc25a42,Slco1a6,Prkcd,Slc12a2,Slc26a1,Mpc1,Slc4a4,Slc25a12,Slc9c1,Sl…
GO:0015849	Organic acid transport	51	292	0.34	0.67	7.01e-05	10090.ENSMUSP00000001963,10090.ENSMUSP00000003720,10090.ENSMUSP00000010250,10090.ENSMUSP00000010267,10090.ENSMUSP00000014750,10090.ENSMUSP00000019226,10090.ENSMUSP00000020255,10090.ENSMUSP00000021930,10090.ENSMUSP00000022048,10090.ENSMUSP00000022242,10090.ENSMUSP00000022787,10090.ENSMUSP00000024944,10090.ENSMUSP00000025212,10090.ENSMUSP00000025561,10090.ENSMUSP00000026011,10090.ENSMUSP00000026208…	Ace,Crot,Slc22a6,Slc47a1,Slc25a11,Slc25a22,Slc5a8,Sfxn1,Slc6a19,Emb,Slc7a8,Slc3a1,Slc23a1,Anxa1,Sfxn2,Abcc2,Slc25a10,Mpc2,Fabp5,Slc13a3,Abcd3,Abcg2,Umod,Slc25a15,Acsl1,Got2,Myo6,Slco1a1,Slc22a2,Sfxn5,Slc16a1,Slc5a12,Slc27a2,Rbp1,Prkaa1,Fabp3,Pla2g4a,Lrp2,Slc22a13,Cpt1b,Slco1a6,Prkcd,Ace2,Slc26a1,Mpc1,Slc25a12,Slc3a2,Cd36,Apoe,Slc25a13,Slc25a21
GO:0019400	Alditol metabolic process	13	25	0.81	0.89	8.29e-05	10090.ENSMUSP00000006105,10090.ENSMUSP00000029017,10090.ENSMUSP00000029909,10090.ENSMUSP00000030280,10090.ENSMUSP00000045036,10090.ENSMUSP00000070868,10090.ENSMUSP00000100045,10090.ENSMUSP00000106180,10090.ENSMUSP00000109152,10090.ENSMUSP00000109611,10090.ENSMUSP00000130858,10090.ENSMUSP00000130992,10090.ENSMUSP00000157520	Shpk,Pck1,Coq3,Angptl3,Myof,Pla2g4a,Akr1b3,Sord,Mogat1,Gk,Tpi1,Gpd2,Tkfc
GO:0072376	Protein activation cascade	13	25	0.81	0.89	8.29e-05	10090.ENSMUSP00000000049,10090.ENSMUSP00000021948,10090.ENSMUSP00000028681,10090.ENSMUSP00000033477,10090.ENSMUSP00000039472,10090.ENSMUSP00000048667,10090.ENSMUSP00000054499,10090.ENSMUSP00000054583,10090.ENSMUSP00000075429,10090.ENSMUSP00000109938,10090.ENSMUSP00000127250,10090.ENSMUSP00000133117,10090.ENSMUSP00000141648	Apoh,F12,F2,F9,Fgb,F13a1,Fn1,Fbln1,Prcp,Flna,Mvp,Fga,Fgg
GO:0002376	Immune system process	245	2249	0.13	0.54	8.44e-05	10090.ENSMUSP00000000137,10090.ENSMUSP00000001792,10090.ENSMUSP00000001963,10090.ENSMUSP00000002397,10090.ENSMUSP00000002473,10090.ENSMUSP00000004327,10090.ENSMUSP00000004375,10090.ENSMUSP00000004377,10090.ENSMUSP00000004784,10090.ENSMUSP00000004990,10090.ENSMUSP00000005218,10090.ENSMUSP00000005234,10090.ENSMUSP00000005406,10090.ENSMUSP00000005705,10090.ENSMUSP00000006136,10090.ENSMUSP00000006749…	Actr2,Il16,Ace,Gmpr2,Babam1,G6pdx,Phb2,Ptpn6,Cnn2,Mapk14,Cd44,Wdr1,App,Trim28,Dnase1,Slc4a1,Sod2,Ifi211,Ifi35,Tnfaip8l2,Apbb1ip,Plg,Ptgds,Cybb,Ctss,Cd5l,Ncf1,Lbp,Slc25a5,Myh9,Vtn,Ada,Cd68,Armc6,Rab32,Arg1,Pafah1b1,Mthfd1,Sptb,Glrx5,Arg2,Actn1,Evl,Gpld1,Sfxn1,Ndufs4,Pspc1,Clu,C9,Hcls1,Kng1,Hrg,Ifnar2,Krt1,Serping1,C3,Tapbp,Psmb8,Hspa9,Cfb,Scgb1a1,Anxa1,Mbl2,Rela,Prdx3,Shmt2,Ifitm3,Casp1,Hspd1,C4bp…
GO:0050790	Regulation of catalytic activity	256	2369	0.13	0.53	8.44e-05	10090.ENSMUSP00000000049,10090.ENSMUSP00000000199,10090.ENSMUSP00000000590,10090.ENSMUSP00000000608,10090.ENSMUSP00000000769,10090.ENSMUSP00000001127,10090.ENSMUSP00000001825,10090.ENSMUSP00000001963,10090.ENSMUSP00000002048,10090.ENSMUSP00000002445,10090.ENSMUSP00000003947,10090.ENSMUSP00000004057,10090.ENSMUSP00000004375,10090.ENSMUSP00000004377,10090.ENSMUSP00000004774,10090.ENSMUSP00000004990…	Apoh,Ncs1,Rdx,Gm2a,Serpinf1,Poldip2,Chordc1,Ace,Taco1,Ranbp3,Nqo1,Fam162a,Phb2,Ptpn6,Aqp1,Mapk14,Hspb1,Cstb,Cd44,App,Por,Ctsb,Mob1b,Itih3,Itih1,Slc4a1,Sod2,Dynll1,Eng,Plcd1,Ppp1r12c,Nol3,Clpx,Ncf1,Sdc4,Serpinb6a,Vtn,Rcn3,Gopc,Lims1,Hsp90b1,Egfr,Rab3ip,Pafah1b1,Serpina3n,Arg2,Lgmn,Gpld1,Dhfr,Elp3,Clu,Pabpn1,Serpind1,Pak2,Ahsg,Kng1,Hrg,Adipoq,Tmbim6,Serping1,Xdh,C3,Psmb8,Pdgfrb,Scgb1a1,Anxa1,Capn1,…
GO:1901652	Response to peptide	74	497	0.27	0.62	8.45e-05	10090.ENSMUSP00000000769,10090.ENSMUSP00000001547,10090.ENSMUSP00000004990,10090.ENSMUSP00000005406,10090.ENSMUSP00000005651,10090.ENSMUSP00000010804,10090.ENSMUSP00000015484,10090.ENSMUSP00000020161,10090.ENSMUSP00000021090,10090.ENSMUSP00000021506,10090.ENSMUSP00000021607,10090.ENSMUSP00000021635,10090.ENSMUSP00000021773,10090.ENSMUSP00000023203,10090.ENSMUSP00000023210,10090.ENSMUSP00000023593…	Serpinf1,Col1a1,Mapk14,App,Por,Plcd1,Cybb,Arg1,Grb2,Serpina3n,Lgmn,Akr1c18,Gpld1,Gpt,Cyc1,Adipoq,Anxa1,Rela,Capn1,Rbp4,Parp1,Fcgr2b,Vim,Cat,Gatm,Pck1,Car2,Anxa5,Vcam1,Hadh,Arhgef2,Aldob,Prkcz,Khk,Atp2a2,Abcg2,Cyfip1,Csk,Gclc,H2az1,Gm11273,Pdk2,Apex1,Lrp1,Cdo1,Inppl1,Gfer,Cacna2d1,Trim16,Agt,Rab31,Bsg,Serpina1d,Icam1,Insr,Fbp1,Ggh,Rap1gds1,Fbn1,Ass1,Mup3,Prkcd,Slc22a12,Apoc3,Phb,Stat3,Sort1,Iqgap1…
GO:0070201	Regulation of establishment of protein localization	86	609	0.25	0.6	8.74e-05	10090.ENSMUSP00000001507,10090.ENSMUSP00000002029,10090.ENSMUSP00000004990,10090.ENSMUSP00000005406,10090.ENSMUSP00000005705,10090.ENSMUSP00000009157,10090.ENSMUSP00000014920,10090.ENSMUSP00000019226,10090.ENSMUSP00000019939,10090.ENSMUSP00000020008,10090.ENSMUSP00000020329,10090.ENSMUSP00000021773,10090.ENSMUSP00000022322,10090.ENSMUSP00000023531,10090.ENSMUSP00000023593,10090.ENSMUSP00000025561…	Cyp51,Emd,Mapk14,App,Trim28,Dynll1,Nol3,Slc25a22,Snx3,Gopc,Egfr,Gpld1,Glud1,Hcls1,Adipoq,Anxa1,Cpt1a,Rbp4,Lypla1,Mpc2,Stom,Anxa5,Hadh,Prkcz,Aacs,Camk1,Ipo5,Bag3,Umod,Hcfc1,Gas6,Sfrp1,Csk,Tmem30a,Fgb,Pcm1,Lrp1,Slc16a1,Parl,Lyplal1,Sfn,Pfkm,Prkaa1,Abat,C2cd2l,Mapk1,Sp100,Bsg,Erlec1,A1cf,Lrp2,Glul,Hsp90aa1,Arrb1,Rap1gds1,Fbn1,Myh10,Anp32b,Park7,Pdzk1,Idh2,Mup3,Sec24a,Pde4c,Oxct1,Dmtn,Prkcd,Arpc2,Fln…
GO:0042445	Hormone metabolic process	42	221	0.37	0.68	8.92e-05	10090.ENSMUSP00000001963,10090.ENSMUSP00000006235,10090.ENSMUSP00000019896,10090.ENSMUSP00000020947,10090.ENSMUSP00000021628,10090.ENSMUSP00000021635,10090.ENSMUSP00000022821,10090.ENSMUSP00000024707,10090.ENSMUSP00000025385,10090.ENSMUSP00000025833,10090.ENSMUSP00000025951,10090.ENSMUSP00000027053,10090.ENSMUSP00000030340,10090.ENSMUSP00000031251,10090.ENSMUSP00000034172,10090.ENSMUSP00000034173…	Ace,Ctsb,Iyd,Rdh14,Akr1c21,Akr1c18,Dhrs4,Mep1a,Hsd17b4,Papss2,Rbp4,Rdh10,Scp2,Hsd17b11,Ces1d,Ces1e,Ces1f,Hsd17b2,Ces2e,Aldh1a2,H2-Ke6,Aldh8a1,Cpq,Akr1b8,Gm10681,Ces2c,Rbp1,Agt,Retsat,Rdh16,Htt,Spp1,Cyp2d9,Ren1,Akr1b3,Hsd3b3,Hsd3b2,Ugt1a7c,Dhrs3,Mme,Ctsl,Aldh1a1
GO:0051016	Barbed-end actin filament capping	12	21	0.85	0.89	9.66e-05	10090.ENSMUSP00000002640,10090.ENSMUSP00000015877,10090.ENSMUSP00000021689,10090.ENSMUSP00000024047,10090.ENSMUSP00000027366,10090.ENSMUSP00000028239,10090.ENSMUSP00000030518,10090.ENSMUSP00000052776,10090.ENSMUSP00000061731,10090.ENSMUSP00000102381,10090.ENSMUSP00000109705,10090.ENSMUSP00000109979	Scin,Capza2,Evl,Twf2,Vil1,Gsn,Capzb,Eps8,Vill,Capza1,Capg,Add1
GO:0048731	System development	410	4105	0.1	0.51	9.68e-05	10090.ENSMUSP00000000769,10090.ENSMUSP00000001304,10090.ENSMUSP00000001547,10090.ENSMUSP00000001595,10090.ENSMUSP00000001963,10090.ENSMUSP00000002044,10090.ENSMUSP00000002172,10090.ENSMUSP00000002397,10090.ENSMUSP00000002473,10090.ENSMUSP00000002640,10090.ENSMUSP00000002979,10090.ENSMUSP00000004327,10090.ENSMUSP00000004343,10090.ENSMUSP00000004377,10090.ENSMUSP00000004673,10090.ENSMUSP00000004774…	Serpinf1,Ckb,Col1a1,Fkbp10,Ace,Map3k3,Acp2,Gmpr2,Babam1,Scin,Lamb1,G6pdx,Wars2,Ptpn6,Ndrg2,Aqp1,Cnn2,Mapk14,Cd44,Wdr1,App,Nid1,Pafah1b3,Trim28,Pth1r,Rcn1,Ctsb,Htra1,Ggt1,Slc4a1,Sod2,Slc44a4,Fhl2,Rala,Ush1c,Eng,Wdr77,Plcd1,Dnajc19,Atp6v0d1,Ndufs2,Plg,Eln,Lama5,Ctsz,Slc25a5,Myh9,Sdc4,Serpinb6a,Vtn,Ada,Ptgis,Sept4,Sparc,Pdlim4,Map1s,Armc6,Rcn3,Arg1,Egfr,Tns3,Efemp1,Grb2,Pafah1b1,Mthfd1,Sptb,Glrx5,Ar…
GO:0034655	Nucleobase-containing compound catabolic process	48	271	0.34	0.66	9.75e-05	10090.ENSMUSP00000001809,10090.ENSMUSP00000002397,10090.ENSMUSP00000006136,10090.ENSMUSP00000007266,10090.ENSMUSP00000015481,10090.ENSMUSP00000016094,10090.ENSMUSP00000017841,10090.ENSMUSP00000020273,10090.ENSMUSP00000020490,10090.ENSMUSP00000020677,10090.ENSMUSP00000021082,10090.ENSMUSP00000024756,10090.ENSMUSP00000024757,10090.ENSMUSP00000024866,10090.ENSMUSP00000025050,10090.ENSMUSP00000025065…	Pabpc1,Gmpr2,Dnase1,Lsm2,Endog,Ncf1,Ada,Supv3l1,Wdr82,Upp1,Nt5c,Enpp5,Enpp4,Xdh,Nudt3,Nudt12,Nudt8,Eif4a3,Entpd2,Exosc9,Ncbp1,Cda,Nudt9,Nt5c3,Dcps,Acat1,Apex1,Dnph1,Nudt19,Upb1,Exosc4,Samhd1,Ahcy,Cnot10,Entpd5,Gda,Mlycd,Pde4c,Lrpprc,Entpd1,Fen1,Zpr1,Lsm6,Fhit,Ssb,Hspa1b,Rnaset2b,Ncf2
GO:0009617	Response to bacterium	105	794	0.22	0.58	9.97e-05	10090.ENSMUSP00000001963,10090.ENSMUSP00000004774,10090.ENSMUSP00000004990,10090.ENSMUSP00000005406,10090.ENSMUSP00000005964,10090.ENSMUSP00000006105,10090.ENSMUSP00000006508,10090.ENSMUSP00000007012,10090.ENSMUSP00000007980,10090.ENSMUSP00000009340,10090.ENSMUSP00000015712,10090.ENSMUSP00000016094,10090.ENSMUSP00000016168,10090.ENSMUSP00000018918,10090.ENSMUSP00000019939,10090.ENSMUSP00000020161…	Ace,Aqp1,Mapk14,App,Adh5,Shpk,Ggt1,Sod2,Hnrnpa0,Ifi211,Lpl,Ncf1,Lbp,Cd68,Snx3,Arg1,Serpina3n,Rnase4,Pabpn1,Adipoq,C3,Cfb,Scgb1a1,Mbl2,Rela,Prdx3,Cyp2e1,Casp1,Hspd1,Vil1,C4bp,Fcgr2b,Vim,Itgav,F2,Pck1,Vcam1,Pf4,Atp2a2,Anxa3,Abcg2,Pycard,Umod,Gpm6a,Ces1c,Ltf,Trf,1300017J02Rik,Akap12,Apob,Fmo1,Ces1g,Kmo,Fgb,Havcr1,Tgtp2,Bpifa2,Ppp1r11,Gbp7,Gfer,Mapk3,Lcn2,Cd14,Cfd,Gpc3,Hmgb2,Mapk1,Fam49b,Capn2,Sirt2,…
GO:0022603	Regulation of anatomical structure morphogenesis	127	1013	0.19	0.57	0.0001	10090.ENSMUSP00000000049,10090.ENSMUSP00000000137,10090.ENSMUSP00000000590,10090.ENSMUSP00000000769,10090.ENSMUSP00000004343,10090.ENSMUSP00000004375,10090.ENSMUSP00000004774,10090.ENSMUSP00000005077,10090.ENSMUSP00000005218,10090.ENSMUSP00000005234,10090.ENSMUSP00000008893,10090.ENSMUSP00000009003,10090.ENSMUSP00000009705,10090.ENSMUSP00000014578,10090.ENSMUSP00000015484,10090.ENSMUSP00000016771…	Apoh,Actr2,Rdx,Serpinf1,Wars2,Phb2,Aqp1,Hspb1,Cd44,Wdr1,Coro1b,Rala,Eng,Plg,Cybb,Myh9,Ada,Ptgis,Sparc,Ywhah,Lims1,Pafah1b1,Fbln5,Dbn1,Hexb,Itga5,Pak2,Hrg,Twf2,C3,Diaph1,Anxa1,Limd1,Nrp1,Vil1,Spta1,Vim,Hc,F2,Ddah1,Angptl3,Capzb,Epb41,Mfn2,Emilin1,Pf4,Anxa3,Flt1,Cyfip1,Col4a2,Sfrp1,Apoa1,Nedd4,Ngp,Rac2,S100a10,Opa1,H2-DMa,Myl12b,Ptk7,Lrp1,Thbs1,Myh14,Fmnl1,S100a13,Vat1,Eps8,Lcn2,Fn1,Fbln1,Epb41l2,T…
GO:0032368	Regulation of lipid transport	34	160	0.42	0.7	0.0001	10090.ENSMUSP00000002663,10090.ENSMUSP00000004381,10090.ENSMUSP00000023593,10090.ENSMUSP00000028499,10090.ENSMUSP00000030299,10090.ENSMUSP00000030340,10090.ENSMUSP00000030884,10090.ENSMUSP00000034046,10090.ENSMUSP00000034172,10090.ENSMUSP00000034173,10090.ENSMUSP00000034178,10090.ENSMUSP00000034189,10090.ENSMUSP00000034585,10090.ENSMUSP00000034588,10090.ENSMUSP00000034756,10090.ENSMUSP00000034878…	Pon1,Lpcat3,Adipoq,Itgav,Cyp2j5,Scp2,Mfn2,Acsl1,Ces1d,Ces1e,Ces1f,Ces1c,Apoa4,Apoa1,Anxa2,Tmem30a,Ces1g,Lrp1,Thbs1,Abca3,Agt,Fabp3,Pla2g4a,Spp1,Ren1,Apoc1,Sec24a,Pltp,Apoa2,Prkcd,Apoc3,Apoa5,Apoc2,Apoe
GO:0072350	Tricarboxylic acid metabolic process	11	17	0.91	0.9	0.0001	10090.ENSMUSP00000005826,10090.ENSMUSP00000022322,10090.ENSMUSP00000023116,10090.ENSMUSP00000056502,10090.ENSMUSP00000095316,10090.ENSMUSP00000099904,10090.ENSMUSP00000100038,10090.ENSMUSP00000103007,10090.ENSMUSP00000124579,10090.ENSMUSP00000127526,10090.ENSMUSP00000153038	Cs,Glud1,Aco2,Idh3g,Idh1,Ass1,Aco1,Idh2,Asl,Idh3a,Slc34a1
GO:0006953	Acute-phase response	16	41	0.69	0.82	0.00011	10090.ENSMUSP00000006952,10090.ENSMUSP00000016168,10090.ENSMUSP00000021506,10090.ENSMUSP00000023583,10090.ENSMUSP00000028681,10090.ENSMUSP00000030044,10090.ENSMUSP00000044665,10090.ENSMUSP00000048704,10090.ENSMUSP00000054499,10090.ENSMUSP00000074436,10090.ENSMUSP00000074810,10090.ENSMUSP00000099904,10090.ENSMUSP00000112798,10090.ENSMUSP00000119150,10090.ENSMUSP00000120152,10090.ENSMUSP00000139941	Saa4,Lbp,Serpina3n,Ahsg,F2,Orm1,Crp,Serpinf2,Fn1,Hp,Orm2,Ass1,Itih4,Saa1,Stat3,Serpina1b
GO:0010817	Regulation of hormone levels	88	632	0.24	0.59	0.00011	10090.ENSMUSP00000001963,10090.ENSMUSP00000004774,10090.ENSMUSP00000005651,10090.ENSMUSP00000006235,10090.ENSMUSP00000009157,10090.ENSMUSP00000019226,10090.ENSMUSP00000019896,10090.ENSMUSP00000020329,10090.ENSMUSP00000020947,10090.ENSMUSP00000021628,10090.ENSMUSP00000021635,10090.ENSMUSP00000021773,10090.ENSMUSP00000022322,10090.ENSMUSP00000022787,10090.ENSMUSP00000022821,10090.ENSMUSP00000023593…	Ace,Aqp1,Por,Ctsb,Dynll1,Slc25a22,Iyd,Egfr,Rdh14,Akr1c21,Akr1c18,Gpld1,Glud1,Slc7a8,Dhrs4,Adipoq,Mep1a,Hsd17b4,Anxa1,Papss2,Cpt1a,Rbp4,Abcc2,Rdh10,Mpc2,Fam129b,Anxa5,Hadh,Cyp2j5,Scp2,H6pd,Mfn2,Hsd17b11,Aacs,Bcat2,Serpina7,Hcfc1,Sfrp1,Ces1d,Ces1e,Ces1f,Hsd17b2,Ces2e,Aldh1a2,H2-Ke6,Aldh8a1,Cpq,Fgb,Atp1a1,Akr1b8,Rab8b,Lrp1,Slc16a1,Gm10681,Ces2c,Rbp1,Pfkm,Abat,C2cd2l,Agt,Retsat,Rdh16,Htt,Lrp2,Glul,Sp…
GO:0098771	Inorganic ion homeostasis	78	540	0.26	0.6	0.00012	10090.ENSMUSP00000000199,10090.ENSMUSP00000001304,10090.ENSMUSP00000005406,10090.ENSMUSP00000005431,10090.ENSMUSP00000006005,10090.ENSMUSP00000006435,10090.ENSMUSP00000006749,10090.ENSMUSP00000007012,10090.ENSMUSP00000010804,10090.ENSMUSP00000013304,10090.ENSMUSP00000014920,10090.ENSMUSP00000020329,10090.ENSMUSP00000021800,10090.ENSMUSP00000022169,10090.ENSMUSP00000023749,10090.ENSMUSP00000025408…	Ncs1,Ckb,App,Letm1,Pth1r,Atp6v1b2,Slc4a1,Sod2,Plcd1,Atp6v0d1,Nol3,Egfr,Mcur1,Hexb,Tmbim6,Afg3l2,Abcc2,Atp5b,Maip1,Slc39a10,Atp1b1,Slc12a6,F2,Car2,Calb1,Ppt1,Mfn2,Atp2a2,Bax,Hpx,Umod,Abcb7,Slc12a3,Ltf,Trf,Car14,Atp1a1,Slc25a23,Pdk2,Gria1,Bsnd,Mapk3,Lcn2,Mapk1,Immt,Agt,Car12,Htt,Pml,Spp1,Sco1,Ftl1,Rmdn3,Rap1gds1,Wnk4,Car4,B2m,Epb42,Aco1,Cp,Anxa6,Atp1a4,Atp6v1a,Atp6v0a4,Slc12a2,Bdh2,Ank1,Slc4a4,Slc3…
GO:0070585	Protein localization to mitochondrion	23	84	0.53	0.74	0.00013	10090.ENSMUSP00000003029,10090.ENSMUSP00000009003,10090.ENSMUSP00000011029,10090.ENSMUSP00000013845,10090.ENSMUSP00000021203,10090.ENSMUSP00000023071,10090.ENSMUSP00000027114,10090.ENSMUSP00000027123,10090.ENSMUSP00000030125,10090.ENSMUSP00000030882,10090.ENSMUSP00000030884,10090.ENSMUSP00000031099,10090.ENSMUSP00000031977,10090.ENSMUSP00000033093,10090.ENSMUSP00000041104,10090.ENSMUSP00000069840…	Timm44,Rala,Dnajc19,Timm23,Timm22,Samm50,Maip1,Hspd1,Bag1,Pmpcb,Mfn2,Grpel1,Agk,Bax,Aifm1,Mipep,Pmpca,Timm50,Hsp90aa1,Ndufa13,Mtch2,Timm9,Dnaja1
GO:0006721	Terpenoid metabolic process	25	98	0.5	0.72	0.00014	10090.ENSMUSP00000005964,10090.ENSMUSP00000020329,10090.ENSMUSP00000020947,10090.ENSMUSP00000022821,10090.ENSMUSP00000025951,10090.ENSMUSP00000026552,10090.ENSMUSP00000027053,10090.ENSMUSP00000027381,10090.ENSMUSP00000034172,10090.ENSMUSP00000034173,10090.ENSMUSP00000034178,10090.ENSMUSP00000034355,10090.ENSMUSP00000034723,10090.ENSMUSP00000038878,10090.ENSMUSP00000040244,10090.ENSMUSP00000058567…	Adh5,Egfr,Rdh14,Dhrs4,Rbp4,Cyp2e1,Rdh10,Pecr,Ces1d,Ces1e,Ces1f,Ces2e,Aldh1a2,Aldh8a1,Akr1b8,Ces2c,Rbp1,Retsat,Rdh16,Aldh3a2,Cyp2d9,Akr1b3,Dhrs3,Hmgcs1,Aldh1a1
GO:0098542	Defense response to other organism	129	1040	0.19	0.55	0.00014	10090.ENSMUSP00000000137,10090.ENSMUSP00000004375,10090.ENSMUSP00000004377,10090.ENSMUSP00000004774,10090.ENSMUSP00000005406,10090.ENSMUSP00000005705,10090.ENSMUSP00000010502,10090.ENSMUSP00000013851,10090.ENSMUSP00000015484,10090.ENSMUSP00000016094,10090.ENSMUSP00000016168,10090.ENSMUSP00000020161,10090.ENSMUSP00000021550,10090.ENSMUSP00000021689,10090.ENSMUSP00000022286,10090.ENSMUSP00000022428…	Actr2,Phb2,Ptpn6,Aqp1,App,Trim28,Ifi35,Tnfaip8l2,Cybb,Ncf1,Lbp,Arg1,Arg2,Evl,Ndufs4,Rnase4,Pspc1,C9,Kng1,Hrg,Ifnar2,Krt1,Serping1,C3,Cfb,Anxa1,Mbl2,Rela,Shmt2,Ifitm3,Casp1,C4bp,Apcs,Vim,Hc,Gsn,F2,Arhgef2,Ncbp1,Atad3a,Pf4,Anxa3,C8b,Nt5c3,Tmem43,Pycard,Hpx,Umod,Cotl1,Apoa4,Ltf,Trf,1300017J02Rik,C1qc,Fgb,C1qb,Vnn1,H2-Ab1,C8g,Cybc1,Ddx58,Tmem33,Crp,Tgtp2,Bpifa2,H2-Aa,Ppp1r11,Bpgm,C1qa,Gbp7,Cnpy3,Exos…
GO:1901657	Glycosyl compound metabolic process	22	78	0.55	0.74	0.00014	10090.ENSMUSP00000017841,10090.ENSMUSP00000020677,10090.ENSMUSP00000021628,10090.ENSMUSP00000021635,10090.ENSMUSP00000023088,10090.ENSMUSP00000024757,10090.ENSMUSP00000024866,10090.ENSMUSP00000026613,10090.ENSMUSP00000030455,10090.ENSMUSP00000030535,10090.ENSMUSP00000031793,10090.ENSMUSP00000031822,10090.ENSMUSP00000034058,10090.ENSMUSP00000039507,10090.ENSMUSP00000045283,10090.ENSMUSP00000049342…	Ada,Upp1,Akr1c21,Akr1c18,Naga,Enpp4,Xdh,Gusb,Akr1a1,Cda,Nt5c3,Abcg2,Cbr4,Macrod1,Dnph1,Upb1,Ahcy,Pgm2,Gda,Akr1b3,Gba,Slc34a1
GO:0045010	Actin nucleation	13	27	0.78	0.83	0.00015	10090.ENSMUSP00000000137,10090.ENSMUSP00000021689,10090.ENSMUSP00000027366,10090.ENSMUSP00000028239,10090.ENSMUSP00000031625,10090.ENSMUSP00000061731,10090.ENSMUSP00000076933,10090.ENSMUSP00000082822,10090.ENSMUSP00000093315,10090.ENSMUSP00000099584,10090.ENSMUSP00000109451,10090.ENSMUSP00000114839,10090.ENSMUSP00000137503	Actr2,Evl,Vil1,Gsn,Arpc1a,Vill,Arpc5,Arpc1b,Lmod3,Arpc3,Arpc2,Arpc4,Actr3
GO:0009437	Carnitine metabolic process	10	14	0.95	0.88	0.00016	10090.ENSMUSP00000003720,10090.ENSMUSP00000005651,10090.ENSMUSP00000025835,10090.ENSMUSP00000027153,10090.ENSMUSP00000028004,10090.ENSMUSP00000030345,10090.ENSMUSP00000072483,10090.ENSMUSP00000099919,10090.ENSMUSP00000104936,10090.ENSMUSP00000111624	Crot,Por,Cpt1a,Acadl,Aldh9a1,Cpt2,Acadm,Crat,Cpt1b,Tmlhe
GO:0031333	Negative regulation of protein-containing complex assembly	32	149	0.43	0.68	0.00016	10090.ENSMUSP00000000590,10090.ENSMUSP00000002640,10090.ENSMUSP00000014920,10090.ENSMUSP00000015877,10090.ENSMUSP00000021458,10090.ENSMUSP00000021689,10090.ENSMUSP00000022616,10090.ENSMUSP00000024047,10090.ENSMUSP00000025891,10090.ENSMUSP00000027366,10090.ENSMUSP00000027817,10090.ENSMUSP00000028239,10090.ENSMUSP00000029694,10090.ENSMUSP00000030518,10090.ENSMUSP00000030922,10090.ENSMUSP00000032508…	Rdx,Scin,Nol3,Capza2,Sptb,Evl,Clu,Twf2,Capn1,Vil1,Spta1,Gsn,Arhgef2,Capzb,Prkcz,Fkbp4,Eps8,Vill,Fam49b,Sirt2,Lamp2,Lmod3,Capza1,Dmtn,Tmsb4x,Prkcd,Tmsb10,Capg,Add1,Eml2,Gba,Myadm
GO:0033013	Tetrapyrrole metabolic process	18	54	0.62	0.77	0.00016	10090.ENSMUSP00000005685,10090.ENSMUSP00000019939,10090.ENSMUSP00000021458,10090.ENSMUSP00000021707,10090.ENSMUSP00000027817,10090.ENSMUSP00000031560,10090.ENSMUSP00000033185,10090.ENSMUSP00000042232,10090.ENSMUSP00000048826,10090.ENSMUSP00000049823,10090.ENSMUSP00000055455,10090.ENSMUSP00000072863,10090.ENSMUSP00000089009,10090.ENSMUSP00000103068,10090.ENSMUSP00000107458,10090.ENSMUSP00000112683…	Cyp2a5,Snx3,Sptb,Amn,Spta1,Mmab,Hpx,Hebp1,Mmaa,Iba57,Cpox,Ppox,Cubn,Alad,Slco1a6,Bdh2,Ank1,Fech
GO:0048519	Negative regulation of biological process	546	5717	0.08	0.48	0.00016	10090.ENSMUSP00000000049,10090.ENSMUSP00000000317,10090.ENSMUSP00000000590,10090.ENSMUSP00000000769,10090.ENSMUSP00000001127,10090.ENSMUSP00000001384,10090.ENSMUSP00000001507,10090.ENSMUSP00000001547,10090.ENSMUSP00000001809,10090.ENSMUSP00000001825,10090.ENSMUSP00000001963,10090.ENSMUSP00000002029,10090.ENSMUSP00000002044,10090.ENSMUSP00000002473,10090.ENSMUSP00000002640,10090.ENSMUSP00000002825…	Apoh,Ckmt1,Rdx,Serpinf1,Poldip2,Cnn1,Cyp51,Col1a1,Pabpc1,Chordc1,Ace,Emd,Map3k3,Babam1,Scin,Baz1b,Lamb1,Nqo1,G6pdx,Phb2,Ptpn6,Lpcat3,Ndrg2,Aqp1,Cnn2,Mapk14,Sgta,Hspb1,Cstb,Cd44,App,Letm1,Ndufs3,Por,Trim28,Pth1r,Trap1,Ctsb,Htra1,Itih3,Itih1,Slc4a1,Acot13,Sod2,Lsm2,Hnrnpa0,Fhl2,Coro1b,Dynll1,Ifi211,Eng,Wdr77,Ifi35,Pea15a,Tnfaip8l2,Plg,Nol3,Ptgds,Endog,Lpl,Capza2,Lbp,Ctsz,Slc25a5,Myh9,Sdc4,Serpinb6a…
GO:0051017	Actin filament bundle assembly	19	60	0.6	0.76	0.00016	10090.ENSMUSP00000008893,10090.ENSMUSP00000009667,10090.ENSMUSP00000015138,10090.ENSMUSP00000020238,10090.ENSMUSP00000021554,10090.ENSMUSP00000031565,10090.ENSMUSP00000033325,10090.ENSMUSP00000052776,10090.ENSMUSP00000064545,10090.ENSMUSP00000090245,10090.ENSMUSP00000091317,10090.ENSMUSP00000095866,10090.ENSMUSP00000099671,10090.ENSMUSP00000106612,10090.ENSMUSP00000109692,10090.ENSMUSP00000109979…	Coro1b,Ush1c,Eln,Hsp90b1,Actn1,Fscn1,Swap70,Eps8,Pdlim1,Marcks,Pls1,Arrb1,Myh10,Dmtn,Pls3,Add1,Dpysl3,Lcp1,Zyx
GO:0055080	Cation homeostasis	76	526	0.26	0.59	0.00016	10090.ENSMUSP00000000199,10090.ENSMUSP00000005406,10090.ENSMUSP00000005431,10090.ENSMUSP00000006005,10090.ENSMUSP00000006435,10090.ENSMUSP00000006749,10090.ENSMUSP00000007012,10090.ENSMUSP00000010804,10090.ENSMUSP00000013304,10090.ENSMUSP00000014920,10090.ENSMUSP00000020329,10090.ENSMUSP00000021800,10090.ENSMUSP00000022169,10090.ENSMUSP00000023749,10090.ENSMUSP00000025408,10090.ENSMUSP00000026459…	Ncs1,App,Letm1,Pth1r,Atp6v1b2,Slc4a1,Sod2,Plcd1,Atp6v0d1,Nol3,Egfr,Mcur1,Hexb,Tmbim6,Afg3l2,Atp5b,Maip1,Slc39a10,Atp1b1,Slc12a6,F2,Car2,Calb1,Ppt1,Mfn2,Atp2a2,Bax,Hpx,Umod,Abcb7,Slc12a3,Ltf,Trf,Car14,Atp1a1,Slc25a23,Pdk2,Gria1,Bsnd,Mapk3,Lcn2,Mapk1,Immt,Agt,Car12,Htt,Pml,Spp1,Sco1,Ftl1,Rmdn3,Rap1gds1,Wnk4,Car4,B2m,Epb42,Aco1,Cp,Anxa6,Atp1a4,Atp6v1a,Atp6v0a4,Slc12a2,Bdh2,Ank1,Slc4a4,Slc30a9,Slc9c1…
GO:0045785	Positive regulation of cell adhesion	75	518	0.26	0.58	0.00017	10090.ENSMUSP00000001127,10090.ENSMUSP00000002979,10090.ENSMUSP00000004377,10090.ENSMUSP00000005218,10090.ENSMUSP00000005532,10090.ENSMUSP00000006749,10090.ENSMUSP00000014290,10090.ENSMUSP00000017153,10090.ENSMUSP00000017488,10090.ENSMUSP00000017841,10090.ENSMUSP00000020077,10090.ENSMUSP00000021950,10090.ENSMUSP00000023128,10090.ENSMUSP00000023590,10090.ENSMUSP00000025561,10090.ENSMUSP00000025867…	Poldip2,Lamb1,Ptpn6,Cd44,Nid1,Slc4a1,Apbb1ip,Sdc4,Vtn,Ada,Lims1,Dbn1,Itga5,Hrg,Anxa1,Rela,Capn1,Nrp1,Hspd1,Lamc1,Spta1,Rsu1,Itgav,Pck1,Vcam1,Prkcz,Emilin1,Pycard,Apoa1,S100a10,H2-DMa,Fgb,Vnn1,H2-Ab1,Thbs1,H2-Aa,Dnaja3,Fn1,Fbln1,Efemp2,Fam49b,Plekha2,Lamb2,C1qbp,Icam1,Spp1,Col8a1,Lgals1,Itgb1,Hsp90aa1,Egflam,Cd74,Ccdc80,Ptn,Smarce1,B2m,Tjp1,Coro1a,Dmtn,Arpc2,Flna,Thy1,Cdh13,Itga3,Sirpa,Iqgap1,Cd36…
GO:0045087	Innate immune response	99	748	0.22	0.56	0.00018	10090.ENSMUSP00000000137,10090.ENSMUSP00000004375,10090.ENSMUSP00000004377,10090.ENSMUSP00000005406,10090.ENSMUSP00000005705,10090.ENSMUSP00000010502,10090.ENSMUSP00000013851,10090.ENSMUSP00000015484,10090.ENSMUSP00000016168,10090.ENSMUSP00000020161,10090.ENSMUSP00000021550,10090.ENSMUSP00000021689,10090.ENSMUSP00000022286,10090.ENSMUSP00000022507,10090.ENSMUSP00000022749,10090.ENSMUSP00000023693…	Actr2,Phb2,Ptpn6,App,Trim28,Ifi35,Tnfaip8l2,Cybb,Lbp,Arg1,Arg2,Evl,Ndufs4,Pspc1,C9,Ifnar2,Krt1,Serping1,C3,Cfb,Anxa1,Mbl2,Rela,Shmt2,Ifitm3,Casp1,C4bp,Apcs,Vim,Hc,Gsn,Arhgef2,Atad3a,C8b,Tmem43,Pycard,Hpx,Apoa4,Ltf,C1qc,Fgb,C1qb,Vnn1,H2-Ab1,C8g,Cybc1,Ddx58,Tmem33,Crp,Tgtp2,H2-Aa,C1qa,Gbp7,Cnpy3,Dnaja3,Lcn2,Cd14,Cfd,Samhd1,Hmgb2,Sp100,Pld4,C8a,C4b,Cr1l,Cfi,C1qbp,Plcg2,Dtx3l,Pml,Jchain,Cd74,B2m,Ifit…
GO:0060627	Regulation of vesicle-mediated transport	88	642	0.23	0.57	0.00018	10090.ENSMUSP00000000199,10090.ENSMUSP00000000590,10090.ENSMUSP00000003268,10090.ENSMUSP00000004784,10090.ENSMUSP00000005406,10090.ENSMUSP00000009003,10090.ENSMUSP00000016168,10090.ENSMUSP00000017153,10090.ENSMUSP00000017488,10090.ENSMUSP00000018544,10090.ENSMUSP00000019939,10090.ENSMUSP00000020008,10090.ENSMUSP00000021940,10090.ENSMUSP00000022616,10090.ENSMUSP00000023583,10090.ENSMUSP00000023593…	Ncs1,Rdx,Sh3gl1,Cnn2,App,Rala,Lbp,Sdc4,Vtn,Sept4,Snx3,Gopc,Lman2,Clu,Ahsg,Adipoq,Pros1,C3,Cfb,Anxa1,Ehd1,Mbl2,Fam45a,Lypla1,Sept2,Fcgr2b,Itgav,Sdcbp,Ppt1,Lrpap1,Atp2a2,Mfge8,Pycard,Lamp1,Gas6,Apoa1,Nedd4,Anxa2,Csk,Trf,Myo6,Rac2,S100a10,Letmd1,Fgb,Rab8b,Lrp1,Lyplal1,Mapk3,Cd14,Gnai2,H1f1,Prkaa1,Gpc3,Mapk1,Rab31,C4b,Pla2g4a,Sirt2,Myo5b,Lrp2,Plcg2,Itgb1,Insr,Arrb1,B2m,Coro1a,Apoc1,Apoa2,Pdcd6ip,Pls3…
GO:0098655	Cation transmembrane transport	98	738	0.22	0.56	0.00018	10090.ENSMUSP00000000090,10090.ENSMUSP00000000199,10090.ENSMUSP00000004396,10090.ENSMUSP00000004774,10090.ENSMUSP00000005431,10090.ENSMUSP00000006435,10090.ENSMUSP00000007249,10090.ENSMUSP00000010251,10090.ENSMUSP00000010267,10090.ENSMUSP00000013304,10090.ENSMUSP00000014920,10090.ENSMUSP00000016396,10090.ENSMUSP00000016463,10090.ENSMUSP00000019226,10090.ENSMUSP00000019354,10090.ENSMUSP00000020255…	Cox5a,Ncs1,Atp6v1f,Aqp1,Letm1,Atp6v1b2,Slc44a4,Slc22a8,Slc47a1,Atp6v0d1,Nol3,Atp5e,Slc25a5,Slc25a22,Atp6v1e1,Slc5a8,Atp6v1c2,Atp6v1d,Mcur1,Sfxn1,Slc6a19,Slc7a8,Atp6v1c1,Cyc1,Atp5o,Slc22a1,Slc23a1,Afg3l2,Sfxn2,Abcc2,Atp5b,Atp5a1,Ccdc51,Maip1,Slc39a10,Atp6v1g3,Atp1b1,Itgav,Slc12a6,Slc13a3,Anxa5,Atp2a2,P2rx4,Slc5a11,Bax,Abcb7,Gas6,Slc25a15,Gpm6a,Slc25a4,Slc12a3,Anxa2,Opa1,Atp1a1,Slc25a23,Slc22a2,Gri…
GO:0006749	Glutathione metabolic process	22	80	0.54	0.72	0.00019	10090.ENSMUSP00000004140,10090.ENSMUSP00000004327,10090.ENSMUSP00000006508,10090.ENSMUSP00000007012,10090.ENSMUSP00000026050,10090.ENSMUSP00000029769,10090.ENSMUSP00000031897,10090.ENSMUSP00000032073,10090.ENSMUSP00000032074,10090.ENSMUSP00000034905,10090.ENSMUSP00000053540,10090.ENSMUSP00000072074,10090.ENSMUSP00000076433,10090.ENSMUSP00000078630,10090.ENSMUSP00000094863,10090.ENSMUSP00000095316…	Gstm1,G6pdx,Ggt1,Sod2,Gsto1,Gclm,Gstk1,Nat8,Nat8f5,Gclc,Gstz1,Ggt5,Ethe1,Gss,Gpx4,Idh1,Park7,Mgst1,Hagh,Cth,Gstt2,Nat8f1
GO:0009161	Ribonucleoside monophosphate metabolic process	19	61	0.59	0.74	0.00019	10090.ENSMUSP00000002397,10090.ENSMUSP00000002625,10090.ENSMUSP00000017841,10090.ENSMUSP00000020677,10090.ENSMUSP00000021082,10090.ENSMUSP00000021282,10090.ENSMUSP00000024866,10090.ENSMUSP00000025696,10090.ENSMUSP00000026839,10090.ENSMUSP00000030535,10090.ENSMUSP00000030583,10090.ENSMUSP00000031793,10090.ENSMUSP00000049342,10090.ENSMUSP00000077946,10090.ENSMUSP00000080683,10090.ENSMUSP00000084882…	Gmpr2,Uck1,Ada,Upp1,Nt5c,Pfas,Xdh,Ak3,Prps2,Cda,Ak2,Nt5c3,Upb1,Ampd2,Mpp5,Gda,Ak4,Dhodh,Mpp6
GO:0010942	Positive regulation of cell death	94	702	0.22	0.56	0.0002	10090.ENSMUSP00000001824,10090.ENSMUSP00000001963,10090.ENSMUSP00000002640,10090.ENSMUSP00000003620,10090.ENSMUSP00000003947,10090.ENSMUSP00000004057,10090.ENSMUSP00000005218,10090.ENSMUSP00000005406,10090.ENSMUSP00000006367,10090.ENSMUSP00000007012,10090.ENSMUSP00000009340,10090.ENSMUSP00000013842,10090.ENSMUSP00000015481,10090.ENSMUSP00000016400,10090.ENSMUSP00000018113,10090.ENSMUSP00000018544…	Folh1,Ace,Scin,Prodh,Nqo1,Fam162a,Cd44,App,Htra1,Sod2,Ifi211,Pea15a,Endog,Ctsz,Ptgis,Sept4,Smpd2,Gpld1,Clu,Pak2,Hrg,Adipoq,C3,Pdgfrb,Anxa1,Capn1,Casp7,Casp1,Hspd1,Parp1,Fcgr2b,Gsn,Anxa5,Scp2,Mfn2,Emilin1,Ctsc,Pycard,Bax,Sfrp1,Mmp3,Aldh1a2,Akap12,Kmo,Ppp1ca,Vnn1,Aifm1,Lrp1,Mybbp1a,Thbs1,Ddx19a,C1qa,Nqo2,Dnaja3,Lcn2,Agt,Capn2,Cd248,Pla2g4a,Sirt2,Hp,Itga1,C1qbp,Htt,mt-Co2,Pml,Lgals1,Itgb1,Mtch1,Arrb…
GO:0065009	Regulation of molecular function	323	3149	0.11	0.49	0.0002	10090.ENSMUSP00000000049,10090.ENSMUSP00000000199,10090.ENSMUSP00000000317,10090.ENSMUSP00000000590,10090.ENSMUSP00000000608,10090.ENSMUSP00000000769,10090.ENSMUSP00000001127,10090.ENSMUSP00000001825,10090.ENSMUSP00000001963,10090.ENSMUSP00000002048,10090.ENSMUSP00000002445,10090.ENSMUSP00000002663,10090.ENSMUSP00000003947,10090.ENSMUSP00000004057,10090.ENSMUSP00000004375,10090.ENSMUSP00000004377…	Apoh,Ncs1,Ckmt1,Rdx,Gm2a,Serpinf1,Poldip2,Chordc1,Ace,Taco1,Ranbp3,Pon1,Nqo1,Fam162a,Phb2,Ptpn6,Aqp1,Mapk14,Hspb1,Cstb,Cd44,App,Por,Trim28,Ctsb,Mob1b,Itih3,Itih1,Slc4a1,Sod2,Dynll1,Eng,Plcd1,Ppp1r12c,Nol3,Clpx,Ctss,Ncf1,Ctsz,Sdc4,Serpinb6a,Vtn,Ptgis,Ywhah,Rcn3,Gopc,Lims1,Hsp90b1,Egfr,Rab3ip,Pafah1b1,Serpina3n,Arg2,Lgmn,Gpld1,Dhfr,Dnajc9,Plau,Ppif,Elp3,Clu,Pabpn1,Psca,Serpind1,Pak2,Hcls1,Ahsg,Kng1…
GO:0002460	Adaptive immune response based on somatic recombination of immune receptors built from immunoglobulin superfamily domains	35	175	0.4	0.65	0.00021	10090.ENSMUSP00000017841,10090.ENSMUSP00000022749,10090.ENSMUSP00000023994,10090.ENSMUSP00000024988,10090.ENSMUSP00000025797,10090.ENSMUSP00000027123,10090.ENSMUSP00000027657,10090.ENSMUSP00000027966,10090.ENSMUSP00000028233,10090.ENSMUSP00000031663,10090.ENSMUSP00000032779,10090.ENSMUSP00000033325,10090.ENSMUSP00000036747,10090.ENSMUSP00000037088,10090.ENSMUSP00000040246,10090.ENSMUSP00000041008…	Ada,C9,Serping1,C3,Mbl2,Hspd1,C4bp,Fcgr2b,Hc,C8b,Ctsc,Swap70,C1qc,H2-DMa,C1qb,H2-Ab1,C8g,Crp,C1qa,C8a,C4b,Cr1l,Cfi,C1qbp,Icam1,Cd74,B2m,Nfkb2,Prkcd,Phb,Stat3,Ppp3cb,H2-D1,Ighv6-5,Mbl1
GO:0006534	Cysteine metabolic process	9	11	1.01	0.87	0.00021	10090.ENSMUSP00000006508,10090.ENSMUSP00000021443,10090.ENSMUSP00000023805,10090.ENSMUSP00000029769,10090.ENSMUSP00000034905,10090.ENSMUSP00000046517,10090.ENSMUSP00000055743,10090.ENSMUSP00000113672,10090.ENSMUSP00000158269	Ggt1,Mthfd1,Csad,Gclm,Gclc,Cdo1,Tst,Cth,Cbs
GO:0010755	Regulation of plasminogen activation	11	19	0.86	0.83	0.00021	10090.ENSMUSP00000016400,10090.ENSMUSP00000021948,10090.ENSMUSP00000022368,10090.ENSMUSP00000026890,10090.ENSMUSP00000027467,10090.ENSMUSP00000034756,10090.ENSMUSP00000036949,10090.ENSMUSP00000044903,10090.ENSMUSP00000048704,10090.ENSMUSP00000075513,10090.ENSMUSP00000120466	Ctsz,F12,Plau,Clec3b,Serpine2,Anxa2,S100a10,Thbs1,Serpinf2,Eno1b,Plgrkt
GO:0031667	Response to nutrient levels	77	541	0.25	0.57	0.00021	10090.ENSMUSP00000001547,10090.ENSMUSP00000001963,10090.ENSMUSP00000002663,10090.ENSMUSP00000003947,10090.ENSMUSP00000004990,10090.ENSMUSP00000005651,10090.ENSMUSP00000007012,10090.ENSMUSP00000015484,10090.ENSMUSP00000015712,10090.ENSMUSP00000017841,10090.ENSMUSP00000018918,10090.ENSMUSP00000019726,10090.ENSMUSP00000020161,10090.ENSMUSP00000020329,10090.ENSMUSP00000020677,10090.ENSMUSP00000022048…	Col1a1,Ace,Pon1,Nqo1,Mapk14,Por,Sod2,Cybb,Lpl,Ada,Cd68,Plin3,Arg1,Egfr,Upp1,Slc6a19,Rnase4,Gpt,Adipoq,Cpt1a,Cat,Gatm,Pck1,Vcam1,Gclm,Alb,Aacs,Prkab1,Abcg2,Serpina7,Gas6,Sfrp1,Acsl1,Slc12a3,Gnpat,Dcps,Acat1,Aldh1a2,Gclc,Aifm1,Pdk2,Hnrnpa1,Mybbp1a,Slc16a1,Mapk3,Suox,Rbp1,Ahcy,Prkaa1,Mapk1,Serpinc1,Acadm,Sirt2,Postn,Plec,Lamp2,Szt2,Glul,Spp1,Insr,Cubn,Wnk4,Fbn1,Ass1,Alad,Sord,Oxct1,Cfh,Asns,Gba,Slc8…
GO:0071345	Cellular response to cytokine stimulus	105	810	0.21	0.55	0.00021	10090.ENSMUSP00000000137,10090.ENSMUSP00000001547,10090.ENSMUSP00000001792,10090.ENSMUSP00000004377,10090.ENSMUSP00000004990,10090.ENSMUSP00000005218,10090.ENSMUSP00000006105,10090.ENSMUSP00000006611,10090.ENSMUSP00000009340,10090.ENSMUSP00000016463,10090.ENSMUSP00000018113,10090.ENSMUSP00000020077,10090.ENSMUSP00000020161,10090.ENSMUSP00000021689,10090.ENSMUSP00000021950,10090.ENSMUSP00000023531…	Actr2,Col1a1,Il16,Ptpn6,Mapk14,Cd44,Shpk,Srm,Ifi211,Slc25a5,Ptgis,Lims1,Arg1,Evl,Dbn1,Hcls1,Ifnar2,Gpd1,Krt8,Gldc,Rela,Rps6ka4,Atp5b,Ifitm3,Casp1,Hspd1,Vim,Gsn,Entpd2,Nup35,Pck1,Vcam1,Gclm,Pf4,Ybx3,Pycard,Bcat2,Hpx,Umod,Gas6,Sfrp1,Asah1,Acsl1,Akap12,Apob,Kmo,Fgb,H2-Ab1,Egln3,Oxsr1,Thbs1,Tgtp2,Hnrnpu,Gbp7,Gfer,Mapk3,Eps8,Fn1,Ifi209,Mcm2,Mapk1,Capn2,Srsf7,Eno1b,Hax1,Pml,Icam1,Spp1,Mat2a,Cd74,Ifit1,…
GO:0090181	Regulation of cholesterol metabolic process	16	44	0.66	0.76	0.00021	10090.ENSMUSP00000004381,10090.ENSMUSP00000005651,10090.ENSMUSP00000027153,10090.ENSMUSP00000030340,10090.ENSMUSP00000033873,10090.ENSMUSP00000034172,10090.ENSMUSP00000034173,10090.ENSMUSP00000034178,10090.ENSMUSP00000034189,10090.ENSMUSP00000034588,10090.ENSMUSP00000036044,10090.ENSMUSP00000037555,10090.ENSMUSP00000069209,10090.ENSMUSP00000099634,10090.ENSMUSP00000102665,10090.ENSMUSP00000133302	Lpcat3,Por,Acadl,Scp2,Erlin2,Ces1d,Ces1e,Ces1f,Ces1c,Apoa1,Apob,Ces1g,Ephx2,Acadvl,Fmo5,Apoe
GO:2001234	Negative regulation of apoptotic signaling pathway	44	248	0.34	0.62	0.00022	10090.ENSMUSP00000005077,10090.ENSMUSP00000005218,10090.ENSMUSP00000005647,10090.ENSMUSP00000006137,10090.ENSMUSP00000007012,10090.ENSMUSP00000013842,10090.ENSMUSP00000014920,10090.ENSMUSP00000016463,10090.ENSMUSP00000022419,10090.ENSMUSP00000022616,10090.ENSMUSP00000023360,10090.ENSMUSP00000023749,10090.ENSMUSP00000025867,10090.ENSMUSP00000026917,10090.ENSMUSP00000028499,10090.ENSMUSP00000029699…	Hspb1,Cd44,Ndufs3,Trap1,Sod2,Pea15a,Nol3,Slc25a5,Ppif,Clu,Mpv17l,Tmbim6,Rela,Nrp1,Itgav,Lmna,Gclm,Mfn2,Ybx3,Bax,Slc25a4,Gclc,Opa1,Acaa2,Fgb,Muc1,Parl,Gnai2,Hmgb2,Eno1b,Htt,Icam1,Cd74,Selenos,Park7,Ndufa13,Cth,Lgals3,Dnaja1,Ripk1,Fga,Hspa1b,Fgg,Sh3glb1
GO:0002449	Lymphocyte mediated immunity	34	169	0.4	0.64	0.00026	10090.ENSMUSP00000004377,10090.ENSMUSP00000022749,10090.ENSMUSP00000023994,10090.ENSMUSP00000024988,10090.ENSMUSP00000025797,10090.ENSMUSP00000027123,10090.ENSMUSP00000027657,10090.ENSMUSP00000027966,10090.ENSMUSP00000028233,10090.ENSMUSP00000031663,10090.ENSMUSP00000032779,10090.ENSMUSP00000033325,10090.ENSMUSP00000036747,10090.ENSMUSP00000037088,10090.ENSMUSP00000040246,10090.ENSMUSP00000041008…	Ptpn6,C9,Serping1,C3,Mbl2,Hspd1,C4bp,Fcgr2b,Hc,C8b,Ctsc,Swap70,C1qc,H2-DMa,C1qb,H2-Ab1,C8g,Crp,C1qa,C8a,C4b,Cr1l,Cfi,C1qbp,Icam1,Cd74,B2m,Coro1a,Prkcd,Prdx1,Ppp3cb,H2-D1,Ighv6-5,Mbl1
GO:0009261	Ribonucleotide catabolic process	18	57	0.6	0.72	0.00027	10090.ENSMUSP00000002397,10090.ENSMUSP00000017841,10090.ENSMUSP00000020677,10090.ENSMUSP00000021082,10090.ENSMUSP00000024866,10090.ENSMUSP00000025050,10090.ENSMUSP00000025802,10090.ENSMUSP00000030535,10090.ENSMUSP00000031250,10090.ENSMUSP00000031793,10090.ENSMUSP00000034547,10090.ENSMUSP00000047778,10090.ENSMUSP00000049342,10090.ENSMUSP00000071939,10090.ENSMUSP00000084882,10090.ENSMUSP00000095970…	Gmpr2,Ada,Upp1,Nt5c,Xdh,Nudt3,Nudt8,Cda,Nudt9,Nt5c3,Acat1,Nudt19,Upb1,Entpd5,Gda,Mlycd,Pde4c,Entpd1
GO:0016101	Diterpenoid metabolic process	23	89	0.51	0.69	0.00027	10090.ENSMUSP00000005964,10090.ENSMUSP00000020329,10090.ENSMUSP00000020947,10090.ENSMUSP00000022821,10090.ENSMUSP00000025951,10090.ENSMUSP00000027053,10090.ENSMUSP00000027381,10090.ENSMUSP00000034172,10090.ENSMUSP00000034173,10090.ENSMUSP00000034178,10090.ENSMUSP00000034355,10090.ENSMUSP00000034723,10090.ENSMUSP00000038878,10090.ENSMUSP00000040244,10090.ENSMUSP00000058567,10090.ENSMUSP00000059749…	Adh5,Egfr,Rdh14,Dhrs4,Rbp4,Rdh10,Pecr,Ces1d,Ces1e,Ces1f,Ces2e,Aldh1a2,Aldh8a1,Akr1b8,Ces2c,Rbp1,Retsat,Rdh16,Aldh3a2,Cyp2d9,Akr1b3,Dhrs3,Aldh1a1
GO:0034370	Triglyceride-rich lipoprotein particle remodeling	8	8	1.1	0.86	0.00027	10090.ENSMUSP00000015712,10090.ENSMUSP00000034585,10090.ENSMUSP00000034588,10090.ENSMUSP00000034731,10090.ENSMUSP00000038232,10090.ENSMUSP00000106953,10090.ENSMUSP00000113413,10090.ENSMUSP00000133302	Lpl,Apoa4,Apoa1,Lipc,Lcat,Apoa2,Apoa5,Apoe
GO:0048545	Response to steroid hormone	50	301	0.32	0.6	0.00027	10090.ENSMUSP00000000769,10090.ENSMUSP00000001547,10090.ENSMUSP00000001963,10090.ENSMUSP00000004375,10090.ENSMUSP00000004774,10090.ENSMUSP00000005651,10090.ENSMUSP00000009705,10090.ENSMUSP00000015234,10090.ENSMUSP00000015484,10090.ENSMUSP00000019109,10090.ENSMUSP00000020161,10090.ENSMUSP00000020329,10090.ENSMUSP00000023593,10090.ENSMUSP00000025279,10090.ENSMUSP00000025554,10090.ENSMUSP00000025561…	Serpinf1,Col1a1,Ace,Phb2,Aqp1,Por,Eng,Ptgds,Cybb,Ywhah,Arg1,Egfr,Adipoq,Npc1,Scgb1a1,Anxa1,Cpn1,Atp5a1,Hspd1,Parp1,Pcna,Pck1,Anxa3,Abcg2,Fkbp4,Rbbp7,Slc12a3,Nedd4,Cyp7b1,Lcat,Atp1a1,Aifm1,Abca3,Cdo1,Ephx1,Hnrnpu,Cbr1,Ddx17,Gm10681,Hmgb2,Spp1,Idh1,Ass1,Hsd3b3,Hsd3b2,Alad,Phb,Dnaja1,Gba,Ctsl
GO:0048856	Anatomical structure development	526	5513	0.08	0.47	0.00029	10090.ENSMUSP00000000049,10090.ENSMUSP00000000590,10090.ENSMUSP00000000769,10090.ENSMUSP00000001127,10090.ENSMUSP00000001147,10090.ENSMUSP00000001304,10090.ENSMUSP00000001547,10090.ENSMUSP00000001566,10090.ENSMUSP00000001595,10090.ENSMUSP00000001963,10090.ENSMUSP00000002029,10090.ENSMUSP00000002044,10090.ENSMUSP00000002172,10090.ENSMUSP00000002397,10090.ENSMUSP00000002473,10090.ENSMUSP00000002640…	Apoh,Rdx,Serpinf1,Poldip2,Col6a1,Ckb,Col1a1,Tubb5,Fkbp10,Ace,Emd,Map3k3,Acp2,Gmpr2,Babam1,Scin,Lamb1,G6pdx,Wars2,Phb2,Ptpn6,Ndrg2,Aqp1,Cnn2,Mapk14,Cd44,Wdr1,App,Casp14,Nid1,Pafah1b3,Trim28,Pth1r,Rcn1,Ctsb,Htra1,Ggt1,Slc4a1,Sod2,Slc44a4,Fhl2,Rala,Dynll1,Ush1c,Eng,Wdr77,Plcd1,Dnajc19,Atp6v0d1,Ndufs2,Ndufa2,Plg,Nol3,Eln,Endog,Lama5,Ctsz,Slc25a5,Myh9,Sdc4,Serpinb6a,Vtn,Ada,Ptgis,Sept4,Sparc,Pdlim4,Pl…
GO:0097305	Response to alcohol	51	311	0.31	0.59	0.00029	10090.ENSMUSP00000000137,10090.ENSMUSP00000001963,10090.ENSMUSP00000003947,10090.ENSMUSP00000004327,10090.ENSMUSP00000006508,10090.ENSMUSP00000007012,10090.ENSMUSP00000015484,10090.ENSMUSP00000021635,10090.ENSMUSP00000021773,10090.ENSMUSP00000023593,10090.ENSMUSP00000025835,10090.ENSMUSP00000026495,10090.ENSMUSP00000026552,10090.ENSMUSP00000027777,10090.ENSMUSP00000028610,10090.ENSMUSP00000029574…	Actr2,Ace,Nqo1,G6pdx,Ggt1,Sod2,Cybb,Akr1c18,Gpld1,Adipoq,Cpt1a,Atp5a1,Cyp2e1,Parp1,Cat,Vcam1,Cda,H6pd,Aldh2,Aacs,Sfrp1,Got2,Ces1d,Ces1e,Ces1f,Ces1c,Slc12a3,Ces1g,Aifm1,Cdo1,Gramd1b,Eps8,Gm10681,Cd14,Prkaa1,Abat,Gnai1,Serpina1d,Tufm,Ggh,Tjp1,Hsd3b3,Hsd3b2,Alad,Oxct1,Arpc2,Gk,Phb,Hnrnpd,Serpina1b,Aldh1a1
GO:0042182	Ketone catabolic process	11	20	0.84	0.79	0.0003	10090.ENSMUSP00000021635,10090.ENSMUSP00000027370,10090.ENSMUSP00000038878,10090.ENSMUSP00000047712,10090.ENSMUSP00000049394,10090.ENSMUSP00000053809,10090.ENSMUSP00000101299,10090.ENSMUSP00000101825,10090.ENSMUSP00000106318,10090.ENSMUSP00000109291,10090.ENSMUSP00000113051	Akr1c18,Pnkd,Aldh8a1,Cbr3,Cbr1,Nqo2,Park7,Kyat3,Oxct1,Kyat1,Hagh
GO:0009132	Nucleoside diphosphate metabolic process	24	97	0.49	0.67	0.00031	10090.ENSMUSP00000020768,10090.ENSMUSP00000024978,10090.ENSMUSP00000025696,10090.ENSMUSP00000028328,10090.ENSMUSP00000029987,10090.ENSMUSP00000030583,10090.ENSMUSP00000031053,10090.ENSMUSP00000031250,10090.ENSMUSP00000047393,10090.ENSMUSP00000059801,10090.ENSMUSP00000071939,10090.ENSMUSP00000075513,10090.ENSMUSP00000080302,10090.ENSMUSP00000080683,10090.ENSMUSP00000091041,10090.ENSMUSP00000092769…	Pgam2,Nme3,Ak3,Entpd2,Aldob,Ak2,Khk,Nudt9,Bpgm,Pfkm,Entpd5,Eno1b,Pgk1,Mpp5,Ogdh,Dhtkd1,Ak4,Gapdh,Dhodh,Entpd1,Pfkp,Mpp6,Tpi1,Tkfc
GO:0072593	Reactive oxygen species metabolic process	25	104	0.48	0.66	0.00031	10090.ENSMUSP00000003947,10090.ENSMUSP00000005647,10090.ENSMUSP00000007012,10090.ENSMUSP00000015484,10090.ENSMUSP00000016094,10090.ENSMUSP00000020329,10090.ENSMUSP00000022286,10090.ENSMUSP00000023360,10090.ENSMUSP00000025904,10090.ENSMUSP00000025961,10090.ENSMUSP00000026328,10090.ENSMUSP00000027111,10090.ENSMUSP00000028610,10090.ENSMUSP00000034585,10090.ENSMUSP00000063325,10090.ENSMUSP00000080992…	Nqo1,Ndufs3,Sod2,Cybb,Ncf1,Egfr,Ndufs4,Mpv17l,Prdx5,Prdx3,Prdx4,Ndufs1,Cat,Apoa4,Acox1,mt-Nd2,Sod3,Park7,Ndufa13,Pxdn,Prdx1,Ncf2,Mpv17,Acp5,Cbs
GO:0019320	Hexose catabolic process	14	35	0.7	0.75	0.00032	10090.ENSMUSP00000020768,10090.ENSMUSP00000025656,10090.ENSMUSP00000029987,10090.ENSMUSP00000031053,10090.ENSMUSP00000040580,10090.ENSMUSP00000047761,10090.ENSMUSP00000059801,10090.ENSMUSP00000075513,10090.ENSMUSP00000080302,10090.ENSMUSP00000113942,10090.ENSMUSP00000117030,10090.ENSMUSP00000130858,10090.ENSMUSP00000153410,10090.ENSMUSP00000157520	Pgam2,Aldh1a7,Aldob,Khk,Galm,Glyctk,Pfkm,Eno1b,Pgk1,Gapdh,Pfkp,Tpi1,Aldh1a1,Tkfc
GO:0046031	ADP metabolic process	18	58	0.59	0.71	0.00032	10090.ENSMUSP00000020768,10090.ENSMUSP00000025696,10090.ENSMUSP00000029987,10090.ENSMUSP00000030583,10090.ENSMUSP00000031053,10090.ENSMUSP00000031250,10090.ENSMUSP00000047393,10090.ENSMUSP00000059801,10090.ENSMUSP00000075513,10090.ENSMUSP00000080302,10090.ENSMUSP00000091041,10090.ENSMUSP00000092769,10090.ENSMUSP00000102559,10090.ENSMUSP00000113942,10090.ENSMUSP00000116285,10090.ENSMUSP00000117030…	Pgam2,Ak3,Aldob,Ak2,Khk,Nudt9,Bpgm,Pfkm,Eno1b,Pgk1,Ogdh,Dhtkd1,Ak4,Gapdh,Entpd1,Pfkp,Tpi1,Tkfc
GO:0046686	Response to cadmium ion	18	58	0.59	0.71	0.00032	10090.ENSMUSP00000000687,10090.ENSMUSP00000005685,10090.ENSMUSP00000007012,10090.ENSMUSP00000015484,10090.ENSMUSP00000016094,10090.ENSMUSP00000020161,10090.ENSMUSP00000020329,10090.ENSMUSP00000025279,10090.ENSMUSP00000028239,10090.ENSMUSP00000028610,10090.ENSMUSP00000028817,10090.ENSMUSP00000034905,10090.ENSMUSP00000051619,10090.ENSMUSP00000065983,10090.ENSMUSP00000078630,10090.ENSMUSP00000103068…	Haao,Cyp2a5,Sod2,Cybb,Ncf1,Arg1,Egfr,Npc1,Gsn,Cat,Pcna,Gclc,Mapk3,Mapk1,Gss,Alad,Sord,Slc34a1
GO:0072655	Establishment of protein localization to mitochondrion	21	77	0.53	0.69	0.00032	10090.ENSMUSP00000003029,10090.ENSMUSP00000009003,10090.ENSMUSP00000011029,10090.ENSMUSP00000013845,10090.ENSMUSP00000021203,10090.ENSMUSP00000023071,10090.ENSMUSP00000027114,10090.ENSMUSP00000027123,10090.ENSMUSP00000030882,10090.ENSMUSP00000030884,10090.ENSMUSP00000031099,10090.ENSMUSP00000031977,10090.ENSMUSP00000033093,10090.ENSMUSP00000041104,10090.ENSMUSP00000069840,10090.ENSMUSP00000075762…	Timm44,Rala,Dnajc19,Timm23,Timm22,Samm50,Maip1,Hspd1,Pmpcb,Mfn2,Grpel1,Agk,Bax,Aifm1,Mipep,Pmpca,Timm50,Hsp90aa1,Ndufa13,Mtch2,Timm9
GO:1901880	Negative regulation of protein depolymerization	21	77	0.53	0.69	0.00032	10090.ENSMUSP00000000590,10090.ENSMUSP00000002640,10090.ENSMUSP00000015877,10090.ENSMUSP00000021458,10090.ENSMUSP00000021689,10090.ENSMUSP00000024047,10090.ENSMUSP00000027366,10090.ENSMUSP00000027817,10090.ENSMUSP00000028239,10090.ENSMUSP00000029694,10090.ENSMUSP00000030518,10090.ENSMUSP00000033325,10090.ENSMUSP00000052776,10090.ENSMUSP00000061731,10090.ENSMUSP00000093315,10090.ENSMUSP00000101061…	Rdx,Scin,Capza2,Sptb,Evl,Twf2,Vil1,Spta1,Gsn,Arhgef2,Capzb,Swap70,Eps8,Vill,Lmod3,Specc1l,Capza1,Dmtn,Capg,Add1,Cfl1
GO:1902743	Regulation of lamellipodium organization	17	52	0.61	0.72	0.00032	10090.ENSMUSP00000000137,10090.ENSMUSP00000004774,10090.ENSMUSP00000005218,10090.ENSMUSP00000008893,10090.ENSMUSP00000023590,10090.ENSMUSP00000024047,10090.ENSMUSP00000027366,10090.ENSMUSP00000030518,10090.ENSMUSP00000031565,10090.ENSMUSP00000032629,10090.ENSMUSP00000036384,10090.ENSMUSP00000081263,10090.ENSMUSP00000091921,10090.ENSMUSP00000106612,10090.ENSMUSP00000109451,10090.ENSMUSP00000137503…	Actr2,Aqp1,Cd44,Coro1b,Hrg,Twf2,Vil1,Capzb,Fscn1,Cyfip1,Rac2,Wasf2,Hsp90aa1,Dmtn,Arpc2,Actr3,Cfl1
GO:0006694	Steroid biosynthetic process	27	119	0.45	0.65	0.00034	10090.ENSMUSP00000001507,10090.ENSMUSP00000004327,10090.ENSMUSP00000006692,10090.ENSMUSP00000021628,10090.ENSMUSP00000029770,10090.ENSMUSP00000030192,10090.ENSMUSP00000030340,10090.ENSMUSP00000031251,10090.ENSMUSP00000034172,10090.ENSMUSP00000034173,10090.ENSMUSP00000034178,10090.ENSMUSP00000034189,10090.ENSMUSP00000034304,10090.ENSMUSP00000034585,10090.ENSMUSP00000034588,10090.ENSMUSP00000037487…	Cyp51,G6pdx,Mvd,Akr1c21,Abcd3,Hint2,Scp2,Hsd17b11,Ces1d,Ces1e,Ces1f,Ces1c,Hsd17b2,Apoa4,Apoa1,Cyp7b1,Ces1g,H2-Ke6,Gm10681,Slc27a2,Prkaa1,Amacr,Hsd3b3,Hsd3b2,Apoa5,Idi1,Hmgcs1
GO:0042537	Benzene-containing compound metabolic process	13	30	0.73	0.75	0.00034	10090.ENSMUSP00000000687,10090.ENSMUSP00000010795,10090.ENSMUSP00000029464,10090.ENSMUSP00000032865,10090.ENSMUSP00000034097,10090.ENSMUSP00000038878,10090.ENSMUSP00000038914,10090.ENSMUSP00000042351,10090.ENSMUSP00000069209,10090.ENSMUSP00000078436,10090.ENSMUSP00000099768,10090.ENSMUSP00000101825,10090.ENSMUSP00000109291	Haao,Acaa1b,Hao2,Fah,Got2,Aldh8a1,Kmo,Acaa1a,Ephx2,Aadat,Cyp4b1,Kyat3,Kyat1
GO:0043467	Regulation of generation of precursor metabolites and energy	31	149	0.41	0.63	0.00035	10090.ENSMUSP00000002048,10090.ENSMUSP00000004375,10090.ENSMUSP00000005406,10090.ENSMUSP00000006137,10090.ENSMUSP00000006749,10090.ENSMUSP00000022419,10090.ENSMUSP00000023760,10090.ENSMUSP00000026470,10090.ENSMUSP00000030884,10090.ENSMUSP00000031053,10090.ENSMUSP00000034881,10090.ENSMUSP00000039109,10090.ENSMUSP00000040198,10090.ENSMUSP00000043559,10090.ENSMUSP00000063166,10090.ENSMUSP00000088837…	Taco1,Phb2,App,Trap1,Slc4a1,Ppif,Gpd1,Shmt2,Mfn2,Khk,Cox7a2,Ppp1ca,Slc25a23,Cisd1,Prkaa1,Insr,Fbp1,Sco1,Cox7a1,Park7,Ak4,Apoc3,Mtch2,Stat3,Slc4a4,Slc25a12,Cox7a2l,Cd36,Ppp1r3e,Ndufa4,Mlst8
GO:0055082	Cellular chemical homeostasis	78	561	0.24	0.54	0.00036	10090.ENSMUSP00000000199,10090.ENSMUSP00000000769,10090.ENSMUSP00000001304,10090.ENSMUSP00000001963,10090.ENSMUSP00000004774,10090.ENSMUSP00000005406,10090.ENSMUSP00000005431,10090.ENSMUSP00000006005,10090.ENSMUSP00000006435,10090.ENSMUSP00000006749,10090.ENSMUSP00000010804,10090.ENSMUSP00000013304,10090.ENSMUSP00000014920,10090.ENSMUSP00000015481,10090.ENSMUSP00000021800,10090.ENSMUSP00000022169…	Ncs1,Serpinf1,Ckb,Ace,Aqp1,App,Letm1,Pth1r,Atp6v1b2,Slc4a1,Plcd1,Atp6v0d1,Nol3,Endog,Mcur1,Hexb,Tmbim6,Afg3l2,Abcc2,Atp5b,Maip1,Slc39a10,Atp1b1,Slc12a6,F2,Pck1,Car2,Vcam1,Gclm,Calb1,Ppt1,Mfn2,Atp2a2,Aacs,Bax,Hpx,Umod,Abcb7,Gas6,Gclc,Trf,Pdk3,Atp1a1,Slc25a23,Gria1,Bsnd,Mapk3,Lcn2,Prkaa1,Mapk1,Immt,Agt,Pml,Icam1,Spp1,Sco1,Ftl1,Rmdn3,Rap1gds1,Wnk4,Tjp1,Rtn4,Aco1,Anxa6,Atp1a4,Cltrn,Atp6v1a,Atp6v0a4,S…
GO:0070482	Response to oxygen levels	57	367	0.29	0.57	0.00036	10090.ENSMUSP00000001547,10090.ENSMUSP00000001963,10090.ENSMUSP00000004057,10090.ENSMUSP00000004375,10090.ENSMUSP00000004774,10090.ENSMUSP00000006669,10090.ENSMUSP00000007012,10090.ENSMUSP00000009705,10090.ENSMUSP00000013304,10090.ENSMUSP00000013737,10090.ENSMUSP00000014920,10090.ENSMUSP00000015481,10090.ENSMUSP00000015484,10090.ENSMUSP00000017841,10090.ENSMUSP00000018113,10090.ENSMUSP00000019199…	Col1a1,Ace,Fam162a,Phb2,Aqp1,Pdk1,Sod2,Eng,Atp6v0d1,Ndufs2,Nol3,Endog,Cybb,Ada,Ptgis,Plod1,Hsp90b1,Cygb,Ndufs4,Plau,Adipoq,Pdgfrb,Limd1,Casp1,Hspd1,Atp1b1,Cat,Pck1,Vcam1,Gucy1b1,Lmna,Flt1,Sfrp1,Pdk3,Acaa2,Aifm1,Lonp1,Egln3,Prkaa1,Abat,Pdlim1,Capn2,Sirt2,Cr1l,Pgk1,Pml,Sod3,Rtn4,Ak4,Alad,Atp6v1a,Slc8a1,Gucy1a1,Camk2d,Txnrd2,Mlst8,Cbs
GO:1903829	Positive regulation of protein localization	72	504	0.25	0.55	0.00036	10090.ENSMUSP00000000590,10090.ENSMUSP00000002029,10090.ENSMUSP00000004990,10090.ENSMUSP00000005406,10090.ENSMUSP00000005705,10090.ENSMUSP00000009157,10090.ENSMUSP00000020329,10090.ENSMUSP00000021773,10090.ENSMUSP00000022322,10090.ENSMUSP00000023531,10090.ENSMUSP00000025951,10090.ENSMUSP00000027366,10090.ENSMUSP00000027777,10090.ENSMUSP00000027853,10090.ENSMUSP00000028241,10090.ENSMUSP00000028681…	Rdx,Emd,Mapk14,App,Trim28,Dynll1,Egfr,Gpld1,Glud1,Hcls1,Rbp4,Vil1,Parp1,Mpc2,Stom,F2,Epb41,Prkcz,Aacs,Camk1,Ipo5,Bag3,Hcfc1,Gas6,Tmem30a,Fgb,Pcm1,Lrp1,Sfn,Epb41l2,Pfkm,Prkaa1,Abat,C2cd2l,Mapk1,Bsg,Myo5b,Gnai1,A1cf,Lrp2,Dtx3l,Pml,Glul,Itgb1,Pls1,Hsp90aa1,Arrb1,Ptn,Myh10,Rtn4,Anp32b,Park7,Rhog,Pdzk1,Sec24a,Oxct1,Prkcd,Arpc2,Flna,Itga3,Zpr1,Lgals3,Ppp3cb,Iqgap1,Fga,Actr3,Ank3,Fgg,Rufy3,Sh3glb1,Cfl1,…
GO:0008360	Regulation of cell shape	33	165	0.4	0.62	0.00037	10090.ENSMUSP00000000590,10090.ENSMUSP00000005234,10090.ENSMUSP00000016771,10090.ENSMUSP00000022169,10090.ENSMUSP00000025337,10090.ENSMUSP00000025561,10090.ENSMUSP00000026269,10090.ENSMUSP00000027366,10090.ENSMUSP00000027817,10090.ENSMUSP00000028681,10090.ENSMUSP00000030739,10090.ENSMUSP00000032629,10090.ENSMUSP00000036384,10090.ENSMUSP00000042364,10090.ENSMUSP00000046059,10090.ENSMUSP00000046296…	Rdx,Wdr1,Myh9,Hexb,Diaph1,Anxa1,Limd1,Vil1,Spta1,F2,Epb41,Cyfip1,Rac2,Myl12b,Myh14,Fmnl1,S100a13,Eps8,Fn1,Epb41l2,Arhgdia,Icam1,Fmnl3,Ptn,Epb42,Myh10,Coro1a,Rhog,Gas2,Dmtn,Sh3kbp1,Sept7,Cfl1
GO:0098662	Inorganic cation transmembrane transport	86	638	0.23	0.54	0.00037	10090.ENSMUSP00000000090,10090.ENSMUSP00000000199,10090.ENSMUSP00000004396,10090.ENSMUSP00000004774,10090.ENSMUSP00000005431,10090.ENSMUSP00000006435,10090.ENSMUSP00000013304,10090.ENSMUSP00000014920,10090.ENSMUSP00000016396,10090.ENSMUSP00000016463,10090.ENSMUSP00000019226,10090.ENSMUSP00000019354,10090.ENSMUSP00000020255,10090.ENSMUSP00000020884,10090.ENSMUSP00000021536,10090.ENSMUSP00000021800…	Cox5a,Ncs1,Atp6v1f,Aqp1,Letm1,Atp6v1b2,Atp6v0d1,Nol3,Atp5e,Slc25a5,Slc25a22,Atp6v1e1,Slc5a8,Atp6v1c2,Atp6v1d,Mcur1,Slc6a19,Atp6v1c1,Cyc1,Atp5o,Slc22a1,Slc23a1,Afg3l2,Abcc2,Atp5b,Atp5a1,Ccdc51,Maip1,Slc39a10,Atp6v1g3,Atp1b1,Itgav,Slc12a6,Slc13a3,Anxa5,Atp2a2,P2rx4,Slc5a11,Bax,Abcb7,Gas6,Gpm6a,Slc25a4,Slc12a3,Anxa2,Opa1,Atp1a1,Slc25a23,Uqcrfs1,Atp5l,Grin3b,Cacna2d1,Atp5k,Slc5a10,Cpox,Plcg2,mt-Co2,m…
GO:0043244	Regulation of protein-containing complex disassembly	29	135	0.43	0.63	0.00039	10090.ENSMUSP00000000590,10090.ENSMUSP00000002640,10090.ENSMUSP00000005234,10090.ENSMUSP00000015877,10090.ENSMUSP00000019405,10090.ENSMUSP00000021458,10090.ENSMUSP00000021689,10090.ENSMUSP00000024047,10090.ENSMUSP00000027366,10090.ENSMUSP00000027817,10090.ENSMUSP00000028239,10090.ENSMUSP00000029694,10090.ENSMUSP00000030518,10090.ENSMUSP00000033325,10090.ENSMUSP00000052776,10090.ENSMUSP00000061731…	Rdx,Scin,Wdr1,Capza2,Map1s,Sptb,Evl,Twf2,Vil1,Spta1,Gsn,Arhgef2,Capzb,Swap70,Eps8,Vill,Fyco1,Nes,Insr,Lmod3,Plek,Specc1l,Capza1,Dmtn,Arpc2,Capg,Add1,Gba,Cfl1
GO:0060191	Regulation of lipase activity	22	85	0.51	0.66	0.00039	10090.ENSMUSP00000000049,10090.ENSMUSP00000004375,10090.ENSMUSP00000005651,10090.ENSMUSP00000010804,10090.ENSMUSP00000025522,10090.ENSMUSP00000025561,10090.ENSMUSP00000030280,10090.ENSMUSP00000030412,10090.ENSMUSP00000030922,10090.ENSMUSP00000031653,10090.ENSMUSP00000034585,10090.ENSMUSP00000034588,10090.ENSMUSP00000044004,10090.ENSMUSP00000066488,10090.ENSMUSP00000090245,10090.ENSMUSP00000104091…	Apoh,Phb2,Por,Plcd1,Pdgfrb,Anxa1,Angptl3,Ppt1,Prkcz,Flt1,Apoa4,Apoa1,Lrp1,Agt,Marcks,Apoc1,Apoa2,Apoc3,Apoa5,Apoc2,Phb,Sort1
GO:0034754	Cellular hormone metabolic process	31	151	0.41	0.62	0.00043	10090.ENSMUSP00000020947,10090.ENSMUSP00000021628,10090.ENSMUSP00000021635,10090.ENSMUSP00000022821,10090.ENSMUSP00000025385,10090.ENSMUSP00000025951,10090.ENSMUSP00000027053,10090.ENSMUSP00000030340,10090.ENSMUSP00000031251,10090.ENSMUSP00000034172,10090.ENSMUSP00000034173,10090.ENSMUSP00000034178,10090.ENSMUSP00000034304,10090.ENSMUSP00000034355,10090.ENSMUSP00000034723,10090.ENSMUSP00000038069…	Rdh14,Akr1c21,Akr1c18,Dhrs4,Hsd17b4,Rbp4,Rdh10,Scp2,Hsd17b11,Ces1d,Ces1e,Ces1f,Hsd17b2,Ces2e,Aldh1a2,H2-Ke6,Aldh8a1,Akr1b8,Gm10681,Ces2c,Rbp1,Retsat,Rdh16,Spp1,Cyp2d9,Akr1b3,Hsd3b3,Hsd3b2,Ugt1a7c,Dhrs3,Aldh1a1
GO:0050764	Regulation of phagocytosis	27	121	0.44	0.63	0.00043	10090.ENSMUSP00000004784,10090.ENSMUSP00000016168,10090.ENSMUSP00000019939,10090.ENSMUSP00000021940,10090.ENSMUSP00000023583,10090.ENSMUSP00000023593,10090.ENSMUSP00000023629,10090.ENSMUSP00000024988,10090.ENSMUSP00000025229,10090.ENSMUSP00000025797,10090.ENSMUSP00000027966,10090.ENSMUSP00000028499,10090.ENSMUSP00000032825,10090.ENSMUSP00000033056,10090.ENSMUSP00000033828,10090.ENSMUSP00000034588…	Cnn2,Lbp,Snx3,Lman2,Ahsg,Adipoq,Pros1,C3,Cfb,Mbl2,Fcgr2b,Itgav,Mfge8,Pycard,Gas6,Apoa1,Csk,Letmd1,Lrp1,Rab31,C4b,Plcg2,Apoa2,Sirpa,Cd36,Ptprc,Mbl1
GO:0030194	Positive regulation of blood coagulation	12	26	0.76	0.74	0.00044	10090.ENSMUSP00000000049,10090.ENSMUSP00000014578,10090.ENSMUSP00000017488,10090.ENSMUSP00000021948,10090.ENSMUSP00000022368,10090.ENSMUSP00000023590,10090.ENSMUSP00000024757,10090.ENSMUSP00000028681,10090.ENSMUSP00000044903,10090.ENSMUSP00000048704,10090.ENSMUSP00000106612,10090.ENSMUSP00000133008	Apoh,Plg,Vtn,F12,Plau,Hrg,Enpp4,F2,Thbs1,Serpinf2,Dmtn,Cd36
GO:0060548	Negative regulation of cell death	143	1216	0.17	0.5	0.00044	10090.ENSMUSP00000000049,10090.ENSMUSP00000000317,10090.ENSMUSP00000000769,10090.ENSMUSP00000003947,10090.ENSMUSP00000004375,10090.ENSMUSP00000004774,10090.ENSMUSP00000005077,10090.ENSMUSP00000005218,10090.ENSMUSP00000005406,10090.ENSMUSP00000005647,10090.ENSMUSP00000005651,10090.ENSMUSP00000006137,10090.ENSMUSP00000006235,10090.ENSMUSP00000007012,10090.ENSMUSP00000008280,10090.ENSMUSP00000013842…	Apoh,Ckmt1,Serpinf1,Nqo1,Phb2,Aqp1,Hspb1,Cd44,App,Ndufs3,Por,Trap1,Ctsb,Sod2,Fhl2,Pea15a,Nol3,Slc25a5,Ada,Ywhah,Lims1,Hsp90b1,Supv3l1,Egfr,Arg2,Lgmn,Ppif,Clu,Itga5,Mpv17l,Pak2,Hcls1,Tmbim6,Hspa9,Npc1,Psmg2,Pdgfrb,Rela,Prdx5,Prdx3,Chmp6,Nrp1,Hspd1,Slc39a10,Vil1,Fcgr2b,Yme1l1,Fam129b,Itgav,Cat,Cst3,Lmna,Gclm,Bag1,Ppt1,Mfn2,Atad3a,Prkcz,Lrpap1,Alb,Aldh2,Nat8,Nat8f5,Ybx3,Ndufc2,Bax,Bag3,Gas6,Sfrp1,Sl…
GO:0061041	Regulation of wound healing	29	136	0.42	0.62	0.00044	10090.ENSMUSP00000000049,10090.ENSMUSP00000014578,10090.ENSMUSP00000017488,10090.ENSMUSP00000021948,10090.ENSMUSP00000022368,10090.ENSMUSP00000023589,10090.ENSMUSP00000023590,10090.ENSMUSP00000023629,10090.ENSMUSP00000023994,10090.ENSMUSP00000024757,10090.ENSMUSP00000025561,10090.ENSMUSP00000027366,10090.ENSMUSP00000027467,10090.ENSMUSP00000028681,10090.ENSMUSP00000029266,10090.ENSMUSP00000034756…	Apoh,Plg,Vtn,F12,Plau,Kng1,Hrg,Pros1,Serping1,Enpp4,Anxa1,Vil1,Serpine2,F2,Anxa5,Anxa2,Fgb,Thbs1,Serpinf2,Abat,Serpinc1,Itgb1,Dmtn,Prkcd,Slc12a2,Cd36,Fga,Apoe,Fgg
GO:0019319	Hexose biosynthetic process	16	48	0.62	0.69	0.00047	10090.ENSMUSP00000019323,10090.ENSMUSP00000020768,10090.ENSMUSP00000021907,10090.ENSMUSP00000023760,10090.ENSMUSP00000025951,10090.ENSMUSP00000029017,10090.ENSMUSP00000063825,10090.ENSMUSP00000075513,10090.ENSMUSP00000080302,10090.ENSMUSP00000090564,10090.ENSMUSP00000099938,10090.ENSMUSP00000100045,10090.ENSMUSP00000106180,10090.ENSMUSP00000113942,10090.ENSMUSP00000130858,10090.ENSMUSP00000130992	Mdh2,Pgam2,Fbp2,Gpd1,Rbp4,Pck1,Pcx,Eno1b,Pgk1,Fbp1,Mdh1,Akr1b3,Sord,Gapdh,Tpi1,Gpd2
GO:0006957	Complement activation, alternative pathway	9	13	0.94	0.77	0.0005	10090.ENSMUSP00000022749,10090.ENSMUSP00000024988,10090.ENSMUSP00000025229,10090.ENSMUSP00000028233,10090.ENSMUSP00000031663,10090.ENSMUSP00000041855,10090.ENSMUSP00000056836,10090.ENSMUSP00000067541,10090.ENSMUSP00000107607	C9,C3,Cfb,Hc,C8b,C8g,Cfd,C8a,Cfh
GO:0046689	Response to mercury ion	9	13	0.94	0.77	0.0005	10090.ENSMUSP00000004774,10090.ENSMUSP00000020768,10090.ENSMUSP00000026208,10090.ENSMUSP00000028624,10090.ENSMUSP00000054499,10090.ENSMUSP00000070751,10090.ENSMUSP00000101299,10090.ENSMUSP00000103068,10090.ENSMUSP00000153038	Aqp1,Pgam2,Abcc2,Gatm,Fn1,Bsg,Park7,Alad,Slc34a1
GO:0006954	Inflammatory response	75	539	0.24	0.53	0.00051	10090.ENSMUSP00000000327,10090.ENSMUSP00000005218,10090.ENSMUSP00000005406,10090.ENSMUSP00000006952,10090.ENSMUSP00000007980,10090.ENSMUSP00000015484,10090.ENSMUSP00000015998,10090.ENSMUSP00000016094,10090.ENSMUSP00000016168,10090.ENSMUSP00000017637,10090.ENSMUSP00000018918,10090.ENSMUSP00000020329,10090.ENSMUSP00000021506,10090.ENSMUSP00000021948,10090.ENSMUSP00000022286,10090.ENSMUSP00000022616…	Clec10a,Cd44,App,Saa4,Hnrnpa0,Cybb,Cd5l,Ncf1,Lbp,Igfbp4,Cd68,Egfr,Serpina3n,F12,Ndufs4,Clu,Ahsg,Kng1,Pla2g7,C3,Anxa1,Rela,Rps6ka4,Casp7,Casp1,Hc,Itgav,F2,Vcam1,Orm1,Prkcz,Pf4,Pycard,Umod,Vnn1,Lrp1,Crp,Thbs1,Dhrs7b,Bpgm,Serpinf2,C1qa,Chil3,Fn1,Cd14,Lxn,Ahcy,Hmgb2,Agt,Pld4,Ephx2,C4b,Alox5ap,Ggt5,Hp,Orm2,Prcp,Mep1b,Icam1,Itgb1,Ptn,Wnk4,Ass1,Rtn4,Park7,Stard7,Cfh,Camp,Itih4,Pld3,Saa1,Stat3,Plgrkt,Rip…
GO:0046486	Glycerolipid metabolic process	54	346	0.29	0.55	0.00052	10090.ENSMUSP00000000049,10090.ENSMUSP00000001240,10090.ENSMUSP00000002663,10090.ENSMUSP00000004381,10090.ENSMUSP00000010804,10090.ENSMUSP00000015712,10090.ENSMUSP00000021773,10090.ENSMUSP00000023760,10090.ENSMUSP00000024706,10090.ENSMUSP00000025522,10090.ENSMUSP00000025835,10090.ENSMUSP00000026129,10090.ENSMUSP00000026552,10090.ENSMUSP00000026568,10090.ENSMUSP00000028610,10090.ENSMUSP00000029017…	Apoh,Agpat3,Pon1,Lpcat3,Plcd1,Lpl,Gpld1,Gpd1,Pla2g7,Pdgfrb,Cpt1a,Pcyt2,Cyp2e1,Ptdss2,Cat,Pck1,Fabp5,Angptl3,Agk,Tamm41,Far1,Acsl1,Ces1d,Gnpat,Apoa4,Apoa1,Lipc,Apob,Lcat,Dhrs7b,Abca3,Inppl1,Abhd12,Pla2g4a,Hdhd5,Plcg2,Acp6,Mttp,Plek,Apoc1,Apoa2,Naaa,Mogat1,Gk,Chpt1,Apoc3,Apoa5,Dpm1,Cd36,Apoe,Sh3glb1,Pnpla6,Bpnt1,Apof
GO:0007568	Aging	37	201	0.36	0.58	0.00054	10090.ENSMUSP00000000769,10090.ENSMUSP00000001963,10090.ENSMUSP00000003947,10090.ENSMUSP00000006508,10090.ENSMUSP00000015481,10090.ENSMUSP00000018918,10090.ENSMUSP00000020161,10090.ENSMUSP00000021090,10090.ENSMUSP00000023994,10090.ENSMUSP00000025522,10090.ENSMUSP00000026495,10090.ENSMUSP00000028610,10090.ENSMUSP00000029017,10090.ENSMUSP00000029574,10090.ENSMUSP00000029769,10090.ENSMUSP00000030340…	Serpinf1,Ace,Nqo1,Ggt1,Endog,Cd68,Arg1,Grb2,Serping1,Pdgfrb,Atp5a1,Cat,Pck1,Vcam1,Gclm,Scp2,Abcg2,Ctsc,Col4a2,Gclc,Kmo,Lonp1,Apex1,C1qa,Mapk3,Abat,Msra,Mapk1,Agt,Gpx4,Ass1,Slc12a2,Ncam1,Apoe,Ddc,Mme,Ctsl
GO:0008154	Actin polymerization or depolymerization	18	61	0.57	0.66	0.00054	10090.ENSMUSP00000002640,10090.ENSMUSP00000005234,10090.ENSMUSP00000021689,10090.ENSMUSP00000023531,10090.ENSMUSP00000023856,10090.ENSMUSP00000024047,10090.ENSMUSP00000025337,10090.ENSMUSP00000027366,10090.ENSMUSP00000028239,10090.ENSMUSP00000030518,10090.ENSMUSP00000032561,10090.ENSMUSP00000039334,10090.ENSMUSP00000048489,10090.ENSMUSP00000061731,10090.ENSMUSP00000109451,10090.ENSMUSP00000109705…	Scin,Wdr1,Evl,Hcls1,Msrb2,Twf2,Diaph1,Vil1,Gsn,Capzb,Vasp,Diaph2,Coro7,Vill,Arpc2,Capg,Arpc4,Cfl1
GO:0043069	Negative regulation of programmed cell death	129	1077	0.17	0.5	0.00054	10090.ENSMUSP00000000049,10090.ENSMUSP00000000317,10090.ENSMUSP00000003947,10090.ENSMUSP00000004375,10090.ENSMUSP00000004774,10090.ENSMUSP00000005077,10090.ENSMUSP00000005218,10090.ENSMUSP00000005647,10090.ENSMUSP00000005651,10090.ENSMUSP00000006137,10090.ENSMUSP00000007012,10090.ENSMUSP00000008280,10090.ENSMUSP00000013842,10090.ENSMUSP00000014920,10090.ENSMUSP00000016463,10090.ENSMUSP00000017841…	Apoh,Ckmt1,Nqo1,Phb2,Aqp1,Hspb1,Cd44,Ndufs3,Por,Trap1,Sod2,Fhl2,Pea15a,Nol3,Slc25a5,Ada,Ywhah,Lims1,Hsp90b1,Supv3l1,Egfr,Arg2,Lgmn,Ppif,Clu,Itga5,Mpv17l,Pak2,Hcls1,Tmbim6,Psmg2,Pdgfrb,Rela,Prdx5,Prdx3,Nrp1,Hspd1,Slc39a10,Vil1,Fcgr2b,Yme1l1,Fam129b,Itgav,Cat,Lmna,Gclm,Bag1,Ppt1,Mfn2,Atad3a,Prkcz,Alb,Aldh2,Nat8,Nat8f5,Ybx3,Bax,Bag3,Gas6,Sfrp1,Slc25a4,Dcps,Kank2,Gclc,Ltf,Opa1,Acaa2,Fgb,Muc1,Lrp1,Tsc…
GO:0006071	Glycerol metabolic process	11	22	0.79	0.73	0.00055	10090.ENSMUSP00000006105,10090.ENSMUSP00000029017,10090.ENSMUSP00000029909,10090.ENSMUSP00000030280,10090.ENSMUSP00000045036,10090.ENSMUSP00000070868,10090.ENSMUSP00000109152,10090.ENSMUSP00000109611,10090.ENSMUSP00000130858,10090.ENSMUSP00000130992,10090.ENSMUSP00000157520	Shpk,Pck1,Coq3,Angptl3,Myof,Pla2g4a,Mogat1,Gk,Tpi1,Gpd2,Tkfc
GO:0006730	One-carbon metabolic process	15	43	0.64	0.69	0.00055	10090.ENSMUSP00000001183,10090.ENSMUSP00000021443,10090.ENSMUSP00000021930,10090.ENSMUSP00000022218,10090.ENSMUSP00000026470,10090.ENSMUSP00000029078,10090.ENSMUSP00000036983,10090.ENSMUSP00000039663,10090.ENSMUSP00000061851,10090.ENSMUSP00000071786,10090.ENSMUSP00000087118,10090.ENSMUSP00000099483,10090.ENSMUSP00000099950,10090.ENSMUSP00000112897,10090.ENSMUSP00000114304	Ftcd,Mthfd1,Sfxn1,Dhfr,Shmt2,Car2,Car14,Dmgdh,Ahcy,Car12,Mat2a,Car4,Sardh,Mthfd1l,Aldh1l1
GO:0080134	Regulation of response to stress	165	1454	0.15	0.48	0.00055	10090.ENSMUSP00000000049,10090.ENSMUSP00000000137,10090.ENSMUSP00000000769,10090.ENSMUSP00000001792,10090.ENSMUSP00000001825,10090.ENSMUSP00000001963,10090.ENSMUSP00000002044,10090.ENSMUSP00000002473,10090.ENSMUSP00000002825,10090.ENSMUSP00000004381,10090.ENSMUSP00000005067,10090.ENSMUSP00000005077,10090.ENSMUSP00000005218,10090.ENSMUSP00000005406,10090.ENSMUSP00000005431,10090.ENSMUSP00000005705…	Apoh,Actr2,Serpinf1,Il16,Chordc1,Ace,Map3k3,Babam1,Baz1b,Lpcat3,Sgta,Hspb1,Cd44,App,Letm1,Trim28,Shpk,Dnase1,Trap1,Htra1,Ggt1,Sod2,Ifi211,Ifi35,Tnfaip8l2,Plg,Nol3,Endog,Ctss,Lpl,Ncf1,Lbp,Vtn,Ada,Ptgis,Arg1,Egfr,Pafah1b1,Arg2,Fbln5,F12,Dhfr,Plau,Pspc1,Clu,Ahsg,Kng1,Hrg,Adipoq,Pros1,Tmbim6,Krt1,Serping1,Enpp4,Xdh,C3,Lmnb1,Scgb1a1,Anxa1,Banf1,Mbl2,Rela,Casp1,Hspd1,Vil1,Serpine2,Parp1,Fh1,Fcgr2b,Epc1…
GO:2001233	Regulation of apoptotic signaling pathway	61	410	0.27	0.54	0.00055	10090.ENSMUSP00000005077,10090.ENSMUSP00000005218,10090.ENSMUSP00000005647,10090.ENSMUSP00000006137,10090.ENSMUSP00000007012,10090.ENSMUSP00000013842,10090.ENSMUSP00000014920,10090.ENSMUSP00000016463,10090.ENSMUSP00000018544,10090.ENSMUSP00000022419,10090.ENSMUSP00000022616,10090.ENSMUSP00000023360,10090.ENSMUSP00000023467,10090.ENSMUSP00000023749,10090.ENSMUSP00000025867,10090.ENSMUSP00000026917…	Hspb1,Cd44,Ndufs3,Trap1,Sod2,Pea15a,Nol3,Slc25a5,Sept4,Ppif,Clu,Mpv17l,Pak2,Tmbim6,Rela,Nrp1,Parp1,Itgav,Lmna,Gclm,Mfn2,Ybx3,Ctsc,Pycard,Bax,Sfrp1,Slc25a4,Gclc,Opa1,Acaa2,Ppp1ca,Fgb,Vnn1,Muc1,Thbs1,Parl,Gnai2,Hmgb2,Sp100,Agt,Eno1b,Htt,Pml,Icam1,Cd74,Selenos,Park7,Ndufa13,Prkcd,Ei24,Cth,Lgals3,Mtch2,Dnaja1,Ripk1,Fga,Hspa1b,Ptprc,Fgg,Sh3glb1,Ddit3-2
GO:0006140	Regulation of nucleotide metabolic process	23	95	0.48	0.63	0.00059	10090.ENSMUSP00000000199,10090.ENSMUSP00000005406,10090.ENSMUSP00000006669,10090.ENSMUSP00000006749,10090.ENSMUSP00000023760,10090.ENSMUSP00000027777,10090.ENSMUSP00000030535,10090.ENSMUSP00000032882,10090.ENSMUSP00000036604,10090.ENSMUSP00000041447,10090.ENSMUSP00000063166,10090.ENSMUSP00000072518,10090.ENSMUSP00000075513,10090.ENSMUSP00000080994,10090.ENSMUSP00000088837,10090.ENSMUSP00000090564…	Ncs1,App,Pdk1,Slc4a1,Gpd1,Parp1,Cda,Ndufc2,Pdk3,Pdk2,Prkaa1,Fam173a,Eno1b,mt-Co2,Insr,Fbp1,Ak4,Entpd1,Mtch2,Stat3,Slc4a4,Slc25a12,Mlst8
GO:0042542	Response to hydrogen peroxide	27	124	0.43	0.61	0.0006	10090.ENSMUSP00000001547,10090.ENSMUSP00000003947,10090.ENSMUSP00000004774,10090.ENSMUSP00000006749,10090.ENSMUSP00000007012,10090.ENSMUSP00000020161,10090.ENSMUSP00000022419,10090.ENSMUSP00000025522,10090.ENSMUSP00000025561,10090.ENSMUSP00000025867,10090.ENSMUSP00000025891,10090.ENSMUSP00000025961,10090.ENSMUSP00000027123,10090.ENSMUSP00000028610,10090.ENSMUSP00000028817,10090.ENSMUSP00000041104…	Col1a1,Nqo1,Aqp1,Slc4a1,Sod2,Arg1,Ppif,Pdgfrb,Anxa1,Rela,Capn1,Prdx3,Hspd1,Cat,Pcna,Aifm1,Apex1,Lcn2,Prkaa1,Capn2,Akr1b3,Park7,Prkcd,Sirpa,Ripk1,Slc8a1,Cfl1
GO:0071241	Cellular response to inorganic substance	42	244	0.33	0.56	0.00061	10090.ENSMUSP00000000769,10090.ENSMUSP00000003947,10090.ENSMUSP00000004774,10090.ENSMUSP00000005406,10090.ENSMUSP00000005685,10090.ENSMUSP00000015481,10090.ENSMUSP00000015484,10090.ENSMUSP00000016094,10090.ENSMUSP00000020329,10090.ENSMUSP00000021607,10090.ENSMUSP00000021773,10090.ENSMUSP00000022419,10090.ENSMUSP00000023590,10090.ENSMUSP00000026495,10090.ENSMUSP00000027777,10090.ENSMUSP00000028239…	Serpinf1,Nqo1,Aqp1,App,Cyp2a5,Endog,Cybb,Ncf1,Egfr,Lgmn,Gpld1,Ppif,Hrg,Atp5a1,Parp1,Gsn,Slc25a24,Gucy1b1,P2rx4,Slc12a3,Trf,Slc25a23,Aifm1,Hnrnpa1,Crp,Thbs1,Mapk3,Fn1,Prkaa1,Mapk1,Alox5ap,Plcg2,Fbp1,B2m,Alad,Dmtn,Add1,Slc12a2,Iqgap1,Hnrnpd,Ank3,Slc34a1
GO:0006000	Fructose metabolic process	10	18	0.84	0.73	0.00067	10090.ENSMUSP00000021907,10090.ENSMUSP00000025656,10090.ENSMUSP00000029987,10090.ENSMUSP00000031053,10090.ENSMUSP00000047761,10090.ENSMUSP00000090564,10090.ENSMUSP00000100045,10090.ENSMUSP00000106180,10090.ENSMUSP00000153410,10090.ENSMUSP00000157520	Fbp2,Aldh1a7,Aldob,Khk,Glyctk,Fbp1,Akr1b3,Sord,Aldh1a1,Tkfc
GO:0043434	Response to peptide hormone	62	423	0.26	0.53	0.00069	10090.ENSMUSP00000001547,10090.ENSMUSP00000004990,10090.ENSMUSP00000005651,10090.ENSMUSP00000010804,10090.ENSMUSP00000015484,10090.ENSMUSP00000020161,10090.ENSMUSP00000021090,10090.ENSMUSP00000021506,10090.ENSMUSP00000021635,10090.ENSMUSP00000021773,10090.ENSMUSP00000023203,10090.ENSMUSP00000023210,10090.ENSMUSP00000023593,10090.ENSMUSP00000025561,10090.ENSMUSP00000025867,10090.ENSMUSP00000025891…	Col1a1,Mapk14,Por,Plcd1,Cybb,Arg1,Grb2,Serpina3n,Akr1c18,Gpld1,Gpt,Cyc1,Adipoq,Anxa1,Rela,Capn1,Rbp4,Parp1,Cat,Gatm,Pck1,Car2,Anxa5,Hadh,Aldob,Prkcz,Khk,Atp2a2,Abcg2,Cyfip1,Csk,Gclc,H2az1,Gm11273,Pdk2,Apex1,Cdo1,Inppl1,Trim16,Agt,Rab31,Bsg,Serpina1d,Insr,Fbp1,Ggh,Rap1gds1,Fbn1,Ass1,Mup3,Prkcd,Slc22a12,Apoc3,Phb,Stat3,Sort1,Iqgap1,Serpina3m,Serpina1b,Stat1,Cfl1,Slc34a1
GO:0048518	Positive regulation of biological process	614	6612	0.06	0.43	0.00069	10090.ENSMUSP00000000049,10090.ENSMUSP00000000137,10090.ENSMUSP00000000199,10090.ENSMUSP00000000590,10090.ENSMUSP00000000769,10090.ENSMUSP00000001127,10090.ENSMUSP00000001507,10090.ENSMUSP00000001547,10090.ENSMUSP00000001792,10090.ENSMUSP00000001809,10090.ENSMUSP00000001824,10090.ENSMUSP00000001963,10090.ENSMUSP00000002029,10090.ENSMUSP00000002044,10090.ENSMUSP00000002473,10090.ENSMUSP00000002640…	Apoh,Actr2,Ncs1,Rdx,Serpinf1,Poldip2,Cyp51,Col1a1,Il16,Pabpc1,Folh1,Ace,Emd,Map3k3,Babam1,Scin,Pon1,Baz1b,Lamb1,Apoc4,Sh3gl1,Prodh,Nqo1,Fam162a,G6pdx,Wars2,Phb2,Ptpn6,Lpcat3,Aqp1,Cnn2,Brpf3,Mapk14,Sgta,Hspb1,Cd44,Wdr1,App,Nid1,Por,Trim28,Pth1r,Htra1,Mob1b,Mvd,Slc4a1,Sod2,Slc44a4,Ddah2,Hnrnpa0,Coro1b,Rala,Dynll1,Ifi211,Eng,Wdr77,Ifi35,Plcd1,Pea15a,Apbb1ip,Plg,Endog,Cybb,Clpx,Ctss,Lpl,Cd5l,Ncf1,Lbp…
GO:0006551	Leucine metabolic process	8	10	1	0.75	0.00071	10090.ENSMUSP00000021913,10090.ENSMUSP00000022148,10090.ENSMUSP00000028807,10090.ENSMUSP00000029259,10090.ENSMUSP00000032402,10090.ENSMUSP00000033098,10090.ENSMUSP00000070345,10090.ENSMUSP00000107911	Auh,Mccc2,Ivd,Mccc1,Bcat1,Bcat2,Bckdk,Dao
GO:0032502	Developmental process	565	6028	0.07	0.44	0.00071	10090.ENSMUSP00000000049,10090.ENSMUSP00000000590,10090.ENSMUSP00000000769,10090.ENSMUSP00000001127,10090.ENSMUSP00000001147,10090.ENSMUSP00000001304,10090.ENSMUSP00000001547,10090.ENSMUSP00000001566,10090.ENSMUSP00000001595,10090.ENSMUSP00000001963,10090.ENSMUSP00000002029,10090.ENSMUSP00000002044,10090.ENSMUSP00000002172,10090.ENSMUSP00000002397,10090.ENSMUSP00000002473,10090.ENSMUSP00000002640…	Apoh,Rdx,Serpinf1,Poldip2,Col6a1,Ckb,Col1a1,Tubb5,Fkbp10,Ace,Emd,Map3k3,Acp2,Gmpr2,Babam1,Scin,Lamb1,Nqo1,G6pdx,Wars2,Phb2,Ptpn6,Ndrg2,Aqp1,Cnn2,Mapk14,Cd44,Wdr1,App,Casp14,Nid1,Pafah1b3,Trim28,Pth1r,Rcn1,Ctsb,Htra1,Ggt1,Slc4a1,Sod2,Slc44a4,Fhl2,Rala,Dynll1,Ush1c,Eng,Wdr77,Plcd1,Dnajc19,Atp6v0d1,Ndufs2,Ndufa2,Plg,Nol3,Eln,Endog,Lama5,Ctsz,Slc25a5,Myh9,Sdc4,Serpinb6a,Vtn,Ada,Ptgis,Sept4,Sparc,Pdli…
GO:0046942	Carboxylic acid transport	44	263	0.32	0.55	0.00071	10090.ENSMUSP00000001963,10090.ENSMUSP00000010250,10090.ENSMUSP00000010267,10090.ENSMUSP00000014750,10090.ENSMUSP00000019226,10090.ENSMUSP00000020255,10090.ENSMUSP00000021930,10090.ENSMUSP00000022242,10090.ENSMUSP00000022787,10090.ENSMUSP00000024944,10090.ENSMUSP00000025212,10090.ENSMUSP00000025561,10090.ENSMUSP00000026011,10090.ENSMUSP00000026208,10090.ENSMUSP00000026899,10090.ENSMUSP00000027853…	Ace,Slc22a6,Slc47a1,Slc25a11,Slc25a22,Slc5a8,Sfxn1,Emb,Slc7a8,Slc3a1,Slc23a1,Anxa1,Sfxn2,Abcc2,Slc25a10,Mpc2,Slc13a3,Abcd3,Abcg2,Stard10,Umod,Slc25a15,Myo6,Slco1a1,Slc22a2,Sfxn5,Slc16a1,Slc5a12,Slc27a2,Prkaa1,Pla2g4a,Lrp2,Slc22a13,Slc22a22,Slco1a6,Prkcd,Ace2,Slc26a1,Mpc1,Slc25a12,Slc3a2,Cd36,Slc25a13,Slc25a21
GO:0120254	Olefinic compound metabolic process	33	172	0.38	0.58	0.00072	10090.ENSMUSP00000005685,10090.ENSMUSP00000020947,10090.ENSMUSP00000021628,10090.ENSMUSP00000021635,10090.ENSMUSP00000022821,10090.ENSMUSP00000025951,10090.ENSMUSP00000026552,10090.ENSMUSP00000027053,10090.ENSMUSP00000030299,10090.ENSMUSP00000030340,10090.ENSMUSP00000034172,10090.ENSMUSP00000034173,10090.ENSMUSP00000034178,10090.ENSMUSP00000034355,10090.ENSMUSP00000034723,10090.ENSMUSP00000038878…	Cyp2a5,Rdh14,Akr1c21,Akr1c18,Dhrs4,Rbp4,Cyp2e1,Rdh10,Cyp2j5,Scp2,Ces1d,Ces1e,Ces1f,Ces2e,Aldh1a2,Aldh8a1,Akr1b8,Ephx1,Gm10681,Ces2c,Rbp1,Retsat,Ephx2,Pla2g4a,Rdh16,Cyp4a12a,Cyp2d9,Sco1,Gpx4,Cyp2a4,Akr1b3,Dhrs3,Aldh1a1
GO:0035634	Response to stilbenoid	11	23	0.78	0.7	0.00074	10090.ENSMUSP00000005685,10090.ENSMUSP00000034003,10090.ENSMUSP00000034585,10090.ENSMUSP00000037022,10090.ENSMUSP00000055886,10090.ENSMUSP00000084234,10090.ENSMUSP00000096254,10090.ENSMUSP00000099889,10090.ENSMUSP00000103112,10090.ENSMUSP00000132780,10090.ENSMUSP00000133008	Cyp2a5,Fgl1,Apoa4,Slco1a1,Gm10681,Slc22a7,Cyp2a4,Ifit3,Mup3,Idi1,Cd36
GO:0002252	Immune effector process	59	397	0.27	0.53	0.00075	10090.ENSMUSP00000001963,10090.ENSMUSP00000004377,10090.ENSMUSP00000005234,10090.ENSMUSP00000005406,10090.ENSMUSP00000006136,10090.ENSMUSP00000010502,10090.ENSMUSP00000014290,10090.ENSMUSP00000015234,10090.ENSMUSP00000016094,10090.ENSMUSP00000016168,10090.ENSMUSP00000017841,10090.ENSMUSP00000022616,10090.ENSMUSP00000022749,10090.ENSMUSP00000023790,10090.ENSMUSP00000023994,10090.ENSMUSP00000024988…	Ace,Ptpn6,Wdr1,App,Dnase1,Ifi35,Apbb1ip,Ptgds,Ncf1,Lbp,Ada,Clu,C9,Krt1,Serping1,C3,Cfb,Mbl2,Hspd1,C4bp,Fcgr2b,Hc,F2,Anxa3,C8b,Ctsc,Pycard,Swap70,C1qc,H2-DMa,C1qb,H2-Ab1,C8g,Cybc1,Lrp1,Crp,C1qa,Cfd,C8a,C4b,Plec,Cr1l,Cfi,C1qbp,Plcg2,Icam1,Lgals1,Cd74,B2m,Coro1a,Cfh,Prkcd,Prdx1,Lcp1,Stat3,Ppp3cb,H2-D1,Ighv6-5,Mbl1
GO:0030865	Cortical cytoskeleton organization	18	63	0.55	0.64	0.00075	10090.ENSMUSP00000005234,10090.ENSMUSP00000021091,10090.ENSMUSP00000021554,10090.ENSMUSP00000027366,10090.ENSMUSP00000030187,10090.ENSMUSP00000030739,10090.ENSMUSP00000036384,10090.ENSMUSP00000046296,10090.ENSMUSP00000055122,10090.ENSMUSP00000068587,10090.ENSMUSP00000073124,10090.ENSMUSP00000085566,10090.ENSMUSP00000091317,10090.ENSMUSP00000095174,10090.ENSMUSP00000099945,10090.ENSMUSP00000102536…	Wdr1,Pafah1b1,Actn1,Vil1,Tln1,Epb41,Rac2,Fmnl1,Epb41l2,Strip1,Plec,Fmnl3,Pls1,Synpo,Plek,Rhog,Pdcd6ip,Sept7
GO:0009123	Nucleoside monophosphate metabolic process	21	83	0.5	0.62	0.00076	10090.ENSMUSP00000002397,10090.ENSMUSP00000002625,10090.ENSMUSP00000017841,10090.ENSMUSP00000020677,10090.ENSMUSP00000021082,10090.ENSMUSP00000021282,10090.ENSMUSP00000024866,10090.ENSMUSP00000024978,10090.ENSMUSP00000025696,10090.ENSMUSP00000026839,10090.ENSMUSP00000030535,10090.ENSMUSP00000030583,10090.ENSMUSP00000031793,10090.ENSMUSP00000045283,10090.ENSMUSP00000049342,10090.ENSMUSP00000077946…	Gmpr2,Uck1,Ada,Upp1,Nt5c,Pfas,Xdh,Nme3,Ak3,Prps2,Cda,Ak2,Nt5c3,Dnph1,Upb1,Ampd2,Mpp5,Gda,Ak4,Dhodh,Mpp6
GO:0030168	Platelet activation	17	57	0.57	0.64	0.00079	10090.ENSMUSP00000004377,10090.ENSMUSP00000021689,10090.ENSMUSP00000023590,10090.ENSMUSP00000027467,10090.ENSMUSP00000028328,10090.ENSMUSP00000028681,10090.ENSMUSP00000031320,10090.ENSMUSP00000037858,10090.ENSMUSP00000038841,10090.ENSMUSP00000039472,10090.ENSMUSP00000052912,10090.ENSMUSP00000054499,10090.ENSMUSP00000099945,10090.ENSMUSP00000107607,10090.ENSMUSP00000116285,10090.ENSMUSP00000133117…	Ptpn6,Evl,Hrg,Serpine2,Entpd2,F2,Pf4,Fermt3,Rap2b,Fgb,Pdia6,Fn1,Plek,Cfh,Entpd1,Fga,Fgg
GO:0071396	Cellular response to lipid	75	548	0.23	0.51	0.00079	10090.ENSMUSP00000000769,10090.ENSMUSP00000001547,10090.ENSMUSP00000001963,10090.ENSMUSP00000004375,10090.ENSMUSP00000004774,10090.ENSMUSP00000004990,10090.ENSMUSP00000006105,10090.ENSMUSP00000015712,10090.ENSMUSP00000016168,10090.ENSMUSP00000018918,10090.ENSMUSP00000019109,10090.ENSMUSP00000020161,10090.ENSMUSP00000020329,10090.ENSMUSP00000021635,10090.ENSMUSP00000021773,10090.ENSMUSP00000022808…	Serpinf1,Col1a1,Ace,Phb2,Aqp1,Mapk14,Shpk,Lpl,Lbp,Cd68,Ywhah,Arg1,Egfr,Akr1c18,Gpld1,Pabpn1,Twf2,Npc1,Anxa1,Cpt1a,Rela,Atp5a1,Casp1,Vim,Pck1,Slc2a2,Pf4,Abcg2,Fkbp4,Pycard,Sfrp1,Ces1d,Ces1e,Ces1f,Ces1c,Aldh1a2,Nedd4,Pdk3,H2az1,Cyp7b1,Ces1g,Kmo,Atp1a1,Aifm1,Ptk7,Ephx1,Hnrnpu,Gramd1b,Gfer,Mapk3,Ddx17,Cd14,Hmgb2,Mapk1,Capn2,Gnai1,Plcg2,Spp1,Selenos,B2m,Ass1,Mup3,Ndufa13,Camp,Add1,Hadhb,Slc12a2,Mgst1,…
GO:0072523	Purine-containing compound catabolic process	17	57	0.57	0.64	0.00079	10090.ENSMUSP00000002397,10090.ENSMUSP00000017841,10090.ENSMUSP00000021082,10090.ENSMUSP00000024757,10090.ENSMUSP00000024866,10090.ENSMUSP00000025050,10090.ENSMUSP00000025802,10090.ENSMUSP00000031250,10090.ENSMUSP00000034547,10090.ENSMUSP00000045283,10090.ENSMUSP00000047778,10090.ENSMUSP00000059717,10090.ENSMUSP00000061851,10090.ENSMUSP00000084882,10090.ENSMUSP00000095970,10090.ENSMUSP00000105722…	Gmpr2,Ada,Nt5c,Enpp4,Xdh,Nudt3,Nudt8,Nudt9,Acat1,Dnph1,Nudt19,Samhd1,Ahcy,Gda,Mlycd,Pde4c,Entpd1
GO:0009991	Response to extracellular stimulus	78	577	0.23	0.51	0.0008	10090.ENSMUSP00000001547,10090.ENSMUSP00000001963,10090.ENSMUSP00000002663,10090.ENSMUSP00000003947,10090.ENSMUSP00000004990,10090.ENSMUSP00000005651,10090.ENSMUSP00000007012,10090.ENSMUSP00000015484,10090.ENSMUSP00000015712,10090.ENSMUSP00000017841,10090.ENSMUSP00000018918,10090.ENSMUSP00000019726,10090.ENSMUSP00000020161,10090.ENSMUSP00000020329,10090.ENSMUSP00000020677,10090.ENSMUSP00000022048…	Col1a1,Ace,Pon1,Nqo1,Mapk14,Por,Sod2,Cybb,Lpl,Ada,Cd68,Plin3,Arg1,Egfr,Upp1,Slc6a19,Rnase4,Gpt,Adipoq,Cpt1a,Cat,Gatm,Pck1,Vcam1,Gclm,Alb,Aacs,Prkab1,Abcg2,Serpina7,Gas6,Sfrp1,Acsl1,Slc12a3,Gnpat,Dcps,Acat1,Aldh1a2,Gclc,Aifm1,Pdk2,Hnrnpa1,Mybbp1a,Slc16a1,Mapk3,Suox,Rbp1,Ahcy,Prkaa1,Mapk1,Serpinc1,Acadm,Sirt2,Postn,Plec,Lamp2,Szt2,Glul,Spp1,Insr,Cubn,Wnk4,Fbn1,Ass1,Alad,Sord,Oxct1,Cfh,Asns,Gba,Slc8…
GO:0006766	Vitamin metabolic process	20	77	0.51	0.61	0.00085	10090.ENSMUSP00000003947,10090.ENSMUSP00000018803,10090.ENSMUSP00000021707,10090.ENSMUSP00000022218,10090.ENSMUSP00000026050,10090.ENSMUSP00000026470,10090.ENSMUSP00000030455,10090.ENSMUSP00000031560,10090.ENSMUSP00000034905,10090.ENSMUSP00000040599,10090.ENSMUSP00000046636,10090.ENSMUSP00000047712,10090.ENSMUSP00000048826,10090.ENSMUSP00000049394,10090.ENSMUSP00000059749,10090.ENSMUSP00000065631…	Nqo1,Pnpo,Amn,Dhfr,Gsto1,Shmt2,Akr1a1,Mmab,Gclc,Vnn1,Gc,Cbr3,Mmaa,Cbr1,Rbp1,Tpk1,Lrp2,Cubn,Pltp,Aldh1l1
GO:0070301	Cellular response to hydrogen peroxide	20	77	0.51	0.61	0.00085	10090.ENSMUSP00000003947,10090.ENSMUSP00000004774,10090.ENSMUSP00000020161,10090.ENSMUSP00000022419,10090.ENSMUSP00000025522,10090.ENSMUSP00000025561,10090.ENSMUSP00000025867,10090.ENSMUSP00000025891,10090.ENSMUSP00000028610,10090.ENSMUSP00000028817,10090.ENSMUSP00000041104,10090.ENSMUSP00000042602,10090.ENSMUSP00000053962,10090.ENSMUSP00000063166,10090.ENSMUSP00000100045,10090.ENSMUSP00000101299…	Nqo1,Aqp1,Arg1,Ppif,Pdgfrb,Anxa1,Rela,Capn1,Cat,Pcna,Aifm1,Apex1,Lcn2,Prkaa1,Akr1b3,Park7,Prkcd,Sirpa,Ripk1,Cfl1
GO:0002526	Acute inflammatory response	21	84	0.49	0.61	0.00087	10090.ENSMUSP00000006952,10090.ENSMUSP00000016168,10090.ENSMUSP00000021506,10090.ENSMUSP00000021948,10090.ENSMUSP00000023583,10090.ENSMUSP00000028681,10090.ENSMUSP00000029574,10090.ENSMUSP00000030044,10090.ENSMUSP00000040599,10090.ENSMUSP00000044665,10090.ENSMUSP00000048704,10090.ENSMUSP00000054499,10090.ENSMUSP00000074436,10090.ENSMUSP00000074810,10090.ENSMUSP00000075429,10090.ENSMUSP00000083587…	Saa4,Lbp,Serpina3n,F12,Ahsg,F2,Vcam1,Orm1,Vnn1,Crp,Serpinf2,Fn1,Hp,Orm2,Prcp,Icam1,Ass1,Itih4,Saa1,Stat3,Serpina1b
GO:0002682	Regulation of immune system process	170	1523	0.14	0.46	0.00088	10090.ENSMUSP00000001792,10090.ENSMUSP00000002640,10090.ENSMUSP00000004375,10090.ENSMUSP00000004377,10090.ENSMUSP00000004784,10090.ENSMUSP00000004985,10090.ENSMUSP00000004990,10090.ENSMUSP00000005077,10090.ENSMUSP00000005218,10090.ENSMUSP00000005406,10090.ENSMUSP00000006105,10090.ENSMUSP00000006136,10090.ENSMUSP00000006508,10090.ENSMUSP00000006749,10090.ENSMUSP00000009340,10090.ENSMUSP00000010502…	Il16,Scin,Phb2,Ptpn6,Cnn2,Brpf3,Mapk14,Hspb1,Cd44,App,Shpk,Dnase1,Ggt1,Slc4a1,Ifi211,Ifi35,Tnfaip8l2,Cd5l,Ncf1,Lbp,Sdc4,Ada,Cd68,Arg1,Arg2,Lgmn,Gpld1,Pspc1,C9,Hcls1,Hrg,Adipoq,Tmbim6,Krt1,Serping1,Pla2g7,C3,Tapbp,Hspa9,Cfb,Scgb1a1,Anxa1,Banf1,Mbl2,Rela,Capn1,Rbp4,Casp1,Hspd1,Slc39a10,C4bp,Pigr,Spta1,Apcs,Fcgr2b,Hc,Pck1,Car2,Vcam1,Orm1,Prkcz,Emilin1,Pf4,P2rx4,C8b,Ctsc,Pycard,Bax,Hpx,Swap70,Mpp1,La…
GO:0034372	Very-low-density lipoprotein particle remodeling	7	7	1.1	0.74	0.0009	10090.ENSMUSP00000015712,10090.ENSMUSP00000034585,10090.ENSMUSP00000034588,10090.ENSMUSP00000034731,10090.ENSMUSP00000038232,10090.ENSMUSP00000113413,10090.ENSMUSP00000133302	Lpl,Apoa4,Apoa1,Lipc,Lcat,Apoa5,Apoe
GO:0043691	Reverse cholesterol transport	10	19	0.82	0.69	0.00091	10090.ENSMUSP00000034172,10090.ENSMUSP00000034173,10090.ENSMUSP00000034178,10090.ENSMUSP00000034189,10090.ENSMUSP00000034585,10090.ENSMUSP00000034588,10090.ENSMUSP00000037555,10090.ENSMUSP00000038232,10090.ENSMUSP00000106953,10090.ENSMUSP00000133302	Ces1d,Ces1e,Ces1f,Ces1c,Apoa4,Apoa1,Ces1g,Lcat,Apoa2,Apoe
GO:0006626	Protein targeting to mitochondrion	17	58	0.56	0.63	0.00093	10090.ENSMUSP00000003029,10090.ENSMUSP00000011029,10090.ENSMUSP00000013845,10090.ENSMUSP00000021203,10090.ENSMUSP00000023071,10090.ENSMUSP00000027123,10090.ENSMUSP00000030882,10090.ENSMUSP00000030884,10090.ENSMUSP00000031099,10090.ENSMUSP00000031977,10090.ENSMUSP00000041104,10090.ENSMUSP00000069840,10090.ENSMUSP00000075762,10090.ENSMUSP00000080614,10090.ENSMUSP00000091921,10090.ENSMUSP00000105796…	Timm44,Dnajc19,Timm23,Timm22,Samm50,Hspd1,Pmpcb,Mfn2,Grpel1,Agk,Aifm1,Mipep,Pmpca,Timm50,Hsp90aa1,Ndufa13,Timm9
GO:0051791	Medium-chain fatty acid metabolic process	11	24	0.76	0.68	0.00097	10090.ENSMUSP00000003720,10090.ENSMUSP00000011492,10090.ENSMUSP00000022311,10090.ENSMUSP00000034172,10090.ENSMUSP00000034173,10090.ENSMUSP00000034178,10090.ENSMUSP00000034189,10090.ENSMUSP00000037555,10090.ENSMUSP00000072483,10090.ENSMUSP00000081370,10090.ENSMUSP00000099919	Crot,Acad9,Oxsm,Ces1d,Ces1e,Ces1f,Ces1c,Ces1g,Acadm,Cyp4a12a,Crat
GO:0071404	Cellular response to low-density lipoprotein particle stimulus	11	24	0.76	0.68	0.00097	10090.ENSMUSP00000015712,10090.ENSMUSP00000025279,10090.ENSMUSP00000034172,10090.ENSMUSP00000034173,10090.ENSMUSP00000034178,10090.ENSMUSP00000034189,10090.ENSMUSP00000037555,10090.ENSMUSP00000087457,10090.ENSMUSP00000113527,10090.ENSMUSP00000133008,10090.ENSMUSP00000153064	Lpl,Npc1,Ces1d,Ces1e,Ces1f,Ces1c,Ces1g,Itgb1,Cdh13,Cd36,Hmgcs1
GO:0032376	Positive regulation of cholesterol transport	15	46	0.61	0.64	0.00098	10090.ENSMUSP00000002663,10090.ENSMUSP00000004381,10090.ENSMUSP00000023593,10090.ENSMUSP00000030340,10090.ENSMUSP00000034172,10090.ENSMUSP00000034173,10090.ENSMUSP00000034178,10090.ENSMUSP00000034189,10090.ENSMUSP00000034588,10090.ENSMUSP00000034756,10090.ENSMUSP00000037555,10090.ENSMUSP00000044004,10090.ENSMUSP00000045285,10090.ENSMUSP00000104939,10090.ENSMUSP00000133302	Pon1,Lpcat3,Adipoq,Scp2,Ces1d,Ces1e,Ces1f,Ces1c,Apoa1,Anxa2,Ces1g,Lrp1,Abca3,Pltp,Apoe
GO:0009894	Regulation of catabolic process	116	962	0.18	0.47	0.001	10090.ENSMUSP00000000049,10090.ENSMUSP00000000590,10090.ENSMUSP00000001127,10090.ENSMUSP00000001507,10090.ENSMUSP00000001809,10090.ENSMUSP00000003947,10090.ENSMUSP00000005067,10090.ENSMUSP00000005406,10090.ENSMUSP00000006749,10090.ENSMUSP00000007980,10090.ENSMUSP00000008537,10090.ENSMUSP00000015481,10090.ENSMUSP00000016463,10090.ENSMUSP00000019939,10090.ENSMUSP00000020273,10090.ENSMUSP00000020284…	Apoh,Rdx,Poldip2,Cyp51,Pabpc1,Nqo1,Sgta,App,Slc4a1,Hnrnpa0,Carhsp1,Endog,Slc25a5,Snx3,Supv3l1,Tysnd1,Egfr,Gpld1,Clu,Gpd1,Npc1,Scgb1a1,Cpt1a,Rela,Chmp6,Eif4a3,Casp1,Serpine2,Gigyf2,C4bp,Vim,Exosc9,Aadac,Snx7,Cisd2,Sdcbp,Angptl3,Scarb2,Pycard,Bax,Bag3,Slc25a4,Lonp2,Dcps,Apoa4,Apoa1,Nedd4,Anxa2,Gclc,Qsox1,Ppp1ca,Aifm1,Bag2,Ttc36,Apex1,Cisd1,Lrp1,Sf3b3,Parl,Hnrnpu,Mapk3,Prkaa1,Gpc3,Sirt2,A1cf,Grsf1,H…
GO:0042407	Cristae formation	9	15	0.87	0.7	0.001	10090.ENSMUSP00000005431,10090.ENSMUSP00000023071,10090.ENSMUSP00000025408,10090.ENSMUSP00000026599,10090.ENSMUSP00000051643,10090.ENSMUSP00000052908,10090.ENSMUSP00000066181,10090.ENSMUSP00000070149,10090.ENSMUSP00000109530	Letm1,Samm50,Afg3l2,Apool,Dnajc11,Micos13,Immt,Chchd3,Apoo
GO:0043066	Negative regulation of apoptotic process	125	1054	0.17	0.47	0.001	10090.ENSMUSP00000000049,10090.ENSMUSP00000000317,10090.ENSMUSP00000003947,10090.ENSMUSP00000004375,10090.ENSMUSP00000004774,10090.ENSMUSP00000005077,10090.ENSMUSP00000005218,10090.ENSMUSP00000005647,10090.ENSMUSP00000005651,10090.ENSMUSP00000006137,10090.ENSMUSP00000007012,10090.ENSMUSP00000008280,10090.ENSMUSP00000013842,10090.ENSMUSP00000014920,10090.ENSMUSP00000016463,10090.ENSMUSP00000017841…	Apoh,Ckmt1,Nqo1,Phb2,Aqp1,Hspb1,Cd44,Ndufs3,Por,Trap1,Sod2,Fhl2,Pea15a,Nol3,Slc25a5,Ada,Ywhah,Lims1,Hsp90b1,Supv3l1,Egfr,Arg2,Lgmn,Ppif,Clu,Itga5,Mpv17l,Pak2,Hcls1,Tmbim6,Psmg2,Pdgfrb,Rela,Prdx5,Prdx3,Nrp1,Hspd1,Slc39a10,Vil1,Fcgr2b,Yme1l1,Fam129b,Itgav,Cat,Lmna,Gclm,Bag1,Ppt1,Mfn2,Atad3a,Prkcz,Alb,Aldh2,Nat8,Nat8f5,Ybx3,Bax,Bag3,Gas6,Sfrp1,Slc25a4,Gclc,Ltf,Opa1,Acaa2,Fgb,Muc1,Lrp1,Tsc22d1,Thbs1,…
GO:0051014	Actin filament severing	9	15	0.87	0.7	0.001	10090.ENSMUSP00000002640,10090.ENSMUSP00000027366,10090.ENSMUSP00000028239,10090.ENSMUSP00000046296,10090.ENSMUSP00000061731,10090.ENSMUSP00000095195,10090.ENSMUSP00000103927,10090.ENSMUSP00000109705,10090.ENSMUSP00000147514	Scin,Vil1,Gsn,Fmnl1,Vill,Srgap2,Gmfg,Capg,Cfl1
GO:0002443	Leukocyte mediated immunity	40	235	0.33	0.53	0.0011	10090.ENSMUSP00000001963,10090.ENSMUSP00000004377,10090.ENSMUSP00000005234,10090.ENSMUSP00000015234,10090.ENSMUSP00000016094,10090.ENSMUSP00000022749,10090.ENSMUSP00000023994,10090.ENSMUSP00000024988,10090.ENSMUSP00000025797,10090.ENSMUSP00000027123,10090.ENSMUSP00000027657,10090.ENSMUSP00000027966,10090.ENSMUSP00000028233,10090.ENSMUSP00000028681,10090.ENSMUSP00000031447,10090.ENSMUSP00000031663…	Ace,Ptpn6,Wdr1,Ptgds,Ncf1,C9,Serping1,C3,Mbl2,Hspd1,C4bp,Fcgr2b,Hc,F2,Anxa3,C8b,Ctsc,Swap70,C1qc,H2-DMa,C1qb,H2-Ab1,C8g,Crp,C1qa,C8a,C4b,Cr1l,Cfi,C1qbp,Icam1,Cd74,B2m,Coro1a,Prkcd,Prdx1,Ppp3cb,H2-D1,Ighv6-5,Mbl1
GO:0006641	Triglyceride metabolic process	19	72	0.52	0.6	0.0011	10090.ENSMUSP00000000049,10090.ENSMUSP00000015712,10090.ENSMUSP00000025835,10090.ENSMUSP00000026552,10090.ENSMUSP00000028610,10090.ENSMUSP00000029017,10090.ENSMUSP00000030280,10090.ENSMUSP00000034046,10090.ENSMUSP00000034731,10090.ENSMUSP00000036044,10090.ENSMUSP00000096179,10090.ENSMUSP00000104091,10090.ENSMUSP00000109152,10090.ENSMUSP00000109611,10090.ENSMUSP00000113126,10090.ENSMUSP00000113413…	Apoh,Lpl,Cpt1a,Cyp2e1,Cat,Pck1,Angptl3,Acsl1,Lipc,Apob,Mttp,Apoc1,Mogat1,Gk,Apoc3,Apoa5,Cd36,Apoe,Apof
GO:0061045	Negative regulation of wound healing	19	72	0.52	0.6	0.0011	10090.ENSMUSP00000000049,10090.ENSMUSP00000014578,10090.ENSMUSP00000021948,10090.ENSMUSP00000022368,10090.ENSMUSP00000023589,10090.ENSMUSP00000023590,10090.ENSMUSP00000023629,10090.ENSMUSP00000023994,10090.ENSMUSP00000027467,10090.ENSMUSP00000028681,10090.ENSMUSP00000029266,10090.ENSMUSP00000034756,10090.ENSMUSP00000039472,10090.ENSMUSP00000063548,10090.ENSMUSP00000107830,10090.ENSMUSP00000111023…	Apoh,Plg,F12,Plau,Kng1,Hrg,Pros1,Serping1,Serpine2,F2,Anxa5,Anxa2,Fgb,Abat,Prkcd,Slc12a2,Fga,Apoe,Fgg
GO:0006778	Porphyrin-containing compound metabolic process	14	41	0.63	0.63	0.0012	10090.ENSMUSP00000005685,10090.ENSMUSP00000019939,10090.ENSMUSP00000021458,10090.ENSMUSP00000027817,10090.ENSMUSP00000033185,10090.ENSMUSP00000042232,10090.ENSMUSP00000049823,10090.ENSMUSP00000055455,10090.ENSMUSP00000072863,10090.ENSMUSP00000103068,10090.ENSMUSP00000107458,10090.ENSMUSP00000112683,10090.ENSMUSP00000113571,10090.ENSMUSP00000157791	Cyp2a5,Snx3,Sptb,Spta1,Hpx,Hebp1,Iba57,Cpox,Ppox,Alad,Slco1a6,Bdh2,Ank1,Fech
GO:0010591	Regulation of lamellipodium assembly	14	41	0.63	0.63	0.0012	10090.ENSMUSP00000000137,10090.ENSMUSP00000004774,10090.ENSMUSP00000023590,10090.ENSMUSP00000024047,10090.ENSMUSP00000030518,10090.ENSMUSP00000031565,10090.ENSMUSP00000032629,10090.ENSMUSP00000036384,10090.ENSMUSP00000081263,10090.ENSMUSP00000091921,10090.ENSMUSP00000106612,10090.ENSMUSP00000109451,10090.ENSMUSP00000137503,10090.ENSMUSP00000147514	Actr2,Aqp1,Hrg,Twf2,Capzb,Fscn1,Cyfip1,Rac2,Wasf2,Hsp90aa1,Dmtn,Arpc2,Actr3,Cfl1
GO:0016137	Glycoside metabolic process	10	20	0.79	0.67	0.0012	10090.ENSMUSP00000021628,10090.ENSMUSP00000021635,10090.ENSMUSP00000023088,10090.ENSMUSP00000026613,10090.ENSMUSP00000030455,10090.ENSMUSP00000031822,10090.ENSMUSP00000034058,10090.ENSMUSP00000100045,10090.ENSMUSP00000130660,10090.ENSMUSP00000153038	Akr1c21,Akr1c18,Naga,Gusb,Akr1a1,Abcg2,Cbr4,Akr1b3,Gba,Slc34a1
GO:0034377	Plasma lipoprotein particle assembly	10	20	0.79	0.67	0.0012	10090.ENSMUSP00000004381,10090.ENSMUSP00000034172,10090.ENSMUSP00000034585,10090.ENSMUSP00000034588,10090.ENSMUSP00000037555,10090.ENSMUSP00000096179,10090.ENSMUSP00000106953,10090.ENSMUSP00000113413,10090.ENSMUSP00000133302,10090.ENSMUSP00000157791	Lpcat3,Ces1d,Apoa4,Apoa1,Ces1g,Mttp,Apoa2,Apoa5,Apoe,Fech
GO:0042572	Retinol metabolic process	18	66	0.53	0.6	0.0012	10090.ENSMUSP00000020947,10090.ENSMUSP00000022821,10090.ENSMUSP00000025951,10090.ENSMUSP00000027053,10090.ENSMUSP00000034172,10090.ENSMUSP00000034173,10090.ENSMUSP00000034178,10090.ENSMUSP00000034355,10090.ENSMUSP00000034723,10090.ENSMUSP00000040244,10090.ENSMUSP00000058567,10090.ENSMUSP00000059749,10090.ENSMUSP00000068568,10090.ENSMUSP00000071573,10090.ENSMUSP00000086530,10090.ENSMUSP00000100045…	Rdh14,Dhrs4,Rbp4,Rdh10,Ces1d,Ces1e,Ces1f,Ces2e,Aldh1a2,Akr1b8,Ces2c,Rbp1,Retsat,Rdh16,Cyp2d9,Akr1b3,Dhrs3,Aldh1a1
GO:0051222	Positive regulation of protein transport	51	332	0.28	0.51	0.0012	10090.ENSMUSP00000002029,10090.ENSMUSP00000004990,10090.ENSMUSP00000005406,10090.ENSMUSP00000005705,10090.ENSMUSP00000009157,10090.ENSMUSP00000020329,10090.ENSMUSP00000021773,10090.ENSMUSP00000022322,10090.ENSMUSP00000023531,10090.ENSMUSP00000025951,10090.ENSMUSP00000027853,10090.ENSMUSP00000028241,10090.ENSMUSP00000030922,10090.ENSMUSP00000031445,10090.ENSMUSP00000032409,10090.ENSMUSP00000032898…	Emd,Mapk14,App,Trim28,Dynll1,Egfr,Gpld1,Glud1,Hcls1,Rbp4,Mpc2,Stom,Prkcz,Aacs,Camk1,Ipo5,Bag3,Hcfc1,Gas6,Tmem30a,Fgb,Pcm1,Lrp1,Sfn,Pfkm,Prkaa1,Abat,C2cd2l,Mapk1,Bsg,A1cf,Lrp2,Glul,Hsp90aa1,Arrb1,Myh10,Anp32b,Pdzk1,Sec24a,Oxct1,Prkcd,Arpc2,Flna,Zpr1,Ppp3cb,Fga,Actr3,Ank3,Fgg,Rufy3,Sh3glb1
GO:0072378	Blood coagulation, fibrin clot formation	10	20	0.79	0.67	0.0012	10090.ENSMUSP00000000049,10090.ENSMUSP00000028681,10090.ENSMUSP00000033477,10090.ENSMUSP00000039472,10090.ENSMUSP00000048667,10090.ENSMUSP00000054499,10090.ENSMUSP00000054583,10090.ENSMUSP00000109938,10090.ENSMUSP00000133117,10090.ENSMUSP00000141648	Apoh,F2,F9,Fgb,F13a1,Fn1,Fbln1,Flna,Fga,Fgg
GO:0015748	Organophosphate ester transport	28	139	0.4	0.55	0.0013	10090.ENSMUSP00000006749,10090.ENSMUSP00000007249,10090.ENSMUSP00000016463,10090.ENSMUSP00000020864,10090.ENSMUSP00000026427,10090.ENSMUSP00000029477,10090.ENSMUSP00000030340,10090.ENSMUSP00000031377,10090.ENSMUSP00000034049,10090.ENSMUSP00000034585,10090.ENSMUSP00000034588,10090.ENSMUSP00000034878,10090.ENSMUSP00000040198,10090.ENSMUSP00000045285,10090.ENSMUSP00000065233,10090.ENSMUSP00000082302…	Slc4a1,Slc44a4,Slc25a5,Pctp,Esyt1,Slc25a24,Scp2,Scarb2,Slc25a4,Apoa4,Apoa1,Tmem30a,Slc25a23,Abca3,C2cd2l,Slc25a36,Atp11a,Mttp,Atp11c,Apoc1,Pltp,Slc25a42,Apoa2,Apoc3,Apoa5,Apoc2,Apoe,Pitpnb
GO:1900542	Regulation of purine nucleotide metabolic process	22	94	0.47	0.57	0.0013	10090.ENSMUSP00000000199,10090.ENSMUSP00000005406,10090.ENSMUSP00000006669,10090.ENSMUSP00000006749,10090.ENSMUSP00000023760,10090.ENSMUSP00000027777,10090.ENSMUSP00000032882,10090.ENSMUSP00000036604,10090.ENSMUSP00000041447,10090.ENSMUSP00000063166,10090.ENSMUSP00000072518,10090.ENSMUSP00000075513,10090.ENSMUSP00000080994,10090.ENSMUSP00000088837,10090.ENSMUSP00000090564,10090.ENSMUSP00000102559…	Ncs1,App,Pdk1,Slc4a1,Gpd1,Parp1,Ndufc2,Pdk3,Pdk2,Prkaa1,Fam173a,Eno1b,mt-Co2,Insr,Fbp1,Ak4,Entpd1,Mtch2,Stat3,Slc4a4,Slc25a12,Mlst8
GO:0002237	Response to molecule of bacterial origin	56	380	0.26	0.49	0.0014	10090.ENSMUSP00000001963,10090.ENSMUSP00000004990,10090.ENSMUSP00000005964,10090.ENSMUSP00000006105,10090.ENSMUSP00000006508,10090.ENSMUSP00000007012,10090.ENSMUSP00000007980,10090.ENSMUSP00000016168,10090.ENSMUSP00000018918,10090.ENSMUSP00000020161,10090.ENSMUSP00000022808,10090.ENSMUSP00000025554,10090.ENSMUSP00000025867,10090.ENSMUSP00000025961,10090.ENSMUSP00000027015,10090.ENSMUSP00000027123…	Ace,Mapk14,Adh5,Shpk,Ggt1,Sod2,Hnrnpa0,Lbp,Cd68,Arg1,Pabpn1,Scgb1a1,Rela,Prdx3,Casp1,Hspd1,Fcgr2b,Vim,Itgav,Pck1,Vcam1,Pf4,Atp2a2,Abcg2,Pycard,Umod,Akap12,Apob,Fmo1,Kmo,Havcr1,Gfer,Mapk3,Cd14,Hmgb2,Mapk1,Fam49b,Capn2,Sirt2,Plcg2,Ren1,Selenos,B2m,Tjp1,Ass1,Alad,Camp,Hadhb,Slc12a2,Mgst1,Sirpa,Gbp2,Cd36,Ncf2,Stat1,Acp5
GO:0006695	Cholesterol biosynthetic process	14	42	0.62	0.61	0.0014	10090.ENSMUSP00000001507,10090.ENSMUSP00000004327,10090.ENSMUSP00000006692,10090.ENSMUSP00000034172,10090.ENSMUSP00000034173,10090.ENSMUSP00000034178,10090.ENSMUSP00000034189,10090.ENSMUSP00000034585,10090.ENSMUSP00000034588,10090.ENSMUSP00000037555,10090.ENSMUSP00000063166,10090.ENSMUSP00000113413,10090.ENSMUSP00000132780,10090.ENSMUSP00000153064	Cyp51,G6pdx,Mvd,Ces1d,Ces1e,Ces1f,Ces1c,Apoa4,Apoa1,Ces1g,Prkaa1,Apoa5,Idi1,Hmgcs1
GO:0032370	Positive regulation of lipid transport	23	102	0.45	0.56	0.0014	10090.ENSMUSP00000002663,10090.ENSMUSP00000004381,10090.ENSMUSP00000023593,10090.ENSMUSP00000030299,10090.ENSMUSP00000030340,10090.ENSMUSP00000030884,10090.ENSMUSP00000034046,10090.ENSMUSP00000034172,10090.ENSMUSP00000034173,10090.ENSMUSP00000034178,10090.ENSMUSP00000034189,10090.ENSMUSP00000034588,10090.ENSMUSP00000034756,10090.ENSMUSP00000034878,10090.ENSMUSP00000037555,10090.ENSMUSP00000044004…	Pon1,Lpcat3,Adipoq,Cyp2j5,Scp2,Mfn2,Acsl1,Ces1d,Ces1e,Ces1f,Ces1c,Apoa1,Anxa2,Tmem30a,Ces1g,Lrp1,Abca3,Fabp3,Pla2g4a,Spp1,Pltp,Prkcd,Apoe
GO:0046470	Phosphatidylcholine metabolic process	16	54	0.57	0.6	0.0014	10090.ENSMUSP00000002663,10090.ENSMUSP00000004381,10090.ENSMUSP00000021773,10090.ENSMUSP00000024706,10090.ENSMUSP00000029046,10090.ENSMUSP00000034585,10090.ENSMUSP00000034588,10090.ENSMUSP00000034731,10090.ENSMUSP00000038232,10090.ENSMUSP00000044924,10090.ENSMUSP00000045285,10090.ENSMUSP00000070868,10090.ENSMUSP00000106953,10090.ENSMUSP00000112708,10090.ENSMUSP00000113413,10090.ENSMUSP00000146680	Pon1,Lpcat3,Gpld1,Pla2g7,Fabp5,Apoa4,Apoa1,Lipc,Lcat,Dhrs7b,Abca3,Pla2g4a,Apoa2,Chpt1,Apoa5,Pnpla6
GO:0050766	Positive regulation of phagocytosis	21	88	0.47	0.57	0.0014	10090.ENSMUSP00000016168,10090.ENSMUSP00000021940,10090.ENSMUSP00000023583,10090.ENSMUSP00000023629,10090.ENSMUSP00000024988,10090.ENSMUSP00000025229,10090.ENSMUSP00000025797,10090.ENSMUSP00000027966,10090.ENSMUSP00000032825,10090.ENSMUSP00000033056,10090.ENSMUSP00000033828,10090.ENSMUSP00000034588,10090.ENSMUSP00000044004,10090.ENSMUSP00000068195,10090.ENSMUSP00000069418,10090.ENSMUSP00000079991…	Lbp,Lman2,Ahsg,Pros1,C3,Cfb,Mbl2,Fcgr2b,Mfge8,Pycard,Gas6,Apoa1,Lrp1,Rab31,C4b,Plcg2,Apoa2,Sirpa,Cd36,Ptprc,Mbl1
GO:0051239	Regulation of multicellular organismal process	307	3060	0.1	0.43	0.0014	10090.ENSMUSP00000000049,10090.ENSMUSP00000000137,10090.ENSMUSP00000000769,10090.ENSMUSP00000001507,10090.ENSMUSP00000001547,10090.ENSMUSP00000001792,10090.ENSMUSP00000001963,10090.ENSMUSP00000002044,10090.ENSMUSP00000002640,10090.ENSMUSP00000003268,10090.ENSMUSP00000004327,10090.ENSMUSP00000004343,10090.ENSMUSP00000004375,10090.ENSMUSP00000004377,10090.ENSMUSP00000004381,10090.ENSMUSP00000004673…	Apoh,Actr2,Serpinf1,Cyp51,Col1a1,Il16,Ace,Map3k3,Scin,Sh3gl1,G6pdx,Wars2,Phb2,Ptpn6,Lpcat3,Ndrg2,Aqp1,Brpf3,Mapk14,Hspb1,Cd44,App,Por,Acot13,Ifi211,Eng,Wdr77,Plg,Nol3,Ptgds,Cybb,Ctss,Lpl,Lama5,Ncf1,Lbp,Vtn,Ada,Ptgis,Sparc,Ywhah,Arg1,Egfr,Efemp1,Pctp,Pafah1b1,Arg2,Fbln5,Lgmn,Evl,Gpld1,F12,Dbn1,Ndufs4,Plau,Vcl,Clu,Itga5,Hcls1,Ahsg,Kng1,Hrg,Adipoq,Pros1,Serping1,Twf2,Enpp4,Ehd3,Xdh,C3,Hspa9,Afg3l2,S…
GO:0051641	Cellular localization	282	2778	0.1	0.43	0.0014	10090.ENSMUSP00000000137,10090.ENSMUSP00000000590,10090.ENSMUSP00000000608,10090.ENSMUSP00000001547,10090.ENSMUSP00000002011,10090.ENSMUSP00000002445,10090.ENSMUSP00000002640,10090.ENSMUSP00000003029,10090.ENSMUSP00000003268,10090.ENSMUSP00000004375,10090.ENSMUSP00000004774,10090.ENSMUSP00000004784,10090.ENSMUSP00000005067,10090.ENSMUSP00000005077,10090.ENSMUSP00000005406,10090.ENSMUSP00000006749…	Actr2,Rdx,Gm2a,Col1a1,Esam,Ranbp3,Scin,Timm44,Sh3gl1,Phb2,Aqp1,Cnn2,Sgta,Hspb1,App,Slc4a1,Coro1b,Rala,Dynll1,Ush1c,Dnajc19,Atp6v0d1,Timm23,Nol3,Ptgds,Lama5,Ncf1,Slc25a5,Myh9,Sept4,Cd68,Ywhah,Map1s,Rcn3,Snx3,Rab32,Gopc,Lims1,Hsp90b1,Rab3ip,Pes1,Pafah1b1,Timm22,Nemf,Atp6v1d,Fbln5,Npc2,Amn,Lman2,Dbn1,Hexb,Vcl,Ppif,Hacl1,Clu,Dpysl2,Xpo7,Pabpn1,Samm50,Rabl2,Mpv17l,Pak2,Adipoq,Twf2,Slc22a1,Ehd3,Yipf4,H…
GO:0006573	Valine metabolic process	7	8	1.04	0.69	0.0015	10090.ENSMUSP00000031788,10090.ENSMUSP00000032402,10090.ENSMUSP00000033098,10090.ENSMUSP00000045606,10090.ENSMUSP00000054370,10090.ENSMUSP00000070345,10090.ENSMUSP00000082288	Hibadh,Bcat1,Bcat2,Hibch,Acad8,Bckdk,Aldh6a1
GO:0009072	Aromatic amino acid family metabolic process	12	31	0.68	0.62	0.0015	10090.ENSMUSP00000000687,10090.ENSMUSP00000003907,10090.ENSMUSP00000015950,10090.ENSMUSP00000019896,10090.ENSMUSP00000020241,10090.ENSMUSP00000031398,10090.ENSMUSP00000032865,10090.ENSMUSP00000038914,10090.ENSMUSP00000042183,10090.ENSMUSP00000048111,10090.ENSMUSP00000053540,10090.ENSMUSP00000125492	Haao,Gcdh,Qdpr,Iyd,Pah,Hpd,Fah,Kmo,Ttc36,Spr,Gstz1,Hgd
GO:0031589	Cell-substrate adhesion	35	197	0.35	0.52	0.0015	10090.ENSMUSP00000002979,10090.ENSMUSP00000003061,10090.ENSMUSP00000005532,10090.ENSMUSP00000015791,10090.ENSMUSP00000017488,10090.ENSMUSP00000020077,10090.ENSMUSP00000021554,10090.ENSMUSP00000022340,10090.ENSMUSP00000022682,10090.ENSMUSP00000023128,10090.ENSMUSP00000026917,10090.ENSMUSP00000027752,10090.ENSMUSP00000028499,10090.ENSMUSP00000029574,10090.ENSMUSP00000030280,10090.ENSMUSP00000031055…	Lamb1,Bcam,Nid1,Lama5,Vtn,Lims1,Actn1,Nid2,Sorbs3,Itga5,Nrp1,Lamc1,Itgav,Vcam1,Angptl3,Emilin1,Gas6,Sfrp1,Fermt3,Fgb,Fn1,Agt,Lamb2,Rcc2,Itga1,Itgb1,Marcks,Srgap2,Coro1a,Thy1,Itga3,Sirpa,Zyx,Fga,Fgg
GO:0033344	Cholesterol efflux	12	31	0.68	0.62	0.0015	10090.ENSMUSP00000021668,10090.ENSMUSP00000025279,10090.ENSMUSP00000034585,10090.ENSMUSP00000034588,10090.ENSMUSP00000036044,10090.ENSMUSP00000104091,10090.ENSMUSP00000106953,10090.ENSMUSP00000113126,10090.ENSMUSP00000113413,10090.ENSMUSP00000115173,10090.ENSMUSP00000133302,10090.ENSMUSP00000158988	Npc2,Npc1,Apoa4,Apoa1,Apob,Apoc1,Apoa2,Apoc3,Apoa5,Apoc2,Apoe,Apof
GO:0042558	Pteridine-containing compound metabolic process	12	31	0.68	0.62	0.0015	10090.ENSMUSP00000001183,10090.ENSMUSP00000001824,10090.ENSMUSP00000015950,10090.ENSMUSP00000021443,10090.ENSMUSP00000022218,10090.ENSMUSP00000026470,10090.ENSMUSP00000039663,10090.ENSMUSP00000048111,10090.ENSMUSP00000095843,10090.ENSMUSP00000099950,10090.ENSMUSP00000112897,10090.ENSMUSP00000114304	Ftcd,Folh1,Qdpr,Mthfd1,Dhfr,Shmt2,Dmgdh,Spr,Ggh,Sardh,Mthfd1l,Aldh1l1
GO:0061732	Mitochondrial acetyl-CoA biosynthetic process from pyruvate	7	8	1.04	0.69	0.0015	10090.ENSMUSP00000011058,10090.ENSMUSP00000022268,10090.ENSMUSP00000027853,10090.ENSMUSP00000033662,10090.ENSMUSP00000034567,10090.ENSMUSP00000106481,10090.ENSMUSP00000119443	Pdhx,Pdhb,Mpc2,Pdha1,Dlat,Dld,Mpc1
GO:0034381	Plasma lipoprotein particle clearance	10	21	0.77	0.64	0.0016	10090.ENSMUSP00000023593,10090.ENSMUSP00000025684,10090.ENSMUSP00000034731,10090.ENSMUSP00000036044,10090.ENSMUSP00000104091,10090.ENSMUSP00000106953,10090.ENSMUSP00000113126,10090.ENSMUSP00000115173,10090.ENSMUSP00000133008,10090.ENSMUSP00000133302	Adipoq,Ehd1,Lipc,Apob,Apoc1,Apoa2,Apoc3,Apoc2,Cd36,Apoe
GO:0051241	Negative regulation of multicellular organismal process	135	1172	0.16	0.45	0.0016	10090.ENSMUSP00000000049,10090.ENSMUSP00000000769,10090.ENSMUSP00000001507,10090.ENSMUSP00000001963,10090.ENSMUSP00000004327,10090.ENSMUSP00000004375,10090.ENSMUSP00000004377,10090.ENSMUSP00000004673,10090.ENSMUSP00000005077,10090.ENSMUSP00000005218,10090.ENSMUSP00000005406,10090.ENSMUSP00000006900,10090.ENSMUSP00000010278,10090.ENSMUSP00000014578,10090.ENSMUSP00000014920,10090.ENSMUSP00000015234…	Apoh,Serpinf1,Cyp51,Ace,G6pdx,Phb2,Ptpn6,Ndrg2,Hspb1,Cd44,App,Acot13,Wdr77,Plg,Nol3,Ptgds,Lbp,Ada,Sparc,Ywhah,Arg1,Egfr,Efemp1,Pctp,Arg2,Fbln5,Lgmn,Evl,F12,Dbn1,Plau,Ahsg,Kng1,Hrg,Adipoq,Pros1,Serping1,Hspa9,Scgb1a1,Anxa1,Banf1,Rbp4,Prdx4,Nrp1,Serpine2,Parp1,Apcs,Fcgr2b,F2,Anxa5,Arhgef2,Lmna,Dock7,Mfn2,Lrpap1,Emilin1,Pf4,Atp2a2,P2rx4,Flt1,Abcg2,Arhgdib,Ctsc,Pycard,Rbbp7,Gas6,Col4a2,Sfrp1,Apoa4,Ap…
GO:1902745	Positive regulation of lamellipodium organization	13	37	0.64	0.61	0.0016	10090.ENSMUSP00000000137,10090.ENSMUSP00000004774,10090.ENSMUSP00000008893,10090.ENSMUSP00000024047,10090.ENSMUSP00000027366,10090.ENSMUSP00000031565,10090.ENSMUSP00000032629,10090.ENSMUSP00000036384,10090.ENSMUSP00000081263,10090.ENSMUSP00000091921,10090.ENSMUSP00000109451,10090.ENSMUSP00000137503,10090.ENSMUSP00000147514	Actr2,Aqp1,Coro1b,Twf2,Vil1,Fscn1,Cyfip1,Rac2,Wasf2,Hsp90aa1,Arpc2,Actr3,Cfl1
GO:0043065	Positive regulation of apoptotic process	80	615	0.21	0.46	0.0018	10090.ENSMUSP00000001824,10090.ENSMUSP00000001963,10090.ENSMUSP00000002640,10090.ENSMUSP00000003947,10090.ENSMUSP00000004057,10090.ENSMUSP00000005218,10090.ENSMUSP00000005406,10090.ENSMUSP00000006367,10090.ENSMUSP00000007012,10090.ENSMUSP00000009340,10090.ENSMUSP00000013842,10090.ENSMUSP00000015481,10090.ENSMUSP00000016400,10090.ENSMUSP00000018113,10090.ENSMUSP00000018544,10090.ENSMUSP00000019965…	Folh1,Ace,Scin,Nqo1,Fam162a,Cd44,App,Htra1,Sod2,Ifi211,Pea15a,Endog,Ctsz,Ptgis,Sept4,Smpd2,Gpld1,Clu,Pak2,Hrg,Adipoq,C3,Pdgfrb,Anxa1,Capn1,Casp7,Casp1,Hspd1,Gsn,Anxa5,Scp2,Mfn2,Emilin1,Ctsc,Pycard,Bax,Sfrp1,Aldh1a2,Akap12,Ppp1ca,Vnn1,Aifm1,Mybbp1a,Thbs1,Ddx19a,Nqo2,Dnaja3,Lcn2,Agt,Capn2,Cd248,Pla2g4a,Sirt2,Itga1,C1qbp,Htt,Pml,Lgals1,Itgb1,Mtch1,Arrb1,Ptn,Col18a1,Park7,Prkcd,Ei24,Dhodh,Mtch2,Ctsd,…
GO:0050994	Regulation of lipid catabolic process	18	69	0.51	0.56	0.0018	10090.ENSMUSP00000000049,10090.ENSMUSP00000020284,10090.ENSMUSP00000021773,10090.ENSMUSP00000025835,10090.ENSMUSP00000029325,10090.ENSMUSP00000030280,10090.ENSMUSP00000034141,10090.ENSMUSP00000034585,10090.ENSMUSP00000034588,10090.ENSMUSP00000063166,10090.ENSMUSP00000095316,10090.ENSMUSP00000095970,10090.ENSMUSP00000104091,10090.ENSMUSP00000106953,10090.ENSMUSP00000107830,10090.ENSMUSP00000113126…	Apoh,Tysnd1,Gpld1,Cpt1a,Aadac,Angptl3,Lonp2,Apoa4,Apoa1,Prkaa1,Idh1,Mlycd,Apoc1,Apoa2,Prkcd,Apoc3,Apoa5,Apoc2
GO:0098660	Inorganic ion transmembrane transport	93	744	0.19	0.45	0.0018	10090.ENSMUSP00000000090,10090.ENSMUSP00000000199,10090.ENSMUSP00000004396,10090.ENSMUSP00000004774,10090.ENSMUSP00000005431,10090.ENSMUSP00000006435,10090.ENSMUSP00000006749,10090.ENSMUSP00000013304,10090.ENSMUSP00000014750,10090.ENSMUSP00000014920,10090.ENSMUSP00000016396,10090.ENSMUSP00000016463,10090.ENSMUSP00000019226,10090.ENSMUSP00000019354,10090.ENSMUSP00000020255,10090.ENSMUSP00000020884…	Cox5a,Ncs1,Atp6v1f,Aqp1,Letm1,Atp6v1b2,Slc4a1,Atp6v0d1,Slc25a11,Nol3,Atp5e,Slc25a5,Slc25a22,Atp6v1e1,Slc5a8,Atp6v1c2,Atp6v1d,Mcur1,Slc6a19,Atp6v1c1,Cyc1,Atp5o,Slc22a1,Slc23a1,Afg3l2,Abcc2,Atp5b,Atp5a1,Ccdc51,Slc25a10,Maip1,Slc39a10,Atp6v1g3,Atp1b1,Itgav,Slc12a6,Slc13a3,Anxa5,Atp2a2,P2rx4,Slc5a11,Bax,Abcb7,Gas6,Gpm6a,Slc25a4,Slc12a3,Anxa2,Opa1,Atp1a1,Slc25a23,Uqcrfs1,Atp5l,Grin3b,Cacna2d1,Bsnd,Atp…
GO:1905039	Carboxylic acid transmembrane transport	35	199	0.34	0.51	0.0018	10090.ENSMUSP00000010267,10090.ENSMUSP00000014750,10090.ENSMUSP00000019226,10090.ENSMUSP00000020255,10090.ENSMUSP00000021930,10090.ENSMUSP00000022048,10090.ENSMUSP00000022242,10090.ENSMUSP00000022787,10090.ENSMUSP00000024944,10090.ENSMUSP00000025212,10090.ENSMUSP00000026011,10090.ENSMUSP00000026208,10090.ENSMUSP00000026899,10090.ENSMUSP00000027853,10090.ENSMUSP00000029208,10090.ENSMUSP00000029770…	Slc47a1,Slc25a11,Slc25a22,Slc5a8,Sfxn1,Slc6a19,Emb,Slc7a8,Slc3a1,Slc23a1,Sfxn2,Abcc2,Slc25a10,Mpc2,Slc13a3,Abcd3,Abcg2,Slc25a15,Slco1a1,Slc22a2,Sfxn5,Slc16a1,Slc5a12,Slc27a2,Lrp2,Slc22a13,Slco1a6,Prkcd,Slc26a1,Mpc1,Slc25a12,Slc3a2,Cd36,Slc25a13,Slc25a21
GO:0001523	Retinoid metabolic process	20	83	0.48	0.55	0.0019	10090.ENSMUSP00000005964,10090.ENSMUSP00000020947,10090.ENSMUSP00000022821,10090.ENSMUSP00000025951,10090.ENSMUSP00000027053,10090.ENSMUSP00000034172,10090.ENSMUSP00000034173,10090.ENSMUSP00000034178,10090.ENSMUSP00000034355,10090.ENSMUSP00000034723,10090.ENSMUSP00000038878,10090.ENSMUSP00000040244,10090.ENSMUSP00000058567,10090.ENSMUSP00000059749,10090.ENSMUSP00000068568,10090.ENSMUSP00000071573…	Adh5,Rdh14,Dhrs4,Rbp4,Rdh10,Ces1d,Ces1e,Ces1f,Ces2e,Aldh1a2,Aldh8a1,Akr1b8,Ces2c,Rbp1,Retsat,Rdh16,Cyp2d9,Akr1b3,Dhrs3,Aldh1a1
GO:0010875	Positive regulation of cholesterol efflux	12	32	0.67	0.6	0.0019	10090.ENSMUSP00000002663,10090.ENSMUSP00000023593,10090.ENSMUSP00000034172,10090.ENSMUSP00000034173,10090.ENSMUSP00000034178,10090.ENSMUSP00000034189,10090.ENSMUSP00000034588,10090.ENSMUSP00000037555,10090.ENSMUSP00000044004,10090.ENSMUSP00000045285,10090.ENSMUSP00000104939,10090.ENSMUSP00000133302	Pon1,Adipoq,Ces1d,Ces1e,Ces1f,Ces1c,Apoa1,Ces1g,Lrp1,Abca3,Pltp,Apoe
GO:0043068	Positive regulation of programmed cell death	81	625	0.21	0.46	0.0019	10090.ENSMUSP00000001824,10090.ENSMUSP00000001963,10090.ENSMUSP00000002640,10090.ENSMUSP00000003947,10090.ENSMUSP00000004057,10090.ENSMUSP00000005218,10090.ENSMUSP00000005406,10090.ENSMUSP00000006367,10090.ENSMUSP00000007012,10090.ENSMUSP00000009340,10090.ENSMUSP00000013842,10090.ENSMUSP00000015481,10090.ENSMUSP00000016400,10090.ENSMUSP00000018113,10090.ENSMUSP00000018544,10090.ENSMUSP00000019965…	Folh1,Ace,Scin,Nqo1,Fam162a,Cd44,App,Htra1,Sod2,Ifi211,Pea15a,Endog,Ctsz,Ptgis,Sept4,Smpd2,Gpld1,Clu,Pak2,Hrg,Adipoq,C3,Pdgfrb,Anxa1,Capn1,Casp7,Casp1,Hspd1,Gsn,Anxa5,Scp2,Mfn2,Emilin1,Ctsc,Pycard,Bax,Sfrp1,Aldh1a2,Akap12,Ppp1ca,Vnn1,Aifm1,Mybbp1a,Thbs1,Ddx19a,Nqo2,Dnaja3,Lcn2,Agt,Capn2,Cd248,Pla2g4a,Sirt2,Itga1,C1qbp,Htt,Pml,Lgals1,Itgb1,Mtch1,Arrb1,Ptn,Col18a1,Park7,Prkcd,Ei24,Dhodh,Mtch2,Ctsd,…
GO:0080164	Regulation of nitric oxide metabolic process	19	76	0.49	0.56	0.0019	10090.ENSMUSP00000005406,10090.ENSMUSP00000007012,10090.ENSMUSP00000007255,10090.ENSMUSP00000009157,10090.ENSMUSP00000018113,10090.ENSMUSP00000022616,10090.ENSMUSP00000022858,10090.ENSMUSP00000029845,10090.ENSMUSP00000044665,10090.ENSMUSP00000066488,10090.ENSMUSP00000083587,10090.ENSMUSP00000088837,10090.ENSMUSP00000091921,10090.ENSMUSP00000099301,10090.ENSMUSP00000099904,10090.ENSMUSP00000124048…	App,Sod2,Ddah2,Dynll1,Ptgis,Clu,Agxt2,Ddah1,Crp,Agt,Icam1,Insr,Hsp90aa1,Selenos,Ass1,Sirpa,Asl,Cd36,Acp5
GO:0006094	Gluconeogenesis	14	44	0.6	0.58	0.002	10090.ENSMUSP00000019323,10090.ENSMUSP00000020768,10090.ENSMUSP00000021907,10090.ENSMUSP00000023760,10090.ENSMUSP00000025951,10090.ENSMUSP00000029017,10090.ENSMUSP00000063825,10090.ENSMUSP00000075513,10090.ENSMUSP00000080302,10090.ENSMUSP00000090564,10090.ENSMUSP00000099938,10090.ENSMUSP00000113942,10090.ENSMUSP00000130858,10090.ENSMUSP00000130992	Mdh2,Pgam2,Fbp2,Gpd1,Rbp4,Pck1,Pcx,Eno1b,Pgk1,Fbp1,Mdh1,Gapdh,Tpi1,Gpd2
GO:0006767	Water-soluble vitamin metabolic process	13	38	0.63	0.59	0.002	10090.ENSMUSP00000018803,10090.ENSMUSP00000021707,10090.ENSMUSP00000022218,10090.ENSMUSP00000026050,10090.ENSMUSP00000026470,10090.ENSMUSP00000030455,10090.ENSMUSP00000031560,10090.ENSMUSP00000034905,10090.ENSMUSP00000040599,10090.ENSMUSP00000048826,10090.ENSMUSP00000065631,10090.ENSMUSP00000089009,10090.ENSMUSP00000114304	Pnpo,Amn,Dhfr,Gsto1,Shmt2,Akr1a1,Mmab,Gclc,Vnn1,Mmaa,Tpk1,Cubn,Aldh1l1
GO:0042221	Response to chemical	501	5335	0.07	0.4	0.002	10090.ENSMUSP00000000137,10090.ENSMUSP00000000590,10090.ENSMUSP00000000687,10090.ENSMUSP00000000769,10090.ENSMUSP00000001147,10090.ENSMUSP00000001181,10090.ENSMUSP00000001547,10090.ENSMUSP00000001792,10090.ENSMUSP00000001963,10090.ENSMUSP00000002029,10090.ENSMUSP00000002172,10090.ENSMUSP00000002663,10090.ENSMUSP00000003569,10090.ENSMUSP00000003720,10090.ENSMUSP00000003947,10090.ENSMUSP00000004057…	Actr2,Rdx,Haao,Serpinf1,Col6a1,Col6a2,Col1a1,Il16,Ace,Emd,Acp2,Pon1,Inmt,Crot,Nqo1,Fam162a,Gstm1,G6pdx,Phb2,Ptpn6,Aqp1,Mapk14,Sgta,Hspb1,Cd44,App,Por,Cyp2a5,Adh5,Shpk,Ctsb,Ggt1,Srm,Pdk1,Slc4a1,Sod2,Hnrnpa0,Fhl2,Coro1b,Ifi211,Eng,Slc22a6,Slc22a8,Slc47a1,Acaa1b,Plcd1,Atp6v0d1,Ndufs2,Nol3,Ptgds,Endog,Cybb,Ctss,Lpl,Lama5,Ncf1,Lbp,Slc25a5,Serpinb6a,Ada,Ptgis,Sparc,Cd68,Ywhah,Rcn3,Lims1,Arg1,Hsp90b1,Eg…
GO:0051235	Maintenance of location	32	176	0.36	0.51	0.002	10090.ENSMUSP00000000608,10090.ENSMUSP00000002640,10090.ENSMUSP00000019726,10090.ENSMUSP00000020008,10090.ENSMUSP00000021091,10090.ENSMUSP00000021950,10090.ENSMUSP00000022169,10090.ENSMUSP00000024047,10090.ENSMUSP00000026262,10090.ENSMUSP00000028239,10090.ENSMUSP00000030280,10090.ENSMUSP00000031314,10090.ENSMUSP00000034588,10090.ENSMUSP00000047571,10090.ENSMUSP00000047864,10090.ENSMUSP00000053962…	Gm2a,Scin,Plin3,Gopc,Pafah1b1,Dbn1,Hexb,Twf2,Hexa,Gsn,Angptl3,Alb,Apoa1,Hnrnpu,Sun2,Lcn2,Sp100,Mprip,Pml,Rnf213,Ftl1,Fbn1,Park7,Gaa,Tmsb4x,Tmsb10,Flna,Gba,Cd36,Apoe,Ank3,Fth1
GO:0002250	Adaptive immune response	50	333	0.27	0.48	0.0021	10090.ENSMUSP00000015667,10090.ENSMUSP00000017841,10090.ENSMUSP00000020161,10090.ENSMUSP00000021550,10090.ENSMUSP00000022749,10090.ENSMUSP00000023994,10090.ENSMUSP00000024988,10090.ENSMUSP00000025561,10090.ENSMUSP00000025797,10090.ENSMUSP00000027123,10090.ENSMUSP00000027657,10090.ENSMUSP00000027966,10090.ENSMUSP00000028233,10090.ENSMUSP00000031663,10090.ENSMUSP00000032779,10090.ENSMUSP00000033325…	Ctss,Ada,Arg1,Arg2,C9,Serping1,C3,Anxa1,Mbl2,Hspd1,C4bp,Fcgr2b,Hc,C8b,Ctsc,Swap70,Fgl1,Nedd4,Csk,C1qc,H2-DMa,Fgb,C1qb,H2-Ab1,C8g,Crp,H2-Aa,C1qa,C8a,C4b,Cr1l,Cfi,C1qbp,Icam1,Jchain,Cd74,B2m,Nfkb2,Prkcd,Phb,Stat3,Ppp3cb,Tap1,Fga,Erap1,H2-D1,Ighv6-5,Igkv4-62,Fgg,Mbl1
GO:0031960	Response to corticosteroid	35	201	0.34	0.5	0.0021	10090.ENSMUSP00000000769,10090.ENSMUSP00000001547,10090.ENSMUSP00000001963,10090.ENSMUSP00000004774,10090.ENSMUSP00000005651,10090.ENSMUSP00000009705,10090.ENSMUSP00000015234,10090.ENSMUSP00000015484,10090.ENSMUSP00000020161,10090.ENSMUSP00000020329,10090.ENSMUSP00000023593,10090.ENSMUSP00000025554,10090.ENSMUSP00000025561,10090.ENSMUSP00000026210,10090.ENSMUSP00000026495,10090.ENSMUSP00000027123…	Serpinf1,Col1a1,Ace,Aqp1,Por,Eng,Ptgds,Cybb,Arg1,Egfr,Adipoq,Scgb1a1,Anxa1,Cpn1,Atp5a1,Hspd1,Parp1,Pcna,Pck1,Anxa3,Abcg2,Slc12a3,Lcat,Aifm1,Abca3,Cdo1,Ephx1,Hnrnpu,Gm10681,Ass1,Hsd3b3,Hsd3b2,Alad,Gba,Ctsl
GO:0006639	Acylglycerol metabolic process	23	106	0.43	0.53	0.0022	10090.ENSMUSP00000000049,10090.ENSMUSP00000015712,10090.ENSMUSP00000025835,10090.ENSMUSP00000026552,10090.ENSMUSP00000028610,10090.ENSMUSP00000029017,10090.ENSMUSP00000030280,10090.ENSMUSP00000034046,10090.ENSMUSP00000034172,10090.ENSMUSP00000034731,10090.ENSMUSP00000036044,10090.ENSMUSP00000053558,10090.ENSMUSP00000070868,10090.ENSMUSP00000096179,10090.ENSMUSP00000104091,10090.ENSMUSP00000106953…	Apoh,Lpl,Cpt1a,Cyp2e1,Cat,Pck1,Angptl3,Acsl1,Ces1d,Lipc,Apob,Abhd12,Pla2g4a,Mttp,Apoc1,Apoa2,Mogat1,Gk,Apoc3,Apoa5,Cd36,Apoe,Apof
GO:0019538	Protein metabolic process	387	4003	0.08	0.4	0.0022	10090.ENSMUSP00000000049,10090.ENSMUSP00000001595,10090.ENSMUSP00000001824,10090.ENSMUSP00000001845,10090.ENSMUSP00000001963,10090.ENSMUSP00000002044,10090.ENSMUSP00000002473,10090.ENSMUSP00000002735,10090.ENSMUSP00000002825,10090.ENSMUSP00000002844,10090.ENSMUSP00000002923,10090.ENSMUSP00000003906,10090.ENSMUSP00000004343,10090.ENSMUSP00000004377,10090.ENSMUSP00000004985,10090.ENSMUSP00000004990…	Apoh,Fkbp10,Folh1,Capns1,Ace,Map3k3,Babam1,Clpp,Baz1b,Mrpl2,Adprh,Farsa,Wars2,Ptpn6,Brpf3,Mapk14,Thop1,Sgta,App,Casp14,Por,Trim28,Adh5,Ctsb,Htra1,Ggt1,Pdk1,Wdr77,Anapc1,Plg,Clpx,Ctss,Cd5l,Ctsz,Myh9,Sgk2,Plod1,Rcn3,Snx3,Hsp90b1,Pah,Tysnd1,Egfr,Cpm,Wdr82,Efemp1,Mrpl22,Scrn2,Nemf,Glrx5,Atxn3,Lgmn,Isca2,Fars2,F12,Hexb,Mrps30,Plau,Ppif,Clu,Pak2,Krt1,Msrb2,Mrps23,Mep1a,Ndufaf7,C3,Psmb8,Hspa9,Cfb,Mrpl27…
GO:0044089	Positive regulation of cellular component biogenesis	73	551	0.22	0.46	0.0022	10090.ENSMUSP00000000137,10090.ENSMUSP00000001127,10090.ENSMUSP00000004774,10090.ENSMUSP00000005705,10090.ENSMUSP00000009003,10090.ENSMUSP00000009157,10090.ENSMUSP00000017153,10090.ENSMUSP00000018755,10090.ENSMUSP00000020077,10090.ENSMUSP00000021090,10090.ENSMUSP00000021689,10090.ENSMUSP00000022616,10090.ENSMUSP00000022682,10090.ENSMUSP00000023590,10090.ENSMUSP00000024047,10090.ENSMUSP00000026577…	Actr2,Poldip2,Aqp1,Trim28,Rala,Dynll1,Sdc4,Pdlim4,Lims1,Grb2,Evl,Clu,Sorbs3,Hrg,Twf2,Eps8l2,Nrp1,Vil1,Snx7,Sdcbp,Emilin1,Fscn1,Vasp,Cyfip1,Pycard,Bax,Swap70,Gpm6a,Mmp3,Apoa1,Rac2,S100a10,Abca3,Serpinf2,Eps8,Agt,Myo5b,Adgre5,Htt,Plcg2,Wasf2,Icam1,Gda,Sept9,Hsp90aa1,Synpo,Plek,Park7,Synpo2,Snx18,Pdcd6ip,Ace2,Arpc2,Flna,Thy1,Pqbp1,Mpp7,Dpysl3,Lcp1,Lgals3,Cdk5rap2,Wars,Sept7,Iqgap1,Cd36,Apoe,Hspa1b,T…
GO:0046907	Intracellular transport	150	1342	0.14	0.43	0.0022	10090.ENSMUSP00000000137,10090.ENSMUSP00000002445,10090.ENSMUSP00000003029,10090.ENSMUSP00000004375,10090.ENSMUSP00000005067,10090.ENSMUSP00000005077,10090.ENSMUSP00000005406,10090.ENSMUSP00000009157,10090.ENSMUSP00000011029,10090.ENSMUSP00000013304,10090.ENSMUSP00000013845,10090.ENSMUSP00000014920,10090.ENSMUSP00000016094,10090.ENSMUSP00000016463,10090.ENSMUSP00000019109,10090.ENSMUSP00000019939…	Actr2,Ranbp3,Timm44,Phb2,Sgta,Hspb1,App,Dynll1,Dnajc19,Atp6v0d1,Timm23,Nol3,Ncf1,Slc25a5,Ywhah,Snx3,Rab32,Hsp90b1,Rab3ip,Pafah1b1,Timm22,Nemf,Npc2,Lman2,Ppif,Hacl1,Clu,Xpo7,Pabpn1,Samm50,Rabl2,Mpv17l,Ehd3,Yipf4,Hspa9,Npc1,Lmnb1,Ehd1,Fam45a,Alyref,Bloc1s1,Chmp6,Eif4a3,Slc25a10,Maip1,Hspd1,Ahctf1,Fcgr2b,Nup35,Mtx2,Slc25a24,Snx7,Lmna,Abcd3,Ncbp1,Dock7,Scp2,Pmpcb,Mfn2,Prkcz,Grpel1,Uchl1,Scarb2,Atp2a2…
GO:1903034	Regulation of response to wounding	32	177	0.35	0.5	0.0022	10090.ENSMUSP00000000049,10090.ENSMUSP00000014578,10090.ENSMUSP00000017488,10090.ENSMUSP00000021948,10090.ENSMUSP00000022368,10090.ENSMUSP00000023589,10090.ENSMUSP00000023590,10090.ENSMUSP00000023629,10090.ENSMUSP00000023994,10090.ENSMUSP00000024757,10090.ENSMUSP00000025561,10090.ENSMUSP00000027366,10090.ENSMUSP00000027467,10090.ENSMUSP00000028681,10090.ENSMUSP00000029266,10090.ENSMUSP00000034756…	Apoh,Plg,Vtn,F12,Plau,Kng1,Hrg,Pros1,Serping1,Enpp4,Anxa1,Vil1,Serpine2,F2,Anxa5,Anxa2,Fgb,Lrp1,Thbs1,Serpinf2,Abat,Serpinc1,Itgb1,Ptn,Dmtn,Prkcd,Flna,Slc12a2,Cd36,Fga,Apoe,Fgg
GO:0006195	Purine nucleotide catabolic process	15	51	0.56	0.56	0.0023	10090.ENSMUSP00000002397,10090.ENSMUSP00000017841,10090.ENSMUSP00000021082,10090.ENSMUSP00000024866,10090.ENSMUSP00000025050,10090.ENSMUSP00000025802,10090.ENSMUSP00000031250,10090.ENSMUSP00000034547,10090.ENSMUSP00000045283,10090.ENSMUSP00000047778,10090.ENSMUSP00000059717,10090.ENSMUSP00000084882,10090.ENSMUSP00000095970,10090.ENSMUSP00000105722,10090.ENSMUSP00000116285	Gmpr2,Ada,Nt5c,Xdh,Nudt3,Nudt8,Nudt9,Acat1,Dnph1,Nudt19,Samhd1,Gda,Mlycd,Pde4c,Entpd1
GO:0007162	Negative regulation of cell adhesion	49	325	0.27	0.47	0.0023	10090.ENSMUSP00000000590,10090.ENSMUSP00000001547,10090.ENSMUSP00000002979,10090.ENSMUSP00000004377,10090.ENSMUSP00000005077,10090.ENSMUSP00000005218,10090.ENSMUSP00000013851,10090.ENSMUSP00000014578,10090.ENSMUSP00000017153,10090.ENSMUSP00000020161,10090.ENSMUSP00000021550,10090.ENSMUSP00000023589,10090.ENSMUSP00000023590,10090.ENSMUSP00000023593,10090.ENSMUSP00000025554,10090.ENSMUSP00000025561…	Rdx,Col1a1,Lamb1,Ptpn6,Hspb1,Cd44,Tnfaip8l2,Plg,Sdc4,Arg1,Arg2,Kng1,Hrg,Adipoq,Scgb1a1,Anxa1,Atp5b,Serpine2,Nat8,Nat8f5,Swap70,Fgl1,Apoa1,Muc1,Lrp1,Thbs1,H2-Aa,Fbln1,Tacstd2,Abat,Rcc2,Postn,Lgals1,Cd74,Ass1,Specc1l,Prkar1a,Dusp3,Tnc,Dmtn,Prkcd,Cdh13,Lgals3,Ptprc,Fgg,Myadm,Cfl1,Acp5,Nat8f1
GO:0003014	Renal system process	25	122	0.41	0.51	0.0024	10090.ENSMUSP00000004327,10090.ENSMUSP00000004774,10090.ENSMUSP00000006749,10090.ENSMUSP00000010250,10090.ENSMUSP00000021607,10090.ENSMUSP00000021707,10090.ENSMUSP00000028239,10090.ENSMUSP00000030299,10090.ENSMUSP00000031822,10090.ENSMUSP00000033263,10090.ENSMUSP00000033828,10090.ENSMUSP00000034650,10090.ENSMUSP00000048704,10090.ENSMUSP00000057543,10090.ENSMUSP00000066488,10090.ENSMUSP00000084259…	G6pdx,Aqp1,Slc4a1,Slc22a6,Lgmn,Amn,Gsn,Cyp2j5,Abcg2,Umod,Gas6,Mcam,Serpinf2,Gnai2,Agt,Jchain,Ren1,Wnk4,Akr1b3,Slc22a12,Adgrf5,Atp6v0a4,Slc5a2,Itga3,Xpnpep3
GO:0009126	Purine nucleoside monophosphate metabolic process	14	45	0.59	0.56	0.0024	10090.ENSMUSP00000002397,10090.ENSMUSP00000017841,10090.ENSMUSP00000021082,10090.ENSMUSP00000021282,10090.ENSMUSP00000024866,10090.ENSMUSP00000025696,10090.ENSMUSP00000026839,10090.ENSMUSP00000030583,10090.ENSMUSP00000045283,10090.ENSMUSP00000077946,10090.ENSMUSP00000080683,10090.ENSMUSP00000084882,10090.ENSMUSP00000102559,10090.ENSMUSP00000125880	Gmpr2,Ada,Nt5c,Pfas,Xdh,Ak3,Prps2,Ak2,Dnph1,Ampd2,Mpp5,Gda,Ak4,Mpp6
GO:0051651	Maintenance of location in cell	23	107	0.43	0.52	0.0024	10090.ENSMUSP00000000608,10090.ENSMUSP00000002640,10090.ENSMUSP00000021091,10090.ENSMUSP00000021950,10090.ENSMUSP00000022169,10090.ENSMUSP00000024047,10090.ENSMUSP00000026262,10090.ENSMUSP00000028239,10090.ENSMUSP00000031314,10090.ENSMUSP00000047571,10090.ENSMUSP00000047864,10090.ENSMUSP00000053962,10090.ENSMUSP00000066399,10090.ENSMUSP00000071914,10090.ENSMUSP00000082816,10090.ENSMUSP00000092002…	Gm2a,Scin,Pafah1b1,Dbn1,Hexb,Twf2,Hexa,Gsn,Alb,Hnrnpu,Sun2,Lcn2,Sp100,Mprip,Pml,Ftl1,Park7,Gaa,Tmsb4x,Tmsb10,Apoe,Ank3,Fth1
GO:0010821	Regulation of mitochondrion organization	28	146	0.38	0.5	0.0025	10090.ENSMUSP00000004057,10090.ENSMUSP00000009003,10090.ENSMUSP00000014920,10090.ENSMUSP00000015481,10090.ENSMUSP00000016463,10090.ENSMUSP00000022419,10090.ENSMUSP00000023360,10090.ENSMUSP00000027015,10090.ENSMUSP00000029699,10090.ENSMUSP00000030884,10090.ENSMUSP00000033056,10090.ENSMUSP00000033093,10090.ENSMUSP00000034049,10090.ENSMUSP00000034905,10090.ENSMUSP00000036993,10090.ENSMUSP00000037348…	Fam162a,Rala,Nol3,Endog,Slc25a5,Ppif,Mpv17l,Casp1,Lmna,Mfn2,Pycard,Bax,Slc25a4,Gclc,Opa1,Acaa2,Parl,Vat1,Rhot1,Fam49b,Htt,Rap1gds1,Vdac1,Dcn,Pgam5,Dhodh,Mtch2,Sh3glb1
GO:0019218	Regulation of steroid metabolic process	24	115	0.42	0.51	0.0025	10090.ENSMUSP00000004381,10090.ENSMUSP00000005651,10090.ENSMUSP00000021635,10090.ENSMUSP00000027153,10090.ENSMUSP00000030340,10090.ENSMUSP00000030830,10090.ENSMUSP00000033873,10090.ENSMUSP00000034000,10090.ENSMUSP00000034172,10090.ENSMUSP00000034173,10090.ENSMUSP00000034178,10090.ENSMUSP00000034189,10090.ENSMUSP00000034585,10090.ENSMUSP00000034588,10090.ENSMUSP00000036044,10090.ENSMUSP00000037555…	Lpcat3,Por,Akr1c18,Acadl,Scp2,H6pd,Erlin2,Asah1,Ces1d,Ces1e,Ces1f,Ces1c,Apoa4,Apoa1,Apob,Ces1g,Atp1a1,Gm10681,Ephx2,Acadvl,Fmo5,Apoa5,Igfbp7,Apoe
GO:0051246	Regulation of protein metabolic process	280	2782	0.1	0.4	0.0025	10090.ENSMUSP00000000590,10090.ENSMUSP00000000769,10090.ENSMUSP00000001507,10090.ENSMUSP00000001809,10090.ENSMUSP00000001825,10090.ENSMUSP00000001963,10090.ENSMUSP00000002048,10090.ENSMUSP00000002825,10090.ENSMUSP00000003947,10090.ENSMUSP00000004057,10090.ENSMUSP00000004327,10090.ENSMUSP00000004375,10090.ENSMUSP00000004377,10090.ENSMUSP00000004381,10090.ENSMUSP00000004774,10090.ENSMUSP00000005067…	Rdx,Serpinf1,Cyp51,Pabpc1,Chordc1,Ace,Taco1,Baz1b,Nqo1,Fam162a,G6pdx,Phb2,Ptpn6,Lpcat3,Aqp1,Sgta,Hspb1,Cstb,Cd44,App,Por,Trap1,Ctsb,Mob1b,Itih3,Itih1,Eng,Nol3,Clpx,Ncf1,Ctsz,Myh9,Sdc4,Serpinb6a,Coa3,Vtn,Sept4,Rcn3,Snx3,Hsp90b1,Egfr,Serpina3n,Lgmn,Gpld1,F12,Dhfr,Ndufs4,Plau,Clu,Itm2b,Itga5,Serpind1,Pak2,Hcls1,Ahsg,Kng1,Hrg,Adipoq,Serping1,Xdh,C3,Psmb8,Pdgfrb,Rela,Rps6ka4,Prdx5,Prdx3,Chmp6,Shmt2,Si…
GO:0071248	Cellular response to metal ion	36	212	0.33	0.49	0.0025	10090.ENSMUSP00000000769,10090.ENSMUSP00000003947,10090.ENSMUSP00000004774,10090.ENSMUSP00000005406,10090.ENSMUSP00000005685,10090.ENSMUSP00000015481,10090.ENSMUSP00000015484,10090.ENSMUSP00000016094,10090.ENSMUSP00000020329,10090.ENSMUSP00000021607,10090.ENSMUSP00000021773,10090.ENSMUSP00000022419,10090.ENSMUSP00000023590,10090.ENSMUSP00000027777,10090.ENSMUSP00000028239,10090.ENSMUSP00000029477…	Serpinf1,Nqo1,Aqp1,App,Cyp2a5,Endog,Cybb,Ncf1,Egfr,Lgmn,Gpld1,Ppif,Hrg,Parp1,Gsn,Slc25a24,P2rx4,Trf,Slc25a23,Hnrnpa1,Crp,Mapk3,Fn1,Prkaa1,Mapk1,Alox5ap,Plcg2,Fbp1,B2m,Alad,Dmtn,Add1,Slc12a2,Iqgap1,Ank3,Slc34a1
GO:0044273	Sulfur compound catabolic process	11	28	0.69	0.58	0.0026	10090.ENSMUSP00000006508,10090.ENSMUSP00000023805,10090.ENSMUSP00000025802,10090.ENSMUSP00000034547,10090.ENSMUSP00000043167,10090.ENSMUSP00000046517,10090.ENSMUSP00000047778,10090.ENSMUSP00000061851,10090.ENSMUSP00000072074,10090.ENSMUSP00000095970,10090.ENSMUSP00000158269	Ggt1,Csad,Nudt8,Acat1,Gns,Cdo1,Nudt19,Ahcy,Ggt5,Mlycd,Cbs
GO:0055065	Metal ion homeostasis	61	439	0.24	0.45	0.0026	10090.ENSMUSP00000000199,10090.ENSMUSP00000005406,10090.ENSMUSP00000005431,10090.ENSMUSP00000006005,10090.ENSMUSP00000007012,10090.ENSMUSP00000010804,10090.ENSMUSP00000013304,10090.ENSMUSP00000014920,10090.ENSMUSP00000020329,10090.ENSMUSP00000021800,10090.ENSMUSP00000022169,10090.ENSMUSP00000023749,10090.ENSMUSP00000025408,10090.ENSMUSP00000027114,10090.ENSMUSP00000027131,10090.ENSMUSP00000027863…	Ncs1,App,Letm1,Pth1r,Sod2,Plcd1,Atp6v0d1,Nol3,Egfr,Mcur1,Hexb,Tmbim6,Afg3l2,Maip1,Slc39a10,Atp1b1,Slc12a6,F2,Calb1,Mfn2,Atp2a2,Bax,Hpx,Umod,Abcb7,Slc12a3,Ltf,Trf,Atp1a1,Slc25a23,Gria1,Bsnd,Lcn2,Immt,Agt,Htt,Pml,Spp1,Sco1,Ftl1,Rmdn3,Rap1gds1,Wnk4,B2m,Epb42,Aco1,Cp,Anxa6,Atp1a4,Atp6v1a,Slc12a2,Bdh2,Ank1,Slc30a9,Slc8a1,Apoe,Ank3,Camk2d,Slc34a1,Fech,Fth1
GO:0045428	Regulation of nitric oxide biosynthetic process	18	72	0.49	0.53	0.0027	10090.ENSMUSP00000005406,10090.ENSMUSP00000007012,10090.ENSMUSP00000007255,10090.ENSMUSP00000009157,10090.ENSMUSP00000018113,10090.ENSMUSP00000022616,10090.ENSMUSP00000022858,10090.ENSMUSP00000029845,10090.ENSMUSP00000044665,10090.ENSMUSP00000066488,10090.ENSMUSP00000083587,10090.ENSMUSP00000088837,10090.ENSMUSP00000091921,10090.ENSMUSP00000099904,10090.ENSMUSP00000124048,10090.ENSMUSP00000124579…	App,Sod2,Ddah2,Dynll1,Ptgis,Clu,Agxt2,Ddah1,Crp,Agt,Icam1,Insr,Hsp90aa1,Ass1,Sirpa,Asl,Cd36,Acp5
GO:0051004	Regulation of lipoprotein lipase activity	9	18	0.79	0.6	0.0027	10090.ENSMUSP00000000049,10090.ENSMUSP00000030280,10090.ENSMUSP00000034585,10090.ENSMUSP00000034588,10090.ENSMUSP00000104091,10090.ENSMUSP00000113126,10090.ENSMUSP00000113413,10090.ENSMUSP00000115173,10090.ENSMUSP00000123564	Apoh,Angptl3,Apoa4,Apoa1,Apoc1,Apoc3,Apoa5,Apoc2,Sort1
GO:0110096	Cellular response to aldehyde	9	18	0.79	0.6	0.0027	10090.ENSMUSP00000001963,10090.ENSMUSP00000005964,10090.ENSMUSP00000025656,10090.ENSMUSP00000030455,10090.ENSMUSP00000031411,10090.ENSMUSP00000041104,10090.ENSMUSP00000100045,10090.ENSMUSP00000101299,10090.ENSMUSP00000153410	Ace,Adh5,Aldh1a7,Akr1a1,Aldh2,Aifm1,Akr1b3,Park7,Aldh1a1
GO:0055094	Response to lipoprotein particle	12	34	0.64	0.56	0.0028	10090.ENSMUSP00000015712,10090.ENSMUSP00000018918,10090.ENSMUSP00000025279,10090.ENSMUSP00000034172,10090.ENSMUSP00000034173,10090.ENSMUSP00000034178,10090.ENSMUSP00000034189,10090.ENSMUSP00000037555,10090.ENSMUSP00000087457,10090.ENSMUSP00000113527,10090.ENSMUSP00000133008,10090.ENSMUSP00000153064	Lpl,Cd68,Npc1,Ces1d,Ces1e,Ces1f,Ces1c,Ces1g,Itgb1,Cdh13,Cd36,Hmgcs1
GO:0006001	Fructose catabolic process	6	6	1.1	0.62	0.003	10090.ENSMUSP00000025656,10090.ENSMUSP00000029987,10090.ENSMUSP00000031053,10090.ENSMUSP00000047761,10090.ENSMUSP00000153410,10090.ENSMUSP00000157520	Aldh1a7,Aldob,Khk,Glyctk,Aldh1a1,Tkfc
GO:0009071	Serine family amino acid catabolic process	8	14	0.85	0.59	0.0033	10090.ENSMUSP00000023805,10090.ENSMUSP00000025778,10090.ENSMUSP00000026470,10090.ENSMUSP00000035230,10090.ENSMUSP00000046517,10090.ENSMUSP00000107911,10090.ENSMUSP00000124423,10090.ENSMUSP00000158269	Csad,Gldc,Shmt2,Amt,Cdo1,Dao,Thnsl2,Cbs
GO:0016226	Iron-sulfur cluster assembly	11	29	0.67	0.56	0.0033	10090.ENSMUSP00000021522,10090.ENSMUSP00000021667,10090.ENSMUSP00000024866,10090.ENSMUSP00000025217,10090.ENSMUSP00000029147,10090.ENSMUSP00000033157,10090.ENSMUSP00000033695,10090.ENSMUSP00000049823,10090.ENSMUSP00000060779,10090.ENSMUSP00000062811,10090.ENSMUSP00000113637	Glrx5,Isca2,Xdh,Hspa9,Nfs1,Ndufab1,Abcb7,Iba57,Lyrm4,Hscb,Nfu1
GO:0033700	Phospholipid efflux	8	14	0.85	0.59	0.0033	10090.ENSMUSP00000034585,10090.ENSMUSP00000034588,10090.ENSMUSP00000104091,10090.ENSMUSP00000106953,10090.ENSMUSP00000113126,10090.ENSMUSP00000113413,10090.ENSMUSP00000115173,10090.ENSMUSP00000133302	Apoa4,Apoa1,Apoc1,Apoa2,Apoc3,Apoa5,Apoc2,Apoe
GO:0034375	High-density lipoprotein particle remodeling	8	14	0.85	0.59	0.0033	10090.ENSMUSP00000034585,10090.ENSMUSP00000034588,10090.ENSMUSP00000034731,10090.ENSMUSP00000038232,10090.ENSMUSP00000104939,10090.ENSMUSP00000106953,10090.ENSMUSP00000113126,10090.ENSMUSP00000133302	Apoa4,Apoa1,Lipc,Lcat,Pltp,Apoa2,Apoc3,Apoe
GO:0051917	Regulation of fibrinolysis	8	14	0.85	0.59	0.0033	10090.ENSMUSP00000000049,10090.ENSMUSP00000014578,10090.ENSMUSP00000017488,10090.ENSMUSP00000021948,10090.ENSMUSP00000022368,10090.ENSMUSP00000023590,10090.ENSMUSP00000044903,10090.ENSMUSP00000048704	Apoh,Plg,Vtn,F12,Plau,Hrg,Thbs1,Serpinf2
GO:0010467	Gene expression	222	2145	0.11	0.4	0.0034	10090.ENSMUSP00000000049,10090.ENSMUSP00000001809,10090.ENSMUSP00000001963,10090.ENSMUSP00000002844,10090.ENSMUSP00000003906,10090.ENSMUSP00000004343,10090.ENSMUSP00000004990,10090.ENSMUSP00000005406,10090.ENSMUSP00000005860,10090.ENSMUSP00000006508,10090.ENSMUSP00000007266,10090.ENSMUSP00000010278,10090.ENSMUSP00000014684,10090.ENSMUSP00000014920,10090.ENSMUSP00000015234,10090.ENSMUSP00000015667…	Apoh,Pabpc1,Ace,Mrpl2,Farsa,Wars2,Mapk14,App,Pvalb,Ggt1,Lsm2,Wdr77,U2af1,Nol3,Ptgds,Ctss,Prpf3,Cd5l,Supv3l1,Tysnd1,Egfr,Cpm,Wdr82,Polrmt,Pes1,Mrpl22,Eftud2,Nemf,Glrx5,Lgmn,Isca2,Fars2,F12,Ptcd2,Mrps30,Plau,Elp3,Pabpn1,Adipoq,Mrps23,Mep1a,Slc3a1,Mrpl27,Npc1,Sec11c,Afg3l2,Mrpl21,Mrpl11,Rela,Capn1,Casp7,Alyref,Cpn1,Prdx4,Eif4a3,Casp1,Hspd1,Mrpl44,Tsn,Lamc1,Parp1,Iars2,Yme1l1,Mrrf,Itgav,F2,Exosc9,Enp…
GO:0010638	Positive regulation of organelle organization	72	551	0.21	0.43	0.0034	10090.ENSMUSP00000002640,10090.ENSMUSP00000004057,10090.ENSMUSP00000005234,10090.ENSMUSP00000005705,10090.ENSMUSP00000009003,10090.ENSMUSP00000009157,10090.ENSMUSP00000015481,10090.ENSMUSP00000016463,10090.ENSMUSP00000017153,10090.ENSMUSP00000018755,10090.ENSMUSP00000021090,10090.ENSMUSP00000021689,10090.ENSMUSP00000022419,10090.ENSMUSP00000022682,10090.ENSMUSP00000025522,10090.ENSMUSP00000025561…	Scin,Fam162a,Wdr1,Trim28,Rala,Dynll1,Endog,Slc25a5,Sdc4,Pdlim4,Grb2,Evl,Ppif,Sorbs3,Pdgfrb,Anxa1,Nrp1,Casp1,Vil1,Gsn,Snx7,Sdcbp,Fscn1,Vasp,Cyfip1,Pycard,Bax,Swap70,Slc25a4,Apoa1,Anxa2,S100a10,Opa1,Hnrnpa1,Serpinf2,Mapk3,Mapk1,Pla2g4a,Sirt2,Hax1,Htt,Wasf2,Fyco1,Pml,Icam1,Gda,Nes,Insr,Sept9,Synpo,Vdac1,Plek,Dcn,Synpo2,Snx18,Pdcd6ip,Pgam5,Arpc2,Flna,Pqbp1,Ank1,Lcp1,Fen1,Cdk5rap2,Sept7,Hnrnpd,Hspa1b,…
GO:1902532	Negative regulation of intracellular signal transduction	71	541	0.21	0.43	0.0034	10090.ENSMUSP00000004377,10090.ENSMUSP00000004673,10090.ENSMUSP00000004990,10090.ENSMUSP00000005077,10090.ENSMUSP00000005218,10090.ENSMUSP00000005647,10090.ENSMUSP00000006137,10090.ENSMUSP00000007012,10090.ENSMUSP00000008280,10090.ENSMUSP00000010502,10090.ENSMUSP00000014920,10090.ENSMUSP00000015481,10090.ENSMUSP00000021091,10090.ENSMUSP00000022419,10090.ENSMUSP00000022616,10090.ENSMUSP00000023265…	Ptpn6,Ndrg2,Mapk14,Hspb1,Cd44,Ndufs3,Trap1,Sod2,Fhl2,Ifi35,Nol3,Endog,Pafah1b1,Ppif,Clu,Psca,Adipoq,Tmbim6,Xdh,Rela,Capn1,Limd1,Serpine2,Mfn2,Emilin1,Uchl1,Ybx3,Ndufc2,Pycard,Sfrp1,Mmp3,Csk,Opa1,Muc1,Thbs1,Parl,Inppl1,Dnaja3,Fbln1,Prkaa1,Fam49b,Agt,Szt2,Eno1b,C1qbp,Itgb1,Fbp1,Sco1,Cd74,Arrb1,Selenos,Park7,Dusp3,Prmt1,Homer3,Ndufa13,Prkcd,Ace2,Itga3,Phb,Sirpa,Dnaja1,Ripk1,Gba,Apoe,Ptprc,Stat1,Sh3g…
GO:0006104	succinyl-CoA metabolic process	7	10	0.94	0.59	0.0035	10090.ENSMUSP00000021652,10090.ENSMUSP00000025802,10090.ENSMUSP00000047778,10090.ENSMUSP00000060346,10090.ENSMUSP00000091041,10090.ENSMUSP00000123765,10090.ENSMUSP00000144827	Acot4,Nudt8,Nudt19,Dlst,Ogdh,Sucla2,Suclg2
GO:0006558	L-phenylalanine metabolic process	7	10	0.94	0.59	0.0035	10090.ENSMUSP00000015950,10090.ENSMUSP00000020241,10090.ENSMUSP00000031398,10090.ENSMUSP00000032865,10090.ENSMUSP00000048111,10090.ENSMUSP00000053540,10090.ENSMUSP00000125492	Qdpr,Pah,Hpd,Fah,Spr,Gstz1,Hgd
GO:0008637	Apoptotic mitochondrial changes	17	67	0.5	0.51	0.0035	10090.ENSMUSP00000007012,10090.ENSMUSP00000014920,10090.ENSMUSP00000022419,10090.ENSMUSP00000027111,10090.ENSMUSP00000027123,10090.ENSMUSP00000029769,10090.ENSMUSP00000033093,10090.ENSMUSP00000034049,10090.ENSMUSP00000037348,10090.ENSMUSP00000041104,10090.ENSMUSP00000050374,10090.ENSMUSP00000057669,10090.ENSMUSP00000062841,10090.ENSMUSP00000080614,10090.ENSMUSP00000088456,10090.ENSMUSP00000118566…	Sod2,Nol3,Ppif,Ndufs1,Hspd1,Gclm,Bax,Slc25a4,Acaa2,Aifm1,Sfn,Rhot1,Them4,Timm50,Dap3,Mtch2,Ggct
GO:0051918	Negative regulation of fibrinolysis	7	10	0.94	0.59	0.0035	10090.ENSMUSP00000000049,10090.ENSMUSP00000014578,10090.ENSMUSP00000017488,10090.ENSMUSP00000022368,10090.ENSMUSP00000023590,10090.ENSMUSP00000044903,10090.ENSMUSP00000048704	Apoh,Plg,Vtn,Plau,Hrg,Thbs1,Serpinf2
GO:0071705	Nitrogen compound transport	170	1574	0.13	0.4	0.0035	10090.ENSMUSP00000001547,10090.ENSMUSP00000002445,10090.ENSMUSP00000003029,10090.ENSMUSP00000004375,10090.ENSMUSP00000004774,10090.ENSMUSP00000005067,10090.ENSMUSP00000005077,10090.ENSMUSP00000007249,10090.ENSMUSP00000010251,10090.ENSMUSP00000010267,10090.ENSMUSP00000011029,10090.ENSMUSP00000013845,10090.ENSMUSP00000016094,10090.ENSMUSP00000016463,10090.ENSMUSP00000016771,10090.ENSMUSP00000017841…	Col1a1,Ranbp3,Timm44,Phb2,Aqp1,Sgta,Hspb1,Slc44a4,Slc22a8,Slc47a1,Dnajc19,Timm23,Ncf1,Slc25a5,Myh9,Ada,Ywhah,Slc25a22,Rcn3,Snx3,Rab32,Gopc,Hsp90b1,Rab3ip,Pafah1b1,Timm22,Amn,Sfxn1,Lman2,Slc6a19,Hacl1,Clu,Xpo7,Slc7a8,Pabpn1,Samm50,Rabl2,Hrg,Slc22a1,Ehd3,Slc3a1,Hspa9,Anxa1,Ehd1,Fam45a,Sfxn2,Alyref,Abcc2,Chmp6,Eif4a3,Maip1,Hspd1,Ahctf1,Nup35,Mtx2,Slc12a6,Slc13a3,Slc25a24,Slc35a3,Snx7,Lmna,Slc35a1,Nc…
GO:0001101	Response to acid chemical	27	142	0.38	0.48	0.0036	10090.ENSMUSP00000001147,10090.ENSMUSP00000001547,10090.ENSMUSP00000003947,10090.ENSMUSP00000015484,10090.ENSMUSP00000020161,10090.ENSMUSP00000020329,10090.ENSMUSP00000023749,10090.ENSMUSP00000023952,10090.ENSMUSP00000028817,10090.ENSMUSP00000029017,10090.ENSMUSP00000029769,10090.ENSMUSP00000032898,10090.ENSMUSP00000033263,10090.ENSMUSP00000033898,10090.ENSMUSP00000034497,10090.ENSMUSP00000034905…	Col6a1,Col1a1,Nqo1,Cybb,Arg1,Egfr,Tmbim6,Krt8,Pcna,Pck1,Gclm,Ipo5,Umod,Col4a1,Mmp3,Gclc,Aifm1,Cdo1,Capn2,Plec,Col5a2,Ass1,Akr1b3,Alad,Asns,Hnrnpd,Cfl1
GO:0006743	Ubiquinone metabolic process	9	19	0.77	0.57	0.0036	10090.ENSMUSP00000003947,10090.ENSMUSP00000021078,10090.ENSMUSP00000027766,10090.ENSMUSP00000028137,10090.ENSMUSP00000029909,10090.ENSMUSP00000034234,10090.ENSMUSP00000048001,10090.ENSMUSP00000095695,10090.ENSMUSP00000105905	Nqo1,Fdxr,Coq8a,Coq4,Coq3,Coq9,Coq5,Coq7,Coq6
GO:0006897	Endocytosis	62	455	0.23	0.43	0.0036	10090.ENSMUSP00000003268,10090.ENSMUSP00000005406,10090.ENSMUSP00000015998,10090.ENSMUSP00000016771,10090.ENSMUSP00000017488,10090.ENSMUSP00000021090,10090.ENSMUSP00000021707,10090.ENSMUSP00000022629,10090.ENSMUSP00000024860,10090.ENSMUSP00000024981,10090.ENSMUSP00000025279,10090.ENSMUSP00000025684,10090.ENSMUSP00000026459,10090.ENSMUSP00000026565,10090.ENSMUSP00000027966,10090.ENSMUSP00000028239…	Sh3gl1,App,Cd5l,Myh9,Vtn,Grb2,Amn,Dpysl2,Ehd3,Jpt2,Npc1,Ehd1,Atp5b,Ifitm3,Fcgr2b,Gsn,Tln1,Ppt1,Scarb2,Mfge8,Pycard,Nedd4,Lgals3bp,Myo6,Rac2,Havcr1,Lrp1,Gria1,Thbs1,Inppl1,Mapk3,Cd14,Gpr107,Mapk1,Rab31,Mia2,Cfi,Lrp2,Wasf2,Itgb1,Insr,Cubn,Arrb1,Mrc2,Esyt2,Cap1,Rhog,Snx18,Snx5,Sh3kbp1,Fnbp1,Reps1,Sort1,Sirpa,Eps15l1,Hspg2,Pacsin2,Cd36,Apoe,Ighv6-5,Ctsl,Colec12
GO:0006955	Immune response	143	1284	0.14	0.41	0.0036	10090.ENSMUSP00000000137,10090.ENSMUSP00000004375,10090.ENSMUSP00000004377,10090.ENSMUSP00000005406,10090.ENSMUSP00000005705,10090.ENSMUSP00000006136,10090.ENSMUSP00000010502,10090.ENSMUSP00000013851,10090.ENSMUSP00000014290,10090.ENSMUSP00000015234,10090.ENSMUSP00000015484,10090.ENSMUSP00000015667,10090.ENSMUSP00000016168,10090.ENSMUSP00000017488,10090.ENSMUSP00000017841,10090.ENSMUSP00000018918…	Actr2,Phb2,Ptpn6,App,Trim28,Dnase1,Ifi35,Tnfaip8l2,Apbb1ip,Ptgds,Cybb,Ctss,Lbp,Vtn,Ada,Cd68,Arg1,Arg2,Evl,Ndufs4,Pspc1,C9,Kng1,Hrg,Ifnar2,Krt1,Serping1,C3,Cfb,Anxa1,Mbl2,Rela,Shmt2,Ifitm3,Casp1,Hspd1,C4bp,Pigr,Apcs,Fcgr2b,Vim,Hc,Gsn,F2,Arhgef2,Atad3a,Pf4,Anxa3,C8b,Tmem43,Ctsc,Pycard,Hpx,Umod,Swap70,Fgl1,Apoa4,Nedd4,Csk,Ltf,Trf,1300017J02Rik,C1qc,H2-DMa,Fgb,C1qb,Vnn1,H2-Ab1,C8g,Cybc1,Ddx58,Tmem33,…
GO:0003013	Circulatory system process	64	475	0.23	0.43	0.0037	10090.ENSMUSP00000001963,10090.ENSMUSP00000002663,10090.ENSMUSP00000004327,10090.ENSMUSP00000005964,10090.ENSMUSP00000007012,10090.ENSMUSP00000009705,10090.ENSMUSP00000020329,10090.ENSMUSP00000023589,10090.ENSMUSP00000023593,10090.ENSMUSP00000024596,10090.ENSMUSP00000025891,10090.ENSMUSP00000026208,10090.ENSMUSP00000027863,10090.ENSMUSP00000028239,10090.ENSMUSP00000029046,10090.ENSMUSP00000029658…	Ace,Pon1,G6pdx,Adh5,Sod2,Eng,Egfr,Kng1,Adipoq,Slc22a1,Capn1,Abcc2,Atp1b1,Gsn,Fabp5,Enpep,Gclm,Ddah1,Cyp2j5,Ppcs,Emilin1,P2rx4,Abcg2,Umod,Gas6,Gclc,Akap12,Fgb,Atp1a1,Slc22a2,Lrp1,Crp,Serpinf2,Cacna2d1,Abat,Agt,Ephx2,Postn,Plec,Klk1,Prcp,Itga1,Icam1,Ren1,Rap1gds1,Sod3,Tjp1,Gaa,Anpep,Snx5,Ace2,Akap13,Slc8a1,Cd36,Fga,Erap1,Apoe,Ncf2,Stat1,Fgg,Gucy1a1,Camk2d,Tjp2,Cbs
GO:1902905	Positive regulation of supramolecular fiber organization	33	192	0.33	0.46	0.0037	10090.ENSMUSP00000002640,10090.ENSMUSP00000005234,10090.ENSMUSP00000005406,10090.ENSMUSP00000017153,10090.ENSMUSP00000018755,10090.ENSMUSP00000021090,10090.ENSMUSP00000021689,10090.ENSMUSP00000022682,10090.ENSMUSP00000026917,10090.ENSMUSP00000027366,10090.ENSMUSP00000028239,10090.ENSMUSP00000032561,10090.ENSMUSP00000032629,10090.ENSMUSP00000033056,10090.ENSMUSP00000033325,10090.ENSMUSP00000034588…	Scin,Wdr1,App,Sdc4,Pdlim4,Grb2,Evl,Sorbs3,Nrp1,Vil1,Gsn,Vasp,Cyfip1,Pycard,Swap70,Apoa1,S100a10,Colgalt1,Serpinf2,Efemp2,Wasf2,Icam1,Gda,Synpo,Plek,Synpo2,Arpc2,Flna,Cdk5rap2,Hspa1b,Actr3,Cfl1,Mlst8
GO:0032496	Response to lipopolysaccharide	52	362	0.25	0.44	0.0038	10090.ENSMUSP00000001963,10090.ENSMUSP00000004990,10090.ENSMUSP00000005964,10090.ENSMUSP00000006105,10090.ENSMUSP00000006508,10090.ENSMUSP00000007012,10090.ENSMUSP00000007980,10090.ENSMUSP00000016168,10090.ENSMUSP00000018918,10090.ENSMUSP00000020161,10090.ENSMUSP00000022808,10090.ENSMUSP00000025554,10090.ENSMUSP00000025867,10090.ENSMUSP00000025961,10090.ENSMUSP00000027015,10090.ENSMUSP00000027123…	Ace,Mapk14,Adh5,Shpk,Ggt1,Sod2,Hnrnpa0,Lbp,Cd68,Arg1,Pabpn1,Scgb1a1,Rela,Prdx3,Casp1,Hspd1,Vim,Pck1,Vcam1,Pf4,Atp2a2,Abcg2,Pycard,Umod,Akap12,Apob,Fmo1,Kmo,Havcr1,Gfer,Mapk3,Cd14,Hmgb2,Mapk1,Capn2,Plcg2,Ren1,Selenos,B2m,Tjp1,Ass1,Alad,Camp,Hadhb,Slc12a2,Mgst1,Sirpa,Gbp2,Cd36,Ncf2,Stat1,Acp5
GO:0120032	Regulation of plasma membrane bounded cell projection assembly	36	218	0.31	0.46	0.0038	10090.ENSMUSP00000000137,10090.ENSMUSP00000000590,10090.ENSMUSP00000004774,10090.ENSMUSP00000009003,10090.ENSMUSP00000009157,10090.ENSMUSP00000020375,10090.ENSMUSP00000021689,10090.ENSMUSP00000021950,10090.ENSMUSP00000023590,10090.ENSMUSP00000024047,10090.ENSMUSP00000026577,10090.ENSMUSP00000026917,10090.ENSMUSP00000030518,10090.ENSMUSP00000031565,10090.ENSMUSP00000032629,10090.ENSMUSP00000033915…	Actr2,Rdx,Aqp1,Rala,Dynll1,Rab3ip,Evl,Dbn1,Hrg,Twf2,Eps8l2,Nrp1,Capzb,Fscn1,Cyfip1,Gpm6a,Map4,Rac2,Eps8,Tacstd2,Rcc2,Htt,Wasf2,Icam1,Sept9,Hsp90aa1,Rhog,Dmtn,Prkcd,Arpc2,Pqbp1,Dpysl3,Sept7,Actr3,Agrn,Cfl1
GO:0006873	Cellular ion homeostasis	60	438	0.23	0.43	0.0039	10090.ENSMUSP00000000199,10090.ENSMUSP00000001304,10090.ENSMUSP00000005406,10090.ENSMUSP00000005431,10090.ENSMUSP00000006005,10090.ENSMUSP00000006435,10090.ENSMUSP00000006749,10090.ENSMUSP00000010804,10090.ENSMUSP00000013304,10090.ENSMUSP00000014920,10090.ENSMUSP00000021800,10090.ENSMUSP00000022169,10090.ENSMUSP00000023749,10090.ENSMUSP00000025408,10090.ENSMUSP00000026208,10090.ENSMUSP00000026459…	Ncs1,Ckb,App,Letm1,Pth1r,Atp6v1b2,Slc4a1,Plcd1,Atp6v0d1,Nol3,Mcur1,Hexb,Tmbim6,Afg3l2,Abcc2,Atp5b,Maip1,Slc39a10,Atp1b1,F2,Car2,Calb1,Ppt1,Mfn2,Atp2a2,Bax,Hpx,Umod,Abcb7,Trf,Atp1a1,Slc25a23,Gria1,Bsnd,Mapk3,Lcn2,Mapk1,Immt,Agt,Pml,Spp1,Sco1,Ftl1,Rmdn3,Rap1gds1,Wnk4,Aco1,Anxa6,Atp1a4,Atp6v1a,Atp6v0a4,Slc12a2,Slc4a4,Slc30a9,Slc9c1,Slc8a1,Apoe,Camk2d,Slc34a1,Fth1
GO:0000096	Sulfur amino acid metabolic process	11	30	0.66	0.54	0.004	10090.ENSMUSP00000006508,10090.ENSMUSP00000021443,10090.ENSMUSP00000023805,10090.ENSMUSP00000029769,10090.ENSMUSP00000034905,10090.ENSMUSP00000046517,10090.ENSMUSP00000055743,10090.ENSMUSP00000113672,10090.ENSMUSP00000129704,10090.ENSMUSP00000130941,10090.ENSMUSP00000158269	Ggt1,Mthfd1,Csad,Gclm,Gclc,Cdo1,Tst,Cth,Enoph1,Mmut,Cbs
GO:0010592	Positive regulation of lamellipodium assembly	11	30	0.66	0.54	0.004	10090.ENSMUSP00000000137,10090.ENSMUSP00000004774,10090.ENSMUSP00000024047,10090.ENSMUSP00000031565,10090.ENSMUSP00000032629,10090.ENSMUSP00000036384,10090.ENSMUSP00000081263,10090.ENSMUSP00000091921,10090.ENSMUSP00000109451,10090.ENSMUSP00000137503,10090.ENSMUSP00000147514	Actr2,Aqp1,Twf2,Fscn1,Cyfip1,Rac2,Wasf2,Hsp90aa1,Arpc2,Actr3,Cfl1
GO:0014823	Response to activity	19	82	0.46	0.49	0.004	10090.ENSMUSP00000004868,10090.ENSMUSP00000006749,10090.ENSMUSP00000007012,10090.ENSMUSP00000018632,10090.ENSMUSP00000023593,10090.ENSMUSP00000026495,10090.ENSMUSP00000026743,10090.ENSMUSP00000027123,10090.ENSMUSP00000028610,10090.ENSMUSP00000029017,10090.ENSMUSP00000029610,10090.ENSMUSP00000029769,10090.ENSMUSP00000033899,10090.ENSMUSP00000034905,10090.ENSMUSP00000063166,10090.ENSMUSP00000066488…	Mtfp1,Slc4a1,Sod2,Myh4,Adipoq,Atp5a1,Uqcrc1,Hspd1,Cat,Pck1,Hadh,Gclm,Col4a2,Gclc,Prkaa1,Agt,Alad,Oxct1,Tns2
GO:0042304	Regulation of fatty acid biosynthetic process	14	48	0.56	0.52	0.004	10090.ENSMUSP00000025561,10090.ENSMUSP00000027153,10090.ENSMUSP00000029046,10090.ENSMUSP00000033873,10090.ENSMUSP00000034585,10090.ENSMUSP00000034588,10090.ENSMUSP00000066488,10090.ENSMUSP00000070868,10090.ENSMUSP00000095171,10090.ENSMUSP00000099634,10090.ENSMUSP00000104091,10090.ENSMUSP00000113126,10090.ENSMUSP00000113413,10090.ENSMUSP00000115173	Anxa1,Acadl,Fabp5,Erlin2,Apoa4,Apoa1,Agt,Pla2g4a,Cd74,Acadvl,Apoc1,Apoc3,Apoa5,Apoc2
GO:0009167	Purine ribonucleoside monophosphate metabolic process	13	42	0.59	0.52	0.0041	10090.ENSMUSP00000002397,10090.ENSMUSP00000017841,10090.ENSMUSP00000021082,10090.ENSMUSP00000021282,10090.ENSMUSP00000024866,10090.ENSMUSP00000025696,10090.ENSMUSP00000026839,10090.ENSMUSP00000030583,10090.ENSMUSP00000077946,10090.ENSMUSP00000080683,10090.ENSMUSP00000084882,10090.ENSMUSP00000102559,10090.ENSMUSP00000125880	Gmpr2,Ada,Nt5c,Pfas,Xdh,Ak3,Prps2,Ak2,Ampd2,Mpp5,Gda,Ak4,Mpp6
GO:0031347	Regulation of defense response	83	665	0.19	0.41	0.0042	10090.ENSMUSP00000000769,10090.ENSMUSP00000001792,10090.ENSMUSP00000001963,10090.ENSMUSP00000004381,10090.ENSMUSP00000005218,10090.ENSMUSP00000005406,10090.ENSMUSP00000006105,10090.ENSMUSP00000006136,10090.ENSMUSP00000006367,10090.ENSMUSP00000006508,10090.ENSMUSP00000009340,10090.ENSMUSP00000010502,10090.ENSMUSP00000013851,10090.ENSMUSP00000015667,10090.ENSMUSP00000015712,10090.ENSMUSP00000016094…	Serpinf1,Il16,Ace,Lpcat3,Cd44,App,Shpk,Dnase1,Htra1,Ggt1,Ifi211,Ifi35,Tnfaip8l2,Ctss,Lpl,Ncf1,Lbp,Ada,Ptgis,Arg1,Egfr,Arg2,F12,Pspc1,Ahsg,Adipoq,Krt1,Serping1,C3,Scgb1a1,Anxa1,Banf1,Mbl2,Rela,Casp1,Hspd1,Fcgr2b,Emilin1,Aldh2,Ctsc,Ndufc2,Pycard,Hpx,Lamp1,Apoa1,Letmd1,Ddx58,Gpsm3,Gfer,Mapk3,Abhd12,Dnaja3,Samhd1,Ifi209,Hmgb2,Agt,Pla2g4a,Alox5ap,Sirt2,Cfi,C1qbp,Plcg2,Dtx3l,Pml,Lgals1,Hsp90aa1,Gpx4,Cd…
GO:0044275	Cellular carbohydrate catabolic process	12	36	0.62	0.53	0.0042	10090.ENSMUSP00000023282,10090.ENSMUSP00000026613,10090.ENSMUSP00000034609,10090.ENSMUSP00000059801,10090.ENSMUSP00000061227,10090.ENSMUSP00000084582,10090.ENSMUSP00000101866,10090.ENSMUSP00000106180,10090.ENSMUSP00000109611,10090.ENSMUSP00000130858,10090.ENSMUSP00000130992,10090.ENSMUSP00000157520	Miox,Gusb,Treh,Pfkm,Pgm1,Pgm2,Gaa,Sord,Gk,Tpi1,Gpd2,Tkfc
GO:0019882	Antigen processing and presentation	22	105	0.42	0.48	0.0043	10090.ENSMUSP00000015667,10090.ENSMUSP00000019974,10090.ENSMUSP00000025161,10090.ENSMUSP00000025196,10090.ENSMUSP00000027966,10090.ENSMUSP00000037088,10090.ENSMUSP00000038559,10090.ENSMUSP00000041008,10090.ENSMUSP00000041857,10090.ENSMUSP00000046105,10090.ENSMUSP00000083587,10090.ENSMUSP00000095171,10090.ENSMUSP00000099534,10090.ENSMUSP00000100564,10090.ENSMUSP00000128401,10090.ENSMUSP00000130660…	Ctss,Rab32,Tapbp,Psmb8,Fcgr2b,H2-DMa,Azgp1,H2-Ab1,Rab8b,H2-Aa,Icam1,Cd74,B2m,Psme2b,Tap1,Gba,Erap1,Psmb9,H2-Q10,H2-D1,Psme1,Ctsl
GO:0045765	Regulation of angiogenesis	46	309	0.27	0.44	0.0043	10090.ENSMUSP00000000049,10090.ENSMUSP00000000769,10090.ENSMUSP00000004343,10090.ENSMUSP00000004774,10090.ENSMUSP00000005077,10090.ENSMUSP00000009705,10090.ENSMUSP00000014578,10090.ENSMUSP00000015484,10090.ENSMUSP00000018113,10090.ENSMUSP00000018737,10090.ENSMUSP00000021603,10090.ENSMUSP00000023128,10090.ENSMUSP00000023590,10090.ENSMUSP00000024988,10090.ENSMUSP00000026917,10090.ENSMUSP00000028233…	Apoh,Serpinf1,Wars2,Aqp1,Hspb1,Eng,Plg,Cybb,Ptgis,Sparc,Fbln5,Itga5,Hrg,C3,Nrp1,Hc,Ddah1,Angptl3,Emilin1,Pf4,Anxa3,Flt1,Col4a2,Ngp,Thbs1,Sp100,Agt,Pgk1,Pml,Glul,Itgb1,Ptn,Tjp1,Rtn4,Dcn,Camp,Add1,Slc12a2,Lgals3,Stat3,Wars,Cd36,Erap1,Stat1,Htatip2,Rnh1
GO:1901699	Cellular response to nitrogen compound	85	686	0.19	0.41	0.0043	10090.ENSMUSP00000000137,10090.ENSMUSP00000001147,10090.ENSMUSP00000001547,10090.ENSMUSP00000004774,10090.ENSMUSP00000005406,10090.ENSMUSP00000005651,10090.ENSMUSP00000015484,10090.ENSMUSP00000020161,10090.ENSMUSP00000020238,10090.ENSMUSP00000020329,10090.ENSMUSP00000021090,10090.ENSMUSP00000021607,10090.ENSMUSP00000021635,10090.ENSMUSP00000021773,10090.ENSMUSP00000023203,10090.ENSMUSP00000023593…	Actr2,Col6a1,Col1a1,Aqp1,App,Por,Cybb,Arg1,Hsp90b1,Egfr,Grb2,Lgmn,Akr1c18,Gpld1,Gpt,Adipoq,Gpd1,Diaph1,Rela,Casp7,Atp5a1,Parp1,Fcgr2b,Vim,Pck1,Car2,Anxa5,Vcam1,Gucy1b1,Arhgef2,Gclm,Prkcz,P2rx4,Cyfip1,Ipo5,Rgs10,Col4a1,Sfrp1,Mmp3,Csk,Gclc,H2az1,Aifm1,Pdk2,Ddx58,Apex1,Lrp1,Gria1,Thbs1,Gfer,Cacna2d1,Mapk3,Gnai2,Prkaa1,Mapk1,Agt,Rab31,Capn2,Sirt2,Htt,Icam1,Col5a2,Insr,Fbp1,Rap1gds1,Fbn1,Ass1,Mup3,Dmt…
GO:0009125	Nucleoside monophosphate catabolic process	10	25	0.7	0.54	0.0044	10090.ENSMUSP00000002397,10090.ENSMUSP00000017841,10090.ENSMUSP00000020677,10090.ENSMUSP00000021082,10090.ENSMUSP00000024866,10090.ENSMUSP00000030535,10090.ENSMUSP00000031793,10090.ENSMUSP00000045283,10090.ENSMUSP00000049342,10090.ENSMUSP00000084882	Gmpr2,Ada,Upp1,Nt5c,Xdh,Cda,Nt5c3,Dnph1,Upb1,Gda
GO:0034314	Arp2/3 complex-mediated actin nucleation	8	15	0.82	0.56	0.0044	10090.ENSMUSP00000000137,10090.ENSMUSP00000031625,10090.ENSMUSP00000076933,10090.ENSMUSP00000082822,10090.ENSMUSP00000099584,10090.ENSMUSP00000109451,10090.ENSMUSP00000114839,10090.ENSMUSP00000137503	Actr2,Arpc1a,Arpc5,Arpc1b,Arpc3,Arpc2,Arpc4,Actr3
GO:0055064	Chloride ion homeostasis	10	25	0.7	0.54	0.0044	10090.ENSMUSP00000001304,10090.ENSMUSP00000026208,10090.ENSMUSP00000028549,10090.ENSMUSP00000033263,10090.ENSMUSP00000034218,10090.ENSMUSP00000049563,10090.ENSMUSP00000071786,10090.ENSMUSP00000084043,10090.ENSMUSP00000099397,10090.ENSMUSP00000111023	Ckb,Abcc2,Slc12a6,Umod,Slc12a3,Bsnd,Car12,Spp1,Wnk4,Slc12a2
GO:0015914	Phospholipid transport	21	98	0.43	0.48	0.0045	10090.ENSMUSP00000006749,10090.ENSMUSP00000020864,10090.ENSMUSP00000026427,10090.ENSMUSP00000030340,10090.ENSMUSP00000031377,10090.ENSMUSP00000034585,10090.ENSMUSP00000034588,10090.ENSMUSP00000034878,10090.ENSMUSP00000045285,10090.ENSMUSP00000065233,10090.ENSMUSP00000088779,10090.ENSMUSP00000096179,10090.ENSMUSP00000099066,10090.ENSMUSP00000104091,10090.ENSMUSP00000104939,10090.ENSMUSP00000106953…	Slc4a1,Pctp,Esyt1,Scp2,Scarb2,Apoa4,Apoa1,Tmem30a,Abca3,C2cd2l,Atp11a,Mttp,Atp11c,Apoc1,Pltp,Apoa2,Apoc3,Apoa5,Apoc2,Apoe,Pitpnb
GO:0045936	Negative regulation of phosphate metabolic process	62	460	0.23	0.42	0.0045	10090.ENSMUSP00000001825,10090.ENSMUSP00000004377,10090.ENSMUSP00000005077,10090.ENSMUSP00000006749,10090.ENSMUSP00000009157,10090.ENSMUSP00000009705,10090.ENSMUSP00000023583,10090.ENSMUSP00000023593,10090.ENSMUSP00000024866,10090.ENSMUSP00000025961,10090.ENSMUSP00000026434,10090.ENSMUSP00000027777,10090.ENSMUSP00000030125,10090.ENSMUSP00000030535,10090.ENSMUSP00000030922,10090.ENSMUSP00000031055…	Chordc1,Ptpn6,Hspb1,Slc4a1,Dynll1,Eng,Ahsg,Adipoq,Xdh,Prdx3,Chmp6,Parp1,Bag1,Cda,Prkcz,Emilin1,Uchl1,Pycard,Bax,Swap70,Sfrp1,Csk,Ttc36,Lrp1,Ppp1r11,Hnrnpu,Inppl1,Dnaja3,Fbln1,Gnai2,Agt,Ppp2r5a,Mprip,Sirt2,Plec,Insr,Fbp1,Arrb1,Wnk4,Plek,Park7,Prkar1a,Dusp3,Apoc1,Dmtn,Prkcd,Thy1,Fam129a,Entpd1,Mtch2,Cdk5rap2,Stat3,Sirpa,Wars,Mvp,Iqgap1,Dnaja1,Gba,Slc8a1,Apoe,Ptprc,Myadm
GO:0050727	Regulation of inflammatory response	52	365	0.25	0.43	0.0045	10090.ENSMUSP00000000769,10090.ENSMUSP00000001792,10090.ENSMUSP00000001963,10090.ENSMUSP00000004381,10090.ENSMUSP00000005218,10090.ENSMUSP00000005406,10090.ENSMUSP00000006105,10090.ENSMUSP00000006136,10090.ENSMUSP00000006508,10090.ENSMUSP00000010502,10090.ENSMUSP00000013851,10090.ENSMUSP00000015667,10090.ENSMUSP00000015712,10090.ENSMUSP00000016094,10090.ENSMUSP00000016168,10090.ENSMUSP00000017841…	Serpinf1,Il16,Ace,Lpcat3,Cd44,App,Shpk,Dnase1,Ggt1,Ifi35,Tnfaip8l2,Ctss,Lpl,Ncf1,Lbp,Ada,Ptgis,Egfr,F12,Ahsg,Adipoq,Krt1,C3,Scgb1a1,Anxa1,Rela,Casp1,Hspd1,Fcgr2b,Aldh2,Ctsc,Ndufc2,Pycard,Apoa1,Letmd1,Gpsm3,Abhd12,Agt,Pla2g4a,Alox5ap,Plcg2,Lgals1,Gpx4,Selenos,Park7,Lrrc19,Tnc,Zyx,Ripk1,Apoe,Acp5,Pglyrp2
GO:0055067	Monovalent inorganic cation homeostasis	28	153	0.36	0.46	0.0045	10090.ENSMUSP00000006435,10090.ENSMUSP00000006749,10090.ENSMUSP00000013304,10090.ENSMUSP00000026459,10090.ENSMUSP00000027863,10090.ENSMUSP00000028549,10090.ENSMUSP00000029078,10090.ENSMUSP00000030412,10090.ENSMUSP00000033263,10090.ENSMUSP00000034218,10090.ENSMUSP00000036983,10090.ENSMUSP00000039657,10090.ENSMUSP00000041447,10090.ENSMUSP00000049563,10090.ENSMUSP00000051619,10090.ENSMUSP00000065983…	Atp6v1b2,Slc4a1,Atp6v0d1,Atp5b,Atp1b1,Slc12a6,Car2,Ppt1,Umod,Slc12a3,Car14,Atp1a1,Pdk2,Bsnd,Mapk3,Mapk1,Agt,Car12,Spp1,Car4,Atp1a4,Atp6v0a4,Slc12a2,Slc4a4,Slc9c1,Rhbg,Slc8a1,Camk2d
GO:0061077	Chaperone-mediated protein folding	17	69	0.49	0.49	0.0045	10090.ENSMUSP00000001825,10090.ENSMUSP00000005067,10090.ENSMUSP00000005077,10090.ENSMUSP00000014339,10090.ENSMUSP00000022616,10090.ENSMUSP00000025217,10090.ENSMUSP00000030125,10090.ENSMUSP00000032508,10090.ENSMUSP00000033263,10090.ENSMUSP00000037088,10090.ENSMUSP00000074724,10090.ENSMUSP00000076521,10090.ENSMUSP00000081941,10090.ENSMUSP00000095171,10090.ENSMUSP00000122056,10090.ENSMUSP00000133815…	Chordc1,Sgta,Hspb1,Dnajc7,Clu,Hspa9,Bag1,Fkbp4,Umod,H2-DMa,Hspe1,Pdia4,Crtap,Cd74,Dnajb12,Hspa1b,Hsph1
[truncated: 329 more rows]

## Sheet: Liver_Enrichment_Process
#term ID	term description	observed gene count	background gene count	strength	signal	false discovery rate	matching proteins in your network (IDs)	matching proteins in your network (labels)
[truncated: 458 more rows]

## Sheet: Lung_Enrichment_Process
#term ID	term description	observed gene count	background gene count	strength	signal	false discovery rate	matching proteins in your network (IDs)	matching proteins in your network (labels)
[truncated: 337 more rows]

## Sheet: Spleen_Enrichment_Process
#term ID	term description	observed gene count	background gene count	strength	signal	false discovery rate	matching proteins in your network (IDs)	matching proteins in your network (labels)
[truncated: 1,032 more rows]

[truncated: 3 more sheets: SkeletalMuscle_Enrichment_Proce, Heart_Enrichment_Process, Testis_Enrichment_Process]
