# Supplementary material for: Proteomic aging signatures across mouse organs and life stages
Source: EMBO J. 2025 Jul 15;44(16):4631–60. doi: 10.1038/s44318-025-00509-x (PMC12361549; doi:10.1038/s44318-025-00509-x)
Supplement: Supplementary file 19 — Source data Fig. 4 [file 44318_2025_509_MOESM19_ESM.zip › EMBOJ-2025-120525_SourceDataForFigure4/EMBOJ-2025-120525_SourceDataForFigure4D/EMBOJ-2025-120525_SourceDataForFigure4D.xlsx]

## Sheet: Kidney_DEP
UniProt Accession	UniProt Protein Name	Gene Symbol	condition5M	condition8M	condition14M	condition20M	condition26M	AveExpr	F	P.Value	adj.P.Val
P16110	Galectin-3	Lgals3	0.0683055	-0.0901247	0.0825463	1.73658	0.703344	0.161805	43.6468	1.44e-15	6.74e-12
P20152	Vimentin	Vim	-0.0472548	-0.0370317	0.229223	1.82851	0.759477	0.802371	41.4322	3.55e-15	8.29e-12
Q8BMK4	Cytoskeleton-associated protein 4	Ckap4	-0.0338323	-0.12318	0.138213	1.64249	0.620231	-1.57092	39.9495	6.64e-15	1.03e-11
O09174	Alpha-methylacyl-CoA racemase	Amacr	0.0296517	-0.105153	-0.312323	-1.50258	-0.791054	2.02699	37.9756	1.57e-14	1.43e-11
Q8VC03	Echinoderm microtubule-associated protein-like 3	Eml3	-0.234094	-0.240539	0.54364	3.41792	0.207402	-1.15767	37.8082	1.69e-14	1.43e-11
P40936	Indolethylamine N-methyltransferase	Inmt	-0.0148032	-0.0699432	-0.318616	-1.3786	-0.71471	3.49519	37.5857	1.87e-14	1.43e-11
Q07797	Galectin-3-binding protein	Lgals3bp	-0.11822	0.0515011	0.287832	2.31608	1.19457	-1.27898	36.9087	2.54e-14	1.43e-11
Q9WV32	Actin-related protein 2/3 complex subunit 1B	Arpc1b	-0.110179	-0.172717	0.0522306	1.5744	0.591291	0.209146	36.8506	2.61e-14	1.43e-11
P39061	Collagen alpha-1(XVIII) chain	Col18a1	-0.172802	-0.208833	0.264082	1.52871	0.705007	0.42847	36.7367	2.75e-14	1.43e-11
O35206	Collagen alpha-1(XV) chain	Col15a1	0.0361041	-0.163551	0.394915	2.0138	0.136131	-0.649479	35.7463	4.35e-14	2.03e-11
Q62188	Dihydropyrimidinase-related protein 3	Dpysl3	-0.136065	-0.208788	0.16421	1.92102	0.858093	-1.30377	35.3971	5.12e-14	2.09e-11
Q8R5A3	Amyloid beta A4 precursor protein-binding family B member 1-interacting protein	Apbb1ip	-0.0422133	-0.047385	0.0962223	2.05975	0.531262	-2.8579	35.1878	5.66e-14	2.09e-11
P28653	Biglycan	Bgn	-0.148375	-0.0945706	0.378372	1.46219	0.970209	-0.0932251	35.0988	5.9e-14	2.09e-11
P54320	Elastin	Eln	0.119561	0.045804	0.764968	3.19535	1.05368	-1.52167	34.9708	6.27e-14	2.09e-11
Q62356	Follistatin-related protein 1	Fstl1	-0.0556784	-0.0289313	0.25699	2.03872	0.459343	-2.98634	34.7608	6.93e-14	2.16e-11
P10107	Annexin A1	Anxa1	-0.0143074	-0.138926	0.192902	1.69312	0.615601	-0.981349	34.2757	8.76e-14	2.55e-11
Q91ZX7	Prolow-density lipoprotein receptor-related protein 1	Lrp1	-0.134487	-0.136847	0.928025	2.97041	0.523886	-1.9574	33.1051	1.55e-13	4.19e-11
Q04447	Creatine kinase B-type	Ckb	-0.103437	-0.160252	0.227759	1.57432	0.609006	-1.06902	33.0262	1.62e-13	4.19e-11
Q61233	Plastin-2	Lcp1	0.0164378	-0.0643864	0.258546	1.84825	0.81761	0.236422	32.7239	1.88e-13	4.62e-11
P97298	Pigment epithelium-derived factor	Serpinf1	-0.114367	-0.201611	0.310677	2.24645	0.303301	-1.81611	32.5562	2.05e-13	4.77e-11
Q9ERL7	Glia maturation factor gamma	Gmfg	-0.073385	-0.125042	0.231997	1.62498	0.653189	-2.00095	31.745	3.09e-13	6.87e-11
Q9JLZ3	Methylglutaconyl-CoA hydratase, mitochondrial	Auh	0.0407946	0.0394155	-0.0422636	-0.776742	-0.228928	0.815274	31.5274	3.46e-13	7.33e-11
O08992	Syntenin-1	Sdcbp	-0.0216604	0.101324	0.539836	1.86953	1.19029	-0.92503	31.3076	3.87e-13	7.86e-11
P97821	Dipeptidyl peptidase 1	Ctsc	-0.0163061	-0.101995	0.214115	1.98273	0.824899	-1.01967	31.0143	4.51e-13	8.61e-11
Q05144	Ras-related C3 botulinum toxin substrate 2	Rac2	-0.0296758	-0.0290118	0.436162	2.30626	1.05552	-1.99619	30.9109	4.76e-13	8.61e-11
P24452	Macrophage-capping protein	Capg	-0.0175949	0.000878807	0.103888	1.35926	0.710247	-0.824458	30.8974	4.8e-13	8.61e-11
Q8BTM8	Filamin-A	Flna	-0.0965418	-0.142511	0.0518166	1.04505	0.502698	0.313967	30.4456	6.09e-13	1.05e-10
A6X935	Inter alpha-trypsin inhibitor, heavy chain 4	Itih4	-0.0296117	-0.0682262	0.653485	2.33874	0.73259	-0.86842	30.1414	7.16e-13	1.19e-10
Q8VCI0	Phospholipase B-like 1	Plbd1	0.113398	0.157644	0.356152	2.01456	0.975937	-2.09686	30.0459	7.53e-13	1.21e-10
P14483	H-2 class II histocompatibility antigen, A beta chain	H2-Ab1	0.0256078	-0.04117	0.244784	2.1237	0.955261	-1.30077	29.8639	8.31e-13	1.29e-10
Q640N1	Adipocyte enhancer-binding protein 1	Aebp1	-0.0193515	-0.340707	0.405065	2.44943	0.178656	-1.65656	29.6583	9.28e-13	1.38e-10
Q99K41	EMILIN-1	Emilin1	0.0201753	-0.0337424	0.298901	1.64761	0.784888	-0.838385	29.6266	9.44e-13	1.38e-10
P15379	CD44 antigen	Cd44	-0.11395	-0.0752272	0.480603	2.32398	0.916758	-1.4174	29.5147	1e-12	1.42e-10
P51437	Cathelicidin antimicrobial peptide	Camp	0.0476495	-0.00533259	0.975423	3.63268	0.794278	-1.36869	29.4286	1.05e-12	1.44e-10
P18242	Cathepsin D	Ctsd	-0.0154147	-0.00382003	0.201704	1.22117	0.689552	0.498052	29.3765	1.08e-12	1.44e-10
O35639	Annexin A3	Anxa3	0.0227546	0.00835284	0.103942	1.06774	0.430646	0.244272	28.8458	1.45e-12	1.88e-10
Q8BNU0	Armadillo repeat-containing protein 6	Armc6	0.0246592	0.0741089	0.361193	2.26622	0.502692	0.050756	28.367	1.89e-12	2.38e-10
Q9DBK0	Acetyl-coenzyme A thioesterase	Acot12	-0.0580325	-0.212247	-0.272673	-1.01959	-0.56857	-0.247204	28.2803	1.98e-12	2.44e-10
O89053	Coronin-1A	Coro1a	0.141685	0.0816281	0.202948	1.79726	1.06259	0.13737	27.953	2.38e-12	2.85e-10
P0DOV1	Interferon-activable protein 205-B	Mnda	0.0555778	0.115826	0.41672	2.30774	1.33149	-1.7781	27.7806	2.63e-12	2.99e-10
Q91XE4	N-acyl-aromatic-L-amino acid amidohydrolase (carboxylate-forming)	Acy3	-0.0682733	-0.0802904	-0.107538	-1.21163	-0.591848	4.70401	27.7526	2.67e-12	2.99e-10
Q5U5V2	Hydroxylysine kinase	Hykk	0.00534604	-0.0418029	-0.133597	-0.931094	-0.360293	1.22034	27.7385	2.69e-12	2.99e-10
Q9DCW4	Electron transfer flavoprotein subunit beta	Etfb	0.0724277	0.11231	-0.0511792	-0.799923	-0.180192	3.88319	27.7011	2.75e-12	2.99e-10
P14434	H-2 class II histocompatibility antigen, A-B alpha chain	H2-Aa	0.0523991	0.0945055	0.361273	2.28279	1.20532	-1.00415	27.5958	2.92e-12	3.1e-10
Q9R045	Angiopoietin-related protein 2	Angptl2	-0.0902018	-0.117034	0.0682117	1.45384	0.360611	-2.54155	27.4009	3.27e-12	3.39e-10
Q61599	Rho GDP-dissociation inhibitor 2	Arhgdib	0.0124412	-0.0411904	0.171516	1.30526	0.634465	-0.71319	27.176	3.72e-12	3.77e-10
P29788	Vitronectin	Vtn	-0.0989302	0.0263827	0.7381	2.61569	0.964183	0.0818255	27.0424	4.02e-12	3.99e-10
P18468	H-2 class II histocompatibility antigen, I-A beta chain	H2-Eb1	-0.0260536	-0.139287	0.113423	1.62192	0.518519	-2.25685	26.9005	4.36e-12	4.24e-10
P07743	BPI fold-containing family A member 2	Bpifa2	-0.456037	0.0667331	1.32726	2.46306	1.84663	-1.27708	26.7672	4.71e-12	4.35e-10
Q61702	Inter-alpha-trypsin inhibitor heavy chain H1	Itih1	-0.0295115	-0.0153497	0.377791	1.50902	0.237062	-0.994016	26.7493	4.76e-12	4.35e-10
P31001	Desmin	Des	0.0555264	0.0256554	0.112743	1.15368	0.597023	-0.75338	26.7366	4.8e-12	4.35e-10
P43025	Tetranectin	Clec3b	-0.212232	-0.429392	0.443061	1.99882	-0.190839	-0.631663	26.7208	4.84e-12	4.35e-10
Q64516	Glycerol kinase	Gk	0.0704078	0.0579159	-0.0776593	-0.944099	-0.160406	1.76392	26.6872	4.94e-12	4.35e-10
O35955	Proteasome subunit beta type-10	Psmb10	0.130958	-0.0872196	0.261164	1.60434	0.904009	-1.81128	26.4614	5.64e-12	4.88e-10
Q99JW2	Aminoacylase-1	Acy1	0.0171597	0.0312808	-0.134232	-1.08906	-0.289525	0.809434	26.358	5.99e-12	5.08e-10
Q9QXS1	Plectin	Plec	-0.00769625	-0.0316124	0.0570085	0.951626	0.379971	-1.41561	26.331	6.09e-12	5.08e-10
Q3URE1	Malonate--CoA ligase ACSF3, mitochondrial	Acsf3	0.153847	0.106629	-0.0379582	-0.794801	-0.187238	-0.58951	25.8916	7.91e-12	6.48e-10
Q00915	Retinol-binding protein 1	Rbp1	-0.153202	-0.147395	0.195022	1.5802	0.63429	-1.34628	25.7711	8.5e-12	6.84e-10
Q9WVM8	Kynurenine/alpha-aminoadipate aminotransferase, mitochondrial	Aadat	0.0575434	0.0401172	-0.0217651	-1.16991	-0.451149	1.33734	25.6919	8.92e-12	7.06e-10
P10810	Monocyte differentiation antigen CD14	Cd14	-0.0531909	-0.1075	0.015973	1.69584	0.369144	-1.10302	25.3022	1.13e-11	8.79e-10
P17932	Putative large ribosomal subunit protein eL32'	Rpl32-ps	-0.521684	-0.453451	1.1829	3.77737	0.546016	4.27924	25.2565	1.16e-11	8.89e-10
Q9EQ20	Methylmalonate-semialdehyde/malonate-semialdehyde dehydrogenase [acylating], mitochondrial	Aldh6a1	0.0448013	0.0624734	-0.0526808	-0.894274	-0.227734	2.31066	25.1756	1.22e-11	9.18e-10
Q9D8Y0	EF-hand domain-containing protein D2	Efhd2	-0.106097	-0.0597281	0.135993	1.68631	0.739278	-0.840871	25.1179	1.26e-11	9.36e-10
Q91WG0	Acylcarnitine hydrolase	Ces2c	-0.0809388	-0.157521	-0.296853	-1.27698	-0.542659	1.5403	25.0542	1.31e-11	9.58e-10
P16331	Phenylalanine-4-hydroxylase	Pah	0.121747	0.0618355	-0.0459702	-0.96475	-0.238419	1.70076	25.0304	1.33e-11	9.58e-10
Q78JT3	3-hydroxyanthranilate 3,4-dioxygenase	Haao	-0.0142472	-0.050403	-0.132412	-1.07018	-0.368674	0.330321	24.976	1.38e-11	9.75e-10
Q60710	Deoxynucleoside triphosphate triphosphohydrolase SAMHD1	Samhd1	0.0312033	-0.14512	0.104403	1.48344	0.628582	-1.65836	24.894	1.45e-11	1.01e-09
Q99LB7	Sarcosine dehydrogenase, mitochondrial	Sardh	0.0736939	0.0633836	-0.0470621	-0.822772	-0.166896	1.63143	24.8724	1.47e-11	1.01e-09
Q8JZN5	Complex I assembly factor ACAD9, mitochondrial	Acad9	0.0641336	-0.0437481	-0.145555	-0.772644	-0.336602	0.235098	24.7611	1.57e-11	1.06e-09
Q99LB2	Dehydrogenase/reductase SDR family member 4	Dhrs4	0.109021	0.0366761	-0.103169	-0.853702	-0.373822	1.33758	24.6894	1.65e-11	1.1e-09
Q06890	Clusterin	Clu	-0.0719221	-0.108004	0.744006	2.65898	0.970348	0.678279	24.6282	1.71e-11	1.12e-09
Q91VA0	Acyl-coenzyme A synthetase ACSM1, mitochondrial	Acsm1	0.0944879	-0.0114268	-0.147604	-1.40036	-0.54254	0.316472	24.5242	1.82e-11	1.18e-09
Q99NB1	Acetyl-coenzyme A synthetase 2-like, mitochondrial	Acss1	0.0914375	0.0802489	-0.0344437	-0.8097	-0.144101	0.971424	24.4399	1.92e-11	1.23e-09
Q9D2R0	Acetoacetyl-CoA synthetase	Aacs	-0.0358536	-0.114023	-0.233731	-1.00179	-0.442145	0.167535	24.3479	2.04e-11	1.28e-09
P21614	Vitamin D-binding protein	Gc	-0.158483	-0.108728	0.244598	1.35929	0.451764	1.18291	24.2999	2.1e-11	1.31e-09
Q80X19	Collagen alpha-1(XIV) chain	Col14a1	-0.0581672	-0.17709	0.0986537	0.939076	0.797317	-0.734384	24.2637	2.15e-11	1.32e-09
P58137	Acyl-coenzyme A thioesterase 8	Acot8	-0.0588079	-0.153895	-0.285488	-1.22307	-0.603841	-0.918288	24.2457	2.17e-11	1.32e-09
Q8R138	Transmembrane protein 119	Tmem119	0.00558573	-0.0409303	0.05157	1.0341	0.276266	-2.62463	24.155	2.3e-11	1.38e-09
Q08761	Vitamin K-dependent protein S	Pros1	-0.175475	-0.199007	0.14338	1.61729	0.179219	-2.70973	24.1054	2.37e-11	1.39e-09
P70202	Latexin	Lxn	-0.194122	-0.239995	0.028978	1.30106	0.321273	-0.404041	24.0985	2.38e-11	1.39e-09
Q9CPW4	Actin-related protein 2/3 complex subunit 5	Arpc5	-0.0680927	-0.139279	0.0771904	0.789294	0.237276	1.14494	24.0447	2.46e-11	1.42e-09
Q9DCQ2	Aspartate dehydrogenase domain-containing protein	Aspdh	0.122893	0.0162059	-0.00202975	-0.966699	-0.189758	0.291161	23.9328	2.64e-11	1.51e-09
P09813	Apolipoprotein A-II	Apoa2	-0.431436	-0.761903	1.34927	4.21252	0.214326	0.115742	23.8093	2.86e-11	1.58e-09
P49710	Hematopoietic lineage cell-specific protein	Hcls1	0.0897685	0.0336401	0.192547	2.08709	1.0285	-1.7353	23.8068	2.86e-11	1.58e-09
Q91X17	Uromodulin	Umod	-0.11943	-0.0565466	0.197651	1.97147	1.44568	2.74577	23.797	2.88e-11	1.58e-09
Q9WUR9	Adenylate kinase 4, mitochondrial	Ak4	0.0206068	-0.0140037	-0.103892	-0.934507	-0.153068	1.40367	23.776	2.92e-11	1.59e-09
P19324	Serpin H1	Serpinh1	-0.00822271	-0.164996	0.103878	1.18394	0.282415	-0.127479	23.6259	3.21e-11	1.72e-09
Q7TPR4	Alpha-actinin-1	Actn1	0.0206143	-0.0448851	0.0933384	1.15176	0.396181	-0.338356	23.4751	3.54e-11	1.88e-09
Q9CX80	Cytoglobin	Cygb	0.0137627	-0.0449827	0.295346	1.74261	1.05941	-2.07142	23.3233	3.9e-11	2.05e-09
Q8K4Q8	Collectin-12	Colec12	-0.131897	-0.140105	0.148009	1.87928	0.675611	-3.02727	23.1203	4.45e-11	2.31e-09
P19221	Prothrombin	F2	-0.331324	-0.220749	0.175756	1.64826	0.272565	-0.157391	22.9416	5e-11	2.57e-09
P97290	Plasma protease C1 inhibitor	Serping1	-0.000643108	0.0113216	0.458509	1.72078	0.524531	-0.819245	22.8001	5.49e-11	2.76e-09
Q91V80	Apolipoprotein F	Apof	-0.141232	-0.0332832	0.0781784	1.80673	0.325972	-3.4541	22.7956	5.51e-11	2.76e-09
P11859	Angiotensinogen	Agt	-0.0985354	-0.105997	0.340625	1.87491	0.508109	-1.79703	22.6895	5.9e-11	2.93e-09
Q99KR3	Endoribonuclease LACTB2	Lactb2	0.0390405	0.0184791	-0.0521368	-0.931592	-0.21068	2.15352	22.619	6.18e-11	3.04e-09
P07214	SPARC	Sparc	-0.029607	-0.0952933	0.30839	2.08799	0.414002	-2.11853	22.5029	6.68e-11	3.25e-09
Q61704	Inter-alpha-trypsin inhibitor heavy chain H3	Itih3	-0.0751063	-0.109797	0.391809	2.14067	0.874638	-1.7027	22.4784	6.79e-11	3.27e-09
Q91WP6	Serine protease inhibitor A3N	Serpina3n	-0.0384984	-0.0973921	0.60843	2.51348	0.782873	-1.23531	22.4556	6.89e-11	3.28e-09
P06728	Apolipoprotein A-IV	Apoa4	-0.251571	-0.258733	0.80226	3.03176	0.537875	0.956124	22.425	7.03e-11	3.32e-09
P48453	Serine/threonine-protein phosphatase 2B catalytic subunit beta isoform	Ppp3cb	0.0547154	0.0402603	-0.154958	-0.914687	-0.456995	-0.402643	22.3142	7.57e-11	3.53e-09
Q04857	Collagen alpha-1(VI) chain	Col6a1	0.0578555	-0.0206305	0.337882	1.29718	0.448485	0.108257	22.2064	8.13e-11	3.76e-09
Q99JG3	Annexin A13	Anxa13	0.0823897	-0.0229554	0.0759	-1.00832	-0.646613	-1.45557	22.1425	8.49e-11	3.88e-09
Q9JHI5	Isovaleryl-CoA dehydrogenase, mitochondrial	Ivd	0.0761692	0.124393	-0.0707638	-0.786146	-0.144288	2.6877	22.059	8.98e-11	4.06e-09
Q9EPL9	Peroxisomal acyl-coenzyme A oxidase 3	Acox3	0.0416018	-0.136237	-0.230669	-1.27154	-0.715341	0.420765	22.0478	9.05e-11	4.06e-09
Q91X52	L-xylulose reductase	Dcxr	0.0786097	-0.0242126	-0.110738	-0.789058	-0.224845	0.518122	22.0261	9.18e-11	4.08e-09
Q8K0L3	Acyl-coenzyme A synthetase ACSM2, mitochondrial	Acsm2	0.00314484	-0.0274195	-0.169615	-1.0116	-0.381038	3.34176	22.0042	9.31e-11	4.1e-09
Q8BMD8	Mitochondrial adenyl nucleotide antiporter SLC25A24	Slc25a24	-0.0149524	-0.0799213	0.195447	1.40771	0.687407	-2.18512	21.9191	9.86e-11	4.3e-09
P11276	Fibronectin	Fn1	0.0609366	-0.0173225	0.207731	1.38702	0.440862	-1.02384	21.896	1e-10	4.33e-09
Q07417	Short-chain specific acyl-CoA dehydrogenase, mitochondrial	Acads	0.0142445	-0.0274922	-0.111781	-0.895376	-0.347229	0.980081	21.877	1.01e-10	4.35e-09
P06683	Complement component C9	C9	0.0214254	-0.0659188	0.482256	1.54148	0.586436	-1.07284	21.8463	1.04e-10	4.4e-09
P04441	H-2 class II histocompatibility antigen gamma chain	Cd74	0.13729	-0.0101827	0.243264	2.0752	0.896854	-1.40049	21.7611	1.1e-10	4.62e-09
Q8C5H8	NAD kinase 2, mitochondrial	Nadk2	0.00517559	0.0415632	-0.0876062	-0.779955	-0.211737	0.0256731	21.6683	1.17e-10	4.87e-09
Q3UNX5	Acyl-coenzyme A synthetase ACSM3, mitochondrial	Acsm3	0.0191319	-0.210874	-0.229453	-1.21478	-0.64842	0.919629	21.6247	1.2e-10	4.92e-09
Q61147	Ceruloplasmin	Cp	0.0561518	0.0098764	0.289296	1.72867	0.863912	-0.656147	21.6177	1.21e-10	4.92e-09
Q8VCC9	Spondin-1	Spon1	-0.15072	-0.197551	0.229395	2.37315	0.194393	-2.24604	21.6166	1.21e-10	4.92e-09
Q3TC72	Fumarylacetoacetate hydrolase domain-containing protein 2A	Fahd2	-0.0125578	-0.0010069	-0.098381	-0.915279	-0.26304	2.00049	21.5629	1.26e-10	5.05e-09
Q921I1	Serotransferrin	Tf	-0.0692258	-0.0692616	0.254423	1.52149	0.590599	2.97884	21.4841	1.33e-10	5.29e-09
Q9D826	Peroxisomal sarcosine oxidase	Pipox	0.039797	-0.042851	-0.181455	-1.02815	-0.490497	1.5355	21.4009	1.4e-10	5.55e-09
Q64449	C-type mannose receptor 2	Mrc2	0.140898	0.0877682	0.284442	1.53227	0.485493	-1.28147	21.3871	1.42e-10	5.56e-09
Q9JIL4	Na(+)/H(+) exchange regulatory cofactor NHE-RF3	Pdzk1	0.0393428	0.0369193	-0.0129778	-0.872231	-0.214155	1.88781	21.3485	1.45e-10	5.66e-09
Q99MZ7	Peroxisomal trans-2-enoyl-CoA reductase	Pecr	0.115823	-0.0914138	-0.246231	-1.01744	-0.434495	2.66441	21.3085	1.5e-10	5.77e-09
Q3ULW8	Protein mono-ADP-ribosyltransferase PARP3	Parp3	0.0302446	0.133664	0.253826	1.29172	0.574802	-2.17128	21.2811	1.52e-10	5.83e-09
Q8JZV9	Dehydrogenase/reductase SDR family member 6	Bdh2	0.0179515	-0.0069366	-0.0736652	-0.7903	-0.160951	1.87782	21.2306	1.58e-10	5.95e-09
Q8BUY8	G-protein coupled receptor-associated sorting protein 2	Gprasp2	-0.526939	-0.0969751	0.683958	2.78327	1.70633	-0.233705	21.2288	1.58e-10	5.95e-09
Q5FW60	Major urinary protein 20	Mup20	-0.105747	-0.256551	0.373311	2.66947	1.19395	0.432832	21.207	1.6e-10	5.99e-09
Q9DBL7	Bifunctional coenzyme A synthase	Coasy	0.0680551	-0.0201669	-0.110859	-0.828445	-0.254652	0.550199	21.1751	1.64e-10	6.06e-09
P70429	Ena/VASP-like protein	Evl	0.149021	0.0143945	0.126607	1.62644	0.311178	-2.14225	21.1669	1.65e-10	6.06e-09
Q9JHW2	Omega-amidase NIT2	Nit2	-0.0161384	-0.00518918	-0.0798802	-0.672704	-0.183115	1.16483	21.132	1.69e-10	6.16e-09
Q3UEG6	Alanine--glyoxylate aminotransferase 2, mitochondrial	Agxt2	-0.0385314	-0.165777	-0.179743	-1.04044	-0.254763	-0.0571345	20.9431	1.93e-10	6.97e-09
P21956	Lactadherin	Mfge8	-0.16083	-0.46721	0.307687	2.47391	1.33474	-1.12757	20.8891	2e-10	7.18e-09
Q6WVG3	BTB/POZ domain-containing protein KCTD12	Kctd12	0.00660452	-0.1595	0.0484849	0.83103	0.227289	-0.596942	20.8667	2.03e-10	7.24e-09
Q9DCY0	Glycine N-acyltransferase-like protein Keg1	Keg1	0.0642337	-0.166694	-0.178972	-0.938081	-0.306418	3.44819	20.7496	2.2e-10	7.79e-09
Q61847	Meprin A subunit beta	Mep1b	-0.0199263	-0.149923	-0.232733	-1.41644	-0.552602	1.3036	20.5801	2.48e-10	8.65e-09
P97372	Proteasome activator complex subunit 2	Psme2	0.0456324	0.0298255	0.146975	0.76042	0.537405	-0.449844	20.5795	2.48e-10	8.65e-09
Q9DBF1	Alpha-aminoadipic semialdehyde dehydrogenase	Aldh7a1	-0.00273011	-0.00492876	-0.0907857	-0.774552	-0.152618	2.15303	20.5649	2.51e-10	8.68e-09
Q8BH95	Enoyl-CoA hydratase, mitochondrial	Echs1	0.0426906	0.0384526	-0.0397932	-0.773488	-0.183556	2.16539	20.5096	2.61e-10	8.96e-09
Q62465	Synaptic vesicle membrane protein VAT-1 homolog	Vat1	-0.0571207	-0.139558	0.0630654	0.939464	0.365592	-0.218468	20.4803	2.66e-10	9.08e-09
P14246	Solute carrier family 2, facilitated glucose transporter member 2	Slc2a2	0.049295	-0.0908391	-0.220987	-1.03483	-0.538255	0.0052268	20.4224	2.78e-10	9.39e-09
P97823	Acyl-protein thioesterase 1	Lypla1	0.118175	0.0586748	-0.0969978	-0.796543	-0.361961	1.96009	20.3492	2.92e-10	9.79e-09
O70400	PDZ and LIM domain protein 1	Pdlim1	-0.0639819	-0.0475682	0.0853826	1.20323	0.417718	-1.06031	20.3436	2.93e-10	9.79e-09
P03930	ATP synthase protein 8	Mtatp8	-0.0502443	-0.0540685	-0.203757	-0.911109	-0.373446	1.97184	20.3124	3e-10	9.93e-09
Q9ESB3	Histidine-rich glycoprotein	Hrg	-0.0343183	0.0128428	0.273619	1.42701	0.378751	-1.03912	20.2844	3.06e-10	1.01e-08
P08101	Low affinity immunoglobulin gamma Fc region receptor II	Fcgr2	0.0675394	0.150569	0.266289	1.62451	0.545769	-2.07185	20.2425	3.15e-10	1.02e-08
Q8BG07	5'-3' exonuclease PLD4	Pld4	-0.31871	-0.497267	-0.00850621	1.68287	0.504105	-2.39116	20.2377	3.16e-10	1.02e-08
Q8R4N0	Citramalyl-CoA lyase, mitochondrial	Clybl	0.0859256	0.00754855	-0.109969	-0.773993	-0.151009	0.794552	20.2373	3.17e-10	1.02e-08
Q9DCG6	Phenazine biosynthesis-like domain-containing protein 1	Pbld1	-0.0119889	-0.030367	-0.133177	-0.893836	-0.241084	1.10749	20.1405	3.39e-10	1.08e-08
P08607	C4b-binding protein	C4bpa	-0.176086	-0.385575	0.423038	2.43204	0.81187	-2.02082	20.0594	3.59e-10	1.14e-08
Q8R3P0	Aspartoacylase	Aspa	-0.0807791	-0.100408	-0.183247	-0.966263	-0.331287	0.657602	20.0454	3.63e-10	1.15e-08
Q8R2Y2	Cell surface glycoprotein MUC18	Mcam	0.0667873	0.0812022	0.289943	1.12887	0.469955	-0.567949	20.0001	3.75e-10	1.17e-08
P33622	Apolipoprotein C-III	Apoc3	-0.196049	-0.321897	0.446375	1.89955	-0.236831	0.254157	19.9855	3.79e-10	1.18e-08
Q61703	Inter-alpha-trypsin inhibitor heavy chain H2	Itih2	0.0347999	0.166224	0.368077	1.48648	0.669407	-0.814576	19.9223	3.97e-10	1.23e-08
P01872	Immunoglobulin heavy constant mu	Ighm	0.0659815	0.205559	1.21736	2.41959	1.88447	0.978149	19.8194	4.27e-10	1.31e-08
P01898	H-2 class I histocompatibility antigen, Q10 alpha chain	H2-Q10	-0.208971	-0.166201	0.250851	1.18408	0.242665	-0.549915	19.7806	4.39e-10	1.34e-08
Q91VW3	SH3 domain-binding glutamic acid-rich-like protein 3	Sh3bgrl3	0.0282116	0.190897	0.234162	1.23895	0.63459	0.809289	19.7506	4.49e-10	1.36e-08
P01027	Complement C3	C3	-0.139628	-0.157499	0.0801435	1.34995	0.299091	0.00946729	19.6391	4.87e-10	1.47e-08
Q9WVA4	Transgelin-2	Tagln2	0.00321124	-0.110893	0.0263175	0.788114	0.385155	1.89771	19.5915	5.04e-10	1.51e-08
Q8BFR5	Elongation factor Tu, mitochondrial	Tufm	0.116747	0.0564124	-0.0412338	-0.649369	-0.14642	1.49573	19.5229	5.3e-10	1.58e-08
Q9D517	1-acyl-sn-glycerol-3-phosphate acyltransferase gamma	Agpat3	0.0740194	-0.0179238	-0.120627	-0.657021	-0.247758	-0.895349	19.4494	5.59e-10	1.65e-08
Q8CFA2	Aminomethyltransferase, mitochondrial	Amt	0.0204643	-0.0161222	-0.0913513	-0.761641	-0.244028	-0.308299	19.4285	5.68e-10	1.67e-08
Q9D7X8	Gamma-glutamylcyclotransferase	Ggct	0.0316994	0.0715514	-0.0719891	-0.740652	-0.282856	0.401732	19.3845	5.86e-10	1.71e-08
Q03734	Serine protease inhibitor A3M	Serpina3m	-0.352286	-0.428007	0.314776	2.00553	0.279698	-1.24906	19.3662	5.94e-10	1.72e-08
P41317	Mannose-binding protein C	Mbl2	-0.106137	0.302163	0.628006	1.99679	0.709745	-1.24436	19.3364	6.07e-10	1.75e-08
Q80VA0	N-acetylgalactosaminyltransferase 7	Galnt7	-0.0675045	-0.121346	0.322076	1.69583	0.667337	-1.30923	19.3206	6.15e-10	1.76e-08
Q9JIZ0	Probable N-acetyltransferase CML1	Cml1	-0.0595514	-0.108308	-0.359569	-1.2232	-0.403212	0.806851	19.1599	6.92e-10	1.97e-08
P31996	Macrosialin	Cd68	0.0599759	0.00724836	0.115787	1.28867	0.147583	-1.07035	19.1334	7.06e-10	2e-08
Q9QXD1	Peroxisomal acyl-coenzyme A oxidase 2	Acox2	0.0241062	-0.191223	-0.334502	-1.30594	-0.663805	-0.35217	19.1075	7.19e-10	2.02e-08
Q69ZN7	Myoferlin	Myof	0.00353685	-0.0636965	0.0448614	1.09194	0.287215	-1.7749	19.1006	7.23e-10	2.02e-08
Q9D7J9	Enoyl-CoA hydratase domain-containing protein 3, mitochondrial	Echdc3	0.0122714	-0.0437335	-0.122582	-0.829087	-0.390587	-0.0888204	19.069	7.4e-10	2.06e-08
Q9R118	Serine protease HTRA1	Htra1	-0.0137137	0.0655613	0.582641	1.51384	0.99337	-0.666622	19.0206	7.67e-10	2.12e-08
Q8R164	Valacyclovir hydrolase	Bphl	0.09628	0.0679844	0.00835582	-0.891558	-0.170179	1.65578	19.0057	7.76e-10	2.13e-08
Q9DCS3	Enoyl-[acyl-carrier-protein] reductase, mitochondrial	Mecr	0.138256	0.119121	0.0164954	-0.831168	-0.230273	0.288579	18.9695	7.97e-10	2.17e-08
Q01339	Beta-2-glycoprotein 1	Apoh	-0.0993427	-0.284606	0.267297	1.66093	0.745323	-0.343987	18.9657	7.99e-10	2.17e-08
P00375	Dihydrofolate reductase	Dhfr	0.0554101	0.0606233	-0.00254052	-0.634557	-0.157619	0.714326	18.8599	8.65e-10	2.33e-08
Q9CQN1	Heat shock protein 75 kDa, mitochondrial	Trap1	0.121731	0.0175365	-0.0443878	-0.704801	-0.244162	0.213295	18.705	9.71e-10	2.61e-08
P42125	Enoyl-CoA delta isomerase 1, mitochondrial	Eci1	-0.00153219	-0.0276678	-0.15501	-0.667688	-0.0786513	1.61108	18.6566	1.01e-09	2.69e-08
Q8BGA8	Acyl-coenzyme A synthetase ACSM5, mitochondrial	Acsm5	-0.0310722	-0.0689556	-0.132061	-1.06484	-0.322235	-0.452191	18.4829	1.15e-09	3.03e-08
Q5QNS5	Hepatitis A virus cellular receptor 1 homolog	Havcr1	0.0064999	-0.0332478	0.158153	1.54683	0.109433	-2.34804	18.4808	1.15e-09	3.03e-08
Q8BH00	2-aminomuconic semialdehyde dehydrogenase	Aldh8a1	-0.0534569	-0.0156624	-0.124685	-0.927281	-0.295216	1.84113	18.4757	1.15e-09	3.03e-08
Q8C0I1	Alkyldihydroxyacetonephosphate synthase, peroxisomal	Agps	0.0901531	-0.141563	-0.264639	-1.26048	-0.777512	-0.76205	18.3888	1.23e-09	3.22e-08
O08553	Dihydropyrimidinase-related protein 2	Dpysl2	-0.0653491	-0.0508723	0.0977326	0.748634	0.288901	0.458915	18.3579	1.26e-09	3.27e-08
Q64726	Zinc-alpha-2-glycoprotein	Azgp1	-0.167066	-0.128084	0.287185	1.41088	0.441103	-1.26323	18.3207	1.3e-09	3.34e-08
Q8K0E8	Fibrinogen beta chain	Fgb	0.0916256	-0.0948642	0.361839	1.44779	0.357379	0.367863	18.3179	1.3e-09	3.34e-08
Q8C025	Cholinephosphotransferase 1	Chpt1	0.00209191	-0.24213	-0.271719	-1.37404	-0.393197	3.01308	18.2141	1.41e-09	3.59e-08
P16045	Galectin-1	Lgals1	0.0601604	0.0769383	0.10376	1.20237	0.491781	0.702551	18.2072	1.42e-09	3.59e-08
P45952	Medium-chain specific acyl-CoA dehydrogenase, mitochondrial	Acadm	0.0872141	0.0337285	-0.0798903	-0.849541	-0.164577	2.62895	18.1655	1.46e-09	3.69e-08
P08122	Collagen alpha-2(IV) chain	Col4a2	0.0436721	-0.130264	0.116932	1.11942	0.915038	0.440083	18.1047	1.53e-09	3.84e-08
Q8JZZ0	UDP-glucuronosyltransferase 3A2	Ugt3a2	0.0629974	-0.14335	-0.217189	-1.2189	-0.549564	0.807469	18.0546	1.59e-09	3.97e-08
P51174	Long-chain specific acyl-CoA dehydrogenase, mitochondrial	Acadl	0.0303264	-0.00568219	-0.135325	-0.698651	-0.171374	2.07616	17.9466	1.73e-09	4.3e-08
Q922D8	C-1-tetrahydrofolate synthase, cytoplasmic	Mthfd1	0.1201	0.0522999	-0.0347067	-0.644042	-0.138059	0.977122	17.9148	1.77e-09	4.38e-08
Q8K2Z2	Pre-mRNA-processing factor 39	Prpf39	-0.0808381	-0.141207	-0.216591	-1.12918	-0.390143	1.31652	17.8844	1.82e-09	4.46e-08
Q91WV7	Amino acid transporter heavy chain SLC3A1	Slc3a1	0.0148455	-0.00416871	-0.0696896	-1.03393	-0.186743	-0.016132	17.857	1.85e-09	4.53e-08
P51658	Estradiol 17-beta-dehydrogenase 2	Hsd17b2	-0.0132711	-0.120587	-0.243524	-1.2732	-0.485024	-2.08309	17.8325	1.89e-09	4.59e-08
P06800	Receptor-type tyrosine-protein phosphatase C	Ptprc	-0.0281068	-0.0401279	0.618884	2.18214	0.916148	-2.1736	17.7836	1.96e-09	4.75e-08
P26150	3 beta-hydroxysteroid dehydrogenase/Delta 5-->4-isomerase type 3	Hsd3b3	-0.0476952	-0.231481	-0.255055	-1.18777	-0.600546	-0.447642	17.7723	1.98e-09	4.76e-08
Q61838	Pregnancy zone protein	Pzp	-0.0669916	-0.102106	0.256345	1.18065	0.226731	1.8109	17.7489	2.02e-09	4.83e-08
P13595	Neural cell adhesion molecule 1	Ncam1	-0.0138745	-0.0188127	0.0910842	0.881959	0.115225	-2.18347	17.7064	2.08e-09	4.96e-08
Q9WTP6	Adenylate kinase 2, mitochondrial	Ak2	0.0545091	0.0656931	-0.0541095	-0.575325	-0.141445	1.15795	17.6651	2.15e-09	5.1e-08
Q8CFZ5	Solute carrier family 22 member 12	Slc22a12	0.0475792	-0.0293532	-0.131727	-0.910497	-0.29012	0.30104	17.6587	2.16e-09	5.1e-08
Q9D032	Single-stranded DNA-binding protein 3	Ssbp3	0.0304793	-0.192034	0.926522	3.02484	1.20565	-1.98882	17.6372	2.2e-09	5.16e-08
Q91ZA3	Propionyl-CoA carboxylase alpha chain, mitochondrial	Pcca	0.0698087	0.00139384	-0.0496782	-0.857747	-0.234006	1.07464	17.5875	2.29e-09	5.32e-08
P01029	Complement C4-B	C4b	-0.155229	-0.0694717	0.456399	1.51962	0.436043	-1.34463	17.5856	2.29e-09	5.32e-08
P82198	Transforming growth factor-beta-induced protein ig-h3	Tgfbi	-0.0804955	-0.155083	0.0259883	1.3433	0.725065	-2.50402	17.4998	2.45e-09	5.66e-08
Q9QXC1	Fetuin-B	Fetub	-0.0711393	-0.134705	0.349022	1.53994	0.606122	-0.530478	17.4893	2.47e-09	5.68e-08
Q99LC5	Electron transfer flavoprotein subunit alpha, mitochondrial	Etfa	0.0567296	0.0397461	-0.036553	-0.826025	-0.116429	2.68421	17.4761	2.5e-09	5.71e-08
Q91WT9	Cystathionine beta-synthase	Cbs	0.055683	-0.0102175	-0.00187338	-0.778885	-0.177721	0.839367	17.4653	2.52e-09	5.73e-08
Q60847	Collagen alpha-1(XII) chain	Col12a1	-0.0740354	-0.142963	0.0531175	1.09449	0.221922	-1.53941	17.4478	2.55e-09	5.78e-08
P63038	60 kDa heat shock protein, mitochondrial	Hspd1	0.0565268	0.0340135	-0.0897263	-0.831948	-0.228262	1.7616	17.4048	2.64e-09	5.95e-08
Q8CHT0	Delta-1-pyrroline-5-carboxylate dehydrogenase, mitochondrial	Aldh4a1	0.118472	0.157516	-0.00584018	-0.675615	0.0409704	2.48288	17.3486	2.76e-09	6.14e-08
P04186	Complement factor B	Cfb	0.114183	0.0204306	0.290267	1.4222	0.501458	-0.672432	17.3481	2.76e-09	6.14e-08
P06801	NADP-dependent malic enzyme	Me1	0.0165315	-0.0441433	-0.104701	-0.971005	-0.44592	0.440102	17.3471	2.76e-09	6.14e-08
P11930	Acyl-coenzyme A diphosphatase NUDT19	Nudt19	-0.00892252	-0.063713	-0.181473	-1.21147	-0.553335	1.38243	17.329	2.8e-09	6.18e-08
Q8CC88	von Willebrand factor A domain-containing protein 8	Vwa8	0.0320923	-0.079627	-0.157942	-0.835752	-0.319225	0.328591	17.3258	2.81e-09	6.18e-08
P41593	Parathyroid hormone/parathyroid hormone-related peptide receptor	Pth1r	0.122063	0.0173102	0.00477039	-0.935254	-0.532871	-1.60254	17.3165	2.83e-09	6.2e-08
Q07235	Glia-derived nexin	Serpine2	-0.0907087	-0.125207	0.0244859	1.6079	0.448712	-2.64733	17.2873	2.9e-09	6.31e-08
Q8QZT1	Acetyl-CoA acetyltransferase, mitochondrial	Acat1	0.0584278	-0.0766174	-0.13045	-1.05139	-0.411048	2.8375	17.2817	2.91e-09	6.31e-08
Q61129	Complement factor I	Cfi	0.103979	-0.0185217	0.396501	1.57055	0.682167	-1.48861	17.2695	2.94e-09	6.35e-08
Q8QZS1	3-hydroxyisobutyryl-CoA hydrolase, mitochondrial	Hibch	0.0262163	0.084665	-0.0532235	-0.757534	-0.259184	0.104843	17.2149	3.07e-09	6.6e-08
P16332	Methylmalonyl-CoA mutase, mitochondrial	Mmut	0.0266092	-0.0119399	-0.0890571	-0.824528	-0.260221	0.275735	17.1443	3.24e-09	6.94e-08
Q63844	Mitogen-activated protein kinase 3	Mapk3	-0.00726474	0.0458945	0.0970268	0.664432	0.213118	-0.139962	17.1393	3.26e-09	6.94e-08
Q8VDD5	Myosin-9	Myh9	0.0760619	-0.00938124	0.0843511	0.694975	0.364259	0.572428	17.1233	3.3e-09	6.99e-08
Q9Z2I9	Succinate--CoA ligase [ADP-forming] subunit beta, mitochondrial	Sucla2	0.118873	0.109801	-0.0455983	-0.626234	-0.0912551	0.973151	17.118	3.31e-09	6.99e-08
Q8C407	Protein YIPF4	Yipf4	-0.224941	-0.159618	-0.375184	-1.43658	-0.653464	1.89402	17.0673	3.45e-09	7.25e-08
Q05793	Basement membrane-specific heparan sulfate proteoglycan core protein	Hspg2	-0.00601946	-0.133961	0.107378	0.920018	0.132292	-0.280391	17.0355	3.54e-09	7.39e-08
Q02788	Collagen alpha-2(VI) chain	Col6a2	0.0916273	0.0256385	0.281315	1.18759	0.428941	0.925664	17.0306	3.55e-09	7.39e-08
Q61576	Peptidyl-prolyl cis-trans isomerase FKBP10	Fkbp10	-0.0541345	-0.0879198	0.150054	1.53665	0.315081	-3.10858	17.0266	3.56e-09	7.39e-08
Q9DBC7	cAMP-dependent protein kinase type I-alpha regulatory subunit	Prkar1a	-0.0487599	-0.00938149	0.0343674	0.698855	0.252244	-1.45836	17.0024	3.63e-09	7.5e-08
Q3ULD5	Methylcrotonoyl-CoA carboxylase beta chain, mitochondrial	Mccc2	0.0986615	0.00772677	-0.0737189	-0.909307	-0.295877	0.520498	16.9867	3.68e-09	7.56e-08
Q8C650	Septin-10	Septin10	-0.08504	-0.186821	-0.317331	-0.908553	-0.65985	0.42811	16.9126	3.9e-09	7.99e-08
Q91X72	Hemopexin	Hpx	-0.0782086	-0.244127	0.390307	2.12179	1.06906	1.64039	16.8996	3.94e-09	8.04e-08
P12246	Serum amyloid P-component	Apcs	0.223571	-0.100217	1.17503	5.01778	1.74558	0.0745257	16.8847	3.99e-09	8.1e-08
P08905	Lysozyme C-2	Lyz2	0.0559697	-0.0423157	0.418571	1.51964	0.967574	2.30165	16.8364	4.15e-09	8.38e-08
Q8K389	CDK5 regulatory subunit-associated protein 2	Cdk5rap2	-0.0147481	-0.226226	-0.407021	-1.03691	-0.663387	1.99524	16.8031	4.26e-09	8.57e-08
P06684	Complement C5	C5	-0.190568	-0.127341	0.246939	1.36591	0.325074	-2.01296	16.7921	4.3e-09	8.61e-08
Q8BH97	Reticulocalbin-3	Rcn3	-0.011544	0.0904286	0.237936	1.32726	0.732276	-1.52615	16.7776	4.35e-09	8.68e-08
P29351	Tyrosine-protein phosphatase non-receptor type 6	Ptpn6	0.0797291	0.0516402	0.228153	0.998225	0.470106	-1.06876	16.7079	4.6e-09	9.14e-08
Q91YD6	Villin-like protein	Vill	0.0321617	-0.159884	-0.115312	-0.994448	-0.544973	-1.27284	16.6377	4.87e-09	9.63e-08
P28076	Proteasome subunit beta type-9	Psmb9	0.187853	0.215208	0.188744	1.5471	0.916335	-1.63184	16.6257	4.92e-09	9.69e-08
P40124	Adenylyl cyclase-associated protein 1	Cap1	0.0145007	-0.0206099	0.100568	0.742874	0.360101	-0.425137	16.5833	5.09e-09	9.98e-08
Q8VCG4	Complement component C8 gamma chain	C8g	-0.00204237	0.013378	0.623015	1.33018	0.474664	-0.850564	16.5141	5.38e-09	1.05e-07
Q9EQK5	Major vault protein	Mvp	0.0386128	-0.0193665	0.111178	0.869389	0.369062	-0.979498	16.472	5.57e-09	1.08e-07
Q8R550	SH3 domain-containing kinase-binding protein 1	Sh3kbp1	-0.199018	-0.133632	0.0819619	1.32561	0.372899	-2.4995	16.4672	5.59e-09	1.08e-07
Q07456	Protein AMBP	Ambp	-0.0104989	-0.101434	0.58148	2.31496	1.0238	0.128634	16.4226	5.8e-09	1.12e-07
Q8R0Y6	Cytosolic 10-formyltetrahydrofolate dehydrogenase	Aldh1l1	0.0315202	-0.0469147	-0.153799	-0.880949	-0.291522	1.35247	16.3486	6.16e-09	1.18e-07
Q8VCM7	Fibrinogen gamma chain	Fgg	0.0660867	-0.0857259	0.286628	1.42518	0.355054	0.585292	16.3385	6.21e-09	1.19e-07
Q9DCM2	Glutathione S-transferase kappa 1	Gstk1	0.0470646	-0.0495012	-0.127681	-0.937415	-0.241643	-0.106555	16.3076	6.37e-09	1.21e-07
Q9CYW4	Haloacid dehalogenase-like hydrolase domain-containing protein 3	Hdhd3	0.052346	0.0670351	0.0349563	-0.663015	-0.188819	-0.82446	16.28	6.52e-09	1.24e-07
Q8K1B8	Fermitin family homolog 3	Fermt3	0.0560481	-0.124768	0.19214	1.32919	0.746276	-1.59235	16.2684	6.58e-09	1.24e-07
Q9D6Y7	Mitochondrial peptide methionine sulfoxide reductase	Msra	0.0210055	0.0122477	-0.0541311	-0.726243	-0.112379	2.27954	16.2593	6.63e-09	1.25e-07
Q8BZ09	Mitochondrial 2-oxodicarboxylate carrier	Slc25a21	-0.0247124	-0.0555701	-0.171532	-0.947052	-0.291637	-1.17039	16.2392	6.74e-09	1.26e-07
Q5SSZ5	Tensin-3	Tns3	-0.0456763	-0.0748944	-0.123305	0.732384	0.0743062	-1.6831	16.2167	6.87e-09	1.28e-07
P42225	Signal transducer and activator of transcription 1	Stat1	-0.0319514	-0.0270564	-0.0191862	1.40175	0.647797	-1.26602	16.2014	6.96e-09	1.29e-07
Q8VC69	Solute carrier family 22 member 6	Slc22a6	-0.00424163	-0.0680884	-0.191864	-1.02859	-0.303665	0.880655	16.1961	6.99e-09	1.29e-07
Q9DBL1	Short/branched chain specific acyl-CoA dehydrogenase, mitochondrial	Acadsb	0.0880264	0.0204257	-0.104572	-0.709395	-0.183549	0.908998	16.1811	7.07e-09	1.3e-07
P13707	Glycerol-3-phosphate dehydrogenase [NAD(+)], cytoplasmic	Gpd1	0.0649035	0.0499351	-0.0655173	-0.634724	-0.170701	1.41732	16.1281	7.39e-09	1.36e-07
Q8BGV3	Tumor-associated calcium signal transducer 2	Tacstd2	0.017739	-0.157842	0.198487	1.09318	0.349581	-1.01766	16.1237	7.42e-09	1.36e-07
P50285	Flavin-containing monooxygenase 1	Fmo1	0.00235372	-0.134865	-0.182018	-0.912944	-0.448524	0.418994	16.1151	7.47e-09	1.36e-07
Q8R4R6	Nucleoporin NUP35	Nup35	-0.0770706	-0.194113	0.110057	0.828582	0.305411	-0.574862	16.0779	7.7e-09	1.4e-07
Q99MR8	Methylcrotonoyl-CoA carboxylase subunit alpha, mitochondrial	Mccc1	0.111349	0.00186596	-0.0469982	-0.858437	-0.26552	0.786889	16.0656	7.78e-09	1.41e-07
Q9JKF1	Ras GTPase-activating-like protein IQGAP1	Iqgap1	-0.0174246	-0.0385993	0.0591432	0.685158	0.287947	-0.602127	16.0323	8e-09	1.44e-07
P01631	Ig kappa chain V-II region 26-10	-	0.314327	0.105347	0.601467	2.33774	1.61999	1.39502	16.0171	8.1e-09	1.45e-07
Q8QZY2	Glycerate kinase	Glyctk	0.0464167	0.0622232	-0.0925048	-0.82219	-0.189437	0.0546614	16.0156	8.11e-09	1.45e-07
P01902	H-2 class I histocompatibility antigen, K-D alpha chain	H2-K1	-0.109961	-0.132034	0.0776633	1.10332	0.234639	-2.65183	15.9921	8.27e-09	1.47e-07
Q921M7	CYFIP-related Rac1 interactor B	Cyrib	-0.212574	-0.125131	0.0581631	1.42187	0.47208	-2.01444	15.9756	8.38e-09	1.49e-07
P01837	Immunoglobulin kappa constant	Igkc	0.296944	0.242603	0.788047	2.39786	1.54857	1.62184	15.9489	8.57e-09	1.52e-07
B2RXR6	Serine/threonine-protein phosphatase 6 regulatory ankyrin repeat subunit B	Ankrd44	-0.0301903	-0.160207	0.0570597	0.875702	0.277358	-2.40745	15.9265	8.73e-09	1.53e-07
Q8BJD1	Inter-alpha-trypsin inhibitor heavy chain H5	Itih5	-0.0326382	-0.13263	0.574595	1.25292	-0.0146244	-0.966409	15.926	8.74e-09	1.53e-07
Q8VCR7	Putative protein-lysine deacylase ABHD14B	Abhd14b	0.0168611	-0.0166149	-0.0931859	-0.684644	-0.173658	3.21321	15.9248	8.75e-09	1.53e-07
P48678	Prelamin-A/C	Lmna	0.0393998	-0.0184093	0.0173308	0.627749	0.3219	0.544827	15.8766	9.1e-09	1.59e-07
Q8R0N6	Hydroxyacid-oxoacid transhydrogenase, mitochondrial	Adhfe1	-0.0696229	-0.113613	-0.186692	-1.01181	-0.330803	0.310301	15.8685	9.17e-09	1.59e-07
Q9CRB8	Mitochondrial fission process protein 1	Mtfp1	-0.0344309	0.0916166	-0.0883057	-1.10014	-0.539797	-1.04482	15.8572	9.25e-09	1.6e-07
P24549	Aldehyde dehydrogenase 1A1	Aldh1a1	-0.0342009	-0.0202961	0.251159	1.1019	0.898475	-0.586919	15.8394	9.39e-09	1.62e-07
P21460	Cystatin-C	Cst3	0.139346	0.167333	0.274248	1.2467	0.846168	1.10786	15.8162	9.58e-09	1.64e-07
A2A9C3	KICSTOR complex protein SZT2	Szt2	0.230049	-0.126714	-0.033628	-1.10211	-0.244601	0.0437442	15.6775	1.08e-08	1.84e-07
Q3UQ28	Peroxidasin homolog	Pxdn	-0.0906458	-0.0619015	0.00179637	1.56028	0.144404	-2.86601	15.6751	1.08e-08	1.84e-07
Q9D8Y7	Tumor necrosis factor alpha-induced protein 8-like protein 2	Tnfaip8l2	-0.0530346	-0.10172	0.166827	1.57758	0.367998	-3.23442	15.6643	1.09e-08	1.85e-07
P47802	Metaxin-1	Mtx1	0.0505077	-0.00805466	-0.117639	-0.683735	-0.190275	-0.21903	15.655	1.1e-08	1.85e-07
Q9QXG4	Acetyl-coenzyme A synthetase, cytoplasmic	Acss2	-0.0432982	-0.0344704	-0.16119	-0.701705	-0.241107	0.580718	15.6354	1.11e-08	1.88e-07
P16460	Argininosuccinate synthase	Ass1	0.0644741	0.0840806	-0.0666213	-0.770376	-0.112339	3.07361	15.5992	1.15e-08	1.93e-07
P97371	Proteasome activator complex subunit 1	Psme1	-0.176875	-0.215732	0.0355052	0.957248	0.386477	0.396362	15.583	1.16e-08	1.95e-07
Q9Z2I8	Succinate--CoA ligase [GDP-forming] subunit beta, mitochondrial	Suclg2	0.101551	0.104218	-0.010217	-0.679028	-0.0751077	1.8328	15.49	1.26e-08	2.09e-07
P29699	Alpha-2-HS-glycoprotein	Ahsg	-0.0559274	-0.0806395	0.336163	1.42309	0.591964	1.56393	15.4893	1.26e-08	2.09e-07
P13020	Gelsolin	Gsn	-0.0251396	-0.0179622	0.102448	0.767978	0.163568	1.1394	15.4506	1.3e-08	2.16e-07
Q91WS0	CDGSH iron-sulfur domain-containing protein 1	Cisd1	0.0906037	0.00810411	-0.116819	-0.71991	-0.254971	2.06912	15.4258	1.33e-08	2.19e-07
Q9DBD0	Inhibitor of carbonic anhydrase	Inhca	-0.043678	0.00312586	0.300374	1.12839	0.273691	-1.48017	15.4172	1.34e-08	2.2e-07
P38647	Stress-70 protein, mitochondrial	Hspa9	0.092578	0.0843401	-0.0122457	-0.580087	-0.0531589	1.27773	15.3954	1.37e-08	2.24e-07
O54782	Epididymis-specific alpha-mannosidase	Man2b2	-0.255396	-0.160393	0.0421439	0.969486	0.34495	-1.31916	15.359	1.41e-08	2.3e-07
Q9CZN7	Serine hydroxymethyltransferase, mitochondrial	Shmt2	0.106167	0.0466243	-0.0689849	-0.869515	-0.19638	1.25358	15.3541	1.41e-08	2.3e-07
Q05920	Pyruvate carboxylase, mitochondrial	Pc	0.101264	0.0115203	-0.13279	-0.900898	-0.267897	1.40955	15.3515	1.42e-08	2.3e-07
Q91V76	Ester hydrolase C11orf54 homolog	4931406C07Rik	0.0120502	0.0303377	0.00202011	-0.674727	-0.134581	3.03354	15.3233	1.45e-08	2.33e-07
Q8BKZ9	Pyruvate dehydrogenase protein X component, mitochondrial	Pdhx	0.115834	0.0917492	-0.00599147	-0.58839	-0.0554197	-0.247688	15.3232	1.45e-08	2.33e-07
Q9WVL0	Maleylacetoacetate isomerase	Gstz1	0.0704743	-0.0857362	-0.0866357	-0.827488	-0.150635	0.869168	15.3213	1.45e-08	2.33e-07
Q99M87	DnaJ homolog subfamily A member 3, mitochondrial	Dnaja3	0.108399	-0.0414027	-0.0465103	-0.707171	-0.202039	-0.697368	15.2901	1.49e-08	2.39e-07
Q91VT4	3-oxoacyl-[acyl-carrier-protein] reductase	Cbr4	0.14029	-0.00202193	-0.129709	-0.734435	-0.112569	-0.608541	15.282	1.5e-08	2.39e-07
P42208	Septin-2	Septin2	0.0967641	0.0725209	0.0510243	0.698652	0.31881	0.220905	15.2819	1.5e-08	2.39e-07
Q91WU0	Carboxylesterase 1F	Ces1f	0.0251311	-0.0977013	-0.185626	-1.14998	-0.398453	1.3844	15.2715	1.52e-08	2.4e-07
Q9Z0L8	Gamma-glutamyl hydrolase	Ggh	-0.216159	-0.286429	0.0695271	2.30023	0.346952	-3.53065	15.2621	1.53e-08	2.41e-07
Q6P5H2	Nestin	Nes	0.0581685	-0.0273223	0.209926	1.10166	0.45892	-1.57823	15.2531	1.54e-08	2.42e-07
Q9JJU8	Adapter Sh3bgrl	Sh3bgrl	0.0489594	0.0996683	0.222518	0.972951	0.547665	0.385015	15.2273	1.58e-08	2.47e-07
P49300	C-type lectin domain family 10 member A	Clec10a	-0.0199693	-0.0696122	0.173026	1.13184	-0.102536	-1.06214	15.2073	1.6e-08	2.5e-07
Q99KC8	von Willebrand factor A domain-containing protein 5A	Vwa5a	0.0279116	-0.0552815	0.140339	0.902545	0.531347	-0.520565	15.2066	1.6e-08	2.5e-07
P39039	Mannose-binding protein A	Mbl1	0.0117352	-0.0194908	0.232389	1.48667	0.743451	2.12034	15.1926	1.62e-08	2.52e-07
Q60928	Glutathione hydrolase 1 proenzyme	Ggt1	-0.000865462	-0.000319668	-0.0475673	-0.746549	-0.19353	2.35063	15.1327	1.71e-08	2.64e-07
Q9JHS4	ATP-dependent Clp protease ATP-binding subunit clpX-like, mitochondrial	Clpx	0.0642325	0.00537127	-0.0582655	-0.557333	-0.180881	-0.731862	15.1317	1.71e-08	2.64e-07
P29391	Ferritin light chain 1	Ftl1	0.0486436	0.116852	0.454158	1.89273	1.06548	0.973556	15.1114	1.74e-08	2.67e-07
Q91YP0	L-2-hydroxyglutarate dehydrogenase, mitochondrial	L2hgdh	0.0696944	0.00655687	-0.0728494	-0.709707	-0.15944	-0.359773	15.1001	1.76e-08	2.69e-07
Q922H2	[Pyruvate dehydrogenase (acetyl-transferring)] kinase isozyme 3, mitochondrial	Pdk3	0.0669944	0.000481408	-0.140339	-0.683676	-0.207578	-0.793712	15.0923	1.77e-08	2.69e-07
Q8BNY6	Neuronal calcium sensor 1	Ncs1	-0.0177578	-0.110016	0.0500676	1.41458	0.239116	-0.398886	15.0915	1.77e-08	2.69e-07
P13597	Intercellular adhesion molecule 1	Icam1	-0.124	-0.119678	0.256773	0.96094	0.514746	-0.862161	15.0807	1.79e-08	2.71e-07
P10605	Cathepsin B	Ctsb	0.0257368	-0.105331	0.1053	0.81387	0.483421	-0.235362	15.0517	1.83e-08	2.77e-07
P24270	Catalase	Cat	0.0173373	-0.117235	-0.252413	-0.919149	-0.382941	2.52546	15.0342	1.86e-08	2.8e-07
E9Q9D5	Rab-like protein 2A	Rabl2	-0.069799	-0.0964923	0.18785	2.0197	0.771209	-0.59725	15.0245	1.88e-08	2.82e-07
Q9DC50	Peroxisomal carnitine O-octanoyltransferase	Crot	0.0621193	-0.0572805	-0.199166	-1.136	-0.704222	0.464715	14.9757	1.96e-08	2.93e-07
Q62468	Villin-1	Vil1	0.053953	0.00743193	-0.0145834	-0.604297	-0.129721	1.44609	14.8848	2.12e-08	3.15e-07
Q00519	Xanthine dehydrogenase/oxidase	Xdh	0.0811602	0.0367844	0.118431	1.02088	0.547804	-1.57563	14.8844	2.12e-08	3.15e-07
Q9D281	Protein Noxp20	Fam114a1	-0.196057	-0.132	-0.0125157	0.922705	0.259069	-2.93034	14.874	2.14e-08	3.17e-07
P84096	Rho-related GTP-binding protein RhoG	Rhog	-0.0542715	-0.230642	0.00572319	0.906136	0.27673	-1.67612	14.869	2.15e-08	3.17e-07
P99024	Tubulin beta-5 chain	Tubb5	0.0432499	-0.0606366	0.160591	1.05926	0.383956	0.873192	14.8659	2.15e-08	3.17e-07
Q9JK42	[Pyruvate dehydrogenase (acetyl-transferring)] kinase isozyme 2, mitochondrial	Pdk2	0.0528467	0.00694673	-0.0750349	-0.650488	-0.213065	-1.0765	14.8526	2.18e-08	3.2e-07
Q9CVB6	Actin-related protein 2/3 complex subunit 2	Arpc2	0.0382633	-0.0829416	0.00554375	0.635211	0.210632	-0.454518	14.8331	2.21e-08	3.24e-07
P28825	Meprin A subunit alpha	Mep1a	0.0527728	0.0672506	-0.114744	-0.943625	-0.221945	2.21163	14.794	2.29e-08	3.34e-07
P01592	Immunoglobulin J chain	Jchain	0.155698	0.413382	1.10761	2.74238	1.97151	0.352577	14.7445	2.39e-08	3.48e-07
Q7TNE1	Succinate--hydroxymethylglutarate CoA-transferase	Sugct	0.147707	-0.0621645	-0.0152995	-0.7947	-0.177546	-0.74115	14.7404	2.4e-08	3.48e-07
P97872	Flavin-containing monooxygenase 5	Fmo5	0.0278391	-0.0513607	-0.159241	-0.882063	-0.55587	-0.126472	14.7353	2.41e-08	3.48e-07
Q80XL6	Acyl-CoA dehydrogenase family member 11	Acad11	0.0747598	-0.0142455	-0.147568	-0.825809	-0.299677	-0.0754281	14.6912	2.51e-08	3.61e-07
Q9DCZ4	MICOS complex subunit Mic26	Apoo	0.0148836	-0.153307	-0.191654	-1.06269	-0.426144	0.808853	14.6743	2.54e-08	3.64e-07
O88342	WD repeat-containing protein 1	Wdr1	0.0393288	0.0121972	0.0779459	0.684747	0.321512	1.26393	14.6743	2.54e-08	3.64e-07
P32020	Sterol carrier protein 2	Scp2	0.0549972	-0.0357148	-0.119445	-0.900932	-0.370765	2.92015	14.6435	2.61e-08	3.72e-07
P28063	Proteasome subunit beta type-8	Psmb8	0.061416	0.120625	0.104355	1.20163	0.567716	-0.975837	14.641	2.62e-08	3.72e-07
Q8BMF4	Dihydrolipoyllysine-residue acetyltransferase component of pyruvate dehydrogenase complex, mitochondrial	Dlat	0.0514805	-0.0368638	-0.0740568	-0.741023	-0.249602	1.85932	14.638	2.63e-08	3.72e-07
P08226	Apolipoprotein E	Apoe	-0.258458	-0.249786	1.29783	3.90264	1.14409	1.68756	14.6045	2.7e-08	3.82e-07
O35664	Interferon alpha/beta receptor 2	Ifnar2	-0.202155	-0.282326	0.185885	1.42278	0.305134	-1.26312	14.571	2.78e-08	3.93e-07
P43406	Integrin alpha-V	Itgav	-0.0340553	-0.0364508	0.130249	0.781174	0.333704	-1.66133	14.553	2.83e-08	3.98e-07
Q05186	Reticulocalbin-1	Rcn1	0.0504077	0.00344905	0.108145	1.52287	0.683855	-1.58924	14.5107	2.94e-08	4.12e-07
Q3UNZ8	Quinone oxidoreductase-like protein 2	Cryzl2	-0.012503	-0.0881045	-0.157119	-0.979182	-0.261211	0.922648	14.4249	3.17e-08	4.43e-07
P06909	Complement factor H	Cfh	0.202687	0.100582	0.388052	1.92623	0.887982	0.140424	14.4112	3.21e-08	4.47e-07
P98197	Phospholipid-transporting ATPase IH	Atp11a	0.0738909	-0.0457268	-0.0787395	-0.737272	-0.344287	-1.01844	14.3997	3.24e-08	4.5e-07
Q78JN3	Enoyl-CoA delta isomerase 3, peroxisomal	Eci3	0.000310256	-0.103399	-0.26225	-1.4983	-0.569143	0.729187	14.3904	3.26e-08	4.52e-07
Q9R111	Guanine deaminase	Gda	0.0595702	-0.0490379	0.198311	0.85727	0.252201	-1.18324	14.3532	3.37e-08	4.66e-07
Q9DC61	Mitochondrial-processing peptidase subunit alpha	Pmpca	0.0217655	-0.0389495	-0.068081	-0.583422	-0.211201	-0.525674	14.3488	3.39e-08	4.67e-07
Q9CQE5	Regulator of G-protein signaling 10	Rgs10	-0.112143	-0.0976159	0.0648835	1.37553	0.545919	-2.18571	14.3403	3.41e-08	4.68e-07
P23953	Carboxylesterase 1C	Ces1c	-0.128367	-0.023358	0.154698	0.995706	0.229989	1.25608	14.3373	3.42e-08	4.68e-07
Q9JII6	Aldo-keto reductase family 1 member A1	Akr1a1	0.0931222	0.10238	0.0375308	-0.54238	-0.0605707	3.23077	14.2966	3.55e-08	4.84e-07
Q9QZS5	Serine/threonine-protein kinase Sgk2	Sgk2	0.0842516	-0.142055	-0.14228	-0.724216	-0.0891969	-1.22762	14.2771	3.61e-08	4.91e-07
O09159	Lysosomal alpha-mannosidase	Man2b1	-0.0879076	-0.279336	0.00780766	0.883052	0.437427	-1.34205	14.2562	3.68e-08	4.99e-07
Q9WVJ9	EGF-containing fibulin-like extracellular matrix protein 2	Efemp2	-0.0360764	-0.0599475	0.0552654	0.989165	0.219781	-2.07354	14.2495	3.7e-08	5.01e-07
Q9WV54	Acid ceramidase	Asah1	0.0716318	0.0114926	0.24956	1.01122	0.73622	-0.703519	14.1735	3.96e-08	5.34e-07
Q8BND5	Sulfhydryl oxidase 1	Qsox1	0.0561445	-0.109682	0.260497	1.48127	0.341751	-2.24478	14.1092	4.19e-08	5.63e-07
P61226	Ras-related protein Rap-2b	Rap2b	-0.113645	-0.135349	0.152065	1.2501	0.377341	-2.65547	14.1086	4.2e-08	5.63e-07
P35441	Thrombospondin-1	Thbs1	-0.0716267	-0.131804	0.114114	0.889271	0.809169	-1.7958	14.0805	4.3e-08	5.76e-07
Q99JR1	Sideroflexin-1	Sfxn1	0.0641291	-0.0130677	-0.111503	-0.77079	-0.247364	0.584862	14.0316	4.5e-08	6e-07
Q9ES00	Ubiquitin conjugation factor E4 B	Ube4b	0.183863	-0.0242938	-0.226198	-0.774059	-0.480701	-0.0357738	14.0176	4.55e-08	6.06e-07
Q9R0H0	Peroxisomal acyl-coenzyme A oxidase 1	Acox1	0.0469832	-0.168879	-0.278476	-1.20018	-0.543427	1.68355	13.998	4.63e-08	6.15e-07
P29452	Caspase-1	Casp1	-0.0872895	-0.101575	0.111201	1.13709	0.158737	-2.66519	13.9886	4.67e-08	6.18e-07
O55125	Protein NipSnap homolog 1	Nipsnap1	0.0674515	0.0491999	-0.0478739	-0.75819	-0.0518078	0.506644	13.9781	4.72e-08	6.22e-07
P20918	Plasminogen	Plg	0.0242996	-0.0752201	0.230611	1.15862	0.332125	-0.48957	13.9751	4.73e-08	6.22e-07
Q64105	Sepiapterin reductase	Spr	-0.0268043	-0.044391	-0.0589122	-0.572897	-0.173795	2.07708	13.9465	4.85e-08	6.36e-07
Q99L13	3-hydroxyisobutyrate dehydrogenase, mitochondrial	Hibadh	0.018907	-0.00844971	-0.11121	-0.901768	-0.139636	1.14004	13.9445	4.86e-08	6.36e-07
Q9JHU9	Inositol-3-phosphate synthase 1	Isyna1	0.140532	0.0432516	0.250218	1.00053	0.581664	-0.151044	13.8901	5.11e-08	6.66e-07
P49312	Heterogeneous nuclear ribonucleoprotein A1	Hnrnpa1	-0.00331067	-0.0130128	0.0209324	0.554255	0.219563	0.168905	13.8872	5.12e-08	6.66e-07
Q9WTP7	GTP:AMP phosphotransferase AK3, mitochondrial	Ak3	0.0596733	0.0317244	-0.0494167	-0.617058	-0.0653005	1.28838	13.8757	5.18e-08	6.69e-07
P97434	Myosin phosphatase Rho-interacting protein	Mprip	-0.0269205	0.00445514	0.0691768	0.686498	0.339373	-1.47053	13.8734	5.19e-08	6.69e-07
Q9QXZ6	Solute carrier organic anion transporter family member 1A1	Slco1a1	-0.0866301	-0.346659	-0.42185	-1.36355	-1.02169	-1.97691	13.8728	5.19e-08	6.69e-07
E9Q414	Apolipoprotein B-100	Apob	-0.142003	-0.119871	0.214357	1.0466	0.142823	-2.12726	13.8475	5.31e-08	6.83e-07
Q3TCN2	Putative phospholipase B-like 2	Plbd2	0.0522605	-0.0115356	0.224997	0.803722	0.485729	-1.22502	13.8139	5.47e-08	7.02e-07
P20060	Beta-hexosaminidase subunit beta	Hexb	-0.0825603	-0.177995	-0.135218	0.542381	0.144926	-0.701231	13.8051	5.52e-08	7.06e-07
P47934	Carnitine O-acetyltransferase	Crat	0.0522883	0.0124079	-0.075609	-0.560288	-0.0534729	0.0273514	13.7978	5.55e-08	7.06e-07
Q8R121	Protein Z-dependent protease inhibitor	Serpina10	-0.221455	-0.247596	0.128711	1.55257	0.229688	-1.36498	13.7967	5.56e-08	7.06e-07
Q9CQA3	Succinate dehydrogenase [ubiquinone] iron-sulfur subunit, mitochondrial	Sdhb	0.0729469	-0.0154993	-0.0585718	-0.619401	-0.107122	2.15326	13.7961	5.56e-08	7.06e-07
P51660	Peroxisomal multifunctional enzyme type 2	Hsd17b4	0.0380596	-0.13865	-0.207983	-0.791612	-0.409055	1.54385	13.7894	5.6e-08	7.08e-07
P10493	Nidogen-1	Nid1	-0.0242886	-0.0930915	0.100252	0.657253	0.50848	-0.252975	13.785	5.62e-08	7.09e-07
Q8K182	Complement component C8 alpha chain	C8a	0.0744278	0.0255327	0.477954	1.28192	0.540938	-1.34607	13.773	5.68e-08	7.15e-07
Q8BUG2	Beta-Ala-His dipeptidase	Cndp1	0.00453432	-0.0350996	-0.0135344	-0.774907	-0.354295	-0.5784	13.7627	5.73e-08	7.19e-07
P01899	H-2 class I histocompatibility antigen, D-B alpha chain	H2-D1	-0.0398196	-0.0588767	-0.0210339	1.2073	0.398689	-0.164168	13.7145	5.99e-08	7.5e-07
Q9JLJ2	4-trimethylaminobutyraldehyde dehydrogenase	Aldh9a1	0.0409335	0.0154999	-0.144437	-0.696175	-0.227336	2.17966	13.6123	6.58e-08	8.19e-07
O88322	Nidogen-2	Nid2	0.0252408	-0.152058	-0.0178981	0.766607	0.108558	-0.60599	13.6113	6.58e-08	8.19e-07
Q9D687	Sodium-dependent neutral amino acid transporter B(0)AT1	Slc6a19	-0.0210077	-0.0866904	-0.0686385	-1.15829	-0.220447	0.688523	13.5718	6.82e-08	8.46e-07
Q8VDK1	Deaminated glutathione amidase	Nit1	0.0201498	-0.0439548	-0.107148	-0.640744	-0.194676	0.700248	13.5705	6.83e-08	8.46e-07
Q62348	Translin	Tsn	-0.0195717	-0.0518707	0.0235541	0.60854	0.405551	-1.16041	13.5609	6.89e-08	8.51e-07
Q9EPB4	Apoptosis-associated speck-like protein containing a CARD	Pycard	-0.114427	-0.149101	0.165653	1.37282	0.509056	-1.86519	13.548	6.98e-08	8.59e-07
P99029	Peroxiredoxin-5, mitochondrial	Prdx5	-0.0501148	-0.0991499	-0.124588	-0.788809	-0.335312	4.47984	13.52	7.16e-08	8.79e-07
Q64345	Interferon-induced protein with tetratricopeptide repeats 3	Ifit3	0.0165673	0.00864544	0.364358	1.75091	0.900091	-3.08719	13.5156	7.19e-08	8.8e-07
Q9D7J4	Cytochrome c oxidase assembly protein COX20, mitochondrial	Cox20	0.037918	0.118453	-0.0797975	-0.727578	-0.106511	-1.72282	13.4947	7.32e-08	8.95e-07
Q8K2I4	Beta-mannosidase	Manba	-0.0827612	-0.113065	0.0779216	0.702055	0.353225	-1.18976	13.4819	7.41e-08	9.03e-07
P50136	2-oxoisovalerate dehydrogenase subunit alpha, mitochondrial	Bckdha	0.15847	0.0330858	-0.03046	-0.703365	-0.15272	-0.69373	13.4721	7.48e-08	9.09e-07
Q2KN98	Cytospin-A	Specc1l	-0.271924	0.00628051	0.0133002	0.563218	0.0174318	-1.80063	13.4528	7.61e-08	9.21e-07
P11688	Integrin alpha-5	Itga5	-0.0236245	-0.0209986	0.286688	1.1081	0.231671	-2.46183	13.4518	7.62e-08	9.21e-07
Q80SU7	Interferon-induced very large GTPase 1	Gvin1	0.213146	-0.0233208	0.447451	1.67799	0.622108	-2.65569	13.4128	7.9e-08	9.53e-07
P68368	Tubulin alpha-4A chain	Tuba4a	0.122013	0.0774826	0.00467124	-0.557821	-0.168561	1.94231	13.3977	8.01e-08	9.62e-07
Q8R0I0	Angiotensin-converting enzyme 2	Ace2	0.00789514	0.0323522	-0.215883	-0.87433	-0.146954	-1.75346	13.3944	8.03e-08	9.62e-07
P53395	Lipoamide acyltransferase component of branched-chain alpha-keto acid dehydrogenase complex, mitochondrial	Dbt	0.1366	0.0271802	-0.0433722	-0.779165	-0.138841	0.528478	13.3943	8.04e-08	9.62e-07
Q62318	Transcription intermediary factor 1-beta	Trim28	0.00795034	0.00305249	0.0763679	0.694484	0.351242	-0.834865	13.3521	8.35e-08	9.97e-07
Q8C165	N-fatty-acyl-amino acid synthase/hydrolase PM20D1	Pm20d1	-0.0212768	-0.144794	-0.136664	-0.715806	-0.296659	-0.568634	13.3429	8.43e-08	1e-06
Q9CPY7	Cytosol aminopeptidase	Lap3	0.0764956	0.00946942	0.000583255	-0.577666	-0.147393	1.28949	13.3349	8.49e-08	1.01e-06
Q61001	Laminin subunit alpha-5	Lama5	-0.031215	-0.0621786	0.0679741	0.630033	0.605043	-0.946717	13.2785	8.94e-08	1.06e-06
Q9D8Y1	Transmembrane protein 126A	Tmem126a	0.138333	0.0158765	-0.00791006	-0.537848	-0.123305	-0.661882	13.2697	9.02e-08	1.07e-06
Q9CZE3	Ras-related protein Rab-32	Rab32	0.0478542	-0.167722	0.0246579	0.795908	0.23057	-1.60548	13.2647	9.06e-08	1.07e-06
Q7TNG8	Probable D-lactate dehydrogenase, mitochondrial	Ldhd	0.111975	0.0860807	0.0996127	-0.650144	-0.100961	2.1203	13.251	9.18e-08	1.08e-06
Q9DB77	Cytochrome b-c1 complex subunit 2, mitochondrial	Uqcrc2	0.0847973	-0.00687747	-0.10544	-0.742704	-0.233679	2.46767	13.2254	9.4e-08	1.1e-06
P51655	Glypican-4	Gpc4	-0.0708139	-0.166423	0.470492	0.782269	-0.295387	-1.01465	13.2238	9.41e-08	1.1e-06
Q8VDT1	Sodium/glucose cotransporter 4	Slc5a9	-0.110269	-0.055605	-0.108476	-0.8744	-0.118199	-0.744427	13.2223	9.42e-08	1.1e-06
Q9JLZ6	Hypermethylated in cancer 2 protein	Hic2	-0.144896	-0.143224	-0.186198	1.43314	0.467488	-0.72482	13.2151	9.49e-08	1.1e-06
P51881	ADP/ATP translocase 2	Slc25a5	0.0542655	0.0807852	-0.122046	-0.677755	-0.232154	3.22453	13.2137	9.5e-08	1.1e-06
Q6Q899	Antiviral innate immune response receptor RIG-I	Rigi	-0.177674	-0.0843079	0.0361214	0.738383	0.354285	-2.17192	13.1604	9.98e-08	1.16e-06
Q80UG5	Septin-9	Septin9	0.0442796	0.047527	0.0725477	0.712391	0.355572	-0.978766	13.1496	1.01e-07	1.17e-06
Q80X72	Leucine-rich repeat-containing protein 15	Lrrc15	-0.0679846	-0.211316	0.0750509	1.41087	0.224189	-2.7575	13.1451	1.01e-07	1.17e-06
A2ARV4	Low-density lipoprotein receptor-related protein 2	Lrp2	0.0437977	-0.00467282	-0.0148373	-0.693311	-0.0528262	0.906478	13.1187	1.04e-07	1.19e-06
Q8VI78	Phospholipase A1 member A	Pla1a	-0.0977914	-0.187911	0.0299486	1.2635	0.242999	-2.75959	13.1097	1.05e-07	1.2e-06
Q9QWR8	Alpha-N-acetylgalactosaminidase	Naga	-0.105258	-0.167561	0.179785	0.848606	0.471595	-0.800049	13.1091	1.05e-07	1.2e-06
Q9ERS2	NADH dehydrogenase [ubiquinone] 1 alpha subcomplex subunit 13	Ndufa13	0.131681	0.104456	-0.00576381	-0.632859	-0.226255	0.492398	13.0787	1.08e-07	1.23e-06
Q62148	Retinal dehydrogenase 2	Aldh1a2	0.411482	0.430792	0.41006	2.57896	1.15511	-2.10287	13.0604	1.1e-07	1.25e-06
Q99L60	V-type proton ATPase subunit C 2	Atp6v1c2	0.14689	0.00144577	-0.111696	-0.565907	-0.290125	-1.72839	13.0259	1.13e-07	1.28e-06
P70389	Insulin-like growth factor-binding protein complex acid labile subunit	Igfals	-0.0543726	-0.203797	0.277066	1.17546	0.0649979	-2.36258	13.0254	1.13e-07	1.28e-06
Q8BUX5	Ammonium transporter Rh type B	Rhbg	-0.00613716	-0.11573	-0.426076	-1.11958	-1.05066	0.122838	13.0233	1.13e-07	1.28e-06
Q61093	Cytochrome b-245 heavy chain	Cybb	-0.138667	-0.0284016	-0.0141304	0.971025	0.162202	-2.31408	12.9744	1.19e-07	1.34e-06
O70370	Cathepsin S	Ctss	-0.0206642	-0.0858308	0.376412	1.83365	1.0492	-0.25248	12.9695	1.19e-07	1.34e-06
Q9QWT9	Kinesin-like protein KIFC1	Kifc1	0.0667557	-0.0277295	0.007127	-0.448423	-0.239838	0.786966	12.9671	1.2e-07	1.34e-06
Q9Z1J3	Cysteine desulfurase	Nfs1	0.0925412	0.0428125	-0.0289256	-0.631352	-0.0999285	-0.274578	12.9662	1.2e-07	1.34e-06
Q60590	Alpha-1-acid glycoprotein 1	Orm1	-0.104238	0.0494016	0.363662	2.05402	0.938798	-1.08273	12.9368	1.23e-07	1.37e-06
P22599	Alpha-1-antitrypsin 1-2	Serpina1b	-0.0850659	-0.0147499	0.324417	1.11259	0.278942	0.812297	12.9222	1.25e-07	1.39e-06
P51855	Glutathione synthetase	Gss	0.068991	0.0781454	-0.0522405	-0.577554	-0.0763975	1.23142	12.8939	1.28e-07	1.42e-06
Q9ET22	Dipeptidyl peptidase 2	Dpp7	0.066639	0.00924366	0.165203	0.842702	0.586107	0.0209002	12.8773	1.3e-07	1.44e-06
Q61553	Fascin	Fscn1	0.0942992	-0.0309061	0.0773279	0.799727	0.299757	-2.00914	12.8749	1.3e-07	1.44e-06
Q9JLB0	Protein PALS2	Pals2	0.0207242	0.0408849	0.0105172	-0.334625	-0.0514626	0.299303	12.863	1.32e-07	1.46e-06
Q8C1B7	Septin-11	Septin11	0.122668	0.0267394	0.0883031	0.657324	0.52252	-0.435285	12.8536	1.33e-07	1.47e-06
Q9D0F9	Phosphoglucomutase-1	Pgm1	-0.0121396	-0.055692	-0.102794	-0.552938	-0.227555	0.293711	12.7947	1.41e-07	1.55e-06
Q03265	ATP synthase subunit alpha, mitochondrial	Atp5f1a	0.130138	0.126668	-0.0100413	-0.58921	-0.1566	2.71324	12.7586	1.46e-07	1.59e-06
Q9D7B6	Isobutyryl-CoA dehydrogenase, mitochondrial	Acad8	0.0324994	-0.0240451	-0.0879043	-0.736035	-0.208151	-0.123964	12.7583	1.46e-07	1.59e-06
O70577	Solute carrier family 22 member 2	Slc22a2	0.0646008	-0.101666	-0.17975	-1.11002	-0.36308	0.188963	12.7362	1.49e-07	1.62e-06
P07356	Annexin A2	Anxa2	-0.0164121	-0.0823647	0.00732742	0.641155	0.147946	1.15093	12.7358	1.49e-07	1.62e-06
Q8VCT4	Carboxylesterase 1D	Ces1d	-0.0234131	-0.114005	-0.105849	-0.804671	-0.325122	0.561624	12.6981	1.54e-07	1.67e-06
Q9DBE0	Cysteine sulfinic acid decarboxylase	Csad	0.00133337	0.000296117	-0.0611237	-0.689173	-0.224647	0.791866	12.6549	1.61e-07	1.74e-06
Q5RKZ7	Molybdenum cofactor biosynthesis protein 1	Mocs1	-0.0190351	-0.0410166	-0.127792	-0.69	-0.0582485	-0.931832	12.652	1.61e-07	1.74e-06
Q9CWG8	Protein arginine methyltransferase NDUFAF7, mitochondrial	Ndufaf7	-0.0736693	-0.0354947	-0.109568	-0.675639	-0.291121	-1.24247	12.6476	1.62e-07	1.75e-06
Q9DBM2	Peroxisomal bifunctional enzyme	Ehhadh	0.114276	-0.124573	-0.237807	-1.21147	-0.574677	1.87365	12.6054	1.69e-07	1.81e-06
P04104	Keratin, type II cytoskeletal 1	Krt1	-0.478988	-0.332992	-0.436215	0.809145	0.0766279	1.13332	12.5917	1.71e-07	1.83e-06
Q91V16	Electron transfer flavoprotein regulatory factor 1	Etfrf1	-0.0809266	-0.0279799	-0.0604298	-0.913597	-0.342052	-0.0234909	12.5894	1.71e-07	1.83e-06
Q99K67	Alpha-aminoadipic semialdehyde synthase, mitochondrial	Aass	0.0180986	-0.042595	-0.0161123	-0.628377	0.0478044	0.961727	12.566	1.75e-07	1.87e-06
P97366	Ecotropic viral integration site 5 protein	Evi5	-0.0391817	-0.146268	0.38956	1.24089	0.645596	-1.27358	12.5636	1.75e-07	1.87e-06
P10404	MLV-related proviral Env polyprotein	-	-0.296041	-0.0187378	0.0799366	1.33139	0.509011	-2.65656	12.5617	1.76e-07	1.87e-06
Q9D0S9	Adenosine 5'-monophosphoramidase HINT2	Hint2	0.103722	0.151828	0.0812063	-0.625749	0.0249835	3.57915	12.5608	1.76e-07	1.87e-06
Q60936	Atypical kinase COQ8A, mitochondrial	Coq8a	0.0760103	0.0248159	-0.0252071	-0.746389	-0.246922	-0.196342	12.5489	1.78e-07	1.88e-06
Q9WV68	Peroxisomal 2,4-dienoyl-CoA reductase [(3E)-enoyl-CoA-producing]	Decr2	-0.0199189	-0.0916062	-0.176414	-0.936229	-0.432905	-0.200852	12.5442	1.79e-07	1.89e-06
Q8BK67	Protein RCC2	Rcc2	0.0201204	-0.0068586	0.178372	1.06086	0.385867	-1.93831	12.5368	1.8e-07	1.9e-06
Q3UFY7	7-methylguanosine phosphate-specific 5'-nucleotidase	Nt5c3b	-0.0450353	-0.0441512	0.015892	-0.650573	-0.232025	-0.362727	12.5106	1.85e-07	1.94e-06
Q9R233	Tapasin	Tapbp	0.252643	0.276207	0.196141	1.49603	0.918833	-2.38569	12.5085	1.85e-07	1.94e-06
P14106	Complement C1q subcomponent subunit B	C1qb	0.010321	-0.0692592	0.431983	2.10126	1.17549	-1.89698	12.4846	1.89e-07	1.97e-06
Q9DCJ1	Target of rapamycin complex subunit LST8	Mlst8	-0.0651358	-0.0477774	0.199728	1.32783	0.311124	-2.51483	12.4844	1.89e-07	1.97e-06
P49182	Heparin cofactor 2	Serpind1	0.014644	0.00621006	0.426151	1.08037	0.475781	-0.930942	12.483	1.9e-07	1.97e-06
P19783	Cytochrome c oxidase subunit 4 isoform 1, mitochondrial	Cox4i1	0.0661231	-0.00481648	-0.0598677	-0.595026	-0.16513	2.64134	12.4768	1.91e-07	1.98e-06
Q8BMS4	Ubiquinone biosynthesis O-methyltransferase, mitochondrial	Coq3	0.142593	0.0373312	0.0548187	-0.68601	-0.192214	-1.45013	12.4751	1.91e-07	1.98e-06
Q9CQH3	NADH dehydrogenase [ubiquinone] 1 beta subcomplex subunit 5, mitochondrial	Ndufb5	0.179802	0.142532	0.0400406	-0.517072	-0.0225828	1.33831	12.4721	1.92e-07	1.98e-06
Q8BPB0	MOB kinase activator 1B	Mob1b	-0.0373769	-0.120835	-0.0640406	0.422639	0.104252	-0.856862	12.471	1.92e-07	1.98e-06
Q8K209	Adhesion G-protein coupled receptor G1	Adgrg1	0.0478736	-0.0628274	0.25106	0.784858	0.349661	-1.86893	12.4694	1.92e-07	1.98e-06
O08966	Solute carrier family 22 member 1	Slc22a1	0.135735	-0.0101294	0.0203354	-0.857259	-0.0367524	-0.767361	12.4568	1.94e-07	2e-06
Q64442	Sorbitol dehydrogenase	Sord	0.0120867	0.0781071	-0.0149028	-0.700767	-0.0919956	3.57534	12.4229	2.01e-07	2.06e-06
P54923	ADP-ribosylhydrolase ARH1	Adprh	-0.0172538	0.00871073	0.126168	0.770466	0.203789	-1.65028	12.3833	2.09e-07	2.14e-06
Q9JHE7	U5 small nuclear ribonucleoprotein TSSC4	Tssc4	-0.0281852	-0.0263517	0.234561	0.723482	0.355418	-0.248588	12.3764	2.1e-07	2.15e-06
P50518	V-type proton ATPase subunit E 1	Atp6v1e1	0.0723039	-0.0134106	-0.0132205	-0.513271	-0.0870252	0.978112	12.3674	2.12e-07	2.16e-06
P01638	Ig kappa chain V-V region L6	-	-0.0213274	-0.050487	0.308945	2.14829	0.664701	-2.26256	12.3599	2.13e-07	2.17e-06
Q3V3R4	Integrin alpha-1	Itga1	0.0304033	-0.122173	0.120244	0.474497	0.207012	-0.38165	12.3537	2.15e-07	2.18e-06
Q60825	Sodium-dependent phosphate transport protein 2A	Slc34a1	0.0781444	-0.08164	-0.131762	-0.83337	-0.349052	0.409244	12.3331	2.19e-07	2.21e-06
Q8VCS0	N-acetylmuramoyl-L-alanine amidase	Pglyrp2	0.0766814	0.143362	0.236939	0.844635	0.157226	-1.25466	12.3319	2.19e-07	2.21e-06
Q8C5P5	5'-nucleotidase domain-containing protein 1	Nt5dc1	0.0451197	-0.147093	0.232227	0.785469	0.249854	-1.75163	12.3319	2.19e-07	2.21e-06
Q8VCN5	Cystathionine gamma-lyase	Cth	-0.0166936	-0.0527546	-0.0723183	-0.786926	-0.068212	1.54135	12.3243	2.21e-07	2.22e-06
Q3UW53	Protein Niban 1	Niban1	-0.0689837	0.074635	0.293332	1.25535	0.798784	-1.87853	12.3239	2.21e-07	2.22e-06
Q9DBT9	Dimethylglycine dehydrogenase, mitochondrial	Dmgdh	0.0316888	0.0524438	-0.0226028	-0.952916	-0.0978089	-0.103436	12.3098	2.24e-07	2.24e-06
Q9JJN5	Carboxypeptidase N catalytic chain	Cpn1	0.00410132	0.0441909	0.247822	1.17464	0.247018	-1.78073	12.299	2.26e-07	2.26e-06
Q6ZQI3	Malectin	Mlec	0.0149654	-0.0170819	-0.0785376	-0.540539	-0.202633	0.383867	12.2515	2.37e-07	2.36e-06
Q9CWS0	N(G),N(G)-dimethylarginine dimethylaminohydrolase 1	Ddah1	0.0652675	0.0644828	0.00239843	-0.62475	-0.0017046	-0.102226	12.2413	2.39e-07	2.38e-06
Q3TUH1	Phosphatidate cytidylyltransferase, mitochondrial	Tamm41	0.00409351	-0.230685	-0.178134	-1.01627	-0.44283	5.27837	12.1887	2.52e-07	2.49e-06
O88909	Organic anion transporter 3	Slc22a8	0.00842459	-0.0823512	-0.087987	-0.827904	-0.123249	0.755638	12.1885	2.52e-07	2.49e-06
O70570	Polymeric immunoglobulin receptor	Pigr	0.175878	-0.068128	0.246241	1.74316	1.45671	-1.94761	12.1873	2.52e-07	2.49e-06
Q8K354	Carbonyl reductase [NADPH] 3	Cbr3	-0.109421	-0.0389025	-0.019873	0.882677	0.505974	-1.16632	12.1816	2.54e-07	2.5e-06
Q91ZU9	Glutamate receptor ionotropic, NMDA 3B	Grin3b	-0.135753	-0.258745	-0.485339	-1.24841	-0.75207	-1.75426	12.1762	2.55e-07	2.51e-06
Q9Z2I0	Mitochondrial proton/calcium exchanger protein	Letm1	0.0539459	0.0323052	0.0286842	-0.578013	-0.0751787	0.0409463	12.1705	2.56e-07	2.52e-06
Q8R1G2	Carboxymethylenebutenolidase homolog	Cmbl	-0.00258803	-0.125028	-0.141235	-0.936041	-0.185318	0.756935	12.1608	2.59e-07	2.54e-06
Q8BH86	D-glutamate cyclase, mitochondrial	Dglucy	0.0664121	0.0766069	0.0497748	-0.528681	0.0608102	0.287971	12.1288	2.67e-07	2.61e-06
P70460	Vasodilator-stimulated phosphoprotein	Vasp	-0.0443165	-0.171442	0.117242	1.04832	0.368979	-0.908125	12.1237	2.68e-07	2.62e-06
O08677	Kininogen-1	Kng1	-0.0701182	0.012447	0.290795	1.34814	0.479334	1.2618	12.0814	2.8e-07	2.73e-06
Q99KI0	Aconitate hydratase, mitochondrial	Aco2	0.0149422	-0.0345299	-0.0708044	-0.711118	-0.176211	3.13111	12.071	2.83e-07	2.75e-06
Q8BWF0	Succinate-semialdehyde dehydrogenase, mitochondrial	Aldh5a1	0.0925247	0.0803988	-0.0214101	-0.723344	-0.138773	-0.10956	12.0694	2.83e-07	2.75e-06
Q00897	Alpha-1-antitrypsin 1-4	Serpina1d	-0.225817	-0.151066	0.233674	0.927473	0.126826	1.04615	12.0466	2.89e-07	2.8e-06
O54865	Guanylate cyclase soluble subunit beta-1	Gucy1b1	-0.0935755	0.0578383	0.218352	1.20268	0.441982	-1.96881	12.0362	2.92e-07	2.82e-06
P47879	Insulin-like growth factor-binding protein 4	Igfbp4	0.0666208	-0.0384157	0.000412237	0.515681	0.214542	-0.419039	12.0344	2.93e-07	2.82e-06
Q62426	Cystatin-B	Cstb	-0.135877	-0.143003	0.0193656	0.866698	0.285946	3.14392	12.0126	2.99e-07	2.88e-06
Q9WUR2	Enoyl-CoA delta isomerase 2	Eci2	0.00569797	-0.0867359	-0.100455	-0.772962	-0.290864	0.392413	11.9495	3.18e-07	3.06e-06
Q3TNA1	Xylulose kinase	Xylb	0.088673	0.0955187	0.0307572	-0.579196	-0.027475	0.937951	11.9332	3.23e-07	3.1e-06
Q3TLP5	Enoyl-CoA hydratase domain-containing protein 2, mitochondrial	Echdc2	0.032432	-0.117244	-0.0511941	-0.788265	-0.171285	1.18468	11.9157	3.29e-07	3.15e-06
Q99JR5	Tubulointerstitial nephritis antigen-like	Tinagl1	-0.215197	-0.325359	-0.0618005	0.553437	0.469673	-0.0768627	11.9018	3.34e-07	3.18e-06
P09055	Integrin beta-1	Itgb1	-0.0512947	-0.0944252	0.0659742	0.453801	0.206023	0.746513	11.8991	3.35e-07	3.18e-06
P0C7T6	Ataxin-1-like	Atxn1l	-0.0737872	-0.171107	-0.135616	-0.879728	-0.297138	3.50473	11.8983	3.35e-07	3.18e-06
P47740	Aldehyde dehydrogenase family 3 member A2	Aldh3a2	0.0680786	-0.030274	-0.053878	-0.767945	-0.257867	0.380271	11.8875	3.38e-07	3.21e-06
Q8K215	LYR motif-containing protein 4	Lyrm4	0.0148078	-0.131613	-0.210751	-0.838155	-0.202503	-0.235913	11.8806	3.41e-07	3.22e-06
Q8CFZ4	Glypican-3	Gpc3	0.00837439	-0.030171	0.585557	2.09209	0.665458	-2.74619	11.8793	3.41e-07	3.22e-06
Q9ERL9	Guanylate cyclase soluble subunit alpha-1	Gucy1a1	0.00372022	-0.0307613	0.101984	1.13361	0.26054	-2.4934	11.8783	3.41e-07	3.22e-06
Q9Z2V4	Phosphoenolpyruvate carboxykinase, cytosolic [GTP]	Pck1	-0.0831864	-0.198307	-0.285653	-1.06257	-0.593289	0.622323	11.8727	3.43e-07	3.23e-06
P16675	Lysosomal protective protein	Ctsa	-0.0512277	-0.047716	0.130737	0.543855	0.363251	1.166	11.8575	3.49e-07	3.27e-06
P50247	Adenosylhomocysteinase	Ahcy	-0.020223	-0.082689	-0.117544	-0.644201	-0.229062	1.19992	11.8341	3.57e-07	3.34e-06
Q80W22	Threonine synthase-like 2	Thnsl2	-0.021923	-0.0932949	-0.0816543	-0.764204	-0.248206	1.04702	11.8329	3.57e-07	3.34e-06
E9PV24	Fibrinogen alpha chain	Fga	0.0490725	0.0117271	0.255857	1.35004	0.348727	0.447323	11.7306	3.95e-07	3.69e-06
Q99J94	Solute carrier organic anion transporter family member 1A6	Slco1a6	-0.105194	-0.244369	-0.279318	-1.26085	-0.499275	-1.37968	11.7142	4.02e-07	3.74e-06
Q80YC5	Coagulation factor XII	F12	-0.0380208	-0.00465532	0.582235	1.28156	0.62657	-1.23425	11.7127	4.02e-07	3.74e-06
Q5M8N4	Epimerase family protein SDR39U1	Sdr39u1	0.0838231	-0.00140201	-0.0473096	-0.711424	-0.320612	-0.39445	11.7006	4.07e-07	3.78e-06
Q8CAK1	Putative transferase CAF17 homolog, mitochondrial	Iba57	0.0634372	0.127093	-0.0526576	-0.711327	-0.0727397	-1.38815	11.6962	4.09e-07	3.78e-06
Q9JKL4	NADH dehydrogenase [ubiquinone] 1 alpha subcomplex assembly factor 3	Ndufaf3	0.0714914	0.0619718	-0.0562923	-0.669932	-0.352341	-1.16824	11.6956	4.09e-07	3.78e-06
Q91XE0	Glycine N-acyltransferase	Glyat	0.089995	-0.00499552	-0.0294315	-0.726151	-0.115359	2.16714	11.6914	4.11e-07	3.79e-06
Q99JF5	Diphosphomevalonate decarboxylase	Mvd	-0.0392686	-0.0649795	-0.146355	-0.623845	-0.225038	-0.838176	11.6851	4.14e-07	3.81e-06
Q9NYQ2	2-Hydroxyacid oxidase 2	Hao2	-0.00350386	0.191717	0.117891	-0.660511	0.30185	1.48495	11.6207	4.41e-07	4.05e-06
Q8R146	Acylamino-acid-releasing enzyme	Apeh	-0.0165112	-0.0132952	-0.0116858	-0.585153	-0.148288	0.907938	11.5692	4.64e-07	4.26e-06
P49429	4-hydroxyphenylpyruvate dioxygenase	Hpd	0.0402551	-0.050998	-0.248071	-0.800634	-0.277116	-1.12884	11.5675	4.65e-07	4.26e-06
Q3TMH2	Secernin-3	Scrn3	0.103108	0.0852017	0.0133104	-0.689658	-0.167979	-0.905501	11.5576	4.7e-07	4.29e-06
P03977	Ig kappa chain V-III region 50S10.1	-	0.0208939	-0.130924	0.355564	1.4402	0.168262	-1.1014	11.5498	4.73e-07	4.32e-06
P67778	Prohibitin 1	Phb1	0.0844006	0.0211981	-0.0439054	-0.522647	-0.120478	2.09228	11.5072	4.94e-07	4.5e-06
Q91WR5	Aldo-keto reductase family 1 member C21	Akr1c21	-0.0273622	-0.0292854	-0.101146	-0.81248	-0.174499	3.07504	11.4898	5.03e-07	4.57e-06
Q8VE38	Oxidoreductase NAD-binding domain-containing protein 1	Oxnad1	-0.0440542	-0.0194061	-0.0904555	-0.819418	-0.38552	-0.107464	11.4862	5.05e-07	4.57e-06
P50544	Very long-chain specific acyl-CoA dehydrogenase, mitochondrial	Acadvl	0.0580633	-0.0128543	-0.0691902	-0.561996	-0.137244	1.5427	11.4581	5.19e-07	4.7e-06
Q6ZQM8	UDP-glucuronosyltransferase 1A7	Ugt1a7	0.0260483	-0.106509	-0.157766	-0.82067	-0.2385	0.663222	11.4048	5.48e-07	4.94e-06
Q9D6J6	NADH dehydrogenase [ubiquinone] flavoprotein 2, mitochondrial	Ndufv2	0.070217	-0.0393934	-0.0138153	-0.645589	-0.124959	1.36826	11.4011	5.5e-07	4.95e-06
O89100	GRB2-related adaptor protein 2	Grap2	-0.100947	-0.0490219	0.0640089	1.17924	0.219618	-3.2583	11.395	5.53e-07	4.97e-06
P16125	L-lactate dehydrogenase B chain	Ldhb	0.0596458	0.0596205	-0.0550552	-0.413352	-0.109968	3.60463	11.3806	5.61e-07	5.04e-06
Q61268	Apolipoprotein C-IV	Apoc4	-0.10407	-0.321697	0.158433	1.1599	0.338733	-0.960624	11.3649	5.7e-07	5.11e-06
P53808	Phosphatidylcholine transfer protein	Pctp	-0.0392392	-0.00454467	-0.119364	-0.71084	-0.346361	0.102935	11.3551	5.76e-07	5.15e-06
P39749	Flap endonuclease 1	Fen1	-0.0364917	-0.000767766	0.084252	0.77189	0.156031	-1.53863	11.342	5.83e-07	5.21e-06
Q9Z2J0	Solute carrier family 23 member 1	Slc23a1	0.0073932	0.0412204	-0.0287484	-0.917024	-0.0562887	-0.957149	11.3359	5.87e-07	5.23e-06
P37804	Transgelin	Tagln	-0.109945	-0.152515	0.0472545	0.834071	0.381443	0.533345	11.3325	5.89e-07	5.24e-06
Q9D172	Glutamine amidotransferase-like class 1 domain-containing protein 3, mitochondrial	Gatd3	0.169711	0.195642	0.0454489	-0.525808	0.105262	1.71145	11.317	5.98e-07	5.31e-06
Q9Z1G3	V-type proton ATPase subunit C 1	Atp6v1c1	0.0868882	0.0239993	-0.0270659	-0.492775	-0.0152744	0.815571	11.3075	6.04e-07	5.35e-06
P08249	Malate dehydrogenase, mitochondrial	Mdh2	0.083632	0.157973	0.03898	-0.505207	-0.0348898	3.212	11.3024	6.07e-07	5.37e-06
Q8C1A5	Thimet oligopeptidase	Thop1	-0.0670247	-0.0742035	0.0520766	0.599452	0.213592	-1.33393	11.2887	6.16e-07	5.43e-06
P29416	Beta-hexosaminidase subunit alpha	Hexa	-0.0984064	-0.431069	0.300724	1.32637	0.426558	-2.24524	11.2813	6.2e-07	5.47e-06
Q9D6R2	Isocitrate dehydrogenase [NAD] subunit alpha, mitochondrial	Idh3a	0.114148	0.0881751	-0.0046721	-0.558657	-0.0357707	1.16043	11.2784	6.22e-07	5.47e-06
Q99MN9	Propionyl-CoA carboxylase beta chain, mitochondrial	Pccb	0.0812779	0.0286558	-0.0736481	-0.881266	-0.218439	0.810953	11.2706	6.27e-07	5.5e-06
P09528	Ferritin heavy chain	Fth1	0.0572646	0.123993	0.412369	1.57909	0.857995	1.42066	11.2445	6.44e-07	5.64e-06
Q499X9	Methionine--tRNA ligase, mitochondrial	Mars2	0.0440422	-0.031564	-0.123791	-0.69556	-0.342473	-2.17684	11.2277	6.55e-07	5.73e-06
Q9D8C4	Interferon-induced 35 kDa protein homolog	Ifi35	-0.03816	-0.0377838	0.257589	0.893851	0.216821	-2.49863	11.2138	6.65e-07	5.8e-06
Q00780	Collagen alpha-1(VIII) chain	Col8a1	0.0301461	-0.0500336	-0.0649906	1.01301	0.10658	-1.55366	11.1794	6.88e-07	5.98e-06
P47753	F-actin-capping protein subunit alpha-1	Capza1	0.021541	0.0197246	0.0221324	0.625934	0.283246	-1.11437	11.1793	6.88e-07	5.98e-06
P09411	Phosphoglycerate kinase 1	Pgk1	0.0294321	0.0808554	-0.00542577	-0.392491	-0.067368	1.93424	11.1735	6.92e-07	6.01e-06
Q8CFE3	REST corepressor 1	Rcor1	-0.00864772	0.0125451	-0.00281583	0.676736	0.0760138	2.12373	11.1716	6.94e-07	6.01e-06
P52196	Thiosulfate sulfurtransferase	Tst	0.0651961	-0.00359106	-0.0681107	-0.646341	0.0116363	1.78892	11.1689	6.96e-07	6.01e-06
P70274	Selenoprotein P	Selenop	-0.203649	-0.274779	0.121426	1.18299	0.491837	-1.84296	11.166	6.98e-07	6.02e-06
P23198	Chromobox protein homolog 3	Cbx3	0.101239	0.0650108	0.0158421	0.653258	0.28427	1.02206	11.1555	7.05e-07	6.07e-06
O70456	14-3-3 protein sigma	Sfn	-0.360579	-0.246972	-0.0160114	0.989564	0.278288	-2.3919	11.1549	7.06e-07	6.07e-06
Q91W90	Thioredoxin domain-containing protein 5	Txndc5	-0.0541099	-0.163699	0.253719	1.02144	0.499818	0.0993814	11.1441	7.13e-07	6.12e-06
Q3UP75	UDP-glucuronosyltransferase 3A1	Ugt3a1	0.110814	-0.0323226	-0.0981406	-0.924871	-0.152674	-0.329071	11.133	7.22e-07	6.18e-06
P54071	Isocitrate dehydrogenase [NADP], mitochondrial	Idh2	0.0726215	0.0457648	-0.0126556	-0.717366	-0.185265	2.54003	11.1146	7.35e-07	6.29e-06
Q9D0K2	Succinyl-CoA:3-ketoacid coenzyme A transferase 1, mitochondrial	Oxct1	0.125493	0.121771	-0.0224167	-0.735051	-0.0428351	1.77806	11.0964	7.49e-07	6.39e-06
O35892	Nuclear autoantigen Sp-100	Sp100	-0.135063	-0.194734	-0.17223	0.981214	0.259129	-2.35312	11.075	7.66e-07	6.52e-06
P12265	Beta-glucuronidase	Gusb	-0.0740618	-0.0603271	0.0055038	0.743206	0.291768	-1.47538	11.0566	7.8e-07	6.63e-06
Q9D708	Protein S100-A16	S100a16	-0.164285	-0.111109	0.0979952	1.16977	0.34055	-2.24314	11.038	7.95e-07	6.75e-06
O35350	Calpain-1 catalytic subunit	Capn1	-0.0591273	-0.153596	-0.00591902	0.49722	0.0875997	-0.939638	11.034	7.99e-07	6.76e-06
O88456	Calpain small subunit 1	Capns1	-0.179745	-0.243279	-0.136661	0.408919	0.182948	-0.855174	10.9881	8.37e-07	7.08e-06
Q8CHH9	Septin-8	Septin8	-0.136369	-0.207087	-0.144226	0.627636	0.0740709	-1.10948	10.9868	8.38e-07	7.08e-06
P23818	Glutamate receptor 1	Gria1	0.0473021	-0.0889012	0.118322	1.13963	0.668959	-1.63569	10.9621	8.6e-07	7.24e-06
Q9WTK5	Nuclear factor NF-kappa-B p100 subunit	Nfkb2	-0.0957542	-0.0385583	0.1704	1.09346	0.283368	-3.42547	10.9534	8.68e-07	7.3e-06
P18528	Ig heavy chain V region 6.96	-	-0.400336	-0.0365853	0.231864	1.76442	0.0461303	-0.102936	10.9279	8.91e-07	7.48e-06
Q9CQX2	Cytochrome b5 type B	Cyb5b	0.0605003	-0.0628826	-0.135497	-0.539933	-0.174016	1.87975	10.9146	9.03e-07	7.57e-06
Q9Z0E6	Guanylate-binding protein 2	Gbp2	-0.103941	-0.155968	-0.0151854	1.04796	0.290489	-2.06463	10.9105	9.07e-07	7.59e-06
Q9CPQ1	Cytochrome c oxidase subunit 6C	Cox6c	0.13115	0.0560183	-0.0519997	-0.518809	-0.089821	2.64008	10.9085	9.09e-07	7.59e-06
P20108	Thioredoxin-dependent peroxide reductase, mitochondrial	Prdx3	0.0792026	0.0664022	-0.0426352	-0.595727	-0.108099	2.38331	10.8833	9.33e-07	7.77e-06
Q8K370	Acyl-CoA dehydrogenase family member 10	Acad10	0.00354301	-0.0958293	-0.126825	-0.851941	-0.290678	0.257461	10.8583	9.57e-07	7.96e-06
Q8BFR4	N-acetylglucosamine-6-sulfatase	Gns	-0.0273841	0.010416	0.0267063	0.53725	0.347504	-0.855947	10.8458	9.69e-07	8.05e-06
Q9DBS1	Transmembrane protein 43	Tmem43	-0.036563	-0.186336	0.0661737	0.766274	0.302597	-2.23635	10.8391	9.76e-07	8.09e-06
Q9D8T3	GTPase RhebL1	Rhebl1	-0.0474082	0.0294599	-0.0845094	-0.641705	-0.262777	4.25031	10.8309	9.85e-07	8.15e-06
Q8K2B3	Succinate dehydrogenase [ubiquinone] flavoprotein subunit, mitochondrial	Sdha	0.13479	0.046941	-0.0555074	-0.555681	-0.116758	2.21669	10.8232	9.92e-07	8.2e-06
Q91YN5	UDP-N-acetylhexosamine pyrophosphorylase	Uap1	-0.00273599	-0.0487944	-0.0845059	-0.50804	-0.248283	-0.724391	10.8038	1.01e-06	8.35e-06
P10923	Osteopontin	Spp1	0.12684	0.0601386	0.154627	1.88991	1.09704	-2.1117	10.792	1.03e-06	8.44e-06
Q8VCY6	U3 small nucleolar RNA-associated protein 6 homolog	Utp6	-0.119027	-0.263543	-0.347324	-1.20195	-0.578836	0.323594	10.7818	1.04e-06	8.51e-06
P97429	Annexin A4	Anxa4	0.0431772	-0.0644289	-0.0293331	0.448765	0.128106	0.17225	10.7572	1.06e-06	8.72e-06
Q6PB66	Leucine-rich PPR motif-containing protein, mitochondrial	Lrpprc	0.052523	-0.035569	-0.0808189	-0.653798	-0.213598	0.00943923	10.7438	1.08e-06	8.83e-06
Q9D404	3-oxoacyl-[acyl-carrier-protein] synthase, mitochondrial	Oxsm	0.0257018	0.0335448	-0.0369541	-0.561689	-0.0776113	-0.034273	10.7344	1.09e-06	8.9e-06
Q02105	Complement C1q subcomponent subunit C	C1qc	0.0726041	-0.113498	0.232062	1.46787	0.696371	-1.63899	10.6647	1.17e-06	9.55e-06
Q80ZS3	Small ribosomal subunit protein mS26	Mrps26	0.0579245	0.057463	-0.153601	-0.571899	-0.0498069	-0.882186	10.6514	1.19e-06	9.67e-06
Q9JK53	Prolargin	Prelp	-0.0489244	-0.213379	-0.0396247	0.399418	0.483568	0.847305	10.6464	1.19e-06	9.7e-06
Q9QZF2	Glypican-1	Gpc1	-0.0583021	-0.078705	0.0179674	0.764039	0.161222	-2.13205	10.6439	1.2e-06	9.71e-06
Q91YS8	Calcium/calmodulin-dependent protein kinase type 1	Camk1	-0.0411627	-0.00552847	0.0415449	0.821006	0.172378	-1.43046	10.6303	1.21e-06	9.83e-06
P11862	Growth arrest-specific protein 2	Gas2	0.1106	-0.0479093	-0.0146753	-0.608645	-0.17125	-0.441597	10.5838	1.27e-06	1.03e-05
Q9CZR2	N-acetylated-alpha-linked acidic dipeptidase 2	Naalad2	0.171892	0.0449909	0.227553	1.16843	0.484127	-2.57725	10.5447	1.33e-06	1.07e-05
O08691	Arginase-2, mitochondrial	Arg2	-0.0221628	-0.0316046	0.0886409	0.798506	0.0820179	-2.24708	10.5369	1.34e-06	1.08e-05
P10852	Amino acid transporter heavy chain SLC3A2	Slc3a2	0.142162	0.0349547	-0.00184411	-0.459162	0.0394819	0.613816	10.5356	1.34e-06	1.08e-05
Q62419	Endophilin-A2	Sh3gl1	-0.115315	-0.0941707	0.188201	0.982093	0.474116	-1.57739	10.5286	1.35e-06	1.08e-05
P11679	Keratin, type II cytoskeletal 8	Krt8	-0.368143	-0.288054	-0.324062	0.641756	0.0593371	-0.383985	10.5179	1.36e-06	1.09e-05
Q06185	ATP synthase subunit e, mitochondrial	Atp5me	0.222242	0.0967343	0.051719	-0.539246	0.0202449	1.46318	10.4922	1.4e-06	1.12e-05
Q9CXN7	Phenazine biosynthesis-like domain-containing protein 2	Pbld2	-0.00560694	-0.152549	-0.126287	-0.714218	-0.227415	-0.67518	10.4897	1.41e-06	1.12e-05
P58802	TBC1 domain family member 10A	Tbc1d10a	-0.151491	-0.0741264	-0.0538673	-0.678082	-0.242485	-1.47176	10.4876	1.41e-06	1.12e-05
Q7TSV4	Phosphopentomutase	Pgm2	-0.0661246	-0.0682902	-0.00705091	0.533584	0.170051	-0.827712	10.4759	1.43e-06	1.14e-05
O35405	5'-3' exonuclease PLD3	Pld3	-0.203104	-0.219947	-0.1342	0.615896	0.170221	-0.855565	10.4482	1.47e-06	1.17e-05
P14824	Annexin A6	Anxa6	0.0235356	-0.0379561	0.0700544	0.661776	0.247256	0.603186	10.4474	1.47e-06	1.17e-05
P42925	Peroxisomal membrane protein 2	Pxmp2	0.05991	-0.19302	-0.424787	-1.17969	-0.531252	-0.385589	10.4206	1.51e-06	1.2e-05
P30355	Arachidonate 5-lipoxygenase-activating protein	Alox5ap	-0.169518	-0.0296372	0.471718	2.79554	1.33506	-2.99134	10.3945	1.55e-06	1.23e-05
A2ASQ1	Agrin	Agrn	-0.0340204	-0.138765	0.128147	0.712882	0.108711	-1.12275	10.3925	1.56e-06	1.23e-05
Q64462	Cytochrome P450 4B1	Cyp4b1	0.00967111	-0.199982	-0.217705	-1.1995	-0.677657	1.40571	10.3779	1.58e-06	1.25e-05
Q8BH35	Complement component C8 beta chain	C8b	0.0415731	-0.0695437	0.48947	1.11482	0.395253	-1.3288	10.3659	1.6e-06	1.26e-05
O35459	Delta(3,5)-Delta(2,4)-dienoyl-CoA isomerase, mitochondrial	Ech1	0.0953307	-0.00664326	-0.0217627	-0.634926	-0.104616	-0.253143	10.3305	1.66e-06	1.31e-05
Q9JM62	Receptor expression-enhancing protein 6	Reep6	-0.0944865	-0.238876	-0.233277	-0.780339	-0.3515	0.695507	10.3278	1.67e-06	1.31e-05
Q80UE6	Serine/threonine-protein kinase WNK4	Wnk4	0.144049	0.0210701	-0.182546	-0.776399	-0.225368	4.8861	10.3235	1.68e-06	1.31e-05
Q91WN1	DnaJ homolog subfamily C member 9	Dnajc9	0.00144942	-0.110341	-0.0760641	-0.875389	-0.0537541	0.811639	10.313	1.69e-06	1.33e-05
Q921H8	3-ketoacyl-CoA thiolase A, peroxisomal	Acaa1a	-0.0589925	-0.111647	-0.217985	-0.81177	-0.405226	0.16391	10.3074	1.7e-06	1.33e-05
Q8R2Q4	Ribosome-releasing factor 2, mitochondrial	Gfm2	0.0857767	0.0281456	0.0278926	-0.597643	-0.100117	-1.14894	10.2947	1.73e-06	1.35e-05
P05202	Aspartate aminotransferase, mitochondrial	Got2	0.0912008	0.0548033	0.035224	-0.483056	-0.051342	1.9707	10.2726	1.77e-06	1.38e-05
P01636	Ig kappa chain V-V region MOPC 149	-	0.380305	0.155767	0.689594	2.44139	0.733861	-1.24498	10.2591	1.79e-06	1.39e-05
Q91VM9	Inorganic pyrophosphatase 2, mitochondrial	Ppa2	0.0583597	0.0857647	0.0314088	-0.626768	0.00969213	0.540585	10.2563	1.8e-06	1.4e-05
Q8K0C4	Lanosterol 14-alpha demethylase	Cyp51a1	0.00186831	-0.0164622	-0.211968	-0.994577	-0.481611	-1.49092	10.2354	1.84e-06	1.42e-05
Q8CGK3	Lon protease homolog, mitochondrial	Lonp1	0.0690775	0.0340906	-0.0306266	-0.638484	-0.106317	0.279274	10.2199	1.87e-06	1.45e-05
P02468	Laminin subunit gamma-1	Lamc1	0.0302889	-0.0296231	0.11319	0.555096	0.583206	-0.419155	10.1975	1.92e-06	1.48e-05
Q9CQC7	NADH dehydrogenase [ubiquinone] 1 beta subcomplex subunit 4	Ndufb4	0.221233	0.135086	-0.00345483	-0.60167	0.0259463	1.82958	10.1932	1.93e-06	1.48e-05
Q9D2R8	Small ribosomal subunit protein mS33	Mrps33	-0.0838796	-0.0124036	-0.188271	-0.647255	-0.239333	0.470549	10.1809	1.95e-06	1.5e-05
P28271	Cytoplasmic aconitate hydratase	Aco1	-0.00133121	-0.00344228	-0.0944499	-0.563996	-0.192461	0.972799	10.1767	1.96e-06	1.5e-05
Q501J2	Adenine nucleotide translocase lysine N-methyltransferase	Antkmt	-0.206983	-0.387656	-0.281225	-1.1958	-0.88031	-1.59506	10.1739	1.97e-06	1.51e-05
Q8BPG6	Inactive C-alpha-formylglycine-generating enzyme 2	Sumf2	-0.0741464	0.180641	0.133979	2.04011	0.936397	-0.251209	10.1633	1.99e-06	1.52e-05
P19536	Cytochrome c oxidase subunit 5B, mitochondrial	Cox5b	0.024915	0.0142456	-0.110206	-0.580836	-0.127218	3.00421	10.1629	1.99e-06	1.52e-05
P58735	Sulfate anion transporter 1	Slc26a1	0.137797	-0.0340426	-0.114091	-0.766852	-0.237302	-1.70841	10.1582	2e-06	1.52e-05
O88428	Bifunctional 3'-phosphoadenosine 5'-phosphosulfate synthase 2	Papss2	0.0717707	0.0233789	-0.06865	-0.607637	0.12044	-0.208005	10.1507	2.02e-06	1.53e-05
P60334	Cysteine dioxygenase type 1	Cdo1	0.171225	0.327597	-0.0530329	-0.850219	-0.0398712	-2.36495	10.1276	2.07e-06	1.57e-05
O88986	2-amino-3-ketobutyrate coenzyme A ligase, mitochondrial	Gcat	0.136673	0.0418133	0.125694	-0.609798	0.186008	-0.945943	10.1171	2.09e-06	1.59e-05
Q9CXJ4	Mitochondrial potassium channel ATP-binding subunit	Abcb8	0.133573	-0.024116	-0.0414806	-0.667701	-0.277763	-1.38077	10.1126	2.1e-06	1.59e-05
Q9WTQ5	A-kinase anchor protein 12	Akap12	0.00936051	-0.193262	-0.00228711	1.07936	0.47996	-1.73726	10.0752	2.18e-06	1.65e-05
Q9D273	Corrinoid adenosyltransferase MMAB	Mmab	0.0079154	-0.0149615	0.0178165	-0.61732	0.0331629	-1.02498	10.0633	2.21e-06	1.67e-05
O70318	Band 4.1-like protein 2	Epb41l2	0.0400168	0.0530233	0.0638383	0.910574	0.530053	-1.57435	10.063	2.21e-06	1.67e-05
Q9D964	Glycine amidinotransferase, mitochondrial	Gatm	0.0272206	-0.0402754	-0.102042	-1.12818	-0.224418	1.08163	10.0504	2.24e-06	1.69e-05
Q91WL5	Cytochrome P450 4A12A	Cyp4a12a	-0.00458381	-0.342683	0.0763372	-1.29366	-0.6572	-1.66587	10.0432	2.26e-06	1.7e-05
Q61070	Etoposide-induced protein 2.4	Ei24	-0.11443	-0.20034	-0.336175	-1.0608	-0.437731	2.17667	10.0254	2.31e-06	1.73e-05
Q60759	Glutaryl-CoA dehydrogenase, mitochondrial	Gcdh	0.0683407	-0.0523626	-0.0837117	-0.885557	-0.279733	0.950738	10.0241	2.31e-06	1.73e-05
Q8BH61	Coagulation factor XIII A chain	F13a1	-0.0544932	-0.240914	-0.0466068	1.15101	0.304453	-2.00462	10.0054	2.36e-06	1.76e-05
Q99MB2	Mitochondrial fission regulator 1	Mtfr1	0.0201091	-0.022656	0.0523166	-0.602762	-0.181614	-2.17551	10.0015	2.37e-06	1.77e-05
Q8C079	Striatin-interacting protein 1	Strip1	0.073676	0.13276	-0.0818301	-0.698137	-0.14561	0.906835	9.98989	2.39e-06	1.78e-05
O70433	Four and a half LIM domains protein 2	Fhl2	-0.00302365	0.128396	0.0438916	0.945701	0.62324	0.737517	9.98896	2.4e-06	1.78e-05
Q9CR68	Cytochrome b-c1 complex subunit Rieske, mitochondrial	Uqcrfs1	0.155223	0.0621765	-0.0350409	-0.704447	-0.140211	1.81135	9.98527	2.41e-06	1.79e-05
P97328	Ketohexokinase	Khk	0.127276	0.159844	0.106764	-0.701485	0.0614042	0.597532	9.9769	2.43e-06	1.8e-05
Q9DBX3	Sushi domain-containing protein 2	Susd2	0.0602998	0.0321876	0.106741	-0.493625	0.0366658	1.51637	9.9507	2.5e-06	1.85e-05
Q05816	Fatty acid-binding protein 5	Fabp5	0.0925231	0.253525	0.116435	1.10895	0.47114	-0.59025	9.9422	2.52e-06	1.87e-05
Q3UIR3	E3 ubiquitin-protein ligase DTX3L	Dtx3l	-0.0815262	-0.133241	0.0857831	1.11249	0.434031	-3.49636	9.94053	2.53e-06	1.87e-05
Q60604	Scinderin	Scin	-0.0837038	-0.0632012	-0.0709804	0.488566	0.156109	-0.361296	9.92903	2.56e-06	1.89e-05
Q8BWQ1	UDP-glucuronosyltransferase 2A3	Ugt2a3	-0.0285033	-0.144252	-0.13587	-0.66322	-0.317995	-2.08593	9.92659	2.56e-06	1.89e-05
P59158	Solute carrier family 12 member 3	Slc12a3	0.0722184	0.0238046	-0.0212577	-0.697064	-0.188856	-0.890846	9.89217	2.66e-06	1.96e-05
Q61581	Insulin-like growth factor-binding protein 7	Igfbp7	-0.0607484	-0.0318616	0.0798468	0.901143	0.565306	-0.05263	9.88992	2.67e-06	1.96e-05
P68510	14-3-3 protein eta	Ywhah	0.0595347	0.091362	0.00312316	0.643846	0.429076	-0.543474	9.88544	2.68e-06	1.96e-05
Q8CG76	Aflatoxin B1 aldehyde reductase member 2	Akr7a2	0.150018	0.106777	0.0165542	-0.644924	0.0153857	0.963308	9.86923	2.73e-06	2e-05
Q8BP40	Lysophosphatidic acid phosphatase type 6	Acp6	0.0213346	-0.0274674	-0.017842	-0.632876	-0.109685	-0.100628	9.85993	2.76e-06	2.01e-05
P16294	Coagulation factor IX	F9	-0.111041	-0.190973	0.152935	0.954013	0.032196	-1.52965	9.85109	2.78e-06	2.03e-05
Q78KK3	Solute carrier family 22 member 18	Slc22a18	-0.0556731	-0.113568	-0.191603	-1.30095	-0.424062	1.59362	9.83426	2.83e-06	2.06e-05
O88343	Electrogenic sodium bicarbonate cotransporter 1	Slc4a4	0.0964725	-0.00788809	-0.0860744	-0.830203	-0.16207	0.430435	9.81614	2.89e-06	2.1e-05
Q9WVH9	Fibulin-5	Fbln5	-0.215442	-0.459675	-0.0897887	0.696944	-0.00114997	-1.34067	9.75539	3.09e-06	2.24e-05
Q9D2G2	Dihydrolipoyllysine-residue succinyltransferase component of 2-oxoglutarate dehydrogenase complex, mitochondrial	Dlst	0.147375	0.198212	0.0400036	-0.520718	0.0292844	1.46346	9.75199	3.1e-06	2.25e-05
P09470	Angiotensin-converting enzyme	Ace	0.0868233	0.00963699	0.00235329	-0.47562	-0.24339	-0.468065	9.74964	3.11e-06	2.25e-05
Q91ZR3	CREB/ATF bZIP transcription factor	Crebzf	0.00992999	0.0556078	-0.0434347	-0.645795	-0.211541	1.87053	9.74873	3.11e-06	2.25e-05
O89020	Afamin	Afm	-0.28069	-0.130052	0.317842	0.923886	0.116477	-0.68052	9.74779	3.11e-06	2.25e-05
P18525	Ig heavy chain V region 5-84	-	-0.0172421	-0.0803018	0.277486	1.15674	-0.0770782	-1.04647	9.72751	3.18e-06	2.29e-05
Q8CAQ8	MICOS complex subunit Mic60	Immt	0.124744	0.0880772	-0.011099	-0.512972	0.0298219	0.820581	9.71996	3.21e-06	2.31e-05
Q61767	NADPH-dependent 3-keto-steroid reductase Hsd3b4	Hsd3b4	-0.0164972	-0.0425356	-0.183257	-0.782722	0.0424341	-0.302718	9.71112	3.24e-06	2.33e-05
Q61592	Growth arrest-specific protein 6	Gas6	-0.0823884	-0.0888374	0.0196742	0.774011	0.286074	-3.13773	9.70917	3.25e-06	2.33e-05
Q09014	Neutrophil cytosol factor 1	Ncf1	-0.0736993	-0.0851346	0.0656379	0.954628	0.0518072	-3.45578	9.7067	3.26e-06	2.33e-05
Q8R2Z5	von Willebrand factor A domain-containing protein 1	Vwa1	-0.0471287	0.463731	0.627549	1.5985	0.0510533	-2.24416	9.70245	3.27e-06	2.34e-05
Q8K262	Placenta-specific protein 9	Plac9	-0.192649	-0.588461	-0.00830978	2.01166	0.183013	-1.36742	9.68772	3.33e-06	2.37e-05
Q9QXN5	Inositol oxygenase	Miox	0.0235198	-0.0407581	0.0275574	-0.656593	-0.103505	0.858014	9.68334	3.34e-06	2.38e-05
P15947	Kallikrein-1	Klk1	0.0522389	0.0423606	0.334263	1.50826	0.494533	-0.584156	9.67373	3.38e-06	2.4e-05
Q9CQ75	NADH dehydrogenase [ubiquinone] 1 alpha subcomplex subunit 2	Ndufa2	0.122834	0.0275411	-0.0537707	-0.516562	-0.052819	1.4479	9.66495	3.41e-06	2.42e-05
Q7TMS5	Broad substrate specificity ATP-binding cassette transporter ABCG2	Abcg2	-0.0271651	-0.00079126	-0.0224579	-0.581716	-0.136356	0.711117	9.66388	3.41e-06	2.42e-05
Q9D2R6	Cytochrome c oxidase assembly factor 3 homolog, mitochondrial	Coa3	0.0576908	-0.0657357	-0.0324648	-0.606264	-0.136696	-0.0615087	9.61818	3.59e-06	2.54e-05
P47713	Cytosolic phospholipase A2	Pla2g4a	-0.34655	-0.368545	-0.111409	0.758395	-0.169965	-4.30224	9.61062	3.62e-06	2.56e-05
Q9JHK5	Pleckstrin	Plek	-0.150234	-0.0452458	0.13781	1.2065	0.394899	-1.8879	9.60675	3.63e-06	2.57e-05
D0QMC3	Myeloid cell nuclear differentiation antigen-like protein	Mndal	-0.00352898	-0.00122045	0.0784278	0.539365	0.0818481	-2.32395	9.58742	3.71e-06	2.62e-05
O09114	Prostaglandin-H2 D-isomerase	Ptgds	0.0958851	0.00443727	0.0243561	0.965115	0.557777	-1.16681	9.57818	3.75e-06	2.64e-05
Q3THE2	Myosin regulatory light chain 12B	Myl12b	-0.165624	0.0121841	0.0092933	0.632163	0.0568297	1.51438	9.55059	3.87e-06	2.72e-05
P37040	NADPH--cytochrome P450 reductase	Por	0.0569731	-0.0650491	-0.0941391	-0.679371	-0.293254	0.0667681	9.53741	3.92e-06	2.75e-05
Q8VE22	Small ribosomal subunit protein mS23	Mrps23	-0.0651635	-0.0815485	-0.0188147	-0.654981	-0.216303	-0.895049	9.5147	4.02e-06	2.82e-05
P01831	Thy-1 membrane glycoprotein	Thy1	0.0446012	0.10145	0.00523697	1.672	0.466675	-1.47478	9.51122	4.04e-06	2.83e-05
G5E8K5	Ankyrin-3	Ank3	0.124225	0.0753086	-0.00262072	-0.407415	-0.0347888	-0.903381	9.49963	4.09e-06	2.86e-05
Q80XN0	D-beta-hydroxybutyrate dehydrogenase, mitochondrial	Bdh1	0.0114363	-0.109836	-0.0943862	-0.817453	-0.456288	0.9396	9.48135	4.17e-06	2.91e-05
Q9DCV4	Regulator of microtubule dynamics protein 1	Rmdn1	-0.0316896	-0.0665054	-0.0638285	-0.523607	-0.177824	-0.481389	9.46355	4.26e-06	2.97e-05
P35486	Pyruvate dehydrogenase E1 component subunit alpha, somatic form, mitochondrial	Pdha1	0.0900707	0.0431452	-0.0458166	-0.579801	-0.127749	1.07059	9.46236	4.26e-06	2.97e-05
Q07813	Apoptosis regulator BAX	Bax	-0.134699	-0.144345	0.0948435	0.553279	0.204816	0.206907	9.46021	4.27e-06	2.97e-05
Q99LY9	NADH dehydrogenase [ubiquinone] iron-sulfur protein 5	Ndufs5	0.129697	0.0288909	-0.0458129	-0.571769	-0.0524863	1.25262	9.44075	4.37e-06	3.03e-05
P16301	Phosphatidylcholine-sterol acyltransferase	Lcat	0.0499053	0.00717551	0.375427	1.08458	0.650174	-2.49883	9.42644	4.44e-06	3.07e-05
P06797	Procathepsin L	Ctsl	-0.00499234	-0.0227887	0.0599565	1.02191	0.49079	-0.490913	9.41634	4.49e-06	3.1e-05
Q8K0D5	Elongation factor G, mitochondrial	Gfm1	0.0581322	0.0191091	-0.0463157	-0.629966	-0.179457	-0.369264	9.40238	4.56e-06	3.15e-05
P56392	Cytochrome c oxidase subunit 7A1, mitochondrial	Cox7a1	0.0752527	-0.0299921	-0.108886	-0.8154	-0.349021	2.32677	9.39569	4.59e-06	3.16e-05
Q60631	Growth factor receptor-bound protein 2	Grb2	0.0421617	0.0187043	0.00629197	0.691422	0.299349	-1.62738	9.39179	4.61e-06	3.17e-05
Q61879	Myosin-10	Myh10	-0.000713356	-0.113386	0.000443359	0.333962	0.183596	-0.721744	9.38904	4.62e-06	3.18e-05
Q02956	Protein kinase C zeta type	Prkcz	-0.103639	-0.0902222	-0.0809063	-0.902866	-0.195644	-2.4029	9.38629	4.64e-06	3.18e-05
Q3U7R1	Extended synaptotagmin-1	Esyt1	-0.147225	-0.25388	0.0148133	0.91889	0.223426	-2.14427	9.38445	4.65e-06	3.19e-05
Q9R0L6	Pericentriolar material 1 protein	Pcm1	0.0456542	0.049842	0.1813	1.26597	0.145007	0.924357	9.37611	4.69e-06	3.21e-05
Q91VA1	Choline transporter-like protein 4	Slc44a4	0.0948728	0.04428	0.0843576	-0.402409	0.00215842	-0.202834	9.37368	4.7e-06	3.21e-05
Q91UZ4	Prolyl hydroxylase EGLN3	Egln3	0.254111	0.110619	0.18004	1.13323	0.781451	-1.14981	9.35239	4.82e-06	3.29e-05
Q8BGB8	Ubiquinone biosynthesis protein COQ4 homolog, mitochondrial	Coq4	-0.00995876	-0.0921393	-0.0643	-0.806212	-0.248451	-0.175403	9.3475	4.84e-06	3.3e-05
Q9Z0X1	Apoptosis-inducing factor 1, mitochondrial	Aifm1	0.110277	0.00591887	-0.0516503	-0.660797	-0.154047	0.660903	9.34344	4.86e-06	3.31e-05
Q9ESE1	Lipopolysaccharide-responsive and beige-like anchor protein	Lrba	0.0339392	-0.0177648	-0.0914101	-0.404751	-0.177653	-0.918749	9.34072	4.88e-06	3.31e-05
Q78IK4	MICOS complex subunit Mic27	Apool	0.130155	0.093907	0.0438162	-0.452997	0.0666238	-0.588109	9.34045	4.88e-06	3.31e-05
P24638	Lysosomal acid phosphatase	Acp2	-0.0959704	-0.0995203	0.219156	1.01161	0.133038	-2.33465	9.32785	4.95e-06	3.35e-05
Q8BG05	Heterogeneous nuclear ribonucleoprotein A3	Hnrnpa3	0.0289455	-0.0818052	-0.0246236	0.368042	0.13169	1.01937	9.32378	4.97e-06	3.36e-05
B2RSH2	Guanine nucleotide-binding protein G(i) subunit alpha-1	Gnai1	0.0518274	-0.0124741	-0.00657791	-0.678659	-0.143565	-1.06103	9.31975	4.99e-06	3.37e-05
Q9CY97	RNA polymerase II subunit A C-terminal domain phosphatase SSU72	Ssu72	-0.209833	-0.0337186	0.182304	0.857967	0.0113356	-0.920599	9.31364	5.03e-06	3.39e-05
P28862	Stromelysin-1	Mmp3	0.141998	0.219174	0.283545	1.67072	0.934137	-1.9272	9.30372	5.08e-06	3.42e-05
P18894	D-amino-acid oxidase	Dao	0.0935247	-0.211348	-0.203656	-1.04718	-0.544187	-0.771917	9.29686	5.12e-06	3.45e-05
Q08093	Calponin-2	Cnn2	0.178474	0.123192	0.14941	0.855751	0.648618	-0.226596	9.29129	5.15e-06	3.46e-05
Q61205	Platelet-activating factor acetylhydrolase IB subunit alpha1	Pafah1b3	-0.091261	-0.0858679	0.149486	0.682809	0.33566	-0.462006	9.29118	5.16e-06	3.46e-05
Q9DBB9	Carboxypeptidase N subunit 2	Cpn2	-0.158229	-0.0267446	0.206973	0.668987	-0.0775334	0.132741	9.28005	5.22e-06	3.5e-05
Q9CXD6	Mitochondrial calcium uniporter regulator 1	Mcur1	0.120295	0.016493	-0.0309372	-0.650482	-0.133655	-0.501567	9.25332	5.38e-06	3.6e-05
P35700	Peroxiredoxin-1	Prdx1	0.0450614	0.00962866	-0.0771333	-0.405599	-0.246686	2.50985	9.25103	5.39e-06	3.6e-05
P61028	Ras-related protein Rab-8B	Rab8b	0.240377	0.0972379	0.338312	1.49415	0.8186	-1.62097	9.24752	5.41e-06	3.61e-05
Q99KP3	Lambda-crystallin homolog	Cryl1	0.0823172	0.0905876	0.0291371	-0.506214	-0.0474642	1.79767	9.24591	5.42e-06	3.61e-05
Q924N4	Solute carrier family 12 member 6	Slc12a6	0.102997	0.106081	-0.130376	-0.839593	-0.0734422	-2.75282	9.23156	5.51e-06	3.66e-05
Q64176	Carboxylesterase 1E	Ces1e	-0.0543622	-0.172504	-0.125879	-1.02587	-0.441255	-1.24412	9.22568	5.55e-06	3.68e-05
Q8VEM8	Solute carrier family 25 member 3	Slc25a3	0.0911092	0.0411813	-0.0596379	-0.614945	-0.16793	2.19693	9.21959	5.59e-06	3.7e-05
P01644	Ig kappa chain V-V region HP R16.7	-	-0.172793	-0.215644	0.524072	2.66558	2.49983	0.569183	9.2158	5.61e-06	3.71e-05
O09131	Glutathione S-transferase omega-1	Gsto1	0.0302543	0.0265521	-0.00396979	0.704156	0.346338	0.248508	9.20796	5.66e-06	3.74e-05
Q4VBE4	Pikachurin	Egflam	0.275355	0.20586	0.853886	1.77382	0.2852	-1.6915	9.19908	5.72e-06	3.77e-05
P06281	Renin-1	Ren1	-0.0313367	-0.13223	-0.186934	-1.31138	-0.845634	0.404786	9.19263	5.76e-06	3.8e-05
O35855	Branched-chain-amino-acid aminotransferase, mitochondrial	Bcat2	0.088884	0.0239155	-0.0480802	-0.775186	-0.286006	0.553365	9.18715	5.79e-06	3.81e-05
Q8VCH0	3-ketoacyl-CoA thiolase B, peroxisomal	Acaa1b	0.149318	0.0529565	-0.215366	-1.04607	-0.285739	0.052455	9.18066	5.83e-06	3.84e-05
Q9CQ54	NADH dehydrogenase [ubiquinone] 1 subunit C2	Ndufc2	0.0970826	-0.0125567	-0.0356448	-0.52929	-0.126686	1.18376	9.17235	5.89e-06	3.87e-05
Q9D051	Pyruvate dehydrogenase E1 component subunit beta, mitochondrial	Pdhb	0.0928081	0.0402655	-0.0270465	-0.696903	-0.181841	1.12308	9.17094	5.9e-06	3.87e-05
O35857	Mitochondrial import inner membrane translocase subunit TIM44	Timm44	0.0237847	-0.0403353	-0.0535928	-0.506492	-0.0420922	-0.671689	9.16386	5.95e-06	3.89e-05
Q8C7G5	Apolipoprotein A-V	Apoa5	0.0604885	0.25235	0.588203	1.63273	0.228189	-1.01592	9.14838	6.05e-06	3.96e-05
O08807	Peroxiredoxin-4	Prdx4	-0.166187	-0.0253168	0.124396	0.713719	0.254697	-0.959476	9.13791	6.12e-06	4e-05
Q8K1Z0	Ubiquinone biosynthesis protein COQ9, mitochondrial	Coq9	0.189583	0.0660273	0.0177155	-0.668394	0.0821317	0.0661142	9.12492	6.21e-06	4.05e-05
Q64727	Vinculin	Vcl	-0.0115967	-0.0170431	0.0197866	0.434534	0.246072	0.68066	9.11987	6.25e-06	4.07e-05
P07901	Heat shock protein HSP 90-alpha	Hsp90aa1	0.058249	0.013573	-0.0604905	-0.282415	-0.158028	0.967102	9.10568	6.35e-06	4.13e-05
Q6URW6	Myosin-14	Myh14	-0.0380509	-0.0979309	-0.122655	-0.473116	-0.25666	-1.1811	9.08763	6.48e-06	4.21e-05
A2AJL3	FGGY carbohydrate kinase domain-containing protein	Fggy	0.0948988	0.0251921	0.0816113	-0.632405	-0.0701994	0.0366034	9.07122	6.6e-06	4.28e-05
O54990	Prominin-1	Prom1	0.0445826	0.19345	0.0994772	0.976492	0.58453	-1.36556	9.04565	6.79e-06	4.4e-05
O35988	Syndecan-4	Sdc4	-0.0580622	-0.0710084	0.440615	1.86612	-0.0425495	0.525697	9.02828	6.93e-06	4.48e-05
Q923I7	Sodium/glucose cotransporter 2	Slc5a2	0.13527	0.0250782	-0.0703341	-0.86777	0.0114297	0.540763	9.00924	7.08e-06	4.57e-05
Q08879	Fibulin-1	Fbln1	-0.0206149	-0.0561702	0.501048	1.45693	0.7435	-1.28106	9.00234	7.13e-06	4.6e-05
Q8R0Y8	Mitochondrial coenzyme A transporter SLC25A42	Slc25a42	0.0356488	-0.222612	-0.286797	-1.05727	-0.431622	-0.917657	8.98589	7.27e-06	4.68e-05
P57746	V-type proton ATPase subunit D	Atp6v1d	0.0978018	0.0874676	0.0384721	-0.473762	-0.00882137	0.355235	8.9571	7.51e-06	4.83e-05
P56395	Cytochrome b5	Cyb5a	0.0689675	0.0321972	0.0617385	-0.76425	-0.255351	2.1552	8.95629	7.52e-06	4.83e-05
P01878	Ig alpha chain C region	-	0.19443	0.296025	0.431216	2.32109	2.01733	0.157656	8.94865	7.58e-06	4.86e-05
Q3TBD2	Rho GTPase-activating protein 45	Arhgap45	-0.016779	0.00492077	0.109466	0.963037	0.112364	-3.2432	8.94316	7.63e-06	4.89e-05
Q8CC35	Synaptopodin	Synpo	0.126574	0.0653061	0.391258	0.998383	0.692596	-0.971447	8.93318	7.72e-06	4.93e-05
Q9CXI0	2-methoxy-6-polyprenyl-1,4-benzoquinol methylase, mitochondrial	Coq5	0.242724	0.194266	0.0246037	-0.542228	-0.112755	-1.49866	8.92588	7.78e-06	4.97e-05
Q8VDG5	Phosphopantothenate--cysteine ligase	Ppcs	0.111355	0.0139497	-0.0324511	-0.495014	-0.16851	-0.408871	8.92236	7.81e-06	4.98e-05
O08532	Voltage-dependent calcium channel subunit alpha-2/delta-1	Cacna2d1	0.0467035	-0.225312	0.215527	0.984672	0.385178	-2.51687	8.91063	7.92e-06	5.04e-05
Q8BWT1	3-ketoacyl-CoA thiolase, mitochondrial	Acaa2	0.0394135	0.00192443	-0.0718379	-0.661891	-0.0531824	1.72111	8.91058	7.92e-06	5.04e-05
Q9CQZ6	NADH dehydrogenase [ubiquinone] 1 beta subcomplex subunit 3	Ndufb3	0.139028	0.0498505	0.0449512	-0.445226	-0.00694513	2.32118	8.90802	7.94e-06	5.04e-05
P61922	4-aminobutyrate aminotransferase, mitochondrial	Abat	-0.0378294	-0.141072	-0.0563093	-0.961343	-0.205398	0.365442	8.90437	7.97e-06	5.06e-05
Q9QZW0	Phospholipid-transporting ATPase 11C	Atp11c	-0.0614098	-0.0921778	-0.136193	-0.659522	-0.250173	4.33707	8.90276	7.99e-06	5.06e-05
Q8VC30	Triokinase/FMN cyclase	Tkfc	0.024149	-0.0216155	-0.000124256	-0.654105	-0.140927	0.964669	8.87939	8.2e-06	5.19e-05
Q99MZ6	Unconventional myosin-VIIb	Myo7b	-0.0162085	-0.06834	-0.047619	-0.481647	-0.135835	-1.27911	8.87311	8.26e-06	5.22e-05
Q3V3R1	Monofunctional C1-tetrahydrofolate synthase, mitochondrial	Mthfd1l	0.0938169	0.086663	0.29729	0.986674	0.282542	-2.16409	8.8726	8.27e-06	5.22e-05
Q3UTJ2	Sorbin and SH3 domain-containing protein 2	Sorbs2	-0.0217433	-0.143178	-0.0706217	0.515232	0.247192	-0.838488	8.85585	8.43e-06	5.31e-05
Q9R0Q6	Actin-related protein 2/3 complex subunit 1A	Arpc1a	0.154184	0.11288	0.0153149	-0.459057	-0.0703541	0.0910669	8.85337	8.45e-06	5.32e-05
Q8BV49	Pyrin and HIN domain-containing protein 1	Pyhin1	-0.0594082	-0.0657098	0.0837258	1.24872	0.264672	-3.41124	8.85234	8.46e-06	5.32e-05
Q8BVI4	Dihydropteridine reductase	Qdpr	0.0110723	-0.102329	-0.0618192	-0.706591	-0.23422	0.629002	8.83611	8.62e-06	5.41e-05
Q9CYH2	Peroxiredoxin-like 2A	Prxl2a	-0.0152354	-0.141506	-0.12143	-0.621959	-0.344022	0.470291	8.83465	8.63e-06	5.41e-05
P59999	Actin-related protein 2/3 complex subunit 4	Arpc4	-0.0634165	-0.0966561	-0.0478589	0.531235	0.0838052	1.00864	8.82872	8.69e-06	5.44e-05
Q3URS9	Mitochondrial potassium channel	Ccdc51	0.125184	0.0188446	0.0495828	-0.544942	-0.128581	-2.09059	8.81495	8.83e-06	5.52e-05
Q8CFX1	GDH/6PGL endoplasmic bifunctional protein	H6pd	-0.0748559	-0.176969	0.061221	0.642358	0.23234	-0.15588	8.80559	8.93e-06	5.57e-05
Q9CPU2	NADH dehydrogenase [ubiquinone] 1 beta subcomplex subunit 2, mitochondrial	Ndufb2	0.0470844	-0.0151243	-0.120258	-0.568602	-0.144367	1.98076	8.79314	9.05e-06	5.64e-05
Q9D7V9	N-acylethanolamine-hydrolyzing acid amidase	Naaa	-0.160561	-0.0882021	0.254934	0.767107	0.42099	-2.00846	8.79105	9.08e-06	5.65e-05
Q8BYF6	Sodium-coupled monocarboxylate transporter 1	Slc5a8	-0.164958	-0.132787	-0.235605	-1.06194	-0.506459	-0.145129	8.78961	9.09e-06	5.65e-05
Q5SXY1	Cytospin-B	Specc1	-0.0336954	-0.0354228	0.0508693	0.736432	0.333875	-1.46632	8.78556	9.13e-06	5.67e-05
O35488	Long-chain fatty acid transport protein 2	Slc27a2	0.0187204	-0.128345	-0.160942	-1.05594	-0.385514	0.935095	8.76815	9.32e-06	5.77e-05
P11438	Lysosome-associated membrane glycoprotein 1	Lamp1	0.144059	0.17249	0.0833185	0.619473	0.325156	0.866756	8.76708	9.33e-06	5.77e-05
Q01279	Epidermal growth factor receptor	Egfr	-0.111832	-0.255916	0.278592	0.805753	0.189023	-0.817214	8.76135	9.39e-06	5.81e-05
Q9CQQ7	ATP synthase F(0) complex subunit B1, mitochondrial	Atp5pb	0.0828966	-0.0118254	-0.0928436	-0.646082	-0.162489	1.30151	8.75126	9.5e-06	5.87e-05
Q8JZQ2	AFG3-like protein 2	Afg3l2	0.0814627	0.037044	-0.0466302	-0.416146	-0.0533535	-0.7769	8.73021	9.73e-06	6e-05
P02469	Laminin subunit beta-1	Lamb1	0.0412076	0.03211	0.0738038	0.505919	0.628149	-0.230927	8.72213	9.82e-06	6.05e-05
P48036	Annexin A5	Anxa5	-0.00673765	0.0654915	0.0870939	0.522746	0.229666	1.98332	8.71762	9.87e-06	6.07e-05
Q9WVK4	EH domain-containing protein 1	Ehd1	0.0127892	-0.072806	-0.0357612	-0.527207	-0.0969868	0.234298	8.70971	9.96e-06	6.12e-05
Q921S7	Large ribosomal subunit protein mL37	Mrpl37	0.116077	0.039461	-0.0109917	-0.476333	-0.124141	-1.22579	8.69665	1.01e-05	6.2e-05
P53986	Monocarboxylate transporter 1	Slc16a1	0.159471	-0.143701	-0.322554	-0.640275	-0.350084	-1.49515	8.69359	1.01e-05	6.22e-05
O88696	ATP-dependent Clp protease proteolytic subunit, mitochondrial	Clpp	0.0543267	-0.00499186	-0.0225353	-0.473324	-0.0440464	-0.0912193	8.69195	1.02e-05	6.22e-05
P06330	Ig heavy chain V region AC38 205.12	-	0.0356144	-0.201134	0.636841	2.58425	2.04076	-0.573311	8.69005	1.02e-05	6.23e-05
Q60854	Serpin B6	Serpinb6	0.0898549	0.0988521	0.134024	0.916431	0.574643	-0.126366	8.68756	1.02e-05	6.24e-05
Q04207	Transcription factor p65	Rela	-0.133119	-0.110738	0.0779771	0.749386	0.261189	-2.73231	8.68566	1.02e-05	6.24e-05
Q8VC97	Beta-ureidopropionase	Upb1	0.0495152	-0.0710809	0.136915	0.547033	0.410473	-1.55579	8.67375	1.04e-05	6.32e-05
P57096	Prostate stem cell antigen	Psca	-0.825	-0.535465	-0.492063	0.84335	0.479037	-0.875304	8.66616	1.05e-05	6.37e-05
P63321	Ras-related protein Ral-A	Rala	0.0445563	-0.155744	-0.208126	-0.741537	-0.589185	-0.082549	8.66377	1.05e-05	6.38e-05
P70414	Sodium/calcium exchanger 1	Slc8a1	0.219975	0.136717	-0.0105239	-0.608855	-0.255739	-0.535511	8.65569	1.06e-05	6.42e-05
E9Q555	E3 ubiquitin-protein ligase RNF213	Rnf213	-0.148487	-0.241225	-0.196686	0.758882	0.316157	-3.38785	8.65541	1.06e-05	6.42e-05
Q91VD9	NADH-ubiquinone oxidoreductase 75 kDa subunit, mitochondrial	Ndufs1	0.110962	0.0333641	0.00488952	-0.584476	-0.104571	1.36685	8.65307	1.06e-05	6.43e-05
Q9WU79	Proline dehydrogenase 1, mitochondrial	Prodh	0.122665	0.0959462	0.0304364	-0.503617	0.055694	-0.264041	8.6423	1.08e-05	6.5e-05
Q8VBW8	Tetratricopeptide repeat protein 36	Ttc36	-0.0416459	0.00234574	-0.13465	-0.985327	-0.291752	0.185598	8.63534	1.09e-05	6.55e-05
Q8BX02	KN motif and ankyrin repeat domain-containing protein 2	Kank2	-0.0732378	-0.0705349	-0.0327302	0.765867	0.344741	-2.4254	8.62574	1.1e-05	6.61e-05
Q9D880	Mitochondrial import inner membrane translocase subunit TIM50	Timm50	0.0808385	0.0336596	-0.0963877	-0.456529	-0.0811352	-0.940947	8.61025	1.12e-05	6.72e-05
P01867	Immunoglobulin heavy constant gamma 2B	Ighg2b	0.659426	0.658435	1.10659	2.91535	1.83273	1.01371	8.60602	1.12e-05	6.74e-05
Q3V0K9	Plastin-1	Pls1	0.0961409	-0.000302329	0.015646	-0.417502	-0.00740661	-0.47523	8.60423	1.13e-05	6.74e-05
Q99LP6	GrpE protein homolog 1, mitochondrial	Grpel1	0.0755515	0.0343805	-0.0280848	-0.55868	-0.0409649	0.911002	8.60415	1.13e-05	6.74e-05
Q922B1	ADP-ribose glycohydrolase MACROD1	Macrod1	-0.13233	-0.197852	-0.199978	-1.11627	-0.44862	0.469344	8.58847	1.15e-05	6.86e-05
O55131	Septin-7	Septin7	0.0270432	0.0563713	-0.0662517	0.434094	0.402704	-0.49548	8.56498	1.18e-05	7.04e-05
Q8BKG3	Inactive tyrosine-protein kinase 7	Ptk7	0.0368875	-0.143916	0.161162	1.0252	0.16397	-1.87645	8.53836	1.21e-05	7.25e-05
O89051	Integral membrane protein 2B	Itm2b	-0.175701	-0.323273	0.228575	1.10014	0.221313	-0.871535	8.5322	1.22e-05	7.29e-05
P08207	Protein S100-A10	S100a10	0.166235	0.0541977	0.158884	0.884808	0.360821	0.428614	8.52852	1.23e-05	7.31e-05
Q8R404	MICOS complex subunit MIC13	Micos13	0.0107559	0.0541418	0.0261084	-0.902325	-0.261518	-0.290171	8.52563	1.23e-05	7.32e-05
Q99J39	Malonyl-CoA decarboxylase, mitochondrial	Mlycd	0.0974045	-0.0328814	-0.133344	-0.874938	-0.23359	-0.913165	8.52521	1.23e-05	7.32e-05
P04919	Band 3 anion transport protein	Slc4a1	0.00168804	-0.0298809	-0.0678321	-0.58648	-0.371625	0.162873	8.52038	1.24e-05	7.35e-05
A6X942	SH2 domain-containing protein 4B	Sh2d4b	-0.12536	-0.328472	-0.0967125	-1.35952	-0.403497	2.52194	8.50321	1.26e-05	7.49e-05
Q9QXS6	Drebrin	Dbn1	0.199292	0.0449361	0.345976	0.833628	0.325498	-1.70816	8.49805	1.27e-05	7.53e-05
Q8BGH2	Sorting and assembly machinery component 50 homolog	Samm50	0.0453063	-0.0447738	-0.0976422	-0.639488	-0.258071	0.715535	8.48754	1.29e-05	7.61e-05
O09164	Extracellular superoxide dismutase [Cu-Zn]	Sod3	0.0668243	0.0621611	0.370741	0.646137	0.379235	-1.24724	8.47809	1.3e-05	7.68e-05
Q9R078	5'-AMP-activated protein kinase subunit beta-1	Prkab1	0.116751	0.193665	0.570962	1.22723	0.552702	-0.335934	8.47723	1.3e-05	7.68e-05
P17918	Proliferating cell nuclear antigen	Pcna	0.248256	0.12128	0.382374	0.894175	0.506051	-1.63796	8.4644	1.32e-05	7.79e-05
Q8K0Z7	Translational activator of cytochrome c oxidase 1	Taco1	0.0330065	0.0412043	0.0390868	-0.39977	-0.080033	0.0991027	8.45855	1.33e-05	7.83e-05
Q3UZZ6	Sulfotransferase 1 family member D1	Sult1d1	0.0623371	-0.0257741	0.0565673	-0.564207	0.0123232	0.681437	8.44314	1.36e-05	7.97e-05
Q71KU9	Fibrinogen-like protein 1	Fgl1	-0.0548255	-0.0430337	0.0824559	0.766365	0.229085	-3.24033	8.43941	1.36e-05	7.99e-05
P97333	Neuropilin-1	Nrp1	-0.0444709	-0.163411	0.27631	1.47337	0.287216	-2.7779	8.43869	1.36e-05	7.99e-05
Q6PD03	Serine/threonine-protein phosphatase 2A 56 kDa regulatory subunit alpha isoform	Ppp2r5a	-0.0844798	-0.0874595	-0.10608	-0.960165	-0.39613	0.41387	8.43417	1.37e-05	8.02e-05
Q99MS3	Mpv17-like protein	Mpv17l	-0.232671	-0.467405	-0.522609	-1.33636	-0.94383	-0.878767	8.42664	1.38e-05	8.08e-05
Q02013	Aquaporin-1	Aqp1	-0.0345382	0.0272408	-0.143601	-0.611947	-0.101124	1.45013	8.42011	1.39e-05	8.13e-05
Q9DBS2	Tumor protein p63-regulated gene 1-like protein	Tprg1l	-0.145201	-0.0121168	0.11556	0.756021	0.267145	-2.22352	8.41787	1.4e-05	8.14e-05
Q9CS42	Ribose-phosphate pyrophosphokinase 2	Prps2	-0.0572013	-0.0319188	-0.131923	-0.684312	-0.138405	-0.719441	8.41416	1.4e-05	8.17e-05
Q61387	Cytochrome c oxidase subunit 7A-related protein, mitochondrial	Cox7a2l	0.0365477	-0.0516952	-0.231028	-0.650228	-0.180087	-1.10072	8.4124	1.41e-05	8.17e-05
Q8K0H1	Multidrug and toxin extrusion protein 1	Slc47a1	0.117178	0.0110836	-0.20667	-0.794119	-0.119482	-0.681492	8.40882	1.41e-05	8.2e-05
Q9Z2A9	Glutathione hydrolase 5 proenzyme	Ggt5	0.0637696	-0.00284168	0.085855	0.75388	0.443684	-2.07855	8.38179	1.46e-05	8.45e-05
P51885	Lumican	Lum	-0.122225	-0.234051	0.0244773	0.525445	0.493451	0.845445	8.37353	1.47e-05	8.52e-05
Q91Y63	Na(+)/dicarboxylate cotransporter 3	Slc13a3	0.0816715	0.0335125	-0.151828	-0.839134	-0.209736	0.113989	8.36715	1.48e-05	8.57e-05
Q71RI9	Kynurenine--oxoglutarate transaminase 3	Kyat3	0.00276239	-0.0234384	-0.07341	-0.919863	-0.164191	0.346818	8.35678	1.5e-05	8.67e-05
Q91ZJ5	UTP--glucose-1-phosphate uridylyltransferase	Ugp2	0.0859683	0.0455133	-0.0287899	-0.387919	-0.0571253	0.223446	8.35363	1.51e-05	8.69e-05
Q9WUM3	Coronin-1B	Coro1b	0.0364295	-0.0390042	0.0196182	0.425031	0.211135	0.012777	8.35238	1.51e-05	8.69e-05
Q2KHI9	DNA helicase MCM9	Mcm9	0.116542	0.143641	0.0175263	-0.549831	-0.0582925	2.85969	8.34097	1.53e-05	8.79e-05
Q8BK62	Olfactomedin-like protein 3	Olfml3	-0.0399366	-0.0901516	0.00724534	0.730597	0.127452	3.89409	8.34058	1.53e-05	8.79e-05
Q60605	Myosin light polypeptide 6	Myl6	-0.0433256	-0.088023	0.0697717	0.598284	0.218747	2.08683	8.32603	1.56e-05	8.93e-05
Q9R022	DnaJ homolog subfamily C member 12	Dnajc12	-0.00568868	0.0459998	-0.0238128	-1.3339	-0.318945	-1.08032	8.31016	1.58e-05	9.09e-05
Q921T2	Torsin-1A-interacting protein 1	Tor1aip1	-0.0453192	-0.0882743	0.0837645	0.553522	0.353911	-1.23908	8.30019	1.6e-05	9.18e-05
Q9CPX7	Small ribosomal subunit protein bS16m	Mrps16	0.078434	-0.0377325	0.00921455	-0.581126	-0.20982	-0.717201	8.29843	1.61e-05	9.19e-05
P22315	Ferrochelatase, mitochondrial	Fech	0.019844	-0.0277856	-0.042162	-0.438176	-0.150175	-0.778212	8.27441	1.65e-05	9.44e-05
P52825	Carnitine O-palmitoyltransferase 2, mitochondrial	Cpt2	0.108402	0.0500191	-0.0581137	-0.524187	0.0406898	0.539972	8.26087	1.68e-05	9.58e-05
O35114	Lysosome membrane protein 2	Scarb2	-0.161722	-0.0869532	-0.196723	1.07922	0.577481	-0.6241	8.25705	1.69e-05	9.61e-05
Q62425	Cytochrome c oxidase subunit NDUFA4	Ndufa4	0.115874	0.141574	-0.0187603	-0.52344	-0.0100003	3.6899	8.25212	1.7e-05	9.66e-05
E9Q557	Desmoplakin	Dsp	0.0273663	-0.0355193	-0.198662	-0.753664	-0.371742	3.35408	8.2361	1.73e-05	9.83e-05
Q9CY18	Sorting nexin-7	Snx7	-0.0857327	-0.0864487	-0.161695	-0.431774	-0.137632	-0.192004	8.22124	1.76e-05	9.99e-05
P58059	Small ribosomal subunit protein bS21m	Mrps21	-0.0140403	-0.230828	-0.141616	-0.798142	-0.238624	-0.798329	8.21774	1.77e-05	0.000100214
Q8BFP9	[Pyruvate dehydrogenase (acetyl-transferring)] kinase isozyme 1, mitochondrial	Pdk1	-0.0221554	-0.106527	-0.0616035	-0.843162	-0.356791	-1.32964	8.21292	1.78e-05	0.000100664
Q9CYR6	Phosphoacetylglucosamine mutase	Pgm3	0.0838734	0.109649	0.0455366	-0.340739	-0.109296	-0.148671	8.17268	1.86e-05	0.000105435
Q9JHI7	Exosome complex component RRP45	Exosc9	-0.0870187	-0.112096	-0.0547948	0.565632	-0.00860441	-0.080869	8.16713	1.88e-05	0.000105915
Q99JY9	Actin-related protein 3	Actr3	0.0444631	-0.0421679	0.0393639	0.438912	0.12967	0.5154	8.16679	1.88e-05	0.000105915
Q60866	Phosphotriesterase-related protein	Pter	0.0474226	0.0419689	-0.000951877	-0.632797	0.124239	1.96814	8.14685	1.92e-05	0.000108311
P14733	Lamin-B1	Lmnb1	0.0312724	-0.0718444	-0.0494476	0.547005	0.19964	-0.419702	8.14479	1.93e-05	0.000108446
P27656	Hepatic triacylglycerol lipase	Lipc	-0.0635741	-0.0594547	0.112032	0.634598	0.157204	-2.61151	8.14157	1.93e-05	0.000108728
Q91XD4	Formimidoyltransferase-cyclodeaminase	Ftcd	0.0740888	0.196101	0.225427	-0.703388	0.471852	-1.80532	8.13901	1.94e-05	0.000108927
Q64444	Carbonic anhydrase 4	Ca4	0.165448	-0.0361897	-0.0761914	-0.827282	-0.309874	-0.358662	8.12708	1.97e-05	0.000110345
Q8BJ64	Choline dehydrogenase, mitochondrial	Chdh	0.158576	0.0152223	-0.0251281	-0.577497	-0.0907019	1.31167	8.10771	2.01e-05	0.000112773
P35290	Ras-related protein Rab-24	Rab24	-0.0319379	0.0993429	0.21279	0.762856	0.274084	0.0607099	8.10031	2.03e-05	0.00011363
Q8K3A0	Iron-sulfur cluster co-chaperone protein HscB	Hscb	-0.000578717	-0.0373272	-0.120587	-0.500328	0.0196631	-0.561049	8.09665	2.04e-05	0.000113988
Q5SWY8	Sodium/mannose cotransporter SLC5A10	Slc5a10	-0.0497672	-0.129822	-0.118386	-0.838255	-0.200665	-0.909993	8.09272	2.05e-05	0.000114383
Q9Z0S1	3'(2'),5'-bisphosphate nucleotidase 1	Bpnt1	0.0629969	0.0240865	0.0533971	-0.522758	0.000690024	2.10555	8.09071	2.05e-05	0.00011452
P03953	Complement factor D	Cfd	0.176669	0.198546	0.244273	1.39147	0.892871	0.859369	8.08431	2.07e-05	0.000115256
P18524	Ig heavy chain V region RF	-	0.0347638	0.00214803	0.441142	1.42139	0.8057	-0.630217	8.08108	2.08e-05	0.000115562
P58281	Dynamin-like 120 kDa protein, mitochondrial	Opa1	0.0934241	0.00172154	0.008403	-0.451384	-0.115147	-0.483768	8.05565	2.14e-05	0.000118966
Q80TB7	Zinc finger SWIM domain-containing protein 6	Zswim6	0.0399942	0.0144918	-0.342613	-0.987972	-0.527447	2.60933	8.05013	2.15e-05	0.000119607
Q6PHU5	Sortilin	Sort1	-0.0576667	-0.0789991	-0.0191806	0.554748	-0.0887478	-2.35046	8.04686	2.16e-05	0.000119931
Q9CWX2	Complex I intermediate-associated protein 30, mitochondrial	Ndufaf1	0.0981185	-0.0720334	-0.0839706	-0.465017	-0.192918	-1.50334	8.03637	2.19e-05	0.000121292
Q9Z0M6	Adhesion G protein-coupled receptor E5	Adgre5	0.0404284	-0.0465505	0.275574	1.19934	0.493761	-1.87075	8.02793	2.21e-05	0.000122373
Q9QXE0	2-hydroxyacyl-CoA lyase 1	Hacl1	0.083864	-0.0830286	-0.399024	-0.641261	-0.224501	-2.07509	8.02493	2.22e-05	0.000122666
Q06318	Uteroglobin	Scgb1a1	-0.035156	-0.164642	0.0377324	1.14572	0.581874	1.34318	8.01931	2.24e-05	0.000123344
Q8CIN4	Serine/threonine-protein kinase PAK 2	Pak2	-0.000268691	-0.0291868	-0.0159255	0.422067	0.141777	-0.444885	8.01469	2.25e-05	0.000123878
Q9DCN1	NAD-capped RNA hydrolase NUDT12	Nudt12	0.110707	0.0418342	-0.0760391	-0.583948	-0.141592	-1.77287	8.01135	2.26e-05	0.000124226
P47199	Quinone oxidoreductase	Cryz	0.0701339	0.040807	0.00571805	-0.530722	-0.0598627	1.95201	7.99613	2.3e-05	0.000126352
Q9CYK1	Tryptophan--tRNA ligase, mitochondrial	Wars2	0.0267256	0.02674	0.0508216	-0.50797	-0.0641327	-1.17607	7.99492	2.3e-05	0.000126386
Q8C1E7	Ion channel TACAN	Tmem120a	-0.0947101	-0.092401	-0.226971	-0.892234	-0.574254	-1.47672	7.99282	2.31e-05	0.000126554
P55096	ATP-binding cassette sub-family D member 3	Abcd3	0.158716	0.0227609	-0.0869365	-0.711307	-0.193352	-0.409718	7.97407	2.36e-05	0.000129249
Q9QVY8	Retinoic acid-induced protein 2	Rai2	-0.00831658	-0.0434376	-0.104621	-0.903381	-0.167396	3.6375	7.9732	2.36e-05	0.000129249
Q8K124	Pleckstrin homology domain-containing family O member 2	Plekho2	-0.267077	-0.277018	-0.171829	0.792436	-0.033933	-2.41237	7.97155	2.37e-05	0.000129353
G5E8Q8	Adhesion G protein-coupled receptor F5	Adgrf5	-0.061222	-0.118205	-0.129652	-0.534379	-0.232912	-1.81813	7.93503	2.47e-05	0.00013487
Q9DCS2	Methyltransferase-like 26	Mettl26	0.049372	0.000798377	-0.0159173	-0.595672	-0.12601	1.35137	7.93467	2.47e-05	0.00013487
Q8C3W1	Uncharacterized protein C1orf198 homolog	2310022B05Rik	-0.108789	-0.248066	0.441192	0.93115	0.263525	0.504776	7.91176	2.54e-05	0.000138425
P26149	3 beta-hydroxysteroid dehydrogenase/Delta 5-->4-isomerase type 2	Hsd3b2	-0.0177845	-0.0888999	0.101169	-0.963369	-0.325606	-1.90383	7.91099	2.54e-05	0.000138425
P26039	Talin-1	Tln1	0.0026721	-0.00595693	0.0483637	0.361072	0.254964	0.0190654	7.9052	2.56e-05	0.000139227
Q8VC28	Aldo-keto reductase family 1 member C13	Akr1c13	-0.0325279	0.0604096	0.134343	0.318313	0.623875	-1.1816	7.89063	2.61e-05	0.000141462
Q3THS6	S-adenosylmethionine synthase isoform type-2	Mat2a	0.0280562	-0.0275782	-0.0873907	-0.346832	-0.181467	0.0010047	7.88998	2.61e-05	0.000141462
P01654	Ig kappa chain V-III region PC 2880/PC 1229	-	-0.0236222	0.151123	0.90755	2.1433	0.894272	-1.62697	7.87796	2.65e-05	0.00014335
P97742	Carnitine O-palmitoyltransferase 1, liver isoform	Cpt1a	0.0315144	-0.0228326	-0.142978	-0.500856	-0.14591	0.361902	7.87177	2.67e-05	0.000144252
O54909	Retinol dehydrogenase 16	Rdh16	0.0303649	-0.0364438	-0.127218	-0.656746	0.0268763	-0.273238	7.86707	2.68e-05	0.000144901
P17047	Lysosome-associated membrane glycoprotein 2	Lamp2	-0.103084	-0.159655	0.105883	0.630872	0.29352	1.78812	7.85727	2.71e-05	0.000146341
O08529	Calpain-2 catalytic subunit	Capn2	-0.0399951	-0.0667238	0.0367283	0.575444	0.30016	-0.757193	7.85692	2.71e-05	0.000146341
P97797	Tyrosine-protein phosphatase non-receptor type substrate 1	Sirpa	0.171763	-0.147207	0.0624153	0.915775	0.458209	-2.21095	7.84388	2.76e-05	0.000148482
Q922J9	Fatty acyl-CoA reductase 1	Far1	0.106513	-0.189401	-0.187713	-0.808042	-0.554534	-1.5879	7.83927	2.77e-05	0.000149134
P11672	Neutrophil gelatinase-associated lipocalin	Lcn2	0.248	0.135861	0.126771	1.61539	0.877878	-0.499179	7.81791	2.85e-05	0.000152842
Q922Q4	Pyrroline-5-carboxylate reductase 2	Pycr2	0.0359369	-0.107322	0.182307	0.792764	0.359067	-1.34166	7.80487	2.89e-05	0.000155083
Q8K2C6	NAD-dependent protein deacylase sirtuin-5, mitochondrial	Sirt5	0.0933572	0.0444578	0.106625	-0.448692	-0.169301	-1.51387	7.78645	2.96e-05	0.000158385
Q99PP9	Tripartite motif-containing protein 16	Trim16	-0.00655227	-0.0485909	-0.0429092	-0.614564	-0.190655	7.15891	7.78406	2.96e-05	0.00015866
P30681	High mobility group protein B2	Hmgb2	-0.00825922	-0.107105	-0.0174106	0.830083	0.460977	-0.14274	7.76143	3.05e-05	0.000162866
Q64674	Spermidine synthase	Srm	-0.00937094	-0.0139278	0.0414492	0.607057	0.123603	-0.948733	7.7583	3.06e-05	0.000163296
Q64521	Glycerol-3-phosphate dehydrogenase, mitochondrial	Gpd2	0.0820604	0.0737742	0.0471628	-0.517762	-0.142639	-0.372418	7.75644	3.06e-05	0.000163476
Q8K297	Procollagen galactosyltransferase 1	Colgalt1	0.0844877	-0.0752803	0.148484	0.80995	0.088092	-2.57313	7.74094	3.12e-05	0.000166378
Q9DCU9	4-hydroxy-2-oxoglutarate aldolase, mitochondrial	Hoga1	0.105831	0.0595863	0.0180242	-0.667688	0.0690124	1.93928	7.72408	3.19e-05	0.000169612
O35129	Prohibitin-2	Phb2	0.0931517	0.0223953	-0.0406729	-0.506311	-0.0799666	1.55413	7.71988	3.2e-05	0.000170283
P47757	F-actin-capping protein subunit beta	Capzb	-0.00825156	-0.0527069	-0.0156553	0.44383	0.158896	0.373937	7.71743	3.21e-05	0.000170595
Q8VCZ9	Hydroxyproline dehydrogenase	Prodh2	0.11238	0.209763	0.0913303	-0.648703	0.17803	-2.10259	7.7038	3.27e-05	0.000173236
O88967	ATP-dependent zinc metalloprotease YME1L1	Yme1l1	0.212129	0.131267	0.00483899	-0.232808	-0.276845	-1.27511	7.68983	3.32e-05	0.000175994
P35276	Ras-related protein Rab-3D	Rab3d	-0.191779	-0.176767	0.0394292	0.863032	0.293422	-2.57435	7.68039	3.36e-05	0.000177806
O35683	NADH dehydrogenase [ubiquinone] 1 alpha subcomplex subunit 1	Ndufa1	0.0329938	-0.103732	-0.144101	-0.84387	-0.411048	1.27615	7.67952	3.36e-05	0.000177806
O08808	Protein diaphanous homolog 1	Diaph1	-0.0956154	-0.152493	-0.122838	0.735051	0.266974	-2.16269	7.67841	3.37e-05	0.000177843
Q9CPP6	NADH dehydrogenase [ubiquinone] 1 alpha subcomplex subunit 5	Ndufa5	0.15252	0.0446978	0.00674413	-0.447519	0.051523	1.03179	7.65248	3.48e-05	0.000183323
Q9CY16	Small ribosomal subunit protein bS1m	Mrps28	-0.08876	-0.136067	-0.17712	-0.554277	-0.272691	-0.664763	7.65136	3.48e-05	0.000183324
Q9ER88	Small ribosomal subunit protein mS29	Dap3	0.019446	-0.0221953	-0.0105947	-0.721071	-0.245775	-1.07487	7.65062	3.48e-05	0.000183324
P01786	Ig heavy chain V region MOPC 47A	-	-0.0232633	-0.214851	0.630952	2.09077	0.852922	-2.23513	7.63766	3.54e-05	0.000186023
P47754	F-actin-capping protein subunit alpha-2	Capza2	-0.065148	-0.0558541	0.0439281	0.52606	0.120546	0.886314	7.62951	3.57e-05	0.000187664
Q9Z0P5	Twinfilin-2	Twf2	-0.00854193	0.167319	0.381246	1.13589	0.349477	-2.00304	7.62543	3.59e-05	0.000188386
Q91YI0	Argininosuccinate lyase	Asl	0.0370176	-0.0267554	-0.0610154	-0.516911	0.0170902	1.00712	7.62079	3.61e-05	0.000189242
Q9D0E5	EF-hand calcium-binding domain-containing protein 11	Efcab11	-0.246158	-0.29919	-0.554051	-0.948554	-0.575781	-0.140377	7.60334	3.69e-05	0.000193088
Q5U430	E3 ubiquitin-protein ligase UBR3	Ubr3	0.126011	0.0164544	0.0893021	-1.27029	-0.400867	3.75457	7.58829	3.76e-05	0.000196441
P07724	Albumin	Alb	-0.160483	0.054687	0.136699	0.81479	0.174999	4.46192	7.58064	3.79e-05	0.00019806
P11152	Lipoprotein lipase	Lpl	0.224512	0.128815	0.610823	0.766867	-0.0537436	-1.59801	7.57941	3.8e-05	0.000198134
Q60597	2-oxoglutarate dehydrogenase complex component E1	Ogdh	0.0733194	-0.0504337	-0.0538893	-0.59062	-0.150234	0.95993	7.55548	3.91e-05	0.000203778
P01642	Ig kappa chain V-V region L7	Gm10881	0.126333	0.0814358	0.541585	2.11883	0.974829	-1.85283	7.52785	4.05e-05	0.000210542
Q9EST5	Acidic leucine-rich nuclear phosphoprotein 32 family member B	Anp32b	-0.0484826	0.0566225	-0.0160355	0.370807	-0.00835082	2.41419	7.51746	4.1e-05	0.000212996
Q80YX1	Tenascin	Tnc	0.143888	0.411143	0.206789	1.41391	0.47686	-2.04215	7.51367	4.12e-05	0.000213749
Q62470	Integrin alpha-3	Itga3	-0.0935606	-0.15039	0.0299852	0.492297	0.203901	-0.830362	7.50559	4.16e-05	0.000215633
P14602	Heat shock protein beta-1	Hspb1	-0.124577	0.0248971	-0.0159066	0.861867	0.490583	-0.0778151	7.49532	4.21e-05	0.000218119
P60824	Cold-inducible RNA-binding protein	Cirbp	0.00502716	-0.0472856	0.133013	0.681594	0.387242	0.420555	7.48684	4.25e-05	0.000220154
P56135	ATP synthase subunit f, mitochondrial	Atp5mf	0.0839264	-0.0439153	-0.0655579	-0.908434	-0.446785	2.12573	7.47572	4.31e-05	0.000222927
Q62048	Astrocytic phosphoprotein PEA-15	Pea15	-0.131636	-0.0574406	0.404174	1.52523	0.658351	-0.286325	7.47141	4.34e-05	0.000223861
P04939	Major urinary protein 3	Mup3	-0.169229	-0.3725	0.133478	1.54188	0.446128	-0.981817	7.46216	4.38e-05	0.000226165
Q9CQY2	RNA guanine-N7 methyltransferase activating subunit	Ramac	0.106011	0.167525	-0.455381	-1.03922	-0.298082	0.247968	7.4521	4.44e-05	0.000228721
Q91WN4	Kynurenine 3-monooxygenase	Kmo	0.0327851	0.00769172	-0.0283231	-0.876956	-0.318488	-0.223398	7.43211	4.55e-05	0.000233978
Q99J47	Dehydrogenase/reductase SDR family member 7B	Dhrs7b	-0.0130309	-0.170049	-0.178775	-0.676035	-0.466162	-1.80501	7.43181	4.55e-05	0.000233978
Q7TMF3	NADH dehydrogenase [ubiquinone] 1 alpha subcomplex subunit 12	Ndufa12	0.153389	-0.0486369	0.000705524	-0.59301	-0.0268106	1.47494	7.39779	4.75e-05	0.000243709
Q78IK2	ATP synthase membrane subunit K, mitochondrial	Atp5mk	-0.0270444	-0.0937509	-0.15839	-0.675696	-0.274351	2.92425	7.39562	4.76e-05	0.000244092
Q8K2V1	Serine/threonine-protein phosphatase 4 regulatory subunit 1	Ppp4r1	-0.258272	-0.191766	0.00274732	0.285335	0.0565819	-2.76922	7.37849	4.86e-05	0.000249025
Q91YE8	Synaptopodin-2	Synpo2	-0.0898099	-0.0678934	0.170982	0.69471	0.210779	-2.39376	7.36312	4.95e-05	0.000253461
Q8CIH5	1-phosphatidylinositol 4,5-bisphosphate phosphodiesterase gamma-2	Plcg2	0.123487	0.0410562	0.171495	0.935877	0.279096	-2.18527	7.3624	4.96e-05	0.000253461
Q9CWF2	Tubulin beta-2B chain	Tubb2b	0.182681	0.244655	0.159542	0.596134	0.482664	0.255248	7.35346	5.01e-05	0.00025599
Q61425	Hydroxyacyl-coenzyme A dehydrogenase, mitochondrial	Hadh	0.188853	0.149171	0.0163065	-0.561372	0.0227685	1.79107	7.34225	5.08e-05	0.000259274
Q8BJS4	SUN domain-containing protein 2	Sun2	-0.0797693	-0.069357	0.0664975	0.665626	0.213347	-2.01069	7.33218	5.15e-05	0.000262233
P55065	Phospholipid transfer protein	Pltp	0.0567265	0.0026015	0.359549	1.30429	0.284688	-2.28592	7.32019	5.22e-05	0.00026571
O09111	NADH dehydrogenase [ubiquinone] 1 beta subcomplex subunit 11, mitochondrial	Ndufb11	0.0745134	0.0303599	-0.0639066	-0.584695	-0.122136	-0.32798	7.31976	5.23e-05	0.00026571
P50427	Steryl-sulfatase	Sts	-0.0862978	-0.248332	0.0672057	0.491426	0.139538	-3.00173	7.30252	5.34e-05	0.00027114
Q9CRB9	MICOS complex subunit Mic19	Chchd3	0.152733	0.158624	-0.0397977	-0.603411	-0.0557896	1.02151	7.29723	5.37e-05	0.000272625
Q8C0Z1	Protein FAM234A	Fam234a	-0.0319102	-0.139899	-0.159539	-0.616622	-0.500127	-1.15781	7.28609	5.45e-05	0.000276111
Q9CZU6	Citrate synthase, mitochondrial	Cs	0.181904	0.109619	0.0323794	-0.40177	-0.0185244	1.19843	7.28224	5.47e-05	0.00027713
Q8BWL5	RNA-binding motif, single-stranded-interacting protein 3	Rbms3	-0.101626	-0.393367	-0.107501	0.388637	-0.0919746	-1.65101	7.27298	5.54e-05	0.000280026
Q99N94	Large ribosomal subunit protein bL9m	Mrpl9	0.0653343	0.0286665	-0.0101073	-0.423499	-0.0866707	-0.851453	7.25772	5.64e-05	0.000285065
Q9CXT8	Mitochondrial-processing peptidase subunit beta	Pmpcb	-0.00506536	-0.023037	-0.0546201	-0.545306	-0.107371	-0.971071	7.24718	5.72e-05	0.000288465
P32848	Parvalbumin alpha	Pvalb	0.148388	0.168049	-0.0870022	-1.34624	-0.708203	0.715677	7.24562	5.73e-05	0.000288465
Q99P72	Reticulon-4	Rtn4	-0.0777833	0.0592198	0.0573921	0.74721	0.45268	0.156467	7.24556	5.73e-05	0.000288465
P53995	Anaphase-promoting complex subunit 1	Anapc1	-0.0963385	-0.169891	-0.0870135	0.523114	0.120406	-3.25627	7.24407	5.74e-05	0.000288686
O35074	Prostacyclin synthase	Ptgis	0.0478621	0.235839	0.271193	0.785683	0.478401	-2.27041	7.23301	5.82e-05	0.000292364
Q80VJ3	5-hydroxymethyl-dUMP N-hydrolase	Dnph1	0.117739	0.0777665	-0.00715415	-0.48343	0.0783445	-0.33468	7.22713	5.86e-05	0.00029418
Q61292	Laminin subunit beta-2	Lamb2	0.0520407	-0.10006	0.00845992	0.519274	0.405177	-1.14813	7.22629	5.87e-05	0.00029418
Q61247	Alpha-2-antiplasmin	Serpinf2	-0.117016	-0.178862	0.0786432	0.68247	0.209768	0.121766	7.22176	5.9e-05	0.000295525
Q99K85	Phosphoserine aminotransferase	Psat1	-0.193157	-0.148102	0.0637313	0.644603	0.0828884	-1.14355	7.21899	5.92e-05	0.000296225
Q9EQG7	Ectonucleotide pyrophosphatase/phosphodiesterase family member 5	Enpp5	-0.0928857	-0.0774008	0.111209	0.662841	0.372072	-1.64734	7.20348	6.04e-05	0.000301673
Q9EST4	Proteasome assembly chaperone 2	Psmg2	-0.220562	-0.189776	-0.119389	0.832003	0.466047	-1.56216	7.19709	6.08e-05	0.000303754
Q8CH40	Nucleoside diphosphate-linked moiety X motif 6	Nudt6	-0.037994	-0.238073	0.0724896	-0.538882	0.229108	-1.29427	7.19495	6.1e-05	0.000304238
O89106	Bis(5'-adenosyl)-triphosphatase	Fhit	-0.0624924	-0.0122828	-0.104212	-0.662293	0.0915828	-1.37639	7.194	6.11e-05	0.000304275
Q8VDQ8	NAD-dependent protein deacetylase sirtuin-2	Sirt2	-0.020229	-0.0262866	-0.0755041	-0.335008	-0.293335	0.0263316	7.18436	6.18e-05	0.000307618
P15392	Cytochrome P450 2A4	Cyp2a4	-0.0412268	-0.0169012	-0.0486905	-0.782086	-0.0531762	-0.660953	7.17659	6.24e-05	0.000310281
P98086	Complement C1q subcomponent subunit A	C1qa	0.184663	0.168787	0.206843	1.45556	0.790552	-1.97603	7.17463	6.26e-05	0.000310708
Q8BWG8	Beta-arrestin-1	Arrb1	-0.0738691	-0.0937645	0.146149	0.508185	0.238311	-1.73135	7.16236	6.35e-05	0.000315163
P43276	Histone H1.5	H1-5	-0.0880012	-0.722595	-0.591085	0.791854	-0.286857	-0.258111	7.16112	6.36e-05	0.000315313
Q9Z1Q9	Valine--tRNA ligase	Vars1	0.0414859	-0.0297513	-0.0273443	0.454257	0.188644	-1.15358	7.14346	6.5e-05	0.000321998
O70250	Phosphoglycerate mutase 2	Pgam2	0.12359	0.129028	-0.0248316	-0.589556	-0.158983	0.20858	7.14065	6.53e-05	0.000322784
Q921G7	Electron transfer flavoprotein-ubiquinone oxidoreductase, mitochondrial	Etfdh	0.114934	0.0716727	-0.0541232	-0.485229	-0.100945	0.720021	7.13942	6.54e-05	0.00032294
P14069	Protein S100-A6	S100a6	-0.0449825	0.030761	-0.0339459	1.20931	0.781712	0.153056	7.12972	6.62e-05	0.00032653
Q60991	Cytochrome P450 7B1	Cyp7b1	-0.0148078	-0.210847	-0.176903	-1.23621	-0.54208	-1.78507	7.11795	6.72e-05	0.000331014
Q9EPK7	Exportin-7	Xpo7	0.0705211	-0.0528921	0.248593	0.772465	0.347544	-0.340057	7.111	6.77e-05	0.000333551
Q9D8T7	SRA stem-loop-interacting RNA-binding protein, mitochondrial	Slirp	0.169279	0.121507	0.0827086	-0.565505	-0.0829797	-0.204692	7.09501	6.91e-05	0.000339933
Q99LD8	Putative hydrolase DDAH2	Ddah2	-0.0251207	0.00293209	0.0378848	0.429489	0.245705	-0.936496	7.09285	6.93e-05	0.000340491
P06869	Urokinase-type plasminogen activator	Plau	-0.225691	-0.15831	0.0129359	0.991461	0.20389	-2.73053	7.08953	6.96e-05	0.00034155
Q60932	Voltage-dependent anion-selective channel protein 1	Vdac1	0.0426671	-0.0857518	-0.0853118	-0.700391	-0.252432	2.24558	7.087	6.98e-05	0.000342276
Q91VI7	Ribonuclease inhibitor	Rnh1	-0.0317324	-0.0787349	-0.000948356	0.373419	0.0893832	1.32582	7.08388	7.01e-05	0.000343254
Q8BSS9	Liprin-alpha-2	Ppfia2	0.0423054	-0.00660036	-0.066089	-0.653892	-0.249407	0.534609	7.08207	7.02e-05	0.00034367
P56480	ATP synthase subunit beta, mitochondrial	Atp5f1b	0.0695807	-0.0256186	-0.0985888	-0.696649	-0.181777	3.96698	7.07701	7.07e-05	0.000345496
Q91Z40	Guanylate-binding protein 7	Gbp7	-0.0344143	0.0381443	0.112422	0.929787	0.421821	-3.50082	7.0747	7.09e-05	0.000346133
P61939	Thyroxine-binding globulin	Serpina7	-0.0536124	-0.217216	0.551087	1.62066	0.681909	-3.54841	7.06105	7.21e-05	0.000351738
O88441	Metaxin-2	Mtx2	0.106544	-0.158337	-0.0449265	-0.53973	-0.129527	-0.599722	7.05838	7.24e-05	0.000352548
O88338	Cadherin-16	Cdh16	0.0469779	0.0051011	-0.0513922	-0.618245	-0.19538	1.40263	7.05606	7.26e-05	0.000353207
Q64282	Interferon-induced protein with tetratricopeptide repeats 1	Ifit1	-0.0122029	-0.116792	0.0568454	0.817477	0.26496	-2.97432	7.049	7.32e-05	0.000355977
Q791V5	Mitochondrial carrier homolog 2	Mtch2	0.131998	-0.0418264	-0.089296	-0.718749	-0.347932	0.390256	7.04077	7.4e-05	0.000359297
Q8BWN8	Peroxisomal succinyl-coenzyme A thioesterase	Acot4	-0.0244182	-0.163305	-0.23564	-1.09638	-0.508046	-0.337098	7.03797	7.42e-05	0.000360188
Q8VDN2	Sodium/potassium-transporting ATPase subunit alpha-1	Atp1a1	0.141789	0.0959725	-0.0122354	-0.553501	-0.0711299	2.50482	7.03337	7.47e-05	0.000361895
P34914	Bifunctional epoxide hydrolase 2	Ephx2	0.0294719	-0.0890874	-0.0919741	-0.95703	-0.45138	1.39244	7.01855	7.61e-05	0.000368314
O89094	Caspase-14	Casp14	-0.0799911	-0.109557	-0.278373	-0.764346	-0.337663	2.1218	7.00808	7.71e-05	0.000372808
Q9QZD8	Mitochondrial dicarboxylate carrier	Slc25a10	0.0923145	-0.113652	-0.0940259	-0.693181	-0.228987	0.528857	7.00357	7.75e-05	0.000374537
Q8R3Q6	Protein MIX23	Mix23	-0.0187098	0.015833	-0.0724254	-0.627922	-0.214182	0.255618	6.99307	7.85e-05	0.000379127
Q99PT1	Rho GDP-dissociation inhibitor 1	Arhgdia	0.0619453	0.0541108	0.0549774	0.349341	0.219808	1.06127	6.9786	8e-05	0.000385696
Q9DCT1	1,5-anhydro-D-fructose reductase	Akr1e2	-0.0296944	-0.0168066	-0.120186	-0.382676	-0.0906088	0.262278	6.9685	8.1e-05	0.000390227
P48758	Carbonyl reductase [NADPH] 1	Cbr1	0.0153671	0.0857143	0.172743	0.465436	0.553673	0.864981	6.96362	8.15e-05	0.000392229
Q9QZH6	Evolutionarily conserved signaling intermediate in Toll pathway, mitochondrial	Ecsit	0.116318	-0.0113006	-0.0922802	-0.518395	-0.0775804	-2.24588	6.96188	8.17e-05	0.000392688
Q68EF0	Rab-3A-interacting protein	Rab3ip	-0.0495084	-0.0610459	-0.108124	-0.547472	-0.10582	-1.14298	6.95362	8.25e-05	0.00039639
Q925N2	Sideroflexin-2	Sfxn2	0.0962724	0.0677697	0.0250522	-0.572981	0.0249313	-0.845678	6.94661	8.33e-05	0.000399498
Q9R0P9	Ubiquitin carboxyl-terminal hydrolase isozyme L1	Uchl1	-0.00503274	-0.0383158	0.331521	0.871392	0.42761	-0.0557834	6.92536	8.55e-05	0.000409933
Q91YN9	BAG family molecular chaperone regulator 2	Bag2	-0.153984	-0.0730171	-0.0587211	0.387132	-0.0193725	-1.54582	6.89648	8.87e-05	0.000424736
Q61176	Arginase-1	Arg1	0.00634162	0.029059	0.0212386	0.734493	0.0045835	-2.33717	6.88733	8.97e-05	0.000429239
Q9D394	Protein RUFY3	Rufy3	0.0561231	0.0266703	0.0630684	-0.37549	0.0837886	-0.902447	6.88329	9.02e-05	0.000431001
O08692	Neutrophilic granule protein	Ngp	0.0920022	-0.0507018	0.250168	1.32101	0.169409	-1.88973	6.88145	9.04e-05	0.000431563
Q9R182	Angiopoietin-related protein 3	Angptl3	-0.0394109	-0.0641354	0.148902	1.01118	0.0550811	-3.10855	6.87892	9.07e-05	0.000432506
Q8K157	Galactose mutarotase	Galm	-0.0891051	-0.0863951	-0.115953	-0.670269	-0.168093	1.37109	6.87621	9.1e-05	0.00043355
P55772	Ectonucleoside triphosphate diphosphohydrolase 1	Entpd1	-0.0252425	0.0480853	0.0734775	0.599119	0.169091	-0.794497	6.86599	9.22e-05	0.000438749
Q9Z0J0	NPC intracellular cholesterol transporter 2	Npc2	0.0776384	-0.0975979	0.0503292	0.438352	0.721802	0.48313	6.8541	9.36e-05	0.000444957
Q9Z247	Peptidyl-prolyl cis-trans isomerase FKBP9	Fkbp9	-0.233728	-0.170736	0.0595189	0.583531	-0.078163	-0.922597	6.82718	9.69e-05	0.000459945
Q8C4U3	Secreted frizzled-related protein 1	Sfrp1	0.209607	-0.0787876	0.22218	1.21363	0.0218107	-1.41092	6.82244	9.74e-05	0.000461982
Q8BPB5	EGF-containing fibulin-like extracellular matrix protein 1	Efemp1	0.00699341	-0.0271196	0.00228619	0.318347	0.015152	-0.64825	6.82134	9.76e-05	0.000461982
P70290	55 kDa erythrocyte membrane protein	Mpp1	0.0639208	-0.0231174	0.00677859	-0.664468	-0.176138	-0.212792	6.8213	9.76e-05	0.000461982
Q9D0M3	Cytochrome c1, heme protein, mitochondrial	Cyc1	0.234304	0.127742	0.048629	-0.478308	0.109739	1.90447	6.81784	9.8e-05	0.000463545
G5E897	Protein O-glucosyltransferase 3	Poglut3	-0.0468731	-0.0572127	0.0599666	0.756659	0.198735	-3.22485	6.81491	9.84e-05	0.000464801
O09172	Glutamate--cysteine ligase regulatory subunit	Gclm	0.0915876	0.0769218	-0.0734119	-0.430278	-0.154238	0.495319	6.81232	9.87e-05	0.000465866
Q9DBS9	Oxysterol-binding protein-related protein 3	Osbpl3	-0.14891	-0.367774	0.280642	1.47851	0.160795	-0.892058	6.80449	9.97e-05	0.000470046
O70362	Phosphatidylinositol-glycan-specific phospholipase D	Gpld1	-0.0326288	-0.207708	0.0361024	0.56965	0.112054	-1.01627	6.79644	0.000100713	0.000474098
Q8CGB6	Tensin-2	Tns2	-0.071526	-0.0466159	0.0459234	0.610785	0.20736	-1.59818	6.79615	0.000100751	0.000474098
Q9JK48	Endophilin-B1	Sh3glb1	-0.0472714	-0.229219	-0.0541084	0.332464	0.0622269	-1.93727	6.79336	0.00010111	0.000475308
P55012	Solute carrier family 12 member 2	Slc12a2	-0.00678712	-0.0219321	-0.0444131	-0.614939	-0.0406304	-1.85114	6.78788	0.000101817	0.000478149
Q9QXX4	Electrogenic aspartate/glutamate antiporter SLC25A13, mitochondrial	Slc25a13	0.0778064	-0.0146891	-0.13746	-0.694642	-0.210468	0.415818	6.78439	0.000102269	0.000479436
Q9D855	Cytochrome b-c1 complex subunit 7	Uqcrb	0.114927	0.0587244	-0.0523722	-0.615688	-0.0543861	1.8001	6.78361	0.000102371	0.000479436
P48771	Cytochrome c oxidase subunit 7A2, mitochondrial	Cox7a2	0.111329	-0.0789729	-0.133494	-0.729479	-0.191745	2.86823	6.7834	0.000102399	0.000479436
P15105	Glutamine synthetase	Glul	0.100258	-0.0754598	0.0632438	-0.633667	-0.0942568	0.421238	6.78127	0.000102676	0.000480024
O54749	Cytochrome P450 2J5	Cyp2j5	-0.0929801	-0.289338	-0.285513	-1.00411	-0.397194	-0.895466	6.78086	0.00010273	0.000480024
Q80YD1	ATP-dependent RNA helicase SUPV3L1, mitochondrial	Supv3l1	0.0451389	-0.0519975	-0.05925	-0.544194	-0.223819	0.418883	6.77969	0.000102883	0.00048026
Q921I9	Exosome complex component RRP41	Exosc4	-0.0361397	-0.0414228	0.125692	0.607994	0.271839	-2.22372	6.76488	0.000104841	0.000488552
Q8VDC0	Probable leucine--tRNA ligase, mitochondrial	Lars2	0.0783369	0.068193	-0.049194	-0.539579	-0.0935984	-1.35778	6.76467	0.000104869	0.000488552
P41241	Tyrosine-protein kinase CSK	Csk	0.182151	0.117571	0.209143	0.826013	0.362861	-1.34085	6.76068	0.000105404	0.000490403
Q61699	Heat shock protein 105 kDa	Hsph1	0.00373575	0.033534	-0.0774593	-0.518864	-0.0534743	-0.0234317	6.76014	0.000105477	0.000490403
Q62523	Zyxin	Zyx	0.00879143	-0.101435	0.103216	0.853546	0.280421	-0.416604	6.7555	0.000106102	0.00049282
P48962	ADP/ATP translocase 1	Slc25a4	0.101681	0.0292503	-0.0730866	-0.486006	-0.214506	2.68266	6.75221	0.000106547	0.000494397
O35945	Aldehyde dehydrogenase, cytosolic 1	Aldh1a7	-0.0152481	0.102299	0.157916	0.620855	1.05628	-1.36315	6.7399	0.000108233	0.00050172
P21958	Antigen peptide transporter 1	Tap1	-0.0710648	-0.0822076	-0.0401479	1.20539	0.34068	-3.41648	6.73583	0.000108797	0.000503833
Q8C7H1	Methylmalonic aciduria type A homolog, mitochondrial	Mmaa	0.0572147	-0.00637899	-0.0185707	-0.439283	-0.11956	-0.809201	6.72964	0.000109659	0.000507322
Q61084	Mitogen-activated protein kinase kinase kinase 3	Map3k3	-0.27799	-0.00272933	-0.00172466	0.914221	0.00827398	2.66526	6.72776	0.000109923	0.000507755
O55026	Ectonucleoside triphosphate diphosphohydrolase 2	Entpd2	-0.197224	-0.213012	-0.00779109	0.432503	-0.0429307	-1.83156	6.72742	0.00010997	0.000507755
P41216	Long-chain-fatty-acid--CoA ligase 1	Acsl1	0.0221624	-0.0566864	-0.135044	-0.585409	-0.221747	0.54753	6.71087	0.000112318	0.000518085
Q9DCT2	NADH dehydrogenase [ubiquinone] iron-sulfur protein 3, mitochondrial	Ndufs3	0.175695	0.106604	0.0882095	-0.544315	-0.0237901	0.976541	6.70865	0.000112639	0.000518352
P01726	Ig lambda-1 chain V region H2020	-	0.0462907	0.0849337	0.47973	1.63633	0.391112	0.938124	6.7084	0.000112674	0.000518352
Q9CZ13	Cytochrome b-c1 complex subunit 1, mitochondrial	Uqcrc1	0.17801	0.117212	0.0673278	-0.512256	-0.102735	2.30769	6.70742	0.000112816	0.000518352
P19973	Lymphocyte-specific protein 1	Lsp1	0.202162	0.0494576	-0.0602248	1.45569	0.960607	-1.22046	6.70738	0.00011282	0.000518352
Q05421	Cytochrome P450 2E1	Cyp2e1	0.125562	0.0766497	-0.107279	-0.843208	-0.161355	-0.51776	6.70278	0.000113486	0.000520898
Q9CXW2	Small ribosomal subunit protein mS22	Mrps22	0.0776003	-0.0314884	-0.0609053	-0.437841	-0.082271	-1.00357	6.68265	0.000116445	0.000533956
Q9R0I7	YLP motif-containing protein 1	Ylpm1	-0.343168	0.0136292	-0.0977366	-0.913897	-0.252325	-2.53904	6.67278	0.000117926	0.000540214
P16406	Glutamyl aminopeptidase	Enpep	0.087343	-0.0131852	0.0848597	-0.325519	0.173743	0.546492	6.6415	0.000122747	0.000561749
P07361	Alpha-1-acid glycoprotein 2	Orm2	0.744567	-0.417061	0.343178	3.44969	1.55362	-1.86506	6.63901	0.000123139	0.000562992
Q8VI47	ATP-binding cassette sub-family C member 2	Abcc2	0.0335024	-0.0523915	-0.00348392	-0.667136	-0.0724353	-1.24202	6.63328	0.000124048	0.000566552
E9Q394	A-kinase anchor protein 13	Akap13	-0.0655839	-0.15377	0.0203029	1.18291	0.562798	-0.863897	6.63257	0.000124161	0.000566552
Q8R1S0	Ubiquinone biosynthesis monooxygenase COQ6, mitochondrial	Coq6	0.146454	0.021996	0.0910968	-0.474311	-0.120541	-1.59843	6.62863	0.000124789	0.000568517
Q9D2V7	Coronin-7	Coro7	-0.110454	-0.148254	0.00805389	0.304019	0.113439	-1.19617	6.62835	0.000124835	0.000568517
Q91Y97	Fructose-bisphosphate aldolase B	Aldob	0.0610517	0.0456315	-0.0793122	-0.647905	-0.0167432	3.08728	6.62612	0.000125193	0.000569591
P28078	Class II histocompatibility antigen, M alpha chain	H2-DMa	-0.0245659	-0.0739388	0.0191312	0.639057	0.160736	-2.03286	6.6195	0.000126262	0.000573894
A2ARP1	Inositol hexakisphosphate and diphosphoinositol-pentakisphosphate kinase 1	Ppip5k1	-0.0161478	-0.0117529	0.0298054	-0.642898	-0.288496	-1.34848	6.61511	0.000126975	0.000576575
P01635	Immunoglobulin kappa chain variable 12-41	Igkv12-41	0.59125	0.271726	0.731915	1.93689	0.889141	1.08858	6.61334	0.000127264	0.000577327
Q922R8	Protein disulfide-isomerase A6	Pdia6	0.0115859	-0.0130347	0.0709434	0.333275	0.161349	0.710125	6.60329	0.000128918	0.00058426
Q8BKF1	DNA-directed RNA polymerase, mitochondrial	Polrmt	0.160007	-0.140377	0.346814	1.3665	0.64065	-0.98547	6.59888	0.00012965	0.000587007
P35802	Neuronal membrane glycoprotein M6-a	Gpm6a	-0.131839	-0.0869115	-0.235104	-0.876669	-0.209238	0.505732	6.5822	0.00013246	0.000599152
Q8CCH2	NHL repeat-containing protein 3	Nhlrc3	-0.11432	-0.0358018	0.068484	0.64408	0.510933	-0.733318	6.55249	0.000137624	0.000621905
Q9CR62	Mitochondrial 2-oxoglutarate/malate carrier protein	Slc25a11	0.123352	0.0177047	-0.0747324	-0.585002	-0.136747	0.390327	6.55021	0.000138029	0.000623132
Q5IRJ6	Proton-coupled zinc antiporter SLC30A9, mitochondrial	Slc30a9	-0.0293144	0.0292548	0.0468333	-0.728358	-0.178752	-1.95342	6.54523	0.000138917	0.000626537
Q9Z0K8	Pantetheinase	Vnn1	-0.037169	-0.215978	-0.194001	-0.430658	0.108128	-0.469839	6.54193	0.00013951	0.000628604
Q9ERI6	Retinol dehydrogenase 14	Rdh14	0.0908894	-0.0123908	-0.0371114	-0.498598	-0.280878	-1.52208	6.54055	0.000139759	0.000629117
Q61559	IgG receptor FcRn large subunit p51	Fcgrt	-0.0147089	0.043821	0.1822	0.634402	0.225992	-0.5389	6.52448	0.000142686	0.000641676
Q60963	Platelet-activating factor acetylhydrolase	Pla2g7	-0.110018	-0.134486	0.117025	0.900904	0.157696	-2.26916	6.51312	0.000144793	0.000650523
Q8R0F8	Acylpyruvase FAHD1, mitochondrial	Fahd1	0.114206	0.137413	0.124516	-0.601088	0.162586	0.375011	6.49937	0.000147388	0.000661545
P14847	C-reactive protein	Crp	-0.523618	-0.595073	0.0439226	1.03102	0.374925	-2.02236	6.49698	0.000147844	0.000662956
Q9CZR8	Elongation factor Ts, mitochondrial	Tsfm	0.0119918	-0.00562724	-0.00589973	-0.654967	-0.210392	-0.721567	6.49386	0.000148441	0.000664991
Q7TPH6	E3 ubiquitin-protein ligase MYCBP2	Mycbp2	0.114674	0.199974	-0.157788	-0.649068	-0.152149	0.713828	6.47588	0.000151932	0.000679979
Q9Z0T6	Polycystin family receptor for egg jelly	Pkdrej	0.0236901	-0.064504	-0.112008	0.759879	0.291145	0.105373	6.46919	0.000153253	0.000685236
P08071	Lactotransferrin	Ltf	0.0569851	0.156983	0.456513	1.98357	0.466954	-2.90962	6.45604	0.000155885	0.000696336
Q9EQU5	Protein SET	Set	-0.0801269	0.0180918	0.00405616	0.642238	0.328877	-0.447414	6.44484	0.000158164	0.000705839
P97449	Aminopeptidase N	Anpep	0.0668769	-0.0405535	0.0398317	-0.472675	0.0396909	0.526786	6.44407	0.00015832	0.000705863
O89112	Glutathione S-transferase LANCL1	Lancl1	-0.0263161	-0.0412726	0.123687	1.51983	0.999788	-0.0790798	6.43128	0.000160968	0.000716984
P08003	Protein disulfide-isomerase A4	Pdia4	0.0852574	0.0171252	0.076776	0.407709	0.233134	-0.10011	6.42983	0.000161271	0.000717648
P12023	Amyloid-beta precursor protein	App	0.0115287	-0.112747	0.160629	0.430832	0.17025	-0.971821	6.39975	0.000167693	0.000745515
Q922U1	U4/U6 small nuclear ribonucleoprotein Prp3	Prpf3	0.0286429	-0.147191	-0.0774603	0.763911	0.501215	-0.221516	6.39207	0.000169374	0.000752273
Q00724	Retinol-binding protein 4	Rbp4	-0.112723	-0.27572	0.13181	0.956204	0.100758	-1.28556	6.38562	0.0001708	0.000757883
P11714	Cytochrome P450 2D9	Cyp2d9	-0.106667	-0.180609	-0.170981	-0.889504	0.0461258	-1.79478	6.37448	0.000173291	0.000768209
B8JKV0	Protein AMN1 homolog	Amn1	0.0499704	-0.0046796	-0.131906	-0.730541	-0.209266	0.622432	6.37172	0.000173915	0.000770242
Q9WVJ3	Carboxypeptidase Q	Cpq	0.0306596	-0.0330401	0.15413	0.508855	0.402327	0.43997	6.37009	0.000174285	0.000771149
Q9DB20	ATP synthase subunit O, mitochondrial	Atp5po	0.218872	0.110436	0.0754521	-0.448619	-0.0594006	2.23005	6.36819	0.000174716	0.000772324
O54962	Barrier-to-autointegration factor	Banf1	-0.0478927	-0.191824	0.116816	0.684866	0.246	-1.15989	6.35354	0.00017808	0.000785892
Q9CQJ8	NADH dehydrogenase [ubiquinone] 1 beta subcomplex subunit 9	Ndufb9	0.172995	0.158773	0.146947	-0.45719	-0.0110005	-0.340662	6.35336	0.000178122	0.000785892
Q9QXY6	EH domain-containing protein 3	Ehd3	0.117798	0.0494918	-0.0302726	-0.377415	-0.150528	-0.593959	6.35049	0.000178789	0.000788091
Q62422	Osteoclast-stimulating factor 1	Ostf1	0.0842846	0.134358	0.262429	0.613847	0.204406	-0.50797	6.3401	0.000181227	0.000798082
Q02357	Ankyrin-1	Ank1	-0.125819	-0.079585	-0.0628787	-0.450261	-0.388659	-1.44876	6.32956	0.000183734	0.000808361
Q9CX86	Heterogeneous nuclear ribonucleoprotein A0	Hnrnpa0	0.0544711	-0.0547198	0.0200986	0.407592	0.260622	-0.15553	6.32566	0.000184671	0.000811719
Q8K4F5	sn-1-specific diacylglycerol lipase ABHD11	Abhd11	0.0609403	0.081626	0.0828148	-0.468744	-0.0698845	0.282353	6.31192	0.000188011	0.000825623
P28352	DNA repair nuclease/redox regulator APEX1	Apex1	0.181357	-0.0567172	0.102432	0.755742	0.426941	-1.34145	6.31079	0.000188289	0.000826065
P28665	Murinoglobulin-1	Mug1	-0.0514069	-0.101228	0.258695	0.520397	9.97e-05	0.357227	6.29889	0.000191238	0.000838215
P52624	Uridine phosphorylase 1	Upp1	-0.215206	0.12844	0.069371	0.513586	0.458789	-1.45362	6.28659	0.000194334	0.000850987
Q9D379	Epoxide hydrolase 1	Ephx1	-0.0696737	-0.092025	-0.0201772	0.480743	0.423791	-1.10893	6.28501	0.000194737	0.000851952
Q91XE8	Transmembrane protein 205	Tmem205	0.0959912	-0.0708015	-0.103962	-0.785266	-0.144784	0.0333682	6.27958	0.000196125	0.000857221
Q9JJW0	Peroxisomal membrane protein 4	Pxmp4	0.129872	-0.11419	-0.138819	-0.856862	-0.151363	-1.12077	6.27678	0.000196843	0.000859552
Q8C7X2	ER membrane protein complex subunit 1	Emc1	-0.0198685	-0.123996	-0.0218317	-0.387484	-0.25439	-1.10455	6.26794	0.000199133	0.000868741
Q9WTQ8	Mitochondrial import inner membrane translocase subunit Tim23	Timm23	-0.00479601	-0.216663	-0.190124	-0.596374	-0.346429	-1.29809	6.26418	0.000200114	0.000872207
Q9CYA0	Protein disulfide isomerase Creld2	Creld2	-0.0952194	-0.251668	0.266773	0.919381	0.512064	-1.28338	6.24543	0.000205088	0.000893052
P70404	Isocitrate dehydrogenase [NAD] subunit gamma 1, mitochondrial	Idh3g	0.135191	0.0503191	-0.0285517	-0.450655	-0.126147	1.23111	6.24247	0.000205885	0.000895685
Q8R3K3	Pentatricopeptide repeat-containing protein 2, mitochondrial	Ptcd2	0.00577993	0.0953753	-0.167347	-0.381214	-0.294633	-2.05176	6.22711	0.000210071	0.000913047
Q9D8V7	Signal peptidase complex catalytic subunit SEC11C	Sec11c	-0.0216214	-0.0247513	0.151527	1.3177	0.502516	-3.04901	6.21833	0.000212507	0.000922772
Q99KB8	Hydroxyacylglutathione hydrolase, mitochondrial	Hagh	0.00289779	-0.0732268	-0.0400226	-0.535549	-0.0104542	0.719699	6.20032	0.000217588	0.000943961
Q91YJ5	Translation initiation factor IF-2, mitochondrial	Mtif2	0.180726	0.138073	0.107838	-0.348523	-0.0942105	-1.79359	6.19195	0.000219995	0.000953516
Q99PG0	Arylacetamide deacetylase	Aadac	0.0191778	-0.0581542	-0.0210303	-0.725981	-0.123724	-0.819466	6.18842	0.000221017	0.000957057
Q9DBG9	Tax1-binding protein 3	Tax1bp3	-0.00105341	-0.0419437	0.100916	0.557831	0.17509	-0.519284	6.1868	0.000221486	0.000958201
Q9WV98	Mitochondrial import inner membrane translocase subunit Tim9	Timm9	0.0339508	-0.0306841	-0.145301	-0.5178	-0.0643177	1.11703	6.18228	0.000222808	0.000963026
Q05117	Tartrate-resistant acid phosphatase type 5	Acp5	-0.124962	-0.234724	0.197473	0.906466	0.365551	-2.23067	6.17433	0.000225149	0.000972245
O09173	Homogentisate 1,2-dioxygenase	Hgd	0.0164259	-0.0613023	0.0133825	-0.719086	-0.143665	1.41351	6.16991	0.000226462	0.00097701
Q9JKV5	Secretory carrier-associated membrane protein 4	Scamp4	-0.0485636	-0.204706	-0.179912	-0.894495	-0.36685	1.20815	6.16182	0.000228884	0.000986388
Q8CI51	PDZ and LIM domain protein 5	Pdlim5	0.0703217	0.0241605	0.00895323	0.461246	0.192774	-0.505211	6.16124	0.000229058	0.000986388
Q91ZE0	Trimethyllysine dioxygenase, mitochondrial	Tmlhe	-0.0134425	-0.123541	-0.0749545	-0.669835	-0.28007	-0.899898	6.14837	0.000232972	0.00100232
Q923D4	Splicing factor 3B subunit 5	Sf3b5	-0.0174682	-0.050506	0.0518098	0.490526	0.27826	-1.66968	6.13336	0.000237625	0.00102084
Q61646	Haptoglobin	Hp	0.61594	0.118342	0.524049	2.74349	1.5662	-0.131173	6.13308	0.000237715	0.00102084
P98192	Dihydroxyacetone phosphate acyltransferase	Gnpat	0.108617	0.0589381	0.0115596	-0.645564	-0.672583	-1.46194	6.10776	0.000245785	0.00105453
Q9DCJ5	NADH dehydrogenase [ubiquinone] 1 alpha subcomplex subunit 8	Ndufa8	0.161698	0.000643363	0.0279088	-0.495854	-0.00534097	1.89267	6.10307	0.000247312	0.0010601
Q6TCG2	Membrane progesterone receptor epsilon	Paqr9	0.121492	0.0148766	0.132633	-0.859764	-0.0478027	-2.89123	6.10236	0.000247542	0.00106012
Q9R112	Sulfide:quinone oxidoreductase, mitochondrial	Sqor	0.105144	-0.033545	-0.0794404	-0.557181	-0.1912	0.710822	6.09046	0.000251465	0.00107593
Q9CZX9	ER membrane protein complex subunit 4	Emc4	-0.246013	-0.264368	-0.208804	0.775009	0.341586	-1.78371	6.08805	0.000252265	0.00107836
Q99LR1	Lysophosphatidylserine lipase ABHD12	Abhd12	-0.0863678	-0.109619	0.04943	0.614389	0.164369	-2.08826	6.0783	0.000255539	0.00109136
Q91VR2	ATP synthase subunit gamma, mitochondrial	Atp5f1c	0.0899749	0.112058	0.0277559	-0.474782	-0.0825273	1.79108	6.07209	0.000257646	0.00109935
P10630	Eukaryotic initiation factor 4A-II	Eif4a2	0.00308884	-0.104126	-0.132768	-0.413158	-0.206056	0.00334819	6.06925	0.000258613	0.00110247
Q9ESG4	Collectrin	Cltrn	-0.0711439	-0.00718557	-0.0404395	-0.810909	-0.076215	2.08426	6.06659	0.000259525	0.00110362
O08600	Endonuclease G, mitochondrial	Endog	0.173939	0.117091	0.141667	-0.491257	-0.0271905	-1.0563	6.06651	0.000259554	0.00110362
Q8BU11	TOX high mobility group box family member 4	Tox4	-0.124654	-0.0266688	0.0392446	0.730048	0.365787	-2.77035	6.06639	0.000259592	0.00110362
Q9DCM0	Persulfide dioxygenase ETHE1, mitochondrial	Ethe1	0.0537391	0.0990294	-0.00564661	-0.554745	0.0356983	1.36242	6.06355	0.000260571	0.00110677
Q7TMB8	Cytoplasmic FMR1-interacting protein 1	Cyfip1	-0.0677699	-0.190857	-0.0626389	0.470551	0.00485694	-1.96703	6.0582	0.00026242	0.00111362
Q9EPB5	Serine hydrolase-like protein	Serhl	-0.0431543	-0.163555	-0.129848	-0.669165	-0.294942	-1.01843	6.0509	0.000264969	0.00112341
Q9QXD6	Fructose-1,6-bisphosphatase 1	Fbp1	0.0933504	0.0488289	0.0356144	-0.444131	0.149769	2.68957	6.04877	0.000265718	0.00112557
P01887	Beta-2-microglobulin	B2m	-0.0689259	-0.186446	-0.0767683	0.705165	0.386359	-0.722008	6.04217	0.000268051	0.00113442
P01634	Ig kappa chain V-V region MOPC 21	-	0.0195376	-0.596061	0.462438	2.31872	0.787147	-0.914939	6.03808	0.000269508	0.00113955
Q7TPV4	Myb-binding protein 1A	Mybbp1a	0.097426	-0.078085	-0.0023155	0.367025	0.246218	-2.2502	6.03607	0.000270225	0.00114155
P62814	V-type proton ATPase subunit B, brain isoform	Atp6v1b2	-0.0270093	-0.0308982	-0.100379	-0.602443	-0.16657	0.881627	6.03277	0.000271408	0.00114551
O55126	Protein NipSnap homolog 2	Nipsnap2	0.179256	0.146483	-0.018599	-0.451291	0.0180429	-0.614893	6.03088	0.000272089	0.00114734
Q8VCE4	Uncharacterized protein C9orf40 homolog	D030056L22Rik	-0.0549205	-0.0695926	-0.401257	-1.03573	-0.422204	2.23839	6.02334	0.000274824	0.00115783
Q920R6	V-type proton ATPase 116 kDa subunit a 4	Atp6v0a4	0.042313	-0.0148961	-0.0112414	-0.585467	-0.0835281	-0.263396	5.99794	0.000284244	0.00119644
Q8BK72	Small ribosomal subunit protein mS27	Mrps27	-0.0143626	-0.161713	-0.0306232	-0.605554	-0.194811	-1.71112	5.97776	0.000291966	0.00122783
Q8VC12	Urocanate hydratase	Uroc1	0.0679557	0.0950236	0.0591326	-0.47588	0.0596701	-0.160975	5.97698	0.000292267	0.001228
Q9D9V3	Ethylmalonyl-CoA decarboxylase	Echdc1	-0.0503782	-0.0248227	-0.0373073	-0.629246	-0.0654817	-0.716811	5.9723	0.000294091	0.00123455
Q9DCI9	Large ribosomal subunit protein bL32m	Mrpl32	0.070234	-0.153802	-0.0715019	-0.520623	-0.224917	-1.82272	5.97161	0.00029436	0.00123456
Q9D6S7	Ribosome-recycling factor, mitochondrial	Mrrf	-0.081669	0.0947937	-0.0261201	-0.646566	-0.166384	-1.82942	5.96713	0.00029612	0.00124084
Q6ZPF4	Formin-like protein 3	Fmnl3	-0.261951	-0.0907316	0.0891185	0.505921	0.124028	-2.39789	5.96642	0.000296401	0.0012409
A2AJI0	MAP7 domain-containing protein 1	Map7d1	-0.0531585	-0.0969409	0.0953268	0.953596	0.183424	-3.17677	5.96276	0.000297847	0.00124583
P42227	Signal transducer and activator of transcription 3	Stat3	0.118131	0.008334	0.447488	0.999053	0.538177	-2.60909	5.96031	0.000298817	0.00124877
Q91ZV4	2-acylglycerol O-acyltransferase 1	Mogat1	0.112018	-0.309209	-0.059328	-0.923697	-0.458975	-1.68787	5.95299	0.000301742	0.00125987
Q05BC3	Echinoderm microtubule-associated protein-like 1	Eml1	-0.124522	-0.166758	0.196341	0.739057	0.215519	-2.78385	5.95046	0.00030276	0.00126207
Q6PHZ2	Calcium/calmodulin-dependent protein kinase type II subunit delta	Camk2d	-0.100081	-0.190255	0.0586148	0.573473	0.166772	-1.76216	5.95034	0.000302811	0.00126207
Q61805	Lipopolysaccharide-binding protein	Lbp	-0.00120016	0.0233962	0.244537	1.07203	0.109864	-1.84666	5.94318	0.00030571	0.00127302
O54941	SWI/SNF-related matrix-associated actin-dependent regulator of chromatin subfamily E member 1	Smarce1	0.0824312	0.195314	-0.0264622	0.523652	0.312453	-1.68223	5.92878	0.000311632	0.00129652
Q9DBA6	Peroxisomal leader peptide-processing protease	Tysnd1	0.149132	-0.0578041	-0.130155	-0.726827	-0.346046	-2.43908	5.92378	0.000313712	0.00130402
Q60973	Histone-binding protein RBBP7	Rbbp7	-0.0510726	0.0308228	0.0982308	0.61676	0.196719	-1.33757	5.92009	0.000315259	0.00130928
Q9ET54	Palladin	Palld	0.0402667	0.046367	-0.0182069	0.72788	0.305646	-1.27325	5.91768	0.000316277	0.00131234
Q6VH22	Intraflagellar transport protein 172 homolog	Ift172	0.155459	0.121034	-0.0183358	-0.354153	-0.0660668	1.88863	5.91119	0.000319024	0.00132256
O35604	NPC intracellular cholesterol transporter 1	Npc1	-0.0690353	-0.0771238	-0.0141158	0.667603	0.133257	-3.51324	5.90945	0.000319765	0.00132446
P62748	Hippocalcin-like protein 1	Hpcal1	-0.121827	-0.158857	0.0300139	0.393239	0.123918	-0.272903	5.90069	0.000323527	0.00133885
Q9D958	Signal peptidase complex subunit 1	Spcs1	8.35e-05	-0.0757812	0.0365411	0.461433	0.23603	1.15071	5.89896	0.000324273	0.00134075
Q60994	Adiponectin	Adipoq	-0.154624	0.0307919	0.0251793	0.76309	0.309944	-0.681371	5.8921	0.000327255	0.00135188
B2KF05	Bromodomain and PHD finger-containing protein 3	Brpf3	-0.0470681	-0.16924	-0.170588	-0.709102	-0.342004	0.892669	5.889	0.000328615	0.00135517
P29533	Vascular cell adhesion protein 1	Vcam1	-0.219828	-0.2863	-0.237151	0.730244	0.0513945	-1.89243	5.88896	0.000328632	0.00135517
Q8R1F1	Protein Niban 2	Niban2	-0.0906299	-0.121351	0.00109188	0.408769	0.00874506	-1.2762	5.8845	0.000330596	0.00136207
Q8BMC1	V-type proton ATPase subunit G 3	Atp6v1g3	0.101766	0.0767388	-0.00947348	-0.440432	-0.174914	-1.10531	5.88055	0.000332345	0.00136727
P26043	Radixin	Rdx	0.12851	0.0732684	-0.0116549	-0.495839	0.0865105	0.289559	5.88033	0.000332444	0.00136727
Q91YT0	NADH dehydrogenase [ubiquinone] flavoprotein 1, mitochondrial	Ndufv1	0.104611	0.0117712	-0.00404984	-0.386402	-0.0189072	1.55835	5.87084	0.000336687	0.0013835
Q60855	Receptor-interacting serine/threonine-protein kinase 1	Ripk1	-0.0787697	-0.0918957	0.133203	0.423312	0.0019584	-1.45775	5.84948	0.000346443	0.00142162
Q9ET66	Peptidase inhibitor 16	Pi16	-0.022898	-0.135042	0.103357	0.829158	0.00821728	-1.6133	5.8492	0.000346572	0.00142162
Q9CQI6	Coactosin-like protein	Cotl1	0.107269	0.139652	0.142082	0.69949	0.51191	0.771873	5.83864	0.000351507	0.00144059
Q99JF8	PC4 and SFRS1-interacting protein	Psip1	-0.017582	-0.13817	-0.0645132	0.526611	0.0868424	-1.11967	5.83446	0.000353482	0.00144742
Q8BK48	Pyrethroid hydrolase Ces2e	Ces2e	-0.010863	0.17059	0.378889	0.417158	0.674865	-1.42519	5.83326	0.000354048	0.00144846
Q9EP89	Serine beta-lactamase-like protein LACTB, mitochondrial	Lactb	0.114263	-0.0131732	-0.0275798	-0.575194	-0.192255	-0.449633	5.82676	0.000357147	0.00145986
Q8BXZ1	Protein disulfide-isomerase TMX3	Tmx3	-0.111248	-0.105032	-0.088897	0.42029	-0.0269864	-2.04888	5.82335	0.00035878	0.00146525
P04945	Ig kappa chain V-VI region NQ2-6.1	-	0.48797	0.389446	1.76114	3.21175	1.22477	0.407984	5.81954	0.000360618	0.00147147
P05366	Serum amyloid A-1 protein	Saa1	0.00171661	-0.121687	0.263088	1.30717	1.05359	-1.94868	5.80399	0.00036822	0.00150118
Q6Y7W8	GRB10-interacting GYF protein 2	Gigyf2	0.220622	0.254662	0.57602	0.86993	0.708428	-0.35466	5.80095	0.000369721	0.00150599
P50516	V-type proton ATPase catalytic subunit A	Atp6v1a	0.0732832	-0.0357507	-0.04435	-0.544429	-0.160486	1.38187	5.78639	0.000377019	0.00153437
O88531	Palmitoyl-protein thioesterase 1	Ppt1	0.177281	0.130935	0.239311	0.641655	0.540142	-0.573232	5.78517	0.000377637	0.00153506
P63085	Mitogen-activated protein kinase 1	Mapk1	0.0486807	-0.0620264	0.0996656	0.457062	0.05727	-0.0895722	5.78476	0.000377846	0.00153506
P54116	Stomatin	Stom	-0.0726211	-0.0990086	0.0703712	0.396578	0.0298372	-1.49712	5.77828	0.000381149	0.00154713
P20065	Thymosin beta-4	Tmsb4x	-0.0416844	0.059187	-0.0800116	1.38256	0.886758	2.3631	5.77311	0.000383808	0.00155557
Q9DCX2	ATP synthase subunit d, mitochondrial	Atp5pd	0.00435291	-0.0255449	0.00252076	-0.605397	-0.0740613	2.49118	5.77294	0.000383894	0.00155557
Q922E4	Ethanolamine-phosphate cytidylyltransferase	Pcyt2	0.117396	0.153539	0.0511177	-0.415673	-0.0200463	-0.945868	5.75461	0.000393476	0.00159273
Q9CY73	Large ribosomal subunit protein mL44	Mrpl44	0.110342	-0.162052	-0.0483402	-0.560933	-0.146609	-0.46222	5.7541	0.000393746	0.00159273
Q9R069	Basal cell adhesion molecule	Bcam	0.0401978	-0.0650825	0.0183272	0.361638	0.246335	-0.288523	5.74829	0.000396835	0.00160368
Q9ES64	Harmonin	Ush1c	0.0368508	-0.0682329	-0.0207311	-0.566797	0.0270411	-0.573956	5.74771	0.000397141	0.00160368
P01843	Ig lambda-1 chain C region	-	0.0275117	0.0053773	0.149287	0.799032	-0.0463064	-1.5881	5.71772	0.000413514	0.00166776
Q9CVD2	Ataxin-3	Atxn3	-0.138856	-0.142163	0.100114	0.521324	0.125907	-2.74319	5.71734	0.000413725	0.00166776
Q925N0	Sideroflexin-5	Sfxn5	0.29176	0.130643	-0.00693818	-0.605469	-0.0787301	-1.91733	5.71393	0.000415634	0.00167401
Q9CQH0	PDZK1-interacting protein 1	Pdzk1ip1	0.134313	0.134074	0.0692144	-0.542427	-0.00115556	1.61917	5.70915	0.000418317	0.00168214
Q91Z53	Glyoxylate reductase/hydroxypyruvate reductase	Grhpr	0.0900376	-0.0486186	0.0261436	-0.670245	-0.154718	0.974382	5.70905	0.000418374	0.00168214
Q14DH7	Acyl-CoA synthetase short-chain family member 3, mitochondrial	Acss3	0.0952247	0.17334	-0.0400538	-0.359946	-0.196636	-1.61406	5.69214	0.000428028	0.00171948
O35386	Phytanoyl-CoA dioxygenase, peroxisomal	Phyh	0.0757151	-0.00857014	-0.199964	-0.607949	-0.123547	-0.344733	5.68888	0.000429916	0.00172558
Q64191	N(4)-(beta-N-acetylglucosaminyl)-L-asparaginase	Aga	-0.107981	-0.0354907	0.143602	0.74827	0.439859	-1.40093	5.68686	0.000431092	0.00172881
O35409	Glutamate carboxypeptidase 2	Folh1	0.0524481	-0.0422381	0.340204	0.264729	0.585563	-0.320192	5.68449	0.000432471	0.00173285
Q60953	Protein PML	Pml	-0.0288001	-0.00270301	0.0769913	0.832881	0.415088	-2.07297	5.66941	0.000441374	0.00176701
Q9QZZ6	Dermatopontin	Dpt	0.174379	0.256853	-0.308904	1.07845	1.07568	0.558369	5.66794	0.000442252	0.00176839
Q8R086	Sulfite oxidase, mitochondrial	Suox	0.00149213	-0.0502949	-0.0907619	-0.59072	-0.0220708	0.428259	5.66704	0.000442792	0.00176839
Q99JY0	Trifunctional enzyme subunit beta, mitochondrial	Hadhb	0.13872	0.0358399	-0.070922	-0.393791	0.0128912	0.27354	5.66693	0.000442856	0.00176839
Q64FW2	All-trans-retinol 13,14-reductase	Retsat	0.0868452	-0.063175	-0.119784	-0.593579	0.00234967	-1.34369	5.65287	0.000451355	0.00180079
Q8CI78	Required for meiotic nuclear division protein 1 homolog	Rmnd1	-0.0613375	-0.0239114	-0.0879801	-0.633959	-0.217241	-1.07601	5.64455	0.000456463	0.00181829
P12658	Calbindin	Calb1	0.13295	0.261155	0.064259	-0.685398	-0.230167	1.84043	5.64446	0.000456521	0.00181829
Q8K0C9	GDP-mannose 4,6 dehydratase	Gmds	-0.101823	-0.0674213	-0.00408305	0.358647	0.242676	-0.92329	5.63725	0.000460998	0.00183433
Q3UIL6	Pleckstrin homology domain-containing family A member 7	Plekha7	0.0354508	-0.0690023	-0.0765338	-0.559063	-0.207209	-1.54071	5.63671	0.000461332	0.00183433
P51175	Protoporphyrinogen oxidase	Ppox	-0.0158271	-0.0264872	0.0319349	-0.460277	-0.141501	-0.958289	5.63393	0.000463075	0.00183864
Q9D7X3	Dual specificity protein phosphatase 3	Dusp3	0.112564	0.0694004	0.258551	0.522868	0.293287	1.10925	5.63339	0.000463411	0.00183864
Q9D868	Peptidyl-prolyl cis-trans isomerase H	Ppih	0.0547536	-0.0637553	-0.0535255	0.396214	0.139773	-1.55198	5.63309	0.000463599	0.00183864
O70572	Sphingomyelin phosphodiesterase 2	Smpd2	-0.0155855	-0.0653311	-0.178564	-0.49368	-0.295943	-0.655874	5.62655	0.000467726	0.00185344
Q06770	Corticosteroid-binding globulin	Serpina6	-0.322984	-0.0917473	-0.0126737	0.726111	0.116869	-1.18211	5.62072	0.000471435	0.00186655
Q61102	Iron-sulfur clusters transporter ABCB7, mitochondrial	Abcb7	0.0558427	-0.041066	-0.0565221	-0.470794	-0.0636526	-1.58153	5.6136	0.000476003	0.00188301
B7ZMP1	Xaa-Pro aminopeptidase 3	Xpnpep3	0.0195421	0.011347	-0.0791328	-0.420189	-0.163684	-1.39752	5.61299	0.000476401	0.00188301
Q6ZWY8	Thymosin beta-10	Tmsb10	-0.047278	0.36054	0.0697635	1.84804	0.968181	-0.304811	5.60995	0.000478369	0.00188919
O35682	Myeloid-associated differentiation marker	Myadm	0.312337	0.174721	0.284574	0.91521	0.436803	-2.12251	5.60913	0.000478901	0.00188923
Q99K30	Epidermal growth factor receptor kinase substrate 8-like protein 2	Eps8l2	0.097907	0.0876028	-0.0114338	-0.337953	0.030865	-0.840777	5.60868	0.000479187	0.00188923
Q9CQ62	2,4-dienoyl-CoA reductase [(3E)-enoyl-CoA-producing], mitochondrial	Decr1	0.043111	0.0553333	0.00322863	-0.557312	-0.0426062	1.26771	5.59292	0.000489542	0.00192842
Q9CYD3	Cartilage-associated protein	Crtap	-0.133907	-0.126161	-0.066682	0.479996	-0.0646715	-2.06455	5.58627	0.000493983	0.00194428
Q3UUI3	Acyl-coenzyme A thioesterase THEM4	Them4	0.0708659	0.0591531	0.0765306	-0.607905	-0.0458651	-0.557127	5.58408	0.000495457	0.00194844
Q80TI0	Protein Aster-B	Gramd1b	0.0384753	0.0901908	0.146196	-0.664356	-0.237905	-2.25865	5.57877	0.000499036	0.00196086
Q80Y14	Glutaredoxin-related protein 5, mitochondrial	Glrx5	0.172941	0.196899	0.117823	-0.418443	0.045231	1.53977	5.57779	0.000499705	0.00196184
P97478	5-demethoxyubiquinone hydroxylase, mitochondrial	Coq7	-0.0096118	-0.0883896	-0.107663	-0.612996	-0.206004	-0.607631	5.57676	0.000500402	0.00196213
Q8VEK0	Cell cycle control protein 50A	Tmem30a	0.0650115	-0.113546	-0.105518	-0.389502	-0.159058	-0.720734	5.57644	0.000500621	0.00196213
Q9QX15	Calcium-activated chloride channel regulator 3A-1	Clca3a1	-0.391508	-0.449033	0.138246	1.35818	0.426852	-2.87369	5.57402	0.000502267	0.00196693
O55060	Thiopurine S-methyltransferase	Tpmt	-0.0551779	0.0104884	0.0284312	-0.603221	-0.0726264	0.818621	5.56865	0.000505948	0.00197969
P97352	Protein S100-A13	S100a13	0.0152685	0.0305775	0.0901005	0.552641	0.484667	0.436968	5.55605	0.000514683	0.00201218
Q5SW19	Clustered mitochondria protein homolog	Cluh	-0.0222059	-0.0642463	-0.134507	-0.362386	-0.196885	-0.726722	5.54478	0.000522636	0.00204156
Q9DCX8	Iodotyrosine deiodinase 1	Iyd	0.309547	0.0383329	0.188872	-0.567448	0.0214865	-1.36236	5.53692	0.000528254	0.00206178
O08749	Dihydrolipoyl dehydrogenase, mitochondrial	Dld	0.175156	0.147933	0.0950785	-0.571279	0.117679	2.19981	5.53578	0.00052908	0.00206328
Q9D3D9	ATP synthase subunit delta, mitochondrial	Atp5f1d	0.15096	0.180388	-0.0292248	-0.531538	0.0958957	3.03544	5.53302	0.000531072	0.00206932
Q9Z1X4	Interleukin enhancer-binding factor 3	Ilf3	-0.0576412	-0.112376	-0.079265	0.284172	0.0616729	-0.864247	5.5283	0.000534493	0.00208091
O89086	RNA-binding protein 3	Rbm3	0.035479	0.0989624	0.0842529	0.962792	0.568957	-0.503277	5.5236	0.000537923	0.00209252
Q9EQ06	Estradiol 17-beta-dehydrogenase 11	Hsd17b11	-0.0375367	-0.223722	-0.181862	-0.936329	-0.599345	-0.410589	5.52057	0.000540149	0.00209943
Q91WD5	NADH dehydrogenase [ubiquinone] iron-sulfur protein 2, mitochondrial	Ndufs2	0.0054427	-0.10759	-0.0945735	-0.679932	-0.208607	0.863022	5.51644	0.000543196	0.00210952
P49222	Protein 4.2	Epb42	-0.0177442	-0.077071	-0.00794617	-0.489049	-0.340031	-0.286766	5.51306	0.000545706	0.0021175
P28661	Septin-4	Septin4	0.071718	0.119351	0.0128156	0.688705	0.432417	-1.48034	5.50622	0.000550817	0.00213502
P50171	(3R)-3-hydroxyacyl-CoA dehydrogenase	Hsd17b8	0.0327536	-0.140216	-0.0799607	-0.708503	-0.157917	-0.17433	5.5058	0.000551134	0.00213502
Q9WVT6	Carbonic anhydrase 14	Ca14	0.289488	0.176934	0.18572	-0.665175	0.0896225	-0.173342	5.49987	0.000555611	0.00215057
Q9WVE8	Protein kinase C and casein kinase substrate in neurons protein 2	Pacsin2	0.0367341	0.0245526	-0.0390335	-0.353138	-0.0166703	0.618845	5.49436	0.000559797	0.00216498
Q9D1K2	V-type proton ATPase subunit F	Atp6v1f	-0.0135798	-0.156715	-0.17382	-0.708905	-0.143307	0.0404046	5.49368	0.000560318	0.0021652
P39447	Tight junction protein ZO-1	Tjp1	0.0317783	-0.0460175	0.0255806	0.358455	0.292434	-1.40563	5.48797	0.000564703	0.00218034
Q61578	NADPH:adrenodoxin oxidoreductase, mitochondrial	Fdxr	-0.0403345	0.0137379	-0.108236	-0.349609	-0.0862045	-0.828791	5.48729	0.000565225	0.00218055
Q9DBT5	AMP deaminase 2	Ampd2	0.0620122	0.0352855	-0.0610831	0.601907	0.143235	-2.65783	5.48327	0.000568336	0.00219074
O88876	Short-chain dehydrogenase/reductase 3	Dhrs3	0.10247	-0.0666841	0.0687259	-0.528194	-0.187417	-0.607815	5.47912	0.000571562	0.00220136
Q14C51	Small ribosomal subunit protein mS39	Ptcd3	0.00828619	-0.067628	-0.0463783	-0.616649	-0.257891	-1.46111	5.47096	0.000577968	0.00222321
Q8C9X6	Enhancer of polycomb homolog 1	Epc1	-0.0861352	-0.296466	0.481822	1.80364	0.223731	-3.4296	5.46995	0.000578764	0.00222321
A0A2R8VHR8	DDIT3 upstream open reading frame protein	Ddit3	0.0170238	0.143737	-0.162387	-0.859292	-0.308575	-0.838554	5.46983	0.000578862	0.00222321
Q9CT10	Ran-binding protein 3	Ranbp3	0.0337203	-0.0571004	0.0713069	0.599771	0.227234	-1.70839	5.46948	0.000579139	0.00222321
P17751	Triosephosphate isomerase	Tpi1	0.104852	0.115826	0.0453652	-0.31959	0.0366706	4.14252	5.46194	0.000585133	0.00224437
Q8BGC4	Prostaglandin reductase-3	Ptgr3	-0.00561406	-0.0653056	-0.158906	-0.55377	-0.27253	-0.739364	5.46005	0.000586648	0.00224834
Q9QWK4	CD5 antigen-like	Cd5l	0.0340629	0.298382	0.398696	1.65945	1.34125	-1.52593	5.45848	0.000587914	0.00225134
Q64735	Complement component receptor 1-like protein	Cr1l	-0.0242803	0.0210411	0.22943	0.707503	0.26578	-0.874318	5.44978	0.000594949	0.00227641
P97315	Cysteine and glycine-rich protein 1	Csrp1	0.126443	0.207696	0.22177	1.42804	0.812237	0.0700009	5.44796	0.000596427	0.0022802
P47738	Aldehyde dehydrogenase, mitochondrial	Aldh2	0.0225383	0.00757307	0.0337535	-0.462122	0.00583029	2.62019	5.44124	0.000601935	0.00229937
Q8VCN9	Tubulin-specific chaperone C	Tbcc	-0.0745373	-0.110818	0.0692615	0.738877	0.246749	-0.46268	5.43944	0.00060342	0.00230316
Q924L1	LETM1 domain-containing protein 1	Letmd1	0.147725	0.0658599	-0.133493	-0.479135	-0.0525393	-1.23032	5.43418	0.000607781	0.00231791
Q9CQ91	NADH dehydrogenase [ubiquinone] 1 alpha subcomplex subunit 3	Ndufa3	0.0503164	0.0329667	-0.122174	-0.478318	-0.0596052	0.146059	5.42842	0.000612593	0.00233435
Q8BHE8	m-AAA protease-interacting protein 1, mitochondrial	Maip1	0.0219081	-0.0193472	-0.120534	-0.709586	-0.271626	-1.66316	5.42475	0.000615672	0.00234359
Q9R1T4	Septin-6	Septin6	0.0255378	0.0675374	0.00930939	0.511818	0.314321	-1.22976	5.42434	0.000616022	0.00234359
Q9JI75	Ribosyldihydronicotinamide dehydrogenase [quinone]	Nqo2	0.212911	0.204769	0.0510995	-0.13331	0.204131	-0.195212	5.42112	0.000618746	0.00235204
Q6UJY2	Solute carrier family 9 member C1	Slc9c1	0.0499374	0.0445258	-0.162505	-0.704156	-0.288954	1.5138	5.41627	0.000622871	0.00236481
P51863	V-type proton ATPase subunit d 1	Atp6v0d1	0.0302199	-0.00801728	0.00255283	-0.31919	0.00611221	0.413976	5.41598	0.000623117	0.00236481
Q91VS7	Microsomal glutathione S-transferase 1	Mgst1	-0.00195345	-0.0473838	-0.108967	0.367307	0.115764	-0.895794	5.41263	0.000625983	0.00237375
Q00623	Apolipoprotein A-I	Apoa1	-0.140215	-0.105094	0.167007	0.859058	0.161974	3.38861	5.41034	0.000627949	0.00237927
Q9CQW9	Interferon-induced transmembrane protein 3	Ifitm3	0.0119695	-0.0829258	-0.204588	0.672583	0.474694	-0.559246	5.40476	0.000632772	0.00239419
E9PYH6	Histone-lysine N-methyltransferase SETD1A	Setd1a	0.130651	0.203834	0.598169	1.22182	0.55601	-0.480455	5.4046	0.00063291	0.00239419
Q3UJU9	Regulator of microtubule dynamics protein 3	Rmdn3	0.0890798	-0.104924	-0.0694682	-0.487642	-0.143656	-0.539103	5.40275	0.000634517	0.00239832
P01750	Ig heavy chain V region 102	-	0.0856024	0.049092	0.351529	1.39802	0.0572978	-1.40448	5.39894	0.000637838	0.00240892
Q9JKF7	Large ribosomal subunit protein mL39	Mrpl39	-0.00448117	-0.085552	-0.0470717	-0.424711	-0.147559	-0.955638	5.39051	0.000645258	0.00243497
Q9WVD5	Mitochondrial ornithine transporter 1	Slc25a15	0.0872584	-0.107221	-0.0795376	-0.689242	-0.200284	-0.275976	5.37701	0.00065732	0.00247762
Q8VE95	UPF0598 protein C8orf82 homolog	C030006K11Rik	0.00463613	-0.0183801	-0.10372	-0.53478	-0.0277516	-1.3703	5.37668	0.00065762	0.00247762
P61161	Actin-related protein 2	Actr2	0.000289186	-0.116968	0.0299877	0.452277	0.102955	0.152819	5.36869	0.000664875	0.00250293
Q9R0E2	Procollagen-lysine,2-oxoglutarate 5-dioxygenase 1	Plod1	-0.185461	-0.160756	0.156097	0.781906	0.249648	-1.17482	5.36641	0.000666961	0.00250876
Q8BZT5	Leucine-rich repeat-containing protein 19	Lrrc19	0.00514345	-0.0440977	0.0190904	-0.450814	-0.135838	-1.52751	5.36007	0.000672801	0.00252869
Q8CHB8	Tubulin polyglutamylase TTLL5	Ttll5	-0.0698036	0.150872	-0.096251	-0.642659	-0.231155	-0.389933	5.35852	0.000674231	0.00253203
P62915	Transcription initiation factor IIB	Gtf2b	-0.137264	-0.574241	-0.280042	-1.14935	-0.682108	1.65625	5.35109	0.00068115	0.00255595
P62500	TSC22 domain family protein 1	Tsc22d1	0.0454243	0.043054	0.253906	1.29014	0.7378	-0.130799	5.35036	0.000681838	0.00255648
P01674	Ig kappa chain V-III region PC 2154	-	-0.0143821	-0.157239	0.09842	0.75786	0.310061	-0.870828	5.33294	0.000698375	0.00261638
Q9EQH2	Endoplasmic reticulum aminopeptidase 1	Erap1	0.208857	0.15303	0.180048	0.698848	0.26144	-1.9046	5.33165	0.000699612	0.00261892
Q8BIP0	Aspartate--tRNA ligase, mitochondrial	Dars2	0.0497739	0.13596	-0.0475817	-0.4585	-0.379358	-1.13363	5.32913	0.00070204	0.0026259
Q9JKB3	Y-box-binding protein 3	Ybx3	-0.148632	-0.164543	0.017224	0.59732	0.196474	-1.93161	5.32774	0.000703391	0.00262885
Q5SUC9	Protein SCO1 homolog, mitochondrial	Sco1	-0.0334473	-0.138211	0.0880313	0.637674	0.0384561	-0.437373	5.32337	0.000707627	0.00264256
P14094	Sodium/potassium-transporting ATPase subunit beta-1	Atp1b1	0.132017	0.140079	0.0783841	-0.477232	-0.0913243	2.04946	5.32072	0.000710222	0.0026498
Q9QXW9	Large neutral amino acids transporter small subunit 2	Slc7a8	0.194522	0.0641762	0.0425412	-0.60849	-0.0422907	-1.6881	5.32023	0.000710702	0.0026498
Q91WU2	Solute carrier family 22 member 7	Slc22a7	0.0209983	-0.0926943	0.033243	-0.787706	-0.479803	-0.369911	5.30368	0.000727083	0.00270872
Q60648	Ganglioside GM2 activator	Gm2a	0.00832768	-0.0224504	0.209568	0.417973	0.563174	2.44054	5.30267	0.000728102	0.00271035
Q9D711	Pirin	Pir	0.321602	-0.127565	1.43333	1.97868	0.849449	-3.13834	5.2987	0.0007321	0.00272306
Q8BUY5	Complex I assembly factor TIMMDC1, mitochondrial	Timmdc1	-0.045145	-0.187481	-0.338031	-0.669402	-0.361444	-1.52963	5.2971	0.000733715	0.0027269
Q8BUV8	Protein GPR107	Gpr107	0.0245092	0.0426599	0.163011	0.522438	0.18051	-3.23385	5.29166	0.000739241	0.00274525
Q62000	Mimecan	Ogn	-0.238481	-0.346775	-0.191799	0.481922	0.31181	-1.16026	5.28865	0.000742309	0.00275445
P18572	Basigin	Bsg	0.102064	0.0534437	-0.0676485	-0.499633	-0.0550271	0.657921	5.28172	0.000749441	0.0027787
Q7TNG5	Echinoderm microtubule-associated protein-like 2	Eml2	-0.0622776	-0.107293	0.0759613	0.390021	0.123576	-0.553147	5.27795	0.000753352	0.00279099
Q8K023	Aldo-keto reductase family 1 member C18	Akr1c18	0.140636	-0.0871569	-0.424431	-1.12148	-1.14018	-2.33111	5.27326	0.000758248	0.0028069
Q9CQZ5	NADH dehydrogenase [ubiquinone] 1 alpha subcomplex subunit 6	Ndufa6	0.114069	-0.0290191	0.0358698	-0.478137	0.00302948	2.35678	5.26926	0.000762444	0.0028202
Q6A4L0	Solute carrier family 22 member 13	Slc22a13	0.0340831	0.0256718	-0.11369	-0.58633	-0.273164	-1.43078	5.25537	0.000777214	0.00287255
Q9D7A8	Armadillo repeat-containing protein 1	Armc1	0.0596847	-0.134634	-0.0833354	-0.585661	-0.168105	-1.1251	5.24222	0.000791471	0.00292293
Q9ERS5	Pleckstrin homology domain-containing family A member 2	Plekha2	0.0433288	-0.156616	0.415083	0.672828	0.230691	-2.83406	5.23774	0.000796391	0.00293878
Q02496	Mucin-1	Muc1	-0.12496	-0.0530159	-0.130332	0.623977	0.610793	-0.792788	5.23026	0.00080467	0.00296698
Q5BL07	Peroxisomal ATPase PEX1	Pex1	-0.0510493	-0.0986388	-0.0842457	-0.761991	-0.455791	-2.19314	5.22947	0.000805558	0.00296791
Q80X85	Small ribosomal subunit protein uS7m	Mrps7	0.0329142	-0.105951	-0.107966	-0.458109	-0.182372	-0.977586	5.20757	0.000830356	0.00305686
Q6ZWQ7	Signal peptidase complex subunit 3	Spcs3	-0.100913	-0.239293	-0.0397257	0.421634	0.101738	-0.303546	5.20093	0.000838032	0.00308269
Q3V384	AFG1-like ATPase	Afg1l	0.106237	0.066432	-0.0165174	-0.55374	-0.0831682	-1.86644	5.19593	0.000843861	0.00310169
Q9WU78	Programmed cell death 6-interacting protein	Pdcd6ip	-0.0591168	-0.0495629	-0.0318918	0.220777	0.0850531	0.530705	5.19129	0.000849306	0.00311924
P14152	Malate dehydrogenase, cytoplasmic	Mdh1	0.0500715	0.164828	0.014169	-0.400059	-0.0285974	3.72311	5.18467	0.000857139	0.00314554
Q9CR21	Acyl carrier protein, mitochondrial	Ndufab1	-0.0315853	-0.0517616	0.00343633	-0.698053	-0.0316835	1.23044	5.18275	0.000859426	0.00315146
Q08857	Platelet glycoprotein 4	Cd36	0.0671161	0.0225137	0.0376659	-0.322297	-0.211068	-0.336755	5.17517	0.000868511	0.00318227
Q49B93	Sodium-coupled monocarboxylate transporter 2	Slc5a12	0.0252092	-0.00110068	-0.0432284	-0.54823	-0.000393141	-0.8759	5.16719	0.000878181	0.00321518
Q91V98	Endosialin	Cd248	-0.217792	0.237967	0.0271875	0.803009	0.0632609	-3.32675	5.16077	0.000886041	0.00324141
Q9Z224	Molybdopterin synthase sulfur carrier subunit	Mocs2	-0.0285958	0.000192919	-0.0748763	-0.559275	-0.202036	0.0150585	5.1575	0.000890082	0.00325364
Q91XL9	Oxysterol-binding protein-related protein 1	Osbpl1a	-0.154192	0.138871	0.194404	0.995849	0.437894	-2.26016	5.15388	0.00089456	0.00326746
Q9JIK9	Small ribosomal subunit protein mS34	Mrps34	-0.00131685	-0.122758	-0.0812935	-0.592237	-0.255932	-0.678099	5.15302	0.000895631	0.00326881
Q00612	Glucose-6-phosphate 1-dehydrogenase X	G6pdx	-0.118089	-0.191543	-0.0348015	0.402243	0.0642337	-0.19172	5.14833	0.000901485	0.0032876
P01864	Ig gamma-2A chain C region secreted form	-	0.520232	0.36295	0.553997	1.83657	1.19661	0.246329	5.14644	0.000903856	0.00329367
Q61133	Glutathione S-transferase theta-2	Gstt2	-0.0499912	-0.0562216	-0.0422025	-0.533773	-0.106009	0.236703	5.14555	0.00090498	0.0032952
Q8BGB7	Enolase-phosphatase E1	Enoph1	-0.15312	-0.200431	-0.0440802	0.472873	0.0622319	-1.75053	5.14359	0.000907443	0.0033016
Q9CXZ1	NADH dehydrogenase [ubiquinone] iron-sulfur protein 4, mitochondrial	Ndufs4	0.10417	0.0135298	-0.0474728	-0.51204	-0.0690989	-0.0643213	5.1416	0.000909958	0.00330816
Q9QYF9	Protein NDRG3	Ndrg3	-0.0154904	-0.0942287	-0.0691647	-0.448123	-0.290557	0.0947495	5.14083	0.000910935	0.00330914
Q7TN05	AP-1 complex subunit sigma-3	Ap1s3	-0.0292313	-0.206331	-0.179687	-0.507776	-0.386679	-1.55171	5.13526	0.000918015	0.00333227
P10518	Delta-aminolevulinic acid dehydratase	Alad	0.111402	0.0582291	-0.103888	-0.283996	0.230643	-0.572082	5.12753	0.000927939	0.00336567
Q9D939	Sulfotransferase 1C2	Sult1c2	0.168151	0.198203	0.209566	-0.16	0.472151	-0.457071	5.11013	0.000950696	0.00344554
Q8CI85	Carbonic anhydrase 12	Ca12	0.223527	0.0841722	-0.00248694	-0.471382	-0.10172	-1.22048	5.0977	0.000967298	0.00350298
P08113	Endoplasmin	Hsp90b1	0.0430063	7.17e-05	0.0589878	0.330862	0.180523	0.586003	5.08427	0.00098558	0.00356642
P05622	Platelet-derived growth factor receptor beta	Pdgfrb	-0.102661	-0.130592	0.11814	0.844474	0.249463	-2.44735	5.07165	0.00100308	0.00362693
P46935	E3 ubiquitin-protein ligase NEDD4	Nedd4	0.0218108	0.00366525	0.00816455	0.376229	0.153621	-1.23219	5.06254	0.00101591	0.0036705
Q9D5J6	Sedoheptulokinase	Shpk	0.0944734	0.00716001	0.0482647	0.431046	0.145017	-0.752145	5.05905	0.00102088	0.0036856
Q9Z0U1	Tight junction protein ZO-2	Tjp2	-0.0659743	-0.0383933	-0.0596256	0.28581	0.1488	-1.3365	5.05559	0.00102583	0.00370059
Q9CQ85	Mitochondrial import inner membrane translocase subunit Tim22	Timm22	0.0296609	-0.0366951	0.196958	-0.844703	-0.10947	1.43971	5.0505	0.00103313	0.00372407
Q8K3X6	Ankyrin repeat and SAM domain-containing protein 4B	Anks4b	0.11425	0.0958336	-0.0114314	-0.553285	0.0504389	-0.917857	5.04718	0.00103794	0.00373667
Q9D1P4	Cysteine and histidine-rich domain-containing protein 1	Chordc1	0.0768086	-0.0118084	-0.0984453	-0.277931	-0.0646781	-1.04624	5.04698	0.00103823	0.00373667
P20852	Cytochrome P450 2A5	Cyp2a5	-0.00903001	-0.251146	0.111865	-0.501505	0.28638	-1.7529	5.03973	0.00104881	0.00377183
P56382	ATP synthase subunit epsilon, mitochondrial	Atp5f1e	0.13821	0.0856479	-0.0261663	-0.454075	0.011016	4.19638	5.03363	0.00105779	0.00380121
Q9QXD8	LIM domain-containing protein 1	Limd1	0.0506023	-0.0473981	-2.58e-05	0.746967	0.122946	-1.28737	5.03066	0.00106219	0.00381406
Q9JJX6	P2X purinoceptor 4	P2rx4	-0.0607551	-0.0843765	-0.121489	0.563061	0.125986	-1.30082	5.02605	0.00106906	0.00383579
Q5XG73	Acyl-CoA-binding domain-containing protein 5	Acbd5	0.0663006	-0.0202052	-0.0112895	-0.390349	-0.0538749	-1.00948	5.0218	0.00107544	0.00385572
P97494	Glutamate--cysteine ligase catalytic subunit	Gclc	0.0593829	0.0386443	-0.00686582	-0.503599	-0.173823	-0.636335	5.01986	0.00107836	0.00386323
Q7TQG1	Pleckstrin homology domain-containing family A member 6	Plekha6	0.130634	-0.00206637	-0.0161835	-0.398769	-0.0229544	-1.46091	5.01709	0.00108255	0.00387525
Q3TYS2	Cytochrome b-245 chaperone 1	Cybc1	0.140593	-0.252364	0.192876	0.889264	0.210446	-2.0434	5.01534	0.0010852	0.00388178
P26645	Myristoylated alanine-rich C-kinase substrate	Marcks	0.0584919	0.0453748	0.00566049	1.20673	0.701149	-1.87493	5.01315	0.00108853	0.00389071
Q99N93	Large ribosomal subunit protein uL16m	Mrpl16	-0.0380302	-0.168421	-0.262701	-0.718801	-0.361806	-1.62946	5.01165	0.00109082	0.00389592
P28654	Decorin	Dcn	-0.185791	-0.356954	0.00376353	0.518916	0.061707	0.135419	5.01066	0.00109234	0.00389835
P25976	Nucleolar transcription factor 1	Ubtf	0.111869	0.0477871	0.199379	0.607304	0.286031	-1.37207	5.00682	0.00109822	0.00391636
Q05020	Apolipoprotein C-II	Apoc2	-0.205422	-0.0424332	-0.0361859	0.689394	-0.230612	-0.447432	4.99413	0.00111792	0.00398356
Q99JB7	Protein amnionless	Amn	-0.00586738	-0.0310112	-0.0235255	-0.468584	-0.0276184	-0.592098	4.99268	0.00112019	0.00398859
Q8JZM0	Dimethyladenosine transferase 1, mitochondrial	Tfb1m	0.0145777	0.0545428	-0.0593237	-0.62289	-0.239083	-1.10084	4.98977	0.00112477	0.00400184
Q8R1G6	PDZ and LIM domain protein 2	Pdlim2	-0.0336891	0.00602149	0.0369435	0.561072	0.106462	-0.363466	4.98752	0.00112832	0.00401144
Q63ZW7	InaD-like protein	Patj	0.0309251	-0.0304915	-0.00475185	-0.430824	0.00171627	-1.60952	4.97937	0.00114129	0.00405444
Q924X2	Carnitine O-palmitoyltransferase 1, muscle isoform	Cpt1b	0.0166116	0.0324759	-0.0753291	-0.555132	-0.186895	-1.60077	4.97329	0.00115106	0.00408606
Q9QYI4	DnaJ homolog subfamily B member 12	Dnajb12	-0.0112282	-0.0366439	-0.0670428	-0.372727	-0.091496	-1.54039	4.97127	0.00115432	0.0040945
Q8C0C7	Phenylalanine--tRNA ligase alpha subunit	Farsa	0.103771	0.0210169	0.0435245	-0.284785	-0.103421	-0.237028	4.9679	0.00115979	0.00411079
Q9D0G0	Large ribosomal subunit protein mL65	Mrps30	-0.00537501	0.0448936	0.0173383	-0.647354	-0.0707242	-1.66401	4.94893	0.0011911	0.00421854
P12787	Cytochrome c oxidase subunit 5A, mitochondrial	Cox5a	0.124334	0.0219332	0.0793602	-0.445082	-0.0259889	3.69414	4.93567	0.0012135	0.00429463
P03958	Adenosine deaminase	Ada	-0.00297066	-0.0078604	0.166235	0.670124	0.279766	-1.05826	4.92896	0.001225	0.00432992
P60843	Eukaryotic initiation factor 4A-I	Eif4a1	-0.0229949	-0.133165	-0.0138781	0.355447	0.022373	-0.0558234	4.92877	0.00122533	0.00432992
Q80TY0	Formin-binding protein 1	Fnbp1	0.0618882	0.00603253	-0.12397	0.835193	0.453126	-1.35032	4.92631	0.00122956	0.00434161
P26443	Glutamate dehydrogenase 1, mitochondrial	Glud1	0.0617712	-0.134022	-0.0962611	-0.68646	-0.201968	1.56954	4.91828	0.00124353	0.00438759
Q9DCC7	Isochorismatase domain-containing protein 2B	Isoc2b	-0.386956	-0.261987	-0.751666	-0.90114	-1.11827	0.613851	4.91284	0.00125308	0.00441798
Q9Z2W0	Aspartyl aminopeptidase	Dnpep	0.000621994	-0.142198	0.0372573	0.352883	0.238039	-0.680103	4.90237	0.00127169	0.00448021
Q9DAU1	Protein canopy homolog 3	Cnpy3	-0.295299	-0.264523	-0.0579033	0.704574	0.420246	-0.928937	4.89472	0.00128545	0.00452526
Q8CFD4	Sorting nexin-8	Snx8	0.0355062	0.0436234	-0.0318821	-0.552967	-0.241173	-1.0494	4.89407	0.00128664	0.00452602
Q8VCM8	BOS complex subunit NCLN	Ncln	0.0605765	-0.033053	-0.0495193	-0.417656	-0.154523	-1.32722	4.88269	0.00130744	0.00459571
O55028	Branched-chain alpha-ketoacid dehydrogenase kinase	Bckdk	0.0303293	0.0276638	-0.0210725	-0.52239	-0.0917137	-1.72121	4.87955	0.00131323	0.00461261
Q9D125	Small ribosomal subunit protein mS25	Mrps25	-0.047065	-0.22045	-0.223958	-0.611561	-0.258771	-1.30796	4.87697	0.00131802	0.00462595
Q69ZP3	Probable hydrolase PNKD	Pnkd	-0.0799304	-0.0492664	-0.318989	-0.706743	-0.469439	-1.62779	4.87411	0.00132335	0.00464117
P70695	Fructose-1,6-bisphosphatase isozyme 2	Fbp2	-0.137286	-0.00148021	0.165225	0.311506	0.606924	-1.17682	4.85784	0.00135406	0.00474531
Q6A028	Switch-associated protein 70	Swap70	-0.127807	0.0676894	0.135022	0.743583	0.548189	-1.20023	4.84502	0.00137879	0.00482835
Q3TJD7	PDZ and LIM domain protein 7	Pdlim7	-0.172861	-0.00492884	-0.0929186	0.959602	0.486728	-2.9806	4.8441	0.0013806	0.00483105
P56389	Cytidine deaminase	Cda	0.0448289	0.00250426	0.036514	-0.61071	0.0172676	2.69408	4.83973	0.00138914	0.00485731
P0C0S6	Histone H2A.Z	H2az1	0.0483305	-0.180316	0.0782737	0.435072	0.237729	2.42768	4.8347	0.00139905	0.00488829
P53811	Phosphatidylinositol transfer protein beta isoform	Pitpnb	-0.039842	0.115914	0.134461	0.33904	-0.0275874	-0.00859443	4.83107	0.00140623	0.0049097
Q9Z2U1	Proteasome subunit alpha type-5	Psma5	0.0157419	-0.0300696	0.0622712	0.303948	0.203952	1.18878	4.81476	0.00143903	0.00502048
Q9JLF6	Protein-glutamine gamma-glutamyltransferase K	Tgm1	0.108024	-0.0813364	-0.174212	-0.385376	-0.411629	-1.20727	4.80455	0.00145998	0.00508976
Q8VEH8	Endoplasmic reticulum lectin 1	Erlec1	-0.151971	-0.236255	-0.308469	0.262132	-0.031438	-2.13734	4.80142	0.00146646	0.00510855
Q9JM14	5'(3')-deoxyribonucleotidase, cytosolic type	Nt5c	-0.054139	-0.101949	0.0476477	0.626724	0.170804	-0.547389	4.79679	0.00147609	0.00513826
Q8BX10	Serine/threonine-protein phosphatase PGAM5, mitochondrial	Pgam5	-0.158951	-0.142837	-0.0554846	0.519957	0.113286	-3.33877	4.77909	0.00151358	0.00526481
Q8R1T4	UDP-N-acetylglucosamine transporter	Slc35a3	-0.0713664	-0.266115	-0.320813	-1.45902	-0.524675	-0.905389	4.76604	0.00154184	0.00535911
Q91XV3	Brain acid soluble protein 1	Basp1	-0.122486	0.209111	-0.0828872	1.5702	0.892228	-3.20095	4.76094	0.00155302	0.00539399
Q8VHG0	Dimethylaniline monooxygenase [N-oxide-forming] 4	Fmo4	0.120261	0.0106027	0.0939868	-0.478246	0.249036	-1.64658	4.74913	0.00157925	0.005481
Q9D8P4	Large ribosomal subunit protein bL17m	Mrpl17	-0.0233765	-0.135754	-0.0980014	-0.421032	-0.17842	-0.603695	4.74719	0.00158362	0.00549208
Q9Z2B9	Ribosomal protein S6 kinase alpha-4	Rps6ka4	0.293204	0.425133	0.415168	-0.493454	-0.101469	2.27778	4.74473	0.00158914	0.00550418
Q9CQR4	Acyl-coenzyme A thioesterase 13	Acot13	0.13533	0.0664004	0.117158	-0.623169	-0.0555052	1.40862	4.74459	0.00158947	0.00550418
Q8BTY1	Kynurenine--oxoglutarate transaminase 1	Kyat1	-0.0318714	-0.0567867	0.0706245	-0.542414	0.0273279	-0.144849	4.73345	0.00161481	0.0055878
O70566	Protein diaphanous homolog 2	Diaph2	-0.11579	-0.232722	0.223806	0.887363	0.336971	5.60945	4.71309	0.00166221	0.00574756
Q924D0	Reticulon-4-interacting protein 1, mitochondrial	Rtn4ip1	-0.0794693	-0.227618	-0.0341658	-1.03929	-0.354787	-0.561065	4.71253	0.00166353	0.00574787
P42859	Huntingtin	Htt	-0.00620108	-0.0194979	-0.0709174	-0.356364	-0.244987	-1.65148	4.71138	0.00166626	0.00575303
P63163	Small nuclear ribonucleoprotein-associated protein N	Snrpn	-0.111595	-0.23162	-0.0480048	0.428376	0.0624242	0.906522	4.71086	0.0016675	0.00575305
P30275	Creatine kinase U-type, mitochondrial	Ckmt1	0.0647755	0.057464	-0.0298799	-0.254207	-0.212269	0.495545	4.706	0.00167906	0.00578476
Q8BH43	Actin-binding protein WASF2	Wasf2	0.0190031	0.100405	0.0425778	0.768635	0.262568	0.692172	4.70596	0.00167917	0.00578476
Q91WG4	Elongator complex protein 2	Elp2	-0.205528	-0.411437	-0.0766623	0.221713	-0.443487	-1.01216	4.70373	0.0016845	0.00579884
P17563	Methanethiol oxidase	Selenbp1	0.0699045	-0.0656343	0.00562643	-0.805183	-0.107008	1.12376	4.69979	0.00169397	0.00582473
Q9JLT2	Trehalase	Treh	-0.133437	-0.231723	0.0525053	-0.618823	-0.207765	-0.639004	4.69956	0.00169451	0.00582473
P11087	Collagen alpha-1(I) chain	Col1a1	0.0293549	-0.17358	-0.0775177	1.1136	0.584509	1.38993	4.69555	0.0017042	0.00585004
O35744	Chitinase-like protein 3	Chil3	0.21365	0.0587909	0.635099	1.2781	0.616577	-1.28396	4.69548	0.00170438	0.00585004
Q8C522	Endonuclease domain-containing 1 protein	Endod1	0.0531767	-0.0810108	0.09699	0.702787	0.187803	-3.02374	4.68453	0.00173117	0.00593761
P62880	Guanine nucleotide-binding protein G(I)/G(S)/G(T) subunit beta-2	Gnb2	-0.101782	-0.0892789	0.123348	0.443531	0.15824	-2.01354	4.68063	0.00174081	0.00596628
Q8R1A4	Dedicator of cytokinesis protein 7	Dock7	-0.0836053	-0.0995919	-0.289449	-0.703223	-0.297327	1.07689	4.67158	0.00176338	0.00603921
O35435	Dihydroorotate dehydrogenase (quinone), mitochondrial	Dhodh	0.016175	-0.134513	-0.0676415	-0.540268	-0.197522	-1.31954	4.66649	0.00177624	0.00607879
Q6P549	Phosphatidylinositol 3,4,5-trisphosphate 5-phosphatase 2	Inppl1	-0.0184382	-0.0436144	-0.0272672	0.286512	-0.0291364	-0.914	4.65737	0.00179948	0.00615382
Q8BVU5	ADP-ribose pyrophosphatase, mitochondrial	Nudt9	-0.0468999	-0.113116	-0.0912961	-0.525634	-0.303668	0.250787	4.65511	0.00180527	0.00616912
Q4PJX1	Protein odr-4 homolog	Odr4	-0.0216697	-0.110176	-0.177353	-0.491017	-0.442245	-1.01537	4.65392	0.00180833	0.00617505
Q99JP6	Homer protein homolog 3	Homer3	-0.118649	-0.12676	0.0678199	0.611887	0.384646	-2.01299	4.64873	0.00182179	0.00621644
P28867	Protein kinase C delta type	Prkcd	-0.0129845	-0.0282087	-0.0963805	0.361314	0.12271	-1.32633	4.64191	0.0018396	0.00627263
P17665	Cytochrome c oxidase subunit 7C, mitochondrial	Cox7c	0.0297649	0.068847	-0.0148785	-0.576678	-0.16622	1.78199	4.63397	0.00186057	0.0063395
Q8JZK9	Hydroxymethylglutaryl-CoA synthase, cytoplasmic	Hmgcs1	-0.128042	-0.132888	-0.163309	-0.516713	-0.279603	-0.415377	4.63174	0.0018665	0.0063551
Q8BP56	Protein-glucosylgalactosylhydroxylysine glucosidase	Pgghg	0.118757	-0.118923	0.259755	-1.18636	-0.155406	-1.4135	4.62651	0.00188047	0.006398
Q9CPQ8	ATP synthase subunit g, mitochondrial	Atp5mg	0.12877	0.00403153	0.0330718	-0.556756	-0.158112	2.32387	4.62301	0.00188991	0.00642541
Q9CZ83	Large ribosomal subunit protein mL55	Mrpl55	-0.141546	-0.182027	-0.0905483	-0.624711	-0.253101	-1.32458	4.61738	0.00190516	0.00647257
Q9R0M5	Thiamin pyrophosphokinase 1	Tpk1	-0.126602	-0.165571	0.0103825	-1.01128	-0.355972	2.04033	4.595	0.00196711	0.00667817
Q9WUA3	ATP-dependent 6-phosphofructokinase, platelet type	Pfkp	0.146899	0.0877849	0.115217	0.460523	0.341399	-1.16075	4.59267	0.0019737	0.00669565
P49183	Deoxyribonuclease-1	Dnase1	0.0805632	0.105768	-0.00828887	-0.427365	0.0466189	1.7335	4.59132	0.0019775	0.0067037
Q3UI43	BRISC and BRCA1-A complex member 1	Babam1	0.0146507	-0.00437856	0.0896127	0.463105	0.087089	-1.76822	4.58024	0.0020091	0.00680586
P43277	Histone H1.3	H1-3	0.000853369	0.00176473	-0.0942163	0.663406	0.230009	-1.78985	4.56639	0.00204934	0.00693715
Q9CQF0	Large ribosomal subunit protein uL11m	Mrpl11	-0.0248083	-0.117626	-0.0738072	-0.533346	-0.0747749	-1.04823	4.55568	0.00208106	0.00703941
Q91YM4	FAST kinase domain-containing protein 4	Tbrg4	0.0292913	-0.159572	-0.088096	-0.579489	-0.281284	-2.22369	4.55261	0.00209021	0.00706526
P47857	ATP-dependent 6-phosphofructokinase, muscle type	Pfkm	-0.00438845	-0.0257514	-0.0953282	-0.508679	-0.237378	-0.870774	4.547	0.00210712	0.00711726
O35658	Complement component 1 Q subcomponent-binding protein, mitochondrial	C1qbp	-0.0525607	0.0295456	-0.0488259	-0.575657	-0.19882	-0.520826	4.54263	0.00212037	0.00715683
Q9DAR7	m7GpppX diphosphatase	Dcps	-0.0527597	-0.021293	0.0197746	0.259442	0.0623827	-0.631542	4.53227	0.00215211	0.0072587
Q8K2I3	Dimethylaniline monooxygenase [N-oxide-forming] 2	Fmo2	0.129901	0.0399156	0.00909858	-0.375652	0.0801833	0.43535	4.53128	0.00215518	0.00726382
Q9D883	Splicing factor U2AF 35 kDa subunit	U2af1	0.0597415	-0.174497	0.359145	0.452581	0.520158	-1.16681	4.51547	0.00220466	0.00742521
Q9JIF0	Protein arginine N-methyltransferase 1	Prmt1	-0.0527231	-0.012603	0.0662432	0.680319	0.135603	-1.75743	4.50944	0.00222384	0.00747938
Q91VJ5	Polyglutamine-binding protein 1	Pqbp1	-0.0853056	-0.085933	0.0057142	0.539179	0.221884	-1.25618	4.50904	0.00222511	0.00747938
P61110	Kidney androgen-regulated protein	Kap	-0.119106	-0.0524666	0.00543003	-0.963381	-0.476234	0.268991	4.5089	0.00222555	0.00747938
Q99J36	THUMP domain-containing protein 1	Thumpd1	-0.0456928	-0.0978542	0.0970827	0.389821	0.0432466	-0.986677	4.50732	0.00223062	0.00749104
Q8C5Q4	G-rich sequence factor 1	Grsf1	0.153349	0.0458841	0.0362288	-0.494976	-0.105011	-1.93835	4.50311	0.00224416	0.00753109
Q78J03	Methionine-R-sulfoxide reductase B2, mitochondrial	Msrb2	0.25587	0.259302	0.0659586	-0.481469	-0.0283577	-0.772575	4.49561	0.00226848	0.00760723
P30416	Peptidyl-prolyl cis-trans isomerase FKBP4	Fkbp4	-0.00589412	-0.0801706	-0.0311769	-0.336501	-0.0956517	-0.797707	4.49264	0.00227818	0.00763429
Q8BTJ4	Bis(5'-adenosyl)-triphosphatase enpp4	Enpp4	-0.157377	-0.182229	0.149599	0.728803	0.391541	-2.49363	4.48419	0.00230604	0.00772208
Q80X41	Serine/threonine-protein kinase VRK1	Vrk1	0.212625	-0.21207	0.117841	0.694259	0.260977	-2.31152	4.48231	0.00231229	0.00773748
Q91W43	Glycine dehydrogenase (decarboxylating), mitochondrial	Gldc	0.077649	0.170575	0.0253089	-0.286696	0.288866	-1.4204	4.47986	0.00232044	0.00775918
Q9JLT4	Thioredoxin reductase 2, mitochondrial	Txnrd2	0.105924	0.0143979	0.0440147	-0.473993	0.0830917	-0.426715	4.46953	0.00235523	0.00786986
Q925F2	Endothelial cell-selective adhesion molecule	Esam	-0.0270933	0.0194318	-0.139597	-0.584274	-0.183679	0.860892	4.46848	0.00235878	0.00787611
Q8VDQ1	Prostaglandin reductase 2	Ptgr2	0.0396373	0.0171931	-0.0243119	-0.411822	-0.0352318	0.0497674	4.46207	0.00238063	0.00794338
Q8R3B1	1-phosphatidylinositol 4,5-bisphosphate phosphodiesterase delta-1	Plcd1	-0.0970293	-0.111341	-0.0614586	0.36999	0.267001	-1.95503	4.4488	0.00242658	0.00809092
Q9WUZ9	Ectonucleoside triphosphate diphosphohydrolase 5	Entpd5	-0.0350157	-0.106117	-0.0749192	-0.788391	-0.284746	0.299083	4.44421	0.00244269	0.0081388
P56391	Cytochrome c oxidase subunit 6B1	Cox6b1	0.0651326	0.133766	-0.0749086	-0.60877	-0.0192777	2.99033	4.43914	0.00246062	0.00819269
Q8BFW7	Lipoma-preferred partner homolog	Lpp	0.103075	-0.0408792	0.0810355	0.444592	0.248567	-0.811755	4.43753	0.00246634	0.0082059
Q5SX39	Myosin-4	Myh4	-0.394972	-0.185781	0.0236134	2.02811	0.731785	-1.09782	4.42957	0.00249483	0.00829478
Q8BFZ9	Erlin-2	Erlin2	0.0366063	-0.0526435	-0.0477885	-0.405599	-0.153955	0.0771988	4.42565	0.00250898	0.00833588
Q9Z1K5	E3 ubiquitin-protein ligase ARIH1	Arih1	-0.10501	-0.179036	0.144784	0.583365	0.132453	-1.85638	4.42468	0.00251247	0.00834155
P18760	Cofilin-1	Cfl1	-0.0160506	0.0234421	0.161874	0.820647	0.375469	0.373752	4.42375	0.00251586	0.00834688
Q59J78	NADH dehydrogenase [ubiquinone] 1 alpha subcomplex assembly factor 2	Ndufaf2	0.0898831	0.139624	0.0344892	-0.379393	0.0112934	-1.35233	4.42093	0.0025261	0.00837073
O70152	Dolichol-phosphate mannosyltransferase subunit 1	Dpm1	-0.0205677	-0.101097	-0.152595	0.22252	-0.0212693	-0.718881	4.42079	0.00252664	0.00837073
O35900	U6 snRNA-associated Sm-like protein LSm2	Lsm2	-0.0417264	-0.149977	0.233268	0.675634	0.357426	-1.2164	4.40996	0.00256642	0.0084965
Q8VCC2	Liver carboxylesterase 1	Ces1	-0.0533626	-0.261926	-0.0629077	-0.782359	-0.290433	-0.274025	4.40575	0.00258209	0.0085423
O55143	Sarcoplasmic/endoplasmic reticulum calcium ATPase 2	Atp2a2	0.0434614	-0.0629125	-0.0616561	-0.372091	-0.140769	-0.131317	4.40285	0.00259294	0.00857212
P62317	Small nuclear ribonucleoprotein Sm D2	Snrpd2	-0.0301208	-0.153018	-0.0843839	0.279176	0.0790284	-1.36314	4.40185	0.00259666	0.00857835
Q2TPA8	Hydroxysteroid dehydrogenase-like protein 2	Hsdl2	0.130181	0.0369804	0.00898782	-0.315659	0.123639	-0.392467	4.39929	0.0026063	0.0086041
Q9CQV7	Mitochondrial import inner membrane translocase subunit TIM14	Dnajc19	0.0304589	0.0722111	-0.331128	-0.657842	-0.273644	-1.15	4.3977	0.00261228	0.00861777
Q99JW4	LIM and senescent cell antigen-like-containing domain protein 1	Lims1	-0.26839	-0.0936212	-0.118002	0.516956	0.260206	-0.263405	4.39252	0.00263191	0.00867639
P63168	Dynein light chain 1, cytoplasmic	Dynll1	0.0308925	-0.0448939	-0.0824227	0.345089	0.558206	2.54045	4.38817	0.00264853	0.00872499
Q3UEB3	Poly(U)-binding-splicing factor PUF60	Puf60	-0.0726746	-0.0797403	-0.0273218	0.259776	-0.00922742	-1.46192	4.38104	0.00267597	0.00880919
Q9DAS9	Guanine nucleotide-binding protein G(I)/G(S)/G(O) subunit gamma-12	Gng12	-0.00872615	0.0913117	-0.0628154	-0.43941	-0.108901	0.634832	4.37871	0.002685	0.0088327
Q9JMD3	START domain-containing protein 10	Stard10	0.00442614	0.0328472	0.0218974	-0.36193	-0.141408	-0.263776	4.3767	0.00269282	0.00885217
A2RSY1	KAT8 regulatory NSL complex subunit 3	Kansl3	0.205879	0.289937	0.314746	-0.643627	-0.202383	-0.865946	4.37101	0.00271507	0.00891902
Q8R123	FAD synthase	Flad1	0.10182	-0.0336307	0.0842932	-0.406853	0.0109067	-1.3869	4.36289	0.00274718	0.00901815
Q9CZB0	Succinate dehydrogenase cytochrome b560 subunit, mitochondrial	Sdhc	-0.0240706	-0.179211	-0.250876	-0.72613	-0.421203	1.99259	4.35997	0.0027588	0.00904995
P00405	Cytochrome c oxidase subunit 2	Mtco2	0.017274	-0.0914158	-0.114731	-0.829978	-0.299927	2.52626	4.34423	0.00282239	0.00925206
Q9Z0W3	Nuclear pore complex protein Nup160	Nup160	0.109583	-0.215002	-0.184698	-0.672963	-0.442838	-1.35867	4.34186	0.0028321	0.00927736
Q3U186	Probable arginine--tRNA ligase, mitochondrial	Rars2	0.0634066	-0.0115687	-0.0494282	-0.541506	-0.14335	-1.44105	4.33605	0.00285607	0.00934933
Q8R0S9	Solute carrier family 22 member 22	Slc22a22	-0.0356955	-0.109599	-0.0740969	-0.621964	-0.25273	2.18803	4.33336	0.0028672	0.00937918
Q8VDW0	ATP-dependent RNA helicase DDX39A	Ddx39a	0.0678079	0.150562	-0.151317	0.407579	0.0387442	-0.423483	4.32723	0.00289281	0.00945632
Q9D1J3	SAP domain-containing ribonucleoprotein	Sarnp	0.00692181	-0.0260546	-0.0284902	0.539492	-0.092562	-0.129545	4.3176	0.0029335	0.00958262
P17439	Lysosomal acid glucosylceramidase	Gba1	-0.198705	-0.0964912	0.0560082	0.579445	0.0892277	-2.5754	4.31474	0.00294568	0.00961569
P70699	Lysosomal alpha-glucosidase	Gaa	0.150291	0.0921172	0.102392	0.631106	0.288834	-1.67822	4.3126	0.00295485	0.0096386
P50295	Arylamine N-acetyltransferase 2	Nat2	-0.0724184	-0.0913123	-0.0338491	-0.538934	-0.323684	-0.170454	4.31214	0.00295683	0.0096386
Q99L04	Dehydrogenase/reductase SDR family member 1	Dhrs1	0.136777	-0.0676716	-0.130475	-0.432277	-0.180482	-0.779484	4.3061	0.00298286	0.0097109
Q8K4K6	Pantothenate kinase 1	Pank1	-0.365617	-0.46143	-0.352522	-1.11185	-0.629947	-2.09328	4.30603	0.00298317	0.0097109
Q8QZR5	Alanine aminotransferase 1	Gpt	0.00864319	0.118287	0.153957	-0.230258	0.295224	-0.753441	4.30521	0.00298671	0.00971565
P17182	Alpha-enolase	Eno1	0.082057	0.143137	0.0258095	-0.241027	0.0674784	3.43519	4.29598	0.00302702	0.00983992
P97864	Caspase-7	Casp7	0.0878803	-0.0680594	0.134914	0.842666	0.260673	-2.95764	4.2859	0.00307167	0.00997811
Q9D023	Mitochondrial pyruvate carrier 2	Mpc2	0.036651	-0.139278	-0.167046	-0.775073	-0.292651	1.95528	4.28516	0.00307494	0.0099818
Q80VD1	Protein FAM98B	Fam98b	-0.113402	-0.217647	0.03119	0.275333	0.0495868	-0.883744	4.28155	0.00309112	0.010021
P11404	Fatty acid-binding protein, heart	Fabp3	0.177752	0.295336	0.0164193	-0.283752	0.199619	0.735582	4.28133	0.00309211	0.010021
P35505	Fumarylacetoacetase	Fah	-0.0414448	-0.102619	-0.0758407	-0.823421	-0.112167	1.31429	4.28103	0.00309346	0.010021
Q91V09	WD repeat-containing protein 13	Wdr13	0.444969	0.238169	0.363498	-0.684142	0.726491	-0.188478	4.27963	0.00309975	0.0100344
Q501J6	Probable ATP-dependent RNA helicase DDX17	Ddx17	-0.0638464	-0.0815725	-0.0458022	0.25828	0.00894591	-0.682596	4.27831	0.00310572	0.0100447
Q3TDQ1	Dolichyl-diphosphooligosaccharide--protein glycosyltransferase subunit STT3B	Stt3b	0.104778	0.0811928	-0.0542889	-0.449756	-0.0335177	-0.491063	4.27798	0.00310722	0.0100447
Q5EG47	5'-AMP-activated protein kinase catalytic subunit alpha-1	Prkaa1	-0.0645059	-0.0244642	-0.14595	0.537785	0.0235487	-1.8064	4.26473	0.00316766	0.010233
Q60668	Heterogeneous nuclear ribonucleoprotein D0	Hnrnpd	0.053207	0.00503283	0.0697515	0.326528	0.334222	-0.239347	4.26417	0.00317024	0.0102342
Q8BGY4	Kelch-like protein 26	Klhl26	-0.300304	-0.418068	-0.317872	-1.45805	-0.535196	-1.93343	4.26167	0.00318179	0.0102644
Q91ZR2	Sorting nexin-18	Snx18	-0.0641424	-0.0580609	0.0419039	0.587903	0.351409	-0.658531	4.25718	0.00320261	0.0103244
Q62417	Sorbin and SH3 domain-containing protein 1	Sorbs1	0.0666876	-0.0202288	-0.0158182	-0.289902	-0.0225232	-1.02778	4.25468	0.00321429	0.0103549
Q4VAE3	Transmembrane protein 65	Tmem65	0.0421901	-0.0571398	-0.23013	-0.558605	-0.430976	-0.484406	4.24899	0.00324103	0.0104339
Q9WV85	Nucleoside diphosphate kinase 3	Nme3	0.0256574	0.00972087	0.0754185	-0.330256	0.00743351	-0.00375614	4.23892	0.0032889	0.0105807
Q64331	Unconventional myosin-VI	Myo6	0.0709203	-0.0110629	-0.0289273	-0.359544	-0.0995162	0.0487522	4.22431	0.00335966	0.0108009
Q921E2	Ras-related protein Rab-31	Rab31	-0.240329	-0.269701	0.166427	0.992997	0.165782	-2.88052	4.21774	0.00339195	0.0108972
Q9QZE7	Translin-associated protein X	Tsnax	-0.121725	-0.0908264	0.175094	0.500163	0.28646	-2.06088	4.21307	0.00341513	0.0109641
Q6ZQB6	Inositol hexakisphosphate and diphosphoinositol-pentakisphosphate kinase 2	Ppip5k2	0.100662	0.0784037	0.151441	0.831559	0.206068	-1.71505	4.21179	0.00342152	0.0109771
G3X9C2	F-box only protein 50	Nccrp1	0.11665	0.175527	0.0914939	-0.516934	0.150872	0.60017	4.21113	0.00342484	0.0109802
Q8BG51	Mitochondrial Rho GTPase 1	Rhot1	-0.0517562	-0.0780646	-0.116129	-0.580083	-0.319703	-1.49573	4.20664	0.00344732	0.0110447
Q9Z2U0	Proteasome subunit alpha type-7	Psma7	-0.00503784	-0.0670697	0.0380568	0.277642	0.173435	1.08765	4.19407	0.0035111	0.0112413
Q8BH60	Golgi-associated PDZ and coiled-coil motif-containing protein	Gopc	0.0162029	-0.0394512	-0.113555	-0.50497	-0.202607	-1.04986	4.1862	0.00355167	0.0113634
Q3UYV9	Nuclear cap-binding protein subunit 1	Ncbp1	-0.342567	-0.132213	-0.0998184	0.063952	-0.480966	-1.91197	4.17722	0.00359857	0.0115056
Q9D6J5	NADH dehydrogenase [ubiquinone] 1 beta subcomplex subunit 8, mitochondrial	Ndufb8	0.143866	-0.0154985	-0.0321191	-0.6023	-0.0779059	0.364642	4.17634	0.00360318	0.0115124
O88533	Aromatic-L-amino-acid decarboxylase	Ddc	0.0374257	-0.0186157	0.0579149	-0.446382	0.0979656	-0.670559	4.16387	0.00366945	0.0117161
Q9QYG0	Protein NDRG2	Ndrg2	0.196242	0.207198	0.148651	-0.418213	0.117542	-0.813523	4.15781	0.0037021	0.0118123
Q9CZX0	Elongator complex protein 3	Elp3	0.490534	0.225606	0.302135	1.66636	1.23094	0.763061	4.156	0.0037119	0.0118355
Q62293	T-cell-specific guanine nucleotide triphosphate-binding protein 1	Tgtp1	0.0776881	-0.249548	0.186271	1.25331	0.384773	-2.54887	4.1439	0.00377821	0.0120387
Q9CZ42	ATP-dependent (S)-NAD(P)H-hydrate dehydratase	Naxd	0.0925536	-0.0792093	-0.00245447	-0.526274	-0.0231794	0.559536	4.12549	0.00388138	0.012359
Q9Z1X2	Phosphatidylserine synthase 2	Ptdss2	-0.116871	-0.0373919	-0.175811	-0.939191	-0.124906	-1.39718	4.12297	0.00389572	0.0123885
Q8BQ30	Phostensin	Ppp1r18	0.140549	-0.0404424	0.144095	0.623227	0.252332	-1.57887	4.12293	0.00389596	0.0123885
Q9QYI3	DnaJ homolog subfamily C member 7	Dnajc7	-0.0489849	-0.17506	-0.0494751	0.450837	-0.183223	-1.72543	4.12179	0.00390246	0.0124007
Q9DA03	Complex III assembly factor LYRM7	Lyrm7	-0.0858935	0.0173169	-0.0138308	-0.858599	-0.379087	-0.552558	4.11871	0.00392013	0.0124484
Q9CR24	Mitochondrial coenzyme A diphosphatase NUDT8	Nudt8	0.0931089	-0.11597	-0.0709699	-0.650913	-0.180237	-2.16101	4.1139	0.00394782	0.0125211
Q8R035	Large ribosomal subunit protein mL62	Mrpl58	-0.152585	-0.0792453	-0.219037	-0.503174	-0.124822	-0.546237	4.1138	0.00394838	0.0125211
Q3U1Z5	G-protein-signaling modulator 3	Gpsm3	-0.298252	-0.123553	0.40396	2.1456	0.972034	-5.46336	4.11153	0.00396156	0.0125543
Q9D554	Splicing factor 3A subunit 3	Sf3a3	-0.00455426	-0.0522297	0.0973757	0.337624	0.118229	-0.76263	4.10626	0.00399225	0.012643
Q9D020	Cytosolic 5'-nucleotidase 3A	Nt5c3a	-0.0193377	-0.0961004	-0.0732332	-0.412951	-0.148363	-0.48088	4.10293	0.00401181	0.0126963
Q6ZQL4	WD repeat-containing protein 43	Wdr43	0.127272	0.0312444	0.0597886	-0.535431	-0.244868	-1.7005	4.10045	0.00402643	0.012734
P09671	Superoxide dismutase [Mn], mitochondrial	Sod2	0.168714	0.18473	0.098929	-0.548746	0.180904	3.45365	4.08748	0.00410375	0.0129697
Q9DC71	Small ribosomal subunit protein uS15m	Mrps15	0.217528	0.184615	0.104703	-0.291449	0.157073	-1.58779	4.07754	0.00416406	0.0131515
Q9DBR3	Armadillo repeat-containing protein 8	Armc8	-0.207328	-0.227643	0.142847	0.792397	-0.0531195	5.59528	4.07259	0.00419441	0.0132383
P00920	Carbonic anhydrase 2	Ca2	0.0280261	0.0657772	-0.0338379	-0.319001	-0.0509002	3.10263	4.06481	0.00424256	0.0133813
Q3ULF4	Paraplegin	Spg7	-0.0407998	-0.00666643	-0.209901	-0.289156	-0.106725	-2.31674	4.06008	0.00427213	0.0134654
Q91V01	Lysophospholipid acyltransferase 5	Lpcat3	-0.142529	-0.302381	-0.32532	-0.703607	-0.369738	-0.720391	4.05808	0.00428476	0.0134961
Q7TMR0	Lysosomal Pro-X carboxypeptidase	Prcp	-0.117229	0.0394795	0.0307208	0.444168	0.0736426	-0.878592	4.05547	0.00430117	0.0135387
Q9EP71	Ankycorbin	Rai14	0.0609338	0.0374589	0.0734398	0.415151	0.217928	-1.71228	4.05251	0.00431993	0.0135886
P27546	Microtubule-associated protein 4	Map4	0.110812	0.153144	0.116121	0.937995	0.517675	-1.04636	4.04548	0.00436481	0.0137205
P35969	Vascular endothelial growth factor receptor 1	Flt1	-0.345154	-0.454965	0.0939873	0.879409	0.133792	-4.05957	4.04214	0.00438629	0.0137787
Q9R257	Heme-binding protein 1	Hebp1	-0.171135	0.254439	0.110852	0.990486	0.189309	-1.70803	4.03877	0.00440806	0.0138378
Q8CJF7	Protein ELYS	Ahctf1	-0.199873	-0.280296	-0.161694	0.216384	0.224025	-1.8968	4.03589	0.0044268	0.0138873
Q8BH15	CCR4-NOT transcription complex subunit 10	Cnot10	-0.0926138	-0.0652136	0.0600156	0.558518	0.109096	-3.39668	4.03035	0.00446297	0.0139914
Q61191	Host cell factor 1	Hcfc1	0.0109537	-0.00295019	0.0241007	0.431301	0.0920039	-1.66327	4.02578	0.00449308	0.0140763
Q11136	Xaa-Pro dipeptidase	Pepd	-0.0491659	-0.094323	-0.130951	-0.358591	-0.166741	0.803368	4.01427	0.00456986	0.0143072
Q9D1G3	Protein-cysteine N-palmitoyltransferase HHAT-like protein	Hhatl	0.0511097	-0.166038	-0.168439	-0.746147	-0.260569	-3.84807	4.01041	0.0045959	0.0143791
Q9R087	Glypican-6	Gpc6	-0.125416	-0.1712	0.121678	1.27571	0.0811462	-1.42125	4.0058	0.00462718	0.0144673
P28474	Alcohol dehydrogenase class-3	Adh5	0.1106	0.144414	0.0673963	-0.225916	0.130794	1.01605	4.0037	0.00464156	0.0145025
Q99K51	Plastin-3	Pls3	-0.0636477	-0.067751	0.00364071	0.24438	0.131619	-0.440182	4.00154	0.00465636	0.014539
Q9D1X0	Nucleolar protein 3	Nol3	-0.00137123	0.0579	0.0986499	0.776153	0.141435	-1.40328	3.99408	0.00470776	0.0146897
Q9JLB4	Cubilin	Cubn	-0.03332	-0.0287347	0.00942234	-0.343484	0.0628657	0.0293602	3.99011	0.00473541	0.0147661
P21995	Embigin	Emb	0.0175446	0.0459811	0.235519	0.514066	0.408544	0.347298	3.9865	0.00476069	0.014835
Q8BGD4	Solute carrier organic anion transporter family member 4C1	Slco4c1	0.0933046	-0.0294908	-0.0548377	-0.429172	-0.198679	-2.20803	3.9653	0.00491187	0.0152959
Q5XJY4	Presenilin-associated rhomboid-like protein, mitochondrial	Parl	0.0635477	-0.0244854	-0.11782	-0.587871	-0.146743	-2.09694	3.96339	0.00492574	0.0153289
Q9D6U8	Protein FAM162A	Fam162a	0.114653	-0.00333278	0.0724903	-0.311826	0.0313119	0.362418	3.95535	0.00498449	0.0155014
Q9Z2S7	TSC22 domain family protein 3	Tsc22d3	0.0338535	0.0390424	0.0163079	0.327851	0.271231	-2.30507	3.94901	0.00503139	0.0156368
Q8BHG2	CXXC motif containing zinc binding protein	Czib	-0.114928	-0.0036444	0.0279222	0.401096	-0.0562274	0.0801152	3.94228	0.00508167	0.0157826
Q8VHL1	Histone-lysine N-methyltransferase SETD7	Setd7	-0.159746	-0.158111	0.0945304	0.531203	0.0560584	-2.70959	3.93685	0.00512254	0.015899
P18181	CD48 antigen	Cd48	-0.235612	-0.0762019	0.0395333	1.0501	0.129834	-1.02866	3.92806	0.00518954	0.0160962
Q8BJU0	Small glutamine-rich tetratricopeptide repeat-containing protein alpha	Sgta	0.0387237	0.0027765	0.116	0.35201	0.242706	-1.81954	3.92709	0.005197	0.0161054
Q6PGC1	ATP-dependent RNA helicase DHX29	Dhx29	-0.140169	-0.29645	-0.170441	-0.743062	-0.315849	2.89001	3.92677	0.00519941	0.0161054
Q91ZV0	Melanoma inhibitory activity protein 2	Mia2	0.0901917	0.0460504	-0.0622089	-0.3524	-0.0327054	-1.80015	3.92169	0.00523864	0.0162162
Q922K7	Probable 28S rRNA (cytosine-C(5))-methyltransferase	Nop2	-0.0801153	-0.0815777	-0.102832	-0.485283	-0.241307	2.54062	3.91884	0.00526075	0.0162738
Q9WV69	Dematin	Dmtn	0.0664007	-0.0732668	-0.0218322	-0.510028	-0.142731	0.273133	3.9179	0.00526806	0.0162824
Q9D7S7	Ribosomal protein eL22-like 1	Rpl22l1	-0.362129	-0.165179	0.335153	0.975467	-0.04214	-2.99516	3.91759	0.00527051	0.0162824
Q8CCS6	Polyadenylate-binding protein 2	Pabpn1	-0.130058	-0.0032149	0.042676	0.418594	-0.0253357	-0.100567	3.91635	0.00528014	0.0163014
Q8BKC5	Importin-5	Ipo5	-0.0809312	-0.0343959	0.0591246	0.360403	0.308968	-1.71131	3.91586	0.00528398	0.0163025
Q80V42	Carboxypeptidase M	Cpm	-0.00101192	-0.194625	-0.264322	-0.293249	-0.459232	-0.883125	3.91241	0.00531101	0.016375
Q8BH59	Electrogenic aspartate/glutamate antiporter SLC25A12, mitochondrial	Slc25a12	0.086827	-0.0313206	-0.10533	-0.560454	-0.164185	-0.375708	3.90809	0.00534505	0.0164691
Q9JIY7	N-acetyltransferase 8	Nat8	-0.180515	-0.125093	-0.260261	-0.541902	-0.358833	0.6656	3.90371	0.00537982	0.0165653
Q922Q1	Mitochondrial amidoxime reducing component 2	Mtarc2	0.108208	0.114031	0.00608688	-0.418502	0.0984427	0.834237	3.90223	0.00539162	0.0165907
Q8VCW8	Medium-chain acyl-CoA ligase ACSF2, mitochondrial	Acsf2	-0.0130918	0.053742	0.171754	0.436846	0.429241	-1.52843	3.89607	0.00544102	0.0167317
Q9D8U8	Sorting nexin-5	Snx5	0.0109985	-0.00799703	-0.00726825	0.283231	0.0888076	-0.203112	3.89399	0.00545777	0.0167721
Q9R1Q6	Transmembrane protein 176B	Tmem176b	0.235757	0.090405	0.21971	0.483437	0.361195	-2.02727	3.88824	0.00550439	0.0169043
O08579	Emerin	Emd	0.243121	0.0958651	0.0091935	0.486994	0.37816	-2.07656	3.88705	0.00551412	0.016923
Q61074	Protein phosphatase 1G	Ppm1g	-0.0791413	0.0744713	-0.0547086	0.346384	0.298347	-0.893845	3.88542	0.00552746	0.0169528
P50543	Protein S100-A11	S100a11	0.114431	0.285056	0.18428	0.812581	0.682385	1.79451	3.88433	0.00553634	0.0169689
Q921M3	Splicing factor 3B subunit 3	Sf3b3	0.00625664	-0.0523285	-0.00192509	0.284687	0.0559815	-0.708529	3.87627	0.00560284	0.0171614
Q8C0L6	Peroxisomal N(1)-acetyl-spermine/spermidine oxidase	Paox	0.0544585	0.124744	0.0953394	0.654653	0.289146	-2.13362	3.86682	0.00568188	0.0173921
Q791T5	Mitochondrial carrier homolog 1	Mtch1	0.163784	0.108183	-0.0701152	-0.384675	-0.102296	-0.625851	3.86485	0.00569852	0.0174316
Q922G0	Solute carrier family 25 member 36	Slc25a36	0.105431	0.0365624	-0.112576	-0.543733	-0.0780775	-1.5784	3.8618	0.00572435	0.0174992
P43275	Histone H1.1	H1-1	-0.0313317	-0.0673122	0.00707851	0.489943	-0.0552528	0.463857	3.86031	0.00573698	0.0175263
Q9WTR5	Cadherin-13	Cdh13	-0.0371901	-0.055153	0.0136199	0.551134	0.157907	-2.50368	3.85951	0.0057438	0.0175357
Q9Z277	Tyrosine-protein kinase BAZ1B	Baz1b	-0.217666	-0.186345	-0.0337385	0.395714	0.12872	-2.76001	3.84365	0.00588047	0.0179412
P36552	Oxygen-dependent coproporphyrinogen-III oxidase, mitochondrial	Cpox	-0.0843506	-0.190513	-0.0794813	-0.701825	-0.21849	-0.103791	3.84022	0.00591051	0.0180211
P24288	Branched-chain-amino-acid aminotransferase, cytosolic	Bcat1	0.0320684	0.127044	0.0938671	-0.657881	-0.159424	-0.577681	3.83308	0.00597345	0.0182011
P28740	Kinesin-like protein KIF2A	Kif2a	-0.265849	-0.0471289	-0.0216765	0.279159	0.0801136	-2.08056	3.83109	0.00599115	0.0182431
Q8VED9	Galectin-related protein	Lgalsl	-0.0738322	-0.163361	0.107595	0.52911	0.152398	-1.5922	3.82202	0.00607238	0.0184784
Q64475	Histone H2B type 1-B	H2bc3	0.561887	0.258802	0.484611	0.932643	1.0551	-5.82276	3.82065	0.00608472	0.0185039
Q99MD9	Nuclear autoantigenic sperm protein	Nasp	-0.0641893	0.0448843	-0.0148874	0.585988	0.176567	-2.17133	3.82016	0.00608919	0.0185054
Q6P4S8	Integrator complex subunit 1	Ints1	-0.216225	-0.193406	-0.0134953	0.262983	0.0640708	-2.66195	3.81945	0.00609563	0.0185129
Q99LC3	NADH dehydrogenase [ubiquinone] 1 alpha subcomplex subunit 10, mitochondrial	Ndufa10	0.139457	-0.00182681	-0.0137023	-0.568802	0.0192015	0.0877957	3.81712	0.00611672	0.0185649
Q8VIM4	Barttin	Bsnd	-0.0343286	-0.0804169	-0.0188058	-0.681028	-0.176762	-0.324634	3.8148	0.00613788	0.018617
O70325	Phospholipid hydroperoxide glutathione peroxidase GPX4	Gpx4	0.0368245	0.0718559	-0.0742488	-0.32071	0.118637	0.422113	3.80765	0.00620338	0.0188035
Q9D8I3	Glyoxalase domain-containing protein 5	Glod5	-0.0476444	-0.0410315	0.0809998	-0.537415	0.0351265	0.0990546	3.80077	0.00626715	0.0189845
Q80U63	Mitofusin-2	Mfn2	-0.0357609	-0.17925	-0.112687	-0.751401	-0.187915	-0.507286	3.79976	0.00627657	0.0190007
Q3UFF7	Lysophospholipase-like protein 1	Lyplal1	-0.0367844	-0.140543	-0.0540697	-0.575512	0.0113998	-0.603877	3.7986	0.00628741	0.0190211
Q08091	Calponin-1	Cnn1	-0.343984	-0.370297	-0.140526	0.335816	0.182037	-1.50826	3.79473	0.00632373	0.0191186
Q8BU88	Large ribosomal subunit protein uL22m	Mrpl22	-0.0282051	-0.126987	-0.0696003	-0.54748	-0.196697	-1.51192	3.79108	0.0063581	0.019199
Q91VA6	Polymerase delta-interacting protein 2	Poldip2	-0.0369285	-0.189314	-0.0993707	-0.611592	-0.227392	-0.441225	3.79071	0.00636164	0.019199
Q9D0I4	Syntaxin-17	Stx17	-0.0141361	-0.0675431	-0.0841406	-0.400689	-0.148415	0.142187	3.7906	0.00636264	0.019199
O54916	RalBP1-associated Eps domain-containing protein 1	Reps1	0.0236101	-0.0254471	-0.0941731	0.487764	0.317427	-1.52242	3.7891	0.00637686	0.0192277
O70492	Sorting nexin-3	Snx3	-0.03005	-0.0239922	-0.113725	-0.291624	-0.128083	1.44854	3.78873	0.00638041	0.0192277
A6H611	Mitochondrial intermediate peptidase	Mipep	-0.0337943	-0.128143	0.0116115	-0.594463	-0.229383	-1.60627	3.78797	0.00638757	0.0192369
P97807	Fumarate hydratase, mitochondrial	Fh	0.00727775	-0.0969331	-0.0572047	-0.71157	-0.214687	1.1525	3.77974	0.00646628	0.0194614
Q9DCS9	NADH dehydrogenase [ubiquinone] 1 beta subcomplex subunit 10	Ndufb10	0.02003	-0.0287434	0.0135018	-0.51368	-0.205433	1.59047	3.77736	0.00648917	0.0195177
Q8CCP0	Ribosome quality control complex subunit NEMF	Nemf	0.137822	-0.102218	0.0642061	0.718182	0.138539	0.0077747	3.77666	0.00649594	0.0195255
P40630	Transcription factor A, mitochondrial	Tfam	0.0526945	0.0916626	0.0901983	-0.382404	-0.0102292	-0.0427284	3.77619	0.00650052	0.0195267
Q9CQB5	CDGSH iron-sulfur domain-containing protein 2	Cisd2	-0.0879946	-0.149302	-0.136084	-0.359251	-0.287297	0.430955	3.77429	0.00651894	0.0195694
P32067	Lupus La protein homolog	Ssb	0.117503	0.0777873	0.0609504	0.379683	0.262529	-0.932922	3.76648	0.00659511	0.0197752
Q9JJH1	Ribonuclease 4	Rnase4	-0.252253	-0.252499	0.0142969	1.14704	-0.132983	-1.34876	3.7664	0.00659597	0.0197752
Q3TRM4	Patatin-like phospholipase domain-containing protein 6	Pnpla6	0.0581897	-0.125006	-0.0689664	-0.621511	-0.366276	-2.32108	3.76203	0.00663899	0.0198914
Q8C0M9	Isoaspartyl peptidase/L-asparaginase	Asrgl1	-0.0362742	-0.0896849	0.00948666	0.368075	0.313765	-1.45804	3.75297	0.00672916	0.0201486
P01801	Ig heavy chain V-III region J606	-	-0.24392	-0.318089	0.387207	1.42478	0.496593	-1.06751	3.75117	0.00674722	0.0201898
Q8BYM8	Probable cysteine--tRNA ligase, mitochondrial	Cars2	-0.0540974	-0.172645	-0.0513508	-0.505026	0.00244283	-0.665175	3.74947	0.00676439	0.0202282
Q8BUV3	Gephyrin	Gphn	0.0451333	-0.0780134	-0.0475438	-0.419096	-0.187275	-0.607583	3.74544	0.00680509	0.0203369
Q8VHQ9	Acyl-coenzyme A thioesterase 11	Acot11	-0.329302	-0.610313	-0.342596	-1.35733	-0.365874	-1.29783	3.74472	0.00681241	0.0203457
Q9QYC0	Alpha-adducin	Add1	0.151535	0.0682645	0.0273243	-0.22252	0.127677	-0.795898	3.74266	0.00683337	0.0203953
P08074	Carbonyl reductase [NADPH] 2	Cbr2	-0.207448	0.157051	0.0387984	0.803954	-0.0687476	-1.17269	3.7416	0.00684413	0.0204143
Q8R1I1	Cytochrome b-c1 complex subunit 9	Uqcr10	-0.0674564	-0.202164	-0.0660979	-1.13392	-0.240887	3.38222	3.73607	0.00690081	0.0205702
Q9DC70	NADH dehydrogenase [ubiquinone] iron-sulfur protein 7, mitochondrial	Ndufs7	0.164652	0.157187	-0.0539835	-0.51962	0.073428	0.738767	3.73325	0.00692994	0.0206439
Q4VAC9	Pleckstrin homology domain-containing family G member 3	Plekhg3	0.141241	0.137558	0.220675	-0.268731	0.128852	-1.47532	3.72695	0.00699534	0.0208254
Q3TYG6	TOG array regulator of axonemal microtubules protein 2	Togaram2	-0.178382	-0.206067	-0.0223104	-0.648423	-0.624708	-0.79012	3.7265	0.00700002	0.0208261
Q8R1R3	StAR-related lipid transfer protein 7, mitochondrial	Stard7	-0.439114	-0.347657	0.085563	0.754281	0.00772642	-1.58695	3.71623	0.00710803	0.0211263
Q99LX0	Parkinson disease protein 7 homolog	Park7	0.0442769	0.131458	0.00456685	-0.282488	0.0055466	2.04163	3.71605	0.00710999	0.0211263
Q9QZ23	NFU1 iron-sulfur cluster scaffold homolog, mitochondrial	Nfu1	-0.0498557	-0.0601736	-0.0479604	-0.538507	-0.0599963	0.970721	3.71477	0.00712362	0.0211534
Q99N92	Large ribosomal subunit protein bL27m	Mrpl27	0.106989	-0.0768224	-0.0099018	-0.334191	-0.0730225	-0.656805	3.71142	0.00715931	0.0212381
Q9D710	Thioredoxin-related transmembrane protein 2	Tmx2	-0.106908	-0.16236	-0.0638693	-0.636581	-0.309149	-1.36376	3.71123	0.00716127	0.0212381
Q64669	NAD(P)H dehydrogenase [quinone] 1	Nqo1	0.0641513	0.104033	-0.0300278	-0.240869	0.277038	0.243126	3.71077	0.0071662	0.0212392
Q91WM2	Haloacid dehalogenase-like hydrolase domain-containing 5	Hdhd5	0.109291	-0.0729772	0.0108227	-0.648565	-0.179699	-1.40856	3.70487	0.00722964	0.0214137
E9Q912	Rap1 GTPase-GDP dissociation stimulator 1	Rap1gds1	-0.0179552	-0.0518328	-0.0188075	0.313667	-0.0360845	-1.38727	3.69416	0.0073462	0.0217451
P68254	14-3-3 protein theta	Ywhaq	-0.0796182	-0.0714301	-0.141424	0.244968	0.173741	0.109411	3.6918	0.00737205	0.0218078
Q60695	Ral guanine nucleotide dissociation stimulator-like 1	Rgl1	0.0939611	-0.0324044	0.199737	0.697518	0.27944	-3.1278	3.6806	0.00749655	0.0221621
P03893	NADH-ubiquinone oxidoreductase chain 2	mt-Nd2	0.0768238	-0.12825	-0.0397797	-0.533747	-0.239238	-1.70057	3.67405	0.00757025	0.0223658
Q6P5F6	Zinc transporter ZIP10	Slc39a10	-0.0622523	-0.0520631	0.234136	0.715651	0.35647	-2.63347	3.67055	0.00760993	0.0224547
Q7TMM9	Tubulin beta-2A chain	Tubb2a	0.135126	0.0752302	0.193842	0.481794	0.359481	1.2895	3.67055	0.00760996	0.0224547
Q9DBE8	Alpha-1,3/1,6-mannosyltransferase ALG2	Alg2	0.160943	0.0359109	0.299718	0.517074	0.468082	-1.3336	3.66625	0.00765907	0.0225853
Q7TMK9	Heterogeneous nuclear ribonucleoprotein Q	Syncrip	-0.0384996	-0.115738	-0.0758466	0.210168	-0.0474768	-0.26116	3.65964	0.00773513	0.0227952
Q91VX2	Ubiquitin-associated protein 2	Ubap2	-0.347461	-0.196762	-0.100244	0.431634	-0.123197	-1.7953	3.65818	0.00775201	0.0228305
Q60787	Lymphocyte cytosolic protein 2	Lcp2	-0.18078	-0.0604074	0.179841	1.20303	0.348222	-0.459042	3.6554	0.00778433	0.0229112
Q9DCB8	Iron-sulfur cluster assembly 2 homolog, mitochondrial	Isca2	-0.120908	-0.0498457	-0.0225161	-0.628123	-0.156758	-0.305959	3.65074	0.00783878	0.023057
Q8K3X4	Probable E3 ubiquitin-protein ligase IRF2BPL	Irf2bpl	-0.0193114	-0.193749	0.00943205	0.46661	0.262438	-2.69647	3.64867	0.00786318	0.0231059
O08601	Microsomal triglyceride transfer protein large subunit	Mttp	-0.139901	-0.301405	-0.0561732	-0.827471	-0.326759	-1.20927	3.64848	0.00786532	0.0231059
Q9Z2Y8	Pyridoxal phosphate homeostasis protein	Plpbp	0.0951764	0.0382578	0.127406	-0.262456	0.0536504	0.901748	3.64306	0.00792939	0.0232795
P52430	Serum paraoxonase/arylesterase 1	Pon1	-0.327634	-0.2299	-0.0112712	0.065362	-0.391476	-1.34921	3.63153	0.00806752	0.0236701
Q61024	Asparagine synthetase [glutamine-hydrolyzing]	Asns	0.0457205	-0.00644556	0.143599	0.860774	0.327719	-3.2182	3.63052	0.00807966	0.0236909
Q8R2G6	Coiled-coil domain-containing protein 80	Ccdc80	-0.472447	-0.104054	-0.288053	0.93557	0.107351	-1.62905	3.62622	0.00813188	0.023829
Q6Y685	Transforming acidic coiled-coil-containing protein 1	Tacc1	-0.14427	-0.159049	-0.10201	0.388136	-0.200326	-1.34703	3.62338	0.00816663	0.0239116
Q8R420	Phospholipid-transporting ATPase ABCA3	Abca3	0.0193021	0.0392065	-0.0590906	0.420933	0.16636	-3.60886	3.62308	0.0081703	0.0239116
Q9CPR5	Large ribosomal subunit protein uL15m	Mrpl15	-0.0791918	-0.187562	-0.139697	-0.509576	-0.173052	-0.938251	3.61762	0.00823731	0.0240926
Q9R1T2	SUMO-activating enzyme subunit 1	Sae1	0.0138831	-0.0251639	0.0923122	0.454779	0.153681	-1.90283	3.61418	0.00827993	0.0242021
P63005	Platelet-activating factor acetylhydrolase IB subunit beta	Pafah1b1	-0.00147268	-0.0809826	-0.00404615	0.194568	0.150884	-0.41043	3.609	0.00834441	0.0243753
Q62189	U1 small nuclear ribonucleoprotein A	Snrpa	0.0814313	-0.194568	-0.0345865	0.286866	0.128853	-0.460918	3.59592	0.00850977	0.0248428
Q9EQ61	Pescadillo homolog	Pes1	0.00623044	-0.239709	0.0776227	0.419272	0.158864	-2.98968	3.59085	0.00857472	0.0250167
Q9Z2X1	Heterogeneous nuclear ribonucleoprotein F	Hnrnpf	0.0783147	0.0527293	0.0902455	0.327878	0.117121	0.442781	3.58831	0.0086075	0.0250896
Q61655	ATP-dependent RNA helicase DDX19A	Ddx19a	0.0126002	-0.0611482	-0.0709837	0.294024	0.0495997	-0.617151	3.58808	0.00861043	0.0250896
Q8R5C5	Beta-centractin	Actr1b	0.31774	0.259939	0.121228	-0.570295	0.119593	-0.329577	3.58111	0.00870088	0.0253373
O70145	Neutrophil cytosol factor 2	Ncf2	0.0781509	0.0436801	-0.0733787	0.031756	-0.41807	-0.0332406	3.58064	0.00870701	0.0253394
Q62384	Zinc finger protein ZPR1	Zpr1	0.053689	0.113529	0.131406	0.430663	0.271569	-0.367305	3.57927	0.00872505	0.025376
Q9DBG5	Perilipin-3	Plin3	-0.0198207	-0.0499596	-0.0106827	0.500126	0.216573	-1.03422	3.56183	0.00895649	0.0260329
Q9QXS8	Probable N-acetyltransferase CML5	Cml5	0.0847741	0.0650428	0.0107264	-0.607855	-0.336388	-1.16228	3.55736	0.00901677	0.0261918
Q5YD48	APOBEC1 complementation factor	A1cf	0.0708924	-0.0952222	0.0232824	0.219718	0.0112753	-1.53083	3.55571	0.0090392	0.0262407
Q921F4	Heterogeneous nuclear ribonucleoprotein L-like	Hnrnpll	-0.0296994	-0.242161	-0.0147858	0.325981	0.0796885	-1.42009	3.55179	0.00909258	0.0263792
Q9D1P0	Large ribosomal subunit protein uL13m	Mrpl13	0.00699579	-0.139266	-0.0768566	-0.439589	-0.176212	-1.44151	3.55118	0.00910094	0.0263871
O89017	Legumain	Lgmn	-0.141608	-0.137985	0.254831	0.930096	0.36753	-0.629324	3.54768	0.00914889	0.0265096
Q9D1I2	Caspase recruitment domain-containing protein 19	Card19	0.130919	-0.0142548	0.0518756	-0.392946	-0.113734	-0.79852	3.54643	0.00916617	0.0265432
O54824	Pro-interleukin-16	Il16	-0.0319504	-0.0795386	0.0347051	0.500221	0.0781356	-2.20299	3.54022	0.00925201	0.0267752
Q91W52	Transmembrane protein 19	Tmem19	0.0821623	-0.0727636	-0.128751	-0.38214	0.0730414	-0.0696367	3.53646	0.00930453	0.0269105
P63089	Pleiotrophin	Ptn	-0.0694232	0.262307	0.556114	1.63893	0.69344	-3.99117	3.53323	0.00934976	0.0270246
Q921H9	Cytochrome c oxidase assembly factor 7	Coa7	0.0830076	0.213839	0.198802	-0.456182	0.133136	-0.965646	3.53062	0.00938658	0.0271
Q62009	Periostin	Postn	0.0532656	0.0662856	0.4794	0.72482	0.233909	-3.42568	3.53048	0.00938852	0.0271
P47811	Mitogen-activated protein kinase 14	Mapk14	0.0480068	0.00895683	0.130853	0.428849	0.199456	-2.22804	3.52988	0.00939707	0.0271
Q8BGR9	Ubiquitin-like domain-containing CTD phosphatase 1	Ublcp1	-0.0234617	-0.120625	-0.0507364	-0.402528	-0.214088	-0.919546	3.52973	0.00939908	0.0271
Q4KML4	Costars family protein ABRACL	Abracl	-0.436885	-0.418513	-0.188576	0.387719	0.121429	-0.626331	3.52865	0.00941441	0.0271274
P15508	Spectrin beta chain, erythrocytic	Sptb	-0.0986873	-0.101881	-0.0211225	-0.429304	-0.345439	-1.50337	3.52572	0.00945595	0.0272303
P17879	Heat shock 70 kDa protein 1B	Hspa1b	-0.246855	-0.190793	-0.409922	-0.28139	-0.388495	-0.0278361	3.51333	0.00963395	0.0277258
Q9CR86	Calcium-regulated heat stable protein 1	Carhsp1	0.106145	0.0893593	0.0523585	0.378042	0.134595	-0.434538	3.5127	0.00964305	0.0277349
O88844	Isocitrate dehydrogenase [NADP] cytoplasmic	Idh1	0.0225329	0.00831201	0.00498439	-0.302185	0.0360742	2.04536	3.5108	0.00967063	0.0277971
Q8VDM6	Heterogeneous nuclear ribonucleoprotein U-like protein 1	Hnrnpul1	0.190848	0.239246	0.157351	0.525938	0.313184	-0.736089	3.50937	0.00969148	0.0278399
Q3TZZ7	Extended synaptotagmin-2	Esyt2	-0.0327204	-0.0706085	0.0940487	0.585123	0.258025	-2.28666	3.50673	0.00973006	0.0279314
O88532	Zinc finger RNA-binding protein	Zfr	0.180901	0.0632519	0.0463126	-0.565008	0.101585	-2.136	3.50637	0.00973531	0.0279314
Q63961	Endoglin	Eng	0.356345	0.521912	0.457601	1.04684	0.516227	-1.143	3.50571	0.00974507	0.0279422
P45377	Aldose reductase-related protein 2	Akr1b8	-0.0135777	-0.125962	-0.121358	0.511124	0.276633	-0.191763	3.50298	0.00978523	0.0280402
Q9Z126	Platelet factor 4	Pf4	0.0319008	-0.11249	0.128572	0.307385	0.593754	-0.299149	3.50235	0.00979453	0.0280429
P31532	Serum amyloid A-4 protein	Saa4	0.255305	0.193527	0.506806	0.830792	0.173126	-1.54885	3.5021	0.00979821	0.0280429
O88947	Coagulation factor X	F10	0.0165485	-0.0578235	-0.184282	-0.480743	-0.386182	0.676621	3.49953	0.00983617	0.0281343
P02463	Collagen alpha-1(IV) chain	Col4a1	-0.11265	-0.271171	0.166135	0.532168	0.517648	0.116752	3.49812	0.00985704	0.0281768
Q91XF0	Pyridoxine-5'-phosphate oxidase	Pnpo	-0.0990589	-0.0674652	-0.164354	-0.677021	-0.103891	-0.301106	3.49642	0.00988237	0.0282319
P61953	Guanine nucleotide-binding protein G(I)/G(S)/G(O) subunit gamma-11	Gng11	0.0643321	0.0839229	0.0703676	0.608645	0.343134	-0.9989	3.49264	0.00993878	0.0283757
Q8R3F5	Malonyl-CoA-acyl carrier protein transacylase, mitochondrial	Mcat	0.1783	-0.231536	-0.191302	-0.483797	-0.0447045	-2.51631	3.49116	0.00996086	0.0284071
Q91VC3	Eukaryotic initiation factor 4A-III	Eif4a3	0.0733532	-0.0547363	0.0251687	0.28091	0.156975	-1.26907	3.49109	0.00996197	0.0284071
Q99L27	GMP reductase 2	Gmpr2	-0.125788	-0.0455655	-0.052211	0.258036	0.14572	-1.10016	3.49051	0.00997073	0.0284148
Q9D1N9	Large ribosomal subunit protein bL21m	Mrpl21	0.0428921	-0.163348	-0.0799228	-0.422909	-0.115607	-1.55419	3.48937	0.00998779	0.028446
Q6IRU2	Tropomyosin alpha-4 chain	Tpm4	-0.00120205	0.0640339	0.0673288	0.908335	0.63048	1.52171	3.48751	0.0100158	0.0285084
Q61554	Fibrillin-1	Fbn1	-0.00608703	-0.233878	-0.329479	0.693806	-0.117276	-1.37418	3.48293	0.0100852	0.0286885
O35887	Calumenin	Calu	0.0557111	0.0982309	0.0935991	0.639128	0.484337	0.243632	3.47637	0.0101854	0.0289558
Q62209	Synaptonemal complex protein 1	Sycp1	-0.0815006	-0.211014	-0.0396441	0.340163	-0.00910007	1.2483	3.47378	0.0102252	0.0290512
P10649	Glutathione S-transferase Mu 1	Gstm1	-0.0407829	-0.058179	-0.1314	-0.307112	-0.0987638	1.9137	3.46636	0.0103402	0.0293601
Q61211	Eukaryotic translation initiation factor 2D	Eif2d	-0.848041	-0.941013	0.424924	1.66454	0.682422	0.477324	3.46332	0.0103878	0.0294774
Q61686	Chromobox protein homolog 5	Cbx5	-0.0350383	0.0763757	-0.12016	0.48671	0.199918	-0.152528	3.461	0.0104241	0.0295625
Q99M01	Phenylalanine--tRNA ligase, mitochondrial	Fars2	-0.0302971	0.0339246	-0.129861	-0.439548	-0.209963	-1.52652	3.46035	0.0104344	0.0295735
Q925I1	ATPase family AAA domain-containing protein 3	Atad3	0.17404	0.166351	0.0194543	-0.36587	0.0175753	-0.858219	3.45941	0.0104491	0.0295973
Q9JLV1	BAG family molecular chaperone regulator 3	Bag3	-0.0771374	-0.0251074	0.0912483	0.641413	0.414866	-1.95266	3.44648	0.0106549	0.0301621
Q3U4G3	Xyloside xylosyltransferase 1	Xxylt1	-0.110975	-0.0688623	-0.241384	-0.449378	-0.471228	-1.39977	3.43951	0.0107676	0.0304626
P34928	Apolipoprotein C-I	Apoc1	-0.0581454	-0.104104	0.0330555	0.602303	0.0707533	1.99049	3.43901	0.0107757	0.030467
Q8C052	Microtubule-associated protein 1S	Map1s	-0.0256572	-0.125669	-0.0185534	0.366903	0.0230368	-1.55341	3.43475	0.0108453	0.0306452
Q60875	Rho guanine nucleotide exchange factor 2	Arhgef2	-0.0938264	-0.187858	0.0444851	0.524627	0.165241	-2.84772	3.43151	0.0108984	0.0307767
Q3UIU2	NADH dehydrogenase [ubiquinone] 1 beta subcomplex subunit 6	Ndufb6	-0.0246943	-0.214724	-0.0258639	-0.717681	-0.187412	0.551095	3.42861	0.0109463	0.0308931
Q6P9R2	Serine/threonine-protein kinase OSR1	Oxsr1	0.0273754	-0.0362776	0.0631814	-0.249027	-0.0707799	-0.15057	3.42753	0.0109642	0.0309249
Q3U4I7	Pyridine nucleotide-disulfide oxidoreductase domain-containing protein 2	Pyroxd2	0.0762853	-0.090048	-0.0624439	-0.323208	0.150695	-0.375238	3.42648	0.0109816	0.0309554
Q9CRC8	Leucine-rich repeat-containing protein 40	Lrrc40	-0.11319	-0.082603	0.0233011	-0.464079	-0.181012	-0.322285	3.42576	0.0109935	0.0309703
P62313	U6 snRNA-associated Sm-like protein LSm6	Lsm6	0.0512124	-0.00584364	-0.0247418	0.490896	0.398483	-0.753932	3.4207	0.0110778	0.0311889
Q6GQS1	Mitochondrial adenyl nucleotide antiporter SLC25A23	Slc25a23	0.0297768	-0.060094	-0.0180111	-0.609079	-0.28366	-2.37545	3.41999	0.0110897	0.0312035
Q9EPQ7	StAR-related lipid transfer protein 5	Stard5	-0.103554	0.0672221	-0.0923153	-0.503263	-0.240494	0.258363	3.41834	0.0111174	0.0312628
Q9CRB6	Tubulin polymerization-promoting protein family member 3	Tppp3	-0.00333304	0.00573754	0.192676	1.02625	0.382054	-1.1077	3.41752	0.0111312	0.0312827
P70271	PDZ and LIM domain protein 4	Pdlim4	0.0531951	0.172924	0.0421895	0.889522	0.229387	0.309169	3.4156	0.0111636	0.0313386
Q9DBN5	Lon protease homolog 2, peroxisomal	Lonp2	-0.053736	-0.292747	-0.167658	-0.662644	-0.597544	-2.17151	3.41554	0.0111645	0.0313386
Q8C8U0	Liprin-beta-1	Ppfibp1	0.0351873	0.391032	0.36083	0.728694	0.163965	-2.4258	3.41459	0.0111806	0.0313648
Q8VHF2	Cadherin-related family member 5	Cdhr5	0.102062	0.0156712	0.178778	-0.260068	0.0438026	-0.41982	3.41352	0.0111986	0.0313965
Q9D0M5	Dynein light chain 2, cytoplasmic	Dynll2	0.0359767	0.104516	0.0515141	-0.230316	-0.120348	1.23747	3.40851	0.0112837	0.031616
P63037	DnaJ homolog subfamily A member 1	Dnaja1	0.201207	-0.00384358	0.086952	-0.237885	-0.0269377	-1.10484	3.40664	0.0113157	0.0316866
Q9DBH5	Vesicular integral-membrane protein VIP36	Lman2	0.0222087	-0.0767427	-0.09788	-0.250297	-0.16555	-0.0716242	3.40553	0.0113347	0.0317208
Q3UMT1	Protein phosphatase 1 regulatory subunit 12C	Ppp1r12c	0.0572464	-0.0168875	0.138782	0.638501	0.346855	-0.985642	3.39928	0.0114422	0.0320025
Q9D6Z1	Nucleolar protein 56	Nop56	0.0280701	-0.125343	-0.0870016	0.347582	0.199724	-1.10896	3.39712	0.0114798	0.0320884
Q9JLB2	Protein PALS1	Pals1	0.0895866	-0.0546308	-0.118362	-0.438722	-0.0685775	-1.6079	3.39234	0.011563	0.0323017
Q08943	FACT complex subunit SSRP1	Ssrp1	0.00161304	-0.075343	0.00448398	0.400435	0.0275653	-1.28888	3.38879	0.0116252	0.0324449
Q8R326	Paraspeckle component 1	Pspc1	0.0291916	-0.205364	0.171954	0.677997	0.635742	-1.43547	3.38862	0.0116282	0.0324449
P01633	Immunoglobulin kappa chain variable 6-17	Igkv6-17	0.568394	0.635935	0.448705	1.59357	0.707236	0.200856	3.38786	0.0116416	0.0324629
Q3U2P1	Protein transport protein Sec24A	Sec24a	-0.0451219	-0.127298	-0.215105	-0.522434	-0.3009	-1.11079	3.38056	0.0117709	0.0328038
P0C0A3	Charged multivesicular body protein 6	Chmp6	0.116485	0.10789	0.0356317	0.478858	0.329657	-0.956602	3.37646	0.0118441	0.0329882
Q8C3X2	Coiled-coil domain-containing protein 90B, mitochondrial	Ccdc90b	0.0943595	0.0971094	0.0599732	-0.232766	0.184764	-0.930202	3.36771	0.012002	0.033408
Q8K1L5	E3 ubiquitin-protein ligase PPP1R11	Ppp1r11	-0.0197493	-0.0939894	0.233242	0.535602	0.411804	-2.4611	3.36518	0.012048	0.0335161
Q5U458	DnaJ homolog subfamily C member 11	Dnajc11	-0.028352	-0.0411213	-0.146809	-0.41027	-0.188964	-1.33195	3.36344	0.0120798	0.0335846
Q9WVB0	RNA-binding protein with multiple splicing	Rbpms	-0.140034	-0.216236	0.0659737	0.460274	0.102819	-0.0477357	3.36083	0.0121276	0.0336975
O35387	HCLS1-associated protein X-1	Hax1	0.112045	-0.093612	-0.0446187	-0.743655	-0.132045	-3.20068	3.35797	0.0121802	0.0338234
Q8VEK3	Heterogeneous nuclear ribonucleoprotein U	Hnrnpu	-0.0110108	-0.0733423	-0.0506425	0.232375	0.0711168	0.541855	3.3531	0.0122704	0.0340537
Q9CYN2	Signal peptidase complex subunit 2	Spcs2	0.0479144	-0.0266901	0.0659944	0.333089	0.281602	-0.879181	3.35115	0.0123066	0.0341338
P97310	DNA replication licensing factor MCM2	Mcm2	-0.381465	-0.557726	0.0600838	0.946857	0.184785	-4.25296	3.35018	0.0123248	0.0341639
Q9JM76	Actin-related protein 2/3 complex subunit 3	Arpc3	0.0977238	-0.102055	0.0637921	0.420387	0.268124	-0.324138	3.34766	0.0123719	0.0342741
Q9ESW4	Acylglycerol kinase, mitochondrial	Agk	-0.0452431	-0.192912	-0.169219	-0.448944	-0.383561	-0.354365	3.3455	0.0124125	0.0343662
Q9WUU7	Cathepsin Z	Ctsz	0.146608	0.194029	0.129495	0.673673	0.625343	2.19266	3.34422	0.0124366	0.0344125
O55102	Biogenesis of lysosome-related organelles complex 1 subunit 1	Bloc1s1	-0.0502556	-0.172132	0.0303163	0.438007	0.111423	-1.26682	3.33951	0.0125255	0.034638
Q9CR59	Large ribosomal subunit protein mL64	Gadd45gip1	0.0663287	-0.0744274	0.00572615	-0.544181	0.0400618	-0.608089	3.33871	0.0125407	0.0346597
P19258	Protein Mpv17	Mpv17	0.232964	0.157531	0.173832	-0.538372	0.159151	-1.73936	3.33272	0.0126552	0.0349397
Q9JL26	Formin-like protein 1	Fmnl1	-0.454607	-0.539606	-0.456017	0.0819159	0.0305754	-1.67628	3.33262	0.012657	0.0349397
Q3UEI1	3',5'-cyclic-AMP phosphodiesterase 4C	Pde4c	-0.0452896	-0.194467	-0.0529931	-0.556212	-0.38889	-1.98731	3.3284	0.0127383	0.0351433
Q99KR7	Peptidyl-prolyl cis-trans isomerase F, mitochondrial	Ppif	0.17091	0.237943	0.0398393	-0.478946	0.139748	0.786412	3.32656	0.0127738	0.0352205
Q3UZ39	Leucine-rich repeat flightless-interacting protein 1	Lrrfip1	0.202349	0.0338122	0.00117732	0.544817	0.526601	-2.14224	3.32534	0.0127975	0.035265
Q6DFW4	Nucleolar protein 58	Nop58	-0.0894905	-0.884102	-0.0261689	0.520648	0.0368706	-1.61713	3.32249	0.0128528	0.0353964
A2ATU0	2-oxoadipate dehydrogenase complex component E1	Dhtkd1	0.267932	0.13209	0.035907	-0.420457	0.127451	-2.26353	3.31821	0.0129366	0.0356061
O08583	THO complex subunit 4	Alyref	-0.113373	-0.10362	-0.0205743	0.505232	0.317481	-1.47126	3.31694	0.0129616	0.0356405
Q80X80	Phospholipid transfer protein C2CD2L	C2cd2l	0.056623	0.160731	-0.0336324	-0.401617	0.0541979	-0.975732	3.31679	0.0129643	0.0356405
P29341	Polyadenylate-binding protein 1	Pabpc1	0.0295629	-0.0539184	-0.0779426	-0.161026	-0.152014	0.380032	3.31436	0.0130123	0.0357514
Q64433	10 kDa heat shock protein, mitochondrial	Hspe1	0.0461686	0.080913	0.00443111	-0.600767	-0.155139	3.8043	3.30373	0.0132237	0.0363108
Q01730	Ras suppressor protein 1	Rsu1	-0.00391749	-0.0698905	0.0616146	0.250094	0.183435	-0.417869	3.3028	0.0132424	0.0363301
P02089	Hemoglobin subunit beta-2	Hbb-b2	0.166753	0.105865	0.216902	-0.670451	-0.731522	0.1753	3.30261	0.0132463	0.0363301
Q9DCT8	Cysteine-rich protein 2	Crip2	0.0469565	0.0561405	-0.0129309	0.475321	0.284633	0.0572129	3.30198	0.0132589	0.0363433
P15327	Bisphosphoglycerate mutase	Bpgm	-0.0777866	-0.0437455	0.0651077	-0.421302	-0.165306	0.00462783	3.29295	0.0134418	0.036823
Q9CQ19	Myosin regulatory light polypeptide 9	Myl9	-0.183374	-0.17166	-0.0134518	0.323473	0.14113	0.0536133	3.29214	0.0134583	0.0368467
Q8VDC1	FYVE and coiled-coil domain-containing protein 1	Fyco1	-0.102945	-0.211977	-0.426198	-0.816364	-0.30067	-2.12524	3.2908	0.0134859	0.0369005
Q8BMB3	Eukaryotic translation initiation factor 4E type 2	Eif4e2	-0.137795	-0.0997586	-0.102369	-0.524462	-0.374742	-0.720594	3.28937	0.0135151	0.0369586
P06327	Ig heavy chain V region VH558 A1/A4	Gm5629	0.0751957	0.0564514	0.296915	0.828707	0.243405	-2.24607	3.28799	0.0135435	0.0370146
O08810	116 kDa U5 small nuclear ribonucleoprotein component	Eftud2	-0.0581114	-0.109948	-0.0118727	0.359547	0.0498816	-1.47389	3.28421	0.0136215	0.037206
P16858	Glyceraldehyde-3-phosphate dehydrogenase	Gapdh	-0.0158519	0.0124783	-0.0515554	-0.404732	-0.113883	2.53127	3.2813	0.0136817	0.0373487
Q8R104	NAD-dependent protein deacetylase sirtuin-3	Sirt3	-0.0678073	-0.152986	-0.0166614	-0.954454	-0.249983	-1.63556	3.27936	0.0137221	0.0374176
Q91Z67	SLIT-ROBO Rho GTPase-activating protein 2	Srgap2	-0.130613	-0.3153	0.0918832	0.709052	0.117007	-3.75033	3.27932	0.013723	0.0374176
P47226	Testin	Tes	0.0485829	0.205767	0.064053	0.694613	0.272907	-2.80135	3.27753	0.0137602	0.0374972
P62137	Serine/threonine-protein phosphatase PP1-alpha catalytic subunit	Ppp1ca	0.0120867	-0.0663992	-0.0316437	0.202974	0.0438463	0.776442	3.27606	0.0137911	0.0375595
Q9D6M3	Mitochondrial glutamate carrier 1	Slc25a22	-0.00702541	-0.0924961	-0.201805	-0.753894	-0.198882	-1.92023	3.26968	0.0139253	0.0378819
Q08509	Epidermal growth factor receptor kinase substrate 8	Eps8	-0.00953879	-0.00491994	-0.0459869	-0.38397	-0.00490586	-0.438959	3.26966	0.0139258	0.0378819
Q9D3P8	Plasminogen receptor (KT)	Plgrkt	-0.0132324	-0.0799442	0.164952	0.45351	0.254535	-1.82081	3.26591	0.0140052	0.0380759
Q61420	CMP-sialic acid transporter	Slc35a1	-0.0428185	-0.101274	-0.0224249	0.451441	0.0654561	-2.00155	3.26109	0.0141081	0.0383334
Q6PGH2	Jupiter microtubule associated homolog 2	Jpt2	-0.0045391	-0.0138369	-0.0385224	-0.49485	-0.0150169	1.74688	3.25338	0.0142746	0.0387631
P32921	Tryptophan--tRNA ligase, cytoplasmic	Wars1	0.0972991	0.0358466	0.202528	0.340982	0.313349	-1.14211	3.24324	0.0144963	0.0393422
Q6GQT9	BOS complex subunit NOMO1	Nomo1	0.0691682	-0.0696509	-0.0198385	-0.356433	-0.189995	-0.864921	3.24052	0.0145562	0.039482
Q5SSK3	Transcription elongation factor, mitochondrial	Tefm	-0.0570516	-0.208772	-0.0690282	-0.670301	-0.357849	-2.42006	3.23827	0.0146062	0.0395946
E9QA62	Leiomodin-3	Lmod3	0.101134	0.0413653	-0.00250491	-0.323727	-0.0758297	2.13608	3.23642	0.0146474	0.0396832
Q0V8T9	Contactin-associated protein like 5-1	Cntnap5a	-0.030362	-0.0460444	0.126739	0.358841	0.0664338	-1.30451	3.22047	0.0150072	0.0406343
Q61033	Lamina-associated polypeptide 2, isoforms alpha/zeta	Tmpo	-0.10467	-0.233493	0.0526529	0.426329	0.07002	-2.61338	3.21801	0.0150635	0.040763
Q60739	BAG family molecular chaperone regulator 1	Bag1	-0.148114	-0.23454	-0.100092	0.191208	0.110526	0.0241927	3.21586	0.0151128	0.0408728
P08752	Guanine nucleotide-binding protein G(i) subunit alpha-2	Gnai2	-0.0153228	-0.0752861	-0.0494976	0.370457	0.0428782	-0.10808	3.21492	0.0151343	0.0409074
Q9D2C7	Bax inhibitor 1	Tmbim6	-0.0606651	-0.152821	-0.272367	-0.520871	-0.384583	0.087973	3.21371	0.0151622	0.0409511
P01630	Ig kappa chain V-II region 7S34.1	-	0.102298	-0.0744962	0.448905	0.994317	0.0682489	-1.39067	3.21346	0.015168	0.0409511
P58044	Isopentenyl-diphosphate Delta-isomerase 1	Idi1	0.0358332	-0.213162	-0.00685265	-0.859972	-0.11352	0.724014	3.20956	0.0152585	0.0411714
P45376	Aldo-keto reductase family 1 member B1	Akr1b1	-0.277182	-0.17008	-0.38364	-0.454961	-0.479473	2.45378	3.20717	0.015314	0.0412974
Q8BFQ4	WD repeat-containing protein 82	Wdr82	-0.0549145	-0.171085	-0.223878	0.335704	0.2177	-2.7666	3.20605	0.0153401	0.0413439
Q9D8N2	DENN domain-containing protein 10	Dennd10	0.0238629	0.0742186	0.0974445	0.354067	0.222724	-1.24585	3.2035	0.0153997	0.0414806
Q8BVD5	MAGUK p55 subfamily member 7	Mpp7	-0.0281899	-0.110857	-0.167612	-0.592422	-0.333459	-2.22628	3.20083	0.0154626	0.041626
Q5SUR0	Phosphoribosylformylglycinamidine synthase	Pfas	-0.11671	-0.115984	0.00887631	0.193027	0.0775207	-1.21607	3.19705	0.0155517	0.0418295
Q99K23	Ufm1-specific protease 2	Ufsp2	0.063888	0.125928	-0.123285	-0.444472	-0.165852	-2.43126	3.19686	0.0155561	0.0418295
Q3UQA7	Selenoprotein H	Selenoh	-0.0422313	-0.217886	-0.117432	0.484919	0.267457	-0.596174	3.1918	0.0156767	0.0421294
Q8BRJ4	Protein phosphatase 1 regulatory subunit 3E	Ppp1r3e	-0.225456	-0.446431	-0.510548	-0.843208	-0.482209	-1.97159	3.19067	0.0157036	0.042162
P28658	Ataxin-10	Atxn10	0.147432	0.122733	0.144365	0.385633	0.23411	-1.16064	3.19053	0.0157069	0.042162
P15208	Insulin receptor	Insr	0.0643361	0.13995	0.109214	-0.530051	0.0494317	1.82734	3.18965	0.015728	0.0421944
P56213	FAD-linked sulfhydryl oxidase ALR	Gfer	0.173865	0.081483	0.128594	-0.299985	0.0842085	-0.762348	3.18884	0.0157475	0.0422226
Q923B0	Gamma-glutamylaminecyclotransferase	Ggact	0.0639901	0.0534479	0.0610067	-0.517826	-0.0250192	-0.123547	3.18794	0.015769	0.0422444
Q9D3H2	Odorant-binding protein 1a	Obp1a	0.0855971	0.0613443	-0.0376931	-0.432033	-0.0481575	0.385301	3.18774	0.0157738	0.0422444
Q9WV27	Sodium/potassium-transporting ATPase subunit alpha-4	Atp1a4	-0.343057	-0.40483	-0.0631059	-1.01683	-0.479778	-0.578052	3.18586	0.0158191	0.0423416
Q6NZC7	SEC23-interacting protein	Sec23ip	0.223333	-0.00330542	0.108998	-0.386912	0.185916	-0.902448	3.18348	0.0158766	0.0424709
Q9R013	Cathepsin F	Ctsf	0.10296	0.178562	0.173024	0.406756	0.352332	-0.856623	3.18292	0.0158901	0.0424828
Q8VHS6	Ankyrin repeat and SOCS box protein 15	Asb15	0.0447383	-0.134063	0.0526781	0.390979	0.299606	7.77749	3.1817	0.0159196	0.0425373
Q8BLF1	Neutral cholesterol ester hydrolase 1	Nceh1	0.0695443	-0.0626376	-0.0649684	-0.596166	-0.25607	-0.498412	3.18103	0.0159359	0.0425565
Q9EQI8	Large ribosomal subunit protein mL46	Mrpl46	0.0904409	0.00931981	-0.00838206	-0.231844	-0.0348808	-1.28706	3.18014	0.0159575	0.0425898
Q9CR67	Transmembrane protein 33	Tmem33	0.0273576	-0.0423988	-0.0674431	-0.457842	-0.272463	0.671766	3.17957	0.0159713	0.0426024
Q9BCZ4	Selenoprotein S	Selenos	0.178136	0.247252	0.374417	-0.431773	0.299741	-0.971244	3.17484	0.0160869	0.0428861
P35293	Ras-related protein Rab-18	Rab18	0.0343478	-0.0791928	-0.0316295	-0.217193	-0.0811086	0.520555	3.16744	0.0162694	0.043348
P21271	Unconventional myosin-Vb	Myo5b	0.0230007	-0.0986761	-0.0603849	-0.337541	-0.0846255	-1.94349	3.1638	0.0163599	0.0435642
Q60902	Epidermal growth factor receptor substrate 15-like 1	Eps15l1	-0.120893	-0.14202	-0.0372335	0.175629	-0.0129698	-1.43959	3.16312	0.0163768	0.0435844
Q8VDT9	Large ribosomal subunit protein mL50	Mrpl50	-0.0288128	-0.189032	-0.138095	-0.387256	-0.102788	-0.602111	3.16101	0.0164298	0.0437004
C0HKG6	Ribonuclease T2-B	Rnaset2b	-0.105595	-0.16787	0.0402461	0.383073	0.119075	-0.0987404	3.15731	0.0165226	0.0439182
Q3U962	Collagen alpha-2(V) chain	Col5a2	-0.00959065	0.0227129	0.0563374	0.307116	0.0919089	-1.33661	3.15697	0.0165311	0.0439182
P11103	Poly [ADP-ribose] polymerase 1	Parp1	-0.119731	-0.100202	0.0558726	0.450593	0.116559	-2.15915	3.15663	0.0165399	0.0439182
Q9D7E3	Esterase OVCA2	Ovca2	0.0337731	-0.0141748	-0.121569	-0.333431	-0.104245	5.4644	3.15587	0.0165591	0.0439441
P48193	Protein 4.1	Epb41	0.0748114	0.0632515	0.0738355	-0.385822	0.0781959	-0.123642	3.15488	0.0165841	0.0439855
Q99J09	Methylosome protein WDR77	Wdr77	-0.107292	-0.103175	0.0842274	0.234146	0.064323	-0.88108	3.15031	0.0166999	0.0442676
Q8VBT0	Thioredoxin-related transmembrane protein 1	Tmx1	0.12562	-0.0417367	-0.188414	-0.506875	0.0823007	-0.236248	3.14624	0.0168041	0.0445184
P63030	Mitochondrial pyruvate carrier 1	Mpc1	0.0937387	0.163461	-0.0799745	-0.514859	-0.0289261	2.04427	3.14554	0.016822	0.0445407
Q9Z2G9	Oxidoreductase HTATIP2	Htatip2	0.0496621	-0.106928	-0.169711	-0.326382	-0.364577	-2.02674	3.14451	0.0168484	0.0445852
Q61391	Neprilysin	Mme	-0.0192144	0.065449	0.0928412	-0.346898	0.0817597	-0.885577	3.13774	0.0170233	0.0450069
P08032	Spectrin alpha chain, erythrocytic 1	Spta1	-0.112928	-0.123712	0.0469023	-0.409211	-0.286759	-1.30658	3.1376	0.017027	0.0450069
Q50H33	BTB/POZ domain-containing protein KCTD8	Kctd8	-0.376905	-0.444676	-0.107854	1.20071	-0.371774	-2.0432	3.13312	0.0171436	0.0452895
Q9R1Z8	Vinexin	Sorbs3	0.165836	-0.165081	-0.115193	0.25328	0.115804	-1.6343	3.13056	0.0172108	0.0454412
Q8BL97	Serine/arginine-rich splicing factor 7	Srsf7	0.00405555	-0.10475	-0.015265	0.174573	0.024307	0.904223	3.12967	0.0172343	0.0454774
Q8VCH7	Retinol dehydrogenase 10	Rdh10	-0.0430035	-0.058493	-0.0450241	-0.25876	-0.23634	0.414767	3.12496	0.0173586	0.0457797
Q6P6M7	O-phosphoseryl-tRNA(Sec) selenium transferase	Sepsecs	0.111108	0.0907195	-0.0478561	-0.48103	0.0983517	-1.59947	3.12347	0.017398	0.0458578
P63087	Serine/threonine-protein phosphatase PP1-gamma catalytic subunit	Ppp1cc	-0.0678808	-0.0355161	-0.327361	0.0959891	0.0397205	-0.0641231	3.11954	0.0175029	0.046108
Q9CQ00	Distal membrane-arm assembly complex protein 1	Dmac1	0.0249312	-0.0920703	0.0491419	-0.323898	-0.0925718	-0.928919	3.11591	0.0176	0.0463377
Q8BIJ6	Isoleucine--tRNA ligase, mitochondrial	Iars2	0.0243938	-0.0101371	0.00287621	-0.385883	-0.0582229	0.025228	3.11116	0.0177283	0.0466491
P55302	Alpha-2-macroglobulin receptor-associated protein	Lrpap1	0.0363864	0.0437654	-0.0138554	-0.506797	0.0283833	0.500136	3.11034	0.0177505	0.0466813
Q8CBA2	Schlafen family member 5	Slfn5	0.0439367	0.0147915	0.338807	1.11649	0.430839	-2.81844	3.10863	0.0177967	0.0467766
P0DN34	NADH dehydrogenase [ubiquinone] 1 beta subcomplex subunit 1	Ndufb1	-0.00169102	-0.222774	0.110999	-0.441909	-0.0438918	0.333067	3.10155	0.0179903	0.0472587
Q9JI46	Diphosphoinositol polyphosphate phosphohydrolase 1	Nudt3	0.253694	0.0716636	0.231157	0.613857	0.184747	-0.421085	3.10112	0.0180021	0.0472631
P52623	Uridine-cytidine kinase 1	Uck1	0.0189212	0.0892938	-0.111913	0.509957	-0.0886854	-0.719602	3.09341	0.0182155	0.0477966
P32261	Antithrombin-III	Serpinc1	-0.04797	0.0774115	0.0861087	1.08783	0.413778	0.493701	3.08352	0.018493	0.0484975
Q6PDQ2	Chromodomain-helicase-DNA-binding protein 4	Chd4	0.0375746	-0.00562689	0.0997898	0.428822	0.120051	-1.68078	3.08091	0.0185668	0.0486637
Q8K0E3	Sodium/myo-inositol cotransporter 2	Slc5a11	0.0513956	-0.0807873	0.163248	-0.524004	0.0129001	-2.00895	3.07492	0.0187376	0.0490838
Q9WUP7	Ubiquitin carboxyl-terminal hydrolase isozyme L5	Uchl5	-0.0849273	-0.00389056	0.0185155	0.229326	-0.0643909	-0.868634	3.06397	0.0190541	0.0498849
Q8VCA8	Secernin-2	Scrn2	-0.021056	-0.137777	0.0134218	-0.691855	-0.107123	0.269225	3.06356	0.0190659	0.0498876
Q9D773	Large ribosomal subunit protein uL2m	Mrpl2	0.0617571	-0.038775	0.0127348	-0.369256	0.0125703	-0.131513	3.06254	0.0190957	0.0499183
Q69Z37	Sterile alpha motif domain-containing protein 9-like	Samd9l	-0.012623	-0.0236747	-0.0415557	-0.247976	-0.0150071	-1.58564	3.06243	0.019099	0.0499183
