# Supplementary material for: Proteomic aging signatures across mouse organs and life stages
Source: EMBO J. 2025 Jul 15;44(16):4631–60. doi: 10.1038/s44318-025-00509-x (PMC12361549; doi:10.1038/s44318-025-00509-x)
Supplement: Supplementary file 19 — Source data Fig. 4 [file 44318_2025_509_MOESM19_ESM.zip › EMBOJ-2025-120525_SourceDataForFigure4/EMBOJ-2025-120525_SourceDataForFigure4F/EMBOJ-2025-120525_SourceDataForFigure4F.xlsx]

## Sheet: Liver_DEP
UniProt Accession	UniProt Protein Name	Gene Symbol	condition5M	condition8M	condition14M	condition20M	condition26M	AveExpr	F	P.Value	adj.P.Val
Q00915	Retinol-binding protein 1	Rbp1	0.0517877	0.0451628	0.431717	1.99524	1.33452	-1.37248	26.4237	5.97e-12	2.48e-08
Q60866	Phosphotriesterase-related protein	Pter	-0.113133	-0.153452	-0.108554	0.67629	0.321649	0.262106	23.872	2.84e-11	5.44e-08
Q91WG0	Acylcarnitine hydrolase	Ces2c	0.0875873	0.00336844	-0.266506	-1.29602	-1.24613	0.808515	23.3647	3.92e-11	5.44e-08
P17932	Putative large ribosomal subunit protein eL32'	Rpl32-ps	-0.236851	-0.396709	0.225797	1.9152	0.0408422	2.7821	19.971	3.93e-10	4.09e-07
P82198	Transforming growth factor-beta-induced protein ig-h3	Tgfbi	0.096497	0.193456	0.166078	1.21612	1.20994	-2.68447	19.1893	6.94e-10	5.3e-07
A6X935	Inter alpha-trypsin inhibitor, heavy chain 4	Itih4	-0.0133725	-0.0451446	0.107674	1.40213	0.522572	-0.997623	19.0597	7.64e-10	5.3e-07
P01899	H-2 class I histocompatibility antigen, D-B alpha chain	H2-D1	-0.0181167	-0.106062	-0.0949119	0.630726	0.775384	-0.217443	17.8566	1.9e-09	1.12e-06
P01029	Complement C4-B	C4b	0.0161959	-0.0724808	0.0992379	0.681304	0.397081	-1.28692	17.6316	2.26e-09	1.12e-06
Q9DBX2	Phosducin-like protein	Pdcl	-0.0290304	-0.267412	0.375626	2.29411	0.155571	5.23277	17.5481	2.41e-09	1.12e-06
Q07797	Galectin-3-binding protein	Lgals3bp	-0.0464662	-0.0322832	0.119245	0.773112	0.66315	-1.25282	16.4741	5.68e-09	2.36e-06
P01027	Complement C3	C3	-0.0344772	-0.0302933	-0.139938	0.828919	0.219888	-0.095134	16.3123	6.49e-09	2.45e-06
P39061	Collagen alpha-1(XVIII) chain	Col18a1	-0.0794475	-0.0578921	0.229499	1.16326	0.194162	-0.414409	16.0591	7.99e-09	2.77e-06
P08905	Lysozyme C-2	Lyz2	0.202732	0.0704591	0.201547	1.52856	0.74215	-0.93108	15.9232	8.94e-09	2.84e-06
P29788	Vitronectin	Vtn	0.122598	-0.106531	0.24112	1.28945	0.290253	-0.942458	15.843	9.56e-09	2.84e-06
Q61703	Inter-alpha-trypsin inhibitor heavy chain H2	Itih2	-0.0946838	-0.0949786	0.0993807	0.71414	0.214189	-1.10154	15.6025	1.17e-08	3.1e-06
P12246	Serum amyloid P-component	Apcs	0.43861	-0.0554493	0.320227	3.8398	1.4221	-1.66079	15.5794	1.19e-08	3.1e-06
Q8VC03	Echinoderm microtubule-associated protein-like 3	Eml3	0.0529397	-0.0431535	0.135136	1.96962	0.143459	-1.76151	15.4263	1.36e-08	3.32e-06
P01872	Immunoglobulin heavy constant mu	Ighm	0.0105786	0.131061	0.754283	1.60931	1.44733	0.105079	15.0274	1.91e-08	4.41e-06
P42125	Enoyl-CoA delta isomerase 1, mitochondrial	Eci1	0.0511082	-0.091387	-0.208938	-0.537195	-0.457946	1.50902	14.6273	2.7e-08	5.91e-06
P20060	Beta-hexosaminidase subunit beta	Hexb	0.129924	-0.0304035	-0.000451259	0.781087	0.552109	-1.4237	14.4846	3.06e-08	6.37e-06
Q9CX80	Cytoglobin	Cygb	-0.21195	-0.161528	-0.0910762	0.833246	0.46042	-1.64901	14.4183	3.25e-08	6.43e-06
P54320	Elastin	Eln	0.405444	0.25631	0.445899	1.95871	0.945188	-2.11125	14.2608	3.73e-08	7.06e-06
P16015	Carbonic anhydrase 3	Ca3	-0.16601	0.105154	-0.0562173	-1.32416	-0.770097	3.98282	14.1902	3.97e-08	7.19e-06
P06801	NADP-dependent malic enzyme	Me1	-0.280989	0.217572	-0.190031	-0.786931	-1.05251	0.33797	14.0247	4.61e-08	7.99e-06
O55137	Acyl-coenzyme A thioesterase 1	Acot1	-0.225611	-0.0799936	-0.629939	-1.49269	-1.42062	-0.737971	13.9714	4.83e-08	8.04e-06
P09813	Apolipoprotein A-II	Apoa2	-0.0557424	-0.239661	0.740341	2.82441	0.0802583	-0.31219	13.7612	5.84e-08	9.35e-06
Q8K0E8	Fibrinogen beta chain	Fgb	0.125946	0.048787	0.153163	1.20982	0.35139	0.296414	13.6891	6.24e-08	9.61e-06
Q91ZX7	Prolow-density lipoprotein receptor-related protein 1	Lrp1	0.0303804	-0.0388964	0.135155	0.819508	0.285646	-0.75807	13.5208	7.28e-08	1.08e-05
Q9WVA4	Transgelin-2	Tagln2	0.00974917	-0.214609	-0.0539641	0.6582	0.729117	0.046949	13.3871	8.23e-08	1.16e-05
Q9QXC1	Fetuin-B	Fetub	0.0785995	-0.104949	0.0478444	0.733583	0.504786	-0.668906	13.3696	8.36e-08	1.16e-05
Q61702	Inter-alpha-trypsin inhibitor heavy chain H1	Itih1	-0.101317	-0.133814	-0.0325653	0.719552	0.0519888	-1.27648	13.3224	8.73e-08	1.17e-05
O08553	Dihydropyrimidinase-related protein 2	Dpysl2	0.0466572	0.0076795	0.108609	0.9029	0.61462	-0.261	13.2508	9.33e-08	1.21e-05
Q8VCM7	Fibrinogen gamma chain	Fgg	0.158223	0.00768232	0.144401	1.08948	0.443197	1.00127	13.1329	1.04e-07	1.29e-05
Q9WV32	Actin-related protein 2/3 complex subunit 1B	Arpc1b	0.00343493	-0.0360543	0.0287447	0.563649	0.479377	0.426732	13.1222	1.05e-07	1.29e-05
Q91X72	Hemopexin	Hpx	0.0837871	-0.0779335	-0.0865825	1.45446	0.733213	1.38126	13.0334	1.14e-07	1.34e-05
Q8VCC1	15-hydroxyprostaglandin dehydrogenase [NAD(+)]	Hpgd	-0.282843	-0.188691	-0.438415	-0.948745	-0.751137	-0.185763	13.0186	1.16e-07	1.34e-05
O35744	Chitinase-like protein 3	Chil3	-0.112024	0.275953	0.823897	2.00775	1.16169	-0.837673	12.6624	1.62e-07	1.82e-05
P06728	Apolipoprotein A-IV	Apoa4	-0.0879027	-0.475404	0.333008	2.1218	0.00349093	0.529894	12.6359	1.66e-07	1.82e-05
Q9QXZ6	Solute carrier organic anion transporter family member 1A1	Slco1a1	0.0293787	0.101509	0.166012	-1.03746	-0.289698	-0.122638	12.5016	1.89e-07	2e-05
P08226	Apolipoprotein E	Apoe	-0.0630503	-0.35737	0.280763	1.93032	0.0110217	1.63673	12.4855	1.92e-07	2e-05
Q99KC8	von Willebrand factor A domain-containing protein 5A	Vwa5a	0.010897	-0.0550026	-0.0167141	0.488825	0.387858	-0.922606	12.4553	1.98e-07	2.01e-05
P40936	Indolethylamine N-methyltransferase	Inmt	-0.179015	-0.352361	-0.438524	-0.93016	-0.715455	3.25695	12.3403	2.21e-07	2.19e-05
Q9Z2A9	Glutathione hydrolase 5 proenzyme	Ggt5	0.155958	0.0518404	0.220178	0.785625	0.725154	-2.1592	12.2105	2.5e-07	2.42e-05
Q921I1	Serotransferrin	Tf	-0.0137474	-0.00870246	-0.0713093	0.810884	0.311643	2.15147	12.087	2.82e-07	2.67e-05
Q14DH7	Acyl-CoA synthetase short-chain family member 3, mitochondrial	Acss3	-0.118227	0.0934305	-0.480548	-0.883744	-0.931573	-1.74038	11.8883	3.43e-07	3.11e-05
P97290	Plasma protease C1 inhibitor	Serping1	0.0608845	-0.0556116	0.0536325	0.656355	0.243567	-0.777203	11.8844	3.44e-07	3.11e-05
Q8R121	Protein Z-dependent protease inhibitor	Serpina10	-0.0417365	-0.104908	-0.0328347	0.94495	0.176118	-1.51661	11.762	3.89e-07	3.41e-05
P05063	Fructose-bisphosphate aldolase C	Aldoc	-0.0600355	0.038185	0.150261	0.877959	0.68383	-1.47287	11.7503	3.93e-07	3.41e-05
Q05816	Fatty acid-binding protein 5	Fabp5	0.249627	-0.167429	0.371127	1.27853	0.894813	1.39435	11.6295	4.43e-07	3.65e-05
Q4KML4	Costars family protein ABRACL	Abracl	-0.038823	-0.234722	-0.0977284	0.660011	0.434979	0.348808	11.6267	4.45e-07	3.65e-05
Q9Z2I0	Mitochondrial proton/calcium exchanger protein	Letm1	0.0237034	-0.0115791	-0.0311125	-0.429171	-0.264325	-0.370821	11.6122	4.51e-07	3.65e-05
P01631	Ig kappa chain V-II region 26-10	-	0.313371	-0.0683703	0.263353	1.49002	1.10762	0.0750469	11.6019	4.56e-07	3.65e-05
Q9JLF6	Protein-glutamine gamma-glutamyltransferase K	Tgm1	0.0211224	-0.114868	-0.115219	0.787305	0.468498	-1.81392	11.4041	5.56e-07	4.36e-05
Q06890	Clusterin	Clu	0.0169648	-0.311228	0.206849	1.51952	0.233622	0.0810538	11.328	6e-07	4.62e-05
P01837	Immunoglobulin kappa constant	Igkc	0.249551	0.149068	0.406711	1.55941	1.0599	0.61903	11.2809	6.29e-07	4.75e-05
Q99K41	EMILIN-1	Emilin1	0.095069	-0.241362	0.0842305	0.808656	0.756592	-0.929373	11.2648	6.4e-07	4.75e-05
Q68FF9	3-oxo-5-alpha-steroid 4-dehydrogenase 1	Srd5a1	0.276208	0.202009	0.0653905	-0.748375	-0.310799	-1.64847	11.2067	6.79e-07	4.95e-05
O35955	Proteasome subunit beta type-10	Psmb10	-0.168655	-0.115688	-0.152717	0.592371	0.704005	-1.00881	11.0218	8.19e-07	5.88e-05
Q9D2V7	Coronin-7	Coro7	0.09295	-0.0918123	0.0561049	0.442734	0.403281	-1.52915	10.9355	8.95e-07	6.21e-05
P47740	Aldehyde dehydrogenase family 3 member A2	Aldh3a2	-0.056085	0.218559	-0.197974	-0.657393	-0.576972	0.937653	10.9355	8.95e-07	6.21e-05
O88962	7-alpha-hydroxycholest-4-en-3-one 12-alpha-hydroxylase	Cyp8b1	-0.159124	0.127741	-0.107078	-1.13532	-0.727696	-0.70214	10.9062	9.23e-07	6.29e-05
P10107	Annexin A1	Anxa1	-0.193338	-0.233272	-0.143133	0.620643	0.6814	-1.48666	10.8757	9.52e-07	6.39e-05
Q9Z126	Platelet factor 4	Pf4	0.00358222	-0.17832	-0.01115	0.482286	1.04886	-0.80627	10.8295	9.99e-07	6.6e-05
P28653	Biglycan	Bgn	0.0307966	-0.0986198	0.279996	1.19919	0.726173	-0.525628	10.7119	1.13e-06	7.33e-05
P01639	Immunoglobulin kappa chain variable 9-120	Igkv9-120	0.136629	0.125613	0.12328	1.07392	0.340038	-1.24443	10.6383	1.22e-06	7.8e-05
P21981	Protein-glutamine gamma-glutamyltransferase 2	Tgm2	0.00775554	0.0152538	-0.0184753	0.964956	0.504351	0.163349	10.594	1.28e-06	8.04e-05
O54754	Aldehyde oxidase 1	Aox1	-0.00257339	0.173835	-0.082553	-0.428511	-0.385044	-1.50167	10.547	1.34e-06	8.32e-05
Q9EPC1	Alpha-parvin	Parva	-0.104158	-0.188066	-0.186701	0.392344	0.218436	-0.719737	10.4278	1.52e-06	9.3e-05
P60824	Cold-inducible RNA-binding protein	Cirbp	-0.0390296	-0.0957841	0.251688	0.845117	0.390431	-1.63486	10.3326	1.68e-06	0.00010131
Q61704	Inter-alpha-trypsin inhibitor heavy chain H3	Itih3	0.0939637	-0.0717042	0.0398899	1.30587	0.37974	-2.21816	10.0848	2.19e-06	0.000130038
Q91WU5	Arsenite methyltransferase	As3mt	-0.0254307	-0.0421235	0.0723008	0.467235	0.244407	-0.459405	10.0631	2.24e-06	0.000131234
P70266	6-phosphofructo-2-kinase/fructose-2,6-bisphosphatase 1	Pfkfb1	-0.0944636	0.0631288	-0.105303	-0.441428	-0.434797	-0.505373	10.0462	2.28e-06	0.000131781
P51855	Glutathione synthetase	Gss	0.00567486	-0.135271	-0.130475	0.29523	0.174847	0.269978	9.93908	2.56e-06	0.000145864
P26039	Talin-1	Tln1	-0.0292644	-0.132869	-0.0805429	0.320522	0.489312	-0.579314	9.91787	2.62e-06	0.000146429
Q05793	Basement membrane-specific heparan sulfate proteoglycan core protein	Hspg2	0.0613797	0.0417332	0.159087	0.613126	0.346645	-1.61496	9.91049	2.64e-06	0.000146429
Q03734	Serine protease inhibitor A3M	Serpina3m	-0.0966761	-0.0359173	0.0816443	0.899924	-0.0608338	-2.15575	9.84805	2.82e-06	0.000154611
P11589	Major urinary protein 2	Mup2	0.0663271	0.0700192	0.0388371	-0.946049	-0.835442	6.96539	9.78589	3.02e-06	0.000162513
O70493	Sorting nexin-12	Snx12	0.00631668	-0.160538	-0.0587919	0.382737	0.296119	-1.25904	9.77825	3.05e-06	0.000162513
Q8BG07	5'-3' exonuclease PLD4	Pld4	0.129014	0.0737202	0.124032	1.03092	1.08928	-1.89044	9.70128	3.31e-06	0.000174503
Q9DBW0	Cytochrome P450 4V2	Cyp4v2	0.177332	0.170451	0.0302547	-0.625246	-0.435118	-0.65458	9.68575	3.37e-06	0.000175272
Q8VCH0	3-ketoacyl-CoA thiolase B, peroxisomal	Acaa1b	-0.263217	0.120168	-0.373832	-0.841382	-0.876426	0.905104	9.66037	3.47e-06	0.000177982
Q9JMH9	Unconventional myosin-XVIIIa	Myo18a	-0.0106069	-0.0717592	-0.00224663	0.36711	0.273928	-1.7257	9.58022	3.78e-06	0.000190462
P24452	Macrophage-capping protein	Capg	-0.300773	-0.388588	-0.203234	0.974482	1.44577	-1.85607	9.56934	3.83e-06	0.000190462
Q9Z0J0	NPC intracellular cholesterol transporter 2	Npc2	-0.0318305	-0.137796	0.0336774	0.538914	0.642155	-0.078609	9.56545	3.85e-06	0.000190462
Q9R1T2	SUMO-activating enzyme subunit 1	Sae1	-0.161078	-0.160758	-0.0867086	0.416922	0.272708	-2.28111	9.52354	4.03e-06	0.000197109
P55096	ATP-binding cassette sub-family D member 3	Abcd3	0.107197	0.269276	0.108056	-0.329844	-0.308462	-0.185077	9.4402	4.42e-06	0.000213575
P20152	Vimentin	Vim	0.0435544	-0.102981	0.0415808	0.609162	0.8249	0.357818	9.42985	4.47e-06	0.000213575
Q99PT1	Rho GDP-dissociation inhibitor 1	Arhgdia	0.0406021	-0.130105	-0.0620712	0.281273	0.273269	0.7465	9.26846	5.34e-06	0.000252644
Q6ZQ06	Centrosomal protein of 162 kDa	Cep162	0.361903	-0.546476	0.12282	1.09664	1.00353	2.11771	9.25365	5.43e-06	0.000253969
Q9DBX3	Sushi domain-containing protein 2	Susd2	-0.117037	-0.080424	-0.102395	0.459732	0.454892	-2.32813	9.23674	5.54e-06	0.000254458
Q3UJU9	Regulator of microtubule dynamics protein 3	Rmdn3	0.00387908	-0.0360151	-0.08788	-0.380929	-0.28368	-0.213828	9.23205	5.57e-06	0.000254458
P12790	Cytochrome P450 2B9	Cyp2b9	0.0599772	-0.010081	0.151616	0.75608	0.48088	-1.41843	9.19496	5.8e-06	0.00026236
Q8K0T0	Reticulon-1	Rtn1	-0.0208922	-0.127512	-0.0769712	0.241223	0.456018	-1.63418	9.13574	6.2e-06	0.000277368
P97821	Dipeptidyl peptidase 1	Ctsc	0.0373527	0.016128	0.0400847	1.04793	0.755519	0.48986	9.11477	6.35e-06	0.000280963
O88342	WD repeat-containing protein 1	Wdr1	-0.0133875	-0.100265	-0.0708224	0.42975	0.357997	0.637503	9.07599	6.63e-06	0.000290414
Q61147	Ceruloplasmin	Cp	0.032108	-0.0904027	-0.00968024	1.01632	0.52543	-1.2862	9.05229	6.81e-06	0.000295173
P29758	Ornithine aminotransferase, mitochondrial	Oat	-0.104694	-0.0702207	-0.378481	-0.755866	-0.503554	1.98293	9.03535	6.94e-06	0.000297772
O08807	Peroxiredoxin-4	Prdx4	0.0969544	0.062466	0.0933362	0.568048	0.37499	1.26113	9.00659	7.17e-06	0.000303244
P56389	Cytidine deaminase	Cda	0.0194731	-0.230129	-0.0699508	0.955184	0.485989	-1.09142	9.00118	7.22e-06	0.000303244
P16110	Galectin-3	Lgals3	-0.161251	-0.178153	-0.0930581	0.699078	0.8661	-1.18143	8.97043	7.47e-06	0.00031085
Q9EQK5	Major vault protein	Mvp	-0.00324114	0.0198401	-0.0331539	0.671578	0.357472	0.0368806	8.96098	7.55e-06	0.000311083
P06797	Procathepsin L	Ctsl	0.0953143	-0.150895	-0.0461319	0.643749	0.299361	-0.990712	8.93849	7.75e-06	0.000315994
Q9WTP6	Adenylate kinase 2, mitochondrial	Ak2	-0.0113697	-0.145036	-0.174929	-0.53132	-0.375162	1.34436	8.91939	7.92e-06	0.000319787
Q9Z0K8	Pantetheinase	Vnn1	-0.155109	0.107502	-0.113771	-0.474914	-0.592306	-1.78337	8.84787	8.59e-06	0.000343568
P45376	Aldo-keto reductase family 1 member B1	Akr1b1	0.04718	-0.0773122	-0.0128932	0.336108	0.542822	0.127738	8.79647	9.11e-06	0.000360863
Q9D8T2	Gasdermin-D	Gsdmd	0.0307134	-0.119856	-0.0119651	0.321493	0.324895	-0.885547	8.75431	9.56e-06	0.000375128
P23589	Carbonic anhydrase 5A, mitochondrial	Ca5a	-0.0747655	-0.120197	-0.236589	-0.609168	-0.596654	0.00535194	8.72245	9.91e-06	0.000385449
P41216	Long-chain-fatty-acid--CoA ligase 1	Acsl1	-0.0261228	0.126601	-0.0828406	-0.586373	-0.491972	2.12582	8.65334	1.07e-05	0.000411879
B5X0G2	Major urinary protein 17	Mup17	2.6737	1.34452	2.33043	-1.44956	0.430133	0.0896409	8.64865	1.08e-05	0.000411879
P18242	Cathepsin D	Ctsd	0.017872	0.117196	0.162722	0.507174	0.512018	0.478778	8.63212	1.1e-05	0.000415983
P52480	Pyruvate kinase PKM	Pkm	-0.0469683	-0.0688837	-0.136647	0.68719	0.824042	-1.2802	8.60919	1.13e-05	0.000423288
P13707	Glycerol-3-phosphate dehydrogenase [NAD(+)], cytoplasmic	Gpd1	-0.0643765	-0.0193574	-0.155074	-0.32316	-0.402208	1.85528	8.59302	1.15e-05	0.000427414
A6H8H2	DENN domain-containing protein 4C	Dennd4c	0.478915	0.227726	0.725394	-1.27137	-1.0125	4.476	8.5781	1.17e-05	0.000430997
P04186	Complement factor B	Cfb	0.0160996	-0.0197802	-0.0120488	0.725796	0.372717	-1.18381	8.51484	1.26e-05	0.000459683
P15626	Glutathione S-transferase Mu 2	Gstm2	-0.0128896	-0.0844767	-0.285949	0.364992	0.329065	1.23081	8.42079	1.41e-05	0.000508339
Q3UNX5	Acyl-coenzyme A synthetase ACSM3, mitochondrial	Acsm3	-0.0422586	-0.0827093	-0.214963	-0.445871	-0.527784	-0.963981	8.342	1.54e-05	0.000552526
Q3URE1	Malonate--CoA ligase ACSF3, mitochondrial	Acsf3	-0.0284282	-0.0848969	-0.218695	-0.51478	-0.354289	-1.48186	8.27871	1.66e-05	0.000589984
Q9DCM0	Persulfide dioxygenase ETHE1, mitochondrial	Ethe1	-0.0929263	-0.2905	-0.473929	-0.532514	-0.51353	0.79196	8.24268	1.73e-05	0.000610285
P70194	C-type lectin domain family 4 member F	Clec4f	0.0603957	-0.173418	-0.0220653	0.561033	0.716715	-0.666297	8.22149	1.77e-05	0.000620443
Q3U5Q7	UMP-CMP kinase 2, mitochondrial	Cmpk2	-0.0540229	-0.182521	-0.208034	0.476807	0.647844	-0.0393071	8.20205	1.82e-05	0.000629523
O54833	Casein kinase II subunit alpha'	Csnk2a2	0.0997631	-0.0286317	0.124247	0.902578	0.459783	0.0396131	8.09683	2.06e-05	0.000699726
Q8BLN5	Lanosterol synthase	Lss	-0.0125307	-0.0529483	-0.0397205	0.633361	0.375799	-1.09208	8.09264	2.07e-05	0.000699726
Q8BGL3	Sulfotransferase 2A8	Sult2a8	-0.100806	-0.0128185	-0.151387	-1.32441	-0.824259	1.65694	8.09172	2.07e-05	0.000699726
Q68FL4	Putative adenosylhomocysteinase 3	Ahcyl2	0.0707777	0.00651537	0.113742	0.712732	0.280277	0.669489	8.07137	2.12e-05	0.00071104
Q8VDD5	Myosin-9	Myh9	0.0520228	-0.108721	0.0666991	0.481524	0.526572	-0.076818	8.04653	2.18e-05	0.000726477
P21614	Vitamin D-binding protein	Gc	-0.10178	-0.0622336	-0.0839091	0.346579	0.0784468	0.722993	7.99469	2.32e-05	0.000766565
Q04447	Creatine kinase B-type	Ckb	-0.197262	-0.229196	-0.0561553	0.71147	0.612941	-1.69886	7.98485	2.35e-05	0.000768087
Q9CXN7	Phenazine biosynthesis-like domain-containing protein 2	Pbld2	0.02123	-0.0921428	-0.122203	-0.346959	-0.413437	1.01596	7.97981	2.36e-05	0.000768087
Q61646	Haptoglobin	Hp	0.310947	-0.163211	0.00299678	1.60459	0.894701	0.254468	7.95615	2.43e-05	0.000783956
P19221	Prothrombin	F2	-0.0249226	-0.0151785	0.166205	0.61825	0.184647	-0.498391	7.94909	2.45e-05	0.000784517
Q8C5W3	Tubulin-specific chaperone cofactor E-like protein	Tbcel	-0.0188932	-0.0753844	-0.264575	-0.513627	-0.437042	-0.924411	7.81309	2.89e-05	0.000914226
Q9JJU8	Adapter Sh3bgrl	Sh3bgrl	-0.0501457	-0.247931	-0.129822	0.319884	0.31635	0.629387	7.80872	2.9e-05	0.000914226
P48036	Annexin A5	Anxa5	-0.0478693	-0.214664	-0.298959	0.32419	0.334525	1.40239	7.80058	2.93e-05	0.00091628
P00186	Cytochrome P450 1A2	Cyp1a2	0.0356121	-0.0374453	-0.163807	-0.946088	-0.666575	0.543475	7.78493	2.99e-05	0.00092675
Q9CQW3	Vitamin K-dependent protein Z	Proz	0.153625	-0.161985	0.248595	0.764358	0.667313	-1.94874	7.77716	3.01e-05	0.000928535
Q9Z1Q5	Chloride intracellular channel protein 1	Clic1	-0.0961866	-0.20316	-0.191403	0.233734	0.501342	-0.787325	7.74936	3.12e-05	0.000953136
O09159	Lysosomal alpha-mannosidase	Man2b1	0.10528	-0.0687664	0.0799906	0.450686	0.353396	-1.09989	7.73639	3.17e-05	0.000961117
Q61694	NADPH-dependent 3-keto-steroid reductase Hsd3b5	Hsd3b5	0.210065	0.0590222	0.187048	-1.32713	-0.938509	-0.529447	7.73018	3.19e-05	0.000961341
Q8R1G2	Carboxymethylenebutenolidase homolog	Cmbl	-0.102934	-0.0870384	-0.220387	-0.412583	-0.426578	1.29316	7.69122	3.34e-05	0.00100047
Q9JKF1	Ras GTPase-activating-like protein IQGAP1	Iqgap1	-0.0310952	-0.115652	0.000196416	0.537727	0.625126	-1.76894	7.66863	3.44e-05	0.00102088
P01786	Ig heavy chain V region MOPC 47A	-	0.402349	0.556089	0.366547	1.34237	0.735235	-3.06122	7.6299	3.6e-05	0.00106241
Q9CPU0	Lactoylglutathione lyase	Glo1	-0.0718511	-0.130734	-0.142967	-0.350744	-0.448296	2.35446	7.59942	3.74e-05	0.00109476
P70445	Eukaryotic translation initiation factor 4E-binding protein 2	Eif4ebp2	0.533278	-0.165764	0.207034	-0.944812	-0.579942	-0.832863	7.58776	3.79e-05	0.00110264
Q9CWX2	Complex I intermediate-associated protein 30, mitochondrial	Ndufaf1	0.0298725	0.0661793	-0.280657	-0.523078	-0.680956	-2.28753	7.58169	3.82e-05	0.00110311
P12710	Fatty acid-binding protein, liver	Fabp1	0.00940287	-0.194137	-0.199418	-0.800945	-0.549091	3.30788	7.56554	3.89e-05	0.00111727
G3X982	Aldehyde oxidase 3	Aox3	0.00353186	0.0533436	-0.0198579	-0.574733	-0.501545	0.591892	7.52815	4.08e-05	0.00116139
Q91WP6	Serine protease inhibitor A3N	Serpina3n	0.369242	0.0137926	0.130728	1.25486	0.338817	-1.76358	7.51616	4.14e-05	0.00117051
Q64459	Cytochrome P450 3A11	Cyp3a11	0.037029	-0.0185925	-0.38518	-0.706825	-0.610507	0.457237	7.46578	4.4e-05	0.00123653
P11859	Angiotensinogen	Agt	-0.044538	0.127954	-0.0238687	0.826198	0.221225	-2.09771	7.40834	4.72e-05	0.00131794
Q99L13	3-hydroxyisobutyrate dehydrogenase, mitochondrial	Hibadh	-0.0444285	-0.0753543	-0.139657	-0.396631	-0.360727	1.00197	7.36536	4.98e-05	0.00138025
Q61233	Plastin-2	Lcp1	-0.11946	-0.149911	-0.0812142	0.38641	0.508097	0.27829	7.35297	5.05e-05	0.00139221
P40124	Adenylyl cyclase-associated protein 1	Cap1	0.0014726	-0.0492881	-0.0371597	0.465877	0.405351	-0.989716	7.34043	5.13e-05	0.00140459
P28063	Proteasome subunit beta type-8	Psmb8	-0.0952435	-0.118569	-0.094194	0.441509	0.464261	-0.127379	7.30047	5.39e-05	0.001466
Q9CQI6	Coactosin-like protein	Cotl1	-0.0896831	-0.21647	-0.0330533	0.277622	0.768255	-0.276603	7.29028	5.46e-05	0.00147494
P42227	Signal transducer and activator of transcription 3	Stat3	0.125642	0.0353016	0.0871732	0.862512	0.533862	-1.45659	7.27783	5.54e-05	0.00148818
Q9D8Y0	EF-hand domain-containing protein D2	Efhd2	0.00724046	-0.290366	-0.173905	0.43867	0.522102	-0.248909	7.27191	5.59e-05	0.00148951
Q9DCY0	Glycine N-acyltransferase-like protein Keg1	Keg1	0.0488136	-0.124724	-0.216783	-0.685988	-0.380663	1.0859	7.25808	5.68e-05	0.00149075
Q9D7X3	Dual specificity protein phosphatase 3	Dusp3	0.00388974	-0.0426635	-0.0894137	0.573453	0.212657	0.760903	7.2571	5.69e-05	0.00149075
P16675	Lysosomal protective protein	Ctsa	0.107278	-0.0975445	0.0435069	0.402385	0.297167	0.593482	7.25586	5.7e-05	0.00149075
Q9EQP2	EH domain-containing protein 4	Ehd4	0.0101255	-0.139249	-0.174611	0.770799	0.449574	-1.90084	7.23552	5.84e-05	0.00151927
Q9JIX0	Transcription and mRNA export factor ENY2	Eny2	-0.0168291	-0.0588641	-0.130669	0.906785	0.272256	-0.478285	7.22311	5.93e-05	0.00153326
P01642	Ig kappa chain V-V region L7	Gm10881	0.216436	-0.125329	0.0674478	1.15326	0.565018	-1.90223	7.19187	6.17e-05	0.0015841
Q91X83	S-adenosylmethionine synthase isoform type-1	Mat1a	-0.180484	-0.0885996	-0.120554	0.529859	0.177326	2.3606	7.18117	6.25e-05	0.00159545
Q9DBG9	Tax1-binding protein 3	Tax1bp3	0.172083	-0.235418	0.0402244	0.483069	0.399423	-1.78085	7.15351	6.47e-05	0.0016413
Q3UUG6	TBC1 domain family member 24	Tbc1d24	-0.145769	0.0151583	-0.0421119	0.768983	0.317144	-2.96609	7.1484	6.51e-05	0.00164176
Q3TC33	Coiled-coil domain-containing protein 127	Ccdc127	0.0983335	-0.357074	-0.512532	-0.2607	0.273714	0.336048	7.12964	6.67e-05	0.00167049
P61971	Nuclear transport factor 2	Nutf2	-0.146732	-0.171595	-0.137532	0.40051	0.16247	0.122232	6.99992	7.84e-05	0.00195326
Q5SUR0	Phosphoribosylformylglycinamidine synthase	Pfas	0.0146233	0.0294085	0.0532774	0.516708	0.188117	-1.83384	6.98796	7.96e-05	0.00197103
Q02013	Aquaporin-1	Aqp1	-0.0291434	0.0218916	0.132657	-0.435222	-0.235894	-0.282816	6.95298	8.32e-05	0.00204753
Q91WL5	Cytochrome P450 4A12A	Cyp4a12a	0.138354	0.219987	-0.357503	-1.30599	-0.409633	-1.04697	6.93361	8.52e-05	0.00208577
P19639	Glutathione S-transferase Mu 3	Gstm3	0.00741348	-0.23268	-0.355236	0.840014	0.430822	1.63791	6.90936	8.79e-05	0.00212589
P61939	Thyroxine-binding globulin	Serpina7	-0.0138008	0.0458585	-0.0523897	0.835949	-0.118156	-2.98294	6.90923	8.79e-05	0.00212589
Q8QZT1	Acetyl-CoA acetyltransferase, mitochondrial	Acat1	-0.0663382	-0.024197	-0.113536	-0.427624	-0.256828	1.78595	6.90465	8.84e-05	0.00212589
O35639	Annexin A3	Anxa3	0.0155308	-0.154423	-0.0373044	0.377073	0.443139	-0.802547	6.87546	9.17e-05	0.00219307
P06802	Ectonucleotide pyrophosphatase/phosphodiesterase family member 1	Enpp1	-0.156776	0.106743	0.167334	0.645995	0.504749	-1.42336	6.86268	9.32e-05	0.00221607
E9PV24	Fibrinogen alpha chain	Fga	0.1206	-0.0859884	0.0833273	0.812277	0.345886	0.883255	6.84876	9.49e-05	0.00224266
Q8BUV3	Gephyrin	Gphn	0.136563	0.143353	0.131117	-0.234446	-0.0328113	-0.217347	6.82726	9.75e-05	0.0022916
Q9D2G2	Dihydrolipoyllysine-residue succinyltransferase component of 2-oxoglutarate dehydrogenase complex, mitochondrial	Dlst	0.104639	-0.0243849	-0.0356076	-0.27754	-0.295195	0.961976	6.81071	9.96e-05	0.00232705
Q283N4	2-oxo-4-hydroxy-4-carboxy-5-ureidoimidazoline decarboxylase	Urad	0.0400449	-0.138352	0.0697591	0.556497	0.424734	-0.149559	6.78135	0.000103354	0.00240196
Q8CC88	von Willebrand factor A domain-containing protein 8	Vwa8	0.021207	0.0736138	-0.14686	-0.450836	-0.447256	-0.593955	6.74254	0.000108586	0.00250955
Q8BVF2	Phosducin-like protein 3	Pdcl3	0.0770129	0.141239	0.15034	0.930014	0.332594	-0.508918	6.70272	0.000114241	0.00262565
Q62318	Transcription intermediary factor 1-beta	Trim28	0.00379434	-0.083001	0.0352435	0.329709	0.307728	-0.864334	6.6396	0.000123843	0.00282471
Q9QY24	Z-DNA-binding protein 1	Zbp1	-0.0936031	-0.150565	-0.0421651	0.890933	1.01303	-2.16721	6.63698	0.00012426	0.00282471
P14901	Heme oxygenase 1	Hmox1	0.0179194	-0.131181	-0.195974	0.486446	0.540354	-0.9235	6.62603	0.000126016	0.00284905
Q99MZ7	Peroxisomal trans-2-enoyl-CoA reductase	Pecr	0.0287211	0.0414682	-0.0783986	-0.418804	-0.227242	1.96382	6.58716	0.00013246	0.00297857
O08692	Neutrophilic granule protein	Ngp	-0.0375731	-0.604074	0.078452	0.898258	0.745706	-1.64837	6.58103	0.000133508	0.00298598
P57780	Alpha-actinin-4	Actn4	0.0217233	-0.0168736	0.021028	0.333336	0.247153	0.874039	6.53954	0.000140826	0.00313282
Q8VCI0	Phospholipase B-like 1	Plbd1	0.339495	0.228609	0.27104	0.797333	0.717767	-1.70706	6.50231	0.000147749	0.00326935
Q8CHR6	Dihydropyrimidine dehydrogenase [NADP(+)]	Dpyd	-0.0716821	0.0300179	0.00792218	0.537739	0.165361	0.220092	6.443	0.000159522	0.00351117
O09164	Extracellular superoxide dismutase [Cu-Zn]	Sod3	-0.183753	-0.0549546	0.286297	1.23421	0.794559	-2.25773	6.43109	0.000162001	0.00354697
Q9QXA5	U6 snRNA-associated Sm-like protein LSm4	Lsm4	0.158949	0.0777797	0.0994425	0.583984	0.531308	-0.597814	6.42537	0.000163206	0.00355463
Q99JY0	Trifunctional enzyme subunit beta, mitochondrial	Hadhb	0.0260309	-0.0307068	-0.122061	-0.365659	-0.265941	0.934523	6.40042	0.000168572	0.00361846
Q62465	Synaptic vesicle membrane protein VAT-1 homolog	Vat1	0.034907	0.097171	0.0642347	0.603891	0.545431	-0.48519	6.39739	0.000169237	0.00361846
Q3THE2	Myosin regulatory light chain 12B	Myl12b	0.109559	-0.0979864	0.0290196	0.543752	0.503497	2.24963	6.39682	0.00016936	0.00361846
A3KGB4	TBC1 domain family member 8B	Tbc1d8b	-0.0490125	0.151721	0.234033	0.625812	-0.0124627	-1.45358	6.39566	0.000169615	0.00361846
Q9D1G2	Phosphomevalonate kinase	Pmvk	-0.0641825	-0.137381	-0.145686	0.386981	0.342649	-0.647705	6.38865	0.000171166	0.00363291
Q8BTM8	Filamin-A	Flna	0.023944	-0.0536554	0.00487355	0.560446	0.659069	-1.58606	6.37773	0.000173611	0.00366609
Q99LB7	Sarcosine dehydrogenase, mitochondrial	Sardh	-0.0109405	-0.0426003	-0.168029	-0.392565	-0.32103	2.76631	6.34495	0.00018117	0.00380641
Q9JJH1	Ribonuclease 4	Rnase4	0.0475369	0.0466741	0.0429699	1.83666	0.498625	-0.791965	6.32001	0.000187153	0.00391235
Q9D8U8	Sorting nexin-5	Snx5	-0.0130242	-0.166515	-0.104371	0.214621	0.255812	-0.388271	6.25188	0.000204561	0.00422892
P97298	Pigment epithelium-derived factor	Serpinf1	0.161336	0.142367	0.0862045	0.772425	0.238141	-0.867317	6.2491	0.000205307	0.00422892
Q91WT9	Cystathionine beta-synthase	Cbs	0.00431326	-0.0336366	0.00890448	0.33426	0.267287	1.56261	6.24895	0.000205347	0.00422892
Q9CPW4	Actin-related protein 2/3 complex subunit 5	Arpc5	-0.016623	-0.129818	-0.127536	0.34237	0.346915	0.63032	6.20653	0.00021708	0.00444853
Q91VW3	SH3 domain-binding glutamic acid-rich-like protein 3	Sh3bgrl3	-0.154677	-0.327729	-0.201572	0.608055	0.839299	-0.729613	6.19613	0.00022006	0.00448749
P04919	Band 3 anion transport protein	Slc4a1	0.0122065	0.0167353	-0.184295	-0.485181	-0.586743	-0.122128	6.16949	0.000227892	0.00462455
P04117	Fatty acid-binding protein, adipocyte	Fabp4	0.0968255	-0.0986289	-0.133063	0.609675	0.484696	0.887789	6.12954	0.000240189	0.00485042
P06151	L-lactate dehydrogenase A chain	Ldha	-0.025988	0.026353	0.034669	0.412341	0.0587765	2.76286	6.07089	0.000259505	0.00519934
Q61129	Complement factor I	Cfi	-0.0801399	-0.342576	0.017966	0.617046	0.438732	-1.57873	6.06948	0.000259988	0.00519934
P06909	Complement factor H	Cfh	0.0355348	-0.110179	0.0455596	0.860153	0.459469	-0.231107	6.06591	0.000261217	0.00519934
P42225	Signal transducer and activator of transcription 1	Stat1	-0.0961475	-0.00647842	-0.0645378	0.513472	0.772327	-1.57945	6.0567	0.000264415	0.00523793
Q78IK4	MICOS complex subunit Mic27	Apool	0.0341546	0.0663072	0.0340973	-0.297334	-0.160019	-0.739589	6.02692	0.000275042	0.00542227
P28076	Proteasome subunit beta type-9	Psmb9	-0.117455	-0.179985	-0.0709723	0.201354	0.444261	-0.747293	6.0234	0.000276327	0.00542227
Q5FW57	Glycine N-acyltransferase-like protein	Gm4952	-0.0552891	-0.0627105	-0.261296	-0.573455	-0.851387	0.629076	6.00348	0.000283718	0.00554115
Q8C1B7	Septin-11	Septin11	0.0101063	-0.2295	-0.0539624	0.172507	0.376491	-1.61553	5.99227	0.000287965	0.00559783
Q6WVG3	BTB/POZ domain-containing protein KCTD12	Kctd12	-0.0248843	-0.0527772	-0.190038	0.717425	0.72666	-1.64218	5.95082	0.000304261	0.00588709
Q7TPR4	Alpha-actinin-1	Actn1	-0.0411405	-0.117891	-0.0773174	0.404784	0.375581	-0.902641	5.94132	0.000308131	0.00593437
P29416	Beta-hexosaminidase subunit alpha	Hexa	-0.021842	0.088971	0.0488306	1.04762	0.641652	-1.77229	5.93182	0.000312048	0.00598213
Q8BK48	Pyrethroid hydrolase Ces2e	Ces2e	-0.0544153	0.105475	-0.035293	-0.35457	-0.353857	0.290851	5.92122	0.000316486	0.00603937
Q6P069	Sorcin	Sri	-0.0714722	-0.054299	0.0849012	0.319977	0.559929	-0.241131	5.89718	0.000326788	0.00620747
Q6Q899	Antiviral innate immune response receptor RIG-I	Rigi	-0.142225	-0.0913119	-0.0966861	0.316475	0.415324	-1.88037	5.89209	0.000329014	0.00622135
Q61838	Pregnancy zone protein	Pzp	0.0349927	0.0154387	0.0631251	0.64315	0.110408	1.181	5.86839	0.000339585	0.0063922
P51655	Glypican-4	Gpc4	-0.053798	-0.0144918	0.145111	0.758181	0.414266	-2.35972	5.85651	0.000345018	0.00645534
Q91Z40	Guanylate-binding protein 7	Gbp7	-0.0521847	-0.0200342	-0.185614	0.514681	0.492591	-2.25843	5.85429	0.000346044	0.00645534
Q9R022	DnaJ homolog subfamily C member 12	Dnajc12	0.069295	-0.189941	-0.106098	1.08044	-0.0739504	-2.30541	5.84776	0.000349078	0.00648288
Q8BZ20	Protein mono-ADP-ribosyltransferase PARP12	Parp12	0.128414	-0.00582866	0.106153	0.528351	0.332405	-2.03846	5.83036	0.000357298	0.00660604
Q01147	Cyclic AMP-responsive element-binding protein 1	Creb1	0.12026	0.0925398	0.131919	0.595164	0.450752	0.141278	5.81787	0.000363323	0.00668771
P61089	Ubiquitin-conjugating enzyme E2 N	Ube2n	0.0390064	0.00799175	0.057403	0.304897	0.21832	1.19797	5.80826	0.00036803	0.00674452
Q9DCJ9	N-acetylneuraminate lyase	Npl	-0.209611	-0.211808	-0.2358	0.361554	0.120652	-0.542704	5.79338	0.000375446	0.00685024
Q05144	Ras-related C3 botulinum toxin substrate 2	Rac2	-0.0788762	-0.358269	-0.135868	0.834799	1.00027	-1.92798	5.78105	0.000381703	0.00693398
Q99KH8	Serine/threonine-protein kinase 24	Stk24	-0.156888	-0.272044	-0.227936	0.212648	0.0785454	-1.62205	5.75321	0.000396247	0.0071669
P22437	Prostaglandin G/H synthase 1	Ptgs1	-0.0889208	-0.0838515	-0.103448	0.427633	0.415925	-1.994	5.7405	0.000403074	0.00725883
Q60936	Atypical kinase COQ8A, mitochondrial	Coq8a	-0.0599678	-0.110022	-0.264158	-0.551566	-0.458213	0.25978	5.71647	0.000416318	0.00746501
P35282	Ras-related protein Rab-21	Rab21	-0.140017	-0.154857	-0.157422	0.256045	0.135707	-1.01146	5.70679	0.000421782	0.00748599
Q62261	Spectrin beta chain, non-erythrocytic 1	Sptbn1	-0.039887	-0.077337	-0.0572045	0.236157	0.177463	-1.24184	5.70568	0.000422417	0.00748599
P54869	Hydroxymethylglutaryl-CoA synthase, mitochondrial	Hmgcs2	-0.107157	-0.0560771	-0.157017	-0.366219	-0.39329	2.78754	5.70485	0.000422886	0.00748599
P13597	Intercellular adhesion molecule 1	Icam1	-0.0828688	0.0794281	0.121315	0.609286	0.598059	-1.0401	5.69008	0.000431392	0.0076042
Q99J83	Autophagy protein 5	Atg5	0.0363211	0.0784589	0.0969897	0.441046	0.345037	-1.68954	5.68613	0.000433698	0.00761259
P58044	Isopentenyl-diphosphate Delta-isomerase 1	Idi1	-0.172379	-0.0350765	-0.0962477	1.00832	0.350348	0.360747	5.67596	0.000439685	0.00768526
P42567	Epidermal growth factor receptor substrate 15	Eps15	0.0708132	0.0495623	-0.0185861	0.463766	0.253606	-1.66161	5.63275	0.000466122	0.00811325
Q07456	Protein AMBP	Ambp	-0.00114858	-0.112247	0.0673091	0.620171	0.258763	-0.963045	5.618	0.000475514	0.00824224
P51437	Cathelicidin antimicrobial peptide	Camp	-0.518087	-0.448412	-0.127143	1.32524	0.133301	-1.94641	5.57999	0.000500649	0.00864191
Q99KB8	Hydroxyacylglutathione hydrolase, mitochondrial	Hagh	-0.0290765	-0.0831966	-0.138066	-0.361627	-0.269756	0.990347	5.57624	0.000503204	0.00865011
Q9QZD8	Mitochondrial dicarboxylate carrier	Slc25a10	-0.0272242	0.143325	-0.183711	-0.458858	-0.486484	0.316429	5.56013	0.00051433	0.008805
O35988	Syndecan-4	Sdc4	-0.110228	-0.111849	0.111956	0.812888	0.185595	-1.57918	5.55211	0.000519965	0.00886497
Q9CWS0	N(G),N(G)-dimethylarginine dimethylaminohydrolase 1	Ddah1	-0.0376094	-0.101623	-0.170107	-0.581333	-0.400124	0.525636	5.52384	0.000540334	0.00917465
P08030	Adenine phosphoribosyltransferase	Aprt	-0.0677345	-0.27471	-0.289981	0.444096	0.14978	-0.438254	5.5089	0.000551441	0.00932517
Q8R0W0	Epiplakin	Eppk1	0.103083	-0.0226749	-0.0115584	0.981843	0.453595	-1.91217	5.47743	0.000575607	0.00969443
Q9WV54	Acid ceramidase	Asah1	0.0388413	0.0868752	0.0436165	0.719954	0.374488	-0.824633	5.46285	0.000587171	0.00984855
Q8BWU8	Ethanolamine-phosphate phospho-lyase	Etnppl	-0.0116926	-0.0491637	-0.217103	-0.701904	-0.465497	-1.08618	5.45996	0.000589493	0.00984855
P58281	Dynamin-like 120 kDa protein, mitochondrial	Opa1	-0.0393653	0.0284544	-0.0936673	-0.304583	-0.24988	-1.19048	5.45344	0.000594764	0.00987865
Q9CQ62	2,4-dienoyl-CoA reductase [(3E)-enoyl-CoA-producing], mitochondrial	Decr1	-0.0198641	0.0170517	-0.193668	-0.382526	-0.35387	0.805897	5.44907	0.000598325	0.00987865
Q9CQ91	NADH dehydrogenase [ubiquinone] 1 alpha subcomplex subunit 3	Ndufa3	0.0494344	0.580923	0.580268	0.196375	0.175669	1.16561	5.44884	0.00059851	0.00987865
Q9JMH6	Thioredoxin reductase 1, cytoplasmic	Txnrd1	0.025849	-0.0155046	-0.00453001	0.32892	0.143176	-0.0910409	5.44606	0.000600793	0.00987865
Q91X52	L-xylulose reductase	Dcxr	-0.0465727	-0.0598087	-0.0663593	-0.419388	-0.321862	0.661452	5.43052	0.000613684	0.0100509
Q91YR1	Twinfilin-1	Twf1	0.0219174	0.0661459	0.010752	0.447109	0.286989	-0.627303	5.42519	0.000618176	0.0100518
Q9EQ32	Phosphoinositide 3-kinase adapter protein 1	Pik3ap1	-0.24943	0.0442653	0.0350369	0.735781	0.388992	-1.8058	5.42473	0.000618569	0.0100518
Q03265	ATP synthase subunit alpha, mitochondrial	Atp5f1a	-0.011384	-0.0547188	-0.110395	-0.399979	-0.26865	2.32086	5.40369	0.000636637	0.0103051
Q8BYC6	Serine/threonine-protein kinase TAO3	Taok3	-0.026159	-0.0937399	0.0643039	0.480263	-0.148141	-1.33296	5.38955	0.00064909	0.010466
Q9CPT4	Myeloid-derived growth factor	Mydgf	0.093753	-0.0160606	-0.0323499	0.341109	0.297558	0.785046	5.38631	0.000651977	0.0104719
Q9R233	Tapasin	Tapbp	-0.0552635	0.107737	-0.0937428	0.478811	0.660736	-0.423622	5.37633	0.000660967	0.0105547
P32020	Sterol carrier protein 2	Scp2	0.117302	0.0588887	0.0591356	-0.363969	-0.0885953	3.00801	5.37436	0.000662747	0.0105547
P67778	Prohibitin 1	Phb1	0.00141877	0.009794	-0.0743292	-0.287837	-0.229189	2.14391	5.37217	0.000664741	0.0105547
Q9DAV9	Trimeric intracellular cation channel type B	Tmem38b	0.0852848	0.0960101	-0.0365427	0.588526	0.223426	-1.92239	5.36693	0.000669543	0.0105905
Q7TMS5	Broad substrate specificity ATP-binding cassette transporter ABCG2	Abcg2	-0.0244693	-0.0336263	-0.150861	-0.510625	-0.551055	-0.473585	5.35995	0.00067599	0.0106454
Q8BWF0	Succinate-semialdehyde dehydrogenase, mitochondrial	Aldh5a1	-0.00481878	-0.0189031	-0.120109	-0.275103	-0.27	-0.287169	5.35764	0.000678135	0.0106454
Q7TSV4	Phosphopentomutase	Pgm2	-0.0806769	-0.0596655	-0.150415	0.75559	0.263667	-1.9559	5.33615	0.000698449	0.0109156
Q9JHU9	Inositol-3-phosphate synthase 1	Isyna1	0.0135372	-0.206841	-0.15718	1.44867	0.650543	-1.73389	5.33177	0.000702663	0.0109156
Q99KR3	Endoribonuclease LACTB2	Lactb2	-0.0570543	-0.116886	-0.152959	-0.394958	-0.340022	1.57074	5.3312	0.000703216	0.0109156
Q60590	Alpha-1-acid glycoprotein 1	Orm1	0.0954068	-0.108201	-0.224576	1.1379	0.64895	-1.06004	5.3039	0.000730132	0.0112913
P09528	Ferritin heavy chain	Fth1	-0.0308256	-0.160619	0.252512	0.772041	0.777236	1.80942	5.30052	0.000733538	0.0113019
Q793I8	TRAF-interacting protein with FHA domain-containing protein A	Tifa	0.0520011	-0.242869	-0.00116236	0.536309	0.148514	-2.51474	5.27894	0.000755678	0.0116001
O55234	Proteasome subunit beta type-5	Psmb5	0.0602487	0.035037	-0.0770974	-0.342718	-0.319792	0.848552	5.26765	0.00076754	0.0117388
Q01730	Ras suppressor protein 1	Rsu1	0.101838	0.0468554	0.115975	0.33056	0.397502	-1.63111	5.25949	0.000776223	0.0118046
P01867	Immunoglobulin heavy constant gamma 2B	Ighg2b	0.387195	0.275479	0.443339	1.8832	1.32181	0.490913	5.25829	0.000777516	0.0118046
P13634	Carbonic anhydrase 1	Ca1	-0.154068	-0.161124	-0.305913	-0.285079	-0.78776	1.00293	5.25564	0.000780365	0.0118048
Q9CVB6	Actin-related protein 2/3 complex subunit 2	Arpc2	-0.00582682	0.0789626	0.014282	0.423538	0.378754	-0.350036	5.22351	0.00081578	0.0122958
P55050	Fatty acid-binding protein, intestinal	Fabp2	0.0167235	-0.0276342	-0.0805309	-0.950606	-0.478137	0.6675	5.19288	0.000851102	0.0127819
O54865	Guanylate cyclase soluble subunit beta-1	Gucy1b1	-0.222933	-0.20422	-0.00257574	0.583947	0.0913097	-1.97782	5.14722	0.000906742	0.0135685
Q9D7S7	Ribosomal protein eL22-like 1	Rpl22l1	0.0268744	-0.393322	-0.507473	-0.522571	0.4289	-1.98281	5.13267	0.000925251	0.0137959
Q91VI7	Ribonuclease inhibitor	Rnh1	-0.0635459	-0.150216	-0.0454128	0.226009	0.0209462	1.47103	5.12849	0.000930636	0.0138266
Q61599	Rho GDP-dissociation inhibitor 2	Arhgdib	-0.131145	-0.0506738	-0.0025467	0.675025	0.706742	-1.57492	5.11723	0.000945325	0.0139716
Q63880	Carboxylesterase 3A	Ces3a	-0.0169468	0.0733337	0.136853	-0.628454	-0.059225	1.23901	5.11586	0.000947115	0.0139716
Q6PE01	U5 small nuclear ribonucleoprotein 40 kDa protein	Snrnp40	0.0130695	-0.400544	-0.0396372	0.0882499	0.152124	-1.65995	5.09982	0.000968502	0.0142366
Q9EQH2	Endoplasmic reticulum aminopeptidase 1	Erap1	-0.0768201	-0.0385338	-0.0569147	0.230481	0.198627	-0.545273	5.08879	0.000983488	0.014406
Q60854	Serpin B6	Serpinb6	0.0748338	-0.213959	0.0377581	0.46028	0.657421	-0.403285	5.08137	0.000993696	0.0145045
Q5YD48	APOBEC1 complementation factor	A1cf	0.0339791	0.130483	0.0851656	-0.2114	-0.141576	-1.1376	5.05538	0.00103037	0.0149872
Q923B6	Metalloreductase STEAP4	Steap4	0.325116	0.193741	0.275317	0.979069	0.844403	-1.05956	5.048	0.00104104	0.0150897
Q99JY9	Actin-related protein 3	Actr3	-0.0327591	0.0379953	-0.0186299	0.355732	0.294439	0.21466	5.01991	0.00108269	0.0156388
Q8CI94	Glycogen phosphorylase, brain form	Pygb	-0.0416492	-0.0246607	-0.0344915	0.632728	0.132874	-1.40381	4.99876	0.0011152	0.0160527
O89017	Legumain	Lgmn	0.0622588	-0.0347316	-0.109682	1.01847	0.5903	-0.751688	4.98794	0.00113222	0.0162415
Q7TMR0	Lysosomal Pro-X carboxypeptidase	Prcp	0.0106652	0.0931534	0.195493	0.619367	0.298145	-1.67612	4.96747	0.00116516	0.0166565
P49710	Hematopoietic lineage cell-specific protein	Hcls1	-0.190514	-0.298993	-0.192293	0.340121	0.703371	-1.7198	4.93924	0.00121222	0.0172699
Q99P30	Peroxisomal coenzyme A diphosphatase NUDT7	Nudt7	0.0311562	-0.0511769	-0.0104273	-0.66888	-0.345067	1.91709	4.93327	0.00122243	0.0173208
Q01339	Beta-2-glycoprotein 1	Apoh	-0.0415716	-0.0626271	-0.0120224	0.565691	0.22303	0.13858	4.92993	0.00122817	0.0173208
Q9ET01	Glycogen phosphorylase, liver form	Pygl	-0.0513644	-0.0134661	-0.0794713	-0.278759	-0.406744	1.97118	4.92914	0.00122954	0.0173208
Q8BH04	Phosphoenolpyruvate carboxykinase [GTP], mitochondrial	Pck2	0.0150553	0.0512732	-0.017863	1.01169	0.535316	-2.51773	4.92739	0.00123256	0.0173208
Q02105	Complement C1q subcomponent subunit C	C1qc	-0.12516	-0.189412	-0.141676	0.692595	0.626489	-2.6487	4.92506	0.0012366	0.0173208
Q9CQW9	Interferon-induced transmembrane protein 3	Ifitm3	0.0637241	-0.0356338	0.0551486	0.486643	0.738405	-0.0859251	4.91562	0.00125311	0.017493
O70252	Heme oxygenase 2	Hmox2	0.163472	-0.0391336	0.0296653	0.417788	0.237918	-1.30957	4.89932	0.00128217	0.0178389
P11276	Fibronectin	Fn1	-0.0281099	-0.0739155	0.0259404	0.411098	0.206649	-0.767527	4.89195	0.00129553	0.0178874
Q9CQX2	Cytochrome b5 type B	Cyb5b	0.0659202	-0.00328111	-0.090208	-0.403845	-0.226165	1.81627	4.89106	0.00129715	0.0178874
Q922R8	Protein disulfide-isomerase A6	Pdia6	0.0228463	-0.121817	0.0186334	0.265726	0.214465	0.733024	4.89029	0.00129856	0.0178874
Q9DBL1	Short/branched chain specific acyl-CoA dehydrogenase, mitochondrial	Acadsb	0.026825	0.00415501	-0.0592017	-0.328025	-0.128839	0.532824	4.85902	0.00135704	0.0186313
Q9D7J9	Enoyl-CoA hydratase domain-containing protein 3, mitochondrial	Echdc3	-0.0681381	-0.0102871	-0.0706744	0.249111	0.14322	-0.102972	4.85223	0.00137009	0.0187486
Q99P72	Reticulon-4	Rtn4	-0.143798	-0.193418	-0.142429	0.323482	0.30121	-0.525973	4.8229	0.00142798	0.0194767
Q5FWK3	Rho GTPase-activating protein 1	Arhgap1	0.0259999	-0.0538345	-0.0899836	0.401743	0.32363	-1.83701	4.81293	0.00144824	0.0196885
Q9DAR7	m7GpppX diphosphatase	Dcps	-0.0241156	-0.0137681	-0.0317111	0.385075	0.149555	-0.444329	4.80915	0.00145601	0.0197296
O89053	Coronin-1A	Coro1a	-0.145516	-0.186967	-0.0981282	0.555836	0.97908	-1.29385	4.80304	0.00146864	0.0197353
P42208	Septin-2	Septin2	-0.00101169	-0.011078	-0.0441844	0.250353	0.244309	-0.180245	4.80154	0.00147175	0.0197353
O08966	Solute carrier family 22 member 1	Slc22a1	-0.0268783	0.098058	0.0193707	-0.373952	-0.0529467	0.155042	4.80142	0.00147201	0.0197353
Q9CWK8	Sorting nexin-2	Snx2	0.0719185	-0.121864	-0.0302639	0.16078	0.29356	-0.277109	4.79979	0.00147541	0.0197353
Q04857	Collagen alpha-1(VI) chain	Col6a1	0.106306	-0.0232105	-0.0150226	0.536445	0.39261	-0.61674	4.78135	0.00151439	0.0201864
P16294	Coagulation factor IX	F9	0.00587591	0.0384049	0.228023	0.410099	0.13945	-1.28759	4.77928	0.00151883	0.0201864
P53657	Pyruvate kinase PKLR	Pklr	-0.204632	-0.0679238	-0.180216	-0.554633	-0.57848	1.63673	4.74989	0.00158342	0.0209778
Q99LS3	Phosphoserine phosphatase	Psph	-0.0145451	-0.200579	-0.0203541	0.477664	0.335751	-1.51551	4.73241	0.00162316	0.0214359
P81117	Nucleobindin-2	Nucb2	0.0798644	-0.134792	-0.202433	0.774559	0.606755	-1.81142	4.7204	0.00165107	0.0216955
Q60855	Receptor-interacting serine/threonine-protein kinase 1	Ripk1	0.172327	0.110833	0.158602	0.590691	0.374111	-2.05635	4.71814	0.00165638	0.0216955
P01634	Ig kappa chain V-V region MOPC 21	-	0.628018	0.434665	0.247543	1.74322	0.987703	-0.94261	4.71726	0.00165846	0.0216955
Q9D020	Cytosolic 5'-nucleotidase 3A	Nt5c3a	-0.165497	-0.149115	-0.108361	0.21797	0.105736	-1.57615	4.71452	0.00166491	0.0217117
Q9EQ20	Methylmalonate-semialdehyde/malonate-semialdehyde dehydrogenase [acylating], mitochondrial	Aldh6a1	-0.0270768	-0.061073	-0.144545	-0.288133	-0.246693	1.68429	4.71067	0.00167405	0.0217627
Q3UP75	UDP-glucuronosyltransferase 3A1	Ugt3a1	-0.136938	0.0223741	-0.150415	-0.416981	-0.393819	-0.987066	4.69224	0.00171847	0.022205
Q8BH97	Reticulocalbin-3	Rcn3	-0.302134	-0.391677	-0.404358	0.456073	0.392897	-1.99585	4.69213	0.00171875	0.022205
Q8VE09	Tetratricopeptide repeat protein 39C	Ttc39c	-0.024977	-0.023778	-0.0357576	-0.630348	-0.199345	-0.460651	4.68515	0.0017359	0.0223051
Q8VCS0	N-acetylmuramoyl-L-alanine amidase	Pglyrp2	-0.0761519	-0.116364	-0.446473	-0.82317	-0.839072	2.54549	4.68461	0.00173722	0.0223051
P52840	Sulfotransferase 1A1	Sult1a1	-0.161753	0.0834342	-0.0628254	0.758058	0.246296	1.25622	4.6713	0.00177046	0.0226619
Q9CPQ1	Cytochrome c oxidase subunit 6C	Cox6c	0.047565	-0.0197139	-0.0785914	-0.349551	-0.0684154	1.94203	4.66707	0.00178114	0.0226828
P10605	Cathepsin B	Ctsb	0.0668272	-0.0622242	-0.0109635	0.309521	0.250888	0.645924	4.66634	0.001783	0.0226828
Q8K1B8	Fermitin family homolog 3	Fermt3	-0.0988778	-0.264289	-0.318308	0.472034	0.542728	-2.22963	4.65745	0.00180571	0.0229017
Q9Z1R3	Apolipoprotein M	Apom	0.198829	0.0266373	0.0133137	0.435503	0.238103	-0.242674	4.65371	0.00181536	0.0229541
Q8BGT5	Alanine aminotransferase 2	Gpt2	-0.199018	-0.0477965	-0.183584	-0.418288	-0.439285	0.5885	4.63937	0.00185286	0.023235
Q8BP48	Methionine aminopeptidase 1	Metap1	-0.0468888	0.0633484	-0.0469096	-0.240701	-0.420742	1.3126	4.63898	0.00185389	0.023235
Q99JI6	Ras-related protein Rap-1b	Rap1b	-0.0551172	-0.0259892	-0.158128	0.487284	0.266603	-0.481614	4.63881	0.00185433	0.023235
Q91X44	Glucokinase regulatory protein	Gckr	-0.10284	0.0459347	0.0438066	0.268991	0.115268	0.338927	4.6227	0.00189744	0.0237037
Q9D5J6	Sedoheptulokinase	Shpk	-0.165684	-0.100475	-0.204407	-0.352909	-0.274175	0.311571	4.61285	0.0019243	0.0239674
O89086	RNA-binding protein 3	Rbm3	-0.0126846	-0.265238	0.064123	0.575146	0.768755	-1.67858	4.61064	0.00193039	0.0239714
Q9WUR9	Adenylate kinase 4, mitochondrial	Ak4	-0.0243336	-0.254903	-0.213977	-0.258989	-0.416993	0.538464	4.58603	0.00199947	0.0247554
Q8VCZ9	Hydroxyproline dehydrogenase	Prodh2	-0.0795138	-0.0381544	-0.0741487	-0.54807	-0.202963	-0.641352	4.58326	0.00200741	0.0247799
Q9D2R0	Acetoacetyl-CoA synthetase	Aacs	-0.129852	-0.0190939	-0.109784	-0.518693	-0.306007	0.324424	4.57941	0.00201849	0.0248429
Q8C7G5	Apolipoprotein A-V	Apoa5	0.163536	0.178175	0.277507	0.470713	-0.158233	-1.74655	4.5739	0.00203447	0.0249657
Q8BGG9	Acyl-coenzyme A amino acid N-acyltransferase 2	Acnat2	0.0216761	-0.108609	-0.0353642	0.674151	0.0147618	-1.80835	4.54749	0.00211288	0.0258517
Q6PDN3	Myosin light chain kinase, smooth muscle	Mylk	-0.0405858	-0.0571144	0.0601472	0.26371	0.295052	-0.683864	4.54478	0.00212108	0.0258759
Q9QZ85	Interferon-inducible GTPase 1	Iigp1	-0.0731378	0.0132787	-0.080974	0.428876	0.320673	0.523994	4.53549	0.00214952	0.0261462
Q9EPK2	Protein XRP2	Rp2	-0.199227	-0.235074	-0.221402	0.4155	0.0713731	-1.71597	4.50799	0.00223602	0.0269767
P01635	Immunoglobulin kappa chain variable 12-41	Igkv12-41	0.380671	-0.175296	0.285827	1.27638	0.557551	-1.17722	4.50782	0.00223656	0.0269767
Q9WVM8	Kynurenine/alpha-aminoadipate aminotransferase, mitochondrial	Aadat	0.135505	-0.00866031	-0.0187646	-0.366002	-0.181507	-0.0710613	4.50664	0.00224035	0.0269767
Q61768	Kinesin-1 heavy chain	Kif5b	0.0593385	-0.0352597	0.0222483	0.255635	0.377898	-1.93896	4.50559	0.00224374	0.0269767
P08113	Endoplasmin	Hsp90b1	0.0162607	-0.0649353	0.030446	0.175119	0.258764	1.12848	4.49803	0.0022682	0.0271923
Q64727	Vinculin	Vcl	0.00516499	-0.127284	-0.0792439	0.0761331	0.224521	-0.0455166	4.47706	0.00233759	0.0279437
Q8CFX1	GDH/6PGL endoplasmic bifunctional protein	H6pd	-0.011801	0.0223216	-0.010911	0.443427	0.167887	0.412785	4.4353	0.00248242	0.0295898
P62311	U6 snRNA-associated Sm-like protein LSm3	Lsm3	0.0703286	-0.0406383	0.0563492	0.40865	0.229858	0.82863	4.4252	0.00251879	0.0299377
Q64010	Adapter molecule crk	Crk	-0.0047831	-0.0878578	-0.0751309	0.338004	0.0878244	-0.625073	4.41895	0.00254161	0.0301228
Q9R092	17-beta-hydroxysteroid dehydrogenase type 6	Hsd17b6	0.449766	0.00553365	-0.432527	-0.696568	-0.19133	0.262994	4.41042	0.00257308	0.0303563
Q61510	E3 ubiquitin/ISG15 ligase TRIM25	Trim25	0.00213501	-0.0449517	0.0145406	0.353682	0.24224	-1.96679	4.40966	0.00257591	0.0303563
P01592	Immunoglobulin J chain	Jchain	0.0510009	-0.0184116	0.420535	1.2341	0.749485	0.195986	4.4067	0.00258691	0.0303998
Q9CQM5	Thioredoxin domain-containing protein 17	Txndc17	-0.0153073	-0.0978406	-0.0937646	0.396557	0.109552	1.38779	4.40087	0.00260877	0.0305704
Q1ERP8	CMRF35-like molecule 9	Cd300lg	0.206999	-0.00447131	0.277424	1.53188	0.731586	-2.43167	4.39701	0.00262335	0.0306549
P01901	H-2 class I histocompatibility antigen, K-B alpha chain	H2-K1	0.0394927	0.0277704	-0.0246632	0.35674	0.33599	-1.00383	4.34778	0.00281683	0.0328236
Q3TLS3	GDP-D-glucose phosphorylase 1	Gdpgp1	-0.430393	0.162963	-0.465052	-0.70119	-0.840534	-1.98943	4.32944	0.0028926	0.0336124
P63168	Dynein light chain 1, cytoplasmic	Dynll1	-0.297542	-0.120779	-0.783987	-0.864654	-0.543743	3.62727	4.32736	0.00290136	0.0336202
P06800	Receptor-type tyrosine-protein phosphatase C	Ptprc	-0.0813448	-0.0181828	-0.217956	0.971463	0.852579	-2.78227	4.32404	0.00291533	0.0336882
Q8CAQ8	MICOS complex subunit Mic60	Immt	0.0205366	-0.0180688	-0.0594289	-0.331095	-0.0507579	-0.0242558	4.31999	0.00293249	0.0337927
E9PW74	GTPase IMAP family member GIMD1	Gimd1	-0.137139	-0.0109915	0.0321947	0.798107	-0.085814	-2.85086	4.31533	0.00295238	0.0339279
P28654	Decorin	Dcn	0.0197711	-0.17141	0.192578	0.959688	0.384253	-0.501198	4.31268	0.00296374	0.0339646
O08917	Flotillin-1	Flot1	0.347455	0.292422	0.352331	0.790681	0.672056	-2.12227	4.30795	0.00298412	0.0340861
P15327	Bisphosphoglycerate mutase	Bpgm	-0.0207013	-0.0170092	-0.203116	-0.490974	-0.524454	-0.220209	4.30643	0.00299073	0.0340861
Q3TC72	Fumarylacetoacetate hydrolase domain-containing protein 2A	Fahd2	0.0150842	0.00132986	-0.0847092	-0.287655	-0.226387	0.112436	4.28669	0.00307758	0.0349801
P47941	Crk-like protein	Crkl	0.0655388	-0.0240421	0.0600035	0.374369	0.143097	-0.823779	4.27754	0.00311875	0.0353514
Q920E5	Farnesyl pyrophosphate synthase	Fdps	-0.111379	-0.0767563	0.000272292	0.243589	0.344385	1.29818	4.27291	0.00313978	0.0354932
C0HKE3	Histone H2A type 1-D	H2ac7	0.486956	-0.229406	-0.111147	0.398779	0.639187	1.17715	4.27079	0.00314947	0.0355062
P49429	4-hydroxyphenylpyruvate dioxygenase	Hpd	-0.150778	-0.148018	-0.253615	-0.380014	-0.347056	2.9641	4.26653	0.00316901	0.03563
Q99JY3	GTPase IMAP family member 4	Gimap4	0.019749	-0.106525	-0.058958	0.322069	0.324313	-1.68147	4.26291	0.00318574	0.0356586
Q8BMD6	Protein O-mannosyl-transferase TMEM260	Tmem260	-0.210285	-0.0878473	0.0925839	0.526496	0.0442518	-0.418577	4.26227	0.0031887	0.0356586
Q03311	Cholinesterase	Bche	-0.173402	0.0435634	-0.0293266	0.371449	0.310918	-1.23465	4.2597	0.00320064	0.0356962
Q9WV85	Nucleoside diphosphate kinase 3	Nme3	0.0118452	-0.0268305	-0.0584377	0.260254	0.22228	-0.796809	4.25101	0.00324134	0.0360533
Q8BFZ3	Beta-actin-like protein 2	Actbl2	-0.0751708	-0.173519	-0.171963	0.141236	0.281468	3.02068	4.24503	0.00326964	0.0362234
P02469	Laminin subunit beta-1	Lamb1	-0.165187	-0.0044836	-0.0999882	0.664272	0.0208037	-3.05954	4.24411	0.00327404	0.0362234
P43883	Perilipin-2	Plin2	-0.160618	0.127436	0.00392193	-0.429847	-0.294626	-0.747726	4.23043	0.00333987	0.0368538
Q9EQ06	Estradiol 17-beta-dehydrogenase 11	Hsd17b11	0.0987084	0.0599299	-0.124582	-0.373027	-0.356663	0.0361936	4.21969	0.00339251	0.0373355
Q6PIU9	Uncharacterized protein FLJ45252 homolog	-	0.17623	-0.111191	0.0820966	0.399364	0.179059	-0.0463617	4.20699	0.00345582	0.037932
Q9D855	Cytochrome b-c1 complex subunit 7	Uqcrb	0.14853	-0.0792734	-0.0554706	-0.272148	-0.220312	1.87998	4.20348	0.00347354	0.0379324
Q8VDJ3	Vigilin	Hdlbp	0.0522162	-0.00949311	0.0482863	0.164817	0.229044	0.166901	4.20337	0.0034741	0.0379324
Q9JM62	Receptor expression-enhancing protein 6	Reep6	0.0769115	0.0574004	-0.0438428	-0.269216	-0.315628	2.52466	4.20136	0.0034843	0.0379442
Q61879	Myosin-10	Myh10	0.0668091	-0.148894	0.0138062	0.364228	0.167106	-2.39548	4.18836	0.00355097	0.0384617
P30933	Seminal vesicle secretory protein 5	Svs5	0.18952	0.068774	0.215026	0.467626	0.743571	-1.79519	4.1872	0.00355701	0.0384617
Q91YP2	Neurolysin, mitochondrial	Nln	-0.0495723	-0.0588293	-0.110738	0.245679	-0.0571784	-1.50906	4.1847	0.00356999	0.0384617
P08607	C4b-binding protein	C4bpa	-0.332328	-0.470876	-0.060595	0.523246	0.114212	-2.44291	4.18454	0.00357084	0.0384617
P10649	Glutathione S-transferase Mu 1	Gstm1	0.0354713	-0.214399	-0.252841	0.227203	0.0979614	3.823	4.18316	0.00357805	0.0384617
Q8JZK9	Hydroxymethylglutaryl-CoA synthase, cytoplasmic	Hmgcs1	-0.0348358	-0.17873	-0.191052	0.478375	0.311493	-0.337104	4.18011	0.00359398	0.0385334
Q8R086	Sulfite oxidase, mitochondrial	Suox	-0.0641663	0.0491276	-0.11006	-0.298853	-0.302482	1.04177	4.17254	0.00363391	0.0388614
P59999	Actin-related protein 2/3 complex subunit 4	Arpc4	0.000645092	0.0460466	0.00779955	0.397963	0.257835	0.646095	4.16425	0.00367813	0.0392334
Q9JJX6	P2X purinoceptor 4	P2rx4	0.0833147	-0.0204724	0.125526	0.588208	0.663523	-1.64641	4.156	0.00372276	0.0396079
Q9JM76	Actin-related protein 2/3 complex subunit 3	Arpc3	-0.0923178	-0.0729919	-0.13205	0.182697	0.250617	0.170841	4.13724	0.00382624	0.0403468
P32921	Tryptophan--tRNA ligase, cytoplasmic	Wars1	-0.0561772	-0.057996	-0.0580893	0.247682	0.138996	-1.8157	4.13716	0.0038267	0.0403468
Q921G7	Electron transfer flavoprotein-ubiquinone oxidoreductase, mitochondrial	Etfdh	0.0511269	-0.000413031	-0.0589851	-0.342377	-0.186504	0.690263	4.13685	0.00382842	0.0403468
Q9DB20	ATP synthase subunit O, mitochondrial	Atp5po	-0.00120063	-0.055217	-0.149071	-0.314749	-0.287777	1.41778	4.13526	0.00383732	0.0403468
Q5SWD9	Pre-rRNA-processing protein TSR1 homolog	Tsr1	0.113597	-0.254823	-0.146219	-0.980439	-0.52087	-0.0166388	4.13466	0.0038407	0.0403468
Q8R4H2	Rho guanine nucleotide exchange factor 12	Arhgef12	0.098337	0.0462623	0.0908875	0.400579	0.349118	-1.83918	4.13109	0.00386082	0.0404559
Q62048	Astrocytic phosphoprotein PEA-15	Pea15	-0.147494	-0.0503354	-0.14206	0.561617	0.474166	-1.21207	4.12917	0.00387167	0.0404677
Q9Z2V4	Phosphoenolpyruvate carboxykinase, cytosolic [GTP]	Pck1	-0.0438846	0.0338659	-0.0855191	0.488199	0.0426585	0.554652	4.11545	0.00395014	0.0410842
Q00422	GA-binding protein alpha chain	Gabpa	-0.050285	-0.00523442	0.00316801	0.46648	0.319566	-2.05689	4.11541	0.0039504	0.0410842
Q00519	Xanthine dehydrogenase/oxidase	Xdh	-0.146707	-0.0870539	-0.180761	0.183733	0.0141977	-0.0723162	4.10531	0.00400922	0.0415919
P48758	Carbonyl reductase [NADPH] 1	Cbr1	-0.0426859	-0.0366488	-0.17762	0.353617	-0.0316071	1.51299	4.10052	0.00403746	0.0417807
Q9CZW4	Fatty acid CoA ligase Acsl3	Acsl3	-0.00537374	-0.0458987	-0.0333222	0.858728	0.371849	-2.90295	4.09569	0.00406615	0.0419732
Q3UW53	Protein Niban 1	Niban1	0.00599497	-0.0786225	0.00159401	0.784921	0.47	-2.8394	4.09058	0.00409668	0.04218
Q08879	Fibulin-1	Fbln1	-0.140664	-0.0404971	-0.0709749	0.420882	0.323988	-1.47078	4.08895	0.00410647	0.04218
Q8VCN9	Tubulin-specific chaperone C	Tbcc	0.0108785	-0.108133	0.127208	0.270388	0.322349	0.822243	4.08344	0.00413978	0.0424174
Q6YCH2	TD and POZ domain-containing protein 4	Tdpoz4	-0.226329	-0.0358581	-0.165981	-0.41378	-0.349773	6.0288	4.07071	0.00421779	0.0431105
Q62348	Translin	Tsn	0.0179226	-0.101902	0.000161678	0.221532	0.188312	-0.598754	4.06115	0.0042774	0.0435818
Q6P8X1	Sorting nexin-6	Snx6	-0.0315601	-0.0836541	0.0354878	0.160487	0.420791	-1.2101	4.05996	0.00428485	0.0435818
Q9JHQ5	Leucine zipper transcription factor-like protein 1	Lztfl1	-0.0533779	-0.304872	-0.0595515	0.260679	0.748703	-0.767268	4.05541	0.00431358	0.0437105
A4Q9F0	Tubulin polyglutamylase TTLL7	Ttll7	-0.0110679	-0.106896	0.15873	0.564374	0.621481	1.09487	4.05463	0.00431851	0.0437105
Q60605	Myosin light polypeptide 6	Myl6	-0.0231815	-0.142523	-0.0192831	0.279408	0.253033	1.48217	4.04406	0.00438605	0.0441026
Q9QZS5	Serine/threonine-protein kinase Sgk2	Sgk2	0.180284	-0.0488128	-0.161131	-0.379138	-0.0947249	-2.15868	4.04375	0.00438803	0.0441026
P99024	Tubulin beta-5 chain	Tubb5	-0.0984193	0.0402958	0.00558178	0.603865	0.488872	0.230459	4.04359	0.00438906	0.0441026
P23198	Chromobox protein homolog 3	Cbx3	0.232901	0.075263	0.208708	0.555935	0.658227	0.402866	4.03672	0.00443362	0.044339
Q71KU9	Fibrinogen-like protein 1	Fgl1	0.0957375	-0.163354	-0.086941	0.651844	0.329121	-2.21219	4.03667	0.0044339	0.044339
Q60710	Deoxynucleoside triphosphate triphosphohydrolase SAMHD1	Samhd1	-0.107753	0.11753	-0.035752	0.639992	0.4409	-1.67832	4.02942	0.00448143	0.0446824
Q9CWI3	BRCA2 and CDKN1A-interacting protein	Bccip	-0.0903331	-0.146122	-0.302868	0.392963	0.0281989	-1.92692	4.02816	0.00448972	0.0446824
P02088	Hemoglobin subunit beta-1	Hbb-b1	-0.104133	-0.0368267	-0.240983	-0.297925	-0.649154	4.93373	4.02226	0.00452883	0.0449384
Q9QZN4	F-box only protein 6	Fbxo6	-0.22442	-0.139525	-0.00975491	0.557707	0.315088	-2.59153	4.02103	0.00453705	0.0449384
Q07417	Short-chain specific acyl-CoA dehydrogenase, mitochondrial	Acads	-0.00666965	-0.0881064	-0.192177	-0.268103	-0.302231	0.901792	4.01876	0.00455222	0.0449816
P12265	Beta-glucuronidase	Gusb	0.064749	0.0395176	0.047539	0.537405	0.116342	-0.616523	3.9935	0.0047246	0.0465743
Q8BYU6	Torsin-1A-interacting protein 2	Tor1aip2	-0.131277	0.0595556	0.189064	0.280111	0.214738	-0.809117	3.98774	0.00476478	0.0468593
Q61205	Platelet-activating factor acetylhydrolase IB subunit alpha1	Pafah1b3	-0.129189	0.0576978	-0.0164144	0.59214	0.292048	-0.742601	3.98088	0.00481323	0.0471474
Q8VC31	Coiled-coil domain-containing protein 9	Ccdc9	-0.0873058	-0.288086	-0.298488	0.0571746	0.470511	-0.469829	3.98038	0.00481674	0.0471474
P49182	Heparin cofactor 2	Serpind1	0.0815123	0.0445565	0.189668	0.450793	0.153577	-1.025	3.97521	0.00485357	0.0473964
Q99KQ4	Nicotinamide phosphoribosyltransferase	Nampt	-0.0634764	-0.0923929	-0.15489	0.192151	0.182979	0.0205422	3.97246	0.00487328	0.0474774
Q8VEB4	Phospholipase A2 group XV	Pla2g15	0.144101	0.268453	0.130678	0.570087	0.304273	-1.94227	3.96855	0.00490143	0.0476066
Q3U0S6	Ras-interacting protein 1	Rasip1	-0.159613	-0.0354144	-0.0378276	0.281204	0.0439537	-0.38716	3.96745	0.00490944	0.0476066
O55239	Nicotinamide N-methyltransferase	Nnmt	-0.103489	-0.129544	-0.0627798	0.594134	0.237005	-1.24832	3.96087	0.00495725	0.0479585
Q9Z2G9	Oxidoreductase HTATIP2	Htatip2	0.170137	0.137588	0.0394674	0.58617	0.231146	-1.09961	3.95411	0.00500694	0.0483268
Q91W64	Cytochrome P450 2C70	Cyp2c70	0.127744	0.166293	0.223976	0.625561	0.569482	-0.396166	3.95042	0.00503425	0.0483611
Q75N73	Metal cation symporter ZIP14	Slc39a14	0.0710013	0.272363	0.340394	0.824536	0.496771	-0.0857865	3.94986	0.0050384	0.0483611
Q3TW96	UDP-N-acetylhexosamine pyrophosphorylase-like protein 1	Uap1l1	-0.406343	-0.412124	-0.317063	0.864491	0.479006	-2.44054	3.94893	0.00504536	0.0483611
P26040	Ezrin	Ezr	-0.0571387	0.0421338	-0.198556	0.15962	0.538934	-2.54183	3.93949	0.00511609	0.0489263
Q8BJW6	Eukaryotic translation initiation factor 2A	Eif2a	0.0550079	-0.0166081	0.00116449	0.208226	0.197023	-0.540678	3.92891	0.00519661	0.0495778
Q02357	Ankyrin-1	Ank1	0.0717842	0.0281288	-0.239428	-0.402581	-0.364441	-1.96619	3.92742	0.00520805	0.0495778
Q11136	Xaa-Pro dipeptidase	Pepd	-0.107209	-0.0733017	-0.236117	0.26016	0.0595484	0.00274562	3.92348	0.0052385	0.0497212
Q8CH40	Nucleoside diphosphate-linked moiety X motif 6	Nudt6	-0.0714174	-0.0275001	0.0898022	0.382682	0.442836	-1.73484	3.92238	0.00524702	0.0497212
