# Supplementary material for: Proteomic aging signatures across mouse organs and life stages
Source: EMBO J. 2025 Jul 15;44(16):4631–60. doi: 10.1038/s44318-025-00509-x (PMC12361549; doi:10.1038/s44318-025-00509-x)
Supplement: Supplementary file 20 — Source data Fig. 5 [file 44318_2025_509_MOESM20_ESM.zip]

Archive with 19 entries (9 files):
- EMBOJ-2025-120525_SourceDataForFigure5/
- EMBOJ-2025-120525_SourceDataForFigure5/EMBOJ-2025-120525_SourceDataForFigure5/
- EMBOJ-2025-120525_SourceDataForFigure5/EMBOJ-2025-120525_SourceDataForFigure5/EMBOJ-2025-120525_SourceDataForFigure5A/
- EMBOJ-2025-120525_SourceDataForFigure5/EMBOJ-2025-120525_SourceDataForFigure5/EMBOJ-2025-120525_SourceDataForFigure5A/~$EMBOJ-2025-120525_SourceDataForFigure5A.xlsx
- EMBOJ-2025-120525_SourceDataForFigure5/EMBOJ-2025-120525_SourceDataForFigure5/EMBOJ-2025-120525_SourceDataForFigure5A/EMBOJ-2025-120525_SourceDataForFigure5A.xlsx
- EMBOJ-2025-120525_SourceDataForFigure5/EMBOJ-2025-120525_SourceDataForFigure5/EMBOJ-2025-120525_SourceDataForFigure5B/
- EMBOJ-2025-120525_SourceDataForFigure5/EMBOJ-2025-120525_SourceDataForFigure5/EMBOJ-2025-120525_SourceDataForFigure5B/EMBOJ-2025-120525_SourceDataForFigure5B.xlsx
- EMBOJ-2025-120525_SourceDataForFigure5/EMBOJ-2025-120525_SourceDataForFigure5/EMBOJ-2025-120525_SourceDataForFigure5C/
- EMBOJ-2025-120525_SourceDataForFigure5/EMBOJ-2025-120525_SourceDataForFigure5/EMBOJ-2025-120525_SourceDataForFigure5C/EMBOJ-2025-120525_SourceDataForFigure5C.xlsx
- EMBOJ-2025-120525_SourceDataForFigure5/EMBOJ-2025-120525_SourceDataForFigure5/EMBOJ-2025-120525_SourceDataForFigure5D/
- EMBOJ-2025-120525_SourceDataForFigure5/EMBOJ-2025-120525_SourceDataForFigure5/EMBOJ-2025-120525_SourceDataForFigure5D/EMBOJ-2025-120525_SourceDataForFigure5D.xlsx
- EMBOJ-2025-120525_SourceDataForFigure5/EMBOJ-2025-120525_SourceDataForFigure5/EMBOJ-2025-120525_SourceDataForFigure5E/
- EMBOJ-2025-120525_SourceDataForFigure5/EMBOJ-2025-120525_SourceDataForFigure5/EMBOJ-2025-120525_SourceDataForFigure5E/EMBOJ-2025-120525_SourceDataForFigure5E.xlsx
- EMBOJ-2025-120525_SourceDataForFigure5/EMBOJ-2025-120525_SourceDataForFigure5/EMBOJ-2025-120525_SourceDataForFigure5F/
- EMBOJ-2025-120525_SourceDataForFigure5/EMBOJ-2025-120525_SourceDataForFigure5/EMBOJ-2025-120525_SourceDataForFigure5F/EMBOJ-2025-120525_SourceDataForFigure5F.xlsx
- EMBOJ-2025-120525_SourceDataForFigure5/EMBOJ-2025-120525_SourceDataForFigure5/EMBOJ-2025-120525_SourceDataForFigure5G/
- EMBOJ-2025-120525_SourceDataForFigure5/EMBOJ-2025-120525_SourceDataForFigure5/EMBOJ-2025-120525_SourceDataForFigure5G/EMBOJ-2025-120525_SourceDataForFigure5G.xlsx
- EMBOJ-2025-120525_SourceDataForFigure5/EMBOJ-2025-120525_SourceDataForFigure5/EMBOJ-2025-120525_SourceDataForFigure5H/
- EMBOJ-2025-120525_SourceDataForFigure5/EMBOJ-2025-120525_SourceDataForFigure5/EMBOJ-2025-120525_SourceDataForFigure5H/EMBOJ-2025-120525_SourceDataForFigure5H.xlsx
