# Supplementary material for: Proteomic aging signatures across mouse organs and life stages
Source: EMBO J. 2025 Jul 15;44(16):4631–60. doi: 10.1038/s44318-025-00509-x (PMC12361549; doi:10.1038/s44318-025-00509-x)
Supplement: Supplementary file 20 — Source data Fig. 5 [file 44318_2025_509_MOESM20_ESM.zip › EMBOJ-2025-120525_SourceDataForFigure5/EMBOJ-2025-120525_SourceDataForFigure5/EMBOJ-2025-120525_SourceDataForFigure5G/EMBOJ-2025-120525_SourceDataForFigure5G.xlsx]

## Sheet: Combined_Blood Proteome
UniProt Accession	UniProt Protein Name	Gene Symbol
P02088	Hemoglobin subunit beta-1	Hbb-b1
P01942	Hemoglobin subunit alpha	Hba
P02089	Hemoglobin subunit beta-2	Hbb-b2
Q61838	Pregnancy zone protein	Pzp
P01027	Complement C3	C3
Q19LI2	Alpha-1B-glycoprotein	A1bg
Q00623	Apolipoprotein A-I	Apoa1
P23953	Carboxylesterase 1C	Ces1c
Q00897	Alpha-1-antitrypsin 1-4	Serpina1d
P00920	Carbonic anhydrase 2	Ca2
P22599	Alpha-1-antitrypsin 1-2	Serpina1b
Q921I1	Serotransferrin	Tf
P07758	Alpha-1-antitrypsin 1-1	Serpina1a
P07309	Transthyretin	Ttr
Q923D2	Flavin reductase (NADPH)	Blvrb
P15327	Bisphosphoglycerate mutase	Bpgm
Q91X72	Hemopexin	Hpx
A6X935	Inter alpha-trypsin inhibitor, heavy chain 4	Itih4
Q61171	Peroxiredoxin-2	Prdx2
P09813	Apolipoprotein A-II	Apoa2
P24270	Catalase	Cat
P06728	Apolipoprotein A-IV	Apoa4
P13634	Carbonic anhydrase 1	Ca1
P07759	Serine protease inhibitor A3K	Serpina3k
Q61147	Ceruloplasmin	Cp
P07724	Albumin	Alb
Q01853	Transitional endoplasmic reticulum ATPase	Vcp
Q03734	Serine protease inhibitor A3M	Serpina3m
P08228	Superoxide dismutase [Cu-Zn]	Sod1
Q60590	Alpha-1-acid glycoprotein 1	Orm1
P28665	Murinoglobulin-1	Mug1
P06151	L-lactate dehydrogenase A chain	Ldha
P11352	Glutathione peroxidase 1	Gpx1
P16858	Glyceraldehyde-3-phosphate dehydrogenase	Gapdh
Q8R146	Acylamino-acid-releasing enzyme	Apeh
P03953	Complement factor D	Cfd
P24549	Aldehyde dehydrogenase 1A1	Aldh1a1
P29788	Vitronectin	Vtn
P63242	Eukaryotic translation initiation factor 5A-1	Eif5a
P07361	Alpha-1-acid glycoprotein 2	Orm2
O08677	Kininogen-1	Kng1
Q9R111	Guanine deaminase	Gda
P13020	Gelsolin	Gsn
Q06770	Corticosteroid-binding globulin	Serpina6
P23492	Purine nucleoside phosphorylase	Pnp
P17182	Alpha-enolase	Eno1
P63017	Heat shock cognate 71 kDa protein	Hspa8
P62827	GTP-binding nuclear protein Ran	Ran
P17563	Methanethiol oxidase	Selenbp1
P06909	Complement factor H	Cfh
Q61704	Inter-alpha-trypsin inhibitor heavy chain H3	Itih3
O55042	Alpha-synuclein	Snca
P21614	Vitamin D-binding protein	Gc
P04186	Complement factor B	Cfb
Q60994	Adiponectin	Adipoq
Q61247	Alpha-2-antiplasmin	Serpinf2
P40142	Transketolase	Tkt
P97371	Proteasome activator complex subunit 1	Psme1
Q61702	Inter-alpha-trypsin inhibitor heavy chain H1	Itih1
P29699	Alpha-2-HS-glycoprotein	Ahsg
O70435	Proteasome subunit alpha type-3	Psma3
Q9CQT1	Methylthioribose-1-phosphate isomerase	Mri1
P01029	Complement C4-B	C4b
Q9CPU0	Lactoylglutathione lyase	Glo1
O09061	Proteasome subunit beta type-1	Psmb1
Q61316	Heat shock 70 kDa protein 4	Hspa4
Q64339	Ubiquitin-like protein ISG15	Isg15
O35945	Aldehyde dehydrogenase, cytosolic 1	Aldh1a7
P54726	UV excision repair protein RAD23 homolog A	Rad23a
P08226	Apolipoprotein E	Apoe
P20918	Plasminogen	Plg
Q02053	Ubiquitin-like modifier-activating enzyme 1	Uba1
P53657	Pyruvate kinase PKLR	Pklr
Q61598	Rab GDP dissociation inhibitor beta	Gdi2
Q99LX0	Parkinson disease protein 7 homolog	Park7
P15532	Nucleoside diphosphate kinase A	Nme1
P80317	T-complex protein 1 subunit zeta	Cct6a
P33622	Apolipoprotein C-III	Apoc3
Q9DBJ1	Phosphoglycerate mutase 1	Pgam1
Q8K1B8	Fermitin family homolog 3	Fermt3
P09411	Phosphoglycerate kinase 1	Pgk1
P58389	Serine/threonine-protein phosphatase 2A activator	Ptpa
P35700	Peroxiredoxin-1	Prdx1
Q9CWJ9	Bifunctional purine biosynthesis protein ATIC	Atic
E9Q414	Apolipoprotein B-100	Apob
Q01768	Nucleoside diphosphate kinase B	Nme2
P58252	Elongation factor 2	Eef2
P01898	H-2 class I histocompatibility antigen, Q10 alpha chain	H2-Q10
P34022	Ran-specific GTPase-activating protein	Ranbp1
Q91XF0	Pyridoxine-5'-phosphate oxidase	Pnpo
Q9DBD0	Inhibitor of carbonic anhydrase	Inhca
O08709	Peroxiredoxin-6	Prdx6
P63101	14-3-3 protein zeta/delta	Ywhaz
Q05020	Apolipoprotein C-II	Apoc2
P40124	Adenylyl cyclase-associated protein 1	Cap1
Q9Z2U1	Proteasome subunit alpha type-5	Psma5
Q9ESB3	Histidine-rich glycoprotein	Hrg
P52430	Serum paraoxonase/arylesterase 1	Pon1
Q91WP6	Serine protease inhibitor A3N	Serpina3n
P14152	Malate dehydrogenase, cytoplasmic	Mdh1
O55234	Proteasome subunit beta type-5	Psmb5
P50247	Adenosylhomocysteinase	Ahcy
Q9D358	Low molecular weight phosphotyrosine protein phosphatase	Acp1
P01887	Beta-2-microglobulin	B2m
P45376	Aldo-keto reductase family 1 member B1	Akr1b1
Q8CC86	Nicotinate phosphoribosyltransferase	Naprt
P22907	Porphobilinogen deaminase	Hmbs
P70697	Uroporphyrinogen decarboxylase	Urod
Q61703	Inter-alpha-trypsin inhibitor heavy chain H2	Itih2
Q3U0B3	Dehydrogenase/reductase SDR family member 11	Dhrs11
P99026	Proteasome subunit beta type-4	Psmb4
Q9DCD0	6-phosphogluconate dehydrogenase, decarboxylating	Pgd
Q9CQV8	14-3-3 protein beta/alpha	Ywhab
P62259	14-3-3 protein epsilon	Ywhae
Q5SUR0	Phosphoribosylformylglycinamidine synthase	Pfas
P01872	Immunoglobulin heavy constant mu	Ighm
Q6ZQ38	Cullin-associated NEDD8-dissociated protein 1	Cand1
P35441	Thrombospondin-1	Thbs1
P61089	Ubiquitin-conjugating enzyme E2 N	Ube2n
P56395	Cytochrome b5	Cyb5a
P18760	Cofilin-1	Cfl1
Q9CQ60	6-phosphogluconolactonase	Pgls
P06745	Glucose-6-phosphate isomerase	Gpi
P48774	Glutathione S-transferase Mu 5	Gstm5
Q99LD4	COP9 signalosome complex subunit 1	Gps1
P10649	Glutathione S-transferase Mu 1	Gstm1
O35350	Calpain-1 catalytic subunit	Capn1
Q9QXC1	Fetuin-B	Fetub
P11983	T-complex protein 1 subunit alpha	Tcp1
P56399	Ubiquitin carboxyl-terminal hydrolase 5	Usp5
Q99J08	SEC14-like protein 2	Sec14l2
O35343	Importin subunit alpha-3	Kpna4
Q3TMH2	Secernin-3	Scrn3
P06684	Complement C5	C5
Q9R1P0	Proteasome subunit alpha type-4	Psma4
Q8CB27	Ubiquitin thioesterase OTU1	Yod1
Q9R098	Hepatocyte growth factor activator	Hgfac
Q9R1P1	Proteasome subunit beta type-3	Psmb3
P62192	26S proteasome regulatory subunit 4	Psmc1
P46412	Glutathione peroxidase 3	Gpx3
P05064	Fructose-bisphosphate aldolase A	Aldoa
P97494	Glutamate--cysteine ligase catalytic subunit	Gclc
Q9D892	Inosine triphosphate pyrophosphatase	Itpa
Q9JMA1	Ubiquitin carboxyl-terminal hydrolase 14	Usp14
P31725	Protein S100-A9	S100a9
Q64727	Vinculin	Vcl
P62835	Ras-related protein Rap-1A	Rap1a
P48722	Heat shock 70 kDa protein 4L	Hspa4l
O70362	Phosphatidylinositol-glycan-specific phospholipase D	Gpld1
Q6GSS7	Histone H2A type 2-A	Hist2h2aa1; Hist2h2aa2
P17742	Peptidyl-prolyl cis-trans isomerase A	Ppia
P34884	Macrophage migration inhibitory factor	Mif
P20029	Endoplasmic reticulum chaperone BiP	Hspa5
Q8BND5	Sulfhydryl oxidase 1	Qsox1
P70195	Proteasome subunit beta type-7	Psmb7
Q06318	Uteroglobin	Scgb1a1
P14847	C-reactive protein	Crp
P0DP27	Calmodulin-2	Calm2
P70168	Importin subunit beta-1	Kpnb1
P54822	Adenylosuccinate lyase	Adsl
P21981	Protein-glutamine gamma-glutamyltransferase 2	Tgm2
P60710	Actin, cytoplasmic 1	Actb
P48193	Protein 4.1	Epb41
Q922D8	C-1-tetrahydrofolate synthase, cytoplasmic	Mthfd1
Q9R0P3	S-formylglutathione hydrolase	Esd
P50396	Rab GDP dissociation inhibitor alpha	Gdi1
O35593	26S proteasome non-ATPase regulatory subunit 14	Psmd14
P19096	Fatty acid synthase	Fasn
Q64726	Zinc-alpha-2-glycoprotein	Azgp1
Q9JLT4	Thioredoxin reductase 2, mitochondrial	Txnrd2
Q9QZ73	DCN1-like protein 1	Dcun1d1
P54775	26S proteasome regulatory subunit 6B	Psmc4
P42703	Leukemia inhibitory factor receptor	Lifr
Q9QUI0	Transforming protein RhoA	Rhoa
Q9WVA4	Transgelin-2	Tagln2
Q9Z2U0	Proteasome subunit alpha type-7	Psma7
P21550	Beta-enolase	Eno3
O35930	Platelet glycoprotein Ib alpha chain	Gp1ba
P13675	Y-linked testis-specific protein 1	Ssty1
P80316	T-complex protein 1 subunit epsilon	Cct5
P52480	Pyruvate kinase PKM	Pkm
Q66JS6	Eukaryotic translation initiation factor 3 subunit J-B	Eif3j2
Q8R016	Bleomycin hydrolase	Blmh
Q9WTX5	S-phase kinase-associated protein 1	Skp1
P10639	Thioredoxin	Txn
Q08093	Calponin-2	Cnn2
O08742	Platelet glycoprotein V	Gp5
P11276	Fibronectin	Fn1
Q9D967	Magnesium-dependent phosphatase 1	Mdp1
O35344	Importin subunit alpha-4	Kpna3
Q62422	Osteoclast-stimulating factor 1	Ostf1
P55264	Adenosine kinase	Adk
Q3U7U3	F-box only protein 7	Fbxo7
Q9CQM9	Glutaredoxin-3	Glrx3
P62631	Elongation factor 1-alpha 2	Eef1a2
Q3UM45	Protein phosphatase 1 regulatory subunit 7	Ppp1r7
P27005	Protein S100-A8	S100a8
Q8R121	Protein Z-dependent protease inhibitor	Serpina10
P97372	Proteasome activator complex subunit 2	Psme2
Q8BGQ7	Alanine--tRNA ligase, cytoplasmic	Aars1
Q8BGD9	Eukaryotic translation initiation factor 4B	Eif4b
Q9Z0N1	Eukaryotic translation initiation factor 2 subunit 3, X-linked	Eif2s3x
P61205	ADP-ribosylation factor 3	Arf3
Q80UY2	E3 ubiquitin-protein ligase KCMF1	Kcmf1
Q9R1P4	Proteasome subunit alpha type-1	Psma1
Q9WU78	Programmed cell death 6-interacting protein	Pdcd6ip
Q9QUM9	Proteasome subunit alpha type-6	Psma6
Q9CY02	Alpha-hemoglobin-stabilizing protein	Ahsp
O09043	Napsin-A	Napsa
Q9ES46	Beta-parvin	Parvb
Q07968	Coagulation factor XIII B chain	F13b
Q99PG2	Opioid growth factor receptor	Ogfr
Q61166	Microtubule-associated protein RP/EB family member 1	Mapre1
Q8R238	Serine dehydratase-like	Sdsl
P32261	Antithrombin-III	Serpinc1
Q571I9	Aldehyde dehydrogenase family 16 member A1	Aldh16a1
Q9CX56	26S proteasome non-ATPase regulatory subunit 8	Psmd8
P06683	Complement component C9	C9
P49722	Proteasome subunit alpha type-2	Psma2
P10518	Delta-aminolevulinic acid dehydratase	Alad
P62196	26S proteasome regulatory subunit 8	Psmc5
Q60605	Myosin light polypeptide 6	Myl6
P05977	Myosin light chain 1/3, skeletal muscle isoform	Myl1
P70389	Insulin-like growth factor-binding protein complex acid labile subunit	Igfals
Q9JLJ2	4-trimethylaminobutyraldehyde dehydrogenase	Aldh9a1
Q8BMJ3	Eukaryotic translation initiation factor 1A, X-chromosomal	Eif1ax
Q922B2	Aspartate--tRNA ligase, cytoplasmic	Dars1
Q8VCS0	N-acetylmuramoyl-L-alanine amidase	Pglyrp2
P47753	F-actin-capping protein subunit alpha-1	Capza1
P06795	ATP-dependent translocase ABCB1	Abcb1b
Q00612	Glucose-6-phosphate 1-dehydrogenase X	G6pdx
P11859	Angiotensinogen	Agt
Q9CZ04	COP9 signalosome complex subunit 7a	Cops7a
P10605	Cathepsin B	Ctsb
P80318	T-complex protein 1 subunit gamma	Cct3
Q76MZ3	Serine/threonine-protein phosphatase 2A 65 kDa regulatory subunit A alpha isoform	Ppp2r1a
Q7TNP2	Serine/threonine-protein phosphatase 2A 65 kDa regulatory subunit A beta isoform	Ppp2r1b
Q9JJU8	Adapter Sh3bgrl	Sh3bgrl
Q9CQI6	Coactosin-like protein	Cotl1
P34928	Apolipoprotein C-I	Apoc1
Q9WVE8	Protein kinase C and casein kinase substrate in neurons protein 2	Pacsin2
Q60692	Proteasome subunit beta type-6	Psmb6
P51885	Lumican	Lum
Q9JLV5	Cullin-3	Cul3
Q9DBB9	Carboxypeptidase N subunit 2	Cpn2
P04443	Hemoglobin subunit beta-H0	Hbb-bh0
Q8CHP8	Glycerol-3-phosphate phosphatase	Pgp
Q9D819	Inorganic pyrophosphatase	Ppa1
P61222	ATP-binding cassette sub-family E member 1	Abce1
Q9JI75	Ribosyldihydronicotinamide dehydrogenase [quinone]	Nqo2
Q91ZJ5	UTP--glucose-1-phosphate uridylyltransferase	Ugp2
Q9Z2W0	Aspartyl aminopeptidase	Dnpep
P24547	Inosine-5'-monophosphate dehydrogenase 2	Impdh2
Q641P0	Actin-related protein 3B	Actr3b
P70296	Phosphatidylethanolamine-binding protein 1	Pebp1
O55023	Inositol monophosphatase 1	Impa1
P26043	Radixin	Rdx
P26040	Ezrin	Ezr
P55258	Ras-related protein Rab-8A	Rab8a
Q9QXY6	EH domain-containing protein 3	Ehd3
Q9R1P3	Proteasome subunit beta type-2	Psmb2
Q6YGZ1	Heparanase	Hpse
Q99KQ4	Nicotinamide phosphoribosyltransferase	Nampt
Q6P5F9	Exportin-1	Xpo1
L7N1X6	F-box/WD repeat-containing protein 15	Fbxw15
Q6PGC1	ATP-dependent RNA helicase DHX29	Dhx29
Q8VDM4	26S proteasome non-ATPase regulatory subunit 2	Psmd2
Q9R0Q7	Prostaglandin E synthase 3	Ptges3
P36993	Protein phosphatase 1B	Ppm1b
P18111	Homeobox protein CDX-1	Cdx1
Q01339	Beta-2-glycoprotein 1	Apoh
Q01279	Epidermal growth factor receptor	Egfr
Q9D0M1	Phosphoribosyl pyrophosphate synthase-associated protein 1	Prpsap1
Q9Z126	Platelet factor 4	Pf4
P62082	Small ribosomal subunit protein eS7	Rps7
Q9JHR7	Insulin-degrading enzyme	Ide
Q64442	Sorbitol dehydrogenase	Sord
P01670	Ig kappa chain V-III region PC 6684	-
P46471	26S proteasome regulatory subunit 7	Psmc2
P48758	Carbonyl reductase [NADPH] 1	Cbr1
Q9JHW2	Omega-amidase NIT2	Nit2
P57780	Alpha-actinin-4	Actn4
O35490	Betaine--homocysteine S-methyltransferase 1	Bhmt
Q5XPI3	E3 ubiquitin-protein ligase RNF123	Rnf123
Q60674	Nuclear receptor subfamily 1 group D member 2	Nr1d2
P47968	Ribose-5-phosphate isomerase	Rpia
Q9DAI4	Zinc finger and BTB domain-containing protein 43	Zbtb43
Q9D7G0	Ribose-phosphate pyrophosphokinase 1	Prps1
Q8VDI7	Ubiquitin-associated domain-containing protein 1	Ubac1
O09172	Glutamate--cysteine ligase regulatory subunit	Gclm
O54962	Barrier-to-autointegration factor	Banf1
P80314	T-complex protein 1 subunit beta	Cct2
O88685	26S proteasome regulatory subunit 6A	Psmc3
P51125	Calpastatin	Cast
O35085	Homeobox protein ARX	Arx
P11032	Granzyme A	Gzma
Q61315	Adenomatous polyposis coli protein	Apc
Q8BTZ7	Mannose-1-phosphate guanyltransferase beta	Gmppb
Q8CIE6	Coatomer subunit alpha	Copa
P62737	Actin, aortic smooth muscle	Acta2
P99027	Large ribosomal subunit protein P2	Rplp2
Q9WVJ2	26S proteasome non-ATPase regulatory subunit 13	Psmd13
Q9CQ89	Protein CutA	Cuta
Q80TA9	Ectopic P granules protein 5 homolog	Epg5
A2AGX3	PR domain-containing protein 11	Prdm11
P50295	Arylamine N-acetyltransferase 2	Nat2
Q9D3N8	Growth hormone-regulated TBC protein 1	Grtp1
P12382	ATP-dependent 6-phosphofructokinase, liver type	Pfkl
Q80SU6	Sodium-dependent phosphate transport protein 2C	Slc34a3
Q8BH61	Coagulation factor XIII A chain	F13a1
Q61026	Nuclear receptor coactivator 2	Ncoa2
Q8BWT1	3-ketoacyl-CoA thiolase, mitochondrial	Acaa2
P08030	Adenine phosphoribosyltransferase	Aprt
Q6P8X1	Sorting nexin-6	Snx6
Q80XK6	Autophagy-related protein 2 homolog B	Atg2b
Q9DBK0	Acetyl-coenzyme A thioesterase	Acot12
Q9DBP5	UMP-CMP kinase	Cmpk1
Q8BV13	COP9 signalosome complex subunit 7b	Cops7b
Q9WV69	Dematin	Dmtn
Q8BKC5	Importin-5	Ipo5
P26516	26S proteasome non-ATPase regulatory subunit 7	Psmd7
Q6P1E8	EF-hand calcium-binding domain-containing protein 6	Efcab6
Q78ZA7	Nucleosome assembly protein 1-like 4	Nap1l4
Q6NS59	Protein FAM135A	Fam135a
Q3U0S6	Ras-interacting protein 1	Rasip1
O88783	Coagulation factor V	F5
Q8BTM8	Filamin-A	Flna
P19221	Prothrombin	F2
Q6ZWZ2	Ubiquitin-conjugating enzyme E2 R2	Ube2r2
P46460	Vesicle-fusing ATPase	Nsf
Q9R0A1	Chloride channel protein 2	Clcn2
Q52KR3	Protein prune homolog 2	Prune2
Q62383	Transcription elongation factor SPT6	Supt6h
Q9CQL4	Large ribosomal subunit protein bL20m	Mrpl20
P01864	Ig gamma-2A chain C region secreted form	-
Q3ULB5	Serine/threonine-protein kinase PAK 6	Pak6
P68372	Tubulin beta-4B chain	Tubb4b
Q9DB29	Isoamyl acetate-hydrolyzing esterase 1 homolog	Iah1
P80313	T-complex protein 1 subunit eta	Cct7
Q9CZ30	Obg-like ATPase 1	Ola1
P59325	Eukaryotic translation initiation factor 5	Eif5
Q9JHU9	Inositol-3-phosphate synthase 1	Isyna1
Q61647	Hyaluronan synthase 1	Has1
Q8BIJ6	Isoleucine--tRNA ligase, mitochondrial	Iars2
Q3U0D9	E3 ubiquitin-protein ligase HACE1	Hace1
Q8VCE4	Uncharacterized protein C9orf40 homolog	D030056L22Rik
P47955	Large ribosomal subunit protein P1	Rplp1
Q8CJG0	Protein argonaute-2	Ago2
P26039	Talin-1	Tln1
O55111	Desmoglein-2	Dsg2
P68037	Ubiquitin-conjugating enzyme E2 L3	Ube2l3
Q9QXS1	Plectin	Plec
P21180	Complement C2	C2
Q61735	Leukocyte surface antigen CD47	Cd47
Q9DAM9	Fibronectin type 3 and ankyrin repeat domains 1 protein	Fank1
Q07113	Cation-independent mannose-6-phosphate receptor	Igf2r
P05202	Aspartate aminotransferase, mitochondrial	Got2
P17426	AP-2 complex subunit alpha-1	Ap2a1
Q8K1S2	Netrin receptor UNC5D	Unc5d
Q4KML4	Costars family protein ABRACL	Abracl
P61971	Nuclear transport factor 2	Nutf2
Q91W20	Leucine-rich repeat-containing protein 26	Lrrc26
B1AUC7	Rho GTPase-activating protein 36	Arhgap36
P68040	Small ribosomal subunit protein RACK1	Rack1
Q8R1A4	Dedicator of cytokinesis protein 7	Dock7
Q6P069	Sorcin	Sri
Q8CAY6	Acetyl-CoA acetyltransferase, cytosolic	Acat2
Q8BJS8	Mdm2-binding protein	Mtbp
O35215	D-dopachrome decarboxylase	Ddt
Q8C5V5	WD repeat-containing protein 27	Wdr27
Q8VDZ4	Palmitoyltransferase ZDHHC5	Zdhhc5
P68368	Tubulin alpha-4A chain	Tuba4a
Q925H1	Zinc finger transcription factor Trps1	Trps1
Q61574	Forkhead box protein S1	Foxs1
Q9EPK7	Exportin-7	Xpo7
Q9CZ44	NSFL1 cofactor p47	Nsfl1c
P14106	Complement C1q subcomponent subunit B	C1qb
P08249	Malate dehydrogenase, mitochondrial	Mdh2
Q91V14	Solute carrier family 12 member 5	Slc12a5
Q07456	Protein AMBP	Ambp
Q62348	Translin	Tsn
Q8VID5	ATP-dependent DNA helicase Q5	Recql5
Q9JJ26	Pyrin	Mefv
O35737	Heterogeneous nuclear ribonucleoprotein H	Hnrnph1
P08121	Collagen alpha-1(III) chain	Col3a1
Q99LS3	Phosphoserine phosphatase	Psph
Q11011	Puromycin-sensitive aminopeptidase	Npepps
Q99JI4	26S proteasome non-ATPase regulatory subunit 6	Psmd6
Q8BX90	Fibronectin type-III domain-containing protein 3A	Fndc3a
E9PZQ0	Ryanodine receptor 1	Ryr1
P47963	Large ribosomal subunit protein eL13	Rpl13
Q8BJY1	26S proteasome non-ATPase regulatory subunit 5	Psmd5
Q61129	Complement factor I	Cfi
Q1EHW4	Histone deacetylase complex subunit SAP25	Sap25
Q8C196	Carbamoyl-phosphate synthase [ammonia], mitochondrial	Cps1
P51163	Uroporphyrinogen-III synthase	Uros
P28663	Beta-soluble NSF attachment protein	Napb
Q8CIF4	Biotinidase	Btd
Q9D1A2	Cytosolic non-specific dipeptidase	Cndp2
Q6PAR5	GTPase-activating protein and VPS9 domain-containing protein 1	Gapvd1
Q9JM14	5'(3')-deoxyribonucleotidase, cytosolic type	Nt5c
Q9DB72	BTB/POZ domain-containing protein 17	Btbd17
Q3U5Q7	UMP-CMP kinase 2, mitochondrial	Cmpk2
P15105	Glutamine synthetase	Glul
Q9CU62	Structural maintenance of chromosomes protein 1A	Smc1a
Q3TXS7	26S proteasome non-ATPase regulatory subunit 1	Psmd1
P49182	Heparin cofactor 2	Serpind1
Q8BFZ4	F-box/LRR-repeat protein 21	Fbxl21
A2AN08	E3 ubiquitin-protein ligase UBR4	Ubr4
P10820	Perforin-1	Prf1
Q9JJN5	Carboxypeptidase N catalytic chain	Cpn1
Q91YE6	Importin-9	Ipo9
Q9CZM2	Large ribosomal subunit protein eL15	Rpl15
P14685	26S proteasome non-ATPase regulatory subunit 3	Psmd3
Q9Z160	Conserved oligomeric Golgi complex subunit 1	Cog1
Q9ERL9	Guanylate cyclase soluble subunit alpha-1	Gucy1a1
P08032	Spectrin alpha chain, erythrocytic 1	Spta1
Q61043	Ninein	Nin
Q9R0N0	Galactokinase	Galk1
Q7TSG5	SH3 domain-containing protein 21	Sh3d21
P61087	Ubiquitin-conjugating enzyme E2 K	Ube2k
P59999	Actin-related protein 2/3 complex subunit 4	Arpc4
P26262	Plasma kallikrein	Klkb1
Q8R574	Phosphoribosyl pyrophosphate synthase-associated protein 2	Prpsap2
Q91VJ2	Caveolae-associated protein 3	Cavin3
Q6P542	ATP-binding cassette sub-family F member 1	Abcf1
P35278	Ras-related protein Rab-5C	Rab5c
Q8C0V1	Telomere repeats-binding bouquet formation protein 1	Terb1
P09581	Macrophage colony-stimulating factor 1 receptor	Csf1r
Q6P2B1	Transportin-3	Tnpo3
P12710	Fatty acid-binding protein, liver	Fabp1
Q9CXT8	Mitochondrial-processing peptidase subunit beta	Pmpcb
O88737	Protein bassoon	Bsn
P23591	GDP-L-fucose synthase	Gfus
P52760	2-iminobutanoate/2-iminopropanoate deaminase	Rida
Q9CR16	Peptidyl-prolyl cis-trans isomerase D	Ppid
P46638	Ras-related protein Rab-11B	Rab11b
Q8JZQ2	AFG3-like protein 2	Afg3l2
Q68FD5	Clathrin heavy chain 1	Cltc
P98086	Complement C1q subcomponent subunit A	C1qa
Q9D8W5	26S proteasome non-ATPase regulatory subunit 12	Psmd12
O88587	Catechol O-methyltransferase	Comt
Q9D8E6	Large ribosomal subunit protein uL4	Rpl4
Q93092	Transaldolase	Taldo1
Q64GA5	Cytosolic phospholipase A2 gamma	Pla2g4c
P13597	Intercellular adhesion molecule 1	Icam1
P99029	Peroxiredoxin-5, mitochondrial	Prdx5
Q8CE13	Coiled-coil domain-containing protein 17	Ccdc17
P62814	V-type proton ATPase subunit B, brain isoform	Atp6v1b2
P43687	Homeobox protein HMX2	Hmx2
Q9EQ80	NIF3-like protein 1	Nif3l1
Q9D4H2	GRIP and coiled-coil domain-containing protein 1	Gcc1
Q9WTX6	Cullin-1	Cul1
P46664	Adenylosuccinate synthetase isozyme 2	Adss2
Q9DAL7	IQ domain-containing protein F5	Iqcf5
O88958	Glucosamine-6-phosphate isomerase 1	Gnpda1
Q9Z2L6	Multiple inositol polyphosphate phosphatase 1	Minpp1
P63005	Platelet-activating factor acetylhydrolase IB subunit beta	Pafah1b1
P12246	Serum amyloid P-component	Apcs
O35286	ATP-dependent RNA helicase DHX15	Dhx15
Q60864	Stress-induced-phosphoprotein 1	Stip1
Q8R5H1	Ubiquitin carboxyl-terminal hydrolase 15	Usp15
P51660	Peroxisomal multifunctional enzyme type 2	Hsd17b4
O88544	COP9 signalosome complex subunit 4	Cops4
P97447	Four and a half LIM domains protein 1	Fhl1
P62301	Small ribosomal subunit protein uS15	Rps13
Q9D020	Cytosolic 5'-nucleotidase 3A	Nt5c3a
Q78YY6	DnaJ homolog subfamily C member 15	Dnajc15
P51855	Glutathione synthetase	Gss
P18572	Basigin	Bsg
Q99KL7	Ras-related protein Rab-28	Rab28
P50516	V-type proton ATPase catalytic subunit A	Atp6v1a
Q3U1V8	Mitogen-activated protein kinase kinase kinase 9	Map3k9
Q64514	Tripeptidyl-peptidase 2	Tpp2
Q921M7	CYFIP-related Rac1 interactor B	Cyrib
Q8VDC1	FYVE and coiled-coil domain-containing protein 1	Fyco1
P37172	Activin receptor type-1	Acvr1
Q6P5U8	Coiled-coil domain-containing protein 148	Ccdc148
P62849	Small ribosomal subunit protein eS24	Rps24
P31786	Acyl-CoA-binding protein	Dbi
Q8BLN5	Lanosterol synthase	Lss
Q791V5	Mitochondrial carrier homolog 2	Mtch2
Q9QXD6	Fructose-1,6-bisphosphatase 1	Fbp1
A6H6A9	Rab GTPase-activating protein 1-like	Rabgap1l
Q8BW94	Dynein axonemal heavy chain 3	Dnah3
Q6P5D8	Structural maintenance of chromosomes flexible hinge domain-containing protein 1	Smchd1
Q8BG32	26S proteasome non-ATPase regulatory subunit 11	Psmd11
O88968	Transcobalamin-2	Tcn2
Q8BFR1	Zinc finger CCCH-type antiviral protein 1-like	Zc3hav1l
Q0VAV2	Exophilin-5	Exph5
Q5RKZ7	Molybdenum cofactor biosynthesis protein 1	Mocs1
Q64737	Trifunctional purine biosynthetic protein adenosine-3	Gart
P62821	Ras-related protein Rab-1A	Rab1A
Q9EPE9	Endoplasmic reticulum transmembrane helix translocase	Atp13a1
O09101	Phosphatidylinositol-glycan biosynthesis class F protein	Pigf
Q9JII6	Aldo-keto reductase family 1 member A1	Akr1a1
E9Q401	Ryanodine receptor 2	Ryr2
A2ASS6	Titin	Ttn
Q8K183	Pyridoxal kinase	Pdxk
Q60739	BAG family molecular chaperone regulator 1	Bag1
Q7TQE6	Macoilin	Maco1
P61027	Ras-related protein Rab-10	Rab10
Q9D8S4	Oligoribonuclease, mitochondrial	Rexo2
Q8BU03	Periodic tryptophan protein 2 homolog	Pwp2
Q9DCL9	Bifunctional phosphoribosylaminoimidazole carboxylase/phosphoribosylaminoimidazole succinocarboxamide synthetase	Paics
P70670	Nascent polypeptide-associated complex subunit alpha, muscle-specific form	Naca
Q8VGK5	Olfactory receptor 1J21	Or1j21
P53026	Large ribosomal subunit protein uL1	Rpl10a
Q8R1G6	PDZ and LIM domain protein 2	Pdlim2
Q62240	Lysine-specific demethylase 5D	Kdm5d
P48036	Annexin A5	Anxa5
P14148	Large ribosomal subunit protein uL30	Rpl7
P50580	Proliferation-associated protein 2G4	Pa2g4
Q06890	Clusterin	Clu
P32043	Homeobox protein Hox-C5	Hoxc5
P14211	Calreticulin	Calr
P70290	55 kDa erythrocyte membrane protein	Mpp1
Q924L1	LETM1 domain-containing protein 1	Letmd1
O08553	Dihydropyrimidinase-related protein 2	Dpysl2
Q91X96	Guanine nucleotide exchange factor MSS4	Rabif
P01680	Ig kappa chain V-IV region S107B	-
Q64105	Sepiapterin reductase	Spr
O88947	Coagulation factor X	F10
P23116	Eukaryotic translation initiation factor 3 subunit A	Eif3a
O35643	AP-1 complex subunit beta-1	Ap1b1
P17751	Triosephosphate isomerase	Tpi1
Q99KB8	Hydroxyacylglutathione hydrolase, mitochondrial	Hagh
P62715	Serine/threonine-protein phosphatase 2A catalytic subunit beta isoform	Ppp2cb
Q9CR86	Calcium-regulated heat stable protein 1	Carhsp1
O35621	Phosphomannomutase 1	Pmm1
P39054	Dynamin-2	Dnm2
P39655	Polyunsaturated fatty acid lipoxygenase ALOX12	Alox12
Q64012	RNA-binding protein Raly	Raly
Q9CPY7	Cytosol aminopeptidase	Lap3
P63028	Translationally-controlled tumor protein	Tpt1
O88342	WD repeat-containing protein 1	Wdr1
P70444	BH3-interacting domain death agonist	Bid
Q9QXT9	Zinc finger protein 354B	Znf354b
Q3UQ28	Peroxidasin homolog	Pxdn
Q9CQ35	GLIPR1-like protein 2	Glipr1l2
Q99KK7	Dipeptidyl peptidase 3	Dpp3
P28656	Nucleosome assembly protein 1-like 1	Nap1l1
Q8VC19	5-aminolevulinate synthase, non-specific, mitochondrial	Alas1
Q99PT1	Rho GDP-dissociation inhibitor 1	Arhgdia
Q99PT9	Kinesin-like protein KIF19	Kif19
Q8BGC3	Monocarboxylate transporter 12	Slc16a12
Q99MN1	Lysine--tRNA ligase	Kars1
P60335	Poly(rC)-binding protein 1	Pcbp1
P17710	Hexokinase-1	Hk1
Q9QZU9	Ubiquitin/ISG15-conjugating enzyme E2 L6	Ube2l6
P70398	Probable ubiquitin carboxyl-terminal hydrolase FAF-X	Usp9x
P01674	Ig kappa chain V-III region PC 2154	-
P60764	Ras-related C3 botulinum toxin substrate 3	Rac3
P58321	Ubiquitin carboxyl-terminal hydrolase isozyme L4	Uchl4
Q9CZU3	Exosome RNA helicase MTR4	Mtrex
Q8K558	Trem-like transcript 1 protein	Treml1
O70481	E3 ubiquitin-protein ligase UBR1	Ubr1
Q9DB34	Charged multivesicular body protein 2a	Chmp2a
Q99LH1	Nucleolar GTP-binding protein 2	Gnl2
Q9CQ48	NudC domain-containing protein 2	Nudcd2
P97290	Plasma protease C1 inhibitor	Serping1
Q921G8	Gamma-tubulin complex component 2	Tubgcp2
P60766	Cell division control protein 42 homolog	Cdc42
A2AJA9	Apical junction component 1 homolog	Ajm1
P11499	Heat shock protein HSP 90-beta	Hsp90ab1
Q9DAM7	Transmembrane protein 263	Tmem263
Q8VBV7	COP9 signalosome complex subunit 8	Cops8
Q9Z1B5	Mitotic spindle assembly checkpoint protein MAD2A	Mad2l1
Q6ZWX6	Eukaryotic translation initiation factor 2 subunit 1	Eif2s1
P43432	Interleukin-12 subunit beta	Il12b
Q62426	Cystatin-B	Cstb
Q8C1A5	Thimet oligopeptidase	Thop1
Q6R891	Neurabin-2	Ppp1r9b
Q00724	Retinol-binding protein 4	Rbp4
Q9D6A1	Unconventional myosin-Ih	Myo1h
P06800	Receptor-type tyrosine-protein phosphatase C	Ptprc
P55065	Phospholipid transfer protein	Pltp
O88456	Calpain small subunit 1	Capns1
Q3UHB8	Coiled-coil domain-containing protein 177	Ccdc177
P16015	Carbonic anhydrase 3	Ca3
Q9CW03	Structural maintenance of chromosomes protein 3	Smc3
P32848	Parvalbumin alpha	Pvalb
P05132	cAMP-dependent protein kinase catalytic subunit alpha	Prkaca
Q6PDI5	Proteasome adapter and scaffold protein ECM29	Ecpas
P24527	Leukotriene A-4 hydrolase	Lta4h
Q9D0I9	Arginine--tRNA ligase, cytoplasmic	Rars1
P56812	Programmed cell death protein 5	Pdcd5
P47791	Glutathione reductase, mitochondrial	Gsr
Q8CBE3	WD repeat-containing protein 37	Wdr37
Q3V0F0	RIMS-binding protein 3	Rimbp3
P15508	Spectrin beta chain, erythrocytic	Sptb
Q8R0Y6	Cytosolic 10-formyltetrahydrofolate dehydrogenase	Aldh1l1
P42932	T-complex protein 1 subunit theta	Cct8
P62806	Histone H4	H4c16; H4c4; H4c9; H4c12; H4c8; H4c6; H4c3; Hist1h4m; H4c2; H4c11; H4c1; H4c14
P25444	Small ribosomal subunit protein uS5	Rps2
Q8C092	Transcription initiation factor TFIID subunit 5	Taf5
P56376	Acylphosphatase-1	Acyp1
P97298	Pigment epithelium-derived factor	Serpinf1
Q64669	NAD(P)H dehydrogenase [quinone] 1	Nqo1
Q9DBG3	AP-2 complex subunit beta	Ap2b1
Q60872	Eukaryotic translation initiation factor 1A	Eif1a
P16092	Fibroblast growth factor receptor 1	Fgfr1
Q9QYJ3	DnaJ homolog subfamily B member 1	Dnajb1
Q6ZQF7	E3 ubiquitin-protein ligase Jade-2	Jade2
P62900	Large ribosomal subunit protein eL31	Rpl31
Q91Z40	Guanylate-binding protein 7	Gbp7
P11725	Ornithine transcarbamylase, mitochondrial	Otc
Q61233	Plastin-2	Lcp1
P70274	Selenoprotein P	Selenop
Q91YP3	Deoxyribose-phosphate aldolase	Dera
Q8CAA7	Glucose 1,6-bisphosphate synthase	Pgm2l1
P16460	Argininosuccinate synthase	Ass1
Q8BGG9	Acyl-coenzyme A amino acid N-acyltransferase 2	Acnat2
Q9D0I6	WD repeat, SAM and U-box domain-containing protein 1	Wdsub1
Q9Z0R0	Serine/threonine-protein kinase haspin	Haspin
E9Q8T2	PR domain zinc finger protein 15	Prdm15
P41317	Mannose-binding protein C	Mbl2
Q5SX40	Myosin-1	Myh1
Q8K274	Ketosamine-3-kinase	Fn3krp
P63157	BarH-like 1 homeobox protein	Barhl1
Q08761	Vitamin K-dependent protein S	Pros1
Q9EPL8	Importin-7	Ipo7
B2RQC6	Multifunctional protein CAD	Cad
P28481	Collagen alpha-1(II) chain	Col2a1
Q8C0D7	Inhibitor of growth protein 4	Ing4
Q80X82	Symplekin	Sympk
Q91YN5	UDP-N-acetylhexosamine pyrophosphorylase	Uap1
P49452	Centromere protein C	Cenpc
Q6ZPJ3	(E3-independent) E2 ubiquitin-conjugating enzyme UBE2O	Ube2o
Q9CQR6	Serine/threonine-protein phosphatase 6 catalytic subunit	Ppp6c
Q9CR00	26S proteasome non-ATPase regulatory subunit 9	Psmd9
P47915	Large ribosomal subunit protein eL29	Rpl29
P05201	Aspartate aminotransferase, cytoplasmic	Got1
Q8CG76	Aflatoxin B1 aldehyde reductase member 2	Akr7a2
Q91VI7	Ribonuclease inhibitor	Rnh1
Q8CGC7	Bifunctional glutamate/proline--tRNA ligase	Eprs1
Q9JMD3	START domain-containing protein 10	Stard10
P19157	Glutathione S-transferase P 1	Gstp1
Q9CY64	Biliverdin reductase A	Blvra
Q99LB6	Methionine adenosyltransferase 2 subunit beta	Mat2b
Q9Z1Q5	Chloride intracellular channel protein 1	Clic1
P80315	T-complex protein 1 subunit delta	Cct4
Q9WV66	E3 ubiquitin-protein ligase MARCHF7	Marchf7
Q80WC3	Trinucleotide repeat-containing gene 18 protein	Tnrc18
P49429	4-hydroxyphenylpyruvate dioxygenase	Hpd
Q8BRT1	CLIP-associating protein 2	Clasp2
Q9ESJ0	Exportin-4	Xpo4
P60843	Eukaryotic initiation factor 4A-I	Eif4a1
Q9Z1W8	Potassium-transporting ATPase alpha chain 2	Atp12a
P56974	Pro-neuregulin-2, membrane-bound isoform	Nrg2
Q3UKC1	Tax1-binding protein 1 homolog	Tax1bp1
Q9JHK5	Pleckstrin	Plek
Q9WVB0	RNA-binding protein with multiple splicing	Rbpms
P83741	Serine/threonine-protein kinase WNK1	Wnk1
Q9CQX0	Ubiquitin thioesterase OTUB2	Otub2
P62334	26S proteasome regulatory subunit 10B	Psmc6
Q9Z204	Heterogeneous nuclear ribonucleoproteins C1/C2	Hnrnpc
Q9Z2L7	Cytokine receptor-like factor 3	Crlf3
O88898	Tumor protein 63	Tp63
P97807	Fumarate hydratase, mitochondrial	Fh
P56480	ATP synthase subunit beta, mitochondrial	Atp5f1b
O08997	Copper transport protein ATOX1	Atox1
Q69Z23	Dynein axonemal heavy chain 17	Dnah17
Q8K3Z9	Nuclear envelope pore membrane protein POM 121	Pom121
Q80YR6	DNA endonuclease RBBP8	Rbbp8
Q8K284	General transcription factor 3C polypeptide 1	Gtf3c1
P98064	Mannan-binding lectin serine protease 1	Masp1
Q8C0C7	Phenylalanine--tRNA ligase alpha subunit	Farsa
A0A068BFR3	-	Rab11b
A0A068BIT8	-	Psmb8
A0A075B5J6	-	Gm20730
A0A075B5J9	-	Igkv17-127
A0A075B5K2	-	Igkv9-124
A0A075B5K5	-	Igkv2-112
A0A075B5K7	-	Igkv14-100
A0A075B5K9	-	Igkv12-98
A0A075B5L3	-	Igkv4-90
A0A075B5L4	-	Igkv12-89
A0A075B5L7	-	Igkv4-80
A0A075B5M3	-	Igkv4-58
A0A075B5M7	-	Igkv5-39
A0A075B5M8	-	Igkv12-38
A0A075B5N2	-	Igkv6-29
A0A075B5N3	-	Igkv8-28
A0A075B5N4	-	Igkv8-27
A0A075B5N7	-	Igkv6-13
A0A075B5N9	-	Igkv3-7
A0A075B5P1	-	Igkv3-1
A0A075B5P4	-	Ighg1
A0A075B5P5	-	Ighg3
A0A075B5P6	-	Ighm
A0A075B5Q4	-	Ighv5-12
A0A075B5R0	-	Ighv5-16
A0A075B5R4	-	Ighv14-1
A0A075B5R5	-	Ighv4-1
A0A075B5R6	-	Ighv11-1
A0A075B5R7	-	Ighv14-2
A0A075B5S2	-	Ighv7-1
A0A075B5S3	-	Ighv14-4
A0A075B5S5	-	Ighv7-4
A0A075B5S6	-	Ighv3-1
A0A075B5S9	-	Ighv9-4
A0A075B5T3	-	Ighv6-6
A0A075B5T6	-	Ighv10-3
A0A075B5T9	-	Ighv1-9
A0A075B5U6	-	Ighv1-20
A0A075B5V5	-	Ighv1-39
A0A075B5V6	-	Ighv1-42
A0A075B5V8	-	Ighv1-47
A0A075B5W2	-	Ighv1-52
A0A075B5W9	-	Ighv1-58
A0A075B5X7	-	Ighv1-69
A0A075B5Y1	-	Ighv1-74
A0A075B5Y3	-	Ighv1-80
A0A075B664	-	Iglv2
A0A075B674	-	Ighv1-78
A0A075B677	-	Igkv4-53
A0A075B696	-	Ighv2-3
A0A075B6D5	-	Igkv19-93
A0A077S2U6	-	Lyz2
A0A087WPN7	-	Ighv13-2
A0A087WSN6	-	Fn1
A0A0A0MQ98	-	Jmjd1c
A0A0A0MQA3	-	Serpina1a
A0A0A0MQF6	-	Gapdh
A0A0A0MQM0	-	Eif5a
A0A0A6YW67	-	Gm8797
A0A0A6YWI9	-	Ighv1-11
A0A0A6YXA5	-	Ighv1-15
A0A0A6YXN4	-	Ighv1-18
A0A0A6YY47	-	Ncam1
A0A0B4J1H6	-	Igkv2-137
A0A0B4J1H7	-	Igkv1-135
A0A0B4J1I1	-	Igkv16-104
A0A0B4J1I7	-	Igkv4-68
A0A0B4J1I9	-	Igkv4-55
A0A0B4J1J0	-	Igkv4-50
A0A0B4J1J2	-	Igkv5-43
A0A0B4J1J5	-	Ighv9-3
A0A0B4J1J6	-	Ighv10-1
A0A0B4J1J7	-	Ighv1-82
A0A0B4J1K5	-	Iglv3
A0A0B4J1N0	-	Ighv1-76
A0A0B6VSQ6	-	Klk1
A0A0D9SEG8	-	Adgre5
A0A0E4B366	-	HC
A0A0F7R1P3	-	HC
A0A0G2JDL9	-	Rap1a
A0A0G2JF64	-	Mccc1
A0A0G2JGD2	-	S100a4
A0A0G2JGQ8	-	Iglc3
A0A0J9YV87	-	Pdgfra
A0A0J9YVE6	-	Mgam
A0A0N4SVU1	-	Gm7298
A0A0N4SVV4	-	Rarres2
A0A0R4IZW5	-	Cdh1
A0A0R4IZZ5	-	Clec4f
A0A0R4J032	-	C9
A0A0R4J038	-	Kng1
A0A0R4J039	-	Hrg
A0A0R4J052	-	Hagh
A0A0R4J097	-	Tgfbr3
A0A0R4J0E1	-	Fgl1
A0A0R4J0H5	-	Gnptg
A0A0R4J0I1	-	Serpina3k
A0A0R4J0I9	-	Lrp1
A0A0R4J0M4	-	Apof
A0A0R4J0M6	-	Colec11
A0A0R4J0Q4	-	Loxl1
A0A0R4J0S2	-	Igfals
A0A0R4J0X5	-	Serpina1c
A0A0R4J107	-	Apeh
A0A0R4J131	-	Btd
A0A0R4J1N3	-	Apoc3
A0A0R4J1N7	-	Ank1
A0A0R4J207	-	Prg4
A0A0R4J256	-	Psmb9
A0A140T8M2	-	Igkv12-44
A0A140T8M4	-	Igkv8-19
A0A140T8M5	-	Igkv6-15
A0A140T8N0	-	Igkv9-120
A0A140T8N2	-	Igkv5-48
A0A140T8N3	-	Igkv13-84
A0A140T8N5	-	Igkv6-23
A0A140T8N8	-	Igkv9-123
A0A140T8N9	-	Igkv6-32
A0A140T8P1	-	Igkv6-14
A0A140T8P3	-	Igkv15-103
A0A140T8P5	-	Igkv8-24
A0A140T8P6	-	Igkv12-46
A0A140T8P9	-	Igkv14-111
A0A140T8Q1	-	Igkv12-41
A0A140T8Q3	-	Igkv6-17
A0A146E664	-	Islr
A0A1B0GR11	-	Taldo1
A0A1B0GR60	-	Ftl1
A0A1B0GSR9	-	Ldha
A0A1C7CYU3	-	Nucb1
A0A1L1SVH6	-	Nkpd1
A0A1R3UCH5	-	Klna6
A0A1R3UDC2	-	Klk1b26
A0A1R3UFA0	-	Klna3
A0A1S6GWH5	-	Uba1
A0A1W2P6F6	-	Myl6
A0A1W2P788	-	Man1a
A0A1Y7VJW9	-	Fbln5
A0A1Y7VMN0	-	Rock2
A0A1Y7VP49	-	Ctsl
A0A286YDF0	-	Gm49391
A0A286YDT5	-	Adgrf5
A0A2I3BQE1	-	AI182371
A0A2K6EDJ7	-	Itih4
A0A2K6EDK8	-	Dpep2
A0A2R8VK43	-	Cela1
A0JLY3	-	F9
A1A4T2	-	Ganab
A1A540	-	Igkv10-96
A1L2Z1	-	Dspp
A1L353	-	Tgfbi
A2A5N2	-	Ywhab
A2A7A7	-	H6pd
A2A997	-	C8a
A2AE15	-	Cfp
A2AE89	-	Gstm1
A2AEN9	-	Gm5938
A2AEP0	Odorant-binding protein 1b	Obp1b
A2AFG7	-	L1cam
A2AGH5	-	Gm20489
A2APM1	-	Cd44
A2APX3	-	Cst3
A2AW05	-	Ssrp1
A2CEK3	-	Pgm2
A2CEK7	-	Mup14
A2CEL1	-	Mup1
A2CFB8	-	Gp1ba
A2KTK5	-	IGHVDJ
A2N494	-
A2NVE9	-
A2RS23	-	Pepd
A2RTA0	-	Ckm
A2RTT4	-	Ube2n
A2TJ61	-	Pglyrp2
A3KML3	-	Ywhaq
A5GZX3	-	Glo1
A6XA75	-	Treml1
A7VL18	-	Aldh9a1
A8DUK4	-	Hbb-bs
A8DUL0	-	Hbbt1
A8DUP7	-	Hbbt1
A8DUV1	-	Hbat1
A8DUV3	-	Hbat1
A8IP69	-	Ywhag
B1AXW5	-	Prdx1
B1AY85	-	Plxdc2
B1AZS9	-	Prdx4
B1B0C7	-	Hspg2
B1B506	-	Sell
B1Q450	-	HBB1
B2CQD6	-	Fbln1
B2MWM9	-	Calr
B2RRX1	-	Actb
B2RTK3	-	Hist1h2bm
B2RTL6	-	Thbs4
B2RTM0	-	Hist2h4
B2RUD7	-	Psap
B2RUG5	-	Gm4788
B2RUJ7	-	Xdh
B2RWX2	-	C4b
B2RX08	-	Sptb
B5THE2	-	Mgam
B5X0G2	Major urinary protein 17	Mup17
B7FAU9	-	Flna
B7STB7	-	Anxa1
B7ZBY7	-	Ube2v1
B7ZCG3	-	Bpifa2
B7ZNS9	-	Cfd
B8JJI4	-	Bnip1
B8JJN0	-	Gm20547
B8JJN2	-	C2
B9EKG3	-	Ggh
D3YU40	-	Igfbp2
D3YXF5	-	C7
D3YZ61	-	C1qtnf3
D3Z5G7	-	Ces1b
D3Z6Q9	Bridging integrator 2	Bin2
D3Z6T3	-	Ctse
D6RFD9	-	Abcb9
E0CXN0	-	Mst1
E0CY49	-	Asl
E0CYM8	Tyrosine-protein phosphatase non-receptor type substrate 1	Sirpa
E9PUM3	-	Pygm
E9PV24	Fibrinogen alpha chain	Fga
E9PYI8	-	Usp14
E9PZD8	-	Cp
E9PZF0	-	Gm20390
E9Q092	-	Habp2
E9Q0B5	-	Fcgbp
E9Q242	-	Adsl
E9Q328	-	5430401F13Rik
E9Q6C2	-	C1s1
E9Q6D8	-	C6
E9Q6I2	-	Il1rap
E9Q797	-	Dnase1
E9Q7N9	-	Dnah11
E9Q8I0	-	Cfh
E9QK54	-	Serpina11
E9QLK3	-	Brat1
E9QNE5	-	Pi16
E9QPB2	-	Sbsn
E9QPK1	-	Cgref1
E9QPU1	-	Vwf
E9QPX1	-	Col18a1
F6RLD8	-	Ihh
F6WR04	-	Ctss
F6XLV1	Ciliary rootlet coiled-coil protein 2	Crocc2
F8VQ07	-	5830473C10Rik
F8VQD7	-	Ptprg
F8WI14	-	Ecm1
F8WIP8	-	Spp1
F8WIR1	-	Ctsd
G0YP42	-
G3UXY9	-	Enpp2
G3UXZ5	-	Psme1
G3X8Q5	-	Cp
G3X8T3	-	Ctsa
G3X8T9	-	Serpina3n
G3X977	-	Itih2
G3X9D6	-	Apon
G3XA25	-	Acat2
G5E850	-	Cyb5a
H3BJL6	-	Esd
H7BWY6	-	Rbp4
H7BX99	-	F2
H9H9R5	-	Klkb1
I6L966	-	Crp
I6L978	-	Igk
I6L985	-	Igh
I6L9E1	-
M0QWU8	-	Dbi
O09159	Lysosomal alpha-mannosidase	Man2b1
O09164	Extracellular superoxide dismutase [Cu-Zn]	Sod3
O35664	Interferon alpha/beta receptor 2	Ifnar2
O35744	Chitinase-like protein 3	Chil3
O70165	Ficolin-1	Fcn1
O70250	Phosphoglycerate mutase 2	Pgam2
O70570	Polymeric immunoglobulin receptor	Pigr
O78207	-	H2-D1
O88200	C-type lectin domain family 11 member A	Clec11a
O88844	Isocitrate dehydrogenase [NADP] cytoplasmic	Idh1
O89020	Afamin	Afm
O89053	Coronin-1A	Coro1a
P00329	Alcohol dehydrogenase 1	Adh1
P00687	Alpha-amylase 1	Amy1
P00688	Pancreatic alpha-amylase 2a5	Amy2
P01592	Immunoglobulin J chain	Jchain
P01643	Ig kappa chain V-V region MOPC 173
P01654	Ig kappa chain V-III region PC 2880/PC 1229
P01660	Ig kappa chain V-III region PC 3741/TEPC 111
P01662	Ig kappa chain V-III region ABPC 22/PC 9245
P01665	Ig kappa chain V-III region PC 7043
P01667	Ig kappa chain V-III region PC 6308
P01671	Ig kappa chain V-III region PC 7175
P01675	Ig kappa chain V-VI region XRPC 44
P01749	Ig heavy chain V region 3	Ighv1-61
P01803	Ig heavy chain V region AMPC1
P01844	Ig lambda-2 chain C region	Iglc2
P02104	Hemoglobin subunit epsilon-Y2	Hbb-y
P02816	Prolactin-inducible protein homolog	Pip
P03976	Ig kappa chain V-II region 17S29.1
P04117	Fatty acid-binding protein, adipocyte	Fabp4
P04247	Myoglobin	Mb
P04919	Band 3 anion transport protein	Slc4a1
P04939	Major urinary protein 3	Mup3
P05208	Chymotrypsin-like elastase family member 2A	Cela2a
P05366	Serum amyloid A-1 protein	Saa1
P06330	Ig heavy chain V region AC38 205.12
P06801	NADP-dependent malic enzyme	Me1
P07901	Heat shock protein HSP 90-alpha	Hsp90aa1
P08071	Lactotransferrin	Ltf
P08113	Endoplasmin	Hsp90b1
P08607	C4b-binding protein	C4bpa
P09103	Protein disulfide-isomerase	P4hb
P09470	Angiotensin-converting enzyme	Ace
P09528	Ferritin heavy chain	Fth1
P0DP26	Calmodulin-1	Calm1
P10126	Elongation factor 1-alpha 1	Eef1a1
P10493	Nidogen-1	Nid1
P10810	Monocyte differentiation antigen CD14	Cd14
P10852	Amino acid transporter heavy chain SLC3A2	Slc3a2
P11087	Collagen alpha-1(I) chain	Col1a1
P11152	Lipoprotein lipase	Lpl
P11404	Fatty acid-binding protein, heart	Fabp3
P11438	Lysosome-associated membrane glycoprotein 1	Lamp1
P11589	Major urinary protein 2	Mup2
P12815	Programmed cell death protein 6	Pdcd6
P15535	Beta-1,4-galactosyltransferase 1	B4galt1
P15948	Kallikrein 1-related peptidase b22	Klk1b22
P16045	Galectin-1	Lgals1
P16110	Galectin-3	Lgals3
P16125	L-lactate dehydrogenase B chain	Ldhb
P16301	Phosphatidylcholine-sterol acyltransferase	Lcat
P16406	Glutamyl aminopeptidase	Enpep
P16882-2	-	Ghr
P17879	Heat shock 70 kDa protein 1B	Hspa1b
P18528	Ig heavy chain V region 6.96
P20065-2	-	Tmsb4x
P21107-2	-	Tpm3
P24472	Glutathione S-transferase A4	Gsta4
P26041	Moesin	Msn
P26339	Chromogranin-A	Chga
P26645	Myristoylated alanine-rich C-kinase substrate	Marcks
P27046	Alpha-mannosidase 2	Man2a1
P27656	Hepatic triacylglycerol lipase	Lipc
P27773	Protein disulfide-isomerase A3	Pdia3
P27931	Interleukin-1 receptor type 2	Il1r2
P28666	Murinoglobulin-2	Mug2
P28843	Dipeptidyl peptidase 4	Dpp4
P29533	Vascular cell adhesion protein 1	Vcam1
P29621	Serine protease inhibitor A3C	Serpina3c
P30412	Peptidyl-prolyl cis-trans isomerase C	Ppic
P31532	Serum amyloid A-4 protein	Saa4
P31809	Carcinoembryonic antigen-related cell adhesion molecule 1	Ceacam1
P33587	Vitamin K-dependent protein C	Proc
P35917	Vascular endothelial growth factor receptor 3	Flt4
P39039	Mannose-binding protein A	Mbl1
P43025	Tetranectin	Clec3b
P47878	Insulin-like growth factor-binding protein 3	Igfbp3
P51437	Cathelicidin antimicrobial peptide	Camp
P51910	Apolipoprotein D	Apod
P55284	Cadherin-5	Cdh5
P58774-2	-	Tpm2
P59383	Leucine-rich repeat neuronal protein 4	Lrrn4
P61939	Thyroxine-binding globulin	Serpina7
P62897	Cytochrome c, somatic	Cycs
P62962	Profilin-1	Pfn1
P63038	60 kDa heat shock protein, mitochondrial	Hspd1
P68033	Actin, alpha cardiac muscle 1	Actc1
P68369	Tubulin alpha-1A chain	Tuba1a
P70349	Adenosine 5'-monophosphoramidase HINT1	Hint1
P70375	Coagulation factor VII	F7
P70663	SPARC-like protein 1	Sparcl1
P97333	Neuropilin-1	Nrp1
P97363	Serine palmitoyltransferase 2	Sptlc2
P97449	Aminopeptidase N	Anpep
P98063	Bone morphogenetic protein 1	Bmp1
P98064-2	-	Masp1
Q00898	Alpha-1-antitrypsin 1-5	Serpina1e
Q02105	Complement C1q subcomponent subunit C	C1qc
Q03311	Cholinesterase	Bche
Q05CL2	-	Proz
Q07079	Insulin-like growth factor-binding protein 5	Igfbp5
Q08879-2	-	Fbln1
Q102J0	-	Ctbs
Q148T4	-	Tnc
Q2KHP2	-	Mmp19
Q31152	-
Q31188	-	MHC integral membrane protein
Q3TA66	-	Gp5
Q3TCR9	-	Zyx
Q3TDX7	-	Ecm1
Q3TGJ9	-	Gsn
Q3TGR2	-	Fgb
Q3THE2	Myosin regulatory light chain 12B	Myl12b
Q3THQ5	-	Stip1
Q3TJ66	-	Aldob
Q3TJX0	-	Lcp1
Q3TL95	-	Psma4
Q3TN31	-	Psma7
Q3TR40	-	Thbs1
Q3TS44	-	Psma1
Q3TUI9	-	Psma5
Q3TV82	-	Adnp2
Q3TVJ9	-	B3gnt2
Q3TVK3	-	Dnpep
Q3TVN6	-	Pf4
Q3TVT6	-	Pcyox1
Q3TW74	-	Mthfd1
Q3U2G2	-	Hspa4
Q3U6G1	-	Blvrb
Q3UAG2	-	Pgd
Q3UBS3	-	Hp
Q3UC72	-	Gdi2
Q3UEF5	-	Angptl3
Q3UEK0	-	Vnn1
Q3UER8	-	Fgg
Q3UTR7	-	Agt
Q3V3W7	-	F13a1
Q4FJR9	-	Isg15
Q4FK36	-	Dstn
Q4VAI2	-	Acp1
Q53VR2	-
Q542D9	-	Tfrc
Q543C6	-	Lhx2
Q545G0	-	Psmb3
Q545I6	-	Ctsz
Q545J3	-	Hgfac
Q546Y8	-	Aicda
Q548F2	-	Gda
Q566I6	-	C1ra
Q58E54	-	Igh
Q5F2I0	-	IgG1 anti-TS1 VL
Q5FW60	Major urinary protein 20	Mup20
Q5MJS3	Extracellular serine/threonine protein kinase FAM20C	Fam20c
Q5ND36	-	Serpinf2
Q5UCA9	-	Rnase4
Q60805	Tyrosine-protein kinase Mer	Mertk
Q60963	Platelet-activating factor acetylhydrolase	Pla2g7
Q61268	Apolipoprotein C-IV	Apoc4
Q61406	-	Cfhr1
Q61468	Mesothelin	Msln
Q61649	-
Q61805	Lipopolysaccharide-binding protein	Lbp
Q62009	Periostin	Postn
Q63880	Carboxylesterase 3A	Ces3a
Q683Y7	-	IGHV
Q6GQT1	Alpha-2-macroglobulin-P	A2m
Q6GT24	-	Prdx6
Q6IRU2	Tropomyosin alpha-4 chain	Tpm4
Q6PIP8	-	Igh
Q6S9I0	-	Kng2
Q6YJU2	-	Fetub
Q6ZQ74	-	Daam1
Q711L0	-	Spp2
Q7M084	-
Q7M6Z4	Kinesin-like protein KIF27	Kif27
Q7TPR4	Alpha-actinin-1	Actn1
Q80XD8	Proline-rich acidic protein 1	Prap1
Q80YC5	Coagulation factor XII	F12
Q80ZI7	-	Igh
Q810I7	-	Apoa4
Q8BH35	Complement component C8 beta chain	C8b
Q8BK48	Pyrethroid hydrolase Ces2e	Ces2e
Q8BPB5	EGF-containing fibulin-like extracellular matrix protein 1	Efemp1
Q8BSB7	-	Tfpi
Q8C165	N-fatty-acyl-amino acid synthase/hydrolase PM20D1	Pm20d1
Q8C7G5	Apolipoprotein A-V	Apoa5
Q8K1F0	-
Q8K1F1	-
Q8K1F2	-
Q8K397	-	Cst6
Q8QZR3	Pyrethroid hydrolase Ces2a	Ces2a
Q8QZR4	Out at first protein homolog	Oaf
Q8R0I8	-	Cfhr2
Q8R0Z6	Angiopoietin-related protein 6	Angptl6
Q8R2Y2	Cell surface glycoprotein MUC18	Mcam
Q8VC79	-	Apom
Q8VCG4	Complement component C8 gamma chain	C8g
Q8VCU2	-	Gpld1
Q8VDD5	Myosin-9	Myh9
Q91WG0	Acylcarnitine hydrolase	Ces2c
Q91WP0	Mannan-binding lectin serine protease 2	Masp2
Q91WQ0	-	Serpina6
Q91XL1	-	Lrg1
Q91XQ0	Dynein axonemal heavy chain 8	Dnah8
Q91Y47	Coagulation factor XI	F11
Q91Z05	-	Ighg
Q924P8	-	Ighv1-53
Q924Q0	-	V165-D-J-C mu
Q99KA4	-	Igh-VJ558
Q9CQ52	Chymotrypsin-like elastase family member 3B	Cela3b
Q9CR35	Chymotrypsinogen B	Ctrb1
Q9CWS5	-
Q9CZT5	Vasorin	Vasn
Q9D3H2	Odorant-binding protein 1a	Obp1a
Q9D7P8	-	Ctrl
Q9D8L4	-
Q9DBD0		Ica
Q9EQH2	Endoplasmic reticulum aminopeptidase 1	Erap1
Q9JHH6	Carboxypeptidase B2	Cpb2
Q9JKK7-3	-	Tmod2
Q9QWK4	CD5 antigen-like	Cd5l
Q9QZ83	-	Actg1
Q9R0E2	Procollagen-lysine,2-oxoglutarate 5-dioxygenase 1	Plod1
Q9R0Y5	Adenylate kinase isoenzyme 1	Ak1
Q9WVJ3	Carboxypeptidase Q	Cpq
U5LP42	-
X5J4I1	-
X5J5C6	-
X5J5N0	-
Q8VCC2	Liver carboxylesterase 1	Ces1
P17156	Heat shock-related 70 kDa protein 2	Hspa2
Q9CS42	Ribose-phosphate pyrophosphokinase 2	Prps2
P27661	Histone H2AX	H2ax
P05213	Tubulin alpha-1B chain	Tuba1b
P14430	H-2 class I histocompatibility antigen, Q8 alpha chain	H2-Q8
Q9CZS1	Aldehyde dehydrogenase X, mitochondrial	Aldh1b1
P10630	Eukaryotic initiation factor 4A-II	Eif4a2
Q9DBM1	G patch domain-containing protein 1	Gpatch1
Q5SX39	Myosin-4	Myh4
Q9CR57	Large ribosomal subunit protein eL14	Rpl14
P14576	Signal recognition particle subunit SRP54	Srp54
P68510	14-3-3 protein eta	Ywhah
Q9CQI3	Glia maturation factor beta	Gmfb
P01837	Immunoglobulin kappa constant	Igkc
P14869	Large ribosomal subunit protein uL10	Rplp0
Q8BZ60	Stonin-2	Ston2
Q7TMA2	Zinc finger protein 503	Znf503
E9QAM5	3'-5' exoribonuclease HELZ2	Helz2
Q921M3	Splicing factor 3B subunit 3	Sf3b3
Q6PHN9	Ras-related protein Rab-35	Rab35
O70172	Phosphatidylinositol 5-phosphate 4-kinase type-2 alpha	Pip4k2a
Q91WC9	Diacylglycerol lipase-beta	Daglb
P70452	Syntaxin-4	Stx4
P21619	Lamin-B2	Lmnb2
Q8C5Q4	G-rich sequence factor 1	Grsf1
Q62523	Zyxin	Zyx
Q8VDQ1	Prostaglandin reductase 2	Ptgr2
P30115	Glutathione S-transferase A3	Gsta3
P23506	Protein-L-isoaspartate(D-aspartate) O-methyltransferase	Pcmt1
Q9JJA7	Cyclin-L2	Ccnl2
Q9D0F1	Kinetochore protein NDC80 homolog	Ndc80
Q9CZY3	Ubiquitin-conjugating enzyme E2 variant 1	Ube2v1
Q69ZW3	EH domain-binding protein 1	Ehbp1
Q3UUI3	Acyl-coenzyme A thioesterase THEM4	Them4
P54731	FAS-associated factor 1	Faf1
Q9WV68	Peroxisomal 2,4-dienoyl-CoA reductase [(3E)-enoyl-CoA-producing]	Decr2
Q6PH08	ERC protein 2	Erc2
Q61206	Platelet-activating factor acetylhydrolase IB subunit alpha2	Pafah1b2
Q8CFD4	Sorting nexin-8	Snx8
O54825	Bystin	Bysl
Q9DB05	Alpha-soluble NSF attachment protein	Napa
Q3UFK8	FERM domain-containing protein 8	Frmd8
A2BE28	Ribosomal biogenesis protein LAS1L	Las1l
Q8C0T9	Adenylate cyclase type 10	Adcy10
Q922D4	Serine/threonine-protein phosphatase 6 regulatory subunit 3	Ppp6r3
P40935	Phenylethanolamine N-methyltransferase	Pnmt
Q922K9	Tyrosine-protein kinase FRK	Frk
Q91ZU6	Dystonin	Dst
Q920B9	FACT complex subunit SPT16	Supt16h
Q8C166	Copine-1	Cpne1
O08582	GTP-binding protein 1	Gtpbp1
P20065	Thymosin beta-4	Tmsb4x
Q8BWG8	Beta-arrestin-1	Arrb1
P48428	Tubulin-specific chaperone A	Tbca
Q00558	40-kDa huntingtin-associated protein	F8a1
O88689	Protocadherin alpha-4	Pcdha4
Q9D9J7	Izumo sperm-egg fusion protein 1	Izumo1
Q9R0M0	Cadherin EGF LAG seven-pass G-type receptor 2	Celsr2
Q6PFD5	Disks large-associated protein 3	Dlgap3
P54227	Stathmin	Stmn1
P70269	Cathepsin E	Ctse
A6H630	Damage-control phosphatase ARMT1	Armt1
Q2PFD7	PH and SEC7 domain-containing protein 3	Psd3
O89112	Glutathione S-transferase LANCL1	Lancl1
O88879	Apoptotic protease-activating factor 1	Apaf1
E9PVX6	Proliferation marker protein Ki-67	Mki67
P52332	Tyrosine-protein kinase JAK1	Jak1
Q11136	Xaa-Pro dipeptidase	Pepd
A2AKB9	DDB1- and CUL4-associated factor 10	Dcaf10
P01867	Immunoglobulin heavy constant gamma 2B	Ighg2b
Q9QXT1	Dual adapter for phosphotyrosine and 3-phosphotyrosine and 3-phosphoinositide	Dapp1
Q8K1I3	Secreted phosphoprotein 24	Spp2
Q9WU79	Proline dehydrogenase 1, mitochondrial	Prodh
D3YXG0	Hemicentin-1	Hmcn1
P63073	Eukaryotic translation initiation factor 4E	Eif4e
Q0VGT4	5'-3' DNA helicase ZGRF1	Zgrf1
Q811D2	Ankyrin repeat domain-containing protein 26	Ankrd26
Q99M04	Lipoyl synthase, mitochondrial	Lias
P61079	Ubiquitin-conjugating enzyme E2 D3	Ube2d3
Q920H4	Muscarinic acetylcholine receptor M5	Chrm5
Q9D1K7	Adipose-secreted signaling protein	Adissp
Q9D0R2	Threonine--tRNA ligase 1, cytoplasmic	Tars1
Q571G4	Protein lin-54 homolog	Lin54
Q9D952	Envoplakin	Evpl
Q8K442	ABC-type organic anion transporter ABCA8A	Abca8a
Q7TMS5	Broad substrate specificity ATP-binding cassette transporter ABCG2	Abcg2
Q8CHB8	Tubulin polyglutamylase TTLL5	Ttll5
P28825	Meprin A subunit alpha	Mep1a
O09111	NADH dehydrogenase [ubiquinone] 1 beta subcomplex subunit 11, mitochondrial	Ndufb11
Q9JKV2	Serine/threonine-protein kinase ICK	Cilk1
Q3UDE2	Tubulin--tyrosine ligase-like protein 12	Ttll12
P07310	Creatine kinase M-type	Ckm
P61202	COP9 signalosome complex subunit 2	Cops2
A3KFU9	Protein dispatched homolog 3	Disp3
Q9CXV0	Insulin gene enhancer protein ISL-2	Isl2
Q80XI1	F-box only protein 34	Fbxo34
Q91ZP3	Phosphatidate phosphatase LPIN1	Lpin1
Q9R1W3	E3 ubiquitin-protein ligase RNF103	Rnf103
Q61084	Mitogen-activated protein kinase kinase kinase 3	Map3k3
Q7TMY4	THO complex subunit 7 homolog	Thoc7
Q9CSP9	Tetratricopeptide repeat protein 14	Ttc14
Q3U2V3	8-oxo-dGDP phosphatase NUDT18	Nudt18
Q61189	Methylosome subunit pICln	Clns1a
Q8BM96	Adhesion G-protein coupled receptor G7	Adgrg7
P02301	Histone H3.3C	H3-5
Q61699	Heat shock protein 105 kDa	Hsph1
Q9EP82	tRNA (guanine-N(7)-)-methyltransferase non-catalytic subunit WDR4	Wdr4
P97377	Cyclin-dependent kinase 2	Cdk2
Q9D9M5	Pyridoxal phosphate phosphatase PHOSPHO2	Phospho2
P97479	Unconventional myosin-VIIa	Myo7a
Q8BZQ7	Anaphase-promoting complex subunit 2	Anapc2
Q8R4X3	RNA-binding protein 12	Rbm12
Q9JHJ7	Testisin	Prss21
P53995	Anaphase-promoting complex subunit 1	Anapc1
P01631	Ig kappa chain V-II region 26-10	-
O35955	Proteasome subunit beta type-10	Psmb10
D3YWQ0	Diacylglycerol kinase iota	Dgki
P61028	Ras-related protein Rab-8B	Rab8b
Q9Z2M7	Phosphomannomutase 2	Pmm2
P35235	Tyrosine-protein phosphatase non-receptor type 11	Ptpn11
P97794	ATP-sensitive inward rectifier potassium channel 8	Kcnj8
Q8R001	Microtubule-associated protein RP/EB family member 2	Mapre2
P02772	Alpha-fetoprotein	Afp
P51150	Ras-related protein Rab-7a	Rab7a
Q6P9R2	Serine/threonine-protein kinase OSR1	Oxsr1
Q3UHU5	Microtubule cross-linking factor 1	Mtcl1
P39428	TNF receptor-associated factor 1	Traf1
Q8CD15	Ribosomal oxygenase 2	Riox2
Q9D0F9	Phosphoglucomutase-1	Pgm1
Q9WV07	Hydroperoxide isomerase ALOXE3	Aloxe3
B1AY13	Ubiquitin carboxyl-terminal hydrolase 24	Usp24
Q7TPH6	E3 ubiquitin-protein ligase MYCBP2	Mycbp2
Q91ZS8	Double-stranded RNA-specific editase 1	Adarb1
Q5DTZ0	Protein NYNRIN	Nynrin
P53395	Lipoamide acyltransferase component of branched-chain alpha-keto acid dehydrogenase complex, mitochondrial	Dbt
Q64338	Dual specificity calcium/calmodulin-dependent 3',5'-cyclic nucleotide phosphodiesterase 1C	Pde1c
P47857	ATP-dependent 6-phosphofructokinase, muscle type	Pfkm
Q9EPB4	Apoptosis-associated speck-like protein containing a CARD	Pycard
Q3UX61	N-alpha-acetyltransferase 11	Naa11
Q09M05	Cytosolic carboxypeptidase 4	Agbl1
Q6P3A8	2-oxoisovalerate dehydrogenase subunit beta, mitochondrial	Bckdhb
Q8BWR2	PITH domain-containing protein 1	Pithd1
P47757	F-actin-capping protein subunit beta	Capzb
Q62351	Transferrin receptor protein 1	Tfrc
Q80WQ9	Zinc finger BED domain-containing protein 4	Zbed4
P03987	Ig gamma-3 chain C region	-
Q9WUZ9	Ectonucleoside triphosphate diphosphohydrolase 5	Entpd5
Q8K2T1	NmrA-like family domain-containing protein 1	Nmral1
Q9CQE1	Protein NipSnap homolog 3B	Nipsnap3b
Q9CPV4	Glyoxalase domain-containing protein 4	Glod4
Q80TT8	Cullin-9	Cul9
O08863	Baculoviral IAP repeat-containing protein 3	Birc3
P29391	Ferritin light chain 1	Ftl1
A2ADY9	Protein DDI1 homolog 2	Ddi2
P06327	Ig heavy chain V region VH558 A1/A4	Gm5629
B1AUE5	Peroxisome biogenesis factor 10	Pex10
P68134	Actin, alpha skeletal muscle	Acta1
Q64522	Histone H2A type 2-B	H2ac21
Q8K382	DENN domain-containing protein 1A	Dennd1a
Q61361	Brevican core protein	Bcan
Q91Y97	Fructose-bisphosphate aldolase B	Aldob
Q9QUH0	Glutaredoxin-1	Glrx
P01667		-
Q64331	Unconventional myosin-VI	Myo6
P06330		-
Q8VHS6	Ankyrin repeat and SOCS box protein 15	Asb15
P01630	Ig kappa chain V-II region 7S34.1	-
O88799	Zonadhesin	Zan
P04184	Thymidine kinase, cytosolic	Tk1
Q9WUU9	Germinal-center associated nuclear protein	Mcm3ap
Q80U16	Rho family-interacting cell polarization regulator 2	Ripor2
Q8BVI4	Dihydropteridine reductase	Qdpr
Q8R3L8	Cyclin-dependent kinase 8	Cdk8
Q9D1G5	Leucine-rich repeat-containing protein 57	Lrrc57
Q6P1B1	Xaa-Pro aminopeptidase 1	Xpnpep1
Q6JHY2	Submandibular gland protein C	Muc19
Q3UNH4	G protein-regulated inducer of neurite outgrowth 1	Gprin1
E9Q3E1	Aldehyde dehydrogenase family 3 member B2	Aldh3b2
D3YZP9	Coiled-coil domain-containing protein 6	Ccdc6
O54984	ATPase GET3	Get3
Q00322	CCAAT/enhancer-binding protein delta	Cebpd
Q9EST3	Eukaryotic translation initiation factor 4E transporter	Eif4enif1
Q9EST4	Proteasome assembly chaperone 2	Psmg2
Q99JP7	Glutathione hydrolase 7	Ggt7
P10853	Histone H2B type 1-F/J/L	H2bc7; H2bc11; H2bc15; H2bc13
Q6VNS1	NT-3 growth factor receptor	Ntrk3
Q8C7H1	Methylmalonic aciduria type A homolog, mitochondrial	Mmaa
Q9QXZ0	Microtubule-actin cross-linking factor 1, isoforms 1/2/3/4	Macf1
Q6IQX7	Chondroitin sulfate synthase 2	Chpf
Q8QZV0	DNA-binding death effector domain-containing protein 2	Dedd2
O09167	Large ribosomal subunit protein eL21	Rpl21
Q3LAC4	Phosphatidylinositol 3,4,5-trisphosphate-dependent Rac exchanger 2 protein	Prex2
Q91YD4	Transient receptor potential cation channel subfamily M member 2	Trpm2
Q9Z1R3	Apolipoprotein M	Apom
Q8R2K1	Fucose mutarotase	Fuom
Q99MV7	RING finger protein 17	Rnf17
Q91V12	Cytosolic acyl coenzyme A thioester hydrolase	Acot7
Q02357	Ankyrin-1	Ank1
Q6NZJ6	Eukaryotic translation initiation factor 4 gamma 1	Eif4g1
Q9JMH6	Thioredoxin reductase 1, cytoplasmic	Txnrd1
Q8VD04	GRIP1-associated protein 1	Gripap1
Q0KL02	Triple functional domain protein	Trio
Q9ESG4	Collectrin	Cltrn
Q8R2Z5	von Willebrand factor A domain-containing protein 1	Vwa1
Q91VW5	Golgin subfamily A member 4	Golga4
Q5NC83	Protein SPMIP7	Spmip7
Q8K0U4	Heat shock 70 kDa protein 12A	Hspa12a
Q9WVQ1	Membrane-associated guanylate kinase, WW and PDZ domain-containing protein 2	Magi2
Q6A4J8	Ubiquitin carboxyl-terminal hydrolase 7	Usp7
Q3TAA7	Serine/threonine-protein kinase 11-interacting protein	Stk11ip
Q9D051	Pyruvate dehydrogenase E1 component subunit beta, mitochondrial	Pdhb
Q9D9K3	Cell death regulator Aven	Aven
Q91Z53	Glyoxylate reductase/hydroxypyruvate reductase	Grhpr
Q9D0J8	Parathymosin	Ptms
E9Q5C9	Nucleolar and coiled-body phosphoprotein 1	Nolc1
P21107	Tropomyosin alpha-3 chain	Tpm3
Q9QZ11	Exonuclease 1	Exo1
P58043	Sestrin-2	Sesn2
Q9DA04	Transmembrane protein 89	Tmem89
O09131	Glutathione S-transferase omega-1	Gsto1
P48725	Pericentrin	Pcnt
Q6NXL6	Sentrin-specific protease 5	Senp5
Q9R0M5	Thiamin pyrophosphokinase 1	Tpk1
Q5SSH7	Zinc finger ZZ-type and EF-hand domain-containing protein 1	Zzef1
Q9QXW0	F-box/LRR-repeat protein 6	Fbxl6
P04938	Major urinary protein 11	Mup11
Q8CGI1	Protein FAM193A	Fam193a
Q9CWN7	CCR4-NOT transcription complex subunit 11	Cnot11
Q9WVL0	Maleylacetoacetate isomerase	Gstz1
Q5DTN8	Janus kinase and microtubule-interacting protein 3	Jakmip3
P81117	Nucleobindin-2	Nucb2
E9Q6B2	Coiled-coil domain-containing protein 85C	Ccdc85c
A2AIV2	Protein virilizer homolog	Virma
Q3UPF5	Zinc finger CCCH-type antiviral protein 1	Zc3hav1
Q8CJ96	Ras association domain-containing protein 8	Rassf8
Q8R1S0	Ubiquinone biosynthesis monooxygenase COQ6, mitochondrial	Coq6
Q9Z315	U4/U6.U5 tri-snRNP-associated protein 1	Sart1
Q3UUD2	Protein sprouty homolog 3	Spry3
P59598	Polycomb group protein ASXL1	Asxl1
P37237	Fibroblast growth factor 8	Fgf8
Q3V132	ADP/ATP translocase 4	Slc25a31
Q9D6E4	Tetratricopeptide repeat protein 9B	Ttc9b
Q3URY6	Armadillo repeat-containing protein 2	Armc2
Q9CZR2	N-acetylated-alpha-linked acidic dipeptidase 2	Naalad2
P70677	Caspase-3	Casp3
P29121	Proprotein convertase subtilisin/kexin type 4	Pcsk4
Q9DD06	Retinoic acid receptor responder protein 2	Rarres2
Q61140	Breast cancer anti-estrogen resistance protein 1	Bcar1
Q99MJ9	ATP-dependent RNA helicase DDX50	Ddx50
Q91YI0	Argininosuccinate lyase	Asl
Q61753	D-3-phosphoglycerate dehydrogenase	Phgdh
P61406	Telomerase-binding protein EST1A	Smg6
B1AUH1	Receptor-type tyrosine-protein phosphatase U	Ptpru
Q61122	NGFI-A-binding protein 1	Nab1
O35226	26S proteasome non-ATPase regulatory subunit 4	Psmd4
P97414	Potassium voltage-gated channel subfamily KQT member 1	Kcnq1
Q8BXV2	BRI3-binding protein	Bri3bp
P14206	Small ribosomal subunit protein uS2	Rpsa
Q6ZQ89	E3 ubiquitin-protein ligase MARCHF6	Marchf6
Q9R1L5	Microtubule-associated serine/threonine-protein kinase 1	Mast1
Q9CX84	Regulator of G-protein signaling 19	Rgs19
Q8VIG1	RE1-silencing transcription factor	Rest
Q8CHY7	Tetratricopeptide repeat protein 23	Ttc23
Q8VCF0	Mitochondrial antiviral-signaling protein	Mavs
Q3UWS6	Myocilin opposite strand protein	Myocos
Q9QY40	Plexin-B3	Plxnb3
A2ARP1	Inositol hexakisphosphate and diphosphoinositol-pentakisphosphate kinase 1	Ppip5k1
Q61234	Alpha-1-syntrophin	Snta1
P97467	Peptidyl-glycine alpha-amidating monooxygenase	Pam
P54728	UV excision repair protein RAD23 homolog B	Rad23b
Q9CQ62	2,4-dienoyl-CoA reductase [(3E)-enoyl-CoA-producing], mitochondrial	Decr1
Q91X88	Protein O-linked-mannose beta-1,2-N-acetylglucosaminyltransferase 1	Pomgnt1
P55012	Solute carrier family 12 member 2	Slc12a2
Q6PFX6	Cadherin-24	Cdh24
Q64318	Zinc finger E-box-binding homeobox 1	Zeb1
Q61176	Arginase-1	Arg1
P61979	Heterogeneous nuclear ribonucleoprotein K	Hnrnpk
Q8R2P1	Kelch-like protein 25	Klhl25
Q14AX6	Cyclin-dependent kinase 12	Cdk12
Q9Z2I9	Succinate--CoA ligase [ADP-forming] subunit beta, mitochondrial	Sucla2
Q8K1N2	Pleckstrin homology-like domain family B member 2	Phldb2
Q8CCJ9	PHD finger protein 20-like protein 1	Phf20l1
Q9R0B9	Procollagen-lysine,2-oxoglutarate 5-dioxygenase 2	Plod2
Q6W3F0	Prolyl 4-hydroxylase subunit alpha-3	P4ha3
Q62087	Serum paraoxonase/lactonase 3	Pon3
Q80YA8	Protein crumbs homolog 2	Crb2
P14115	Large ribosomal subunit protein uL15	Rpl27a
A2A5R2	Brefeldin A-inhibited guanine nucleotide-exchange protein 2	Arfgef2
Q68FD7	Folliculin-interacting protein 1	Fnip1
P97772	Metabotropic glutamate receptor 1	Grm1
A3KGF9	Coiled-coil domain-containing protein 9B	Ccdc9b
Q5NC05	Transcription termination factor 2	Ttf2
P54265	Myotonin-protein kinase	Dmpk
Q8BHZ4	Zinc finger protein 592	Znf592
A2ACP1	Tetratricopeptide repeat protein 39A	Ttc39a
P20108	Thioredoxin-dependent peroxide reductase, mitochondrial	Prdx3
Q8QZR5	Alanine aminotransferase 1	Gpt
Q9ERK4	Exportin-2	Cse1l
P60229	Eukaryotic translation initiation factor 3 subunit E	Eif3e
D3Z2X2	Dynein heavy chain domain-containing protein 1	Dnhd1
Q3TGW2	Endonuclease/exonuclease/phosphatase family domain-containing protein 1	Eepd1
Q64261	Cyclin-dependent kinase 6	Cdk6
Q7TQA5	Taste receptor type 2 member 39	Tas2r39
P31254	Ubiquitin-like modifier-activating enzyme 1 Y	Uba1y
Q8BJA3	Homeobox-containing protein 1	Hmbox1
Q3TTY5	Keratin, type II cytoskeletal 2 epidermal	Krt2
Q9CWH6	Proteasome subunit alpha type-8	Psma8
Q4U4S6	Xin actin-binding repeat-containing protein 2	Xirp2
Q61060	Forkhead box protein D3	Foxd3
Q9QZS6	Heparan sulfate glucosamine 3-O-sulfotransferase 3B1	Hs3st3b1
Q99P47	Contactin-associated protein-like 4	Cntnap4
E9Q555	E3 ubiquitin-protein ligase RNF213	Rnf213
Q3UPH7	Rho guanine nucleotide exchange factor 40	Arhgef40
Q6QNU9	Toll-like receptor 12	Tlr12
Q80XP9	Serine/threonine-protein kinase WNK3	Wnk3
Q8BTI9	Phosphatidylinositol 4,5-bisphosphate 3-kinase catalytic subunit beta isoform	Pik3cb
Q01149	Collagen alpha-2(I) chain	Col1a2
Q8VIM6	Stereocilin	Strc
Q8K305	Kinetochore-associated protein NSL1 homolog	Nsl1
P01659	Ig kappa chain V-III region TEPC 124	-
P28271	Cytoplasmic aconitate hydratase	Aco1
O35111	Potassium channel subfamily K member 3	Kcnk3
Q6QR59	TRPM8 channel-associated factor 3	Tcaf3
Q8BIQ3	Zinc finger protein 2	Znf2
P63323	Small ribosomal subunit protein eS12	Rps12
Q9D154	Leukocyte elastase inhibitor A	Serpinb1a
A2AQP0	Myosin-7B	Myh7b
Q99N32	Beta-klotho	Klb
Q8CDN6	Thioredoxin-like protein 1	Txnl1
Q63959	Potassium voltage-gated channel subfamily C member 3	Kcnc3
P0DOV2	Interferon-activable protein 204	Ifi204
Q9CRT8	Exportin-T	Xpot
Q9WVK4	EH domain-containing protein 1	Ehd1
Q05BC3	Echinoderm microtubule-associated protein-like 1	Eml1
O54957	Linker for activation of T-cells family member 1	Lat
Q6L8S8	Beta-1,4-N-acetylgalactosaminyltransferase 3	B4galnt3
P28563	Dual specificity protein phosphatase 1	Dusp1
Q61508	Extracellular matrix protein 1	Ecm1
Q8C3R1	BRCA1-associated ATM activator 1	Brat1
Q7TNM2	Tripartite motif-containing protein 46	Trim46
Q91ZX7	Prolow-density lipoprotein receptor-related protein 1	Lrp1
Q8K4K4	Tribbles homolog 1	Trib1
A2A690	Protein TANC2	Tanc2
Q8BZN6	Dedicator of cytokinesis protein 10	Dock10
Q7TMY8	E3 ubiquitin-protein ligase HUWE1	Huwe1
Q6ZQ18	Protein EFR3 homolog B	Efr3b
Q9QXL1	Kinesin-like protein KIF21B	Kif21b
B2RQL2	Storkhead-box protein 1	Stox1
Q8C9X6	Enhancer of polycomb homolog 1	Epc1
Q9JIB4	General transcription factor IIH subunit 2	Gtf2h2
E9Q3L2	Phosphatidylinositol 4-kinase alpha	Pi4ka
P28236	Gap junction alpha-8 protein	Gja8
Q3TZ89	Protein transport protein Sec31B	Sec31b
Q9Z0V8	Mitochondrial import inner membrane translocase subunit Tim17-A	Timm17a
Q69ZR2	E3 ubiquitin-protein ligase HECTD1	Hectd1
P02463	Collagen alpha-1(IV) chain	Col4a1
Q8R139	Equilibrative nucleoside transporter 4	Slc29a4
Q9D2Y5	Sorting nexin-20	Snx20
P62270	Small ribosomal subunit protein uS13	Rps18
Q8CGY6	Protein unc-45 homolog B	Unc45b
Q8VCW8	Medium-chain acyl-CoA ligase ACSF2, mitochondrial	Acsf2
O35173	Potassium voltage-gated channel subfamily S member 1	Kcns1
Q69Z38	Inactive tyrosine-protein kinase PEAK1	Peak1
Q9WV27	Sodium/potassium-transporting ATPase subunit alpha-4	Atp1a4
Q4VAA2	Protein CDV3	Cdv3
P29341	Polyadenylate-binding protein 1	Pabpc1
Q80SX8	ATP-dependent DNA helicase PIF1	Pif1
Q8BYK8	Zinc finger CCCH domain-containing protein 6	Zc3h6
Q3TRM4	Patatin-like phospholipase domain-containing protein 6	Pnpla6
Q8BLB8	Ankyrin repeat domain-containing protein 34C	Ankrd34c
Q99J77	Sialic acid synthase	Nans
P57725	SAM domain-containing protein SAMSN-1	Samsn1
Q8BQT2	Divergent protein kinase domain 1C	Dipk1c
Q80WE4	Kinesin-like protein KIF20B	Kif20b
O88543	COP9 signalosome complex subunit 3	Cops3
Q9WVL6	Exostosin-like 3	Extl3
P20489	High affinity immunoglobulin epsilon receptor subunit alpha	Fcer1a
B1B0V2	EZH inhibitory protein	Ezhip
Q8BGS2	BolA-like protein 2	Bola2
Q8K3H5	Myosin-IIIa	Myo3a
Q9CWY3	N-lysine methyltransferase SETD6	Setd6
Q8R1N4	NudC domain-containing protein 3	Nudcd3
Q9R0P5	Destrin	Dstn
Q9CQM5	Thioredoxin domain-containing protein 17	Txndc17
Q9DCC4	Pyrroline-5-carboxylate reductase 3	Pycr3
Q9QZ88	Vacuolar protein sorting-associated protein 29	Vps29
Q9QXA7	Tripartite motif-containing protein 44	Trim44
Q9DCN2	NADH-cytochrome b5 reductase 3	Cyb5r3
Q9Z1B8	PHD finger protein 1	Phf1
Q9EPX2	Papilin	Papln
Q9JMI0	Endothelin-converting enzyme-like 1	Ecel1
Q91VH6	Protein MEMO1	Memo1
Q9EQ32	Phosphoinositide 3-kinase adapter protein 1	Pik3ap1
A2AQ19	RNA polymerase-associated protein RTF1 homolog	Rtf1
Q8BV79	TPR and ankyrin repeat-containing protein 1	Trank1
Q3ZK22	Vezatin	Vezt
P21845	Tryptase beta-2	Tpsb2
O08849	Regulator of G-protein signaling 2	Rgs2
Q8CDN9	Leucine-rich repeat-containing protein 9	Lrrc9
Q80T41	Gamma-aminobutyric acid type B receptor subunit 2	Gabbr2
P32921	Tryptophan--tRNA ligase, cytoplasmic	Wars1
Q80TM6	R3H domain-containing protein 2	R3hdm2
Q80UW0	Heparan-sulfate 6-O-sulfotransferase 2	Hs6st2
Q8K4B2	Interleukin-1 receptor-associated kinase 3	Irak3
P70696	Histone H2B type 1-A	H2bc1
Q8K211	High affinity copper uptake protein 1	Slc31a1
Q922Y1	UBX domain-containing protein 1	Ubxn1
A6H619	PHD and RING finger domain-containing protein 1	Phrf1
Q8CGF6	WD repeat-containing protein 47	Wdr47
Q3USH1	Inhibitory synaptic factor 2A	Insyn2a
Q9DC22	DDB1- and CUL4-associated factor 6	Dcaf6
Q3V0Q7	Transmembrane protease serine 12	Tmprss12
Q9QUM0	Integrin alpha-IIb	Itga2b
Q61160	FAS-associated death domain protein	Fadd
B2RX88	Centrosome and spindle pole associated protein 1	Cspp1
Q5DU37	Zinc finger FYVE domain-containing protein 26	Zfyve26
Q80W93	Hydrocephalus-inducing protein	Hydin
P01637	Ig kappa chain V-V region T1	-
Q8CIQ7	Dedicator of cytokinesis protein 3	Dock3
P41230	Lysine-specific demethylase 5C	Kdm5c
Q9D3W4	GPN-loop GTPase 3	Gpn3
Q8C5R2	Proline and serine-rich protein 2	Proser2
Q8K2D0	Protein FAM199X	Fam199x
P41234	ATP-binding cassette sub-family A member 2	Abca2
Q6R6I7	Relaxin receptor 1	Rxfp1
Q60675	Laminin subunit alpha-2	Lama2
P50518	V-type proton ATPase subunit E 1	Atp6v1e1
Q8BXQ2	GPI transamidase component PIG-T	Pigt

## Sheet: Lung_non-blood_DEP
UniProt Accession	UniProt Protein Name	Gene Symbol	condition5M	condition8M	condition14M	condition20M	condition26M	AveExpr	F	P.Value	adj.P.Val
Q640N1	Adipocyte enhancer-binding protein 1	Aebp1	-0.100166	-0.166894	0.739144	1.38974	0.208277	-1.49236	20.7929	2.06e-10	9.95e-07
P01902	H-2 class I histocompatibility antigen, K-D alpha chain	H2-K1	-0.185974	-0.185814	0.297838	1.35202	1.07388	-0.744002	15.8463	9.08e-09	9.47e-06
O55103	Periaxin	Prx	-0.0297157	0.0600975	-0.0818525	-0.434308	-0.641848	0.91643	13.8284	5.28e-08	2.83e-05
Q9D8Y7	Tumor necrosis factor alpha-induced protein 8-like protein 2	Tnfaip8l2	0.529931	2.0209	1.76868	1.5895	2.06984	-0.761886	13.3763	7.99e-08	3.34e-05
P54320	Elastin	Eln	0.0484566	-0.23239	0.600744	1.44478	0.189862	0.00779036	12.6752	1.54e-07	5.73e-05
Q8R4W6	Procollagen C-endopeptidase enhancer 2	Pcolce2	-0.0990688	-0.217015	0.64885	1.8543	0.560194	-0.861854	12.201	2.44e-07	8.39e-05
P04223	H-2 class I histocompatibility antigen, K-K alpha chain	H2-K1	-0.208563	-0.00452696	0.336655	1.36079	0.665502	0.257221	12.0904	2.72e-07	8.39e-05
P39876	Metalloproteinase inhibitor 3	Timp3	-0.0885452	-0.20765	-0.0267403	0.501154	1.11729	0.290392	12.0668	2.78e-07	8.39e-05
Q07797	Galectin-3-binding protein	Lgals3bp	0.000441	0.0178448	0.0401316	0.631628	1.013	-0.876698	11.4661	5.05e-07	0.000134
Q9CQN6	Transmembrane protein 14C	Tmem14c	0.103135	-0.0243625	0.125486	1.02864	0.638333	2.28119	11.4268	5.26e-07	0.000134
P39061	Collagen alpha-1(XVIII) chain	Col18a1	0.0118821	-0.0699874	0.105389	0.831815	0.472619	0.326895	10.8605	9.38e-07	0.000206
Q8VCC9	Spondin-1	Spon1	-0.0214555	0.0234756	0.497779	0.769422	0.0930701	-0.41912	10.7246	1.08e-06	0.000227
Q9R118	Serine protease HTRA1	Htra1	-0.0406435	0.154393	0.682442	1.08279	0.624478	-1.78388	10.25	1.78e-06	0.000344
P43277	Histone H1.3	H1-3	0.24873	-0.130461	0.0604341	0.531727	0.880859	-1.05506	10.0274	2.26e-06	0.00042
Q9ER58	Testican-2	Spock2	-0.236554	-0.108672	0.991877	1.71494	0.694285	-1.02041	9.99127	2.35e-06	0.000421
Q9WVH9	Fibulin-5	Fbln5	-0.0717733	-0.286291	-0.414713	-0.672218	-0.928076	0.028537	9.87399	2.67e-06	0.000461
Q64444	Carbonic anhydrase 4	Ca4	-0.100605	-0.100853	-0.264629	-0.490859	-0.66664	0.761226	9.44483	4.28e-06	0.000608
Q61398	Procollagen C-endopeptidase enhancer 1	Pcolce	0.0171272	-0.192542	0.305146	0.996671	0.171531	-2.06315	8.73887	9.51e-06	0.00111182
P28301	Protein-lysine 6-oxidase	Lox	-0.0576702	-0.236171	0.131173	1.41721	0.322031	-2.10812	8.72421	9.67e-06	0.00111182
O55192	Sodium-dependent noradrenaline transporter	Slc6a2	0.153903	-0.00172299	0.142937	0.739185	0.611405	-0.872835	8.61811	1.09e-05	0.00117288
P36371	Antigen peptide transporter 2	Tap2	0.0972977	0.216904	0.164974	0.474357	0.926055	-1.58014	8.53553	1.2e-05	0.00126271
Q8C119	Protein NDNF	Ndnf	-0.127921	-0.13639	0.222104	0.5667	0.136735	-1.37343	8.04653	2.14e-05	0.00198682
O54890	Integrin beta-3	Itgb3	-0.0273507	-0.121049	-0.074524	0.286502	0.917391	-0.203473	8.04626	2.14e-05	0.00198682
Q9D8I1	Marginal zone B- and B1-cell-specific protein	Mzb1	-0.0890593	-0.241117	0.0932079	0.881211	1.47107	-1.26599	7.81282	2.83e-05	0.00250804
P0DOV1	Interferon-activable protein 205-B	Mnda	0.051953	0.073701	0.25776	0.633894	1.00364	-1.37093	7.8053	2.86e-05	0.00250804
Q62181	Semaphorin-3C	Sema3c	0.0556994	0.0569754	0.53308	0.73458	0.782026	-1.53967	7.58815	3.72e-05	0.00309569
A2AQ07	Tubulin beta-1 chain	Tubb1	0.0613194	-0.102693	0.113404	0.389767	1.28384	0.53965	7.41494	4.6e-05	0.00370089
Q9QUG9	RAS guanyl-releasing protein 2	Rasgrp2	0.00232775	-0.0778392	0.0414922	0.334305	0.792408	-1.93117	7.39002	4.74e-05	0.00375382
Q99KE1	NAD-dependent malic enzyme, mitochondrial	Me2	0.161448	0.0480113	0.230749	0.402965	0.399293	-0.624617	7.36771	4.88e-05	0.00379642
Q4U2R1	E3 ubiquitin-protein ligase HERC2	Herc2	0.169499	0.290569	0.532181	1.24744	0.657274	-0.601461	7.31148	5.23e-05	0.00400531
Q05144	Ras-related C3 botulinum toxin substrate 2	Rac2	0.266594	-0.0817496	0.494672	0.847213	0.760235	0.962246	6.90496	8.7e-05	0.00626671
P30355	Arachidonate 5-lipoxygenase-activating protein	Alox5ap	0.172341	0.0348784	0.310311	0.608583	0.745482	0.26297	6.84139	9.43e-05	0.00669306
P21460	Cystatin-C	Cst3	-0.0601421	0.15102	0.0372573	0.633566	0.677813	-0.768975	6.69221	0.000114	0.00775384
Q91YE8	Synaptopodin-2	Synpo2	-0.222278	-0.24948	-0.0980726	-0.496621	-0.675972	-0.514401	6.67883	0.000116	0.00777841
O70370	Cathepsin S	Ctss	0.0787545	0.030962	0.289473	0.752778	0.782761	0.56985	6.63049	0.000123	0.00791361
P11835	Integrin beta-2	Itgb2	0.113054	-0.0783631	0.187277	0.477255	0.556154	-0.253984	6.61998	0.000125	0.00791361
Q60790	Ras GTPase-activating protein 3	Rasa3	-0.0068729	-0.0292893	0.0919043	0.229265	0.650622	-1.06389	6.61362	0.000126	0.00791361
O08992	Syntenin-1	Sdcbp	-0.279494	0.360259	0.586802	1.03918	0.811763	-0.456991	6.61312	0.000126	0.00791361
P56400	Platelet glycoprotein Ib beta chain	Gp1bb	-0.0495641	0.062246	0.0599784	0.458852	1.2241	1.51507	6.24265	0.000204	0.0117383
P21956	Lactadherin	Mfge8	-0.206463	-0.136386	0.390803	0.877228	0.50871	-0.138255	6.20332	0.000215	0.0119155
Q8BG07	5'-3' exonuclease PLD4	Pld4	0.135216	0.0641809	0.243661	0.56781	0.819709	-0.675406	6.19699	0.000217	0.0119155
Q0VBL3	RNA-binding protein 15	Rbm15	0.0702238	0.112316	-0.28589	0.604646	0.792167	-1.73171	6.18313	0.000221	0.0119155
Q60767	Lymphocyte antigen 75	Ly75	0.257918	0.266259	0.447306	0.610653	0.675186	-2.0196	6.17407	0.000223	0.0119155
P08122	Collagen alpha-2(IV) chain	Col4a2	0.184859	0.218609	0.638518	0.776142	0.652413	1.47069	6.17038	0.000225	0.0119155
Q9R233	Tapasin	Tapbp	-0.0430394	0.0478409	0.159523	0.432785	0.832661	-0.0723064	6.01778	0.000275	0.0144219
Q9D7P7	Chloride intracellular channel protein 3	Clic3	0.0422559	0.0323702	-0.0152924	-0.285104	-0.321112	1.27876	5.91273	0.000316	0.016064
Q9WV32	Actin-related protein 2/3 complex subunit 1B	Arpc1b	0.111825	0.102707	0.167878	0.400272	0.483216	1.46317	5.901	0.000321	0.016148
Q8BHK2	Sodium channel regulatory subunit beta-3	Scn3b	-0.201366	-0.341994	-0.234264	-0.784744	-0.625061	-2.19135	5.82797	0.000354	0.0176235
P21958	Antigen peptide transporter 1	Tap1	0.0494562	0.18845	0.136722	0.447302	0.950839	-1.66368	5.72491	0.000407	0.0190658
P04202	Transforming growth factor beta-1 proprotein	Tgfb1	0.137763	-0.0998152	-0.0116021	0.228163	0.856165	-0.808969	5.61455	0.000472	0.0212898
Q8BH64	EH domain-containing protein 2	Ehd2	-0.0244309	0.0406342	-0.0419419	-0.250271	-0.302763	2.90821	5.6106	0.000475	0.0212898
Q8VCC1	15-hydroxyprostaglandin dehydrogenase [NAD(+)]	Hpgd	0.0619058	0.169601	0.016554	0.533414	0.719838	1.0752	5.46503	0.000579	0.0247387
Q8BXK9	Chloride intracellular channel protein 5	Clic5	-0.0516815	0.00276275	-0.00418944	-0.256161	-0.438115	2.43441	5.4154	0.00062	0.026019
Q9JLB0	Protein PALS2	Pals2	0.129362	0.148899	-0.234757	-0.313728	-0.730427	1.87196	5.35199	0.000676	0.0281433
P42225	Signal transducer and activator of transcription 1	Stat1	0.0455078	0.108203	0.265952	0.502775	0.822387	-0.411074	5.29899	0.000727	0.0297634
P63082	V-type proton ATPase 16 kDa proteolipid subunit c	Atp6v0c	0.175967	-0.445692	0.518764	1.04906	1.06331	0.907207	5.2887	0.000738	0.0299354
P01831	Thy-1 membrane glycoprotein	Thy1	-0.00275652	0.0249684	0.201609	0.395662	0.551468	0.62936	5.18795	0.000848	0.0330303
P18242	Cathepsin D	Ctsd	0.0352513	0.0436767	0.0921739	0.319155	0.490953	0.771569	5.16324	0.000878	0.0339108
Q9D385	ADP-ribosylation factor-like protein 2-binding protein	Arl2bp	0.0784022	1.27602	-0.018028	-0.174881	0.23947	-3.41501	5.15514	0.000888	0.0340227
Q62230	Sialoadhesin	Siglec1	0.0651955	0.141042	0.234653	0.696832	0.612629	-2.684	5.1462	0.000899	0.0341772
Q9QWR8	Alpha-N-acetylgalactosaminidase	Naga	0.181206	0.0503649	0.28395	0.476014	0.586017	-0.891066	5.10398	0.000953	0.0354115
Q9DCE9	Immunity-related GTPase family M protein 3	Igtp	-0.0457305	0.0391699	-0.102765	0.235013	0.656194	-1.22662	5.07943	0.000987	0.0360885
P97927	Laminin subunit alpha-4	Lama4	-0.0296939	-0.0555258	-0.106079	-0.348349	-0.37463	-0.217014	5.06871	0.00100163	0.0360885
P97361	BPI fold-containing family A member 1	Bpifa1	-0.350078	-0.18234	-0.0229336	0.50928	0.894798	0.455131	5.05739	0.00101761	0.0361252
Q61093	Cytochrome b-245 heavy chain	Cybb	-0.0066683	-0.122944	0.0937168	0.6386	0.539282	-1.63291	4.94462	0.00119197	0.0414017
P20060	Beta-hexosaminidase subunit beta	Hexb	-0.131949	0.00123307	0.0718301	0.526524	0.509423	-0.654793	4.93656	0.00120558	0.0415752
Q9D958	Signal peptidase complex subunit 1	Spcs1	0.000414	-0.102261	0.180233	0.262314	0.511673	1.68627	4.90406	0.00126204	0.0429094
Q91Z98	Chitinase-like protein 4	Chil4	-0.3199	-0.547121	-0.159143	0.818678	0.968741	-0.486242	4.82092	0.00141931	0.0472583
P03930	ATP synthase protein 8	Mtatp8	-0.015916	0.0634185	0.0431942	0.30336	0.550465	0.874817	4.77385	0.00151724	0.0499457
Q9WTR1	Transient receptor potential cation channel subfamily V member 2	Trpv2	0.201572	0.233394	0.477706	0.609371	0.742887	-0.652242	4.77224	0.00152072	0.0499457

## Sheet: Top10_Lung
Top 10 in network ALL_string_interactions_short_No_Blood.csv ranked by MCC method
Rank	Name	Score
1	Tgfb1	57
2	Eln	36
2	Ctss	36
4	Stat1	34
5	Timp3	33
6	Lox	30
7	Itgb3	28
8	Itgb2	27
9	Igtp	26
9	Col18a1	26
