# Supplementary material for: Proteomic aging signatures across mouse organs and life stages
Source: EMBO J. 2025 Jul 15;44(16):4631–60. doi: 10.1038/s44318-025-00509-x (PMC12361549; doi:10.1038/s44318-025-00509-x)
Supplement: Supplementary file 21 — Source data Fig. 6 [file 44318_2025_509_MOESM21_ESM.zip]

Archive with 3 entries (2 files):
- EMBOJ-2025-120525R1_SourceDataForFigure6/
- EMBOJ-2025-120525R1_SourceDataForFigure6/EMBOJ-2025-120525_SourceDataForFigure6A_Kidney.xlsx
- EMBOJ-2025-120525R1_SourceDataForFigure6/EMBOJ-2025-120525_SourceDataForFigure6B_Spleen.xlsx
