# Supplementary material for: Proteomic aging signatures across mouse organs and life stages
Source: EMBO J. 2025 Jul 15;44(16):4631–60. doi: 10.1038/s44318-025-00509-x (PMC12361549; doi:10.1038/s44318-025-00509-x)
Supplement: Supplementary file 21 — Source data Fig. 6 [file 44318_2025_509_MOESM21_ESM.zip › EMBOJ-2025-120525R1_SourceDataForFigure6/EMBOJ-2025-120525_SourceDataForFigure6A_Kidney.xlsx]

## Sheet: WFFMGAAFR
AGP 1	Sample ID	Category	y5 (+)	y4 (+)	y3 (+)	y2 (+)	b2 (+)	b3 (+)	WFFMGAAFR 378.184745+++ (Sum Top 3)	L/H
WFFMGAAFR	3M_c940_light	3M	2754	0	1306	1019972	903	0	1024032				Average	Fold Change		Average L/H	Fold Change			STDEV		T-TEST_5M vs 3M	0.351499
WFFMGAAFR	3M_c940_heavy		5748164	2160971	9258150	5268354	5292378	2603769	20274668	0.050508		3M	744192	1		0.0219407	1			230555		T-TEST (L/H)_5M vs 3M	0.414182
WFFMGAAFR	14M_c568_light	14M	1384	0	1092	1235467	0	0	1237943			5M	1.3574e+06	1.824		0.0280487	1.27839			1.14425e+06
WFFMGAAFR	14M_c568_heavy		7099978	2814589	10301286	7149993	6042960	3424028	24551257	0.0504228
WFFMGAAFR	20M_c3054_light	20M	724	0	1013	646257	3845	0	647994
WFFMGAAFR	20M_c3054_heavy		12820368	5338003	17792414	11113450	10815768	6250925	41726232	0.0155297			Average	Fold Change						STDEV
WFFMGAAFR	26M_c3667_light	26M	12456	1126	0	430057	0	772	442513			3M	744192	1		0.0219407	1			230555		T-TEST_8M vs 3M	0.0740173
WFFMGAAFR	26M_c3667_heavy		9858117	3571378	13911688	8853347	8692466	4748278	32623152	0.0135644		8M	890396	1.19646		0.017441	0.794915			950992		T-TEST (L/H)_8M vs 3M	0.996331
WFFMGAAFR	3M_c1030_light	3M	0	0	1909	739346	876	0	741255
WFFMGAAFR	3M_c1030_heavy		10350996	4069070	14750708	9540149	9299478	5161339	34641853	0.0213977
WFFMGAAFR	5M_c2275_light	5M	0	2520	0	2492094	3178	0	2492094				Average	Fold Change						STDEV
WFFMGAAFR	5M_c2275_heavy		31604474	15856468	41945818	26611750	25708927	15156066	100162042	0.0248806		3M	744192	1		0.0219407	1			589977		T-TEST_14M vs 3M	0.192191
WFFMGAAFR	8M_c1358_light	8M	1060	0	0	666581	0	943	667641			14M	1.56506e+06	2.10303		0.0335896	1.53093			101632		T-TEST (L/H)_14M vs 3M	0.330576
WFFMGAAFR	8M_c1358_heavy		8803371	3548481	12093741	7699172	7503056	4227787	28596284	0.0233471
WFFMGAAFR	14M_c636_light	14M	1618	1419	753	718559	5160	0	720930
WFFMGAAFR	14M_c636_heavy		16025847	6144657	23191778	15025484	13984891	7813366	54243109	0.0132907			Average	Fold Change						STDEV
WFFMGAAFR	20M_c1300_light	20M	2250	0	0	555398	6385	0	557648			3M	744192	1		0.0219407	1			230555		T-TEST_20M vs 3M	0.634892
WFFMGAAFR	20M_c1300_heavy		11025361	4440982	15741154	9764910	10063915	5216594	36531425	0.0152649		20M	835614	1.12285		0.0208608	0.950782			397633		T-TEST (L/H)_20M vs 3M	0.856037
WFFMGAAFR	26M_c3668_light	26M	896	0	0	644880	1240	0	645776
WFFMGAAFR	26M_c3668_heavy		11847695	4589554	16337468	9994708	9861238	5829888	38179871	0.016914
WFFMGAAFR	3M_c2908_light	3M	8920	0	0	541367	1888	0	550287				Average	Fold Change						STDEV
WFFMGAAFR	3M_c2908_heavy		10832994	4050915	15247722	9754493	9246313	5325170	35835209	0.015356		3M	744192	1		0.0193113	1			230555		T-TEST_26M vs 3M	0.32749
WFFMGAAFR	5M_c3670_light	5M	12974	0	0	1645808	1853	0	1658782			26M	334584	0.449594		0.0126082	0.65289			921388		T-TEST (L/H)_26M vs 3M	0.302611
WFFMGAAFR	5M_c3670_heavy		12234266	4427603	17756526	10932081	10421175	5909307	40922873	0.0405343
WFFMGAAFR	5M_c2254_light	5M	0	0	0	1111928	2671	0	1111928
WFFMGAAFR	5M_c2254_heavy		11199702	4082158	16966454	10739606	9543714	5084464	38905762	0.02858
WFFMGAAFR	5M_c2287_light	5M	0	0	0	623947	2691	0	623947
WFFMGAAFR	5M_c2287_heavy		11166471	4390036	16079612	9936651	9600217	5560663	37182734	0.0167806		AGP 1	Sample ID	Category	y5 (+)	y4 (+)	y3 (+)	y2 (+)	b2 (+)	b3 (+)	WFFMGAAFR 378.184745+++ (Sum Top 3)	L/H
WFFMGAAFR	8M_c1364_light	8M	0	0	2674	586485	7468	0	589159			WFFMGAAFR	3M_c940_light	3M	2754	0	1306	1019972	903	0	1024032	0.050508
WFFMGAAFR	8M_c1364_heavy		12623897	4634087	16741770	11228165	10828786	5427777	40593832	0.0145135		WFFMGAAFR	3M_c1030_light	3M	0	0	1909	739346	876	0	741255	0.0213977
WFFMGAAFR	14M_c755_light	14M	677	1045	762	522470	8106	0	523909			WFFMGAAFR	3M_c2908_light	3M	8920	0	0	541367	1888	0	550287	0.015356
WFFMGAAFR	14M_c755_heavy		10508395	3986010	14998883	9658613	9469037	5353526	35165891	0.0148982		WFFMGAAFR	3M_c1114_light	3M	0	0	0	636180	2481	0	636180	0.0140268
WFFMGAAFR	14M_c847_light	14M	0	996	1164	715678	0	0	716842			WFFMGAAFR	3M_c1164_light	3M	0	0	23843	1087609	3684	0	1111452	0.0205554
WFFMGAAFR	14M_c847_heavy		12609753	4718572	17440842	11287698	11163786	6024770	41338293	0.0173409		WFFMGAAFR	3M_c1190_light	3M	0	0	18836	394452	0	0	413288	0.0133353
WFFMGAAFR	20M_c3055_light	20M	0	0	16366	905715	955	0	922081			WFFMGAAFR	3M_c953_light	3M	6874	1259	0	725974	6240	0	732848	0.0184056
WFFMGAAFR	20M_c3055_heavy		13146212	4896944	19114899	12724142	11638411	5845970	44985253	0.0204974		WFFMGAAFR	5M_c2275_light	5M	0	2520	0	2492094	3178	0	2492094	0.0248806
WFFMGAAFR	26M_c2293_light	26M	947	2502	3635	-1435902	6288	0	-1431320			WFFMGAAFR	5M_c3670_light	5M	12974	0	0	1645808	1853	0	1658782	0.0405343
WFFMGAAFR	26M_c2293_heavy		27615631	11165740	37277885	24649809	24166566	14303813	89543325	-0.0159847		WFFMGAAFR	5M_c2254_light	5M	0	0	0	1111928	2671	0	1111928	0.02858
WFFMGAAFR	3M_c1114_light	3M	0	0	0	636180	2481	0	636180			WFFMGAAFR	5M_c2287_light	5M	0	0	0	623947	2691	0	623947	0.0167806
WFFMGAAFR	3M_c1114_heavy		13535787	5433516	19019310	12799411	12073868	6814315	45354508	0.0140268		WFFMGAAFR	5M_c3671_light	5M	0	0	2276	469094	5509	0	471370	0.0135525
WFFMGAAFR	5M_c3671_light	5M	0	0	2276	469094	5509	0	471370			WFFMGAAFR	5M_c2318_light	5M	0	0	11295	592043	2133	0	603338	0.0163312
WFFMGAAFR	5M_c3671_heavy		10500987	3908401	14618768	9661234	9278340	5033242	34780989	0.0135525		WFFMGAAFR	5M_c2346_light	5M	0	1073	0	628416	0	1384	628416	0.029587
WFFMGAAFR	8M_c1378_light	8M	0	0	4812	626581	7796	0	631393			WFFMGAAFR	5M_c2349_light	5M	0	0	0	567754	2141	0	567754	0.0197696
WFFMGAAFR	8M_c1378_heavy		11639651	4465058	16155182	11012533	10042437	6060588	38807366	0.0162699		WFFMGAAFR	5M_c2231_light	5M	17473	1045	4485	4037038	2491	0	4058996	0.0624224
WFFMGAAFR	8M_c3662_light	8M	926	1018	0	469925	0	0	470851			WFFMGAAFR	8M_c1358_light	8M	1060	0	0	666581	0	943	667641	0.0233471
WFFMGAAFR	8M_c3662_heavy		10453158	3688038	14886748	9694168	8870829	4927025	35034074	0.0134398		WFFMGAAFR	8M_c1364_light	8M	0	0	2674	586485	7468	0	589159	0.0145135
WFFMGAAFR	14M_c2634_light	14M	0	0	16470	961209	1601	0	977679			WFFMGAAFR	8M_c1378_light	8M	0	0	4812	626581	7796	0	631393	0.0162699
WFFMGAAFR	14M_c2634_heavy		14673672	4549638	20134185	13257423	11606240	6112019	48065280	0.0203406		WFFMGAAFR	8M_c3662_light	8M	926	1018	0	469925	0	0	470851	0.0134398
WFFMGAAFR	20M_c1312_light	20M	0	0	15720	664752	1036	0	680472			WFFMGAAFR	8M_c3663_light	8M	0	0	29173	610675	948	0	639848	0.0224002
WFFMGAAFR	20M_c1312_heavy		9609987	3680326	13588512	9033454	8606326	4372045	32231953	0.0211117		WFFMGAAFR	8M_c1383_light	8M	0	13295	0	450173	0	3619	450173	0.0161171
WFFMGAAFR	26M_c620_light	26M	0	1181	19777	752663	1193	0	772440			WFFMGAAFR	8M_c1457_light	8M	0	0	22688	264729	3543	0	287417	0.0138623
WFFMGAAFR	26M_c620_heavy		11660732	4361547	15647064	10624570	10284592	5118202	37932366	0.0203636		WFFMGAAFR	8M_c2295_light	8M	16553	2908	0	3370133	2368	0	3386686	0.0558403
WFFMGAAFR	3M_c1164_light	3M	0	0	23843	1087609	3684	0	1111452			WFFMGAAFR	14M_c568_light	14M	1384	0	1092	1235467	0	0	1237943	0.0504228
WFFMGAAFR	3M_c1164_heavy		16151548	5979264	22018726	15900877	14264094	5120416	54071151	0.0205554		WFFMGAAFR	14M_c636_light	14M	1618	1419	753	718559	5160	0	720930	0.0132907
WFFMGAAFR	5M_c2318_light	5M	0	0	11295	592043	2133	0	603338			WFFMGAAFR	14M_c755_light	14M	677	1045	762	522470	8106	0	523909	0.0148982
WFFMGAAFR	5M_c2318_heavy		10986117	4475568	15509287	10448384	9508515	5380655	36943788	0.0163312		WFFMGAAFR	14M_c847_light	14M	0	996	1164	715678	0	0	716842	0.0173409
WFFMGAAFR	8M_c3663_light	8M	0	0	29173	610675	948	0	639848			WFFMGAAFR	14M_c2634_light	14M	0	0	16470	961209	1601	0	977679	0.0203406
WFFMGAAFR	8M_c3663_heavy		8547859	3038912	11994240	8022228	7513102	4386476	28564327	0.0224002		WFFMGAAFR	14M_c3840_light	14M	2029	0	18543	979482	1453	0	1000054	0.0194067
WFFMGAAFR	14M_c3840_light	14M	2029	0	18543	979482	1453	0	1000054			WFFMGAAFR	14M_c2600_light	14M	23750	0	1334	4279361	2975	0	4304445	0.0600611
WFFMGAAFR	14M_c3840_heavy		15719502	6083391	21876752	13935133	14772266	7523555	51531387	0.0194067		WFFMGAAFR	14M_c3841_light	14M	21006	1310	5990	4215821	11580	0	4242817	0.0932138
WFFMGAAFR	20M_c1315_light	20M	0	1546	13237	447468	7242	0	460705			WFFMGAAFR	14M_c2626_light	14M	0	0	4843	356075	2166	0	360918	0.0133312
WFFMGAAFR	20M_c1315_heavy		11082738	3894983	14867814	9661770	9600590	5163506	35612322	0.0129367		WFFMGAAFR	20M_c3054_light	20M	724	0	1013	646257	3845	0	647994	0.0155297
WFFMGAAFR	3M_c1190_light	3M	0	0	18836	394452	0	0	413288			WFFMGAAFR	20M_c1300_light	20M	2250	0	0	555398	6385	0	557648	0.0152649
WFFMGAAFR	3M_c1190_heavy		9340613	3419063	13192985	8458323	8324563	4650849	30991921	0.0133353		WFFMGAAFR	20M_c3055_light	20M	0	0	16366	905715	955	0	922081	0.0204974
WFFMGAAFR	5M_c2346_light	5M	0	1073	0	628416	0	1384	628416			WFFMGAAFR	20M_c1312_light	20M	0	0	15720	664752	1036	0	680472	0.0211117
WFFMGAAFR	5M_c2346_heavy		6378112	1888689	8806569	6054941	4963023	3120881	21239622	0.029587		WFFMGAAFR	20M_c1315_light	20M	0	1546	13237	447468	7242	0	460705	0.0129367
WFFMGAAFR	14M_c2600_light	14M	23750	0	1334	4279361	2975	0	4304445			WFFMGAAFR	20M_c3580_light	20M	0	0	49330	788697	2340	0	838027	0.0228591
WFFMGAAFR	14M_c2600_heavy		21546922	8740676	30545920	19574872	18674534	10595621	71667714	0.0600611		WFFMGAAFR	20M_c2140_light	20M	52556	1148	0	1689816	8484	0	1742372	0.0378262
WFFMGAAFR	8M_c1383_light	8M	0	13295	0	450173	0	3619	450173			WFFMGAAFR	26M_c3667_light	26M	12456	1126	0	430057	0	772	442513	0.0135644
WFFMGAAFR	8M_c1383_heavy		9069452	3872931	9772032	9089840	7025746	4874050	27931324	0.0161171		WFFMGAAFR	26M_c3668_light	26M	896	0	0	644880	1240	0	645776	0.016914
WFFMGAAFR	14M_c3841_light	14M	21006	1310	5990	4215821	11580	0	4242817			WFFMGAAFR	26M_c2293_light	26M	947	2502	3635	-1435902	6288	0	-1431320	-0.0159847
WFFMGAAFR	14M_c3841_heavy		16059914	6423922	18217837	11239286	12603102	7965959	45517037	0.0932138		WFFMGAAFR	26M_c620_light	26M	0	1181	19777	752663	1193	0	772440	0.0203636
WFFMGAAFR	20M_c3580_light	20M	0	0	49330	788697	2340	0	838027			WFFMGAAFR	26M_c3775_light	26M	14397	0	0	1229116	6269	0	1243513	0.0281835
WFFMGAAFR	20M_c3580_heavy		11030655	4140618	15686267	9943623	10315688	5484845	36660545	0.0228591
WFFMGAAFR	5M_c2349_light	5M	0	0	0	567754	2141	0	567754
WFFMGAAFR	5M_c2349_heavy		9090753	3204462	11714297	7913491	7638936	4439167	28718541	0.0197696
WFFMGAAFR	8M_c1457_light	8M	0	0	22688	264729	3543	0	287417
WFFMGAAFR	8M_c1457_heavy		5832385	3922162	7277956	7623396	7854398	4583911	20733737	0.0138623
WFFMGAAFR	14M_c2626_light	14M	0	0	4843	356075	2166	0	360918
WFFMGAAFR	14M_c2626_heavy		8060285	3006412	11515613	7497268	7079324	3927159	27073166	0.0133312
WFFMGAAFR	20M_c2140_light	20M	52556	1148	0	1689816	8484	0	1742372
WFFMGAAFR	20M_c2140_heavy		13380827	5603034	20294806	12386933	12071780	6321905	46062566	0.0378262
WFFMGAAFR	26M_c3775_light	26M	14397	0	0	1229116	6269	0	1243513
WFFMGAAFR	26M_c3775_heavy		13293605	5236723	18928740	11899710	11336115	6734178	44122055	0.0281835
WFFMGAAFR	3M_c953_light	3M	6874	1259	0	725974	6240	0	732848
WFFMGAAFR	3M_c953_heavy		11726357	4654928	17463770	10626474	10182228	5642554	39816601	0.0184056
WFFMGAAFR	5M_c2231_light	5M	17473	1045	4485	4037038	2491	0	4058996
WFFMGAAFR	5M_c2231_heavy		21219142	8574015	26744685	17060860	18264274	10697336	65024687	0.0624224
WFFMGAAFR	8M_c2295_light	8M	16553	2908	0	3370133	2368	0	3386686
WFFMGAAFR	8M_c2295_heavy		18076254	7143382	25997467	16575735	15900996	9227892	60649456	0.0558403

## Sheet: YEGGVETFAHLIVLR
AGP 1	Sample ID	Category	y9 (+)	y8 (+)	y7 (+)	y6 (+)	y5 (+)	y13 (++)	YEGGVETFAHLIVLR 568.642028+++ (Sum Top 3)	L/H
YEGGVETFAHLIVLR	3M_c940_light	3M	2678619	2636094	3257949	3131097	2017627	3264081	9067665				Average	Fold Change		Average L/H	Fold Change			STDEV		T-TEST_5M vs 3M	0.968142
YEGGVETFAHLIVLR	3M_c940_heavy		2517282816	2504367104	3075725312	3030493184	2004724608	3785092608	8623501312	0.00105151		3M	7635170	1		0.00111036	1			3.70697e+06		T-TEST (L/H)_5M vs 3M	0.818819
YEGGVETFAHLIVLR	14M_c568_light	14M	29455516	29653316	36487488	36018992	22387280	36475240	101961996			5M	7584233	0.993329		0.00103035	0.92794			7.11718e+06
YEGGVETFAHLIVLR	14M_c568_heavy		2027453056	2051217024	2512662528	2506714624	1632912000	2892898304	7046830208	0.0144692
YEGGVETFAHLIVLR	20M_c3054_light	20M	15986405	15977829	19865688	19596148	12569983	19862512	55448241
YEGGVETFAHLIVLR	20M_c3054_heavy		1980640896	2011753216	2484225792	2441945600	1599507200	2778736128	6906812288	0.00802805			Average	Fold Change						STDEV
YEGGVETFAHLIVLR	26M_c3667_light	26M	6913692	6976360	8465318	8200993	5231538	8229451	23580003			3M	7635170	1		0.00111036	1			3.70697e+06		T-TEST_8M vs 3M	0.246653
YEGGVETFAHLIVLR	26M_c3667_heavy		1704621696	1754165120	2146236288	2147921408	1398251392	2416699648	5998779392	0.0039308		8M	5.57491e+06	0.730162		0.000766195	0.690041			3.48152e+06		T-TEST (L/H)_8M vs 3M	0.504679
YEGGVETFAHLIVLR	3M_c1030_light	3M	2661596	2752804	3244289	3145056	2115184	3481213	9050941
YEGGVETFAHLIVLR	3M_c1030_heavy		1992483328	2080043136	2487783680	2488128256	1645544576	2854851328	6968395264	0.00129886
YEGGVETFAHLIVLR	5M_c2275_light	5M	719076	664719	863764	832862	541643	887080	2415702				Average	Fold Change						STDEV
YEGGVETFAHLIVLR	5M_c2275_heavy		1928027936	1962766208	2358629280	2246950400	1475238016	2852375424	6533607616	0.000369735		3M	7635170	1		0.00111036	1			3.70697e+06		T-TEST_14M vs 3M	0.307393
YEGGVETFAHLIVLR	8M_c1358_light	8M	2279560	2275949	2733715	2720021	1716044	2775871	7733296			14M	2.10235e+07	2.75351		0.00290655	2.61766			2.17651e+06		T-TEST (L/H)_14M vs 3M	0.335206
YEGGVETFAHLIVLR	8M_c1358_heavy		1732548352	1775028224	2187756800	2183771648	1410590720	2485391616	6104076800	0.00126691
YEGGVETFAHLIVLR	14M_c636_light	14M							0
YEGGVETFAHLIVLR	14M_c636_heavy								0	#DIV/0!			Average	Fold Change						STDEV
YEGGVETFAHLIVLR	20M_c1300_light	20M	17757998	17870290	22075220	21855540	13719273	22610756	61688758			3M	7635170	1		0.00111036	1			3.70697e+06		T-TEST_20M vs 3M	0.00503957
YEGGVETFAHLIVLR	20M_c1300_heavy		1824942080	1839404928	2223782144	2228492800	1462683776	2507768832	6277217024	0.00982741		20M	3.53286e+07	4.62709		0.00536966	4.83595			1.88802e+07		T-TEST (L/H)_20M vs 3M	0.00522161
YEGGVETFAHLIVLR	26M_c3668_light	26M	5552871	5549532	6875528	6798581	4238379	6564405	19226980
YEGGVETFAHLIVLR	26M_c3668_heavy		2100884992	2107243648	2574097408	2623853312	1710177408	2963594496	7298835712	0.00263425
YEGGVETFAHLIVLR	3M_c2908_light	3M	3257192	3414858	3955982	3959307	2452810	3731850	11172481				Average	Fold Change						STDEV
YEGGVETFAHLIVLR	3M_c2908_heavy		1879515392	1969181184	2359009280	2364509184	1537923200	2527046912	6603033856	0.00169202		3M	7635170	1		0.00111036	1			3.70697e+06		T-TEST_26M vs 3M	0.0189
YEGGVETFAHLIVLR	5M_c3670_light	5M							0			26M	1.93259e+07	2.53116		0.00286331	2.57872			9.09339e+06		T-TEST (L/H)_26M vs 3M	0.0164036
YEGGVETFAHLIVLR	5M_c3670_heavy								0	#DIV/0!
YEGGVETFAHLIVLR	5M_c2254_light	5M	3396960	3464867	4306197	4108272	2668685	4010943	11811429
YEGGVETFAHLIVLR	5M_c2254_heavy		2114174848	2157858560	2598419968	2605505280	1735381888	2810171648	7318100096	0.001614
YEGGVETFAHLIVLR	5M_c2287_light	5M	6697501	6751907	8150938	8131734	5037053	7046619	22980173
YEGGVETFAHLIVLR	5M_c2287_heavy		2936972288	3085378048	3667553280	3786910720	2397168384	3996763136	10391436288	0.00221145		AGP 1	Sample ID	Category	y9 (+)	y8 (+)	y7 (+)	y6 (+)	y5 (+)	y13 (++)	YEGGVETFAHLIVLR 568.642028+++ (Sum Top 3)	L/H
YEGGVETFAHLIVLR	8M_c1364_light	8M	1724624	1774789	2149748	2064361	1369077	2115843	5938733			YEGGVETFAHLIVLR	3M_c940_light	3M	2678619	2636094	3257949	3131097	2017627	3264081	9067665	0.00105151
YEGGVETFAHLIVLR	8M_c1364_heavy		1739679488	1737013376	2134433664	2106039936	1377031936	2418071552	5980153088	0.000993074		YEGGVETFAHLIVLR	3M_c1030_light	3M	2661596	2752804	3244289	3145056	2115184	3481213	9050941	0.00129886
YEGGVETFAHLIVLR	14M_c755_light	14M	2077739	2106977	2644808	2512835	1585515	2596686	7235382			YEGGVETFAHLIVLR	3M_c2908_light	3M	3257192	3414858	3955982	3959307	2452810	3731850	11172481	0.00169202
YEGGVETFAHLIVLR	14M_c755_heavy		1912862464	1961319424	2385899776	2367854080	1526558208	2758904064	6666616320	0.00108532		YEGGVETFAHLIVLR	3M_c1114_light	3M	2211375	2110452	2770751	2719122	1726839	2732364	7701248	0.00120311
YEGGVETFAHLIVLR	14M_c847_light	14M	908892	902286	1143474	1110039	685170	1144413	3162405			YEGGVETFAHLIVLR	3M_c1164_light	3M	122635	98379	108687	130182	78331	249111	361504	0.000184363
YEGGVETFAHLIVLR	14M_c847_heavy		1887690240	1970504704	2350108672	2363489280	1496246016	2801986048	6601288192	0.000479059		YEGGVETFAHLIVLR	3M_c1190_light	3M	1280090	1332580	1550880	1583808	994135	1646958	4414778	0.000570869
YEGGVETFAHLIVLR	20M_c3055_light	20M	1538683	1525923	1865815	1898126	1148424	2020460	5302624			YEGGVETFAHLIVLR	3M_c953_light	3M	3450616	3433806	4178999	4047958	2555856	4220449	11677573	0.00177181
YEGGVETFAHLIVLR	20M_c3055_heavy		1962664448	1979158016	2471355648	2434398976	1535328000	2774203136	6868419072	0.00077203		YEGGVETFAHLIVLR	5M_c2275_light	5M	719076	664719	863764	832862	541643	887080	2415702	0.000369735
YEGGVETFAHLIVLR	26M_c2293_light	26M	933220	918569	1141563	1120266	704009	1217689	3195049			YEGGVETFAHLIVLR	5M_c2254_light	5M	3396960	3464867	4306197	4108272	2668685	4010943	11811429	0.001614
YEGGVETFAHLIVLR	26M_c2293_heavy		2254206464	2326189824	2789000704	2745306624	1818002816	3287671296	7788513792	0.000410226		YEGGVETFAHLIVLR	5M_c2287_light	5M	6697501	6751907	8150938	8131734	5037053	7046619	22980173	0.00221145
YEGGVETFAHLIVLR	3M_c1114_light	3M	2211375	2110452	2770751	2719122	1726839	2732364	7701248			YEGGVETFAHLIVLR	5M_c3671_light	5M	213995	144107	273008	177306	0	287654	664309	0.00072391
YEGGVETFAHLIVLR	3M_c1114_heavy		1837918080	1855250048	2294409472	2268781056	1478523776	2557502976	6401108608	0.00120311		YEGGVETFAHLIVLR	5M_c2318_light	5M	951579	954738	1181670	1141313	739598	1223249	3274562	0.000526619
YEGGVETFAHLIVLR	5M_c3671_light	5M	213995	144107	273008	177306	0	287654	664309			YEGGVETFAHLIVLR	5M_c2346_light	5M	221637	213794	251407	217472	140513	298599	690516	0.000107284
YEGGVETFAHLIVLR	5M_c3671_heavy		258708752	264939616	325329376	333630432	201898640	410383328	917668560	0.00072391		YEGGVETFAHLIVLR	5M_c2349_light	5M	3089253	3156636	3805756	3728613	2281642	3874344	10623622	0.00161403
YEGGVETFAHLIVLR	8M_c1378_light	8M	882001	849667	1058283	1000715	658640	1105542	2940999			YEGGVETFAHLIVLR	5M_c2231_light	5M	2360960	2372047	2951111	2901480	1838462	2772645	8213551	0.00107577
YEGGVETFAHLIVLR	8M_c1378_heavy		1934407680	1982549376	2441618944	2429887488	1525828736	2859800576	6805914112	0.000432124		YEGGVETFAHLIVLR	8M_c1358_light	8M	2279560	2275949	2733715	2720021	1716044	2775871	7733296	0.00126691
YEGGVETFAHLIVLR	8M_c3662_light	8M	3373168	3359545	4164538	4085810	2541436	4257825	11623516			YEGGVETFAHLIVLR	8M_c1364_light	8M	1724624	1774789	2149748	2064361	1369077	2115843	5938733	0.000993074
YEGGVETFAHLIVLR	8M_c3662_heavy		1635027328	1643095552	2040259712	2010960640	1310943104	2328822016	5686247680	0.00204415		YEGGVETFAHLIVLR	8M_c1378_light	8M	882001	849667	1058283	1000715	658640	1105542	2940999	0.000432124
YEGGVETFAHLIVLR	14M_c2634_light	14M	1720413	1710169	2098952	2026434	1310919	2239235	5845799			YEGGVETFAHLIVLR	8M_c3662_light	8M	3373168	3359545	4164538	4085810	2541436	4257825	11623516	0.00204415
YEGGVETFAHLIVLR	14M_c2634_heavy		2331459584	2439059456	2951841536	2928791040	1930119296	3426662144	8212092160	0.000711853		YEGGVETFAHLIVLR	8M_c3663_light	8M	380373	392091	494525	488011	289817	546820	1362909	0.000202455
YEGGVETFAHLIVLR	20M_c1312_light	20M	7294383	7322533	8771218	8705879	5614916	9021126	24771480			YEGGVETFAHLIVLR	8M_c1383_light	8M	329438	340168	402695	380114	255565	480100	1112247	0.000140853
YEGGVETFAHLIVLR	20M_c1312_heavy		1971153664	1974447744	2434140160	2423791360	1576701824	2817670400	6829085184	0.00362735		YEGGVETFAHLIVLR	8M_c1457_light	8M	1483876	1398597	1814881	1741149	1056960	1900952	5039906	0.000818036
YEGGVETFAHLIVLR	26M_c620_light	26M	8909564	8947858	11038181	10997558	6792144	11372574	30945303			YEGGVETFAHLIVLR	8M_c2295_light	8M	2597440	2540535	3206940	3043317	1974766	2890179	8847697	0.00125246
YEGGVETFAHLIVLR	26M_c620_heavy		2173993728	2229217280	2729187328	2692959232	1758704000	3209595136	7596140288	0.00407382		YEGGVETFAHLIVLR	14M_c568_light	14M	29455516	29653316	36487488	36018992	22387280	36475240	101961996	0.0144692
YEGGVETFAHLIVLR	3M_c1164_light	3M	122635	98379	108687	130182	78331	249111	361504			YEGGVETFAHLIVLR	14M_c755_light	14M	2077739	2106977	2644808	2512835	1585515	2596686	7235382	0.00108532
YEGGVETFAHLIVLR	3M_c1164_heavy		530158944	546134976	675619584	755053440	500508736	747692352	1960831968	0.000184363		YEGGVETFAHLIVLR	14M_c847_light	14M	908892	902286	1143474	1110039	685170	1144413	3162405	0.000479059
YEGGVETFAHLIVLR	5M_c2318_light	5M	951579	954738	1181670	1141313	739598	1223249	3274562			YEGGVETFAHLIVLR	14M_c2634_light	14M	1720413	1710169	2098952	2026434	1310919	2239235	5845799	0.000711853
YEGGVETFAHLIVLR	5M_c2318_heavy		1779077120	1844804608	2226895616	2212116736	1452031488	2662139392	6218089472	0.000526619		YEGGVETFAHLIVLR	14M_c3840_light	14M	3089631	3161902	3709347	3737741	2441037	3776775	10536719	0.0013868
YEGGVETFAHLIVLR	8M_c3663_light	8M	380373	392091	494525	488011	289817	546820	1362909			YEGGVETFAHLIVLR	14M_c2600_light	14M	4287690	4281489	5271808	5113813	3340072	5065593	14673311	0.00180474
YEGGVETFAHLIVLR	8M_c3663_heavy		1919311360	1979046272	2415960576	2396631808	1530176512	2816033792	6731903744	0.000202455		YEGGVETFAHLIVLR	14M_c3841_light	14M	4555753	4387131	5575689	5526412	3401137	4976984	15657854	0.00172579
YEGGVETFAHLIVLR	14M_c3840_light	14M	3089631	3161902	3709347	3737741	2441037	3776775	10536719			YEGGVETFAHLIVLR	14M_c2626_light	14M	2655662	2679161	3292287	3166851	1977680	3166182	9114800	0.00158968
YEGGVETFAHLIVLR	14M_c3840_heavy		2143842688	2201762816	2751322368	2702716672	1768001536	3273942528	7597881728	0.0013868		YEGGVETFAHLIVLR	20M_c3054_light	20M	15986405	15977829	19865688	19596148	12569983	19862512	55448241	0.00802805
YEGGVETFAHLIVLR	20M_c1315_light	20M	8878361	8898322	10814931	10600119	6774679	10733180	30293411			YEGGVETFAHLIVLR	20M_c1300_light	20M	17757998	17870290	22075220	21855540	13719273	22610756	61688758	0.00982741
YEGGVETFAHLIVLR	20M_c1315_heavy		1808322816	1867351296	2262414592	2292457472	1448087936	2718622464	6363194880	0.00476072		YEGGVETFAHLIVLR	20M_c3055_light	20M	1538683	1525923	1865815	1898126	1148424	2020460	5302624	0.00077203
YEGGVETFAHLIVLR	3M_c1190_light	3M	1280090	1332580	1550880	1583808	994135	1646958	4414778			YEGGVETFAHLIVLR	20M_c1312_light	20M	7294383	7322533	8771218	8705879	5614916	9021126	24771480	0.00362735
YEGGVETFAHLIVLR	3M_c1190_heavy		2224909056	2279021824	2760209920	2748316160	1768738176	3371802112	7733435136	0.000570869		YEGGVETFAHLIVLR	20M_c1315_light	20M	8878361	8898322	10814931	10600119	6774679	10733180	30293411	0.00476072
YEGGVETFAHLIVLR	5M_c2346_light	5M	221637	213794	251407	217472	140513	298599	690516			YEGGVETFAHLIVLR	20M_c3580_light	20M	10031761	9942611	12131105	12304115	7648453	12613719	34466981	0.00520239
YEGGVETFAHLIVLR	5M_c2346_heavy		1794370944	1876408960	2327552512	2314443520	1459901952	2776251904	6436366976	0.000107284		YEGGVETFAHLIVLR	26M_c3667_light	26M	6913692	6976360	8465318	8200993	5231538	8229451	23580003	0.0039308
YEGGVETFAHLIVLR	14M_c2600_light	14M	4287690	4281489	5271808	5113813	3340072	5065593	14673311			YEGGVETFAHLIVLR	26M_c3668_light	26M	5552871	5549532	6875528	6798581	4238379	6564405	19226980	0.00263425
YEGGVETFAHLIVLR	14M_c2600_heavy		2304558336	2401684224	2916050944	2909810688	1884668032	3204236544	8130419968	0.00180474		YEGGVETFAHLIVLR	26M_c2293_light	26M	933220	918569	1141563	1120266	704009	1217689	3195049	0.000410226
YEGGVETFAHLIVLR	8M_c1383_light	8M	329438	340168	402695	380114	255565	480100	1112247			YEGGVETFAHLIVLR	26M_c620_light	26M	8909564	8947858	11038181	10997558	6792144	11372574	30945303	0.00407382
YEGGVETFAHLIVLR	8M_c1383_heavy		2256293120	2338889472	2826003456	2814236672	1818022912	3484291584	7896533248	0.000140853		YEGGVETFAHLIVLR	26M_c3775_light	26M	5697549	5680628	7011712	6972717	4461464	7146311	19681978	0.00326748
YEGGVETFAHLIVLR	14M_c3841_light	14M	4555753	4387131	5575689	5526412	3401137	4976984	15657854
YEGGVETFAHLIVLR	14M_c3841_heavy		2630072576	2646488064	3276123648	3166686976	2061291776	3445320960	9072883200	0.00172579
YEGGVETFAHLIVLR	20M_c3580_light	20M	10031761	9942611	12131105	12304115	7648453	12613719	34466981
YEGGVETFAHLIVLR	20M_c3580_heavy		1917118080	1954551424	2377761280	2330342912	1523087360	2773114624	6625222272	0.00520239
YEGGVETFAHLIVLR	5M_c2349_light	5M	3089253	3156636	3805756	3728613	2281642	3874344	10623622
YEGGVETFAHLIVLR	5M_c2349_heavy		1887341056	1912348160	2360814080	2333886464	1496492160	2716711680	6582041600	0.00161403
YEGGVETFAHLIVLR	8M_c1457_light	8M	1483876	1398597	1814881	1741149	1056960	1900952	5039906
YEGGVETFAHLIVLR	8M_c1457_heavy		1763478784	1781816064	2210253056	2187248384	1422376960	2579862016	6160980224	0.000818036
YEGGVETFAHLIVLR	14M_c2626_light	14M	2655662	2679161	3292287	3166851	1977680	3166182	9114800
YEGGVETFAHLIVLR	14M_c2626_heavy		1626085504	1668140544	2042095360	2065540864	1295986048	2304819712	5733721728	0.00158968
YEGGVETFAHLIVLR	20M_c2140_light	20M							0
YEGGVETFAHLIVLR	20M_c2140_heavy								0	#DIV/0!
YEGGVETFAHLIVLR	26M_c3775_light	26M	5697549	5680628	7011712	6972717	4461464	7146311	19681978
YEGGVETFAHLIVLR	26M_c3775_heavy		1719047424	1741876864	2145376896	2159177984	1421238016	2461170176	6023602304	0.00326748
YEGGVETFAHLIVLR	3M_c953_light	3M	3450616	3433806	4178999	4047958	2555856	4220449	11677573
YEGGVETFAHLIVLR	3M_c953_heavy		1883644672	1916679552	2352600320	2354526464	1500157312	2628732416	6590771456	0.00177181
YEGGVETFAHLIVLR	5M_c2231_light	5M	2360960	2372047	2951111	2901480	1838462	2772645	8213551
YEGGVETFAHLIVLR	5M_c2231_heavy		2172546560	2246654720	2706450688	2756077056	1768714496	2948963584	7635074304	0.00107577
YEGGVETFAHLIVLR	8M_c2295_light	8M	2597440	2540535	3206940	3043317	1974766	2890179	8847697
YEGGVETFAHLIVLR	8M_c2295_heavy		2022135552	2033880576	2506802432	2535311616	1622409088	2719736320	7064249600	0.00125246

## Sheet: QELNDSLQVAER
Apo-J	Sample ID	Category	y10 (+)	y9 (+)	y8 (+)	y7 (+)	y5 (+)	y3 (+)	QELNDSLQVAER 701.352062++ (Sum Top 3)	L/H
QELNDSLQVAER	3M_c940_light	3M	0	15629	17372	44842	750606	45268	840716				Average	Fold Change		Average L/H	Fold Change			STDEV		T-TEST_5M vs 3M	0.61886
QELNDSLQVAER	3M_c940_heavy		2157469952	2113290496	1417297792	1800837248	1060679296	1010332224	3871848768	0.000217136		3M	584454	1		0.000202468	1			192890		T-TEST (L/H)_5M vs 3M	0.503241
QELNDSLQVAER	14M_c568_light	14M	95574	118481	87066	104481	394469	65685	564635			5M	671862	1.14955		0.000228404	1.1281			200132
QELNDSLQVAER	14M_c568_heavy		1424764416	1412478592	934230400	1184059264	714649664	695108352	2593817280	0.000217685
QELNDSLQVAER	20M_c3054_light	20M	93459	112215	69977	96474	357871	67151	521496
QELNDSLQVAER	20M_c3054_heavy		1611646720	1563812608	1048985536	1309073536	793422272	771236160	2873731968	0.00018147			Average	Fold Change						STDEV
QELNDSLQVAER	26M_c3667_light	26M	0	49054	43726	43484	679658	29825	752967			3M	584454	1		0.000202468	1			192890		T-TEST_8M vs 3M	0.331576
QELNDSLQVAER	26M_c3667_heavy		1311564672	1285218560	862919808	1074846336	648248832	625521664	2348616832	0.0003206		8M	534594	0.914689		0.000149782	0.739778			219381		T-TEST (L/H)_8M vs 3M	0.649905
QELNDSLQVAER	3M_c1030_light	3M	9294	15945	15812	19198	497633	33067	549898
QELNDSLQVAER	3M_c1030_heavy		1607744128	1585325824	1058045760	1320046336	799445504	766542848	2886034688	0.000190538
QELNDSLQVAER	5M_c2275_light	5M	0	20464	14652	41533	434935	33321	509789				Average	Fold Change						STDEV
QELNDSLQVAER	5M_c2275_heavy		2178741720	2167219672	1451257688	1825225920	1087020128	1043525736	3955771784	0.000128872		3M	584454	1		0.000202468	1			192890		T-TEST_14M vs 3M	0.524049
QELNDSLQVAER	8M_c1358_light	8M	0	11773	14438	16953	627561	23506	668020			14M	746127	1.27662		0.00024599	1.21495			68127.5		T-TEST (L/H)_14M vs 3M	0.567716
QELNDSLQVAER	8M_c1358_heavy		1426025216	1395609088	934774656	1170163840	708394880	679441600	2558000320	0.000261149
QELNDSLQVAER	14M_c636_light	14M	0	20092	18911	35858	529636	30101	595595
QELNDSLQVAER	14M_c636_heavy		1594917560	1571650232	1061428136	1301945944	784235408	743251440	2829432792	0.0002105			Average	Fold Change						STDEV
QELNDSLQVAER	20M_c1300_light	20M	160666	197780	131885	169477	310997	97514	577988			3M	584454	1		0.000202468	1			192890		T-TEST_20M vs 3M	0.182947
QELNDSLQVAER	20M_c1300_heavy		1515055744	1491571328	1005232384	1238836736	754405440	728576576	2721818752	0.000212354		20M	458461	0.784425		0.000163675	0.808398			102327		T-TEST (L/H)_20M vs 3M	0.209287
QELNDSLQVAER	26M_c3668_light	26M	2790	31593	31450	42045	544151	30516	616712
QELNDSLQVAER	26M_c3668_heavy		1748125056	1708136192	1147462016	1434473984	870463680	830183424	3135121088	0.000196711
QELNDSLQVAER	3M_c2908_light	3M	0	16451	9933	33424	759871	23923	817218				Average	Fold Change						STDEV
QELNDSLQVAER	3M_c2908_heavy		1428407680	1406815488	949494656	1185782528	714319296	690267840	2590369664	0.000315483		3M	584454	1		0.000202468	1			192890		T-TEST_26M vs 3M	0.971634
QELNDSLQVAER	5M_c3670_light	5M	0	9374	13477	41105	839850	61100	942055			26M	588546	1.007		0.000207057	1.02266			146265		T-TEST (L/H)_26M vs 3M	0.916165
QELNDSLQVAER	5M_c3670_heavy		1639554304	1618242688	1079681280	1347804032	812736704	781770688	2942311424	0.000320175
QELNDSLQVAER	5M_c2254_light	5M	0	4740	16457	30511	683587	12501	726599
QELNDSLQVAER	5M_c2254_heavy		1472050048	1448808704	976370496	1218014336	737449472	706370880	2661834688	0.000272969
QELNDSLQVAER	5M_c2287_light	5M	0	11709	11073	17494	481177	32315	530986
QELNDSLQVAER	5M_c2287_heavy		1401874048	1378934144	915796288	1146782848	693442688	667321984	2507547520	0.000211755		Apo-J	Sample ID	Category	y10 (+)	y9 (+)	y8 (+)	y7 (+)	y5 (+)	y3 (+)	QELNDSLQVAER 701.352062++ (Sum Top 3)	L/H
QELNDSLQVAER	8M_c1364_light	8M	0	14444	10707	26538	324048	16984	367570			QELNDSLQVAER	3M_c940_light	3M	0	15629	17372	44842	750606	45268	840716	0.000217136
QELNDSLQVAER	8M_c1364_heavy		1382836608	1359407872	903296384	1144400896	691592576	666931584	2502925056	0.000146856		QELNDSLQVAER	3M_c1030_light	3M	9294	15945	15812	19198	497633	33067	549898	0.000190538
QELNDSLQVAER	14M_c755_light	14M	0	28046	23184	24205	496576	31927	552708			QELNDSLQVAER	3M_c2908_light	3M	0	16451	9933	33424	759871	23923	817218	0.000315483
QELNDSLQVAER	14M_c755_heavy		1492678016	1471279488	988409152	1234114176	732806848	717171456	2684092480	0.00020592		QELNDSLQVAER	3M_c1114_light	3M	0	11538	3591	18735	357816	32575	409126	0.000168906
QELNDSLQVAER	14M_c847_light	14M	9094	23082	5109	28197	149135	4345	181677			QELNDSLQVAER	3M_c1164_light	3M	0	5626	5748	5579	395641	22903	424123	0.000156989
QELNDSLQVAER	14M_c847_heavy		1571562752	1545820672	1049481984	1288615424	794711808	761163904	2844491136	6.38698e-05		QELNDSLQVAER	3M_c1190_light	3M	13480	4866	2437	14223	285820	30201	330244	0.000111997
QELNDSLQVAER	20M_c3055_light	20M	62509	70387	37763	64612	321435	52395	438442			QELNDSLQVAER	3M_c953_light	3M	0	8359	11039	17997	673858	27999	719854	0.000256231
QELNDSLQVAER	20M_c3055_heavy		1520032384	1494404352	1002104896	1250785152	758155328	736550272	2745490752	0.000159695		QELNDSLQVAER	5M_c2275_light	5M	0	20464	14652	41533	434935	33321	509789	0.000128872
QELNDSLQVAER	26M_c2293_light	26M	0	35242	25623	50086	350625	22160	422871			QELNDSLQVAER	5M_c3670_light	5M	0	9374	13477	41105	839850	61100	942055	0.000320175
QELNDSLQVAER	26M_c2293_heavy		1890288944	1859398704	1243089492	1579167264	932785888	894876140	3406829292	0.000124125		QELNDSLQVAER	5M_c2254_light	5M	0	4740	16457	30511	683587	12501	726599	0.000272969
QELNDSLQVAER	3M_c1114_light	3M	0	11538	3591	18735	357816	32575	409126			QELNDSLQVAER	5M_c2287_light	5M	0	11709	11073	17494	481177	32315	530986	0.000211755
QELNDSLQVAER	3M_c1114_heavy		1355767168	1333821056	887830464	1097744640	670743296	653729088	2422217024	0.000168906		QELNDSLQVAER	5M_c3671_light	5M	9821	2633	14201	23960	538275	31470	593705	0.00021823
QELNDSLQVAER	5M_c3671_light	5M	9821	2633	14201	23960	538275	31470	593705			QELNDSLQVAER	5M_c2318_light	5M	11469	9171	3775	16534	484954	15263	516751	0.000173795
QELNDSLQVAER	5M_c3671_heavy		1512858752	1492347264	1008784896	1245989120	747548608	727010240	2720547968	0.00021823		QELNDSLQVAER	5M_c2346_light	5M	3954	0	6611	2629	355677	25736	384042	0.000122876
QELNDSLQVAER	8M_c1378_light	8M	0	0	7648	6606	360358	9830	376794			QELNDSLQVAER	5M_c2349_light	5M	2303	6414	9977	12636	865085	23703	901424	0.000353755
QELNDSLQVAER	8M_c1378_heavy		1389644672	1377886720	922074688	1137002496	701868416	676778112	2515649024	0.00014978		QELNDSLQVAER	5M_c2231_light	5M	0	24912	24503	34718	871897	34791	941406	0.000253211
QELNDSLQVAER	8M_c3662_light	8M	0	11255	10743	15389	701487	15576	732452			QELNDSLQVAER	8M_c1358_light	8M	0	11773	14438	16953	627561	23506	668020	0.000261149
QELNDSLQVAER	8M_c3662_heavy		1644442112	1609035264	1069146816	1345465856	813946368	785507200	2944919424	0.000248717		QELNDSLQVAER	8M_c1364_light	8M	0	14444	10707	26538	324048	16984	367570	0.000146856
QELNDSLQVAER	14M_c2634_light	14M	0	8193	5476	14731	340972	28510	384213			QELNDSLQVAER	8M_c3662_light	8M	0	11255	10743	15389	701487	15576	732452	0.000248717
QELNDSLQVAER	14M_c2634_heavy		1332000384	1319372032	880298112	1094763776	673418944	653759936	2421942656	0.000158638		QELNDSLQVAER	8M_c3663_light	8M	1939	4397	0	8552	230516	28116	267184	8.54428e-05
QELNDSLQVAER	20M_c1312_light	20M	49877	78187	36558	59144	252182	45762	357088			QELNDSLQVAER	8M_c1383_light	8M	3787	1867	6750	17050	282376	56503	355929	0.000116234
QELNDSLQVAER	20M_c1312_heavy		1221128448	1187763968	804949888	995482432	611044608	591587136	2198114176	0.000162452		QELNDSLQVAER	8M_c1457_light	8M	0	11295	7687	7694	419480	14971	442145	0.000157884
QELNDSLQVAER	26M_c620_light	26M	23320	24312	22258	27194	351165	36529	414888			QELNDSLQVAER	8M_c2295_light	8M	0	9583	23444	50004	840683	18168	908855	0.000275516
QELNDSLQVAER	26M_c620_heavy		1574683520	1553335936	1045874176	1285978496	788185856	769542912	2843707264	0.000145897		QELNDSLQVAER	14M_c568_light	14M	95574	118481	87066	104481	394469	65685	564635	0.000217685
QELNDSLQVAER	3M_c1164_light	3M	0	5626	5748	5579	395641	22903	424123			QELNDSLQVAER	14M_c636_light	14M	0	20092	18911	35858	529636	30101	595595	0.0002105
QELNDSLQVAER	3M_c1164_heavy		1500612864	1470809344	990535936	1230106368	744467712	727031296	2701605376	0.000156989		QELNDSLQVAER	14M_c755_light	14M	0	28046	23184	24205	496576	31927	552708	0.00020592
QELNDSLQVAER	5M_c2318_light	5M	11469	9171	3775	16534	484954	15263	516751			QELNDSLQVAER	14M_c847_light	14M	9094	23082	5109	28197	149135	4345	181677	6.38698e-05
QELNDSLQVAER	5M_c2318_heavy		1630990848	1617904256	1082223104	1347498496	825112576	800720064	2973331136	0.000173795		QELNDSLQVAER	14M_c2634_light	14M	0	8193	5476	14731	340972	28510	384213	0.000158638
QELNDSLQVAER	8M_c3663_light	8M	1939	4397	0	8552	230516	28116	267184			QELNDSLQVAER	14M_c3840_light	14M	63691	56809	31410	52615	406068	41306	499989	0.000166172
QELNDSLQVAER	8M_c3663_heavy		1723892992	1696652288	1138867072	1409955200	869339200	847755840	3127050240	8.54428e-05		QELNDSLQVAER	14M_c2600_light	14M	14316	40992	32188	75330	794202	153705	1023237	0.000264577
QELNDSLQVAER	14M_c3840_light	14M	63691	56809	31410	52615	406068	41306	499989			QELNDSLQVAER	14M_c3841_light	14M	0	13539	2226	35002	2093349	38610	2166961	0.000680558
QELNDSLQVAER	14M_c3840_heavy		1682350720	1643438464	1104517504	1374512256	823070976	811286848	3008870080	0.000166172		QELNDSLQVAER	20M_c3054_light	20M	93459	112215	69977	96474	357871	67151	521496	0.00018147
QELNDSLQVAER	20M_c1315_light	20M	55278	69180	52149	58482	206602	41217	306301			QELNDSLQVAER	20M_c1300_light	20M	160666	197780	131885	169477	310997	97514	577988	0.000212354
QELNDSLQVAER	20M_c1315_heavy		1612402944	1588184704	1064487040	1313033600	813565824	790448128	2917047552	0.000105004		QELNDSLQVAER	20M_c3055_light	20M	62509	70387	37763	64612	321435	52395	438442	0.000159695
QELNDSLQVAER	3M_c1190_light	3M	13480	4866	2437	14223	285820	30201	330244			QELNDSLQVAER	20M_c1312_light	20M	49877	78187	36558	59144	252182	45762	357088	0.000162452
QELNDSLQVAER	3M_c1190_heavy		1624834304	1612548864	1067312448	1339873152	812010752	796803840	2948687744	0.000111997		QELNDSLQVAER	20M_c1315_light	20M	55278	69180	52149	58482	206602	41217	306301	0.000105004
QELNDSLQVAER	5M_c2346_light	5M	3954	0	6611	2629	355677	25736	384042			QELNDSLQVAER	20M_c3580_light	20M	145276	149994	119490	148322	180513	82744	411579	0.000128035
QELNDSLQVAER	5M_c2346_heavy		1726384768	1694204928	1142542464	1410436352	869377600	845637312	3125451264	0.000122876		QELNDSLQVAER	20M_c2140_light	20M	167274	204691	147652	156917	342494	96919	596330	0.000196716
QELNDSLQVAER	14M_c2600_light	14M	14316	40992	32188	75330	794202	153705	1023237			QELNDSLQVAER	26M_c3667_light	26M	0	49054	43726	43484	679658	29825	752967	0.0003206
QELNDSLQVAER	14M_c2600_heavy		2129963008	2124841088	1412215296	1796306176	1057299328	1013838208	3867443712	0.000264577		QELNDSLQVAER	26M_c3668_light	26M	2790	31593	31450	42045	544151	30516	616712	0.000196711
QELNDSLQVAER	8M_c1383_light	8M	3787	1867	6750	17050	282376	56503	355929			QELNDSLQVAER	26M_c2293_light	26M	0	35242	25623	50086	350625	22160	422871	0.000124125
QELNDSLQVAER	8M_c1383_heavy		1683122688	1654926336	1114502656	1386419712	844980224	830763776	3062163712	0.000116234		QELNDSLQVAER	26M_c620_light	26M	23320	24312	22258	27194	351165	36529	414888	0.000145897
QELNDSLQVAER	14M_c3841_light	14M	0	13539	2226	35002	2093349	38610	2166961			QELNDSLQVAER	26M_c3775_light	26M	13409	54146	30996	48653	649884	36756	735293	0.000247953
QELNDSLQVAER	14M_c3841_heavy		1749494912	1722694144	1160475520	1470222976	871315648	842553600	3184092224	0.000680558
QELNDSLQVAER	20M_c3580_light	20M	145276	149994	119490	148322	180513	82744	411579
QELNDSLQVAER	20M_c3580_heavy		1756345088	1735956480	1173975424	1458440832	888599040	867542784	3214582656	0.000128035
QELNDSLQVAER	5M_c2349_light	5M	2303	6414	9977	12636	865085	23703	901424
QELNDSLQVAER	5M_c2349_heavy		1411068800	1392790528	936002496	1153907456	710198464	684054144	2548160064	0.000353755
QELNDSLQVAER	8M_c1457_light	8M	0	11295	7687	7694	419480	14971	442145
QELNDSLQVAER	8M_c1457_heavy		1547460736	1533099392	1022061504	1272864640	774520512	753062464	2800447616	0.000157884
QELNDSLQVAER	14M_c2626_light	14M	2313	13593	15119	16605	592138	-17235	591508
QELNDSLQVAER	14M_c2626_heavy		1457600000	1439666432	969448256	1208507776	736728320	706774848	2652010944	0.000223041
QELNDSLQVAER	20M_c2140_light	20M	167274	204691	147652	156917	342494	96919	596330
QELNDSLQVAER	20M_c2140_heavy		1686599936	1659192704	1112160896	1388682624	836895232	805852800	3031430656	0.000196716
QELNDSLQVAER	26M_c3775_light	26M	13409	54146	30996	48653	649884	36756	735293
QELNDSLQVAER	26M_c3775_heavy		1656074880	1614976000	1085692800	1358965760	822261376	784228160	2965455296	0.000247953
QELNDSLQVAER	3M_c953_light	3M	0	8359	11039	17997	673858	27999	719854
QELNDSLQVAER	3M_c953_heavy		1562975488	1540098432	1029361408	1286312064	773250240	749828224	2809390528	0.000256231
QELNDSLQVAER	5M_c2231_light	5M	0	24912	24503	34718	871897	34791	941406
QELNDSLQVAER	5M_c2231_heavy		2072394112	2038271744	1353737472	1724532992	1018267456	975075328	3717875776	0.000253211
QELNDSLQVAER	8M_c2295_light	8M	0	9583	23444	50004	840683	18168	908855
QELNDSLQVAER	8M_c2295_heavy		1828489728	1798501888	1197784576	1515269120	923103040	860369024	3298741184	0.000275516

## Sheet: ASGIIDTLFQDR
Apo-J	Sample ID	Category	y8 (+)	y7 (+)	y6 (+)	y5 (+)	y4 (+)	b4 (+)	ASGIIDTLFQDR 668.348791++ (Sum Top 3)	L/H
ASGIIDTLFQDR	3M_c940_light	3M	8669518	7109884	3122731	1283552	2037156	609631	18902133				Average	Fold Change		Average L/H	Fold Change			STDEV		T-TEST_5M vs 3M	0.174342
ASGIIDTLFQDR	3M_c940_heavy		5491444992	4358893248	1934691104	727039864	1175324848	1117087184	11785029344	0.00160391		3M	1.96297e+07	1		0.00174961	1			7.9004e+06		T-TEST (L/H)_5M vs 3M	0.263748
ASGIIDTLFQDR	14M_c568_light	14M	83773808	66833376	31089900	11212170	17499188	18229712	181697084			5M	1.48835e+07	0.758214		0.00137952	0.78847			7.79621e+06
ASGIIDTLFQDR	14M_c568_heavy		4799224320	3912084480	1836780288	662158336	1036534976	1027097856	10548089088	0.0172256
ASGIIDTLFQDR	20M_c3054_light	20M	66891882	54989144	26300112	9439012	14168935	13342737	148181138
ASGIIDTLFQDR	20M_c3054_heavy		4611346048	3751801024	1647143040	627830808	987362592	952032016	10010290112	0.0148029			Average	Fold Change						STDEV
ASGIIDTLFQDR	26M_c3667_light	26M	19822281	16089516	6844631	2895653	4528555	5742390	42756428			3M	1.96297e+07	1		0.00174961	1			7.9004e+06		T-TEST_8M vs 3M	0.86664
ASGIIDTLFQDR	26M_c3667_heavy		3916471936	3202894464	1513750176	553927528	858947856	806263664	8633116576	0.00495261		8M	2.06826e+07	1.05364		0.00110302	0.630439			1.02023e+07		T-TEST (L/H)_8M vs 3M	0.192957
ASGIIDTLFQDR	3M_c1030_light	3M	9952126	7953029	3733447	1462812	2375367	3372196	21638602
ASGIIDTLFQDR	3M_c1030_heavy		5260060160	4031930368	1663687616	634912992	1059827264	1004166464	10955678144	0.0019751
ASGIIDTLFQDR	5M_c2275_light	5M	5575902	4533995	2414632	695711	1228961	2049589	12524529				Average	Fold Change						STDEV
ASGIIDTLFQDR	5M_c2275_heavy		8679208960	7164858368	3368893184	1228113536	1893891968	1854866816	19212960512	0.000651879		3M	1.96297e+07	1		0.00174961	1			7.9004e+06		T-TEST_14M vs 3M	0.0518438
ASGIIDTLFQDR	8M_c1358_light	8M	17331472	13949101	6847556	2337191	4053794	6018269	38128129			14M	6.5097e+07	3.31626		0.00496538	2.83799			9.71892e+06		T-TEST (L/H)_14M vs 3M	0.138115
ASGIIDTLFQDR	8M_c1358_heavy		10319794176	8358181376	3883744000	1442672768	2210590464	2161929728	22561719552	0.00168995
ASGIIDTLFQDR	14M_c636_light	14M	-68259	-152209	0	0	-82120	-82219	-220468
ASGIIDTLFQDR	14M_c636_heavy		-93009456	-97453984	-46353772	-18655546	-42714516	0	-236817212	0.000930963			Average	Fold Change						STDEV
ASGIIDTLFQDR	20M_c1300_light	20M	195417202	161020770	78534428	28716851	44002334	38452319	434972400			3M	1.96297e+07	1		0.00174961	1			7.9004e+06		T-TEST_20M vs 3M	0.011153
ASGIIDTLFQDR	20M_c1300_heavy		9125023744	7444000768	3529349120	1244038400	2020257920	1949353088	20098373632	0.0216422		20M	1.65568e+08	8.43458		0.013786	7.87944			1.19063e+08		T-TEST (L/H)_20M vs 3M	1.71403e-05
ASGIIDTLFQDR	26M_c3668_light	26M	28755064	22803343	10635856	4016673	5941461	5550009	62194263
ASGIIDTLFQDR	26M_c3668_heavy		5822464192	4697744896	2081493536	776191200	1253185664	1223593008	12601702624	0.00493539
ASGIIDTLFQDR	3M_c2908_light	3M	10106054	8332381	3693092	1438212	2439428	5082697	22131527				Average	Fold Change						STDEV
ASGIIDTLFQDR	3M_c2908_heavy		4943849472	3993771008	1913356672	681804032	1062301760	1043483456	10850977152	0.00203959		3M	1.96297e+07	1		0.00174961	1			7.9004e+06		T-TEST_26M vs 3M	0.00200713
ASGIIDTLFQDR	5M_c3670_light	5M							0			26M	49895123	2.54182		0.00370692	2.11871			1.49716e+07		T-TEST (L/H)_26M vs 3M	0.0105202
ASGIIDTLFQDR	5M_c3670_heavy								0	#DIV/0!
ASGIIDTLFQDR	5M_c2254_light	5M	4186158	3446146	2073199	556604	933509	2296782	9705503
ASGIIDTLFQDR	5M_c2254_heavy		3054104320	2425111040	1167320192	423700064	690544576	638289152	6646535552	0.00146023
ASGIIDTLFQDR	5M_c2287_light	5M	5997459	4327257	1927035	878477	1252113	2138597	12251751
ASGIIDTLFQDR	5M_c2287_heavy		2731074816	2208169728	1023726272	378274432	613858880	577118976	5962970816	0.00205464		Apo-J	Sample ID	Category	y8 (+)	y7 (+)	y6 (+)	y5 (+)	y4 (+)	b4 (+)	ASGIIDTLFQDR 668.348791++ (Sum Top 3)	L/H
ASGIIDTLFQDR	8M_c1364_light	8M	12141776	9765498	4731390	1587546	2669710	4071040	26638664			ASGIIDTLFQDR	3M_c940_light	3M	8669518	7109884	3122731	1283552	2037156	609631	18902133	0.00160391
ASGIIDTLFQDR	8M_c1364_heavy		7186624512	5895961088	2730887424	1010087104	1554201984	1516533504	15813473024	0.00168455		ASGIIDTLFQDR	3M_c1030_light	3M	9952126	7953029	3733447	1462812	2375367	3372196	21638602	0.0019751
ASGIIDTLFQDR	14M_c755_light	14M	28237300	22977334	10810757	3772521	6026010	7061942	62025391			ASGIIDTLFQDR	3M_c2908_light	3M	10106054	8332381	3693092	1438212	2439428	5082697	22131527	0.00203959
ASGIIDTLFQDR	14M_c755_heavy		7147348480	5773372928	2706337536	998692736	1538668800	1516938752	15627058944	0.0039691		ASGIIDTLFQDR	3M_c1114_light	3M	16000589	12444135	5803304	2212541	3320604	3867258	34248028	0.00267807
ASGIIDTLFQDR	14M_c847_light	14M	14407423	11536303	5497690	1859117	2964257	3755428	31441416			ASGIIDTLFQDR	3M_c1164_light	3M	2500771	1801441	1140908	222301	414002	1583225	5443120	0.000949924
ASGIIDTLFQDR	14M_c847_heavy		7493145088	6086750720	2830314240	1030379712	1644526464	1615644160	16410210048	0.00191597		ASGIIDTLFQDR	3M_c1190_light	3M	7426096	6012790	3022273	957801	1550188	2407719	16461159	0.00109313
ASGIIDTLFQDR	20M_c3055_light	20M	45085142	36526955	16736635	6352190	9852271	9123656	98348732			ASGIIDTLFQDR	3M_c953_light	3M	8934834	6382777	3265484	1231615	1985545	2883141	18583095	0.00190756
ASGIIDTLFQDR	20M_c3055_heavy		5331873216	4156124736	1750342560	696159056	1104814704	1092008528	11238340512	0.00875118		ASGIIDTLFQDR	5M_c2275_light	5M	5575902	4533995	2414632	695711	1228961	2049589	12524529	0.000651879
ASGIIDTLFQDR	26M_c2293_light	26M	12672384	10236085	4944188	1802677	2753545	2846145	27852657			ASGIIDTLFQDR	5M_c2254_light	5M	4186158	3446146	2073199	556604	933509	2296782	9705503	0.00146023
ASGIIDTLFQDR	26M_c2293_heavy		8005306336	6447595328	2995539888	1105676336	1742145040	1698728360	17448441552	0.00159628		ASGIIDTLFQDR	5M_c2287_light	5M	5997459	4327257	1927035	878477	1252113	2138597	12251751	0.00205464
ASGIIDTLFQDR	3M_c1114_light	3M	16000589	12444135	5803304	2212541	3320604	3867258	34248028			ASGIIDTLFQDR	5M_c3671_light	5M	1436307	1352793	971999	230647	413708	1205075	3761099	0.00103106
ASGIIDTLFQDR	3M_c1114_heavy		5962794368	4698124832	2127402240	774231448	1232778592	1240200608	12788321440	0.00267807		ASGIIDTLFQDR	5M_c2318_light	5M	8056968	6436547	3220415	1063695	1659365	2483048	17713930	0.00125012
ASGIIDTLFQDR	5M_c3671_light	5M	1436307	1352793	971999	230647	413708	1205075	3761099			ASGIIDTLFQDR	5M_c2346_light	5M	4224572	3396451	1908104	517295	854311	1364037	9529127	0.000532657
ASGIIDTLFQDR	5M_c3671_heavy		1672003968	1360180096	615625664	217164192	371648800	457350656	3647809728	0.00103106		ASGIIDTLFQDR	5M_c2349_light	5M	12870582	10395023	4745634	1794323	3038590	6273892	28011239	0.00221608
ASGIIDTLFQDR	8M_c1378_light	8M	6768887	5404386	2468952	925847	1453903	667473	14642225			ASGIIDTLFQDR	5M_c2231_light	5M	12022390	9371693	4176709	1971225	3430379	8996118	25570792	0.00183947
ASGIIDTLFQDR	8M_c1378_heavy		5312202496	4250481088	1892950784	730609240	1111615088	1107622464	11455634368	0.00127817		ASGIIDTLFQDR	8M_c1358_light	8M	17331472	13949101	6847556	2337191	4053794	6018269	38128129	0.00168995
ASGIIDTLFQDR	8M_c3662_light	8M	12763304	10295791	4927038	1623952	2850449	4942034	27986133			ASGIIDTLFQDR	8M_c1364_light	8M	12141776	9765498	4731390	1587546	2669710	4071040	26638664	0.00168455
ASGIIDTLFQDR	8M_c3662_heavy		6124538880	4946841600	2273949696	848416896	1299851776	1295268864	13345330176	0.00209707		ASGIIDTLFQDR	8M_c1378_light	8M	6768887	5404386	2468952	925847	1453903	667473	14642225	0.00127817
ASGIIDTLFQDR	14M_c2634_light	14M	10566345	8562999	4145332	1368118	2193385	2885572	23274676			ASGIIDTLFQDR	8M_c3662_light	8M	12763304	10295791	4927038	1623952	2850449	4942034	27986133	0.00209707
ASGIIDTLFQDR	14M_c2634_heavy		7155512320	5817341440	2691086848	997424064	1564613760	1554679936	15663940608	0.00148588		ASGIIDTLFQDR	8M_c3663_light	8M	2986246	2419148	1465220	386778	631791	1123658	6870614	0.000427285
ASGIIDTLFQDR	20M_c1312_light	20M	80529336	65249780	30736314	11143477	17681606	18582446	176515430			ASGIIDTLFQDR	8M_c1383_light	8M	2905838	2317595	1158379	411033	578833	56475	6381812	0.000458643
ASGIIDTLFQDR	20M_c1312_heavy		6584068608	5350591488	2483226112	905571072	1424740864	1432094720	14417886208	0.0122428		ASGIIDTLFQDR	8M_c1457_light	8M	10723389	8471261	4166545	1401954	2311295	4074027	23361195	0.00135768
ASGIIDTLFQDR	26M_c620_light	26M	32263912	25637278	12479547	4271248	6931949	6885098	70380737			ASGIIDTLFQDR	8M_c2295_light	8M	9740904	7918366	3793122	1608911	2931678	10605828	21452392	0.0016158
ASGIIDTLFQDR	26M_c620_heavy		12230875136	9966239744	4674581504	1723740672	2651058944	2571066112	26871696384	0.00261914		ASGIIDTLFQDR	14M_c568_light	14M	83773808	66833376	31089900	11212170	17499188	18229712	181697084	0.0172256
ASGIIDTLFQDR	3M_c1164_light	3M	2500771	1801441	1140908	222301	414002	1583225	5443120			ASGIIDTLFQDR	14M_c755_light	14M	28237300	22977334	10810757	3772521	6026010	7061942	62025391	0.0039691
ASGIIDTLFQDR	3M_c1164_heavy		2631121664	2108049920	990887488	360702592	550876224	800200960	5730059072	0.000949924		ASGIIDTLFQDR	14M_c847_light	14M	14407423	11536303	5497690	1859117	2964257	3755428	31441416	0.00191597
ASGIIDTLFQDR	5M_c2318_light	5M	8056968	6436547	3220415	1063695	1659365	2483048	17713930			ASGIIDTLFQDR	14M_c2634_light	14M	10566345	8562999	4145332	1368118	2193385	2885572	23274676	0.00148588
ASGIIDTLFQDR	5M_c2318_heavy		6457360896	5267688448	2444698112	903972608	1413912960	1406469376	14169747456	0.00125012		ASGIIDTLFQDR	14M_c3840_light	14M	43764662	35123151	15973857	6127674	9452212	9111391	94861670	0.00688296
ASGIIDTLFQDR	8M_c3663_light	8M	2986246	2419148	1465220	386778	631791	1123658	6870614			ASGIIDTLFQDR	14M_c2600_light	14M	38067344	31135178	14398157	5249032	8508306	13902038	83600679	0.00502052
ASGIIDTLFQDR	8M_c3663_heavy		7355863040	5979094528	2744722688	1016011136	1587546112	1637811456	16079680256	0.000427285		ASGIIDTLFQDR	14M_c3841_light	14M	8437723	7048005	3298246	1634996	3313575	13918347	18783974	0.00147504
ASGIIDTLFQDR	14M_c3840_light	14M	43764662	35123151	15973857	6127674	9452212	9111391	94861670			ASGIIDTLFQDR	14M_c2626_light	14M	11297227	9281542	4512402	1746266	3249171	9772257	25091171	0.00174801
ASGIIDTLFQDR	14M_c3840_heavy		6448017472	5096024128	2238072224	854985480	1356132032	1376791504	13782113824	0.00688296		ASGIIDTLFQDR	20M_c3054_light	20M	66891882	54989144	26300112	9439012	14168935	13342737	148181138	0.0148029
ASGIIDTLFQDR	20M_c1315_light	20M	71462784	58672116	27288812	9714146	15475355	16928116	157423712			ASGIIDTLFQDR	20M_c1300_light	20M	195417202	161020770	78534428	28716851	44002334	38452319	434972400	0.0216422
ASGIIDTLFQDR	20M_c1315_heavy		6503891968	5307811328	2462631424	899584256	1421905408	1424934784	14274334720	0.0110284		ASGIIDTLFQDR	20M_c3055_light	20M	45085142	36526955	16736635	6352190	9852271	9123656	98348732	0.00875118
ASGIIDTLFQDR	3M_c1190_light	3M	7426096	6012790	3022273	957801	1550188	2407719	16461159			ASGIIDTLFQDR	20M_c1312_light	20M	80529336	65249780	30736314	11143477	17681606	18582446	176515430	0.0122428
ASGIIDTLFQDR	3M_c1190_heavy		6887105536	5615660544	2555961344	966333504	1494592768	1509417856	15058727424	0.00109313		ASGIIDTLFQDR	20M_c1315_light	20M	71462784	58672116	27288812	9714146	15475355	16928116	157423712	0.0110284
ASGIIDTLFQDR	5M_c2346_light	5M	4224572	3396451	1908104	517295	854311	1364037	9529127			ASGIIDTLFQDR	20M_c3580_light	20M	53516512	43323091	19920208	7753935	11846135	10493699	116759811	0.0102436
ASGIIDTLFQDR	5M_c2346_heavy		8206771712	6637251072	3045793024	1124080128	1773480320	1772268672	17889815808	0.000532657		ASGIIDTLFQDR	20M_c2140_light	20M	12488079	9906622	4380126	1716080	2238745	2879227	26774827	0.0177907
ASGIIDTLFQDR	14M_c2600_light	14M	38067344	31135178	14398157	5249032	8508306	13902038	83600679			ASGIIDTLFQDR	26M_c3667_light	26M	19822281	16089516	6844631	2895653	4528555	5742390	42756428	0.00495261
ASGIIDTLFQDR	14M_c2600_heavy		7532627456	6191442944	2927718656	1038696064	1631866624	1608308480	16651789056	0.00502052		ASGIIDTLFQDR	26M_c3668_light	26M	28755064	22803343	10635856	4016673	5941461	5550009	62194263	0.00493539
ASGIIDTLFQDR	8M_c1383_light	8M	2905838	2317595	1158379	411033	578833	56475	6381812			ASGIIDTLFQDR	26M_c2293_light	26M	12672384	10236085	4944188	1802677	2753545	2846145	27852657	0.00159628
ASGIIDTLFQDR	8M_c1383_heavy		6557848384	5158105408	2198598496	892662696	1365535552	1411312208	13914552288	0.000458643		ASGIIDTLFQDR	26M_c620_light	26M	32263912	25637278	12479547	4271248	6931949	6885098	70380737	0.00261914
ASGIIDTLFQDR	14M_c3841_light	14M	8437723	7048005	3298246	1634996	3313575	13918347	18783974			ASGIIDTLFQDR	26M_c3775_light	26M	21289442	17494551	7507537	2864123	4884857	6503514	46291530	0.00443119
ASGIIDTLFQDR	14M_c3841_heavy		5819356672	4714310656	2200847872	803965632	1270127360	1239104896	12734515200	0.00147504
ASGIIDTLFQDR	20M_c3580_light	20M	53516512	43323091	19920208	7753935	11846135	10493699	116759811
ASGIIDTLFQDR	20M_c3580_heavy		5401736640	4204782784	1791850816	699839824	1131472784	1112731472	11398370240	0.0102436
ASGIIDTLFQDR	5M_c2349_light	5M	12870582	10395023	4745634	1794323	3038590	6273892	28011239
ASGIIDTLFQDR	5M_c2349_heavy		5817399296	4686592512	2136016512	803150592	1251581952	1220217600	12640008320	0.00221608
ASGIIDTLFQDR	8M_c1457_light	8M	10723389	8471261	4166545	1401954	2311295	4074027	23361195
ASGIIDTLFQDR	8M_c1457_heavy		7888095232	6403256320	2915368192	1084883840	1679042560	1714565504	17206719744	0.00135768
ASGIIDTLFQDR	14M_c2626_light	14M	11297227	9281542	4512402	1746266	3249171	9772257	25091171
ASGIIDTLFQDR	14M_c2626_heavy		6589184000	5312621056	2452312576	904746496	1418316416	1397494144	14354117632	0.00174801
ASGIIDTLFQDR	20M_c2140_light	20M	12488079	9906622	4380126	1716080	2238745	2879227	26774827
ASGIIDTLFQDR	20M_c2140_heavy		696059456	559406656	249520432	92317296	144747312	168333600	1504986544	0.0177907
ASGIIDTLFQDR	26M_c3775_light	26M	21289442	17494551	7507537	2864123	4884857	6503514	46291530
ASGIIDTLFQDR	26M_c3775_heavy		4803367552	3878461600	1764912112	652125552	1032094400	979698544	10446741264	0.00443119
ASGIIDTLFQDR	3M_c953_light	3M	8934834	6382777	3265484	1231615	1985545	2883141	18583095
ASGIIDTLFQDR	3M_c953_heavy		4451279872	3639665920	1650883200	569143808	981377920	981795008	9741828992	0.00190756
ASGIIDTLFQDR	5M_c2231_light	5M	12022390	9371693	4176709	1971225	3430379	8996118	25570792
ASGIIDTLFQDR	5M_c2231_heavy		6369844736	5140147264	2391181728	872589712	1374816720	1314672592	13901173728	0.00183947
ASGIIDTLFQDR	8M_c2295_light	8M	9740904	7918366	3793122	1608911	2931678	10605828	21452392
ASGIIDTLFQDR	8M_c2295_heavy		6042496000	4934937088	2299185920	848738688	1299468800	1246869120	13276619008	0.0016158

## Sheet: ILSLAQEQVGNSPEK
C4-B	Sample ID	Category	y13 (+)	y11 (+)	y10 (+)	y9 (+)	y6 (+)	b2 (+)	ILSLAQEQVGNSPEK 806.930676++ (Sum Top 3)	L/H
ILSLAQEQVGNSPEK	3M_c940_light	3M	1857376	2353239	1704471	1665681	1641139	2409194	5915086				Average	Fold Change		Average L/H	Fold Change			STDEV		T-TEST_5M vs 3M	0.816371
ILSLAQEQVGNSPEK	3M_c940_heavy		4427579040	5540865536	3838557792	3544067552	3757454240	2744078336	13807002368	0.000428412		3M	5.38729e+06	1		0.000376939	1			1.06476e+06		T-TEST (L/H)_5M vs 3M	0.795283
ILSLAQEQVGNSPEK	14M_c568_light	14M	5162584	6519280	4536257	4160352	4276499	4189551	16218121			5M	5.24437e+06	0.973471		0.000361427	0.958848			936587
ILSLAQEQVGNSPEK	14M_c568_heavy		3439358560	4327430528	2953208160	2731159008	2768414112	2114908208	10719997248	0.00151288
ILSLAQEQVGNSPEK	20M_c3054_light	20M	4583859	5704201	4012774	3710784	3755883	3823531	14300834
ILSLAQEQVGNSPEK	20M_c3054_heavy		4618896384	4468432192	3144120672	2874133792	2960530944	2239173024	12231449248	0.00116919			Average	Fold Change						STDEV
ILSLAQEQVGNSPEK	26M_c3667_light	26M	3420968	4312609	3024883	2736273	2817006	3302899	10758460			3M	5.38729e+06	1		0.000376939	1			1.06476e+06		T-TEST_8M vs 3M	0.1481
ILSLAQEQVGNSPEK	26M_c3667_heavy		4509352960	4623760576	3256656480	2957286112	2999853024	2280159008	12389770016	0.000868334		8M	4.60008e+06	0.853877		0.000250728	0.665167			1.08505e+06		T-TEST (L/H)_8M vs 3M	0.162624
ILSLAQEQVGNSPEK	3M_c1030_light	3M	1648086	2085461	1504403	1409970	1422020	1983606	5237950
ILSLAQEQVGNSPEK	3M_c1030_heavy		4435627008	5687948800	3952771840	3620819200	3756126976	2829809664	14076347648	0.00037211
ILSLAQEQVGNSPEK	5M_c2275_light	5M	1585205	1912740	1459371	1393119	1367965	2528877	4957316				Average	Fold Change						STDEV
ILSLAQEQVGNSPEK	5M_c2275_heavy		6453707776	8352790016	5625916416	5311447040	5587635712	4248563200	20432414208	0.00024262		3M	5.38729e+06	1		0.000376939	1			1.01572e+06		T-TEST_14M vs 3M	0.0378854
ILSLAQEQVGNSPEK	8M_c1358_light	8M	1695160	2089715	1529815	1440758	1392756	2059516	5314690			14M	9.05755e+06	1.68128		0.000606896	1.61006			1.17353e+06		T-TEST (L/H)_14M vs 3M	0.145036
ILSLAQEQVGNSPEK	8M_c1358_heavy		4339460608	5505157632	3840260608	3539061760	3654607360	2709475328	13684878848	0.000388362
ILSLAQEQVGNSPEK	14M_c636_light	14M	2747086	3446042	2414680	2315076	2326126	2967270	8607808
ILSLAQEQVGNSPEK	14M_c636_heavy		5435035136	6970707456	4794471424	4470923264	4657122816	3522661888	17200214016	0.000500448			Average	Fold Change						STDEV
ILSLAQEQVGNSPEK	20M_c1300_light	20M	8247909	10568025	7346235	6809926	6852536	6410409	26162169			3M	5.38729e+06	1		0.000376939	1			1.06476e+06		T-TEST_20M vs 3M	0.00282484
ILSLAQEQVGNSPEK	20M_c1300_heavy		3914411840	4865664672	3397034016	3086680800	3211244736	2381804544	12177110528	0.00214847		20M	1.47428e+07	2.73658		0.00107733	2.8581			6.03502e+06		T-TEST (L/H)_20M vs 3M	0.00922111
ILSLAQEQVGNSPEK	26M_c3668_light	26M	4185000	5237551	3682966	3431382	3419120	3758771	13105517
ILSLAQEQVGNSPEK	26M_c3668_heavy		4379132928	5734795264	3942819840	3636709120	3738526208	2810313216	14056748032	0.000932329
ILSLAQEQVGNSPEK	3M_c2908_light	3M	2227280	2827710	2005443	1911774	1833800	2514527	7060433				Average	Fold Change						STDEV
ILSLAQEQVGNSPEK	3M_c2908_heavy		4279364096	5486456832	3792171776	3433947392	3612867072	2714117376	13557992704	0.000520758		3M	5.38729e+06	1		0.000321699	1			1.06476e+06		T-TEST_26M vs 3M	0.0161218
ILSLAQEQVGNSPEK	5M_c3670_light	5M	2068111	2619765	1809786	1747459	1715856	2314508	6497662			26M	8.95722e+06	1.66266		0.000610388	1.89739			2.70501e+06		T-TEST (L/H)_26M vs 3M	0.0649506
ILSLAQEQVGNSPEK	5M_c3670_heavy		3572801056	4499860672	3124885856	2850371968	2879112448	2176088096	11197547584	0.000580275
ILSLAQEQVGNSPEK	5M_c2254_light	5M	2081996	2629878	1812705	1751045	1740044	2311214	6524579
ILSLAQEQVGNSPEK	5M_c2254_heavy		4458804224	5720778240	3914259200	3564280064	3648281344	2821613056	14093841664	0.000462938
ILSLAQEQVGNSPEK	5M_c2287_light	5M	1883712	2472932	1771240	1687791	1587192	2247395	6127884
ILSLAQEQVGNSPEK	5M_c2287_heavy		4280115200	4408839360	3042962816	2807916000	2894905664	2160953952	11731917376	0.000522326		C4-B	Sample ID	Category	y13 (+)	y11 (+)	y10 (+)	y9 (+)	y6 (+)	b2 (+)	ILSLAQEQVGNSPEK 806.930676++ (Sum Top 3)	L/H
ILSLAQEQVGNSPEK	8M_c1364_light	8M	1507315	1872209	1349142	1278337	1275442	1928626	4728666			ILSLAQEQVGNSPEK	3M_c940_light	3M	1857376	2353239	1704471	1665681	1641139	2409194	5915086	0.000428412
ILSLAQEQVGNSPEK	8M_c1364_heavy		4090282496	5526517760	3796120832	3462580224	3594055424	2703526656	13412921088	0.000352546		ILSLAQEQVGNSPEK	3M_c1030_light	3M	1648086	2085461	1504403	1409970	1422020	1983606	5237950	0.00037211
ILSLAQEQVGNSPEK	14M_c755_light	14M	2977859	3808839	2739205	2494250	2535886	3001875	9525903			ILSLAQEQVGNSPEK	3M_c2908_light	3M	2227280	2827710	2005443	1911774	1833800	2514527	7060433	0.000520758
ILSLAQEQVGNSPEK	14M_c755_heavy		4396061184	5678497792	3932243968	3576581120	3735905536	2828914688	14006802944	0.000680091		ILSLAQEQVGNSPEK	3M_c1114_light	3M	1986668	2526275	1786278	1670776	1686108	2408871	6299221	0.000420638
ILSLAQEQVGNSPEK	14M_c847_light	14M	1500121	1815308	1378197	1272088	1272256	2042620	4693626			ILSLAQEQVGNSPEK	3M_c1164_light	3M	1348176	1619185	1177958	1078473	1099101	1932238	4145319	0.000274025
ILSLAQEQVGNSPEK	14M_c847_heavy		4947667968	6363071488	4387309568	3923009280	4123739136	3111319808	15698049024	0.000298994		ILSLAQEQVGNSPEK	3M_c1190_light	3M	1240154	1454205	1132240	996028	1011489	1723940	3826599	0.000235946
ILSLAQEQVGNSPEK	20M_c3055_light	20M	2252039	2896552	2060011	1874602	1930148	2408128	7208602			ILSLAQEQVGNSPEK	3M_c953_light	3M	1636008	2069065	1521341	1380127	1350884	2019861	5226414	0.000386685
ILSLAQEQVGNSPEK	20M_c3055_heavy		4646304768	5897398272	4086494976	3723016960	3835620096	2893796096	14630198016	0.000492721		ILSLAQEQVGNSPEK	5M_c2275_light	5M	1585205	1912740	1459371	1393119	1367965	2528877	4957316	0.00024262
ILSLAQEQVGNSPEK	26M_c2293_light	26M	2180042	2792145	2083826	1893436	1922522	2855012	7056013			ILSLAQEQVGNSPEK	5M_c3670_light	5M	2068111	2619765	1809786	1747459	1715856	2314508	6497662	0.000580275
ILSLAQEQVGNSPEK	26M_c2293_heavy		6396610048	8114302976	5622347264	5219338752	5435882496	4168399616	20133260288	0.000350465		ILSLAQEQVGNSPEK	5M_c2254_light	5M	2081996	2629878	1812705	1751045	1740044	2311214	6524579	0.000462938
ILSLAQEQVGNSPEK	3M_c1114_light	3M	1986668	2526275	1786278	1670776	1686108	2408871	6299221			ILSLAQEQVGNSPEK	5M_c2287_light	5M	1883712	2472932	1771240	1687791	1587192	2247395	6127884	0.000522326
ILSLAQEQVGNSPEK	3M_c1114_heavy		4719615488	6045949952	4209841664	3818104064	4004668928	2979418112	14975407104	0.000420638		ILSLAQEQVGNSPEK	5M_c3671_light	5M	1440679	1769334	1313750	1242556	1176301	1921421	4523763	0.000314789
ILSLAQEQVGNSPEK	5M_c3671_light	5M	1440679	1769334	1313750	1242556	1176301	1921421	4523763			ILSLAQEQVGNSPEK	5M_c2318_light	5M	1343506	1667138	1263827	1166713	1135256	1881550	4274471	0.000267082
ILSLAQEQVGNSPEK	5M_c3671_heavy		4530854400	5829817344	4010129152	3666611968	3812788480	2893222400	14370800896	0.000314789		ILSLAQEQVGNSPEK	5M_c2346_light	5M	1170651	1431640	1113679	1015691	970232	1767818	3715970	0.000221976
ILSLAQEQVGNSPEK	8M_c1378_light	8M	1294494	1603121	1153256	1088846	1066698	1807243	4050871			ILSLAQEQVGNSPEK	5M_c2349_light	5M	1755546	2091546	1546984	1485424	1421983	2525895	5394076	0.00034989
ILSLAQEQVGNSPEK	8M_c1378_heavy		4595099648	5779068928	4017999360	3637319168	3723078912	2829602048	14392167936	0.000281464		ILSLAQEQVGNSPEK	5M_c2231_light	5M	1617401	2063531	1502654	1452788	1398121	2411921	5183586	0.000290951
ILSLAQEQVGNSPEK	8M_c3662_light	8M	2046586	2540685	1853133	1693924	1722649	2219891	6440404			ILSLAQEQVGNSPEK	8M_c1358_light	8M	1695160	2089715	1529815	1440758	1392756	2059516	5314690	0.000388362
ILSLAQEQVGNSPEK	8M_c3662_heavy		4661620736	5914184192	4111337472	3743300352	3877951488	2911618048	14687142400	0.000438506		ILSLAQEQVGNSPEK	8M_c1364_light	8M	1507315	1872209	1349142	1278337	1275442	1928626	4728666	0.000352546
ILSLAQEQVGNSPEK	14M_c2634_light	14M	1300186	1600326	1209669	1137912	1111524	1835126	4110181			ILSLAQEQVGNSPEK	8M_c1378_light	8M	1294494	1603121	1153256	1088846	1066698	1807243	4050871	0.000281464
ILSLAQEQVGNSPEK	14M_c2634_heavy		4592840192	5881897472	4097155840	3707119104	3863923968	2931436800	14571893504	0.000282062		ILSLAQEQVGNSPEK	8M_c3662_light	8M	2046586	2540685	1853133	1693924	1722649	2219891	6440404	0.000438506
ILSLAQEQVGNSPEK	20M_c1312_light	20M	4407204	5626510	3943379	3597863	3658760	3950288	13977093			ILSLAQEQVGNSPEK	8M_c3663_light	8M	1040261	1232153	980085	868220	851171	1649620	3252499	0.000192468
ILSLAQEQVGNSPEK	20M_c1312_heavy		4645885440	5868127232	4065380096	3688261376	3825823488	2871425536	14579392768	0.000958688		ILSLAQEQVGNSPEK	8M_c1383_light	8M	1057985	1244250	996014	880712	859580	1625948	3298249	0.000205465
ILSLAQEQVGNSPEK	26M_c620_light	26M	1741293	2136070	1585395	1458711	1451303	2108416	5462758			ILSLAQEQVGNSPEK	8M_c1457_light	8M	1299359	1520750	1154441	1036197	1068905	1967717	3974550	0.000254084
ILSLAQEQVGNSPEK	26M_c620_heavy		5139223040	6491685888	4513879552	4110345728	4245655552	3189032704	16144788480	0.00033836		ILSLAQEQVGNSPEK	8M_c2295_light	8M	1804710	2266680	1669326	1596308	1573614	2660910	5740716	0.000339478
ILSLAQEQVGNSPEK	3M_c1164_light	3M	1348176	1619185	1177958	1078473	1099101	1932238	4145319			ILSLAQEQVGNSPEK	14M_c568_light	14M	5162584	6519280	4536257	4160352	4276499	4189551	16218121	0.00151288
ILSLAQEQVGNSPEK	3M_c1164_heavy		4784009216	6103357440	4240128512	3807970816	3943791104	2977007104	15127495168	0.000274025		ILSLAQEQVGNSPEK	14M_c636_light	14M	2747086	3446042	2414680	2315076	2326126	2967270	8607808	0.000500448
ILSLAQEQVGNSPEK	5M_c2318_light	5M	1343506	1667138	1263827	1166713	1135256	1881550	4274471			ILSLAQEQVGNSPEK	14M_c755_light	14M	2977859	3808839	2739205	2494250	2535886	3001875	9525903	0.000680091
ILSLAQEQVGNSPEK	5M_c2318_heavy		5108183552	6415794688	4480364544	4058976256	4167137024	3146705152	16004342784	0.000267082		ILSLAQEQVGNSPEK	14M_c847_light	14M	1500121	1815308	1378197	1272088	1272256	2042620	4693626	0.000298994
ILSLAQEQVGNSPEK	8M_c3663_light	8M	1040261	1232153	980085	868220	851171	1649620	3252499			ILSLAQEQVGNSPEK	14M_c2634_light	14M	1300186	1600326	1209669	1137912	1111524	1835126	4110181	0.000282062
ILSLAQEQVGNSPEK	8M_c3663_heavy		5383035904	6786949120	4728911360	4315706880	4412607488	3374024704	16898896384	0.000192468		ILSLAQEQVGNSPEK	14M_c3840_light	14M	3887587	4897847	3522049	3263095	3271028	3640686	12307483	0.000734784
ILSLAQEQVGNSPEK	14M_c3840_light	14M	3887587	4897847	3522049	3263095	3271028	3640686	12307483			ILSLAQEQVGNSPEK	14M_c2600_light	14M	3979310	4989500	3543986	3347547	3350698	4232278	12512796	0.000690112
ILSLAQEQVGNSPEK	14M_c3840_heavy		5334155264	6713291776	4702339072	4254406400	4404222464	3316898304	16749786112	0.000734784		ILSLAQEQVGNSPEK	14M_c3841_light	14M	2668968	3306035	2406361	2339201	2307990	3733790	8381364	0.000431657
ILSLAQEQVGNSPEK	20M_c1315_light	20M	3419699	4273627	3107044	2820067	2893685	3351872	10800370			ILSLAQEQVGNSPEK	14M_c2626_light	14M	1612721	2014363	1533624	1431876	1393503	2249174	5160708	0.000331028
ILSLAQEQVGNSPEK	20M_c1315_heavy		5269796864	6620635136	4609311232	4166650624	4295304192	3245565184	16499743232	0.000654578		ILSLAQEQVGNSPEK	20M_c3054_light	20M	4583859	5704201	4012774	3710784	3755883	3823531	14300834	0.00116919
ILSLAQEQVGNSPEK	3M_c1190_light	3M	1240154	1454205	1132240	996028	1011489	1723940	3826599			ILSLAQEQVGNSPEK	20M_c1300_light	20M	8247909	10568025	7346235	6809926	6852536	6410409	26162169	0.00214847
ILSLAQEQVGNSPEK	3M_c1190_heavy		5142115328	6537787392	4538179072	4119784704	4219291904	3225351936	16218081792	0.000235946		ILSLAQEQVGNSPEK	20M_c3055_light	20M	2252039	2896552	2060011	1874602	1930148	2408128	7208602	0.000492721
ILSLAQEQVGNSPEK	5M_c2346_light	5M	1170651	1431640	1113679	1015691	970232	1767818	3715970			ILSLAQEQVGNSPEK	20M_c1312_light	20M	4407204	5626510	3943379	3597863	3658760	3950288	13977093	0.000958688
ILSLAQEQVGNSPEK	5M_c2346_heavy		5317704704	6747949056	4674738688	4255298816	4371335680	3327595776	16740392448	0.000221976		ILSLAQEQVGNSPEK	20M_c1315_light	20M	3419699	4273627	3107044	2820067	2893685	3351872	10800370	0.000654578
ILSLAQEQVGNSPEK	14M_c2600_light	14M	3979310	4989500	3543986	3347547	3350698	4232278	12512796			ILSLAQEQVGNSPEK	20M_c3580_light	20M	3266448	4089191	2986627	2728084	2767308	3382603	10342266	0.00061186
ILSLAQEQVGNSPEK	14M_c2600_heavy		5812444576	7280300416	5038808320	4676590528	4834906656	3635780640	18131553312	0.000690112		ILSLAQEQVGNSPEK	20M_c2140_light	20M	6520380	8164923	5722758	5266976	5298648	5167085	20408061	0.00150581
ILSLAQEQVGNSPEK	8M_c1383_light	8M	1057985	1244250	996014	880712	859580	1625948	3298249			ILSLAQEQVGNSPEK	26M_c3667_light	26M	3420968	4312609	3024883	2736273	2817006	3302899	10758460	0.000868334
ILSLAQEQVGNSPEK	8M_c1383_heavy		5094218752	6496865792	4461527040	4100186624	4190322176	3195826432	16052611584	0.000205465		ILSLAQEQVGNSPEK	26M_c3668_light	26M	4185000	5237551	3682966	3431382	3419120	3758771	13105517	0.000932329
ILSLAQEQVGNSPEK	14M_c3841_light	14M	2668968	3306035	2406361	2339201	2307990	3733790	8381364			ILSLAQEQVGNSPEK	26M_c2293_light	26M	2180042	2792145	2083826	1893436	1922522	2855012	7056013	0.000350465
ILSLAQEQVGNSPEK	14M_c3841_heavy		6006508032	7917924864	5492306944	5081746944	5286304768	4034669056	19416739840	0.000431657		ILSLAQEQVGNSPEK	26M_c620_light	26M	1741293	2136070	1585395	1458711	1451303	2108416	5462758	0.00033836
ILSLAQEQVGNSPEK	20M_c3580_light	20M	3266448	4089191	2986627	2728084	2767308	3382603	10342266			ILSLAQEQVGNSPEK	26M_c3775_light	26M	2612043	3374678	2416624	2244927	2240820	2781114	8403345	0.00056245
ILSLAQEQVGNSPEK	20M_c3580_heavy		5345626624	6825430016	4731943936	4280862720	4409821184	3338452992	16903000576	0.00061186
ILSLAQEQVGNSPEK	5M_c2349_light	5M	1755546	2091546	1546984	1485424	1421983	2525895	5394076
ILSLAQEQVGNSPEK	5M_c2349_heavy		4869393920	6222059520	4325046272	4001595904	4093552896	3138356480	15416499712	0.00034989
ILSLAQEQVGNSPEK	8M_c1457_light	8M	1299359	1520750	1154441	1036197	1068905	1967717	3974550
ILSLAQEQVGNSPEK	8M_c1457_heavy		4956855296	6331369984	4354452992	3959308032	4049865728	3141968896	15642678272	0.000254084
ILSLAQEQVGNSPEK	14M_c2626_light	14M	1612721	2014363	1533624	1431876	1393503	2249174	5160708
ILSLAQEQVGNSPEK	14M_c2626_heavy		4960306688	6290417152	4339231744	4008788736	4100598528	3073127680	15589955584	0.000331028
ILSLAQEQVGNSPEK	20M_c2140_light	20M	6520380	8164923	5722758	5266976	5298648	5167085	20408061
ILSLAQEQVGNSPEK	20M_c2140_heavy		4330564448	5424812864	3797496480	3470207232	3525189152	2655493536	13552873792	0.00150581
ILSLAQEQVGNSPEK	26M_c3775_light	26M	2612043	3374678	2416624	2244927	2240820	2781114	8403345
ILSLAQEQVGNSPEK	26M_c3775_heavy		4795486720	6014652416	4130466048	3827722240	4007990784	2996354560	14940605184	0.00056245
ILSLAQEQVGNSPEK	3M_c953_light	3M	1636008	2069065	1521341	1380127	1350884	2019861	5226414
ILSLAQEQVGNSPEK	3M_c953_heavy		4283159040	5474336768	3758457856	3443407872	3565301248	2700938240	13515953664	0.000386685
ILSLAQEQVGNSPEK	5M_c2231_light	5M	1617401	2063531	1502654	1452788	1398121	2411921	5183586
ILSLAQEQVGNSPEK	5M_c2231_heavy		5633885696	7240560128	4941582848	4573210112	4801670144	3662517248	17816028672	0.000290951
ILSLAQEQVGNSPEK	8M_c2295_light	8M	1804710	2266680	1669326	1596308	1573614	2660910	5740716
ILSLAQEQVGNSPEK	8M_c2295_heavy		5333739520	6901685760	4674993152	4339288064	4633479680	3442059520	16910418432	0.000339478

## Sheet: ATETQGVNLLFSSR
C4-B	Sample ID	Category	y11 (+)	y10 (+)	y9 (+)	y7 (+)	y5 (+)	y4 (+)	ATETQGVNLLFSSR 761.896637++ (Sum Top 3)	L/H
ATETQGVNLLFSSR	3M_c940_light	3M	1174400	1401170	3238240	1852677	602759	747629	6492087				Average	Fold Change		Average L/H	Fold Change			STDEV		T-TEST_5M vs 3M	0.697383
ATETQGVNLLFSSR	3M_c940_heavy		3749269760	4956433408	12402872320	6665143808	2764807680	3411655424	24024449536	0.000270228		3M	4.27886e+06	1		0.000233739	1			1.5253e+06		T-TEST (L/H)_5M vs 3M	0.626261
ATETQGVNLLFSSR	14M_c568_light	14M	1920952	2403558	5882263	3066405	1248534	1474911	11352226			5M	4.03172e+06	0.942241		0.000210494	0.90055			1.57123e+06
ATETQGVNLLFSSR	14M_c568_heavy		2365502464	3110488320	7754722304	4170946816	1705384960	2137498496	15036157440	0.000754995
ATETQGVNLLFSSR	20M_c3054_light	20M	1853748	2099934	5181461	2819091	1130515	1309902	10100486
ATETQGVNLLFSSR	20M_c3054_heavy		2858100992	3730052608	9386948608	5088025600	2094016768	2599926784	18205026816	0.000554819			Average	Fold Change						STDEV
ATETQGVNLLFSSR	26M_c3667_light	26M	1443386	1706892	4235612	2062618	878581	1071628	8005122			3M	4.27886e+06	1		0.000233739	1			1.5253e+06		T-TEST_8M vs 3M	0.146023
ATETQGVNLLFSSR	26M_c3667_heavy		2686974976	3518759168	8813908992	4733303296	1961592576	2429705472	17065971456	0.000469069		8M	3.13314e+06	0.732237		0.000155526	0.665382			1.41579e+06		T-TEST (L/H)_8M vs 3M	0.209284
ATETQGVNLLFSSR	3M_c1030_light	3M	824951	865047	2040982	1025843	416253	465788	3931872
ATETQGVNLLFSSR	3M_c1030_heavy		2693399552	3511424256	8833331200	4746922496	1971682432	2449997056	17091677952	0.000230046
ATETQGVNLLFSSR	5M_c2275_light	5M	864227	843564	1581952	1422379	338562	391217	3847895				Average	Fold Change						STDEV
ATETQGVNLLFSSR	5M_c2275_heavy		4684834304	6072603136	15353296896	8259989504	3452772864	4249968640	29685889536	0.00012962		3M	4.27886e+06	1		0.000233739	1			1.53336e+06		T-TEST_14M vs 3M	0.111522
ATETQGVNLLFSSR	8M_c1358_light	8M	870288	930714	2206032	1023243	462306	543486	4159989			14M	6.82469e+06	1.59498		0.000355626	1.52146			173988		T-TEST (L/H)_14M vs 3M	0.182511
ATETQGVNLLFSSR	8M_c1358_heavy		2534369536	3334269952	8379606016	4485690880	1838177152	2292973312	16199566848	0.000256796
ATETQGVNLLFSSR	14M_c636_light	14M	1201725	1293880	3197331	1549143	658492	743784	6040354
ATETQGVNLLFSSR	14M_c636_heavy		3572511488	4702985728	11775229952	6312284672	2604979200	3207659008	22790500352	0.000265038			Average	Fold Change						STDEV
ATETQGVNLLFSSR	20M_c1300_light	20M	2719368	3270865	8114806	4228740	1747297	2042009	15614411			3M	4.27886e+06	1		0.000233739	1			1.5253e+06		T-TEST_20M vs 3M	0.0066984
ATETQGVNLLFSSR	20M_c1300_heavy		2461883904	3239966720	8122799104	4385333760	1805153408	2235324160	15748099584	0.000991511		20M	1.07107e+07	2.50317		0.000602247	2.57658			4.56955e+06		T-TEST (L/H)_20M vs 3M	0.00487016
ATETQGVNLLFSSR	26M_c3668_light	26M	1412230	1651112	4022896	1983138	850023	989859	7657146
ATETQGVNLLFSSR	26M_c3668_heavy		2962533632	3919419392	9717864448	5242717184	2158753024	2652543488	18880001024	0.000405569
ATETQGVNLLFSSR	3M_c2908_light	3M	1215594	1342825	3386377	1699928	738387	829820	6429130				Average	Fold Change						STDEV
ATETQGVNLLFSSR	3M_c2908_heavy		2588177408	3389556224	8509747200	4528975360	1887089408	2312481024	16428278784	0.000391345		3M	4.27886e+06	1		0.000201216	1			1.5253e+06		T-TEST_26M vs 3M	0.311011
ATETQGVNLLFSSR	5M_c3670_light	5M	1210327	1356974	3348920	1659523	718936	777411	6365417			26M	5475134	1.27958		0.000282639	1.40466			2.01839e+06		T-TEST (L/H)_26M vs 3M	0.476795
ATETQGVNLLFSSR	5M_c3670_heavy		2814863616	3670614528	9223805952	4970934272	2041189248	2546529792	17865354752	0.0003563
ATETQGVNLLFSSR	5M_c2254_light	5M	1144680	1324039	3271445	1690403	666266	789405	6285887
ATETQGVNLLFSSR	5M_c2254_heavy		2674642688	3535405824	8846245888	4744806912	1958520960	2439061504	17126458624	0.000367028
ATETQGVNLLFSSR	5M_c2287_light	5M	832316	913186	2110462	1027633	453221	503538	4051281
ATETQGVNLLFSSR	5M_c2287_heavy		2595595008	3428562944	8581782016	4614465536	1905399040	2361549056	16624810496	0.000243689		C4-B	Sample ID	Category	y11 (+)	y10 (+)	y9 (+)	y7 (+)	y5 (+)	y4 (+)	ATETQGVNLLFSSR 761.896637++ (Sum Top 3)	L/H
ATETQGVNLLFSSR	8M_c1364_light	8M	840706	866641	2025880	1049296	420827	511480	3941817			ATETQGVNLLFSSR	3M_c940_light	3M	1174400	1401170	3238240	1852677	602759	747629	6492087	0.000270228
ATETQGVNLLFSSR	8M_c1364_heavy		2873439232	3749685760	9443697664	5071613952	2081972352	2596184576	18264997376	0.000215813		ATETQGVNLLFSSR	3M_c1030_light	3M	824951	865047	2040982	1025843	416253	465788	3931872	0.000230046
ATETQGVNLLFSSR	14M_c755_light	14M	1658661	1973102	4741258	2515325	1029300	1178573	9229685			ATETQGVNLLFSSR	3M_c2908_light	3M	1215594	1342825	3386377	1699928	738387	829820	6429130	0.000391345
ATETQGVNLLFSSR	14M_c755_heavy		2801140736	3708138240	9260942336	5007034368	2061980544	2553620480	17976114944	0.000513442		ATETQGVNLLFSSR	3M_c1114_light	3M	862756	915692	2192761	1173529	461781	533825	4281982	0.000227222
ATETQGVNLLFSSR	14M_c847_light	14M	563403	522870	1197192	835357	210268	281077	2555419			ATETQGVNLLFSSR	3M_c1164_light	3M	588372	592616	1358680	761608	273951	321116	2712904	0.000162759
ATETQGVNLLFSSR	14M_c847_heavy		3014574592	3985566464	9954792448	5335855104	2182158080	2700882176	19276214016	0.000132569		ATETQGVNLLFSSR	3M_c1190_light	3M	531805	530733	1114712	638187	224602	259481	2283632	0.000126909
ATETQGVNLLFSSR	20M_c3055_light	20M	892249	997093	2285106	1287480	472967	573864	4569679			ATETQGVNLLFSSR	3M_c953_light	3M	826670	867027	1976127	977271	421159	475280	3820425	0.000227667
ATETQGVNLLFSSR	20M_c3055_heavy		2821577472	3753836544	9342256128	5025352704	2068720768	2580635648	18121445376	0.00025217		ATETQGVNLLFSSR	5M_c2275_light	5M	864227	843564	1581952	1422379	338562	391217	3847895	0.00012962
ATETQGVNLLFSSR	26M_c2293_light	26M	993220	1105145	2071293	1506874	407367	480691	4683312			ATETQGVNLLFSSR	5M_c3670_light	5M	1210327	1356974	3348920	1659523	718936	777411	6365417	0.0003563
ATETQGVNLLFSSR	26M_c2293_heavy		4524900864	5922177024	14933876736	8027067392	3326602752	4117587456	28883121152	0.000162147		ATETQGVNLLFSSR	5M_c2254_light	5M	1144680	1324039	3271445	1690403	666266	789405	6285887	0.000367028
ATETQGVNLLFSSR	3M_c1114_light	3M	862756	915692	2192761	1173529	461781	533825	4281982			ATETQGVNLLFSSR	5M_c2287_light	5M	832316	913186	2110462	1027633	453221	503538	4051281	0.000243689
ATETQGVNLLFSSR	3M_c1114_heavy		2957874944	3900425984	9721115648	5223403008	2146134272	2665497088	18844944640	0.000227222		ATETQGVNLLFSSR	5M_c3671_light	5M	868305	898233	2047537	1119926	426842	482959	4065696	0.000211883
ATETQGVNLLFSSR	5M_c3671_light	5M	868305	898233	2047537	1119926	426842	482959	4065696			ATETQGVNLLFSSR	5M_c2318_light	5M	559219	527944	1110086	577644	225496	246710	2215674	0.000121956
ATETQGVNLLFSSR	5M_c3671_heavy		3008565248	3957530112	9917089792	5313790464	2188380928	2729227008	19188410368	0.000211883		ATETQGVNLLFSSR	5M_c2346_light	5M	409182	307604	653876	425700	108565	120179	1387180	8.78054e-05
ATETQGVNLLFSSR	8M_c1378_light	8M	762486	785075	1734471	961024	367770	401586	3480570			ATETQGVNLLFSSR	5M_c2349_light	5M	717291	761893	1676550	768793	347570	417706	3207236	0.000180318
ATETQGVNLLFSSR	8M_c1378_heavy		2757943040	3649118976	9105323008	4907022336	2025143680	2510235392	17661464320	0.000197071		ATETQGVNLLFSSR	5M_c2231_light	5M	969331	1108553	2351673	1398981	444986	519464	4859207	0.000195847
ATETQGVNLLFSSR	8M_c3662_light	8M	963724	1086573	2571822	1294906	543612	602929	4953301			ATETQGVNLLFSSR	8M_c1358_light	8M	870288	930714	2206032	1023243	462306	543486	4159989	0.000256796
ATETQGVNLLFSSR	8M_c3662_heavy		2726773760	3596837376	8975167488	4842193920	1994947968	2478443776	17414198784	0.00028444		ATETQGVNLLFSSR	8M_c1364_light	8M	840706	866641	2025880	1049296	420827	511480	3941817	0.000215813
ATETQGVNLLFSSR	14M_c2634_light	14M	618986	559908	1145535	762093	234956	278253	2467536			ATETQGVNLLFSSR	8M_c1378_light	8M	762486	785075	1734471	961024	367770	401586	3480570	0.000197071
ATETQGVNLLFSSR	14M_c2634_heavy		2949501696	3884532480	9723984896	5238402048	2149708800	2682922752	18846919424	0.000130925		ATETQGVNLLFSSR	8M_c3662_light	8M	963724	1086573	2571822	1294906	543612	602929	4953301	0.00028444
ATETQGVNLLFSSR	20M_c1312_light	20M	1639327	1920681	4662960	2454606	966235	1194092	9038247			ATETQGVNLLFSSR	8M_c3663_light	8M	404563	301992	558761	382234	113375	98115	1242987	7.41348e-05
ATETQGVNLLFSSR	20M_c1312_heavy		2548523264	3371546368	8416807936	4529079296	1876574464	2313488128	16317433600	0.000553901		ATETQGVNLLFSSR	8M_c1383_light	8M	387952	332064	586442	344474	126146	112747	1262980	9.47356e-05
ATETQGVNLLFSSR	26M_c620_light	26M	673088	666152	1450331	729013	288617	319425	2845496			ATETQGVNLLFSSR	8M_c1457_light	8M	460339	420486	811690	402280	160545	175204	1634456	0.000110177
ATETQGVNLLFSSR	26M_c620_heavy		2956225792	3882815488	9707884544	5201152512	2149287424	2689106944	18791852544	0.000151422		ATETQGVNLLFSSR	8M_c2295_light	8M	870765	931305	2281240	1176492	415993	531216	4389037	0.000195353
ATETQGVNLLFSSR	3M_c1164_light	3M	588372	592616	1358680	761608	273951	321116	2712904			ATETQGVNLLFSSR	14M_c568_light	14M	1920952	2403558	5882263	3066405	1248534	1474911	11352226	0.000754995
ATETQGVNLLFSSR	3M_c1164_heavy		2611322368	3427182848	8608873472	4632188928	1891663360	2382966016	16668245248	0.000162759		ATETQGVNLLFSSR	14M_c636_light	14M	1201725	1293880	3197331	1549143	658492	743784	6040354	0.000265038
ATETQGVNLLFSSR	5M_c2318_light	5M	559219	527944	1110086	577644	225496	246710	2215674			ATETQGVNLLFSSR	14M_c755_light	14M	1658661	1973102	4741258	2515325	1029300	1178573	9229685	0.000513442
ATETQGVNLLFSSR	5M_c2318_heavy		2846307584	3730799104	9408384000	5028591616	2075295232	2596307712	18167774720	0.000121956		ATETQGVNLLFSSR	14M_c847_light	14M	563403	522870	1197192	835357	210268	281077	2555419	0.000132569
ATETQGVNLLFSSR	8M_c3663_light	8M	404563	301992	558761	382234	113375	98115	1242987			ATETQGVNLLFSSR	14M_c2634_light	14M	618986	559908	1145535	762093	234956	278253	2467536	0.000130925
ATETQGVNLLFSSR	8M_c3663_heavy		2615755008	3468564480	8639821824	4658197504	1920522240	2403610112	16766583808	7.41348e-05		ATETQGVNLLFSSR	14M_c3840_light	14M	2034172	2404266	5755571	3049150	1264188	1447676	11208987	0.000564552
ATETQGVNLLFSSR	14M_c3840_light	14M	2034172	2404266	5755571	3049150	1264188	1447676	11208987			ATETQGVNLLFSSR	14M_c2600_light	14M	1642678	2020164	4780643	2631057	958315	1082046	9431864	0.000371121
ATETQGVNLLFSSR	14M_c3840_heavy		3138763520	4089430784	10247077888	5518149120	2268822528	2815002368	19854657792	0.000564552		ATETQGVNLLFSSR	14M_c3841_light	14M	1165783	1357820	3474897	1639146	776381	819696	6471863	0.000294066
ATETQGVNLLFSSR	20M_c1315_light	20M	1451407	1624236	4001576	2043876	843278	1024036	7669688			ATETQGVNLLFSSR	14M_c2626_light	14M	591617	640568	1428376	595355	291619	345239	2664299	0.000173923
ATETQGVNLLFSSR	20M_c1315_heavy		2760381696	3625888256	9072945152	4877407744	2021800064	2469461248	17576241152	0.000436367		ATETQGVNLLFSSR	20M_c3054_light	20M	1853748	2099934	5181461	2819091	1130515	1309902	10100486	0.000554819
ATETQGVNLLFSSR	3M_c1190_light	3M	531805	530733	1114712	638187	224602	259481	2283632			ATETQGVNLLFSSR	20M_c1300_light	20M	2719368	3270865	8114806	4228740	1747297	2042009	15614411	0.000991511
ATETQGVNLLFSSR	3M_c1190_heavy		2795516416	3689873152	9294910464	5009419776	2058663168	2572202496	17994203392	0.000126909		ATETQGVNLLFSSR	20M_c3055_light	20M	892249	997093	2285106	1287480	472967	573864	4569679	0.00025217
ATETQGVNLLFSSR	5M_c2346_light	5M	409182	307604	653876	425700	108565	120179	1387180			ATETQGVNLLFSSR	20M_c1312_light	20M	1639327	1920681	4662960	2454606	966235	1194092	9038247	0.000553901
ATETQGVNLLFSSR	5M_c2346_heavy		2461941248	3241806848	8146214912	4410317824	1827534976	2267914496	15798339584	8.78054e-05		ATETQGVNLLFSSR	20M_c1315_light	20M	1451407	1624236	4001576	2043876	843278	1024036	7669688	0.000436367
ATETQGVNLLFSSR	14M_c2600_light	14M	1642678	2020164	4780643	2631057	958315	1082046	9431864			ATETQGVNLLFSSR	20M_c3580_light	20M	1654259	1878324	4649903	2439784	978509	1181990	8968011	0.000481559
ATETQGVNLLFSSR	14M_c2600_heavy		3988299008	5205829632	13180924928	7027792896	2951278592	3593808640	25414547456	0.000371121		ATETQGVNLLFSSR	20M_c2140_light	20M	3220330	3960568	9860819	5193094	2075315	2489942	19014481	0.000945405
ATETQGVNLLFSSR	8M_c1383_light	8M	387952	332064	586442	344474	126146	112747	1262980			ATETQGVNLLFSSR	26M_c3667_light	26M	1443386	1706892	4235612	2062618	878581	1071628	8005122	0.000469069
ATETQGVNLLFSSR	8M_c1383_heavy		2080267072	2739918784	6907981120	3683736576	1538884304	1906054720	13331636480	9.47356e-05		ATETQGVNLLFSSR	26M_c3668_light	26M	1412230	1651112	4022896	1983138	850023	989859	7657146	0.000405569
ATETQGVNLLFSSR	14M_c3841_light	14M	1165783	1357820	3474897	1639146	776381	819696	6471863			ATETQGVNLLFSSR	26M_c2293_light	26M	993220	1105145	2071293	1506874	407367	480691	4683312	0.000162147
ATETQGVNLLFSSR	14M_c3841_heavy		3471182336	4519245312	11353661440	6135260160	2551036672	3125011200	22008166912	0.000294066		ATETQGVNLLFSSR	26M_c620_light	26M	673088	666152	1450331	729013	288617	319425	2845496	0.000151422
ATETQGVNLLFSSR	20M_c3580_light	20M	1654259	1878324	4649903	2439784	978509	1181990	8968011			ATETQGVNLLFSSR	26M_c3775_light	26M	888997	941955	2217587	1025052	470021	507488	4184594	0.000224986
ATETQGVNLLFSSR	20M_c3580_heavy		2926463744	3822474752	9603991552	5196398080	2136096768	2667032576	18622864384	0.000481559
ATETQGVNLLFSSR	5M_c2349_light	5M	717291	761893	1676550	768793	347570	417706	3207236
ATETQGVNLLFSSR	5M_c2349_heavy		2780204032	3686242816	9168262144	4932046336	2038042624	2518836992	17786551296	0.000180318
ATETQGVNLLFSSR	8M_c1457_light	8M	460339	420486	811690	402280	160545	175204	1634456
ATETQGVNLLFSSR	8M_c1457_heavy		2309231904	3046879136	7665421760	4122508736	1677558800	2111856672	14834809632	0.000110177
ATETQGVNLLFSSR	14M_c2626_light	14M	591617	640568	1428376	595355	291619	345239	2664299
ATETQGVNLLFSSR	14M_c2626_heavy		2387468544	3180475904	7890330112	4248020736	1746960640	2192907264	15318826752	0.000173923
ATETQGVNLLFSSR	20M_c2140_light	20M	3220330	3960568	9860819	5193094	2075315	2489942	19014481
ATETQGVNLLFSSR	20M_c2140_heavy		3148208896	4128882944	10401490944	5582156288	2314588160	2861947648	20112530176	0.000945405
ATETQGVNLLFSSR	26M_c3775_light	26M	888997	941955	2217587	1025052	470021	507488	4184594
ATETQGVNLLFSSR	26M_c3775_heavy		2928604416	3823634688	9592681472	5183060992	2124387840	2632240384	18599377152	0.000224986
ATETQGVNLLFSSR	3M_c953_light	3M	826670	867027	1976127	977271	421159	475280	3820425
ATETQGVNLLFSSR	3M_c953_heavy		2632015616	3455780096	8679867392	4645142528	1914071808	2380718336	16780790016	0.000227667
ATETQGVNLLFSSR	5M_c2231_light	5M	969331	1108553	2351673	1398981	444986	519464	4859207
ATETQGVNLLFSSR	5M_c2231_heavy		3877371136	5093582336	12841505792	6876136960	2879615232	3530345472	24811225088	0.000195847
ATETQGVNLLFSSR	8M_c2295_light	8M	870765	931305	2281240	1176492	415993	531216	4389037
ATETQGVNLLFSSR	8M_c2295_heavy		3540987392	4624137216	11583301632	6259812352	2603370752	3212867072	22467251200	0.000195353

## Sheet: DNIIDDVISFIR
C9	Sample ID	Category	y9 (+)	y8 (+)	y7 (+)	y5 (+)	b2 (+)	b3 (+)	DNIIDDVISFIR 710.377548++ (Sum Top 3)	L/H
DNIIDDVISFIR	3M_c940_light	3M	684079	740640	151955	169493	722656	-99505	2147375				Average	Fold Change		Average L/H	Fold Change			STDEV		T-TEST_5M vs 3M	0.925781
DNIIDDVISFIR	3M_c940_heavy		448589072	419973184	46159960	78587412	461830784	142223344	1330393040	0.00161409		3M	3.57077e+06	1		0.00164342	1			1.44384e+06		T-TEST (L/H)_5M vs 3M	0.722716
DNIIDDVISFIR	14M_c568_light	14M	4631644	4848834	1277068	1087749	5730094	836828	15210572			5M	3.61395e+06	1.01209		0.00183691	1.11774			2.16409e+06
DNIIDDVISFIR	14M_c568_heavy		893067976	890042936	224275356	183459628	1034044976	321403064	2817155888	0.00539927
DNIIDDVISFIR	20M_c3054_light	20M	2782603	2868942	766521	613377	3315106	647015	8966651
DNIIDDVISFIR	20M_c3054_heavy		828146544	865329600	228889180	186587040	984716304	302920176	2678192448	0.00334802			Average	Fold Change						STDEV
DNIIDDVISFIR	26M_c3667_light	26M	2630595	2786755	699495	607683	3091139	471930	8508489			3M	3.57077e+06	1		0.00164342	1			1.44384e+06		T-TEST_8M vs 3M	0.428405
DNIIDDVISFIR	26M_c3667_heavy		470819808	456543040	118299540	96857968	521983840	150528888	1449346688	0.00587057		8M	3.23383e+06	0.905638		0.00116826	0.710874			2.36781e+06		T-TEST (L/H)_8M vs 3M	0.660395
DNIIDDVISFIR	3M_c1030_light	3M	1376997	1315688	326736	317143	1488548	-105741	4181233
DNIIDDVISFIR	3M_c1030_heavy		700438240	753365456	214286596	161330846	867311816	272982740	2321115512	0.00180139
DNIIDDVISFIR	5M_c2275_light	5M	530389	641727	152235	146499	545249	-36827	1717365				Average	Fold Change						STDEV
DNIIDDVISFIR	5M_c2275_heavy		831870800	834569264	201804528	171996392	938143616	272813316	2604583680	0.000659363		3M	3.57077e+06	1		0.00164342	1			1.98121e+06		T-TEST_14M vs 3M	0.128323
DNIIDDVISFIR	8M_c1358_light	8M	1347850	1346552	358585	324072	1695782	112769	4390184			14M	7.29052e+06	2.04172		0.00268074	1.6312			1.22048e+06		T-TEST (L/H)_14M vs 3M	0.17363
DNIIDDVISFIR	8M_c1358_heavy		603175424	615370112	133950552	126516780	713373512	218274620	1931919048	0.00227245
DNIIDDVISFIR	14M_c636_light	14M	1577869	1661989	439717	364090	2110216	1327852	5350074
DNIIDDVISFIR	14M_c636_heavy		1378828288	1436497920	384851136	308094464	1627072640	479625312	4442398848	0.00120432			Average	Fold Change						STDEV
DNIIDDVISFIR	20M_c1300_light	20M	3991190	4279026	1083062	964442	5063635	1739575	13333851			3M	3.57077e+06	1		0.00164342	1			1.44384e+06		T-TEST_20M vs 3M	0.0141563
DNIIDDVISFIR	20M_c1300_heavy		931336504	982426360	258861042	212028720	1121178032	347733542	3034940896	0.00439345		20M	9.14367e+06	2.5607		0.00349494	2.12663			4.53633e+06		T-TEST (L/H)_20M vs 3M	0.047315
DNIIDDVISFIR	26M_c3668_light	26M	3341723	3454463	879614	782879	4153254	724832	10949440
DNIIDDVISFIR	26M_c3668_heavy		1780246624	1806698512	448634640	378545164	2047786304	626640000	5634731440	0.00194321
DNIIDDVISFIR	3M_c2908_light	3M	1621370	1573948	464593	386711	1920754	124177	5116072				Average	Fold Change						STDEV
DNIIDDVISFIR	3M_c2908_heavy		594606016	618601552	172441940	134434408	734029392	224891192	1947236960	0.00262735		3M	3.57077e+06	1		0.00129732	1			1.44384e+06		T-TEST_26M vs 3M	0.119551
DNIIDDVISFIR	5M_c3670_light	5M	2466510	2624513	677427	539912	2874861	393957	7965884			26M	6.19405e+06	1.73465		0.00222482	1.71493			3.30698e+06		T-TEST (L/H)_26M vs 3M	0.506554
DNIIDDVISFIR	5M_c3670_heavy		677125456	710944256	190902200	151803002	817275760	251860064	2205345472	0.00361208
DNIIDDVISFIR	5M_c2254_light	5M	1672665	1820135	438018	352902	2068251	260238	5561051
DNIIDDVISFIR	5M_c2254_heavy		532585824	547567280	145361276	122525844	641402384	196213584	1721555488	0.00323025
DNIIDDVISFIR	5M_c2287_light	5M	1184671	1259416	345653	244579	1480695	80399	3924782
DNIIDDVISFIR	5M_c2287_heavy		771662440	809286496	218270336	173240686	942161608	287000828	2523110544	0.00155553		C9	Sample ID	Category	y9 (+)	y8 (+)	y7 (+)	y5 (+)	b2 (+)	b3 (+)	DNIIDDVISFIR 710.377548++ (Sum Top 3)	L/H
DNIIDDVISFIR	8M_c1364_light	8M	731375	812305	194925	185092	829174	-4538	2372854			DNIIDDVISFIR	3M_c940_light	3M	684079	740640	151955	169493	722656	-99505	2147375	0.00161409
DNIIDDVISFIR	8M_c1364_heavy		568438968	556443840	124159004	110341846	633195008	188297868	1758077816	0.00134969		DNIIDDVISFIR	3M_c1030_light	3M	1376997	1315688	326736	317143	1488548	-105741	4181233	0.00180139
DNIIDDVISFIR	14M_c755_light	14M	1123374	1154996	303226	285980	1240491	-65135	3518861			DNIIDDVISFIR	3M_c2908_light	3M	1621370	1573948	464593	386711	1920754	124177	5116072	0.00262735
DNIIDDVISFIR	14M_c755_heavy		608080336	613883632	159031962	126981094	683041720	207075256	1905005688	0.00184717		DNIIDDVISFIR	3M_c1114_light	3M	747312	761278	196317	176532	892006	144177	2400596	0.00134606
DNIIDDVISFIR	14M_c847_light	14M	557591	594479	158524	139193	606768	-198968	1758838			DNIIDDVISFIR	3M_c1164_light	3M	556679	581273	146589	132283	667174	-104249	1805126	0.000947828
DNIIDDVISFIR	14M_c847_heavy		282179560	276175184	67359280	57182064	315439008	91894772	873793752	0.00201288		DNIIDDVISFIR	3M_c1190_light	3M	1065739	1119288	290377	247171	1285084	49858	3470111	0.000744538
DNIIDDVISFIR	20M_c3055_light	20M	651139	643546	191469	159751	810979	-52445	2105664			DNIIDDVISFIR	3M_c953_light	3M	1841816	1924183	509002	414099	2108908	83045	5874907	0.00242269
DNIIDDVISFIR	20M_c3055_heavy		307980752	321280064	87305860	66815640	354623792	109800244	983884608	0.00214015		DNIIDDVISFIR	5M_c2275_light	5M	530389	641727	152235	146499	545249	-36827	1717365	0.000659363
DNIIDDVISFIR	26M_c2293_light	26M	424746	473020	113982	109866	389547	-286394	1287313			DNIIDDVISFIR	5M_c3670_light	5M	2466510	2624513	677427	539912	2874861	393957	7965884	0.00361208
DNIIDDVISFIR	26M_c2293_heavy		665173552	661654544	164815660	133210000	753410544	222364592	2080238640	0.000618829		DNIIDDVISFIR	5M_c2254_light	5M	1672665	1820135	438018	352902	2068251	260238	5561051	0.00323025
DNIIDDVISFIR	3M_c1114_light	3M	747312	761278	196317	176532	892006	144177	2400596			DNIIDDVISFIR	5M_c2287_light	5M	1184671	1259416	345653	244579	1480695	80399	3924782	0.00155553
DNIIDDVISFIR	3M_c1114_heavy		568299320	570235576	147972322	116910194	644895808	196004964	1783430704	0.00134606		DNIIDDVISFIR	5M_c3671_light	5M	542973	594749	201644	132686	702679	-135536	1840401	0.00296261
DNIIDDVISFIR	5M_c3671_light	5M	542973	594749	201644	132686	702679	-135536	1840401			DNIIDDVISFIR	5M_c2318_light	5M	569397	609654	157715	139216	583333	-189740	1762384	0.000754233
DNIIDDVISFIR	5M_c3671_heavy		201937552	198811360	51704188	42096084	220460480	68631664	621209392	0.00296261		DNIIDDVISFIR	5M_c2346_light	5M	379622	458921	125702	101759	378244	-376183	1216787	0.00024915
DNIIDDVISFIR	8M_c1378_light	8M	423107	416847	115146	102209	471047	-216089	1311001			DNIIDDVISFIR	5M_c2349_light	5M	1613319	1627160	429611	352537	2156800	928825	5397279	0.00253867
DNIIDDVISFIR	8M_c1378_heavy		862837040	884084344	203448192	182876648	993507744	301064600	2740429128	0.000478393		DNIIDDVISFIR	5M_c2231_light	5M	1013392	993121	256470	242144	1133112	31039	3139625	0.000970291
DNIIDDVISFIR	8M_c3662_light	8M	2037893	2149205	518175	481712	2484603	346799	6671701			DNIIDDVISFIR	8M_c1358_light	8M	1347850	1346552	358585	324072	1695782	112769	4390184	0.00227245
DNIIDDVISFIR	8M_c3662_heavy		756161120	773885696	177468526	161814427	877982192	272998342	2408029008	0.00277061		DNIIDDVISFIR	8M_c1364_light	8M	731375	812305	194925	185092	829174	-4538	2372854	0.00134969
DNIIDDVISFIR	14M_c2634_light	14M	613973	678518	176359	119655	705887	-220516	1998378			DNIIDDVISFIR	8M_c1378_light	8M	423107	416847	115146	102209	471047	-216089	1311001	0.000478393
DNIIDDVISFIR	14M_c2634_heavy		631796272	679472512	179523632	148057870	791459248	250464760	2102728032	0.000950374		DNIIDDVISFIR	8M_c3662_light	8M	2037893	2149205	518175	481712	2484603	346799	6671701	0.00277061
DNIIDDVISFIR	20M_c1312_light	20M	5109817	5309928	1367787	1134451	6504503	5018262	16924248			DNIIDDVISFIR	8M_c3663_light	8M	92521	56316	20888	15056	45095	-45217	193932	0.000343587
DNIIDDVISFIR	20M_c1312_heavy		1373808768	1440267136	388199328	313561888	1656386432	505853792	4470462336	0.00378579		DNIIDDVISFIR	8M_c1383_light	8M	260052	339605	53802	75827	340910	-144598	940567	0.000399966
DNIIDDVISFIR	26M_c620_light	26M	1468960	1511897	375989	369119	1747731	50315	4728588			DNIIDDVISFIR	8M_c1457_light	8M	915348	1069599	250978	224364	1200178	33463	3185125	0.00188622
DNIIDDVISFIR	26M_c620_heavy		886917032	881212520	201887736	183292584	963187264	286583036	2731316816	0.00173125		DNIIDDVISFIR	8M_c2295_light	8M	2018495	2337713	560583	430486	2449073	92783	6805281	0.00207502
DNIIDDVISFIR	3M_c1164_light	3M	556679	581273	146589	132283	667174	-104249	1805126			DNIIDDVISFIR	14M_c568_light	14M	4631644	4848834	1277068	1087749	5730094	836828	15210572	0.00539927
DNIIDDVISFIR	3M_c1164_heavy		601765728	605990136	114751932	126104614	696732016	210925392	1904487880	0.000947828		DNIIDDVISFIR	14M_c636_light	14M	1577869	1661989	439717	364090	2110216	1327852	5350074	0.00120432
DNIIDDVISFIR	5M_c2318_light	5M	569397	609654	157715	139216	583333	-189740	1762384			DNIIDDVISFIR	14M_c755_light	14M	1123374	1154996	303226	285980	1240491	-65135	3518861	0.00184717
DNIIDDVISFIR	5M_c2318_heavy		726514048	751441664	174922296	155414372	858701904	265168148	2336657616	0.000754233		DNIIDDVISFIR	14M_c847_light	14M	557591	594479	158524	139193	606768	-198968	1758838	0.00201288
DNIIDDVISFIR	8M_c3663_light	8M	92521	56316	20888	15056	45095	-45217	193932			DNIIDDVISFIR	14M_c2634_light	14M	613973	678518	176359	119655	705887	-220516	1998378	0.000950374
DNIIDDVISFIR	8M_c3663_heavy		174899152	183685184	44521700	32510948	205849056	62772488	564433392	0.000343587		DNIIDDVISFIR	14M_c3840_light	14M	1412169	1381291	363803	335363	1687744	52892	4481204	0.00223391
DNIIDDVISFIR	14M_c3840_light	14M	1412169	1381291	363803	335363	1687744	52892	4481204			DNIIDDVISFIR	14M_c2600_light	14M	1084854	1198730	307293	241976	1228353	63667	3511937	0.00093136
DNIIDDVISFIR	14M_c3840_heavy		614773248	653606832	172024032	142587664	737608272	227221412	2005988352	0.00223391		DNIIDDVISFIR	14M_c3841_light	14M	4510917	4602150	1223602	965789	5401821	2052133	14514888	0.0050496
DNIIDDVISFIR	20M_c1315_light	20M	2653865	2846115	739897	635666	3242969	612854	8742949			DNIIDDVISFIR	14M_c2626_light	14M	4040306	4166110	1110962	859037	7063519	15660578	15269935	0.0044978
DNIIDDVISFIR	20M_c1315_heavy		364198096	367874912	87122044	78821130	421932872	125417132	1154005880	0.00757617		DNIIDDVISFIR	20M_c3054_light	20M	2782603	2868942	766521	613377	3315106	647015	8966651	0.00334802
DNIIDDVISFIR	3M_c1190_light	3M	1065739	1119288	290377	247171	1285084	49858	3470111			DNIIDDVISFIR	20M_c1300_light	20M	3991190	4279026	1083062	964442	5063635	1739575	13333851	0.00439345
DNIIDDVISFIR	3M_c1190_heavy		1470642800	1487016672	309509000	314169424	1703098992	523681912	4660758464	0.000744538		DNIIDDVISFIR	20M_c3055_light	20M	651139	643546	191469	159751	810979	-52445	2105664	0.00214015
DNIIDDVISFIR	5M_c2346_light	5M	379622	458921	125702	101759	378244	-376183	1216787			DNIIDDVISFIR	20M_c1312_light	20M	5109817	5309928	1367787	1134451	6504503	5018262	16924248	0.00378579
DNIIDDVISFIR	5M_c2346_heavy		1504999648	1568721448	385909584	332003384	1810027192	552306012	4883748288	0.00024915		DNIIDDVISFIR	20M_c1315_light	20M	2653865	2846115	739897	635666	3242969	612854	8742949	0.00757617
DNIIDDVISFIR	14M_c2600_light	14M	1084854	1198730	307293	241976	1228353	63667	3511937			DNIIDDVISFIR	20M_c3580_light	20M	1622024	1648838	475214	354931	1858935	194727	5129797	0.00158483
DNIIDDVISFIR	14M_c2600_heavy		1208799936	1211302080	259867320	250590112	1350659968	406540808	3770761984	0.00093136		DNIIDDVISFIR	20M_c2140_light	20M	2739139	2754853	727405	607900	3308519	709174	8802511	0.00163615
DNIIDDVISFIR	8M_c1383_light	8M	260052	339605	53802	75827	340910	-144598	940567			DNIIDDVISFIR	26M_c3667_light	26M	2630595	2786755	699495	607683	3091139	471930	8508489	0.00587057
DNIIDDVISFIR	8M_c1383_heavy		752966512	747562544	150192840	152306188	851085856	265502064	2351614912	0.000399966		DNIIDDVISFIR	26M_c3668_light	26M	3341723	3454463	879614	782879	4153254	724832	10949440	0.00194321
DNIIDDVISFIR	14M_c3841_light	14M	4510917	4602150	1223602	965789	5401821	2052133	14514888			DNIIDDVISFIR	26M_c2293_light	26M	424746	473020	113982	109866	389547	-286394	1287313	0.000618829
DNIIDDVISFIR	14M_c3841_heavy		864390464	918814720	252014432	204661280	1091257856	332940640	2874463040	0.0050496		DNIIDDVISFIR	26M_c620_light	26M	1468960	1511897	375989	369119	1747731	50315	4728588	0.00173125
DNIIDDVISFIR	20M_c3580_light	20M	1622024	1648838	475214	354931	1858935	194727	5129797			DNIIDDVISFIR	26M_c3775_light	26M	1741699	1849849	455228	400748	1904860	52231	5496408	0.00096025
DNIIDDVISFIR	20M_c3580_heavy		1020892800	1049350120	281128202	222292330	1166559024	360075164	3236801944	0.00158483
DNIIDDVISFIR	5M_c2349_light	5M	1613319	1627160	429611	352537	2156800	928825	5397279
DNIIDDVISFIR	5M_c2349_heavy		641330048	678202880	182717616	152575312	806490624	254114464	2126023552	0.00253867
DNIIDDVISFIR	8M_c1457_light	8M	915348	1069599	250978	224364	1200178	33463	3185125
DNIIDDVISFIR	8M_c1457_heavy		550069032	533219376	82726576	105095344	605342192	172888468	1688630600	0.00188622
DNIIDDVISFIR	14M_c2626_light	14M	4040306	4166110	1110962	859037	7063519	15660578	15269935
DNIIDDVISFIR	14M_c2626_heavy		1028874944	1091468160	292766976	251403184	1274638848	406888288	3394981952	0.0044978
DNIIDDVISFIR	20M_c2140_light	20M	2739139	2754853	727405	607900	3308519	709174	8802511
DNIIDDVISFIR	20M_c2140_heavy		1726759248	1723798608	380905808	344645712	1929451248	576095832	5380009104	0.00163615
DNIIDDVISFIR	26M_c3775_light	26M	1741699	1849849	455228	400748	1904860	52231	5496408
DNIIDDVISFIR	26M_c3775_heavy		1791680560	1858036096	501408700	397004276	2074219088	628650716	5723935744	0.00096025
DNIIDDVISFIR	3M_c953_light	3M	1841816	1924183	509002	414099	2108908	83045	5874907
DNIIDDVISFIR	3M_c953_heavy		752558748	772826480	175500388	163496686	899567080	277036068	2424952308	0.00242269
DNIIDDVISFIR	5M_c2231_light	5M	1013392	993121	256470	242144	1133112	31039	3139625
DNIIDDVISFIR	5M_c2231_heavy		1040159104	1024540624	206281664	211111252	1171056880	346438128	3235756608	0.000970291
DNIIDDVISFIR	8M_c2295_light	8M	2018495	2337713	560583	430486	2449073	92783	6805281
DNIIDDVISFIR	8M_c2295_heavy		1004171952	1060971696	280505896	230323544	1214482272	369365376	3279625920	0.00207502

## Sheet: TSNFNADFALK
C9	Sample ID	Category	y9 (+)	y8 (+)	y7 (+)	y6 (+)	y4 (+)	b2 (+)	TSNFNADFALK 614.303852++ (Sum Top 3)	L/H
TSNFNADFALK	3M_c940_light	3M	925400	746558	1270544	849329	706115	700658	2717760				Average	Fold Change		Average L/H	Fold Change			STDEV		T-TEST_5M vs 3M	0.652848
TSNFNADFALK	3M_c940_heavy		2168338096	2725572528	3754817824	2173721000	1428059096	1574572168	8054962520	0.000337402		3M	3.08164e+06	1		0.000451464	1			714053		T-TEST (L/H)_5M vs 3M	0.774513
TSNFNADFALK	14M_c568_light	14M	3007729	3430105	4756221	2641952	1918193	1899395	10085721			5M	3.18794e+06	1.03449		0.000473115	1.04796			724408
TSNFNADFALK	14M_c568_heavy		1632175776	2043943536	2777666112	1568967576	1016805776	1138057408	5959667056	0.00169233
TSNFNADFALK	20M_c3054_light	20M	2473004	2927329	3968062	2230076	1516932	1229816	8125207
TSNFNADFALK	20M_c3054_heavy		1937841480	2412434096	3256674864	1842250224	1202676232	1367031336	7036140296	0.00115478			Average	Fold Change						STDEV
TSNFNADFALK	26M_c3667_light	26M	1735066	2127976	2483966	1677798	1192159	1126297	5738239			3M	3.08164e+06	1		0.000451464	1			714053		T-TEST_8M vs 3M	0.373309
TSNFNADFALK	26M_c3667_heavy		1576742800	2006206032	2727283648	1561652192	1028908304	1127457872	5860947552	0.000979063		8M	2.7915e+06	0.90585		0.000326039	0.722181			656841		T-TEST (L/H)_8M vs 3M	0.50241
TSNFNADFALK	3M_c1030_light	3M	951896	846039	1398583	869872	614727	669017	2913639
TSNFNADFALK	3M_c1030_heavy		1951309576	2437349280	3290612624	1862415816	1210345464	1363229432	7091191336	0.000410881
TSNFNADFALK	5M_c2275_light	5M	798523	696510	1134771	696133	590866	850379	2681660				Average	Fold Change						STDEV
TSNFNADFALK	5M_c2275_heavy		2458759680	3125570608	4335004672	2475477536	1667276728	1858312960	9318888240	0.000287766		3M	3.08164e+06	1		0.000451464	1			812006		T-TEST_14M vs 3M	0.0888464
TSNFNADFALK	8M_c1358_light	8M	1134814	1499285	1597791	1041612	792008	285552	3382628			14M	4.82883e+06	1.56697		0.000728921	1.61457			600598		T-TEST (L/H)_14M vs 3M	0.104374
TSNFNADFALK	8M_c1358_heavy		1829292464	2262096736	3092278240	1768577984	1155188496	1298379976	6652754952	0.000508455
TSNFNADFALK	14M_c636_light	14M	1452636	1557828	1999943	1404040	927514	1094265	4652036
TSNFNADFALK	14M_c636_heavy		2116918888	2658326688	3683896144	2096081792	1390130304	1559129392	7901352224	0.000588765			Average	Fold Change						STDEV
TSNFNADFALK	20M_c1300_light	20M	2868583	3865956	5151509	2993096	1871673	2018163	11035628			3M	3.08164e+06	1		0.000451464	1			714053		T-TEST_20M vs 3M	0.000960708
TSNFNADFALK	20M_c1300_heavy		1823885624	2276803136	3079944224	1752965736	1127477352	1291272192	6648019552	0.00165999		20M	7.15538e+06	2.32194		0.00103146	2.28469			2.18523e+06		T-TEST (L/H)_20M vs 3M	0.0022741
TSNFNADFALK	26M_c3668_light	26M	1898455	2411234	3057008	1921326	1331994	1471194	6939436
TSNFNADFALK	26M_c3668_heavy		1920157064	2383148672	3299619056	1869042632	1234231568	1386178160	7068945888	0.000981679
TSNFNADFALK	3M_c2908_light	3M	1192807	1506794	2142550	1228733	906057	1050658	4700002				Average	Fold Change						STDEV
TSNFNADFALK	3M_c2908_heavy		1714999216	2173415320	2989809568	1702882344	1135069924	1256937748	6420162636	0.000732069		3M	3.08164e+06	1		0.000374405	1			714053		T-TEST_26M vs 3M	0.0281788
TSNFNADFALK	5M_c3670_light	5M	1351961	1529771	1850043	1282450	1026972	1308139	4687953			26M	4.8639e+06	1.57835		0.000705353	1.88393			1.45076e+06		T-TEST (L/H)_26M vs 3M	0.0717242
TSNFNADFALK	5M_c3670_heavy		1721199424	2156989440	2968263296	1684410576	1126989880	1240387968	6365640704	0.000736446
TSNFNADFALK	5M_c2254_light	5M	1143618	1419569	1645073	1144184	873337	854917	3919559
TSNFNADFALK	5M_c2254_heavy		1690697688	2104380832	2903243600	1650115032	1072179068	1209233992	6216858424	0.000630473
TSNFNADFALK	5M_c2287_light	5M	1103227	1421792	1650629	1115296	817078	697637	3770058
TSNFNADFALK	5M_c2287_heavy		1714508504	2144464160	2958722992	1692719880	1108411912	1233757640	6336944792	0.000594933		C9	Sample ID	Category	y9 (+)	y8 (+)	y7 (+)	y6 (+)	y4 (+)	b2 (+)	TSNFNADFALK 614.303852++ (Sum Top 3)	L/H
TSNFNADFALK	8M_c1364_light	8M	1019566	603359	1388805	738072	741562	210736	2202900			TSNFNADFALK	3M_c940_light	3M	925400	746558	1270544	849329	706115	700658	2717760	0.000337402
TSNFNADFALK	8M_c1364_heavy		1712955728	2134583680	2896286976	1637602544	1079577160	1217001216	6247871872	0.000352584		TSNFNADFALK	3M_c1030_light	3M	951896	846039	1398583	869872	614727	669017	2913639	0.000410881
TSNFNADFALK	14M_c755_light	14M	1848408	2389703	3214341	1796715	1268863	1294047	6898091			TSNFNADFALK	3M_c2908_light	3M	1192807	1506794	2142550	1228733	906057	1050658	4700002	0.000732069
TSNFNADFALK	14M_c755_heavy		1932798520	2418084328	3342018176	1901905416	1235184260	1365590016	7125692520	0.000968059		TSNFNADFALK	3M_c1114_light	3M	979997	1103321	1311697	883863	655796	601436	3016454	0.000418465
TSNFNADFALK	14M_c847_light	14M	746891	973054	1252411	666060	518792	586177	2811642			TSNFNADFALK	3M_c1164_light	3M	758932	818575	1114266	674379	497319	370503	2303344	0.000358013
TSNFNADFALK	14M_c847_heavy		1440152624	1803846976	2391333568	1335918560	887555864	991884360	5187064904	0.000542049		TSNFNADFALK	3M_c1190_light	3M	703359	1158665	1096410	619609	474095	431334	2686409	0.000364007
TSNFNADFALK	20M_c3055_light	20M	1286243	1682064	2283183	1191008	829955	799332	4764579			TSNFNADFALK	3M_c953_light	3M	968837	1065539	1438179	909722	751872	730129	3233847	0.00053941
TSNFNADFALK	20M_c3055_heavy		1942481648	2431527200	3285582208	1845824304	1176159352	1337350432	7054459840	0.0006754		TSNFNADFALK	5M_c2275_light	5M	798523	696510	1134771	696133	590866	850379	2681660	0.000287766
TSNFNADFALK	26M_c2293_light	26M	993029	1202187	1286807	984268	636292	558477	3047471			TSNFNADFALK	5M_c3670_light	5M	1351961	1529771	1850043	1282450	1026972	1308139	4687953	0.000736446
TSNFNADFALK	26M_c2293_heavy		2472053408	3161101584	4309179216	2491465192	1670523648	1830914064	9301194864	0.000327643		TSNFNADFALK	5M_c2254_light	5M	1143618	1419569	1645073	1144184	873337	854917	3919559	0.000630473
TSNFNADFALK	3M_c1114_light	3M	979997	1103321	1311697	883863	655796	601436	3016454			TSNFNADFALK	5M_c2287_light	5M	1103227	1421792	1650629	1115296	817078	697637	3770058	0.000594933
TSNFNADFALK	3M_c1114_heavy		1990608952	2445285008	3343265760	1896144992	1235480520	1419820120	7208370888	0.000418465		TSNFNADFALK	5M_c3671_light	5M	875419	890089	1234725	799740	598451	618536	2743350	0.000432214
TSNFNADFALK	5M_c3671_light	5M	875419	890089	1234725	799740	598451	618536	2743350			TSNFNADFALK	5M_c2318_light	5M	755595	786724	1274630	670763	493249	342917	2404271	0.000370943
TSNFNADFALK	5M_c3671_heavy		1737835104	2184296112	2951341472	1699201328	1118437704	1211559232	6347196816	0.000432214		TSNFNADFALK	5M_c2346_light	5M	628922	1128105	1040931	506781	388432	666969	2836005	0.000392474
TSNFNADFALK	8M_c1378_light	8M	800234	332179	1398190	732580	224410	532664	2263033			TSNFNADFALK	5M_c2349_light	5M	836904	984985	1479907	878554	677182	626102	3090994	0.000488551
TSNFNADFALK	8M_c1378_heavy		1619012608	2013911616	2738772672	1540203072	993265328	1111159968	5863844256	0.00038593		TSNFNADFALK	5M_c2231_light	5M	804614	896555	1148685	799830	672104	512331	2557571	0.000324236
TSNFNADFALK	8M_c3662_light	8M	1182217	1241762	1840996	1150455	866093	921314	4004072			TSNFNADFALK	8M_c1358_light	8M	1134814	1499285	1597791	1041612	792008	285552	3382628	0.000508455
TSNFNADFALK	8M_c3662_heavy		1839293744	2268846336	3099540000	1759986320	1148635592	1301903544	6670289880	0.000600285		TSNFNADFALK	8M_c1364_light	8M	1019566	603359	1388805	738072	741562	210736	2202900	0.000352584
TSNFNADFALK	14M_c2634_light	14M	783137	1056622	1015316	686676	523408	530909	2602847			TSNFNADFALK	8M_c1378_light	8M	800234	332179	1398190	732580	224410	532664	2263033	0.00038593
TSNFNADFALK	14M_c2634_heavy		1845107920	2310567984	3150009328	1776554208	1142522216	1314506856	6775084168	0.000384179		TSNFNADFALK	8M_c3662_light	8M	1182217	1241762	1840996	1150455	866093	921314	4004072	0.000600285
TSNFNADFALK	20M_c1312_light	20M	2349014	2969986	3558008	2106122	1473255	1369231	7897225			TSNFNADFALK	8M_c3663_light	8M	524628	794898	863833	487332	327593	398613	2057344	0.000266538
TSNFNADFALK	20M_c1312_heavy		1834607416	2264807600	3105334704	1728929328	1109309160	1370989112	6741131416	0.0011715		TSNFNADFALK	8M_c1383_light	8M	618245	1222925	1002299	531305	387688	176062	2401286	0.000323095
TSNFNADFALK	26M_c620_light	26M	994081	1475144	1401544	931547	644890	551730	3428418			TSNFNADFALK	8M_c1457_light	8M	840125	870015	1386329	724805	573346	423138	2679482	0.000384454
TSNFNADFALK	26M_c620_heavy		1945242112	2417960064	3291378096	1836733200	1201053648	1365464304	7074802464	0.000484596		TSNFNADFALK	8M_c2295_light	8M	1022866	1094048	1575882	1014546	818851	671321	3341251	0.00043796
TSNFNADFALK	3M_c1164_light	3M	758932	818575	1114266	674379	497319	370503	2303344			TSNFNADFALK	14M_c568_light	14M	3007729	3430105	4756221	2641952	1918193	1899395	10085721	0.00169233
TSNFNADFALK	3M_c1164_heavy		1769927104	2185533120	3001971312	1697782016	1083262352	1246178592	6433683024	0.000358013		TSNFNADFALK	14M_c636_light	14M	1452636	1557828	1999943	1404040	927514	1094265	4652036	0.000588765
TSNFNADFALK	5M_c2318_light	5M	755595	786724	1274630	670763	493249	342917	2404271			TSNFNADFALK	14M_c755_light	14M	1848408	2389703	3214341	1796715	1268863	1294047	6898091	0.000968059
TSNFNADFALK	5M_c2318_heavy		1765829104	2223714336	3024724224	1682882816	1089921472	1233079376	6481517936	0.000370943		TSNFNADFALK	14M_c847_light	14M	746891	973054	1252411	666060	518792	586177	2811642	0.000542049
TSNFNADFALK	8M_c3663_light	8M	524628	794898	863833	487332	327593	398613	2057344			TSNFNADFALK	14M_c2634_light	14M	783137	1056622	1015316	686676	523408	530909	2602847	0.000384179
TSNFNADFALK	8M_c3663_heavy		2127328344	2656148768	3585063328	2009265952	1264880856	1477546752	7718758848	0.000266538		TSNFNADFALK	14M_c3840_light	14M	1639257	1937900	2688520	1529423	998081	926770	5553190	0.000797109
TSNFNADFALK	14M_c3840_light	14M	1639257	1937900	2688520	1529423	998081	926770	5553190			TSNFNADFALK	14M_c2600_light	14M	1483265	1512872	1963047	1575430	1102679	822441	4298360	0.000531978
TSNFNADFALK	14M_c3840_heavy		1907044096	2378590400	3247104352	1824187152	1177152256	1340969680	6966664432	0.000797109		TSNFNADFALK	14M_c3841_light	14M	954261	1032532	1944794	1043361	650827	598268	3575594	0.000579467
TSNFNADFALK	20M_c1315_light	20M	1569035	1754980	2196480	1447813	977602	1018396	4969856			TSNFNADFALK	14M_c2626_light	14M	836786	920329	1460180	803959	590410	601521	2982030	0.000476353
TSNFNADFALK	20M_c1315_heavy		2020362048	2534289288	3413186352	1945491648	1250831212	1420427960	7367903600	0.000674528		TSNFNADFALK	20M_c3054_light	20M	2473004	2927329	3968062	2230076	1516932	1229816	8125207	0.00115478
TSNFNADFALK	3M_c1190_light	3M	703359	1158665	1096410	619609	474095	431334	2686409			TSNFNADFALK	20M_c1300_light	20M	2868583	3865956	5151509	2993096	1871673	2018163	11035628	0.00165999
TSNFNADFALK	3M_c1190_heavy		2046402808	2544966560	3430267392	1937038736	1227373592	1404875808	7380109760	0.000364007		TSNFNADFALK	20M_c3055_light	20M	1286243	1682064	2283183	1191008	829955	799332	4764579	0.0006754
TSNFNADFALK	5M_c2346_light	5M	628922	1128105	1040931	506781	388432	666969	2836005			TSNFNADFALK	20M_c1312_light	20M	2349014	2969986	3558008	2106122	1473255	1369231	7897225	0.0011715
TSNFNADFALK	5M_c2346_heavy		2009053384	2454615248	3378760320	1870428176	1190599424	1392593152	7225968720	0.000392474		TSNFNADFALK	20M_c1315_light	20M	1569035	1754980	2196480	1447813	977602	1018396	4969856	0.000674528
TSNFNADFALK	14M_c2600_light	14M	1483265	1512872	1963047	1575430	1102679	822441	4298360			TSNFNADFALK	20M_c3580_light	20M	1528991	1641756	2162266	1228632	918926	1130219	4934241	0.000686813
TSNFNADFALK	14M_c2600_heavy		2129176832	2732823392	3738272288	2121574352	1474107512	1608869104	8079964784	0.000531978		TSNFNADFALK	20M_c2140_light	20M	2549101	3065103	4052691	2411502	1576452	1243156	8360950	0.00119719
TSNFNADFALK	8M_c1383_light	8M	618245	1222925	1002299	531305	387688	176062	2401286			TSNFNADFALK	26M_c3667_light	26M	1735066	2127976	2483966	1677798	1192159	1126297	5738239	0.000979063
TSNFNADFALK	8M_c1383_heavy		2050446256	2562124880	3458141696	1947776272	1212166832	1411875048	7432141624	0.000323095		TSNFNADFALK	26M_c3668_light	26M	1898455	2411234	3057008	1921326	1331994	1471194	6939436	0.000981679
TSNFNADFALK	14M_c3841_light	14M	954261	1032532	1944794	1043361	650827	598268	3575594			TSNFNADFALK	26M_c2293_light	26M	993029	1202187	1286807	984268	636292	558477	3047471	0.000327643
TSNFNADFALK	14M_c3841_heavy		1604198944	2052842784	2852139632	1654583872	1154630696	1265501016	6170483432	0.000579467		TSNFNADFALK	26M_c620_light	26M	994081	1475144	1401544	931547	644890	551730	3428418	0.000484596
TSNFNADFALK	20M_c3580_light	20M	1528991	1641756	2162266	1228632	918926	1130219	4934241			TSNFNADFALK	26M_c3775_light	26M	1295545	1521199	2361762	1062246	951038	1282992	5165953	0.000753782
TSNFNADFALK	20M_c3580_heavy		1995496384	2455031600	3339606720	1881174560	1199480624	1389618512	7184256832	0.000686813
TSNFNADFALK	5M_c2349_light	5M	836904	984985	1479907	878554	677182	626102	3090994
TSNFNADFALK	5M_c2349_heavy		1760976752	2144097168	2937810016	1690732576	1097869936	1244947032	6326854216	0.000488551
TSNFNADFALK	8M_c1457_light	8M	840125	870015	1386329	724805	573346	423138	2679482
TSNFNADFALK	8M_c1457_heavy		1922667968	2364189952	3243632688	1837979952	1164840768	1361753992	6969576632	0.000384454
TSNFNADFALK	14M_c2626_light	14M	836786	920329	1460180	803959	590410	601521	2982030
TSNFNADFALK	14M_c2626_heavy		1713853192	2122060144	2928115248	1654395712	1068205088	1209947824	6260123216	0.000476353
TSNFNADFALK	20M_c2140_light	20M	2549101	3065103	4052691	2411502	1576452	1243156	8360950
TSNFNADFALK	20M_c2140_heavy		1886230152	2373270832	3233878048	1846196688	1212115560	1376686840	6983835720	0.00119719
TSNFNADFALK	26M_c3775_light	26M	1295545	1521199	2361762	1062246	951038	1282992	5165953
TSNFNADFALK	26M_c3775_heavy		1869856976	2349051232	3178970240	1793053616	1200448944	1325352344	6853373816	0.000753782
TSNFNADFALK	3M_c953_light	3M	968837	1065539	1438179	909722	751872	730129	3233847
TSNFNADFALK	3M_c953_heavy		1629678144	2019572368	2795117712	1599235392	1030044760	1180466296	5995156376	0.00053941
TSNFNADFALK	5M_c2231_light	5M	804614	896555	1148685	799830	672104	512331	2557571
TSNFNADFALK	5M_c2231_heavy		2098860424	2676378688	3657826848	2130522008	1414462088	1553781108	7887986644	0.000324236
TSNFNADFALK	8M_c2295_light	8M	1022866	1094048	1575882	1014546	818851	671321	3341251
TSNFNADFALK	8M_c2295_heavy		2003485464	2590595776	3529668352	2017622168	1360517576	1508857072	7629121200	0.00043796

## Sheet: DLEIEEVLFHPK
Cfb	Sample ID	Category	y8 (+)	y6 (+)	y5 (+)	y4 (+)	y2 (+)	b2 (+)	DLEIEEVLFHPK 490.260925+++ (Sum Top 3)	L/H
DLEIEEVLFHPK	3M_c940_light	3M	833604	625434	1192414	709663	1105678	781568	3079660				Average	Fold Change		Average L/H	Fold Change			STDEV		T-TEST_5M vs 3M	0.991938
DLEIEEVLFHPK	3M_c940_heavy		1350482832	1062277184	1987156848	1290277088	1858850768	1433655712	5279663328	0.000583306		3M	4174706	1		0.000718513	1			1.30387e+06		T-TEST (L/H)_5M vs 3M	0.871706
DLEIEEVLFHPK	14M_c568_light	14M	2548455	1996890	3616631	2276105	3383286	3236142	10236059			5M	4.0799e+06	0.97729		0.000745207	1.03715			2.42397e+06
DLEIEEVLFHPK	14M_c568_heavy		1331189632	1057867008	1904067712	1247322752	1804035456	1371751296	5079854464	0.00201503
DLEIEEVLFHPK	20M_c3054_light	20M	1744609	1314994	2325161	1495645	2177925	1805457	6308543
DLEIEEVLFHPK	20M_c3054_heavy		1438078976	1167311616	2103227392	1342599680	2011384960	1545471232	5660083584	0.00111457			Average	Fold Change						STDEV
DLEIEEVLFHPK	26M_c3667_light	26M	1414303	1120047	2025260	1210666	2000598	2303506	6329364			3M	4174706	1		0.000718513	1			1.30387e+06		T-TEST_8M vs 3M	0.42826
DLEIEEVLFHPK	26M_c3667_heavy		1289474816	1029801536	1915088896	1197494272	1799296384	1334890880	5049276160	0.00125352		8M	3.82729e+06	0.916781		0.000543082	0.755841			1.22577e+06		T-TEST (L/H)_8M vs 3M	0.795564
DLEIEEVLFHPK	3M_c1030_light	3M	686285	483253	900199	642852	939261	862582	2702042
DLEIEEVLFHPK	3M_c1030_heavy		1397602560	1138432640	2063873024	1292587136	1991879808	1493633664	5549386496	0.000486908
DLEIEEVLFHPK	5M_c2275_light	5M	730285	476487	986474	614464	582637	592482	2161593				Average	Fold Change						STDEV
DLEIEEVLFHPK	5M_c2275_heavy		1951584128	1587203456	2863495936	1871840640	2789527552	2102611072	7755634560	0.000278713		3M	4174706	1		0.000718513	1			1.85566e+06		T-TEST_14M vs 3M	0.310906
DLEIEEVLFHPK	8M_c1358_light	8M	970227	758187	1312700	826463	1449620	1729313	4491633			14M	5.30091e+06	1.26977		0.000934124	1.30008			57207		T-TEST (L/H)_14M vs 3M	0.311425
DLEIEEVLFHPK	8M_c1358_heavy		1329301376	1057792832	1924632576	1258603008	1851179904	1409758720	5185571200	0.000866179
DLEIEEVLFHPK	14M_c636_light	14M							0
DLEIEEVLFHPK	14M_c636_heavy								0	#DIV/0!			Average	Fold Change						STDEV
DLEIEEVLFHPK	20M_c1300_light	20M	2679025	2181070	3808985	2367423	3724772	3365816	10899573			3M	4174706	1		0.000718513	1			1.30387e+06		T-TEST_20M vs 3M	0.0262919
DLEIEEVLFHPK	20M_c1300_heavy		1280757888	1017424704	1864328704	1196029056	1795290752	1362449920	5022069376	0.00217034		20M	7.0367e+06	1.68556		0.00133657	1.86018			2.32201e+06		T-TEST (L/H)_20M vs 3M	0.0201315
DLEIEEVLFHPK	26M_c3668_light	26M	1365342	1113878	1963840	1157692	1978969	2272141	6214950
DLEIEEVLFHPK	26M_c3668_heavy		1345661440	1105855744	2022511232	1279930496	1900820224	1449276544	5372608000	0.00115678
DLEIEEVLFHPK	3M_c2908_light	3M	1337470	1057447	1823962	1091482	1953327	2462520	6239809				Average	Fold Change						STDEV
DLEIEEVLFHPK	3M_c2908_heavy		1253335936	1001712896	1845866752	1167858944	1785425408	1344223488	4975515648	0.0012541		3M	4174706	1		0.000591805	1			1.30387e+06		T-TEST_26M vs 3M	0.401419
DLEIEEVLFHPK	5M_c3670_light	5M							0			26M	4.87293e+06	1.16725		0.000872844	1.47488			1.15026e+06		T-TEST (L/H)_26M vs 3M	0.378743
DLEIEEVLFHPK	5M_c3670_heavy								0	#DIV/0!
DLEIEEVLFHPK	5M_c2254_light	5M	1873237	1433436	2608488	1601233	2550486	2945915	8104889
DLEIEEVLFHPK	5M_c2254_heavy		1840929280	1478919936	2736134656	1696348160	2567200768	1957454720	7260790144	0.00111625
DLEIEEVLFHPK	5M_c2287_light	5M	1703293	1339398	2326104	1375246	2325680	2929659	7581443
DLEIEEVLFHPK	5M_c2287_heavy		2076928128	1652880128	3000158464	1955668480	2810545664	2250896640	8061600768	0.000940439		Cfb	Sample ID	Category	y8 (+)	y6 (+)	y5 (+)	y4 (+)	y2 (+)	b2 (+)	DLEIEEVLFHPK 490.260925+++ (Sum Top 3)	L/H
DLEIEEVLFHPK	8M_c1364_light	8M	747001	601641	1004385	608641	1120026	1579021	3703432			DLEIEEVLFHPK	3M_c940_light	3M	833604	625434	1192414	709663	1105678	781568	3079660	0.000583306
DLEIEEVLFHPK	8M_c1364_heavy		1425798784	1174365056	2088419968	1354706944	1984978816	1545605504	5619004288	0.00065909		DLEIEEVLFHPK	3M_c1030_light	3M	686285	483253	900199	642852	939261	862582	2702042	0.000486908
DLEIEEVLFHPK	14M_c755_light	14M	815129	645144	1109179	700855	1241221	1719514	4069914			DLEIEEVLFHPK	3M_c2908_light	3M	1337470	1057447	1823962	1091482	1953327	2462520	6239809	0.0012541
DLEIEEVLFHPK	14M_c755_heavy		1311073280	1049922112	1891476096	1232357632	1829711232	1387038720	5108226048	0.000796737		DLEIEEVLFHPK	3M_c1114_light	3M	701036	553711	986920	597229	1067225	1522710	3576855	0.000630987
DLEIEEVLFHPK	14M_c847_light	14M	577868	436585	764758	456876	854030	1310815	2929603			DLEIEEVLFHPK	3M_c1164_light	3M	1213023	990817	1730849	1131747	1769092	2335117	5835058	0.000616669
DLEIEEVLFHPK	14M_c847_heavy		1392441728	1109914368	2073428736	1314342656	1944793728	1467160320	5485382784	0.000534074		DLEIEEVLFHPK	3M_c1190_light	3M	598348	456300	814793	478359	872590	1501288	3188671	0.000570662
DLEIEEVLFHPK	20M_c3055_light	20M	774343	599278	1086294	646266	1094408	1539977	3720679			DLEIEEVLFHPK	3M_c953_light	3M	977307	805924	1389504	843303	1441701	1769642	4600847	0.000886954
DLEIEEVLFHPK	20M_c3055_heavy		1357185280	1097344512	1992243712	1289636096	1925702144	1465000704	5382946560	0.000691197		DLEIEEVLFHPK	5M_c2275_light	5M	730285	476487	986474	614464	582637	592482	2161593	0.000278713
DLEIEEVLFHPK	26M_c2293_light	26M	732294	549950	954760	606983	1068817	1868646	3892223			DLEIEEVLFHPK	5M_c2254_light	5M	1873237	1433436	2608488	1601233	2550486	2945915	8104889	0.00111625
DLEIEEVLFHPK	26M_c2293_heavy		1790849024	1428534016	2648631040	1657585536	2582948352	1928586624	7160166016	0.000543594		DLEIEEVLFHPK	5M_c2287_light	5M	1703293	1339398	2326104	1375246	2325680	2929659	7581443	0.000940439
DLEIEEVLFHPK	3M_c1114_light	3M	701036	553711	986920	597229	1067225	1522710	3576855			DLEIEEVLFHPK	5M_c3671_light	5M	166527	123925	184974	129156	363073	979157	1527204	0.00115208
DLEIEEVLFHPK	3M_c1114_heavy		1451591168	1179449984	2133362432	1352178432	2013826048	1521480064	5668668544	0.000630987		DLEIEEVLFHPK	5M_c2318_light	5M	684393	565223	956253	589725	1048637	1488999	3493889	0.000633732
DLEIEEVLFHPK	5M_c3671_light	5M	166527	123925	184974	129156	363073	979157	1527204			DLEIEEVLFHPK	5M_c2346_light	5M	394114	291943	529878	347973	439381	523556	1492815	0.000288015
DLEIEEVLFHPK	5M_c3671_heavy		346087584	278046560	504550752	324383680	463285472	357773216	1325609440	0.00115208		DLEIEEVLFHPK	5M_c2349_light	5M	1061905	847273	1437890	869913	1513546	1994738	4946174	0.000957051
DLEIEEVLFHPK	8M_c1378_light	8M	628719	521226	909512	551067	965793	1470436	3345741			DLEIEEVLFHPK	5M_c2231_light	5M	981381	715512	1288468	811456	1100043	942656	3331167	0.000595374
DLEIEEVLFHPK	8M_c1378_heavy		1286237696	1073526912	1924093568	1246162944	1901297280	1404397824	5229788672	0.000639747		DLEIEEVLFHPK	8M_c1358_light	8M	970227	758187	1312700	826463	1449620	1729313	4491633	0.000866179
DLEIEEVLFHPK	8M_c3662_light	8M	1185162	921104	1662979	1002971	1679699	2180844	5523522			DLEIEEVLFHPK	8M_c1364_light	8M	747001	601641	1004385	608641	1120026	1579021	3703432	0.00065909
DLEIEEVLFHPK	8M_c3662_heavy		1407796608	1140464256	2086408832	1316511488	1967608320	1509731200	5563748352	0.00099277		DLEIEEVLFHPK	8M_c1378_light	8M	628719	521226	909512	551067	965793	1470436	3345741	0.000639747
DLEIEEVLFHPK	14M_c2634_light	14M	656327	519940	922262	605505	1023780	1566487	3512529			DLEIEEVLFHPK	8M_c3662_light	8M	1185162	921104	1662979	1002971	1679699	2180844	5523522	0.00099277
DLEIEEVLFHPK	14M_c2634_heavy		1493464192	1205915008	2235374848	1428004736	2184985344	1643981440	6064341632	0.00057921		DLEIEEVLFHPK	8M_c3663_light	8M	517758	416832	690098	439376	717876	1405482	2813456	0.000450766
DLEIEEVLFHPK	20M_c1312_light	20M	2129686	1727318	3051407	1918086	3012550	2952266	9016223			DLEIEEVLFHPK	8M_c1383_light	8M	434802	274108	569958	362224	450328	622022	1642308	0.000302072
DLEIEEVLFHPK	20M_c1312_heavy		1280572544	1028722688	1907932160	1221845376	1843845376	1380285568	5132063104	0.00175684		DLEIEEVLFHPK	8M_c1457_light	8M	737014	552048	974148	622166	1060357	1617344	3651849	0.000681256
DLEIEEVLFHPK	26M_c620_light	26M	857536	680688	1201479	746441	1262834	1698981	4163294			DLEIEEVLFHPK	8M_c2295_light	8M	1060513	890109	1527311	914397	1668897	2250181	5446389	0.000884796
DLEIEEVLFHPK	26M_c620_heavy		1423111808	1148034816	2094224256	1336426752	2032400256	1536376192	5663000704	0.000735175		DLEIEEVLFHPK	14M_c568_light	14M	2548455	1996890	3616631	2276105	3383286	3236142	10236059	0.00201503
DLEIEEVLFHPK	3M_c1164_light	3M	1213023	990817	1730849	1131747	1769092	2335117	5835058			DLEIEEVLFHPK	14M_c755_light	14M	815129	645144	1109179	700855	1241221	1719514	4069914	0.000796737
DLEIEEVLFHPK	3M_c1164_heavy		2252315392	1818881536	3510345984	2204919296	3407779072	2544093440	9462218496	0.000616669		DLEIEEVLFHPK	14M_c847_light	14M	577868	436585	764758	456876	854030	1310815	2929603	0.000534074
DLEIEEVLFHPK	5M_c2318_light	5M	684393	565223	956253	589725	1048637	1488999	3493889			DLEIEEVLFHPK	14M_c2634_light	14M	656327	519940	922262	605505	1023780	1566487	3512529	0.00057921
DLEIEEVLFHPK	5M_c2318_heavy		1420360192	1116551040	2056590848	1341793664	1971544192	1485057536	5513192576	0.000633732		DLEIEEVLFHPK	14M_c3840_light	14M	1143707	926011	1577513	1020209	1649184	2015272	5241969	0.000985495
DLEIEEVLFHPK	8M_c3663_light	8M	517758	416832	690098	439376	717876	1405482	2813456			DLEIEEVLFHPK	14M_c2600_light	14M	1399583	1110477	1896240	1200860	2088180	2726785	6711205	0.000883627
DLEIEEVLFHPK	8M_c3663_heavy		1579178496	1268021632	2314279424	1482279936	2228465920	1698755712	6241501056	0.000450766		DLEIEEVLFHPK	14M_c3841_light	14M	1616465	1270217	2147842	1370337	1975231	2516443	6639516	0.00107454
DLEIEEVLFHPK	14M_c3840_light	14M	1143707	926011	1577513	1020209	1649184	2015272	5241969			DLEIEEVLFHPK	14M_c2626_light	14M	746790	591960	1049285	718656	851673	1165565	3066523	0.000604279
DLEIEEVLFHPK	14M_c3840_heavy		1345475328	1087180288	1983087616	1287965952	1900764288	1435269248	5319121152	0.000985495		DLEIEEVLFHPK	20M_c3054_light	20M	1744609	1314994	2325161	1495645	2177925	1805457	6308543	0.00111457
DLEIEEVLFHPK	20M_c1315_light	20M	1286178	1022715	1814047	1141735	1828685	2066355	5709087			DLEIEEVLFHPK	20M_c1300_light	20M	2679025	2181070	3808985	2367423	3724772	3365816	10899573	0.00217034
DLEIEEVLFHPK	20M_c1315_heavy		1327763584	1059906944	1924958080	1272525312	1842917120	1403264768	5171139968	0.00110403		DLEIEEVLFHPK	20M_c3055_light	20M	774343	599278	1086294	646266	1094408	1539977	3720679	0.000691197
DLEIEEVLFHPK	3M_c1190_light	3M	598348	456300	814793	478359	872590	1501288	3188671			DLEIEEVLFHPK	20M_c1312_light	20M	2129686	1727318	3051407	1918086	3012550	2952266	9016223	0.00175684
DLEIEEVLFHPK	3M_c1190_heavy		1416883200	1141001984	2085489024	1311342848	2006649216	1495527808	5587666048	0.000570662		DLEIEEVLFHPK	20M_c1315_light	20M	1286178	1022715	1814047	1141735	1828685	2066355	5709087	0.00110403
DLEIEEVLFHPK	5M_c2346_light	5M	394114	291943	529878	347973	439381	523556	1492815			DLEIEEVLFHPK	20M_c3580_light	20M	1520287	1198675	2123572	1330882	2075674	2366878	6566124	0.00118243
DLEIEEVLFHPK	5M_c2346_heavy		1325933952	1056835008	1944072448	1226757248	1814337792	1424707328	5183117568	0.000288015		DLEIEEVLFHPK	26M_c3667_light	26M	1414303	1120047	2025260	1210666	2000598	2303506	6329364	0.00125352
DLEIEEVLFHPK	14M_c2600_light	14M	1399583	1110477	1896240	1200860	2088180	2726785	6711205			DLEIEEVLFHPK	26M_c3668_light	26M	1365342	1113878	1963840	1157692	1978969	2272141	6214950	0.00115678
DLEIEEVLFHPK	14M_c2600_heavy		1923557760	1566018688	2795539200	1810613760	2735087104	2064435456	7595061760	0.000883627		DLEIEEVLFHPK	26M_c2293_light	26M	732294	549950	954760	606983	1068817	1868646	3892223	0.000543594
DLEIEEVLFHPK	8M_c1383_light	8M	434802	274108	569958	362224	450328	622022	1642308			DLEIEEVLFHPK	26M_c620_light	26M	857536	680688	1201479	746441	1262834	1698981	4163294	0.000735175
DLEIEEVLFHPK	8M_c1383_heavy		1346247680	1112198144	2002656000	1294828928	1941571072	1492590720	5436817792	0.000302072		DLEIEEVLFHPK	26M_c3775_light	26M	1033872	730004	1311967	891148	1269363	1183467	3764797	0.00067515
DLEIEEVLFHPK	14M_c3841_light	14M	1616465	1270217	2147842	1370337	1975231	2516443	6639516
DLEIEEVLFHPK	14M_c3841_heavy		1611927808	1306696320	2307584512	1452984448	2210653440	1660708224	6178946176	0.00107454
DLEIEEVLFHPK	20M_c3580_light	20M	1520287	1198675	2123572	1330882	2075674	2366878	6566124
DLEIEEVLFHPK	20M_c3580_heavy		1346676608	1135673088	2067264000	1331476992	1957001984	1528829184	5553095168	0.00118243
DLEIEEVLFHPK	5M_c2349_light	5M	1061905	847273	1437890	869913	1513546	1994738	4946174
DLEIEEVLFHPK	5M_c2349_heavy		1302569344	1056273472	1930825600	1253557248	1844018816	1393296640	5168141056	0.000957051
DLEIEEVLFHPK	8M_c1457_light	8M	737014	552048	974148	622166	1060357	1617344	3651849
DLEIEEVLFHPK	8M_c1457_heavy		1345721856	1090247936	1983351552	1277689216	1919700608	1457409408	5360461568	0.000681256
DLEIEEVLFHPK	14M_c2626_light	14M	746790	591960	1049285	718656	851673	1165565	3066523
DLEIEEVLFHPK	14M_c2626_heavy		1284610816	1053766848	1909604864	1201112960	1798712064	1366363264	5074680192	0.000604279
DLEIEEVLFHPK	20M_c2140_light	20M							0
DLEIEEVLFHPK	20M_c2140_heavy								0	#DIV/0!
DLEIEEVLFHPK	26M_c3775_light	26M	1033872	730004	1311967	891148	1269363	1183467	3764797
DLEIEEVLFHPK	26M_c3775_heavy		1421039872	1122050560	2064584192	1336219520	1984756992	1526900480	5576241664	0.00067515
DLEIEEVLFHPK	3M_c953_light	3M	977307	805924	1389504	843303	1441701	1769642	4600847
DLEIEEVLFHPK	3M_c953_heavy		1350436992	1083258496	1944981120	1256749056	1837717504	1404546432	5187245056	0.000886954
DLEIEEVLFHPK	5M_c2231_light	5M	981381	715512	1288468	811456	1100043	942656	3331167
DLEIEEVLFHPK	5M_c2231_heavy		1428576512	1151776072	2061234208	1331914032	2021582240	1512269632	5595086080	0.000595374
DLEIEEVLFHPK	8M_c2295_light	8M	1060513	890109	1527311	914397	1668897	2250181	5446389
DLEIEEVLFHPK	8M_c2295_heavy		1580444672	1277290752	2304226816	1493268992	2183249152	1668051968	6155527936	0.000884796

## Sheet: STGSWSDLQTR
Cfb	Sample ID	Category	y9 (+)	y7 (+)	y6 (+)	y5 (+)	y4 (+)	b2 (+)	STGSWSDLQTR 619.294016++ (Sum Top 3)	L/H
STGSWSDLQTR	3M_c940_light	3M	7878184	5852767	9805069	2232772	2598840	4880207	23536020				Average	Fold Change		Average L/H	Fold Change			STDEV		T-TEST_5M vs 3M	0.982606
STGSWSDLQTR	3M_c940_heavy		8709148672	6734331392	11368226816	3230807296	3288547840	3042671616	26811706880	0.000877826		3M	16288406	1		0.000931674	1			5.87616e+06		T-TEST (L/H)_5M vs 3M	0.9054
STGSWSDLQTR	14M_c568_light	14M	12796850	9690733	15540363	3814465	4079445	5536188	38027946			5M	1.756e+07	1.07807		0.000947962	1.01748			4.98863e+06
STGSWSDLQTR	14M_c568_heavy		4639903232	3645334784	6097582080	1720691328	1686490624	1628246528	14382820096	0.00264398
STGSWSDLQTR	20M_c3054_light	20M	12791331	9424334	15813079	3945158	4107650	5592173	38028744
STGSWSDLQTR	20M_c3054_heavy		5363840512	4193680896	7022832128	1967582080	1950893824	1881691520	16580353536	0.0022936			Average	Fold Change						STDEV
STGSWSDLQTR	26M_c3667_light	26M	9660547	7121631	11534830	2649982	3055483	4874110	28317008			3M	16288406	1		0.000931674	1			5.87616e+06		T-TEST_8M vs 3M	0.289045
STGSWSDLQTR	26M_c3667_heavy		4646718976	3619737856	6098778112	1700404864	1735058816	1636751360	14365234944	0.00197122		8M	13505841	0.829169		0.000678569	0.728333			4.90216e+06		T-TEST (L/H)_8M vs 3M	0.413506
STGSWSDLQTR	3M_c1030_light	3M	6668578	4852202	8174238	2014588	2119287	3740640	19695018
STGSWSDLQTR	3M_c1030_heavy		5448449024	4254848000	7150228480	2005414784	1963103616	1912350208	16853525504	0.0011686
STGSWSDLQTR	5M_c2275_light	5M	6945193	5163038	8600683	2237736	2356161	4281417	20708914				Average	Fold Change						STDEV
STGSWSDLQTR	5M_c2275_heavy		8321507328	6464471552	10891251712	3039295488	3088021504	2932777216	25677230592	0.000806509		3M	16288406	1		0.000931674	1			5.27899e+06		T-TEST_14M vs 3M	0.122818
STGSWSDLQTR	8M_c1358_light	8M	5567873	4205306	6935409	1673489	1820157	3434185	16708588			14M	2.45649e+07	1.50812		0.00114499	1.22896			183678		T-TEST (L/H)_14M vs 3M	0.419404
STGSWSDLQTR	8M_c1358_heavy		4599720960	3574754048	6036606976	1686020864	1688528128	1624296192	14211081984	0.00117574
STGSWSDLQTR	14M_c636_light	14M	5758432	4421805	7375336	1740090	1863043	3990213	17555573
STGSWSDLQTR	14M_c636_heavy		7690285056	5957650944	10004987904	2803684352	2834963712	2660619776	23652923904	0.000742216			Average	Fold Change						STDEV
STGSWSDLQTR	20M_c1300_light	20M	21649812	16341441	26953806	6906212	6996404	8759713	64945059			3M	16288406	1		0.000931674	1			5.87616e+06		T-TEST_20M vs 3M	0.0427565
STGSWSDLQTR	20M_c1300_heavy		5194749952	4081477376	6890069504	1914647552	1923428096	1866242048	16166296832	0.00401731		20M	3.86998e+07	2.37591		0.00223847	2.40263			2.35043e+07		T-TEST (L/H)_20M vs 3M	0.0236419
STGSWSDLQTR	26M_c3668_light	26M	9690679	7198812	11794874	3047724	3127233	4835758	28684365
STGSWSDLQTR	26M_c3668_heavy		5514427904	4260036352	7146856448	2013969792	2017304576	1912737408	16921320704	0.00169516
STGSWSDLQTR	3M_c2908_light	3M	4499095	3470639	5600571	1350393	1465412	3339499	13570305				Average	Fold Change						STDEV
STGSWSDLQTR	3M_c2908_heavy		4615940608	3575048960	6058048000	1700642432	1709247232	1634666368	14249037568	0.000952366		3M	16288406	1		0.000732831	1			5.87616e+06		T-TEST_26M vs 3M	0.0339424
STGSWSDLQTR	5M_c3670_light	5M	6756218	5415400	9052033	2097395	2358525	2747458	21223651			26M	27084620	1.66282		0.00156633	2.13737			8.02709e+06		T-TEST (L/H)_26M vs 3M	0.0116729
STGSWSDLQTR	5M_c3670_heavy		6306830336	4899806720	8242619392	2301156864	2307610624	2195702016	19449256448	0.00109123
STGSWSDLQTR	5M_c2254_light	5M	5189029	3912795	6462113	1620943	1685150	3565277	15563937
STGSWSDLQTR	5M_c2254_heavy		5769919488	4485928960	7549400576	2101083136	2113026944	2011591296	17805249024	0.000874121
STGSWSDLQTR	5M_c2287_light	5M	6443611	4761749	7993056	1891754	2015518	3990355	19198416
STGSWSDLQTR	5M_c2287_heavy		5088971264	3949713152	6648309760	1858416896	1890856832	1780815488	15686994176	0.00122384		Cfb	Sample ID	Category	y9 (+)	y7 (+)	y6 (+)	y5 (+)	y4 (+)	b2 (+)	STGSWSDLQTR 619.294016++ (Sum Top 3)	L/H
STGSWSDLQTR	8M_c1364_light	8M	5109337	3624240	6198889	1452845	1470977	3268586	14932466			STGSWSDLQTR	3M_c940_light	3M	7878184	5852767	9805069	2232772	2598840	4880207	23536020	0.000877826
STGSWSDLQTR	8M_c1364_heavy		4733410816	3682443776	6227500032	1752922752	1737787264	1655732224	14643354624	0.00101974		STGSWSDLQTR	3M_c1030_light	3M	6668578	4852202	8174238	2014588	2119287	3740640	19695018	0.0011686
STGSWSDLQTR	14M_c755_light	14M	4410477	3241776	5377663	1244075	1364455	3268985	13029916			STGSWSDLQTR	3M_c2908_light	3M	4499095	3470639	5600571	1350393	1465412	3339499	13570305	0.000952366
STGSWSDLQTR	14M_c755_heavy		5336482816	4146259200	6955532800	1949675520	1933701120	1878423040	16438274816	0.000792657		STGSWSDLQTR	3M_c1114_light	3M	3800186	2846127	4757451	1148748	1191154	2514327	11403764	0.000893565
STGSWSDLQTR	14M_c847_light	14M	14652896	12083438	18255992	5540849	4984056	13076687	44992326			STGSWSDLQTR	3M_c1164_light	3M	4296700	3074691	5194943	1200975	1303416	2855508	12566334	0.000731523
STGSWSDLQTR	14M_c847_heavy		24389601280	19332130816	32192456704	8856044544	8722966528	8615968768	75914188800	0.000592673		STGSWSDLQTR	3M_c1190_light	3M	2814817	2135755	3541539	912659	904808	2239837	8492111	0.000505939
STGSWSDLQTR	20M_c3055_light	20M	4429833	3239225	5343189	1319198	1356849	2603532	13012247			STGSWSDLQTR	3M_c953_light	3M	8363051	6212781	10179458	2111309	2648288	4571710	24755290	0.0013919
STGSWSDLQTR	20M_c3055_heavy		3976320000	3108997632	5265691648	1477625472	1455140736	1431144448	12351009280	0.00105354		STGSWSDLQTR	5M_c2275_light	5M	6945193	5163038	8600683	2237736	2356161	4281417	20708914	0.000806509
STGSWSDLQTR	26M_c2293_light	26M	8250655	6221658	10309741	2492226	2654121	4513538	24782054			STGSWSDLQTR	5M_c3670_light	5M	6756218	5415400	9052033	2097395	2358525	2747458	21223651	0.00109123
STGSWSDLQTR	26M_c2293_heavy		7404038656	5806569984	9823827968	2735861248	2780980736	2618420224	23034436608	0.00107587		STGSWSDLQTR	5M_c2254_light	5M	5189029	3912795	6462113	1620943	1685150	3565277	15563937	0.000874121
STGSWSDLQTR	3M_c1114_light	3M	3800186	2846127	4757451	1148748	1191154	2514327	11403764			STGSWSDLQTR	5M_c2287_light	5M	6443611	4761749	7993056	1891754	2015518	3990355	19198416	0.00122384
STGSWSDLQTR	3M_c1114_heavy		4136865792	3211016704	5414214144	1517047808	1488023552	1470034560	12762096640	0.000893565		STGSWSDLQTR	5M_c3671_light	5M	4292966	3392681	5806769	1346122	1379893	1742194	13492416	0.000985795
STGSWSDLQTR	5M_c3671_light	5M	4292966	3392681	5806769	1346122	1379893	1742194	13492416			STGSWSDLQTR	5M_c2318_light	5M	5290087	3917775	6423388	1379659	1554837	3507985	15631250	0.000879948
STGSWSDLQTR	5M_c3671_heavy		4441594496	3445878144	5799358112	1619696576	1578979056	1548231768	13686830752	0.000985795		STGSWSDLQTR	5M_c2346_light	5M	2939587	2162335	3618911	911198	886529	2479763	8720833	0.000450156
STGSWSDLQTR	8M_c1378_light	8M	3747740	2780580	4698074	1093324	1148045	2368483	11226394			STGSWSDLQTR	5M_c2349_light	5M	5355643	4066512	6829972	1593306	1653364	3750652	16252127	0.000914987
STGSWSDLQTR	8M_c1378_heavy		3812312576	2971640320	5015901696	1409564672	1361318272	1350761216	11799854592	0.000951401		STGSWSDLQTR	5M_c2231_light	5M	9175443	6821333	11251576	2479219	3140405	5170471	27248352	0.00130506
STGSWSDLQTR	8M_c3662_light	8M	7383756	5441047	8962253	2240050	2297281	4407389	21787056			STGSWSDLQTR	8M_c1358_light	8M	5567873	4205306	6935409	1673489	1820157	3434185	16708588	0.00117574
STGSWSDLQTR	8M_c3662_heavy		6294618624	4871351296	8153434624	2285415424	2270524928	2176183040	19319404544	0.00112773		STGSWSDLQTR	8M_c1364_light	8M	5109337	3624240	6198889	1452845	1470977	3268586	14932466	0.00101974
STGSWSDLQTR	14M_c2634_light	14M	3178295	2451459	4054297	917902	973804	2240727	9684051			STGSWSDLQTR	8M_c1378_light	8M	3747740	2780580	4698074	1093324	1148045	2368483	11226394	0.000951401
STGSWSDLQTR	14M_c2634_heavy		4009586688	3144731136	5339997184	1493536256	1447128064	1452598656	12494315008	0.000775077		STGSWSDLQTR	8M_c3662_light	8M	7383756	5441047	8962253	2240050	2297281	4407389	21787056	0.00112773
STGSWSDLQTR	20M_c1312_light	20M	7530890	5697620	9578868	2508389	2438470	3395075	22807378			STGSWSDLQTR	8M_c3663_light	8M	2476589	1789857	3049327	747337	734573	2130134	7315773	0.000395324
STGSWSDLQTR	20M_c1312_heavy		4169506816	3266064896	5497287168	1548148480	1482262272	1499938304	12932858880	0.00176352		STGSWSDLQTR	8M_c1383_light	8M	2651296	1853089	3116712	805793	758006	2235915	7621097	0.000394235
STGSWSDLQTR	26M_c620_light	26M	4697966	3615137	6003713	1497884	1524795	2679141	14316816			STGSWSDLQTR	8M_c1457_light	8M	3422118	2509230	4284311	1067216	1056839	2598784	10215659	0.000567813
STGSWSDLQTR	26M_c620_heavy		3993984000	3162168576	5375839232	1505619712	1446714112	1461439872	12531991808	0.00114242		STGSWSDLQTR	8M_c2295_light	8M	6055806	4634495	7549394	1784815	1888775	4192328	18239695	0.000759697
STGSWSDLQTR	3M_c1164_light	3M	4296700	3074691	5194943	1200975	1303416	2855508	12566334			STGSWSDLQTR	14M_c568_light	14M	12796850	9690733	15540363	3814465	4079445	5536188	38027946	0.00264398
STGSWSDLQTR	3M_c1164_heavy		5536573952	4322654208	7319099904	2040549504	2009076224	1981673472	17178328064	0.000731523		STGSWSDLQTR	14M_c636_light	14M	5758432	4421805	7375336	1740090	1863043	3990213	17555573	0.000742216
STGSWSDLQTR	5M_c2318_light	5M	5290087	3917775	6423388	1379659	1554837	3507985	15631250			STGSWSDLQTR	14M_c755_light	14M	4410477	3241776	5377663	1244075	1364455	3268985	13029916	0.000792657
STGSWSDLQTR	5M_c2318_heavy		5735342080	4477744640	7550755840	2133667968	2106606848	2051681024	17763842560	0.000879948		STGSWSDLQTR	14M_c847_light	14M	14652896	12083438	18255992	5540849	4984056	13076687	44992326	0.000592673
STGSWSDLQTR	8M_c3663_light	8M	2476589	1789857	3049327	747337	734573	2130134	7315773			STGSWSDLQTR	14M_c2634_light	14M	3178295	2451459	4054297	917902	973804	2240727	9684051	0.000775077
STGSWSDLQTR	8M_c3663_heavy		5950589440	4649076224	7906088960	2237706752	2190729728	2139412736	18505754624	0.000395324		STGSWSDLQTR	14M_c3840_light	14M	7836651	5980173	9988670	2493815	2578561	4129984	23805494	0.00131222
STGSWSDLQTR	14M_c3840_light	14M	7836651	5980173	9988670	2493815	2578561	4129984	23805494			STGSWSDLQTR	14M_c2600_light	14M	11492767	8535169	14524473	3395725	3969972	5978820	34552409	0.00143728
STGSWSDLQTR	14M_c3840_heavy		5830767616	4536850432	7773715968	2192616960	2156509696	2115615744	18141334016	0.00131222		STGSWSDLQTR	14M_c3841_light	14M	7350884	5455939	9041612	2080994	2413762	5210579	21848435	0.00103624
STGSWSDLQTR	20M_c1315_light	20M	7765859	5782190	9602694	2459711	2467959	3935736	23150743			STGSWSDLQTR	14M_c2626_light	14M	5920146	4359190	7308591	1717353	1820354	3823991	17587927	0.000972586
STGSWSDLQTR	20M_c1315_heavy		6080485376	4732733440	8075334144	2268355072	2229019136	2185964288	18888552960	0.00122565		STGSWSDLQTR	20M_c3054_light	20M	12791331	9424334	15813079	3945158	4107650	5592173	38028744	0.0022936
STGSWSDLQTR	3M_c1190_light	3M	2814817	2135755	3541539	912659	904808	2239837	8492111			STGSWSDLQTR	20M_c1300_light	20M	21649812	16341441	26953806	6906212	6996404	8759713	64945059	0.00401731
STGSWSDLQTR	3M_c1190_heavy		5365413376	4227139072	7192315392	2028644096	1995901440	1971014272	16784867840	0.000505939		STGSWSDLQTR	20M_c3055_light	20M	4429833	3239225	5343189	1319198	1356849	2603532	13012247	0.00105354
STGSWSDLQTR	5M_c2346_light	5M	2939587	2162335	3618911	911198	886529	2479763	8720833			STGSWSDLQTR	20M_c1312_light	20M	7530890	5697620	9578868	2508389	2438470	3395075	22807378	0.00176352
STGSWSDLQTR	5M_c2346_heavy		6212046848	4880080384	8280799232	2324578816	2277383424	2238122496	19372926464	0.000450156		STGSWSDLQTR	20M_c1315_light	20M	7765859	5782190	9602694	2459711	2467959	3935736	23150743	0.00122565
STGSWSDLQTR	14M_c2600_light	14M	11492767	8535169	14524473	3395725	3969972	5978820	34552409			STGSWSDLQTR	20M_c3580_light	20M	8877369	6739878	11238854	3036925	2946115	4114319	26856101	0.00123998
STGSWSDLQTR	14M_c2600_heavy		7756271616	6025413632	10258441216	2856899840	3039400448	2713684736	24040126464	0.00143728		STGSWSDLQTR	20M_c2140_light	20M	27341194	20639246	34117780	8521365	8800577	10837984	82098220	0.00407568
STGSWSDLQTR	8M_c1383_light	8M	2651296	1853089	3116712	805793	758006	2235915	7621097			STGSWSDLQTR	26M_c3667_light	26M	9660547	7121631	11534830	2649982	3055483	4874110	28317008	0.00197122
STGSWSDLQTR	8M_c1383_heavy		6192403968	4850974720	8287970304	2315993856	2262899200	2251842560	19331348992	0.000394235		STGSWSDLQTR	26M_c3668_light	26M	9690679	7198812	11794874	3047724	3127233	4835758	28684365	0.00169516
STGSWSDLQTR	14M_c3841_light	14M	7350884	5455939	9041612	2080994	2413762	5210579	21848435			STGSWSDLQTR	26M_c2293_light	26M	8250655	6221658	10309741	2492226	2654121	4513538	24782054	0.00107587
STGSWSDLQTR	14M_c3841_heavy		6792859648	5309020672	8982528000	2541593344	2672122112	2384163584	21084408320	0.00103624		STGSWSDLQTR	26M_c620_light	26M	4697966	3615137	6003713	1497884	1524795	2679141	14316816	0.00114242
STGSWSDLQTR	20M_c3580_light	20M	8877369	6739878	11238854	3036925	2946115	4114319	26856101			STGSWSDLQTR	26M_c3775_light	26M	13251568	9761042	16310247	3882729	4272750	6471913	39322857	0.001947
STGSWSDLQTR	20M_c3580_heavy		6993424896	5435315712	9229691904	2619984384	2520184064	2507531520	21658432512	0.00123998
STGSWSDLQTR	5M_c2349_light	5M	5355643	4066512	6829972	1593306	1653364	3750652	16252127
STGSWSDLQTR	5M_c2349_heavy		5727479808	4489497088	7545166848	2134272512	2083219840	2035978624	17762143744	0.000914987
STGSWSDLQTR	8M_c1457_light	8M	3422118	2509230	4284311	1067216	1056839	2598784	10215659
STGSWSDLQTR	8M_c1457_heavy		5806797312	4513902080	7670547968	2149694720	2104053248	2082025216	17991247360	0.000567813
STGSWSDLQTR	14M_c2626_light	14M	5920146	4359190	7308591	1717353	1820354	3823991	17587927
STGSWSDLQTR	14M_c2626_heavy		5821971456	4540435456	7721272832	2180103168	2162237952	2059521408	18083679744	0.000972586
STGSWSDLQTR	20M_c2140_light	20M	27341194	20639246	34117780	8521365	8800577	10837984	82098220
STGSWSDLQTR	20M_c2140_heavy		6535304704	5094423552	8513700864	2412519936	2387446272	2282958080	20143429120	0.00407568
STGSWSDLQTR	26M_c3775_light	26M	13251568	9761042	16310247	3882729	4272750	6471913	39322857
STGSWSDLQTR	26M_c3775_heavy		6557408256	5099079680	8540155392	2401548544	2427817728	2284640512	20196643328	0.001947
STGSWSDLQTR	3M_c953_light	3M	8363051	6212781	10179458	2111309	2648288	4571710	24755290
STGSWSDLQTR	3M_c953_heavy		5769693184	4452644864	7562918400	2113065088	2126837120	2018266880	17785256448	0.0013919
STGSWSDLQTR	5M_c2231_light	5M	9175443	6821333	11251576	2479219	3140405	5170471	27248352
STGSWSDLQTR	5M_c2231_heavy		6719058944	5263930880	8895942656	2476416512	2668744960	2341907712	20878932480	0.00130506
STGSWSDLQTR	8M_c2295_light	8M	6055806	4634495	7549394	1784815	1888775	4192328	18239695
STGSWSDLQTR	8M_c2295_heavy		7817445376	6051785728	10139937792	2853707008	2942316544	2720098560	24009168896	0.000759697

[truncated: 31 more sheets: LAVGSQFEFGAK, TETTGATGQASSLLSGR, AVGLSGTFR, DNEEFLESNK, TESSTVVPTLPGEVR, QPGIVFVAAK, LVVLPFPGK, HVPLIQPVEK, GLIDEANQDFTNR, AQQIQALQSNVR, FLTTTPNSLLVSWQAPR, HALQSASAGSGSFTDVR, DVIAINQDPLGK, VNPSGTVLFR, NNFLEDEPSAQHR, NSQPWQVAVYR, AEFDTSEIDSEIAALR, VEGSFEDLTGNR, AFGWYPHLGR, EWLQVDLGTQR …]
