# Supplementary material for: Proteomic aging signatures across mouse organs and life stages
Source: EMBO J. 2025 Jul 15;44(16):4631–60. doi: 10.1038/s44318-025-00509-x (PMC12361549; doi:10.1038/s44318-025-00509-x)
Supplement: Supplementary file 21 — Source data Fig. 6 [file 44318_2025_509_MOESM21_ESM.zip › EMBOJ-2025-120525R1_SourceDataForFigure6/EMBOJ-2025-120525_SourceDataForFigure6B_Spleen.xlsx]

## Sheet: WFFMGAAFR
AGP 1	Sample ID	Category	y8 (+)	y7 (+)	y6 (+)	y5 (+)	b2 (+)	b3 (+)	WFFMGAAFR 566.773479+++ (Sum Top 3)	L/H
WFFMGAAFR	3M_c940_light	3M	59173	28253	19887	-43382	14515	44101	101941				Average	Fold Change		Average L/H	Fold Change			STDEV		T-TEST_5M vs 3M	0.471065
WFFMGAAFR	3M_c940_heavy		2908294016	8347353216	2635358912	2510519616	1518413728	357533612	12774060960	7.98031e-06		3M	571640	1		5.19818e-05	1			799080		T-TEST (L/H)_5M vs 3M	0.392429
WFFMGAAFR	14M_c568_light	14M	230903	335186	46961	84234	86248	31044	652337			5M	307494	0.537916		2.81714e-05	0.541949			286225
WFFMGAAFR	14M_c568_heavy		2620901472	7577328064	2424498496	2304890688	1369185360	330984268	11567414896	5.63944e-05
WFFMGAAFR	20M_c3054_light	20M	1329411	2049531	295958	343122	481469	73239	3860411
WFFMGAAFR	20M_c3054_heavy		2543395584	7229377152	2291326656	2196240768	1253375424	320413976	11026148160	0.000350114			Average	Fold Change						STDEV
WFFMGAAFR	26M_c3667_light	26M	51979	138823	29126	86379	49675	57501	240477			3M	571640	1		5.19818e-05	1			799080		T-TEST_8M vs 3M	0.369126
WFFMGAAFR	26M_c3667_heavy		2602104480	7470717824	2426688608	2298712576	1331064672	320153424	11403886976	2.10873e-05		8M	245860	0.430096		1.57062e-05	0.302148			105274		T-TEST (L/H)_8M vs 3M	0.305328
WFFMGAAFR	3M_c1030_light	3M	96644	51931	23851	46887	25442	48534	174017
WFFMGAAFR	3M_c1030_heavy		2395616512	7027761984	2255674912	2129157376	1248205360	308262500	10671583856	1.63066e-05
WFFMGAAFR	5M_c2275_light	5M	89605	44978	13662	62486	20806	37435	155389				Average	Fold Change						STDEV
WFFMGAAFR	5M_c2275_heavy		2495383424	7073549248	2299160160	2160170624	1270757760	294139784	10839690432	1.43352e-05		3M	571640	1		5.19818e-05	1			698378		T-TEST_14M vs 3M	0.183304
WFFMGAAFR	8M_c1358_light	8M	83018	104873	15492	37231	26503	25625	214394			14M	1.11965e+06	1.95866		0.000100679	1.93681			46109		T-TEST (L/H)_14M vs 3M	0.19423
WFFMGAAFR	8M_c1358_heavy		1979110304	5661800768	1751537536	1699315072	978051312	235733524	8618962384	2.48747e-05
WFFMGAAFR	14M_c636_light	14M	261867	251395	27640	108329	98777	33429	612039
WFFMGAAFR	14M_c636_heavy		2650398688	7804221696	2444969632	2370558304	1388207392	321680640	11842827776	5.16801e-05			Average	Fold Change						STDEV
WFFMGAAFR	20M_c1300_light	20M	282495	349481	42818	113259	119817	40883	751793			3M	571640	1		5.19818e-05	1			799080		T-TEST_20M vs 3M	0.00388811
WFFMGAAFR	20M_c1300_heavy		2260556384	6407582208	2027148096	1982073472	1134433856	262463520	9802572448	7.66934e-05		20M	4333901	7.58152		0.000391824	7.53772			2.45844e+06		T-TEST (L/H)_20M vs 3M	0.00184743
WFFMGAAFR	26M_c3668_light	26M	158861	145881	19098	-20372	27953	53323	332695
WFFMGAAFR	26M_c3668_heavy		2766442240	8037894400	2563367488	2399857440	1449436784	345773164	12253773424	2.71504e-05
WFFMGAAFR	3M_c2908_light	3M	81033	37338	13374	39549	24445	37002	142816				Average	Fold Change						STDEV
WFFMGAAFR	3M_c2908_heavy		2431618416	6873245568	2225366976	2110045216	1224317408	289287624	10529181392	1.35638e-05		3M	571640	1		4.94227e-05	1			799080		T-TEST_26M vs 3M	0.907269
WFFMGAAFR	5M_c3670_light	5M	35021	23907	13028	88355	8293	45432	67221			26M	522396	0.913854		4.65283e-05	0.941436			311709		T-TEST (L/H)_26M vs 3M	0.885173
WFFMGAAFR	5M_c3670_heavy		2890923264	8314800896	2565985984	2485833344	1445436192	348320736	12651160352	5.31343e-06
WFFMGAAFR	5M_c2254_light	5M	70308	81109	14658	57593	30995	38554	182412
WFFMGAAFR	5M_c2254_heavy		1823475040	5207057408	1654199600	1576538144	932529752	230194100	7963062200	2.29073e-05
WFFMGAAFR	5M_c2287_light	5M	69002	40722	17355	39597	9512	55945	119236
WFFMGAAFR	5M_c2287_heavy		2881992224	8244979392	2652826208	2490906336	1433613568	364124884	12560585184	9.49287e-06		AGP 1	Sample ID	Category	y8 (+)	y7 (+)	y6 (+)	y5 (+)	b2 (+)	b3 (+)	WFFMGAAFR 566.773479+++ (Sum Top 3)	L/H
WFFMGAAFR	8M_c1364_light	8M	75631	29311	14937	48148	11705	60431	116647			WFFMGAAFR	3M_c940_light	3M	59173	28253	19887	-43382	14515	44101	101941	7.98031e-06
WFFMGAAFR	8M_c1364_heavy		2516303296	7154009344	2254524704	2151567520	1242614288	289543888	10912926928	1.06889e-05		WFFMGAAFR	3M_c1030_light	3M	96644	51931	23851	46887	25442	48534	174017	1.63066e-05
WFFMGAAFR	14M_c755_light	14M	598164	963738	173048	145212	264799	45783	1826701			WFFMGAAFR	3M_c2908_light	3M	81033	37338	13374	39549	24445	37002	142816	1.35638e-05
WFFMGAAFR	14M_c755_heavy		3028007616	8671532736	2774025632	2645298016	1483766720	353922740	13183307072	0.000138562		WFFMGAAFR	3M_c1114_light	3M	847396	1311124	191658	253581	325722	43181	2484242	0.000220131
WFFMGAAFR	14M_c847_light	14M	738131	1176508	161456	201778	290103	56417	2204742			WFFMGAAFR	3M_c1164_light	3M	115338	132953	26679	49500	2914	27863	251205	3.04907e-05
WFFMGAAFR	14M_c847_heavy		2409880480	6922624256	2193364768	2126415104	1206821104	295736852	10539325840	0.000209192		WFFMGAAFR	3M_c1190_light	3M	209757	363773	49490	58715	76542	45065	650072	5.74862e-05
WFFMGAAFR	20M_c3055_light	20M	714768	1107764	134342	167098	257597	38451	2080129			WFFMGAAFR	3M_c953_light	3M	84525	74212	16727	55397	38452	33048	197189	1.79133e-05
WFFMGAAFR	20M_c3055_heavy		2474267168	7116900928	2267898784	2173629504	1264740256	298624460	10855908352	0.000191613		WFFMGAAFR	5M_c2275_light	5M	89605	44978	13662	62486	20806	37435	155389	1.43352e-05
WFFMGAAFR	26M_c2293_light	26M	167320	291912	35870	59077	64491	72655	523723			WFFMGAAFR	5M_c3670_light	5M	35021	23907	13028	88355	8293	45432	67221	5.31343e-06
WFFMGAAFR	26M_c2293_heavy		2895093760	8280532032	2681601856	2528524768	1485210912	346487912	12660836704	4.13656e-05		WFFMGAAFR	5M_c2254_light	5M	70308	81109	14658	57593	30995	38554	182412	2.29073e-05
WFFMGAAFR	3M_c1114_light	3M	847396	1311124	191658	253581	325722	43181	2484242			WFFMGAAFR	5M_c2287_light	5M	69002	40722	17355	39597	9512	55945	119236	9.49287e-06
WFFMGAAFR	3M_c1114_heavy		2563639168	7418985728	2363939104	2224931168	1302647776	312473332	11285272672	0.000220131		WFFMGAAFR	5M_c3671_light	5M	110579	119817	23945	37986	45116	68712	275512	2.6589e-05
WFFMGAAFR	5M_c3671_light	5M	110579	119817	23945	37986	45116	68712	275512			WFFMGAAFR	5M_c2318_light	5M	168829	124812	29580	50594	53177	67880	346818	3.02512e-05
WFFMGAAFR	5M_c3671_heavy		2312186656	6839708672	2155337248	2047652736	1209989312	290515528	10361884640	2.6589e-05		WFFMGAAFR	5M_c2346_light	5M	137906	243926	34896	47886	52410	49339	434242	4.03688e-05
WFFMGAAFR	8M_c1378_light	8M	108601	56040	26414	45496	38101	-11060	202742			WFFMGAAFR	5M_c2349_light	5M	337359	577176	112216	122863	138858	77936	1053393	9.16689e-05
WFFMGAAFR	8M_c1378_heavy		2736020288	7914646144	2477557696	2397653024	1382620576	339029312	12033287008	1.68484e-05		WFFMGAAFR	5M_c2231_light	5M	82288	35248	10776	75367	15690	62136	133226	1.26164e-05
WFFMGAAFR	8M_c3662_light	8M	118911	129340	20351	50074	53372	39466	301623			WFFMGAAFR	8M_c1358_light	8M	83018	104873	15492	37231	26503	25625	214394	2.48747e-05
WFFMGAAFR	8M_c3662_heavy		2630795008	7464619264	2368349248	2266939968	1330490448	312939252	11425904720	2.63982e-05		WFFMGAAFR	8M_c1364_light	8M	75631	29311	14937	48148	11705	60431	116647	1.06889e-05
WFFMGAAFR	14M_c2634_light	14M	463357	711860	114881	127496	166673	37788	1341890			WFFMGAAFR	8M_c1378_light	8M	108601	56040	26414	45496	38101	-11060	202742	1.68484e-05
WFFMGAAFR	14M_c2634_heavy		2498411168	7264156672	2207877792	2175972000	1251072032	297585984	11013639872	0.000121839		WFFMGAAFR	8M_c3662_light	8M	118911	129340	20351	50074	53372	39466	301623	2.63982e-05
WFFMGAAFR	20M_c1312_light	20M	1748771	2915814	460050	390243	683779	67013	5348364			WFFMGAAFR	8M_c3663_light	8M	96763	95557	28215	36284	28923	49587	221243	1.96922e-05
WFFMGAAFR	20M_c1312_heavy		2281674400	6705001216	2029191744	1956297984	1125429152	271967776	10112104768	0.000528907		WFFMGAAFR	8M_c1383_light	8M	142164	185100	30537	71225	50935	48379	378199	3.57008e-05
WFFMGAAFR	26M_c620_light	26M	387995	587224	67678	96103	142710	47702	1117929			WFFMGAAFR	8M_c1457_light	8M	158506	198649	38635	58895	62278	63855	419433	3.99008e-05
WFFMGAAFR	26M_c620_heavy		2369938304	6828866560	2103591808	2062561600	1184915328	273235616	10383720192	0.000107662		WFFMGAAFR	8M_c2295_light	8M	66818	27755	9514	34224	18026	34934	112599	1.11383e-05
WFFMGAAFR	3M_c1164_light	3M	115338	132953	26679	49500	2914	27863	251205			WFFMGAAFR	14M_c568_light	14M	230903	335186	46961	84234	86248	31044	652337	5.63944e-05
WFFMGAAFR	3M_c1164_heavy		1865613792	5410403584	1691834496	1621738848	962715136	216469376	8238732512	3.04907e-05		WFFMGAAFR	14M_c636_light	14M	261867	251395	27640	108329	98777	33429	612039	5.16801e-05
WFFMGAAFR	5M_c2318_light	5M	168829	124812	29580	50594	53177	67880	346818			WFFMGAAFR	14M_c755_light	14M	598164	963738	173048	145212	264799	45783	1826701	0.000138562
WFFMGAAFR	5M_c2318_heavy		2623493696	7531291520	2372822592	2346714400	1309815120	309101616	11464600336	3.02512e-05		WFFMGAAFR	14M_c847_light	14M	738131	1176508	161456	201778	290103	56417	2204742	0.000209192
WFFMGAAFR	8M_c3663_light	8M	96763	95557	28215	36284	28923	49587	221243			WFFMGAAFR	14M_c2634_light	14M	463357	711860	114881	127496	166673	37788	1341890	0.000121839
WFFMGAAFR	8M_c3663_heavy		2567555648	7386477312	2317366688	2217179232	1281001168	300792704	11235034128	1.96922e-05		WFFMGAAFR	14M_c3840_light	14M	679244	934250	107858	140157	254310	66049	1867804	0.000188331
WFFMGAAFR	14M_c3840_light	14M	679244	934250	107858	140157	254310	66049	1867804			WFFMGAAFR	14M_c2600_light	14M	358171	297355	52112	53414	60624	37736	716150	6.20151e-05
WFFMGAAFR	14M_c3840_heavy		2254465632	6534384832	2021721312	1967480928	1128808336	269230420	9917658800	0.000188331		WFFMGAAFR	14M_c3841_light	14M	92334	86908	22087	45489	31365	61427	210607	1.78224e-05
WFFMGAAFR	20M_c1315_light	20M	1464750	2329293	364725	385949	591011	54199	4385054			WFFMGAAFR	14M_c2626_light	14M	214017	350225	54818	84593	80307	42793	644549	6.02733e-05
WFFMGAAFR	20M_c1315_heavy		2365716832	6901194496	2109516288	2066077920	1150850720	286344572	10417762048	0.000420921		WFFMGAAFR	20M_c3054_light	20M	1329411	2049531	295958	343122	481469	73239	3860411	0.000350114
WFFMGAAFR	3M_c1190_light	3M	209757	363773	49490	58715	76542	45065	650072			WFFMGAAFR	20M_c1300_light	20M	282495	349481	42818	113259	119817	40883	751793	7.66934e-05
WFFMGAAFR	3M_c1190_heavy		2581997984	7453607424	2286245120	2204746784	1272707088	306281236	11308312496	5.74862e-05		WFFMGAAFR	20M_c3055_light	20M	714768	1107764	134342	167098	257597	38451	2080129	0.000191613
WFFMGAAFR	5M_c2346_light	5M	137906	243926	34896	47886	52410	49339	434242			WFFMGAAFR	20M_c1312_light	20M	1748771	2915814	460050	390243	683779	67013	5348364	0.000528907
WFFMGAAFR	5M_c2346_heavy		2477861952	7068010880	2234058528	2122404224	1210999984	298176108	10756872816	4.03688e-05		WFFMGAAFR	20M_c1315_light	20M	1464750	2329293	364725	385949	591011	54199	4385054	0.000420921
WFFMGAAFR	14M_c2600_light	14M	358171	297355	52112	53414	60624	37736	716150			WFFMGAAFR	20M_c3580_light	20M	2563075	5456591	1172396	1074505	1103137	162770	9122803	0.000720369
WFFMGAAFR	14M_c2600_heavy		2632606720	7545599168	2387806880	2299769440	1369782096	319245708	11547987984	6.20151e-05		WFFMGAAFR	20M_c2140_light	20M	1596186	2585310	369686	408477	607257	71727	4788753	0.000454149
WFFMGAAFR	8M_c1383_light	8M	142164	185100	30537	71225	50935	48379	378199			WFFMGAAFR	26M_c3667_light	26M	51979	138823	29126	86379	49675	57501	240477	2.10873e-05
WFFMGAAFR	8M_c1383_heavy		2408655232	6960332288	2232938400	2093902336	1224583552	292165472	10593571072	3.57008e-05		WFFMGAAFR	26M_c3668_light	26M	158861	145881	19098	-20372	27953	53323	332695	2.71504e-05
WFFMGAAFR	14M_c3841_light	14M	92334	86908	22087	45489	31365	61427	210607			WFFMGAAFR	26M_c2293_light	26M	167320	291912	35870	59077	64491	72655	523723	4.13656e-05
WFFMGAAFR	14M_c3841_heavy		2695029360	7737063872	2571682704	2350201632	1384912744	336076336	11817005976	1.78224e-05		WFFMGAAFR	26M_c620_light	26M	387995	587224	67678	96103	142710	47702	1117929	0.000107662
WFFMGAAFR	20M_c3580_light	20M	2563075	5456591	1172396	1074505	1103137	162770	9122803			WFFMGAAFR	26M_c3775_light	26M	161575	168941	19064	61750	66638	40507	397154	3.53767e-05
WFFMGAAFR	20M_c3580_heavy		2902539360	8277701824	2696880608	2537181344	1483823296	337790876	12664064480	0.000720369
WFFMGAAFR	5M_c2349_light	5M	337359	577176	112216	122863	138858	77936	1053393
WFFMGAAFR	5M_c2349_heavy		2643616416	7541835968	2419417760	2228839568	1305827592	311177908	11491279976	9.16689e-05
WFFMGAAFR	8M_c1457_light	8M	158506	198649	38635	58895	62278	63855	419433
WFFMGAAFR	8M_c1457_heavy		2398891728	6866264128	2265875616	2142017504	1246735304	291809666	10511891160	3.99008e-05
WFFMGAAFR	14M_c2626_light	14M	214017	350225	54818	84593	80307	42793	644549
WFFMGAAFR	14M_c2626_heavy		2441571392	6990801792	2275272400	2136565840	1261400056	292470596	10693773240	6.02733e-05
WFFMGAAFR	20M_c2140_light	20M	1596186	2585310	369686	408477	607257	71727	4788753
WFFMGAAFR	20M_c2140_heavy		2415725248	6917367808	2131405344	2057414944	1211353808	292536772	10544446864	0.000454149
WFFMGAAFR	26M_c3775_light	26M	161575	168941	19064	61750	66638	40507	397154
WFFMGAAFR	26M_c3775_heavy		2587816480	7340219328	2341850656	2216456000	1298407120	319056380	11226442928	3.53767e-05
WFFMGAAFR	3M_c953_light	3M	84525	74212	16727	55397	38452	33048	197189
WFFMGAAFR	3M_c953_heavy		2515735360	7206625920	2323165152	2205749344	1285604720	299039336	11007966000	1.79133e-05
WFFMGAAFR	5M_c2231_light	5M	82288	35248	10776	75367	15690	62136	133226
WFFMGAAFR	5M_c2231_heavy		2418059584	6898093504	2269499008	2112037120	1243599024	312048872	10559752112	1.26164e-05
WFFMGAAFR	8M_c2295_light	8M	66818	27755	9514	34224	18026	34934	112599
WFFMGAAFR	8M_c2295_heavy		2305600256	6607462400	2100224256	2001434432	1196095056	274321480	10109157712	1.11383e-05

## Sheet: YEGGVETFAHLIVLR
AGP 1	Sample ID	Category	y9 (+)	y8 (+)	y7 (+)	y6 (+)	y5 (+)	y13 (++)	YEGGVETFAHLIVLR 568.642028+++ (Sum Top 3)	L/H
YEGGVETFAHLIVLR	3M_c940_light	3M	120651	11710	6498	5581	1955	398627	138859				Average	Fold Change		Average L/H	Fold Change			STDEV		T-TEST_5M vs 3M	0.753198
YEGGVETFAHLIVLR	3M_c940_heavy		3128205312	3070099712	3818492672	3772630272	2458732800	4702361600	10016797696	1.38626e-05		3M	3.28514e+06	1		0.000362769	1			4.65911e+06		T-TEST (L/H)_5M vs 3M	0.66038
YEGGVETFAHLIVLR	14M_c568_light	14M	1889352	1957347	2293645	2353073	1432738	2792571	6140344			5M	2.34634e+06	0.714229		0.000259033	0.714042			3.03059e+06
YEGGVETFAHLIVLR	14M_c568_heavy		2564118528	2664013312	3259488256	3272638208	2086347904	3959464192	8487620096	0.000723447
YEGGVETFAHLIVLR	20M_c3054_light	20M	9359424	9420520	11481482	11234719	7179428	12498973	30261426
YEGGVETFAHLIVLR	20M_c3054_heavy		2947411456	3016440576	3586921216	3591006464	2335996416	4275378176	9550773248	0.00316848			Average	Fold Change						STDEV
YEGGVETFAHLIVLR	26M_c3667_light	26M	496830	479710	628654	631718	391546	941547	1605194			3M	3.28514e+06	1		0.000362769	1			4.65911e+06		T-TEST_8M vs 3M	0.516317
YEGGVETFAHLIVLR	26M_c3667_heavy		2616530688	2683115520	3230297600	3237974016	2091707904	3954462976	8529943808	0.000188183		8M	1.75852e+06	0.535294		0.000138368	0.381422			1.07902e+06		T-TEST (L/H)_8M vs 3M	0.492828
YEGGVETFAHLIVLR	3M_c1030_light	3M	200601	156206	156820	174148	120587	397185	513627
YEGGVETFAHLIVLR	3M_c1030_heavy		2570785280	2639273472	3168482048	3146569984	2039542528	3916794368	8378540800	6.13027e-05
YEGGVETFAHLIVLR	5M_c2275_light	5M	140936	113911	130237	121494	81568	341318	385084				Average	Fold Change						STDEV
YEGGVETFAHLIVLR	5M_c2275_heavy		2112532096	2147516672	2590706432	2593837056	1724470912	3227506432	6850755200	5.62104e-05		3M	3.28514e+06	1		0.000362769	1			4.65911e+06		T-TEST_14M vs 3M	0.0261786
YEGGVETFAHLIVLR	8M_c1358_light	8M	457334	430061	542989	537898	354382	707482	1430384			14M	8.72243e+06	2.65512		0.00102369	2.82186			418404		T-TEST (L/H)_14M vs 3M	0.0219248
YEGGVETFAHLIVLR	8M_c1358_heavy		2193471232	2229737472	2673460224	2714705664	1778389760	3166398720	7096668928	0.000201557
YEGGVETFAHLIVLR	14M_c636_light	14M	3078388	3004605	3546115	3582781	2175830	3781095	9629108
YEGGVETFAHLIVLR	14M_c636_heavy		3068183552	3127237632	3708691712	3819524608	2469871616	4374805504	9904112896	0.000972233			Average	Fold Change						STDEV
YEGGVETFAHLIVLR	20M_c1300_light	20M	2986395	2971588	3559731	3664521	2246450	4062451	9517714			3M	3.28514e+06	1		0.000362769	1			4.65911e+06		T-TEST_20M vs 3M	0.236291
YEGGVETFAHLIVLR	20M_c1300_heavy		3125643776	3148647168	3776605184	3883299584	2480825344	4486740992	10050896128	0.000946952		20M	1.46077e+08	44.4661		0.00368882	10.1685			2.80514e+08		T-TEST (L/H)_20M vs 3M	0.0123803
YEGGVETFAHLIVLR	26M_c3668_light	26M	797914	771456	872631	935220	547022	1170294	2442001
YEGGVETFAHLIVLR	26M_c3668_heavy		2514110464	2584394240	3083126528	3058805760	2006944640	3674071808	8181631232	0.000298474
YEGGVETFAHLIVLR	3M_c2908_light	3M	254296	225403	237783	245164	103294	524280	717482				Average	Fold Change						STDEV
YEGGVETFAHLIVLR	3M_c2908_heavy		2987201792	3032389120	3638650112	3657939200	2420817920	4434135040	9658241024	7.4287e-05		3M	3.28514e+06	1		0.000362769	1			4.65911e+06		T-TEST_26M vs 3M	0.699639
YEGGVETFAHLIVLR	5M_c3670_light	5M	100079	33579	11319	14738	2312	315594	144977			26M	4.41216e+06	1.34307		0.000524618	1.44615			4.07405e+06		T-TEST (L/H)_26M vs 3M	0.628339
YEGGVETFAHLIVLR	5M_c3670_heavy		2750968320	2755790336	3381046528	3381626368	2206307072	4171193600	8887805184	1.63119e-05
YEGGVETFAHLIVLR	5M_c2254_light	5M	464963	457363	496520	514357	346471	696878	1418846
YEGGVETFAHLIVLR	5M_c2254_heavy		2695727872	2690191360	3278978816	3290110720	2127897472	3749982208	8664898048	0.000163746
YEGGVETFAHLIVLR	5M_c2287_light	5M	160252	141175	104279	106583	61483	327597	405706
YEGGVETFAHLIVLR	5M_c2287_heavy		2764344576	2796697856	3330553600	3401507328	2195875840	3942283520	8891596032	4.5628e-05		AGP 1	Sample ID	Category	y9 (+)	y8 (+)	y7 (+)	y6 (+)	y5 (+)	y13 (++)	YEGGVETFAHLIVLR 568.642028+++ (Sum Top 3)	L/H
YEGGVETFAHLIVLR	8M_c1364_light	8M	162910	97321	99194	102130	59175	276935	359425			YEGGVETFAHLIVLR	3M_c940_light	3M	120651	11710	6498	5581	1955	398627	138859	1.38626e-05
YEGGVETFAHLIVLR	8M_c1364_heavy		2540006912	2553006592	3089982720	3047643648	2020585856	3662859776	8182996224	4.39234e-05		YEGGVETFAHLIVLR	3M_c1030_light	3M	200601	156206	156820	174148	120587	397185	513627	6.13027e-05
YEGGVETFAHLIVLR	14M_c755_light	14M	3495863	3454708	4231220	4099920	2709972	4376291	11181791			YEGGVETFAHLIVLR	3M_c2908_light	3M	254296	225403	237783	245164	103294	524280	717482	7.4287e-05
YEGGVETFAHLIVLR	14M_c755_heavy		2903395840	2892829696	3560689408	3611844864	2343245312	4017027072	9356914944	0.00119503		YEGGVETFAHLIVLR	3M_c1114_light	3M	4431785	4371898	5485065	5259406	3368105	5489163	14288748	0.00159918
YEGGVETFAHLIVLR	14M_c847_light	14M	4405778	4260407	5390026	5172700	3419820	5508585	14056211			YEGGVETFAHLIVLR	3M_c1164_light	3M	956075	931603	1112204	1071820	696154	1299303	2999882	0.000303772
YEGGVETFAHLIVLR	14M_c847_heavy		2411825664	2495716864	2955057920	2991715584	1941078016	3210777856	7862600448	0.00178773		YEGGVETFAHLIVLR	3M_c1190_light	3M	1161121	1116370	1327164	1328361	880943	1513861	3604655	0.000392644
YEGGVETFAHLIVLR	20M_c3055_light	20M	3087060	3001201	3668574	3583399	2280186	3652062	9756835			YEGGVETFAHLIVLR	3M_c953_light	3M	237251	210021	285449	273840	138057	424391	732721	9.43375e-05
YEGGVETFAHLIVLR	20M_c3055_heavy		2548439808	2613953024	3145483776	3167670016	2064299264	3397900800	8307876608	0.00117441		YEGGVETFAHLIVLR	5M_c2275_light	5M	140936	113911	130237	121494	81568	341318	385084	5.62104e-05
YEGGVETFAHLIVLR	26M_c2293_light	26M	971712	880002	1134351	1073129	725908	1249423	2986065			YEGGVETFAHLIVLR	5M_c3670_light	5M	100079	33579	11319	14738	2312	315594	144977	1.63119e-05
YEGGVETFAHLIVLR	26M_c2293_heavy		2485621504	2536195584	3042513152	3072737792	2024404608	3399239424	8064330240	0.000370281		YEGGVETFAHLIVLR	5M_c2254_light	5M	464963	457363	496520	514357	346471	696878	1418846	0.000163746
YEGGVETFAHLIVLR	3M_c1114_light	3M	4431785	4371898	5485065	5259406	3368105	5489163	14288748			YEGGVETFAHLIVLR	5M_c2287_light	5M	160252	141175	104279	106583	61483	327597	405706	4.5628e-05
YEGGVETFAHLIVLR	3M_c1114_heavy		2765237760	2791296512	3378518016	3393368576	2191894784	3691139328	8935052288	0.00159918		YEGGVETFAHLIVLR	5M_c3671_light	5M	791306	807203	1013014	934666	608675	1208820	2611523	0.000313527
YEGGVETFAHLIVLR	5M_c3671_light	5M	791306	807203	1013014	934666	608675	1208820	2611523			YEGGVETFAHLIVLR	5M_c2318_light	5M	461266	480985	552385	528343	365081	787180	1494636	0.000142466
YEGGVETFAHLIVLR	5M_c3671_heavy		2562357248	2593868544	3173277696	3148843264	2086188160	3874022400	8329503488	0.000313527		YEGGVETFAHLIVLR	5M_c2346_light	5M	1266346	1160775	1561268	1453315	946304	1517319	3988389	0.000372741
YEGGVETFAHLIVLR	8M_c1378_light	8M	648133	599409	741419	703084	462307	910138	1988961			YEGGVETFAHLIVLR	5M_c2349_light	5M	3246143	3193874	3792791	3779089	2428809	3901575	10232808	0.0011635
YEGGVETFAHLIVLR	8M_c1378_heavy		2687311360	2722859008	3274310912	3302392576	2108595840	3713996800	8684481280	0.000229025		YEGGVETFAHLIVLR	5M_c2231_light	5M	158941	118845	157320	111148	66116	301052	435106	5.71617e-05
YEGGVETFAHLIVLR	8M_c3662_light	8M	796994	758606	894081	871484	587595	1171407	2449681			YEGGVETFAHLIVLR	8M_c1358_light	8M	457334	430061	542989	537898	354382	707482	1430384	0.000201557
YEGGVETFAHLIVLR	8M_c3662_heavy		2311053056	2325741568	2846203648	2801433344	1826570240	3442126848	7482998272	0.000327366		YEGGVETFAHLIVLR	8M_c1364_light	8M	162910	97321	99194	102130	59175	276935	359425	4.39234e-05
YEGGVETFAHLIVLR	14M_c2634_light	14M	3308047	3203880	3837086	3797909	2495085	3947144	10349013			YEGGVETFAHLIVLR	8M_c1378_light	8M	648133	599409	741419	703084	462307	910138	1988961	0.000229025
YEGGVETFAHLIVLR	14M_c2634_heavy		3159446784	3182395392	3924181248	3882182656	2495706880	4364853248	10266023424	0.00100808		YEGGVETFAHLIVLR	8M_c3662_light	8M	796994	758606	894081	871484	587595	1171407	2449681	0.000327366
YEGGVETFAHLIVLR	20M_c1312_light	20M	7609960	7637181	9297632	9138449	5927947	9142250	24544773			YEGGVETFAHLIVLR	8M_c3663_light	8M	593771	514529	638437	646145	393947	874568	1746737	0.000189957
YEGGVETFAHLIVLR	20M_c1312_heavy		2372560640	2414230528	2927510272	2968790528	1929581952	3267448320	7714301440	0.00318172		YEGGVETFAHLIVLR	8M_c1383_light	8M	701721	657671	814237	820790	538713	898465	2173629	0.000283857
YEGGVETFAHLIVLR	26M_c620_light	26M	3953286	3948667	4609581	4669212	2922239	4706814	12511534			YEGGVETFAHLIVLR	8M_c1457_light	8M	1176253	1153348	1427965	1441943	901544	1523819	3757566	0.000447724
YEGGVETFAHLIVLR	26M_c620_heavy		2606899200	2627592448	3206426112	3160985856	2076675328	3609511424	8440917760	0.00148225		YEGGVETFAHLIVLR	8M_c2295_light	8M	85977	37750	38014	35742	29240	237260	161741	2.12161e-05
YEGGVETFAHLIVLR	3M_c1164_light	3M	956075	931603	1112204	1071820	696154	1299303	2999882			YEGGVETFAHLIVLR	14M_c568_light	14M	1889352	1957347	2293645	2353073	1432738	2792571	6140344	0.000723447
YEGGVETFAHLIVLR	3M_c1164_heavy		3027785728	3080761600	3766895104	3701847040	2415834368	4334830080	9875442432	0.000303772		YEGGVETFAHLIVLR	14M_c636_light	14M	3078388	3004605	3546115	3582781	2175830	3781095	9629108	0.000972233
YEGGVETFAHLIVLR	5M_c2318_light	5M	461266	480985	552385	528343	365081	787180	1494636			YEGGVETFAHLIVLR	14M_c755_light	14M	3495863	3454708	4231220	4099920	2709972	4376291	11181791	0.00119503
YEGGVETFAHLIVLR	5M_c2318_heavy		3253555200	3268982528	3968670976	3974383360	2585858048	4740393984	10491208704	0.000142466		YEGGVETFAHLIVLR	14M_c847_light	14M	4405778	4260407	5390026	5172700	3419820	5508585	14056211	0.00178773
YEGGVETFAHLIVLR	8M_c3663_light	8M	593771	514529	638437	646145	393947	874568	1746737			YEGGVETFAHLIVLR	14M_c2634_light	14M	3308047	3203880	3837086	3797909	2495085	3947144	10349013	0.00100808
YEGGVETFAHLIVLR	8M_c3663_heavy		2837682176	2853002240	3504763392	3426784000	2278087936	3961440768	9195447808	0.000189957		YEGGVETFAHLIVLR	14M_c3840_light	14M	3401646	3386950	4161784	4062619	2617203	3955611	10950380	0.00144559
YEGGVETFAHLIVLR	14M_c3840_light	14M	3401646	3386950	4161784	4062619	2617203	3955611	10950380			YEGGVETFAHLIVLR	14M_c2600_light	14M	2651251	2633720	3224846	3110503	1948722	3659850	8509817	0.00112607
YEGGVETFAHLIVLR	14M_c3840_heavy		2287613440	2378525696	2908883456	2867224832	1870872320	3089090560	7575022592	0.00144559		YEGGVETFAHLIVLR	14M_c3841_light	14M	333693	363737	448634	408045	271829	468011	1146064	0.000136323
YEGGVETFAHLIVLR	20M_c1315_light	20M	258533824	253295344	319474112	326988416	205590928	265045408	831303280			YEGGVETFAHLIVLR	14M_c2626_light	14M	2060226	2023899	2455047	2487720	1555797	2565049	6539172	0.000818656
YEGGVETFAHLIVLR	20M_c1315_heavy		80233586688	80041869312	94665957376	91328929792	60355534848	98406064128	254941413376	0.00326076		YEGGVETFAHLIVLR	20M_c3054_light	20M	9359424	9420520	11481482	11234719	7179428	12498973	30261426	0.00316848
YEGGVETFAHLIVLR	3M_c1190_light	3M	1161121	1116370	1327164	1328361	880943	1513861	3604655			YEGGVETFAHLIVLR	20M_c1300_light	20M	2986395	2971588	3559731	3664521	2246450	4062451	9517714	0.000946952
YEGGVETFAHLIVLR	3M_c1190_heavy		2831837696	2876093184	3472534272	3400424960	2240984320	3702090240	9180465152	0.000392644		YEGGVETFAHLIVLR	20M_c3055_light	20M	3087060	3001201	3668574	3583399	2280186	3652062	9756835	0.00117441
YEGGVETFAHLIVLR	5M_c2346_light	5M	1266346	1160775	1561268	1453315	946304	1517319	3988389			YEGGVETFAHLIVLR	20M_c1312_light	20M	7609960	7637181	9297632	9138449	5927947	9142250	24544773	0.00318172
YEGGVETFAHLIVLR	5M_c2346_heavy		3287316992	3362179072	4050652160	4014683904	2611758848	4446482944	10700148224	0.000372741		YEGGVETFAHLIVLR	20M_c1315_light	20M	258533824	253295344	319474112	326988416	205590928	265045408	831303280	0.00326076
YEGGVETFAHLIVLR	14M_c2600_light	14M	2651251	2633720	3224846	3110503	1948722	3659850	8509817			YEGGVETFAHLIVLR	20M_c3580_light	20M	22907116	23442396	28900508	28582518	18277816	27255617	75250020	0.00976421
YEGGVETFAHLIVLR	14M_c2600_heavy		2343452672	2334551552	2879087360	2903106816	1900918144	3634472960	7557091584	0.00112607		YEGGVETFAHLIVLR	20M_c2140_light	20M	13028813	12939880	15938120	15834592	9764338	17581456	41906813	0.00432523
YEGGVETFAHLIVLR	8M_c1383_light	8M	701721	657671	814237	820790	538713	898465	2173629			YEGGVETFAHLIVLR	26M_c3667_light	26M	496830	479710	628654	631718	391546	941547	1605194	0.000188183
YEGGVETFAHLIVLR	8M_c1383_heavy		2360953600	2374813696	2921708032	2931810048	1902082432	3194476544	7657475328	0.000283857		YEGGVETFAHLIVLR	26M_c3668_light	26M	797914	771456	872631	935220	547022	1170294	2442001	0.000298474
YEGGVETFAHLIVLR	14M_c3841_light	14M	333693	363737	448634	408045	271829	468011	1146064			YEGGVETFAHLIVLR	26M_c2293_light	26M	971712	880002	1134351	1073129	725908	1249423	2986065	0.000370281
YEGGVETFAHLIVLR	14M_c3841_heavy		2576781824	2619510272	3210657536	3178960384	2081631744	3528818688	8406949632	0.000136323		YEGGVETFAHLIVLR	26M_c620_light	26M	3953286	3948667	4609581	4669212	2922239	4706814	12511534	0.00148225
YEGGVETFAHLIVLR	20M_c3580_light	20M	22907116	23442396	28900508	28582518	18277816	27255617	75250020			YEGGVETFAHLIVLR	26M_c3775_light	26M	780425	770718	964857	920876	574910	1293940	2516000	0.000283905
YEGGVETFAHLIVLR	20M_c3580_heavy		2375148544	2405502976	2926067712	2937315072	1933213440	3116993792	7706719232	0.00976421
YEGGVETFAHLIVLR	5M_c2349_light	5M	3246143	3193874	3792791	3779089	2428809	3901575	10232808
YEGGVETFAHLIVLR	5M_c2349_heavy		2707382016	2735401728	3352063232	3332497920	2218907648	3545525248	8794846976	0.0011635
YEGGVETFAHLIVLR	8M_c1457_light	8M	1176253	1153348	1427965	1441943	901544	1523819	3757566
YEGGVETFAHLIVLR	8M_c1457_heavy		2579606016	2651512064	3161483776	3200142080	2044105216	3640784384	8392601856	0.000447724
YEGGVETFAHLIVLR	14M_c2626_light	14M	2060226	2023899	2455047	2487720	1555797	2565049	6539172
YEGGVETFAHLIVLR	14M_c2626_heavy		2449027328	2500372736	3038287616	3016514304	1965609472	3139000832	7987687680	0.000818656
YEGGVETFAHLIVLR	20M_c2140_light	20M	13028813	12939880	15938120	15834592	9764338	17581456	41906813
YEGGVETFAHLIVLR	20M_c2140_heavy		2933804544	3044214016	3710898944	3622265600	2357471232	4454947328	9688917504	0.00432523
YEGGVETFAHLIVLR	26M_c3775_light	26M	780425	770718	964857	920876	574910	1293940	2516000
YEGGVETFAHLIVLR	26M_c3775_heavy		2709266944	2790735872	3362112768	3356200704	2178667520	4191540992	8862115584	0.000283905
YEGGVETFAHLIVLR	3M_c953_light	3M	237251	210021	285449	273840	138057	424391	732721
YEGGVETFAHLIVLR	3M_c953_heavy		2378568448	2442850560	2945594368	2957393664	1907620992	3731144704	7767013376	9.43375e-05
YEGGVETFAHLIVLR	5M_c2231_light	5M	158941	118845	157320	111148	66116	301052	435106
YEGGVETFAHLIVLR	5M_c2231_heavy		2329045504	2384984832	2897818368	2916895488	1931448064	3618394368	7611848704	5.71617e-05
YEGGVETFAHLIVLR	8M_c2295_light	8M	85977	37750	38014	35742	29240	237260	161741
YEGGVETFAHLIVLR	8M_c2295_heavy		2354558976	2375215872	2893735168	2920463616	1907942272	3534486784	7623510016	2.12161e-05

## Sheet: ILSLAQEQVGNSPEK
C4-B	Sample ID	Category	y13 (+)	y11 (+)	y10 (+)	y9 (+)	y6 (+)	b2 (+)	ILSLAQEQVGNSPEK 806.930676++ (Sum Top 3)	L/H
ILSLAQEQVGNSPEK	3M_c940_light	3M	2543762	1568248	1092024	720166	828631	5798316	5204034				Average	Fold Change		Average L/H	Fold Change			STDEV		T-TEST_5M vs 3M	0.298479
ILSLAQEQVGNSPEK	3M_c940_heavy		6641056256	8895765504	6004736000	5550414336	5896402432	4652229120	21541557760	0.000241581		3M	8.96055e+06	1		0.000462175	1			7.202e+06		T-TEST (L/H)_5M vs 3M	0.189609
ILSLAQEQVGNSPEK	14M_c568_light	14M	5927573	6368683	4490235	4120661	4381616	4295774	16786491			5M	5683359	0.634264		0.000292369	0.632593			2.59623e+06
ILSLAQEQVGNSPEK	14M_c568_heavy		5394358272	6970861568	4687508992	4346479616	4603282944	3427717376	17052728832	0.000984387
ILSLAQEQVGNSPEK	20M_c3054_light	20M	3318761	3139467	2495550	2701863	2277587	91654	8953778
ILSLAQEQVGNSPEK	20M_c3054_heavy		4087693632	5248389184	3542435456	3311603264	3491116160	2595300032	12878518272	0.000695249			Average	Fold Change						STDEV
ILSLAQEQVGNSPEK	26M_c3667_light	26M	2191579	1534381	1118996	868308	914466	2081734	4844956			3M	8.96055e+06	1		0.000462175	1			7.202e+06		T-TEST_8M vs 3M	0.438071
ILSLAQEQVGNSPEK	26M_c3667_heavy		5718596096	7449139200	5029778944	4617220608	4889171456	3706626304	18197514240	0.000266243		8M	6170967	0.688682		0.000250912	0.542893			2.2947e+06		T-TEST (L/H)_8M vs 3M	0.360988
ILSLAQEQVGNSPEK	3M_c1030_light	3M	2032971	1368873	1029077	788685	864029	2100577	4430921
ILSLAQEQVGNSPEK	3M_c1030_heavy		5680931328	7276243968	4946000384	4511188480	4833338880	3663272704	17903175680	0.000247494
ILSLAQEQVGNSPEK	5M_c2275_light	5M	1969137	1343738	1037662	800305	878391	1971677	4350537				Average	Fold Change						STDEV
ILSLAQEQVGNSPEK	5M_c2275_heavy		6003185664	7757816320	5219390976	4880944128	5181948928	3870322432	18980392960	0.000229212		3M	8.96055e+06	1		0.000462175	1			6.48607e+06		T-TEST_14M vs 3M	0.158764
ILSLAQEQVGNSPEK	8M_c1358_light	8M	2363174	1949747	1452004	1168299	1250923	2442629	5764925			14M	1.36849e+07	1.52723		0.000817039	1.76781			4.61572e+06		T-TEST (L/H)_14M vs 3M	0.0604254
ILSLAQEQVGNSPEK	8M_c1358_heavy		5781038592	7444044800	5047631872	4686438912	4935391744	3782701568	18272715264	0.000315494
ILSLAQEQVGNSPEK	14M_c636_light	14M	7174250	7897180	5477716	5104004	5254880	5282230	20549146
ILSLAQEQVGNSPEK	14M_c636_heavy		5930723840	7608950272	5153925632	4803558912	5015184384	3851406080	18693599744	0.00109926			Average	Fold Change						STDEV
ILSLAQEQVGNSPEK	20M_c1300_light	20M	10836611	12746482	8664761	8055310	8363249	8044600	32247854			3M	8.96055e+06	1		0.000462175	1			7.202e+06		T-TEST_20M vs 3M	0.0649177
ILSLAQEQVGNSPEK	20M_c1300_heavy		6093406208	7900276736	5303099904	4899539968	5171571200	3964832768	19296782848	0.00167115		20M	1.75265e+07	1.95596		0.000993616	2.14987			7.40072e+06		T-TEST (L/H)_20M vs 3M	0.0275746
ILSLAQEQVGNSPEK	26M_c3668_light	26M	5068459	5273930	3734008	3382039	3398223	4949045	14076397
ILSLAQEQVGNSPEK	26M_c3668_heavy		5927366144	7576076800	5128329216	4732006912	4997630464	3808556288	18631772160	0.000755505
ILSLAQEQVGNSPEK	3M_c2908_light	3M	2898606	2562505	1848696	1597898	1690090	3069949	7309807				Average	Fold Change						STDEV
ILSLAQEQVGNSPEK	3M_c2908_heavy		5358753792	6934471168	4657865728	4314144768	4527205888	3417462784	16951090688	0.000431229		3M	8.96055e+06	1		0.000424711	1			7.202e+06		T-TEST_26M vs 3M	0.813834
ILSLAQEQVGNSPEK	5M_c3670_light	5M	723394	669661	1134450	858029	646781	-2125722	2527505			26M	8.04853e+06	0.898218		0.000443353	1.04389			3.22218e+06		T-TEST (L/H)_26M vs 3M	0.924221
ILSLAQEQVGNSPEK	5M_c3670_heavy		5215691392	6766764928	4495083904	4205372352	4504887616	2911215744	16477540224	0.000153391
ILSLAQEQVGNSPEK	5M_c2254_light	5M	1969003	1414446	1272881	1208287	891400	2195389	4656330
ILSLAQEQVGNSPEK	5M_c2254_heavy		5245629952	6653182464	4553672192	4169887488	4346807296	3250921984	16452484608	0.000283017
ILSLAQEQVGNSPEK	5M_c2287_light	5M	2291597	1632340	1230842	980650	995263	4194194	5154779
ILSLAQEQVGNSPEK	5M_c2287_heavy		5040106496	6424155648	4371682304	4010124544	4125743104	3119230208	15835944448	0.000325511		C4-B	Sample ID	Category	y13 (+)	y11 (+)	y10 (+)	y9 (+)	y6 (+)	b2 (+)	ILSLAQEQVGNSPEK 806.930676++ (Sum Top 3)	L/H
ILSLAQEQVGNSPEK	8M_c1364_light	8M	1368702	1199518	883029	676175	542767	2430606	3451249			ILSLAQEQVGNSPEK	3M_c940_light	3M	2543762	1568248	1092024	720166	828631	5798316	5204034	0.000241581
ILSLAQEQVGNSPEK	8M_c1364_heavy		4935804416	6249783808	4312433664	3939233024	4122187264	3093425408	15498021888	0.00022269		ILSLAQEQVGNSPEK	3M_c1030_light	3M	2032971	1368873	1029077	788685	864029	2100577	4430921	0.000247494
ILSLAQEQVGNSPEK	14M_c755_light	14M	4352942	4473624	3051155	2741113	2842565	5636758	11877721			ILSLAQEQVGNSPEK	3M_c2908_light	3M	2898606	2562505	1848696	1597898	1690090	3069949	7309807	0.000431229
ILSLAQEQVGNSPEK	14M_c755_heavy		3914812864	5106426304	3465220704	3144543456	3220465344	2339871392	12486459872	0.000951248		ILSLAQEQVGNSPEK	3M_c1114_light	3M	8992667	10146544	7061191	6430005	6570025	7305710	26200402	0.00134934
ILSLAQEQVGNSPEK	14M_c847_light	14M	7252381	8254585	5718648	5244268	5370836	6499372	21225614			ILSLAQEQVGNSPEK	3M_c1164_light	3M	2558474	1887522	1452301	1182856	1229244	2695540	5898297	0.000340333
ILSLAQEQVGNSPEK	14M_c847_heavy		5773857280	7316182016	4979511296	4626096640	4742576640	3610353408	18069550592	0.00117466		ILSLAQEQVGNSPEK	3M_c1190_light	3M	3826232	3007912	2258408	1793102	1937141	3817331	9092552	0.000363006
ILSLAQEQVGNSPEK	20M_c3055_light	20M	4200077	4030364	2785084	2486012	2694999	4534558	11015525			ILSLAQEQVGNSPEK	3M_c953_light	3M	1971079	1503752	1113010	908689	962749	2342763	4587841	0.000262245
ILSLAQEQVGNSPEK	20M_c3055_heavy		4483696576	5650945856	3867130176	3540054592	3672763008	2387733376	14001772608	0.000786724		ILSLAQEQVGNSPEK	5M_c2275_light	5M	1969137	1343738	1037662	800305	878391	1971677	4350537	0.000229212
ILSLAQEQVGNSPEK	26M_c2293_light	26M	2689789	2211196	1590752	1304233	1403009	3441069	6491737			ILSLAQEQVGNSPEK	5M_c3670_light	5M	723394	669661	1134450	858029	646781	-2125722	2527505	0.000153391
ILSLAQEQVGNSPEK	26M_c2293_heavy		5601744896	7321257984	4955652608	4522507776	4759046144	3677681664	17878655488	0.0003631		ILSLAQEQVGNSPEK	5M_c2254_light	5M	1969003	1414446	1272881	1208287	891400	2195389	4656330	0.000283017
ILSLAQEQVGNSPEK	3M_c1114_light	3M	8992667	10146544	7061191	6430005	6570025	7305710	26200402			ILSLAQEQVGNSPEK	5M_c2287_light	5M	2291597	1632340	1230842	980650	995263	4194194	5154779	0.000325511
ILSLAQEQVGNSPEK	3M_c1114_heavy		6121082368	7937695744	5358448640	4912940544	5140956672	3888313088	19417226752	0.00134934		ILSLAQEQVGNSPEK	5M_c3671_light	5M	1984808	1971441	1719066	1683435	1660787	-115968	5675315	0.000340531
ILSLAQEQVGNSPEK	5M_c3671_light	5M	1984808	1971441	1719066	1683435	1660787	-115968	5675315			ILSLAQEQVGNSPEK	5M_c2318_light	5M	3140519	2157831	1589459	1253086	1360440	3347114	6887809	0.000352362
ILSLAQEQVGNSPEK	5M_c3671_heavy		5151113216	6827555840	4687414272	4312673280	4570064896	3457752064	16666083328	0.000340531		ILSLAQEQVGNSPEK	5M_c2346_light	5M	3532233	2701567	2041066	1604643	1726187	3187034	8274866	0.000329621
ILSLAQEQVGNSPEK	8M_c1378_light	8M	2279711	1642843	1238884	948076	1026992	3470705	5161438			ILSLAQEQVGNSPEK	5M_c2349_light	5M	3986826	3057032	2315331	1892505	2025948	3945071	9359189	0.000384697
ILSLAQEQVGNSPEK	8M_c1378_heavy		5205601792	6739334656	4609576960	4171760640	4347073024	3322193664	16554513408	0.000311784		ILSLAQEQVGNSPEK	5M_c2231_light	5M	158941	118845	157320	111148	66116	301052	435106	5.71617e-05
ILSLAQEQVGNSPEK	8M_c3662_light	8M	3608283	3569360	2497479	2226807	2296472	3558253	9675122			ILSLAQEQVGNSPEK	8M_c1358_light	8M	2363174	1949747	1452004	1168299	1250923	2442629	5764925	0.000315494
ILSLAQEQVGNSPEK	8M_c3662_heavy		6068733440	7734036992	5286897664	4773912064	4962292736	3749169920	19089668096	0.000506825		ILSLAQEQVGNSPEK	8M_c1364_light	8M	1368702	1199518	883029	676175	542767	2430606	3451249	0.00022269
ILSLAQEQVGNSPEK	14M_c2634_light	14M	4935000	5209206	3749303	3539715	3513278	2726684	13893509			ILSLAQEQVGNSPEK	8M_c1378_light	8M	2279711	1642843	1238884	948076	1026992	3470705	5161438	0.000311784
ILSLAQEQVGNSPEK	14M_c2634_heavy		4539697728	5718342016	3851924544	3635375776	3796323552	2831708384	14109964288	0.000984659		ILSLAQEQVGNSPEK	8M_c3662_light	8M	3608283	3569360	2497479	2226807	2296472	3558253	9675122	0.000506825
ILSLAQEQVGNSPEK	20M_c1312_light	20M	5195901	5265478	3692352	3287746	3471290	4226288	14153731			ILSLAQEQVGNSPEK	8M_c3663_light	8M	1791621	1010911	1439762	1089041	1144219	-862460	4242294	0.00027888
ILSLAQEQVGNSPEK	20M_c1312_heavy		5607956480	7223804416	4822297088	4506398208	4794390528	3618954240	17654057984	0.000801727		ILSLAQEQVGNSPEK	8M_c1383_light	8M	3796376	3054868	2514068	1857613	1998804	3491389	9365312	0.000415786
ILSLAQEQVGNSPEK	26M_c620_light	26M	3307334	2993968	2135060	1825702	1978436	2699144	8436362			ILSLAQEQVGNSPEK	8M_c1457_light	8M	3469376	2468134	1805651	1473211	1550036	3435383	7743161	0.000318635
ILSLAQEQVGNSPEK	26M_c620_heavy		6016608768	7731371008	5181633536	4830553600	5140685824	3900197120	18929613312	0.00044567		ILSLAQEQVGNSPEK	8M_c2295_light	8M	1846487	1181335	936413	685384	751777	1675509	3964235	0.000234714
ILSLAQEQVGNSPEK	3M_c1164_light	3M	2558474	1887522	1452301	1182856	1229244	2695540	5898297			ILSLAQEQVGNSPEK	14M_c568_light	14M	5927573	6368683	4490235	4120661	4381616	4295774	16786491	0.000984387
ILSLAQEQVGNSPEK	3M_c1164_heavy		5539072000	7031118336	4760783872	4446384128	4658392064	3530594816	17330974208	0.000340333		ILSLAQEQVGNSPEK	14M_c636_light	14M	7174250	7897180	5477716	5104004	5254880	5282230	20549146	0.00109926
ILSLAQEQVGNSPEK	5M_c2318_light	5M	3140519	2157831	1589459	1253086	1360440	3347114	6887809			ILSLAQEQVGNSPEK	14M_c755_light	14M	4352942	4473624	3051155	2741113	2842565	5636758	11877721	0.000951248
ILSLAQEQVGNSPEK	5M_c2318_heavy		6134985728	8046648320	5365902336	4927336960	5217320960	4001488128	19547536384	0.000352362		ILSLAQEQVGNSPEK	14M_c847_light	14M	7252381	8254585	5718648	5244268	5370836	6499372	21225614	0.00117466
ILSLAQEQVGNSPEK	8M_c3663_light	8M	1791621	1010911	1439762	1089041	1144219	-862460	4242294			ILSLAQEQVGNSPEK	14M_c2634_light	14M	4935000	5209206	3749303	3539715	3513278	2726684	13893509	0.000984659
ILSLAQEQVGNSPEK	8M_c3663_heavy		4822331008	6218862080	4170678912	3903420288	4061477952	2912441632	15211872000	0.00027888		ILSLAQEQVGNSPEK	14M_c3840_light	14M	3999950	3816198	3127423	2896090	2852388	-114903	10943571	0.000637972
ILSLAQEQVGNSPEK	14M_c3840_light	14M	3999950	3816198	3127423	2896090	2852388	-114903	10943571			ILSLAQEQVGNSPEK	14M_c2600_light	14M	3632557	4006940	2608794	2771277	2788264	1606409	10248291	0.00075787
ILSLAQEQVGNSPEK	14M_c3840_heavy		5482685312	6965611904	4705385792	4362024128	4713690048	3506398336	17153683008	0.000637972		ILSLAQEQVGNSPEK	14M_c3841_light	14M	3136860	2011327	1604231	1183317	1263666	3213797	6752418	0.000280389
ILSLAQEQVGNSPEK	20M_c1315_light	20M	7668122	8071994	5638730	5103521	5402520	5832913	21378846			ILSLAQEQVGNSPEK	14M_c2626_light	14M	4295724	3791025	2800141	2343464	2447769	3706078	10886890	0.000482907
ILSLAQEQVGNSPEK	20M_c1315_heavy		5629785088	7263692672	4950848576	4537049344	4748842944	2258407936	17844326336	0.00119808		ILSLAQEQVGNSPEK	20M_c3054_light	20M	3318761	3139467	2495550	2701863	2277587	91654	8953778	0.000695249
ILSLAQEQVGNSPEK	3M_c1190_light	3M	3826232	3007912	2258408	1793102	1937141	3817331	9092552			ILSLAQEQVGNSPEK	20M_c1300_light	20M	10836611	12746482	8664761	8055310	8363249	8044600	32247854	0.00167115
ILSLAQEQVGNSPEK	3M_c1190_heavy		7891170816	10244901888	6911892992	6457759232	6755156992	5164534272	25047965696	0.000363006		ILSLAQEQVGNSPEK	20M_c3055_light	20M	4200077	4030364	2785084	2486012	2694999	4534558	11015525	0.000786724
ILSLAQEQVGNSPEK	5M_c2346_light	5M	3532233	2701567	2041066	1604643	1726187	3187034	8274866			ILSLAQEQVGNSPEK	20M_c1312_light	20M	5195901	5265478	3692352	3287746	3471290	4226288	14153731	0.000801727
ILSLAQEQVGNSPEK	5M_c2346_heavy		7992015360	10229721088	6882450944	6440841216	6765545984	5099448320	25104187392	0.000329621		ILSLAQEQVGNSPEK	20M_c1315_light	20M	7668122	8071994	5638730	5103521	5402520	5832913	21378846	0.00119808
ILSLAQEQVGNSPEK	14M_c2600_light	14M	3632557	4006940	2608794	2771277	2788264	1606409	10248291			ILSLAQEQVGNSPEK	20M_c3580_light	20M	5497428	4973214	3492142	3095549	3361975	5223946	13962784	0.000544968
ILSLAQEQVGNSPEK	14M_c2600_heavy		4302401344	5489334912	3730763136	3416316800	3595798592	2671593440	13522499392	0.00075787		ILSLAQEQVGNSPEK	20M_c2140_light	20M	7052601	8283644	5636391	5160331	5240933	5639397	20972636	0.00125741
ILSLAQEQVGNSPEK	8M_c1383_light	8M	3796376	3054868	2514068	1857613	1998804	3491389	9365312			ILSLAQEQVGNSPEK	26M_c3667_light	26M	2191579	1534381	1118996	868308	914466	2081734	4844956	0.000266243
ILSLAQEQVGNSPEK	8M_c1383_heavy		7122277376	9150657536	6251415552	5773716480	6094841856	4621514240	22524350464	0.000415786		ILSLAQEQVGNSPEK	26M_c3668_light	26M	5068459	5273930	3734008	3382039	3398223	4949045	14076397	0.000755505
ILSLAQEQVGNSPEK	14M_c3841_light	14M	3136860	2011327	1604231	1183317	1263666	3213797	6752418			ILSLAQEQVGNSPEK	26M_c2293_light	26M	2689789	2211196	1590752	1304233	1403009	3441069	6491737	0.0003631
ILSLAQEQVGNSPEK	14M_c3841_heavy		7666254848	9795099648	6620968960	6189891584	6602596864	5134448128	24082323456	0.000280389		ILSLAQEQVGNSPEK	26M_c620_light	26M	3307334	2993968	2135060	1825702	1978436	2699144	8436362	0.00044567
ILSLAQEQVGNSPEK	20M_c3580_light	20M	5497428	4973214	3492142	3095549	3361975	5223946	13962784			ILSLAQEQVGNSPEK	26M_c3775_light	26M	2595052	2178891	1619253	1366489	1419483	2568661	6393196	0.000386247
ILSLAQEQVGNSPEK	20M_c3580_heavy		8098509824	10432353280	7090423296	6554076672	7119632896	5490271232	25621286400	0.000544968
ILSLAQEQVGNSPEK	5M_c2349_light	5M	3986826	3057032	2315331	1892505	2025948	3945071	9359189
ILSLAQEQVGNSPEK	5M_c2349_heavy		7704241664	9913295872	6711183872	6256261120	6695777280	4914903552	24328721408	0.000384697
ILSLAQEQVGNSPEK	8M_c1457_light	8M	3469376	2468134	1805651	1473211	1550036	3435383	7743161
ILSLAQEQVGNSPEK	8M_c1457_heavy		7334863360	10085668864	6880519168	6465984000	6861027840	5287479296	24301051392	0.000318635
ILSLAQEQVGNSPEK	14M_c2626_light	14M	4295724	3791025	2800141	2343464	2447769	3706078	10886890
ILSLAQEQVGNSPEK	14M_c2626_heavy		7104217600	9199396864	6240882688	5809047552	6144370176	4700612608	22544497152	0.000482907
ILSLAQEQVGNSPEK	20M_c2140_light	20M	7052601	8283644	5636391	5160331	5240933	5639397	20972636
ILSLAQEQVGNSPEK	20M_c2140_heavy		5305990656	6764477952	4608713728	4163367424	4223132160	3234791680	16679182336	0.00125741
ILSLAQEQVGNSPEK	26M_c3775_light	26M	2595052	2178891	1619253	1366489	1419483	2568661	6393196
ILSLAQEQVGNSPEK	26M_c3775_heavy		5234787840	6744671232	4572613120	4200141312	4356688896	3278027008	16552072192	0.000386247
ILSLAQEQVGNSPEK	3M_c953_light	3M	1971079	1503752	1113010	908689	962749	2342763	4587841
ILSLAQEQVGNSPEK	3M_c953_heavy		5558537728	7119144448	4816814080	4414427136	4599953920	3455444736	17494496256	0.000262245
ILSLAQEQVGNSPEK	5M_c2231_light	5M	1889127	1346897	1027877	798493	852497	2287435	4263901
ILSLAQEQVGNSPEK	5M_c2231_heavy		5869601792	7390457856	5041811456	4631308800	4823908352	3602824704	18301871104	0.000232976
ILSLAQEQVGNSPEK	8M_c2295_light	8M	1846487	1181335	936413	685384	751777	1675509	3964235
ILSLAQEQVGNSPEK	8M_c2295_heavy		5331336704	6918789632	4639513088	4338455040	4605357056	3448473088	16889639424	0.000234714

## Sheet: ATETQGVNLLFSSR
C4-B	Sample ID	Category	y11 (+)	y10 (+)	y9 (+)	y7 (+)	y5 (+)	y4 (+)	ATETQGVNLLFSSR 761.896637++ (Sum Top 3)	L/H
ATETQGVNLLFSSR	3M_c940_light	3M	474068	560720	635029	448438	122785	202400	1669817				Average	Fold Change		Average L/H	Fold Change			STDEV		T-TEST_5M vs 3M	0.426696
ATETQGVNLLFSSR	3M_c940_heavy		4255824128	5597572096	14032788480	7546108928	3140637440	3893355008	23886184704	6.99072e-05		3M	4416402	1		0.000233842	1			4.75728e+06		T-TEST (L/H)_5M vs 3M	0.372144
ATETQGVNLLFSSR	14M_c568_light	14M	1514501	1781343	4356470	2311316	906959	1193464	7652314			5M	2.7129e+06	0.614279		0.000146214	0.625269			1.12168e+06
ATETQGVNLLFSSR	14M_c568_heavy		2794699776	3681786624	9259128832	4967509504	2079113088	2571433728	15735615232	0.000486305
ATETQGVNLLFSSR	20M_c3054_light	20M	1593643	1853616	4587124	2549171	1036310	1257056	8034383
ATETQGVNLLFSSR	20M_c3054_heavy		3156321536	4133034496	10406963200	5620506112	2371373568	2853349376	17696319232	0.000454014			Average	Fold Change						STDEV
ATETQGVNLLFSSR	26M_c3667_light	26M	409860	384073	652680	354374	124076	220640	1446613			3M	4416402	1		0.000233842	1			4.75728e+06		T-TEST_8M vs 3M	0.508547
ATETQGVNLLFSSR	26M_c3667_heavy		2991057152	3940545280	9941126144	5308561408	2217624320	2752782336	16872728576	8.57368e-05		8M	2.82132e+06	0.638827		0.000114419	0.4893			1.10711e+06		T-TEST (L/H)_8M vs 3M	0.416143
ATETQGVNLLFSSR	3M_c1030_light	3M	374649	373599	591971	323192	109683	185156	1340219
ATETQGVNLLFSSR	3M_c1030_heavy		2938915840	3855703296	9608018944	5181478912	2142830976	2655329024	16402638080	8.17075e-05
ATETQGVNLLFSSR	5M_c2275_light	5M	346991	300840	580642	305868	109957	160223	1228473				Average	Fold Change						STDEV
ATETQGVNLLFSSR	5M_c2275_heavy		2804711936	3736479232	9423152128	5052351488	2129826816	2620305408	15964343296	7.69511e-05		3M	4416402	1		0.000233842	1			4.13102e+06		T-TEST_14M vs 3M	0.102682
ATETQGVNLLFSSR	8M_c1358_light	8M	600172	644477	1509937	848229	337050	376587	2754586			14M	7.83062e+06	1.77308		0.000443332	1.89586			1.4682e+06		T-TEST (L/H)_14M vs 3M	0.0751631
ATETQGVNLLFSSR	8M_c1358_heavy		2779833856	3667121920	9118547968	4917876736	2032381440	2548320512	15565503744	0.000176967
ATETQGVNLLFSSR	14M_c636_light	14M	2094571	2487760	6212884	3288481	1275323	1568386	10795215
ATETQGVNLLFSSR	14M_c636_heavy		2940490240	3873684736	9762463744	5317159424	2204994304	2722624000	16576638720	0.000651231			Average	Fold Change						STDEV
ATETQGVNLLFSSR	20M_c1300_light	20M	2326537	2675856	6687192	3532915	1441664	1713499	11689585			3M	4416402	1		0.000233842	1			4.75728e+06		T-TEST_20M vs 3M	0.00690589
ATETQGVNLLFSSR	20M_c1300_heavy		3133084672	4126751232	10337504256	5592932352	2318803200	2886395392	17597340160	0.000664281		20M	1.30969e+07	2.96552		0.00068848	2.9442			4.47976e+06		T-TEST (L/H)_20M vs 3M	0.0106965
ATETQGVNLLFSSR	26M_c3668_light	26M	951560	1015388	2416070	1284177	540971	682011	4383018
ATETQGVNLLFSSR	26M_c3668_heavy		3184216064	4204755456	10488460288	5685642240	2349834752	2903340288	17877431808	0.00024517
ATETQGVNLLFSSR	3M_c2908_light	3M	604932	569588	1294013	708508	255235	336870	2468533				Average	Fold Change						STDEV
ATETQGVNLLFSSR	3M_c2908_heavy		3050102272	3983667968	10002093056	5371775488	2230191360	2767554048	17035863296	0.000144902		3M	4416402	1		0.000219589	1			4.75728e+06		T-TEST_26M vs 3M	0.62352
ATETQGVNLLFSSR	5M_c3670_light	5M	584080	687756	855976	639461	196538	389494	2127812			26M	3.2085e+06	0.726497		0.000180961	0.824089			1.22391e+06		T-TEST (L/H)_26M vs 3M	0.689064
ATETQGVNLLFSSR	5M_c3670_heavy		4292026112	5608705536	14149748736	7596153856	3142592768	3896903424	24050480384	8.84727e-05
ATETQGVNLLFSSR	5M_c2254_light	5M	741803	784297	1856415	1121555	467631	504250	3382515
ATETQGVNLLFSSR	5M_c2254_heavy		3137496320	4138197760	10316695552	5558561280	2315420416	2861218560	17592389632	0.000192271
ATETQGVNLLFSSR	5M_c2287_light	5M	537643	528952	1123227	622596	237771	328109	2189822
ATETQGVNLLFSSR	5M_c2287_heavy		3118552320	4125186304	10261160960	5557453312	2318415872	2851426048	17504899584	0.000125098		C4-B	Sample ID	Category	y11 (+)	y10 (+)	y9 (+)	y7 (+)	y5 (+)	y4 (+)	ATETQGVNLLFSSR 761.896637++ (Sum Top 3)	L/H
ATETQGVNLLFSSR	8M_c1364_light	8M	432795	399654	738042	397092	153803	206148	1570491			ATETQGVNLLFSSR	3M_c940_light	3M	474068	560720	635029	448438	122785	202400	1669817	6.99072e-05
ATETQGVNLLFSSR	8M_c1364_heavy		3238089728	4271249152	10754350080	5753664512	2431816960	2980714752	18263688960	8.59898e-05		ATETQGVNLLFSSR	3M_c1030_light	3M	374649	373599	591971	323192	109683	185156	1340219	8.17075e-05
ATETQGVNLLFSSR	14M_c755_light	14M	2097408	2510670	6113965	3248493	1299725	1592683	10722043			ATETQGVNLLFSSR	3M_c2908_light	3M	604932	569588	1294013	708508	255235	336870	2468533	0.000144902
ATETQGVNLLFSSR	14M_c755_heavy		3268246784	4296634880	10786051072	5771963904	2395772928	2946162944	18350932736	0.000584278		ATETQGVNLLFSSR	3M_c1114_light	3M	3000665	3635146	9082562	4848020	1980122	2397412	15718373	0.000848103
ATETQGVNLLFSSR	14M_c847_light	14M	1728961	1993468	4938684	2338304	864517	774837	8661113			ATETQGVNLLFSSR	3M_c1164_light	3M	686487	693490	1471492	866305	388418	426417	2851469	0.00015414
ATETQGVNLLFSSR	14M_c847_heavy		2664805600	3517283264	8872950144	4794386560	2005666976	2342735504	15055039008	0.000575297		ATETQGVNLLFSSR	3M_c1190_light	3M	1095059	1207273	2789841	1550080	663270	764589	5092173	0.000238367
ATETQGVNLLFSSR	20M_c3055_light	20M	1263517	1401163	3378344	1832250	711370	909057	6043024			ATETQGVNLLFSSR	3M_c953_light	3M	495115	456848	822267	456611	187572	258189	1774230	9.9771e-05
ATETQGVNLLFSSR	20M_c3055_heavy		3392574720	4497805824	11237322752	6078350848	2526620160	3098031872	19127703296	0.00031593		ATETQGVNLLFSSR	5M_c2275_light	5M	346991	300840	580642	305868	109957	160223	1228473	7.69511e-05
ATETQGVNLLFSSR	26M_c2293_light	26M	796603	800900	1789541	1013263	455641	532130	3387044			ATETQGVNLLFSSR	5M_c3670_light	5M	584080	687756	855976	639461	196538	389494	2127812	8.84727e-05
ATETQGVNLLFSSR	26M_c2293_heavy		3378689536	4447327744	11081392128	6009366016	2493902080	3057964032	18907409408	0.000179138		ATETQGVNLLFSSR	5M_c2254_light	5M	741803	784297	1856415	1121555	467631	504250	3382515	0.000192271
ATETQGVNLLFSSR	3M_c1114_light	3M	3000665	3635146	9082562	4848020	1980122	2397412	15718373			ATETQGVNLLFSSR	5M_c2287_light	5M	537643	528952	1123227	622596	237771	328109	2189822	0.000125098
ATETQGVNLLFSSR	3M_c1114_heavy		3308168448	4344773120	10880629760	5886848000	2450033920	3018867200	18533571328	0.000848103		ATETQGVNLLFSSR	5M_c3671_light	5M	727570	732902	1623424	904317	359572	427638	3083896	0.000168045
ATETQGVNLLFSSR	5M_c3671_light	5M	727570	732902	1623424	904317	359572	427638	3083896			ATETQGVNLLFSSR	5M_c2318_light	5M	641258	604993	1081635	602815	257305	378948	2327886	0.000109052
ATETQGVNLLFSSR	5M_c3671_heavy		3262862080	4307952640	10780785664	5803756032	2425898752	2982380032	18351600384	0.000168045		ATETQGVNLLFSSR	5M_c2346_light	5M	978001	1061577	2461682	1380423	392842	634294	4501260	0.000280767
ATETQGVNLLFSSR	8M_c1378_light	8M	634365	602120	1244949	727960	308381	359810	2481434			ATETQGVNLLFSSR	5M_c2349_light	5M	933826	1130672	2232773	1255703	522513	654285	4297271	0.000199001
ATETQGVNLLFSSR	8M_c1378_heavy		3411262464	4505186816	11262857216	6063407616	2552820480	3148322304	19179306496	0.000129381		ATETQGVNLLFSSR	5M_c2231_light	5M	386465	354958	535753	312575	119461	204478	1277176	7.62715e-05
ATETQGVNLLFSSR	8M_c3662_light	8M	855373	876239	2018304	1066496	431408	603869	3749916			ATETQGVNLLFSSR	8M_c1358_light	8M	600172	644477	1509937	848229	337050	376587	2754586	0.000176967
ATETQGVNLLFSSR	8M_c3662_heavy		3244614144	4295484928	10759743488	5751397888	2399042560	2952313344	18299842560	0.000204915		ATETQGVNLLFSSR	8M_c1364_light	8M	432795	399654	738042	397092	153803	206148	1570491	8.59898e-05
ATETQGVNLLFSSR	14M_c2634_light	14M	1557114	1748963	4288911	2292034	930056	1141882	7594988			ATETQGVNLLFSSR	8M_c1378_light	8M	634365	602120	1244949	727960	308381	359810	2481434	0.000129381
ATETQGVNLLFSSR	14M_c2634_heavy		3359826432	4394423808	11069196288	5941584384	2475700992	3074897408	18823446528	0.000403486		ATETQGVNLLFSSR	8M_c3662_light	8M	855373	876239	2018304	1066496	431408	603869	3749916	0.000204915
ATETQGVNLLFSSR	20M_c1312_light	20M	2789966	3329353	8195693	4450575	1790604	2220259	14315012			ATETQGVNLLFSSR	8M_c3663_light	8M	680705	664335	1384914	819447	402622	408851	2729954	0.000132403
ATETQGVNLLFSSR	20M_c1312_heavy		3506059264	4603617280	11569209344	6210488832	2585981952	3187497984	19678885888	0.00072743		ATETQGVNLLFSSR	8M_c1383_light	8M	1062681	1111340	2654648	1564635	564338	696953	4828669	0.000253022
ATETQGVNLLFSSR	26M_c620_light	26M	995340	1046624	2573166	1516881	581563	713936	4615130			ATETQGVNLLFSSR	8M_c1457_light	8M	802075	831434	1715877	1003148	369590	503673	3349386	0.000150606
ATETQGVNLLFSSR	26M_c620_heavy		3196871936	4176879616	10534037504	5658242048	2361501696	2924662528	17907789056	0.000257716		ATETQGVNLLFSSR	8M_c2295_light	8M	360118	333526	412452	217997	64773	124740	1106096	6.5078e-05
ATETQGVNLLFSSR	3M_c1164_light	3M	686487	693490	1471492	866305	388418	426417	2851469			ATETQGVNLLFSSR	14M_c568_light	14M	1514501	1781343	4356470	2311316	906959	1193464	7652314	0.000486305
ATETQGVNLLFSSR	3M_c1164_heavy		3300985856	4324081152	10874119168	5864704512	2417749504	3016552448	18499186176	0.00015414		ATETQGVNLLFSSR	14M_c636_light	14M	2094571	2487760	6212884	3288481	1275323	1568386	10795215	0.000651231
ATETQGVNLLFSSR	5M_c2318_light	5M	641258	604993	1081635	602815	257305	378948	2327886			ATETQGVNLLFSSR	14M_c755_light	14M	2097408	2510670	6113965	3248493	1299725	1592683	10722043	0.000584278
ATETQGVNLLFSSR	5M_c2318_heavy		3785025792	4986697216	12574868480	6749749248	2793852672	3490239232	21346591488	0.000109052		ATETQGVNLLFSSR	14M_c847_light	14M	1728961	1993468	4938684	2338304	864517	774837	8661113	0.000575297
ATETQGVNLLFSSR	8M_c3663_light	8M	680705	664335	1384914	819447	402622	408851	2729954			ATETQGVNLLFSSR	14M_c2634_light	14M	1557114	1748963	4288911	2292034	930056	1141882	7594988	0.000403486
ATETQGVNLLFSSR	8M_c3663_heavy		3669438208	4834679296	12114446336	6524887552	2721546240	3335510016	20618563840	0.000132403		ATETQGVNLLFSSR	14M_c3840_light	14M	2038841	2305273	5717795	3089089	1303598	1537508	10061909	0.000460031
ATETQGVNLLFSSR	14M_c3840_light	14M	2038841	2305273	5717795	3089089	1303598	1537508	10061909			ATETQGVNLLFSSR	14M_c2600_light	14M	1342264	1527694	3618164	1884634	799467	1009459	6488122	0.000377505
ATETQGVNLLFSSR	14M_c3840_heavy		3921669120	5136050688	12814516224	6945487872	2902065920	3540636672	21872236032	0.000460031		ATETQGVNLLFSSR	14M_c3841_light	14M	748672	1080937	1424674	887160	315920	410001	3254283	0.000148318
ATETQGVNLLFSSR	20M_c1315_light	20M	3389081	4064386	10100679	5423502	2199504	2710229	17554146			ATETQGVNLLFSSR	14M_c2626_light	14M	1079651	1260378	2905584	1708483	650856	747573	5245613	0.000303539
ATETQGVNLLFSSR	20M_c1315_heavy		3893410816	5084391936	12780751872	6906780672	2877099776	3547558144	21758554624	0.00080677		ATETQGVNLLFSSR	20M_c3054_light	20M	1593643	1853616	4587124	2549171	1036310	1257056	8034383	0.000454014
ATETQGVNLLFSSR	3M_c1190_light	3M	1095059	1207273	2789841	1550080	663270	764589	5092173			ATETQGVNLLFSSR	20M_c1300_light	20M	2326537	2675856	6687192	3532915	1441664	1713499	11689585	0.000664281
ATETQGVNLLFSSR	3M_c1190_heavy		3803228160	5006857728	12552700928	6763373056	2843142912	3486841344	21362786816	0.000238367		ATETQGVNLLFSSR	20M_c3055_light	20M	1263517	1401163	3378344	1832250	711370	909057	6043024	0.00031593
ATETQGVNLLFSSR	5M_c2346_light	5M	978001	1061577	2461682	1380423	392842	634294	4501260			ATETQGVNLLFSSR	20M_c1312_light	20M	2789966	3329353	8195693	4450575	1790604	2220259	14315012	0.00072743
ATETQGVNLLFSSR	5M_c2346_heavy		2865491648	3752939904	9413582976	5077562720	2101854704	2511309760	16032014528	0.000280767		ATETQGVNLLFSSR	20M_c1315_light	20M	3389081	4064386	10100679	5423502	2199504	2710229	17554146	0.00080677
ATETQGVNLLFSSR	14M_c2600_light	14M	1342264	1527694	3618164	1884634	799467	1009459	6488122			ATETQGVNLLFSSR	20M_c3580_light	20M	2814423	3656310	8209590	4675495	1829270	2165732	14680323	0.00063295
ATETQGVNLLFSSR	14M_c2600_heavy		3052743680	4015792896	10118291456	5474981376	2279709184	2825424896	17186828032	0.000377505		ATETQGVNLLFSSR	20M_c2140_light	20M	3698533	4502696	11160860	5951685	2376103	2956612	19362089	0.00121798
ATETQGVNLLFSSR	8M_c1383_light	8M	1062681	1111340	2654648	1564635	564338	696953	4828669			ATETQGVNLLFSSR	26M_c3667_light	26M	409860	384073	652680	354374	124076	220640	1446613	8.57368e-05
ATETQGVNLLFSSR	8M_c1383_heavy		3402077952	4481866240	11200076800	6022711296	2510791168	3097916160	19084020992	0.000253022		ATETQGVNLLFSSR	26M_c3668_light	26M	951560	1015388	2416070	1284177	540971	682011	4383018	0.00024517
ATETQGVNLLFSSR	14M_c3841_light	14M	748672	1080937	1424674	887160	315920	410001	3254283			ATETQGVNLLFSSR	26M_c2293_light	26M	796603	800900	1789541	1013263	455641	532130	3387044	0.000179138
ATETQGVNLLFSSR	14M_c3841_heavy		3919965696	5102483968	12918848512	7003308544	2887105280	3567051264	21941298176	0.000148318		ATETQGVNLLFSSR	26M_c620_light	26M	995340	1046624	2573166	1516881	581563	713936	4615130	0.000257716
ATETQGVNLLFSSR	20M_c3580_light	20M	2814423	3656310	8209590	4675495	1829270	2165732	14680323			ATETQGVNLLFSSR	26M_c3775_light	26M	537948	593676	1079074	588070	209371	325020	2210698	0.000137044
ATETQGVNLLFSSR	20M_c3580_heavy		4124598528	5476772864	13592113152	7343694848	3070541056	3803256576	23193484544	0.00063295
ATETQGVNLLFSSR	5M_c2349_light	5M	933826	1130672	2232773	1255703	522513	654285	4297271
ATETQGVNLLFSSR	5M_c2349_heavy		3841896448	5064268800	12688016384	6836728832	2840983552	3524287488	21594181632	0.000199001
ATETQGVNLLFSSR	8M_c1457_light	8M	802075	831434	1715877	1003148	369590	503673	3349386
ATETQGVNLLFSSR	8M_c1457_heavy		3950027520	5222821888	13066600448	7036050944	2945275136	3640430080	22239449856	0.000150606
ATETQGVNLLFSSR	14M_c2626_light	14M	1079651	1260378	2905584	1708483	650856	747573	5245613
ATETQGVNLLFSSR	14M_c2626_heavy		3081589360	4034148032	10165788672	5471616224	2262767168	2730859664	17281526064	0.000303539
ATETQGVNLLFSSR	20M_c2140_light	20M	3698533	4502696	11160860	5951685	2376103	2956612	19362089
ATETQGVNLLFSSR	20M_c2140_heavy		2843141120	3737986816	9315738624	5055515136	2082614400	2593909504	15896866560	0.00121798
ATETQGVNLLFSSR	26M_c3775_light	26M	537948	593676	1079074	588070	209371	325020	2210698
ATETQGVNLLFSSR	26M_c3775_heavy		2835425792	3780244736	9515586560	5120854528	2150355456	2666546432	16131257088	0.000137044
ATETQGVNLLFSSR	3M_c953_light	3M	495115	456848	822267	456611	187572	258189	1774230
ATETQGVNLLFSSR	3M_c953_heavy		3177604864	4164870144	10440549376	5652017152	2356837888	2890263552	17783024384	9.9771e-05
ATETQGVNLLFSSR	5M_c2231_light	5M	386465	354958	535753	312575	119461	204478	1277176
ATETQGVNLLFSSR	5M_c2231_heavy		2978489600	3941462016	9825184768	5324967936	2197679872	2762000128	16745136384	7.62715e-05
ATETQGVNLLFSSR	8M_c2295_light	8M	360118	333526	412452	217997	64773	124740	1106096
ATETQGVNLLFSSR	8M_c2295_heavy		3011862272	3986824704	9997787136	5381854720	2221047040	2757501696	16996474112	6.5078e-05

## Sheet: DNIIDDVISFIR
C9	Sample ID	Category	y9 (+)	y8 (+)	y7 (+)	y5 (+)	b2 (+)	b3 (+)	DNIIDDVISFIR 710.377548++ (Sum Top 3)	L/H
DNIIDDVISFIR	3M_c940_light	3M	829096	1047688	283625	210458	1618756	1267428	3495540				Average	Fold Change		Average L/H	Fold Change			STDEV		T-TEST_5M vs 3M	0.305936
DNIIDDVISFIR	3M_c940_heavy		7380547152	7592492096	2061917584	1648712812	8677507552	2641382264	23650546800	0.0001478		3M	1.36166e+07	1		0.00148969	1			1.91256e+07		T-TEST (L/H)_5M vs 3M	0.329748
DNIIDDVISFIR	14M_c568_light	14M	2112603	2209907	579629	454637	3385615	1896907	7708125			5M	5.46392e+06	0.401269		0.000499851	0.33554			2.7881e+06
DNIIDDVISFIR	14M_c568_heavy		6021212672	6260829184	1664659328	1365082368	6988312064	2203788544	19270353920	0.000399999
DNIIDDVISFIR	20M_c3054_light	20M	3287006	3341851	891041	726420	4979247	1853258	11608104
DNIIDDVISFIR	20M_c3054_heavy		5017403904	5242290688	1378560768	1135013888	5863148032	1792286464	16122842624	0.000719979			Average	Fold Change						STDEV
DNIIDDVISFIR	26M_c3667_light	26M	977212	1061274	258053	216177	2081897	1727302	4120383			3M	1.36166e+07	1		0.00148969	1			1.91256e+07		T-TEST_8M vs 3M	0.269257
DNIIDDVISFIR	26M_c3667_heavy		5216888832	5436449280	1455815424	1163176960	6115566080	1908505984	16768904192	0.000245716		8M	4.52977e+06	0.332665		0.000197096	0.132307			1.2685e+06		T-TEST (L/H)_8M vs 3M	0.289508
DNIIDDVISFIR	3M_c1030_light	3M	471999	461718	171033	138491	796277	-32482	1729994
DNIIDDVISFIR	3M_c1030_heavy		4276825088	4449005568	1181217920	970434496	5038313984	1573327360	13764144640	0.000125688
DNIIDDVISFIR	5M_c2275_light	5M	605292	658110	175163	144787	1373906	335497	2637308				Average	Fold Change						STDEV
DNIIDDVISFIR	5M_c2275_heavy		5066037248	5246063616	1406497152	1155316608	6001314816	1845673728	16313415680	0.000161665		3M	1.36166e+07	1		0.00148969	1			1.66913e+07		T-TEST_14M vs 3M	0.533947
DNIIDDVISFIR	8M_c1358_light	8M	881347	927115	227121	178923	2614788	1913669	4423250			14M	2.01128e+07	1.47708		0.00167695	1.1257			670979		T-TEST (L/H)_14M vs 3M	0.88042
DNIIDDVISFIR	8M_c1358_heavy		5790475776	6011127808	1613258624	1303809152	6837826560	2103364736	18639430144	0.000237306
DNIIDDVISFIR	14M_c636_light	14M	2729368	2843461	745982	589175	4768931	2370409	10341760
DNIIDDVISFIR	14M_c636_heavy		5830223872	6006662656	1592189184	1291354752	6853580800	2097952256	18690467328	0.000553317			Average	Fold Change						STDEV
DNIIDDVISFIR	20M_c1300_light	20M	1772522	1813415	406322	445624	3109129	591227	6695066			3M	1.36166e+07	1		0.00148969	1			1.91256e+07		T-TEST_20M vs 3M	0.130063
DNIIDDVISFIR	20M_c1300_heavy		4649886720	4814877184	1280821504	1054153280	5487596544	1695990784	14952360448	0.00044776		20M	3.4159e+07	2.50862		0.00232319	1.55951			2.43462e+07		T-TEST (L/H)_20M vs 3M	0.519735
DNIIDDVISFIR	26M_c3668_light	26M	1242924	1313395	326279	267051	2906022	2174512	5462341
DNIIDDVISFIR	26M_c3668_heavy		7038545920	7289027584	2005919488	1578573696	8259913728	2513155072	22587487232	0.00024183
DNIIDDVISFIR	3M_c2908_light	3M	529022	610252	199078	97933	2104369	465337	3243643				Average	Fold Change						STDEV
DNIIDDVISFIR	3M_c2908_heavy		5495834112	5728384512	1524913024	1226421632	6477859840	2005233408	17702078464	0.000183235		3M	1.36166e+07	1		0.00146426	1			1.91256e+07		T-TEST_26M vs 3M	0.593553
DNIIDDVISFIR	5M_c3670_light	5M	605933	696348	181575	132704	1284138	1813641	2586419			26M	8.29665e+06	0.609304		0.000515742	0.352221			5.58218e+06		T-TEST (L/H)_26M vs 3M	0.484947
DNIIDDVISFIR	5M_c3670_heavy		4827663360	5015744000	1346079616	1074409600	5646977536	1721122432	15490384896	0.000166969
DNIIDDVISFIR	5M_c2254_light	5M	1043264	1057651	273363	229599	2650062	1730835	4750977
DNIIDDVISFIR	5M_c2254_heavy		6838704640	7064132096	1899848832	1538701824	7999750144	2440021248	21902586880	0.000216914
DNIIDDVISFIR	5M_c2287_light	5M	672673	737261	181245	131848	1962467	1704150	3372401
DNIIDDVISFIR	5M_c2287_heavy		5017496064	5263614464	1482235520	1151427456	5987887104	1855124992	16268997632	0.00020729		C9	Sample ID	Category	y9 (+)	y8 (+)	y7 (+)	y5 (+)	b2 (+)	b3 (+)	DNIIDDVISFIR 710.377548++ (Sum Top 3)	L/H
DNIIDDVISFIR	8M_c1364_light	8M	399180	525095	138216	102482	644587	859834	1568862			DNIIDDVISFIR	3M_c940_light	3M	829096	1047688	283625	210458	1618756	1267428	3495540	0.0001478
DNIIDDVISFIR	8M_c1364_heavy		4126298368	4295326720	1154925056	931529152	4871371776	1510747136	13292996864	0.000118022		DNIIDDVISFIR	3M_c1030_light	3M	471999	461718	171033	138491	796277	-32482	1729994	0.000125688
DNIIDDVISFIR	14M_c755_light	14M	17217455	17516441	4547055	3744223	19990550	4304259	54724446			DNIIDDVISFIR	3M_c2908_light	3M	529022	610252	199078	97933	2104369	465337	3243643	0.000183235
DNIIDDVISFIR	14M_c755_heavy		4576944640	4838742016	1362897024	1076309248	5462987776	1696937600	14878674432	0.00367805		DNIIDDVISFIR	3M_c1114_light	3M	18238250	18785746	4899806	3976588	21827206	7445288	58851202	0.00808344
DNIIDDVISFIR	14M_c847_light	14M	7379946	7491068	2070154	1715160	8668258	1665833	23539272			DNIIDDVISFIR	3M_c1164_light	3M	1906201	2213139	604875	476837	2233511	660332	6352851	0.000430459
DNIIDDVISFIR	14M_c847_heavy		4527662592	4721073152	1329858304	1047029120	5373914112	1665599744	14622649856	0.00160978		DNIIDDVISFIR	3M_c1190_light	3M	5217038	5484137	1422662	1145759	6998928	3144224	17700103	0.00127917
DNIIDDVISFIR	20M_c3055_light	20M	6397496	6633605	1773030	1448368	8318392	3409025	21349493			DNIIDDVISFIR	3M_c953_light	3M	1016727	1059229	288243	232587	1867038	1656943	3942994	0.000178053
DNIIDDVISFIR	20M_c3055_heavy		3870617856	4021587200	1063322752	854291072	4502730240	1399369728	12394935296	0.00172244		DNIIDDVISFIR	5M_c2275_light	5M	605292	658110	175163	144787	1373906	335497	2637308	0.000161665
DNIIDDVISFIR	26M_c2293_light	26M	2029825	2117343	558239	530427	2354415	316038	6501583			DNIIDDVISFIR	5M_c3670_light	5M	605933	696348	181575	132704	1284138	1813641	2586419	0.000166969
DNIIDDVISFIR	26M_c2293_heavy		3921879808	4082212608	1106871552	882542912	4630406144	1409215104	12634498560	0.00051459		DNIIDDVISFIR	5M_c2254_light	5M	1043264	1057651	273363	229599	2650062	1730835	4750977	0.000216914
DNIIDDVISFIR	3M_c1114_light	3M	18238250	18785746	4899806	3976588	21827206	7445288	58851202			DNIIDDVISFIR	5M_c2287_light	5M	672673	737261	181245	131848	1962467	1704150	3372401	0.00020729
DNIIDDVISFIR	3M_c1114_heavy		2252466432	2352927232	630908736	511155072	2675070720	830799168	7280464384	0.00808344		DNIIDDVISFIR	5M_c3671_light	5M	1945232	2001042	531883	431213	3285759	1985449	7232033	0.000751689
DNIIDDVISFIR	5M_c3671_light	5M	1945232	2001042	531883	431213	3285759	1985449	7232033			DNIIDDVISFIR	5M_c2318_light	5M	1559150	1665782	442651	358785	2724944	1839376	5949876	0.000684992
DNIIDDVISFIR	5M_c3671_heavy		2982859776	3112545792	848805440	674640128	3525640704	1087776384	9621046272	0.000751689		DNIIDDVISFIR	5M_c2346_light	5M	3002921	3104845	789715	691239	4152715	2438161	10260481	0.00107517
DNIIDDVISFIR	8M_c1378_light	8M	1283086	1444270	360270	344620	1926405	582778	4653761			DNIIDDVISFIR	5M_c2349_light	5M	2664339	2797325	702327	608315	4000562	2264406	9462226	0.0010604
DNIIDDVISFIR	8M_c1378_heavy		3025816320	3157203968	850187968	678303744	3609453824	1110408320	9792474112	0.000475239		DNIIDDVISFIR	5M_c2231_light	5M	739454	774947	200782	167064	1409162	1379818	2923563	0.000173571
DNIIDDVISFIR	8M_c3662_light	8M	1641652	1733178	436948	385643	2694050	1773916	6068880			DNIIDDVISFIR	8M_c1358_light	8M	881347	927115	227121	178923	2614788	1913669	4423250	0.000237306
DNIIDDVISFIR	8M_c3662_heavy		9072626688	9341350912	2493387776	1984839424	10472295424	3190245120	28886273024	0.000210096		DNIIDDVISFIR	8M_c1364_light	8M	399180	525095	138216	102482	644587	859834	1568862	0.000118022
DNIIDDVISFIR	14M_c2634_light	14M	4206632	4084847	1075977	885788	4361376	1041211	12652855			DNIIDDVISFIR	8M_c1378_light	8M	1283086	1444270	360270	344620	1926405	582778	4653761	0.000475239
DNIIDDVISFIR	14M_c2634_heavy		2703698176	2830650880	744082496	615151168	3247693312	1006123712	8782042368	0.00144076		DNIIDDVISFIR	8M_c3662_light	8M	1641652	1733178	436948	385643	2694050	1773916	6068880	0.000210096
DNIIDDVISFIR	20M_c1312_light	20M	23639906	24844050	6633727	5269150	29755288	9492664	78239244			DNIIDDVISFIR	8M_c3663_light	8M	1127513	1201441	307558	253123	2071456	1532404	4400410	0.000581187
DNIIDDVISFIR	20M_c1312_heavy		5522474496	5795930624	1539954176	1255057792	6627395072	2017951488	17945800192	0.00435975		DNIIDDVISFIR	8M_c1383_light	8M	1366312	1454592	370439	322531	2173975	1613725	4994879	0.000371988
DNIIDDVISFIR	26M_c620_light	26M	5503284	5753667	1520066	1221733	8088480	3319384	19345431			DNIIDDVISFIR	8M_c1457_light	8M	1583287	1666434	433936	337223	2487485	1796175	5737206	0.000616185
DNIIDDVISFIR	26M_c620_heavy		4547513856	4713290240	1270812544	1024670592	5335261184	1639447808	14596065280	0.00132539		DNIIDDVISFIR	8M_c2295_light	8M	1012110	1054699	281709	221411	2324073	1676552	4390882	0.000164121
DNIIDDVISFIR	3M_c1164_light	3M	1906201	2213139	604875	476837	2233511	660332	6352851			DNIIDDVISFIR	14M_c568_light	14M	2112603	2209907	579629	454637	3385615	1896907	7708125	0.000399999
DNIIDDVISFIR	3M_c1164_heavy		4598106624	4790360576	1297883776	1019703872	5369849856	1626563072	14758317056	0.000430459		DNIIDDVISFIR	14M_c636_light	14M	2729368	2843461	745982	589175	4768931	2370409	10341760	0.000553317
DNIIDDVISFIR	5M_c2318_light	5M	1559150	1665782	442651	358785	2724944	1839376	5949876			DNIIDDVISFIR	14M_c755_light	14M	17217455	17516441	4547055	3744223	19990550	4304259	54724446	0.00367805
DNIIDDVISFIR	5M_c2318_heavy		2695074304	2831903232	739181248	600880000	3159073536	980247360	8686051072	0.000684992		DNIIDDVISFIR	14M_c847_light	14M	7379946	7491068	2070154	1715160	8668258	1665833	23539272	0.00160978
DNIIDDVISFIR	8M_c3663_light	8M	1127513	1201441	307558	253123	2071456	1532404	4400410			DNIIDDVISFIR	14M_c2634_light	14M	4206632	4084847	1075977	885788	4361376	1041211	12652855	0.00144076
DNIIDDVISFIR	8M_c3663_heavy		2331032576	2440245248	646560704	533342240	2800142080	870673792	7571419904	0.000581187		DNIIDDVISFIR	14M_c3840_light	14M	16143068	16766121	4347416	3577662	19717896	6659839	52627085	0.00603905
DNIIDDVISFIR	14M_c3840_light	14M	16143068	16766121	4347416	3577662	19717896	6659839	52627085			DNIIDDVISFIR	14M_c2600_light	14M	2937195	3073880	864255	673895	3805657	1686908	9816732	0.000432615
DNIIDDVISFIR	14M_c3840_heavy		2697834240	2835792384	767980352	617309056	3180837376	998186944	8714464000	0.00603905		DNIIDDVISFIR	14M_c3841_light	14M	706965	767295	277648	212450	785378	142321	2259638	0.000182489
DNIIDDVISFIR	20M_c1315_light	20M	17972534	18840582	4923021	3911318	24414316	7896481	61227432			DNIIDDVISFIR	14M_c2626_light	14M	2093751	2176993	557251	486819	3074781	1812336	7345525	0.000756472
DNIIDDVISFIR	20M_c1315_heavy		4824376832	5012894208	1337435264	1089766528	5686606848	1730264832	15523877888	0.00394408		DNIIDDVISFIR	20M_c3054_light	20M	3287006	3341851	891041	726420	4979247	1853258	11608104	0.000719979
DNIIDDVISFIR	3M_c1190_light	3M	5217038	5484137	1422662	1145759	6998928	3144224	17700103			DNIIDDVISFIR	20M_c1300_light	20M	1772522	1813415	406322	445624	3109129	591227	6695066	0.00044776
DNIIDDVISFIR	3M_c1190_heavy		4303648768	4480694784	1222455040	977076352	5052797952	1526807168	13837141504	0.00127917		DNIIDDVISFIR	20M_c3055_light	20M	6397496	6633605	1773030	1448368	8318392	3409025	21349493	0.00172244
DNIIDDVISFIR	5M_c2346_light	5M	3002921	3104845	789715	691239	4152715	2438161	10260481			DNIIDDVISFIR	20M_c1312_light	20M	23639906	24844050	6633727	5269150	29755288	9492664	78239244	0.00435975
DNIIDDVISFIR	5M_c2346_heavy		2909377536	3106365440	934139264	688668480	3527362816	1107109760	9543105792	0.00107517		DNIIDDVISFIR	20M_c1315_light	20M	17972534	18840582	4923021	3911318	24414316	7896481	61227432	0.00394408
DNIIDDVISFIR	14M_c2600_light	14M	2937195	3073880	864255	673895	3805657	1686908	9816732			DNIIDDVISFIR	20M_c3580_light	20M	9928898	10166515	2677759	2223895	12335730	4514672	32431143	0.00333843
DNIIDDVISFIR	14M_c2600_heavy		7076719104	7335014912	1983425664	1581431168	8279904768	2528969728	22691638784	0.000432615		DNIIDDVISFIR	20M_c2140_light	20M	8339081	8707629	2267055	1851677	10515600	3906635	27562310	0.00172993
DNIIDDVISFIR	8M_c1383_light	8M	1366312	1454592	370439	322531	2173975	1613725	4994879			DNIIDDVISFIR	26M_c3667_light	26M	977212	1061274	258053	216177	2081897	1727302	4120383	0.000245716
DNIIDDVISFIR	8M_c1383_heavy		4176266752	4335467520	1168711296	924879360	4915779584	1495491456	13427513856	0.000371988		DNIIDDVISFIR	26M_c3668_light	26M	1242924	1313395	326279	267051	2906022	2174512	5462341	0.00024183
DNIIDDVISFIR	14M_c3841_light	14M	706965	767295	277648	212450	785378	142321	2259638			DNIIDDVISFIR	26M_c2293_light	26M	2029825	2117343	558239	530427	2354415	316038	6501583	0.00051459
DNIIDDVISFIR	14M_c3841_heavy		3812518912	3984088576	1060493696	867361280	4585716736	1408896128	12382324224	0.000182489		DNIIDDVISFIR	26M_c620_light	26M	5503284	5753667	1520066	1221733	8088480	3319384	19345431	0.00132539
DNIIDDVISFIR	20M_c3580_light	20M	9928898	10166515	2677759	2223895	12335730	4514672	32431143			DNIIDDVISFIR	26M_c3775_light	26M	1655696	1728922	464319	389353	2668915	1753698	6053533	0.000251189
DNIIDDVISFIR	20M_c3580_heavy		2952489472	3136203776	918505792	697508544	3625808640	1141443968	9714501888	0.00333843
DNIIDDVISFIR	5M_c2349_light	5M	2664339	2797325	702327	608315	4000562	2264406	9462226
DNIIDDVISFIR	5M_c2349_heavy		2729744896	2857911552	792513536	635444288	3335639296	1043046208	8923295744	0.0010604
DNIIDDVISFIR	8M_c1457_light	8M	1583287	1666434	433936	337223	2487485	1796175	5737206
DNIIDDVISFIR	8M_c1457_heavy		2856288512	2992675328	816788032	655413440	3461880320	1072775488	9310844160	0.000616185
DNIIDDVISFIR	14M_c2626_light	14M	2093751	2176993	557251	486819	3074781	1812336	7345525
DNIIDDVISFIR	14M_c2626_heavy		2975127552	3123469824	841725632	682406720	3611641088	1119414272	9710238464	0.000756472
DNIIDDVISFIR	20M_c2140_light	20M	8339081	8707629	2267055	1851677	10515600	3906635	27562310
DNIIDDVISFIR	20M_c2140_heavy		4988951040	5140602368	1363834368	1111687808	5803076096	1778359808	15932629504	0.00172993
DNIIDDVISFIR	26M_c3775_light	26M	1655696	1728922	464319	389353	2668915	1753698	6053533
DNIIDDVISFIR	26M_c3775_heavy		7482577920	7777611264	2085833728	1699141760	8839334912	2687017984	24099524096	0.000251189
DNIIDDVISFIR	3M_c953_light	3M	1016727	1059229	288243	232587	1867038	1656943	3942994
DNIIDDVISFIR	3M_c953_heavy		6914761216	7178057728	1944121344	1528884864	8052189184	2496443648	22145008128	0.000178053
DNIIDDVISFIR	5M_c2231_light	5M	739454	774947	200782	167064	1409162	1379818	2923563
DNIIDDVISFIR	5M_c2231_heavy		5245661696	5449276416	1453734400	1155877248	6148705792	1932635136	16843643904	0.000173571
DNIIDDVISFIR	8M_c2295_light	8M	1012110	1054699	281709	221411	2324073	1676552	4390882
DNIIDDVISFIR	8M_c2295_heavy		8261634048	8674508800	2387700736	1882659840	9817822208	3026608640	26753965056	0.000164121

## Sheet: TSNFNADFALK
C9	Sample ID	Category	y9 (+)	y8 (+)	y7 (+)	y6 (+)	y4 (+)	b2 (+)	TSNFNADFALK 614.303852++ (Sum Top 3)	L/H
TSNFNADFALK	3M_c940_light	3M	753388	1285825	1357185	714479	557532	3305723	5948733				Average	Fold Change		Average L/H	Fold Change			STDEV		T-TEST_5M vs 3M	0.704997
TSNFNADFALK	3M_c940_heavy		5850427392	7426856448	9981527040	5745189376	3763403264	4129228544	21537612032	0.000276202		3M	9.36618e+06	1		0.000585065	1			7.81431e+06		T-TEST (L/H)_5M vs 3M	0.497412
TSNFNADFALK	14M_c568_light	14M	3563252	4650931	6095193	3352949	2272130	5059488	15805612			5M	7.72157e+06	0.824411		0.0004415	0.754617			2.31709e+06
TSNFNADFALK	14M_c568_heavy		4109965568	5186085376	6975036928	4030992384	2584492288	2883967488	15045089792	0.00105055
TSNFNADFALK	20M_c3054_light	20M	3956615	5513159	6979905	3926065	2601549	3767319	16260383
TSNFNADFALK	20M_c3054_heavy		4400659968	5545093632	7589749760	4336075264	2811476736	3101791232	16236634624	0.00100146			Average	Fold Change						STDEV
TSNFNADFALK	26M_c3667_light	26M	873573	1333232	1582079	841219	680044	1280387	4195698			3M	9.36618e+06	1		0.000585065	1			7.81431e+06		T-TEST_8M vs 3M	0.507812
TSNFNADFALK	26M_c3667_heavy		4796697088	6076599296	8173040128	4676568576	2997824256	3382237440	17631876864	0.000237961		8M	7.61907e+06	0.813466		0.000323623	0.55314			1.54135e+06		T-TEST (L/H)_8M vs 3M	0.388512
TSNFNADFALK	3M_c1030_light	3M	719761	1095686	1308450	667713	568134	1414540	3818676
TSNFNADFALK	3M_c1030_heavy		4626791936	5815534592	7910479360	4499332608	2886583808	3260317952	16986331904	0.000224809
TSNFNADFALK	5M_c2275_light	5M	611063	1045608	1211088	667171	484362	1529066	3785762				Average	Fold Change						STDEV
TSNFNADFALK	5M_c2275_heavy		4600658432	5777944064	7862376448	4501165568	2910349056	3273626368	16913946880	0.000223825		3M	9.36618e+06	1		0.000585065	1			6.77173e+06		T-TEST_14M vs 3M	0.0797325
TSNFNADFALK	8M_c1358_light	8M	631763	1031915	1560544	690324	725245	4645371	7237830			14M	1.68224e+07	1.79608		0.00102975	1.76007			4.05471e+06		T-TEST (L/H)_14M vs 3M	0.108712
TSNFNADFALK	8M_c1358_heavy		4121292288	5185960960	7035844608	4052688128	2637463808	2959228672	15181034240	0.000476768
TSNFNADFALK	14M_c636_light	14M	4456969	5737752	7953736	4255690	2877723	4536491	18227979
TSNFNADFALK	14M_c636_heavy		4286418688	5464029184	7406511104	4287268864	2849431808	3111198208	15981738496	0.00114055			Average	Fold Change						STDEV
TSNFNADFALK	20M_c1300_light	20M	0	29910	9532	2866	8117	226993	266435			3M	9.36618e+06	1		0.000585065	1			7.81431e+06		T-TEST_20M vs 3M	0.0574848
TSNFNADFALK	20M_c1300_heavy		73705416	82909280	101706576	62273576	43763336	50545804	235161660	0.00113299		20M	20704003	2.21051		0.00138477	2.36687			1.06645e+07		T-TEST (L/H)_20M vs 3M	0.0162432
TSNFNADFALK	26M_c3668_light	26M	2376368	3221812	4142831	2202494	1522282	4940466	12305109
TSNFNADFALK	26M_c3668_heavy		4850954240	6175470592	8304421376	4762633216	3094992384	3468628480	17948520448	0.000685578
TSNFNADFALK	3M_c2908_light	3M	1207735	1654895	2262726	1219350	885859	4271686	8189307				Average	Fold Change						STDEV
TSNFNADFALK	3M_c2908_heavy		4384932352	5549264384	7535507456	4323143680	2828579328	3111619584	16196391424	0.000505625		3M	9.36618e+06	1		0.000547605	1			7.81431e+06		T-TEST_26M vs 3M	0.86621
TSNFNADFALK	5M_c3670_light	5M	821204	1350219	1594080	743708	673951	3672244	6616543			26M	8.6758e+06	0.92629		0.000524833	0.958416			2.74923e+06		T-TEST (L/H)_26M vs 3M	0.834477
TSNFNADFALK	5M_c3670_heavy		6011788800	7584023040	10277699584	5944798208	3841797888	4313451520	22175174144	0.000298376
TSNFNADFALK	5M_c2254_light	5M	831754	1278943	1857399	791485	711708	4927152	8063494
TSNFNADFALK	5M_c2254_heavy		3982437376	5076415488	6938945024	3997018368	2628881408	2895272192	14910632704	0.000540788
TSNFNADFALK	5M_c2287_light	5M	773858	1335194	1720153	837697	625118	4892086	7947433
TSNFNADFALK	5M_c2287_heavy		4354289664	5559298048	7599767552	4315644928	2852960000	3165715456	16324781056	0.000486832		C9	Sample ID	Category	y9 (+)	y8 (+)	y7 (+)	y6 (+)	y4 (+)	b2 (+)	TSNFNADFALK 614.303852++ (Sum Top 3)	L/H
TSNFNADFALK	8M_c1364_light	8M	702467	1270852	1514829	693204	623006	2179631	4965312			TSNFNADFALK	3M_c940_light	3M	753388	1285825	1357185	714479	557532	3305723	5948733	0.000276202
TSNFNADFALK	8M_c1364_heavy		4641523200	5868509184	8044862464	4604199936	3026098688	3349400832	17262772480	0.000287631		TSNFNADFALK	3M_c1030_light	3M	719761	1095686	1308450	667713	568134	1414540	3818676	0.000224809
TSNFNADFALK	14M_c755_light	14M	7371158	9671193	12945692	7001704	4867426	8728869	31345754			TSNFNADFALK	3M_c2908_light	3M	1207735	1654895	2262726	1219350	885859	4271686	8189307	0.000505625
TSNFNADFALK	14M_c755_heavy		4498931200	5750627328	7967237120	4506674688	3039351552	3303921920	17021786368	0.00184151		TSNFNADFALK	3M_c1114_light	3M	6927560	9329106	12524514	6901578	4739261	6266788	28120408	0.00191935
TSNFNADFALK	14M_c847_light	14M	3085692	4117196	5662952	3022671	2208045	6058240	15838388			TSNFNADFALK	3M_c1164_light	3M	1152143	1681986	2188280	1110507	900048	4453566	8323832	0.000504365
TSNFNADFALK	14M_c847_heavy		3404335616	4382321152	5982988800	3493581568	2338738944	2529278208	12894588160	0.0012283		TSNFNADFALK	3M_c1190_light	3M	1324120	2064592	3071815	1414049	1254085	1480290	6616697	0.000402887
TSNFNADFALK	20M_c3055_light	20M	3335433	4393541	5949841	3231341	2241554	5711995	16055377			TSNFNADFALK	3M_c953_light	3M	849375	1254969	1596776	807120	641261	1693836	4545581	0.00026222
TSNFNADFALK	20M_c3055_heavy		4477799424	5733477888	7820303360	4532561920	2996632576	3277878528	16831659776	0.00095388		TSNFNADFALK	5M_c2275_light	5M	611063	1045608	1211088	667171	484362	1529066	3785762	0.000223825
TSNFNADFALK	26M_c2293_light	26M	1228641	1697350	2453096	1179083	1022682	4973948	9124394			TSNFNADFALK	5M_c3670_light	5M	821204	1350219	1594080	743708	673951	3672244	6616543	0.000298376
TSNFNADFALK	26M_c2293_heavy		4216636672	5376548352	7328896512	4245843968	2793509888	3084957440	15790402304	0.000577844		TSNFNADFALK	5M_c2254_light	5M	831754	1278943	1857399	791485	711708	4927152	8063494	0.000540788
TSNFNADFALK	3M_c1114_light	3M	6927560	9329106	12524514	6901578	4739261	6266788	28120408			TSNFNADFALK	5M_c2287_light	5M	773858	1335194	1720153	837697	625118	4892086	7947433	0.000486832
TSNFNADFALK	3M_c1114_heavy		3851518720	4949576704	6834272768	3938169856	2637922816	2867193856	14651043328	0.00191935		TSNFNADFALK	5M_c3671_light	5M	1987471	2765311	3580435	1922144	1419568	2216393	8562139	0.000504263
TSNFNADFALK	5M_c3671_light	5M	1987471	2765311	3580435	1922144	1419568	2216393	8562139			TSNFNADFALK	5M_c2318_light	5M	2016079	2853723	3510247	2038188	1372308	3740132	10104102	0.000489397
TSNFNADFALK	5M_c3671_heavy		4545924608	5757236224	7897628672	4524274688	2957520128	3324641792	16979506688	0.000504263		TSNFNADFALK	5M_c2346_light	5M	1145571	1731442	2632869	1236744	1110693	5494829	9859140	0.000654131
TSNFNADFALK	8M_c1378_light	8M	963047	1597165	2042595	1038075	747255	4110092	7749852			TSNFNADFALK	5M_c2349_light	5M	1455518	2065971	2872682	1515725	1320903	5508851	10447504	0.000543232
TSNFNADFALK	8M_c1378_heavy		4723564544	6036652032	8245335552	4701771264	3101542144	3452508928	17734496512	0.000436993		TSNFNADFALK	5M_c2231_light	5M	676589	1114868	1320620	693490	530178	1672569	4108057	0.000232653
TSNFNADFALK	8M_c3662_light	8M	1313601	1979208	2490164	1325224	860359	3793208	8262580			TSNFNADFALK	8M_c1358_light	8M	631763	1031915	1560544	690324	725245	4645371	7237830	0.000476768
TSNFNADFALK	8M_c3662_heavy		4763216896	5966030848	8057731072	4586658304	2951984128	3304870656	17328632576	0.000476817		TSNFNADFALK	8M_c1364_light	8M	702467	1270852	1514829	693204	623006	2179631	4965312	0.000287631
TSNFNADFALK	14M_c2634_light	14M	2925982	4077714	5484941	2932477	1953259	3360865	12923520			TSNFNADFALK	8M_c1378_light	8M	963047	1597165	2042595	1038075	747255	4110092	7749852	0.000436993
TSNFNADFALK	14M_c2634_heavy		4445037056	5693053952	7727070720	4473808384	2969069568	3252528896	16672653568	0.000775133		TSNFNADFALK	8M_c3662_light	8M	1313601	1979208	2490164	1325224	860359	3793208	8262580	0.000476817
TSNFNADFALK	20M_c1312_light	20M	8508187	11033788	14862594	8225954	5391531	8853311	34749693			TSNFNADFALK	8M_c3663_light	8M	1002591	1555837	2145458	998954	906588	4473435	8174730	0.000459886
TSNFNADFALK	20M_c1312_heavy		4371974656	5537660928	7598065664	4425883648	2936842240	3231514368	16367240960	0.00212312		TSNFNADFALK	8M_c1383_light	8M	1062681	1111340	2654648	1564635	564338	696953	4828669	0.000253022
TSNFNADFALK	26M_c620_light	26M	1656437	2368321	3160747	1680632	1302220	4808313	10337381			TSNFNADFALK	8M_c1457_light	8M	1171698	1608489	2183455	1183492	997822	5032545	8824489	0.000452091
TSNFNADFALK	26M_c620_heavy		4030881792	5137340416	6992872448	4059384320	2682322944	2956933632	15087146496	0.000685178		TSNFNADFALK	8M_c2295_light	8M	578027	962277	1134729	612050	456916	3085079	5182085	0.000311855
TSNFNADFALK	3M_c1164_light	3M	1152143	1681986	2188280	1110507	900048	4453566	8323832			TSNFNADFALK	14M_c568_light	14M	3563252	4650931	6095193	3352949	2272130	5059488	15805612	0.00105055
TSNFNADFALK	3M_c1164_heavy		4398769664	5604945408	7656356352	4388858368	2893679616	3242285056	16503586816	0.000504365		TSNFNADFALK	14M_c636_light	14M	4456969	5737752	7953736	4255690	2877723	4536491	18227979	0.00114055
TSNFNADFALK	5M_c2318_light	5M	2016079	2853723	3510247	2038188	1372308	3740132	10104102			TSNFNADFALK	14M_c755_light	14M	7371158	9671193	12945692	7001704	4867426	8728869	31345754	0.00184151
TSNFNADFALK	5M_c2318_heavy		5526986240	6998307840	9638859776	5558601216	3659069952	4008838912	20646006528	0.000489397		TSNFNADFALK	14M_c847_light	14M	3085692	4117196	5662952	3022671	2208045	6058240	15838388	0.0012283
TSNFNADFALK	8M_c3663_light	8M	1002591	1555837	2145458	998954	906588	4473435	8174730			TSNFNADFALK	14M_c2634_light	14M	2925982	4077714	5484941	2932477	1953259	3360865	12923520	0.000775133
TSNFNADFALK	8M_c3663_heavy		4691890688	6025575936	8264251904	4777610752	3185230080	3485745152	17775572992	0.000459886		TSNFNADFALK	14M_c3840_light	14M	5907589	7869884	10452053	5868171	4063407	6882860	25204797	0.00141298
TSNFNADFALK	14M_c3840_light	14M	5907589	7869884	10452053	5868171	4063407	6882860	25204797			TSNFNADFALK	14M_c2600_light	14M	3313263	4365754	5764258	3095293	2080831	3594240	13724252	0.000813183
TSNFNADFALK	14M_c3840_heavy		4677445120	6021346304	8299666944	4771237888	3185288448	3517084416	17838097664	0.00141298		TSNFNADFALK	14M_c3841_light	14M	1063799	1401065	1949459	1011445	817258	4427349	7777873	0.000374328
TSNFNADFALK	20M_c1315_light	20M	7669303	10127707	13658412	7485563	5148471	8236473	32022592			TSNFNADFALK	14M_c2626_light	14M	1109567	1624862	2400993	1282280	1147587	6527353	10553208	0.000631254
TSNFNADFALK	20M_c1315_heavy		4628218880	5929865728	8139298304	4692510208	3200267008	3455986432	17525150464	0.00182724		TSNFNADFALK	20M_c3054_light	20M	3956615	5513159	6979905	3926065	2601549	3767319	16260383	0.00100146
TSNFNADFALK	3M_c1190_light	3M	1324120	2064592	3071815	1414049	1254085	1480290	6616697			TSNFNADFALK	20M_c1300_light	20M	0	29910	9532	2866	8117	226993	266435	0.00113299
TSNFNADFALK	3M_c1190_heavy		4353218720	5576121168	7621998336	4461668064	2933038160	3225084408	16423203912	0.000402887		TSNFNADFALK	20M_c3055_light	20M	3335433	4393541	5949841	3231341	2241554	5711995	16055377	0.00095388
TSNFNADFALK	5M_c2346_light	5M	1145571	1731442	2632869	1236744	1110693	5494829	9859140			TSNFNADFALK	20M_c1312_light	20M	8508187	11033788	14862594	8225954	5391531	8853311	34749693	0.00212312
TSNFNADFALK	5M_c2346_heavy		3980989952	5097063936	7013533696	4059595264	2684435200	2961510912	15072108544	0.000654131		TSNFNADFALK	20M_c1315_light	20M	7669303	10127707	13658412	7485563	5148471	8236473	32022592	0.00182724
TSNFNADFALK	14M_c2600_light	14M	3313263	4365754	5764258	3095293	2080831	3594240	13724252			TSNFNADFALK	20M_c3580_light	20M	4744530	6319798	8481450	4881522	3429739	6760114	21561362	0.00105982
TSNFNADFALK	14M_c2600_heavy		4594200064	5795052544	7861498880	4489460736	2893781248	3220644608	16877196032	0.000813183		TSNFNADFALK	20M_c2140_light	20M	5735200	7363617	9897819	5453401	3537476	6750743	24012179	0.0015949
TSNFNADFALK	8M_c1383_light	8M	1590382	2071195	2890337	1533385	1239435	5594133	10555665			TSNFNADFALK	26M_c3667_light	26M	873573	1333232	1582079	841219	680044	1280387	4195698	0.000237961
TSNFNADFALK	8M_c1383_heavy		4725029376	5992678912	8182931968	4732758528	3115915264	3448929792	17624540672	0.000598919		TSNFNADFALK	26M_c3668_light	26M	2376368	3221812	4142831	2202494	1522282	4940466	12305109	0.000685578
TSNFNADFALK	14M_c3841_light	14M	1063799	1401065	1949459	1011445	817258	4427349	7777873			TSNFNADFALK	26M_c2293_light	26M	1228641	1697350	2453096	1179083	1022682	4973948	9124394	0.000577844
TSNFNADFALK	14M_c3841_heavy		5518112768	7072223232	9647840256	5590181376	3672358912	4058170368	20778233856	0.000374328		TSNFNADFALK	26M_c620_light	26M	1656437	2368321	3160747	1680632	1302220	4808313	10337381	0.000685178
TSNFNADFALK	20M_c3580_light	20M	4744530	6319798	8481450	4881522	3429739	6760114	21561362			TSNFNADFALK	26M_c3775_light	26M	1203997	1738280	2216772	1200858	836205	3461345	7416397	0.000437605
TSNFNADFALK	20M_c3580_heavy		5440517120	6924035072	9449354240	5450622976	3654451968	3970882560	20344271872	0.00105982
TSNFNADFALK	5M_c2349_light	5M	1455518	2065971	2872682	1515725	1320903	5508851	10447504
TSNFNADFALK	5M_c2349_heavy		5115107840	6520606208	8928297984	5183005184	3430014720	3783235328	19232139520	0.000543232
TSNFNADFALK	8M_c1457_light	8M	1171698	1608489	2183455	1183492	997822	5032545	8824489
TSNFNADFALK	8M_c1457_heavy		5189632512	6619422208	9051839488	5148282880	3434025984	3848027136	19519288832	0.000452091
TSNFNADFALK	14M_c2626_light	14M	1109567	1624862	2400993	1282280	1147587	6527353	10553208
TSNFNADFALK	14M_c2626_heavy		4397596160	5633982464	7761769472	4528957440	3053611008	3322092032	16717843968	0.000631254
TSNFNADFALK	20M_c2140_light	20M	5735200	7363617	9897819	5453401	3537476	6750743	24012179
TSNFNADFALK	20M_c2140_heavy		4101425408	5183439360	7002937856	3996549376	2594394112	2869216512	15055593728	0.0015949
TSNFNADFALK	26M_c3775_light	26M	1203997	1738280	2216772	1200858	836205	3461345	7416397
TSNFNADFALK	26M_c3775_heavy		4680565248	5824865792	7880946688	4471452160	2847291648	3241878528	16947691008	0.000437605
TSNFNADFALK	3M_c953_light	3M	849375	1254969	1596776	807120	641261	1693836	4545581
TSNFNADFALK	3M_c953_heavy		4723625472	5938800128	8036788736	4557912576	2955406080	3359414528	17335003392	0.00026222
TSNFNADFALK	5M_c2231_light	5M	676589	1114868	1320620	693490	530178	1672569	4108057
TSNFNADFALK	5M_c2231_heavy		4876360192	6067898880	8227342848	4691175936	2976419072	3362228992	17657470720	0.000232653
TSNFNADFALK	8M_c2295_light	8M	578027	962277	1134729	612050	456916	3085079	5182085
TSNFNADFALK	8M_c2295_heavy		4552242688	5715891200	7736816640	4409454592	2828216064	3164244480	16616952320	0.000311855

## Sheet: DLEIEEVLFHPK
Cfb	Sample ID	Category	y8 (+)	y6 (+)	y5 (+)	y4 (+)	y2 (+)	b2 (+)	DLEIEEVLFHPK 490.260925+++ (Sum Top 3)	L/H
DLEIEEVLFHPK	3M_c940_light	3M	363677	329514	604857	336232	500035	-88355	1468569				Average	Fold Change		Average L/H	Fold Change			STDEV		T-TEST_5M vs 3M	0.500155
DLEIEEVLFHPK	3M_c940_heavy		2555873280	2027833984	3777559296	2451532544	3612907776	2750865664	9946340352	0.000147649		3M	2.84195e+06	1		0.000371975	1			1.88571e+06		T-TEST (L/H)_5M vs 3M	0.420157
DLEIEEVLFHPK	14M_c568_light	14M	1462856	1195353	2153172	1308903	2146912	2737826	5762940			5M	2.22427e+06	0.782656		0.000281958	0.758003			715806
DLEIEEVLFHPK	14M_c568_heavy		1887413376	1488044800	2742677760	1789509888	2643660032	2043370368	7273751168	0.000792293
DLEIEEVLFHPK	20M_c3054_light	20M	2057454	1530250	2868599	1789467	2831778	3236738	7757831
DLEIEEVLFHPK	20M_c3054_heavy		1889170688	1484346880	2749963520	1748030976	2640023808	2030694912	7279158016	0.00106576			Average	Fold Change						STDEV
DLEIEEVLFHPK	26M_c3667_light	26M	458796	319120	640854	363839	707103	1796517	1806753			3M	2.84195e+06	1		0.000371975	1			1.88571e+06		T-TEST_8M vs 3M	0.622856
DLEIEEVLFHPK	26M_c3667_heavy		1863008256	1509143552	2766241792	1751185024	2639552768	2018567424	7268802816	0.000248563		8M	2.30437e+06	0.81084		0.000209962	0.564451			686067		T-TEST (L/H)_8M vs 3M	0.530667
DLEIEEVLFHPK	3M_c1030_light	3M	431838	286958	568479	321747	609040	1808566	1609357
DLEIEEVLFHPK	3M_c1030_heavy		2011963520	1590666624	2954293760	1917244032	2856688896	2181677056	7822946176	0.000205723
DLEIEEVLFHPK	5M_c2275_light	5M	393223	294408	593477	331843	635532	1754034	1622232				Average	Fold Change						STDEV
DLEIEEVLFHPK	5M_c2275_heavy		2029814656	1626890496	2982587648	1935411968	2888258304	2215522304	7900660608	0.000205329		3M	2.84195e+06	1		0.000371975	1			1.63645e+06		T-TEST_14M vs 3M	0.0359162
DLEIEEVLFHPK	8M_c1358_light	8M	569418	421282	774811	479703	584469	-176952	1928698			14M	5.07262e+06	1.78491		0.000681882	1.83314			592638		T-TEST (L/H)_14M vs 3M	0.0395798
DLEIEEVLFHPK	8M_c1358_heavy		1974829312	1538852736	2865703680	1809084416	2762112256	2105729024	7602645248	0.000253688
DLEIEEVLFHPK	14M_c636_light	14M	1735731	1303065	2431257	1664227	2225670	1453864	6392658
DLEIEEVLFHPK	14M_c636_heavy		2022353024	1608661248	2924873216	1901985408	2876961280	2113965696	7824187520	0.000817038			Average	Fold Change						STDEV
DLEIEEVLFHPK	20M_c1300_light	20M	1924647	1497645	2797378	1741784	2758163	3167316	7480188			3M	2.84195e+06	1		0.000371975	1			1.88571e+06		T-TEST_20M vs 3M	0.00159368
DLEIEEVLFHPK	20M_c1300_heavy		2075651456	1644358528	3030134272	1949856640	2926447360	2257037824	8032233088	0.000931271		20M	9.03061e+06	3.17761		0.00127906	3.43857			3.22707e+06		T-TEST (L/H)_20M vs 3M	0.000467162
DLEIEEVLFHPK	26M_c3668_light	26M	795024	611752	1113047	653264	1083959	2367527	2992030
DLEIEEVLFHPK	26M_c3668_heavy		1943848448	1538262016	2848914176	1853404160	2789684736	2123121664	7582447360	0.0003946
DLEIEEVLFHPK	3M_c2908_light	3M	506519	363850	726428	384909	764275	2110399	1997222				Average	Fold Change						STDEV
DLEIEEVLFHPK	3M_c2908_heavy		2056670208	1636563200	2998298880	1952052992	2893945600	2247399424	7948914688	0.000251257		3M	2.84195e+06	1		0.000339376	1			1.88571e+06		T-TEST_26M vs 3M	0.951115
DLEIEEVLFHPK	5M_c3670_light	5M	497595	380110	649685	418745	740450	1861027	1887730			26M	2.90599e+06	1.02253		0.000386485	1.13881			1.03641e+06		T-TEST (L/H)_26M vs 3M	0.92454
DLEIEEVLFHPK	5M_c3670_heavy		2584379136	2029355264	3766367488	2375548672	3510428928	2743012864	9861175552	0.000191431
DLEIEEVLFHPK	5M_c2254_light	5M	628427	465596	883710	523552	958248	1945260	2470385
DLEIEEVLFHPK	5M_c2254_heavy		2058602240	1638001152	3023167744	1942765440	2891386624	2208156672	7973156608	0.000309838
DLEIEEVLFHPK	5M_c2287_light	5M	482015	348208	504251	400759	337474	388511	1323740
DLEIEEVLFHPK	5M_c2287_heavy		2017145216	1596275200	2984887040	1928174592	2904062720	2216381696	7906094976	0.000167433		Cfb	Sample ID	Category	y8 (+)	y6 (+)	y5 (+)	y4 (+)	y2 (+)	b2 (+)	DLEIEEVLFHPK 490.260925+++ (Sum Top 3)	L/H
DLEIEEVLFHPK	8M_c1364_light	8M	420476	278101	425065	304562	339743	1743839	1185284			DLEIEEVLFHPK	3M_c940_light	3M	363677	329514	604857	336232	500035	-88355	1468569	0.000147649
DLEIEEVLFHPK	8M_c1364_heavy		2168614912	1714684544	3187034880	2027427584	3077893888	2317069824	8433543680	0.000140544		DLEIEEVLFHPK	3M_c1030_light	3M	431838	286958	568479	321747	609040	1808566	1609357	0.000205723
DLEIEEVLFHPK	14M_c755_light	14M	820173	612864	1099616	679978	1208552	2061422	3128341			DLEIEEVLFHPK	3M_c2908_light	3M	506519	363850	726428	384909	764275	2110399	1997222	0.000251257
DLEIEEVLFHPK	14M_c755_heavy		2042196224	1593517824	3044558336	1930818944	2903173632	2189460992	7989928192	0.000391536		DLEIEEVLFHPK	3M_c1114_light	3M	1911153	1507165	2686972	1659056	2620384	2854485	7218509	0.00102491
DLEIEEVLFHPK	14M_c847_light	14M	1780597	1397635	2557352	1553317	2472791	2892620	6810740			DLEIEEVLFHPK	3M_c1164_light	3M	606280	478401	853722	550510	917455	1951600	2377457	0.000310078
DLEIEEVLFHPK	14M_c847_heavy		1881017984	1491757312	2756990976	1745306880	2664818944	2044791040	7302827904	0.000932617		DLEIEEVLFHPK	3M_c1190_light	3M	852142	651541	1230649	750399	1333416	2066720	3416207	0.000436014
DLEIEEVLFHPK	20M_c3055_light	20M	1544017	1175248	2139583	1342493	2122166	2665510	5805766			DLEIEEVLFHPK	3M_c953_light	3M	476723	348015	655670	378427	673959	1721792	1806352	0.000228197
DLEIEEVLFHPK	20M_c3055_heavy		2016316032	1567480576	2946925056	1896288256	2846534144	2128237824	7809775232	0.000743397		DLEIEEVLFHPK	5M_c2275_light	5M	393223	294408	593477	331843	635532	1754034	1622232	0.000205329
DLEIEEVLFHPK	26M_c2293_light	26M	790824	623355	1089562	666712	1163510	2030539	3043896			DLEIEEVLFHPK	5M_c3670_light	5M	497595	380110	649685	418745	740450	1861027	1887730	0.000191431
DLEIEEVLFHPK	26M_c2293_heavy		2001015424	1530892416	2942049536	1885719296	2845128192	2102142464	7788193152	0.000390835		DLEIEEVLFHPK	5M_c2254_light	5M	628427	465596	883710	523552	958248	1945260	2470385	0.000309838
DLEIEEVLFHPK	3M_c1114_light	3M	1911153	1507165	2686972	1659056	2620384	2854485	7218509			DLEIEEVLFHPK	5M_c2287_light	5M	482015	348208	504251	400759	337474	388511	1323740	0.000167433
DLEIEEVLFHPK	3M_c1114_heavy		1831337216	1425317632	2675545088	1726418048	2536191488	1951835008	7043073792	0.00102491		DLEIEEVLFHPK	5M_c3671_light	5M	608306	443602	854618	503639	653531	460303	2116455	0.000272133
DLEIEEVLFHPK	5M_c3671_light	5M	608306	443602	854618	503639	653531	460303	2116455			DLEIEEVLFHPK	5M_c2318_light	5M	567730	438549	787243	467875	847161	2073414	2202134	0.000262389
DLEIEEVLFHPK	5M_c3671_heavy		2004748544	1579870720	2924131584	1903803904	2848400384	2186718976	7777280512	0.000272133		DLEIEEVLFHPK	5M_c2346_light	5M	865463	658750	1189228	761868	1277125	2013216	3331816	0.000459592
DLEIEEVLFHPK	8M_c1378_light	8M	602207	447279	838564	464500	922068	2009413	2362839			DLEIEEVLFHPK	5M_c2349_light	5M	899333	704805	1256716	764525	1334056	2181771	3490105	0.000466052
DLEIEEVLFHPK	8M_c1378_heavy		2094213760	1675868032	3099788288	1986741632	2994901504	2254756096	8188903552	0.000288542		DLEIEEVLFHPK	5M_c2231_light	5M	428240	312744	570584	313564	575015	1665326	1573839	0.000203428
DLEIEEVLFHPK	8M_c3662_light	8M	793209	605300	1065985	633894	1071506	1895453	2930700			DLEIEEVLFHPK	8M_c1358_light	8M	569418	421282	774811	479703	584469	-176952	1928698	0.000253688
DLEIEEVLFHPK	8M_c3662_heavy		2115982080	1617749248	3068439040	1979079680	2938446080	2285205760	8122867200	0.000360796		DLEIEEVLFHPK	8M_c1364_light	8M	420476	278101	425065	304562	339743	1743839	1185284	0.000140544
DLEIEEVLFHPK	14M_c2634_light	14M	1310778	999288	1880355	1154909	1852227	2480864	5043360			DLEIEEVLFHPK	8M_c1378_light	8M	602207	447279	838564	464500	922068	2009413	2362839	0.000288542
DLEIEEVLFHPK	14M_c2634_heavy		1901467776	1498665216	2796813824	1791756672	2650817280	2046889472	7349098880	0.000686256		DLEIEEVLFHPK	8M_c3662_light	8M	793209	605300	1065985	633894	1071506	1895453	2930700	0.000360796
DLEIEEVLFHPK	20M_c1312_light	20M	3592889	2803249	5074340	3184645	4928351	4764372	13595580			DLEIEEVLFHPK	8M_c3663_light	8M	669503	478821	895833	528655	980173	2034779	2545509	0.000323669
DLEIEEVLFHPK	20M_c1312_heavy		1920181632	1524592896	2796036096	1808917632	2665149952	2041342976	7381367680	0.00184188		DLEIEEVLFHPK	8M_c1383_light	8M	774175	631836	1171762	696454	1259852	1985024	3205789	0.000462075
DLEIEEVLFHPK	26M_c620_light	26M	1195564	923039	1729094	1072919	1788806	2442341	4713464			DLEIEEVLFHPK	8M_c1457_light	8M	728428	531841	1028830	583586	1105479	1913228	2862737	0.000385813
DLEIEEVLFHPK	26M_c620_heavy		1906453888	1488795904	2754289408	1784341248	2650578176	2021439488	7311321472	0.00064468		DLEIEEVLFHPK	8M_c2295_light	8M	361080	248337	499176	280694	553138	1658534	1413394	0.00017405
DLEIEEVLFHPK	3M_c1164_light	3M	606280	478401	853722	550510	917455	1951600	2377457			DLEIEEVLFHPK	14M_c568_light	14M	1462856	1195353	2153172	1308903	2146912	2737826	5762940	0.000792293
DLEIEEVLFHPK	3M_c1164_heavy		2008143616	1559913344	2844137472	1877715200	2815004672	2128570496	7667285760	0.000310078		DLEIEEVLFHPK	14M_c636_light	14M	1735731	1303065	2431257	1664227	2225670	1453864	6392658	0.000817038
DLEIEEVLFHPK	5M_c2318_light	5M	567730	438549	787243	467875	847161	2073414	2202134			DLEIEEVLFHPK	14M_c755_light	14M	820173	612864	1099616	679978	1208552	2061422	3128341	0.000391536
DLEIEEVLFHPK	5M_c2318_heavy		2147750144	1725891584	3162599936	2021508224	3082271744	2331727872	8392621824	0.000262389		DLEIEEVLFHPK	14M_c847_light	14M	1780597	1397635	2557352	1553317	2472791	2892620	6810740	0.000932617
DLEIEEVLFHPK	8M_c3663_light	8M	669503	478821	895833	528655	980173	2034779	2545509			DLEIEEVLFHPK	14M_c2634_light	14M	1310778	999288	1880355	1154909	1852227	2480864	5043360	0.000686256
DLEIEEVLFHPK	8M_c3663_heavy		2029461376	1595314176	2957071616	1893684224	2878014720	2141064704	7864547712	0.000323669		DLEIEEVLFHPK	14M_c3840_light	14M	2078254	1646713	2916673	1826274	2841239	3291144	7836166	0.00104824
DLEIEEVLFHPK	14M_c3840_light	14M	2078254	1646713	2916673	1826274	2841239	3291144	7836166			DLEIEEVLFHPK	14M_c2600_light	14M	1212752	982258	1828867	1059266	1410903	746758	4452522	0.000581358
DLEIEEVLFHPK	14M_c3840_heavy		1956929792	1548411648	2800227584	1830119680	2718359552	2089560832	7475516928	0.00104824		DLEIEEVLFHPK	14M_c3841_light	14M	614915	428270	793449	475549	891792	1860491	2300156	0.000293447
DLEIEEVLFHPK	20M_c1315_light	20M	1177757	933180	1817705	1121732	1587190	1299362	4582652			DLEIEEVLFHPK	14M_c2626_light	14M	991780	783849	1441663	864527	1493234	1987702	3926677	0.000594147
DLEIEEVLFHPK	20M_c1315_heavy		957548480	785728640	1482718592	946869568	1371261568	1074461056	3811528640	0.00120231		DLEIEEVLFHPK	20M_c3054_light	20M	2057454	1530250	2868599	1789467	2831778	3236738	7757831	0.00106576
DLEIEEVLFHPK	3M_c1190_light	3M	852142	651541	1230649	750399	1333416	2066720	3416207			DLEIEEVLFHPK	20M_c1300_light	20M	1924647	1497645	2797378	1741784	2758163	3167316	7480188	0.000931271
DLEIEEVLFHPK	3M_c1190_heavy		2022077952	1623348224	2954097152	1892966912	2858907136	2228533248	7835082240	0.000436014		DLEIEEVLFHPK	20M_c3055_light	20M	1544017	1175248	2139583	1342493	2122166	2665510	5805766	0.000743397
DLEIEEVLFHPK	5M_c2346_light	5M	865463	658750	1189228	761868	1277125	2013216	3331816			DLEIEEVLFHPK	20M_c1312_light	20M	3592889	2803249	5074340	3184645	4928351	4764372	13595580	0.00184188
DLEIEEVLFHPK	5M_c2346_heavy		1867524096	1476696704	2720984576	1750284800	2660995072	2016552448	7249503744	0.000459592		DLEIEEVLFHPK	20M_c1315_light	20M	1177757	933180	1817705	1121732	1587190	1299362	4582652	0.00120231
DLEIEEVLFHPK	14M_c2600_light	14M	1212752	982258	1828867	1059266	1410903	746758	4452522			DLEIEEVLFHPK	20M_c3580_light	20M	3089698	2407328	4311924	2674719	4232237	4280526	11633859	0.00149036
DLEIEEVLFHPK	14M_c2600_heavy		1999938944	1604238464	2884759296	1873059072	2774128128	2098597760	7658826368	0.000581358		DLEIEEVLFHPK	20M_c2140_light	20M	3258468	2553889	4647030	2911987	4452928	4198672	12358426	0.00167847
DLEIEEVLFHPK	8M_c1383_light	8M	774175	631836	1171762	696454	1259852	1985024	3205789			DLEIEEVLFHPK	26M_c3667_light	26M	458796	319120	640854	363839	707103	1796517	1806753	0.000248563
DLEIEEVLFHPK	8M_c1383_heavy		1780623616	1435561216	2629091840	1692635648	2528099840	1936892928	6937815296	0.000462075		DLEIEEVLFHPK	26M_c3668_light	26M	795024	611752	1113047	653264	1083959	2367527	2992030	0.0003946
DLEIEEVLFHPK	14M_c3841_light	14M	614915	428270	793449	475549	891792	1860491	2300156			DLEIEEVLFHPK	26M_c2293_light	26M	790824	623355	1089562	666712	1163510	2030539	3043896	0.000390835
DLEIEEVLFHPK	14M_c3841_heavy		1997932032	1624648064	2949035520	1914576768	2891428608	2258669056	7838396160	0.000293447		DLEIEEVLFHPK	26M_c620_light	26M	1195564	923039	1729094	1072919	1788806	2442341	4713464	0.00064468
DLEIEEVLFHPK	20M_c3580_light	20M	3089698	2407328	4311924	2674719	4232237	4280526	11633859			DLEIEEVLFHPK	26M_c3775_light	26M	515285	393888	699216	416033	759283	1763333	1973784	0.000253749
DLEIEEVLFHPK	20M_c3580_heavy		2003696000	1585070720	2944370176	1867301504	2858012928	2186840320	7806079104	0.00149036
DLEIEEVLFHPK	5M_c2349_light	5M	899333	704805	1256716	764525	1334056	2181771	3490105
DLEIEEVLFHPK	5M_c2349_heavy		1954964736	1520742656	2820575232	1835683328	2713117440	2074079488	7488657408	0.000466052
DLEIEEVLFHPK	8M_c1457_light	8M	728428	531841	1028830	583586	1105479	1913228	2862737
DLEIEEVLFHPK	8M_c1457_heavy		1884753280	1498678912	2817216000	1824522368	2718039040	2084331520	7420008320	0.000385813
DLEIEEVLFHPK	14M_c2626_light	14M	991780	783849	1441663	864527	1493234	1987702	3926677
DLEIEEVLFHPK	14M_c2626_heavy		1710364032	1352009088	2518412544	1588332288	2380150784	1820959360	6608927360	0.000594147
DLEIEEVLFHPK	20M_c2140_light	20M	3258468	2553889	4647030	2911987	4452928	4198672	12358426
DLEIEEVLFHPK	20M_c2140_heavy		1912928384	1500250240	2819510016	1784811776	2630471168	2023543552	7362909568	0.00167847
DLEIEEVLFHPK	26M_c3775_light	26M	515285	393888	699216	416033	759283	1763333	1973784
DLEIEEVLFHPK	26M_c3775_heavy		2033229824	1603474944	2926407936	1908296704	2818849536	2172630528	7778487296	0.000253749
DLEIEEVLFHPK	3M_c953_light	3M	476723	348015	655670	378427	673959	1721792	1806352
DLEIEEVLFHPK	3M_c953_heavy		2062966912	1637481344	2965777664	1876179712	2887016704	2177122048	7915761280	0.000228197
DLEIEEVLFHPK	5M_c2231_light	5M	428240	312744	570584	313564	575015	1665326	1573839
DLEIEEVLFHPK	5M_c2231_heavy		2000218880	1562341760	2941341184	1894595456	2795043584	2161381376	7736603648	0.000203428
DLEIEEVLFHPK	8M_c2295_light	8M	361080	248337	499176	280694	553138	1658534	1413394
DLEIEEVLFHPK	8M_c2295_heavy		2105597696	1652247680	3081349120	1986059136	2933685248	2278933248	8120632064	0.00017405

## Sheet: STGSWSDLQTR
Cfb	Sample ID	Category	y9 (+)	y7 (+)	y6 (+)	y5 (+)	y4 (+)	b2 (+)	STGSWSDLQTR 619.294016++ (Sum Top 3)	L/H
STGSWSDLQTR	3M_c940_light	3M	1566862	523487	831928	214537	206429	1503394	3902184				Average	Fold Change		Average L/H	Fold Change			STDEV		T-TEST_5M vs 3M	0.564973
STGSWSDLQTR	3M_c940_heavy		10285422476	7908604840	13476999632	3804063222	3837689294	3530489926	27292912034	0.000142974		3M	8.72574e+06	1		0.000552818	1			2.40329e+06		T-TEST (L/H)_5M vs 3M	0.483714
STGSWSDLQTR	14M_c568_light	14M	7161832	5062301	8191627	2132579	2122029	3247539	18600998			5M	7.52584e+06	0.862487		0.00046296	0.837454			2.53761e+06
STGSWSDLQTR	14M_c568_heavy		6863742464	5399517696	9070773248	2556658176	2516354560	2416949504	18351465216	0.0010136
STGSWSDLQTR	20M_c3054_light	20M	9414502	6873618	11053816	2925243	2988952	4109482	24577800
STGSWSDLQTR	20M_c3054_heavy		7054685696	5550989824	9363258368	2646054400	2612380928	2463343360	18881287424	0.0013017			Average	Fold Change						STDEV
STGSWSDLQTR	26M_c3667_light	26M	4139302	2208104	3613445	978854	913976	2270294	10023041			3M	8.72574e+06	1		0.000552818	1			2.40329e+06		T-TEST_8M vs 3M	0.485796
STGSWSDLQTR	26M_c3667_heavy		7839602176	6069617664	10244361216	2862639616	2828966144	2713406464	20797369856	0.000481938		8M	7.12229e+06	0.816239		0.000288862	0.522526			2.74149e+06		T-TEST (L/H)_8M vs 3M	0.330065
STGSWSDLQTR	3M_c1030_light	3M	3166774	1259945	2022003	529380	499222	1816506	7005283
STGSWSDLQTR	3M_c1030_heavy		6610320384	5157433856	8714011648	2463300608	2414384640	2305716480	17630048512	0.000397349
STGSWSDLQTR	5M_c2275_light	5M	2692470	700415	1162540	291243	291770	1548020	5403030				Average	Fold Change						STDEV
STGSWSDLQTR	5M_c2275_heavy		7232142336	5670641664	9529487360	2708788224	2664002048	2559682560	19321312256	0.000279641		3M	8.72574e+06	1		0.000552818	1			2.50558e+06		T-TEST_14M vs 3M	0.300582
STGSWSDLQTR	8M_c1358_light	8M	3945122	1231802	2040110	574082	563187	1885111	7870343			14M	1.13381e+07	1.29939		0.000628784	1.13742			281862		T-TEST (L/H)_14M vs 3M	0.567176
STGSWSDLQTR	8M_c1358_heavy		6157232128	4812807168	8039281664	2250210048	2258197504	2140896512	16337410304	0.000481737
STGSWSDLQTR	14M_c636_light	14M	6994765	5070833	8277371	2211588	2144082	3486595	18758731
STGSWSDLQTR	14M_c636_heavy		7636176896	5942264320	10069311488	2822265600	2851212288	2687048960	20392537344	0.000919882			Average	Fold Change						STDEV
STGSWSDLQTR	20M_c1300_light	20M	11005708	8115889	13200920	3522751	3432061	4851090	29057718			3M	8.72574e+06	1		0.000552818	1			2.40329e+06		T-TEST_20M vs 3M	0.00248035
STGSWSDLQTR	20M_c1300_heavy		7607106560	5877847552	10062055424	2832322304	2844234496	2674934528	20344096512	0.00142831		20M	2.22459e+07	2.54946		0.00118231	2.13869			8.35139e+06		T-TEST (L/H)_20M vs 3M	0.00176576
STGSWSDLQTR	26M_c3668_light	26M	3740045	2526595	4235257	1122955	1060362	2611463	10586765
STGSWSDLQTR	26M_c3668_heavy		7905699328	6196190720	10311788544	2857274368	2844037376	2749672448	20967160320	0.000504921
STGSWSDLQTR	3M_c2908_light	3M	4570742	2607750	4457414	1221303	1137229	2649628	11677784				Average	Fold Change						STDEV
STGSWSDLQTR	3M_c2908_heavy		6050192896	4666899456	7880233984	2213799936	2205032960	2103982592	16034409472	0.000728295		3M	8.72574e+06	1		0.000481541	1			2.40329e+06		T-TEST_26M vs 3M	0.281165
STGSWSDLQTR	5M_c3670_light	5M	2073738	826682	1316619	353789	330770	1459153	4849510			26M	1.06635e+07	1.22207		0.000632717	1.31394			2.96496e+06		T-TEST (L/H)_26M vs 3M	0.60206
STGSWSDLQTR	5M_c3670_heavy		10092865952	7845363244	13283725552	3704469326	3808910352	3507660694	26884252198	0.000180385
STGSWSDLQTR	5M_c2254_light	5M	2424092	1004413	1657199	388256	427029	2338421	6419712
STGSWSDLQTR	5M_c2254_heavy		4381747200	3389190400	5721498112	1621103872	1604569088	1510841984	11614087296	0.000552752
STGSWSDLQTR	5M_c2287_light	5M	2985967	1259557	2058865	593966	552910	2402558	7447390
STGSWSDLQTR	5M_c2287_heavy		4916612608	3833244672	6425136128	1838262016	1794762496	1720669312	13062418048	0.000570139		Cfb	Sample ID	Category	y9 (+)	y7 (+)	y6 (+)	y5 (+)	y4 (+)	b2 (+)	STGSWSDLQTR 619.294016++ (Sum Top 3)	L/H
STGSWSDLQTR	8M_c1364_light	8M	1849791	629644	962154	273482	247991	2234044	5045989			STGSWSDLQTR	3M_c940_light	3M	1566862	523487	831928	214537	206429	1503394	3902184	0.000142974
STGSWSDLQTR	8M_c1364_heavy		4414174720	3431045632	5887291904	1666465792	1625874944	1582552448	11884019072	0.000424603		STGSWSDLQTR	3M_c1030_light	3M	3166774	1259945	2022003	529380	499222	1816506	7005283	0.000397349
STGSWSDLQTR	14M_c755_light	14M	974836	632345	1009478	261207	259728	1736477	3720791			STGSWSDLQTR	3M_c2908_light	3M	4570742	2607750	4457414	1221303	1137229	2649628	11677784	0.000728295
STGSWSDLQTR	14M_c755_heavy		3803659664	2935280624	4994234048	1393732424	1382177880	1319859760	10117753472	0.000367749		STGSWSDLQTR	3M_c1114_light	3M	3092070	2142875	3564397	961527	898412	2407493	9063960	0.000886202
STGSWSDLQTR	14M_c847_light	14M	2404697	1636320	2678473	726242	660040	1366563	6449733			STGSWSDLQTR	3M_c1164_light	3M	4903853	1796691	2918091	767134	759518	2722991	10544935	0.00084169
STGSWSDLQTR	14M_c847_heavy		3424499624	2659030280	4523295344	1290637928	1269398136	1202523368	9150318336	0.000704864		STGSWSDLQTR	3M_c1190_light	3M	4125877	2110042	3561658	890642	939612	1035621	8723156	0.000374279
STGSWSDLQTR	20M_c3055_light	20M	1875605	1353555	2051317	557490	527749	1300314	5227236			STGSWSDLQTR	3M_c953_light	3M	4683324	2575406	4235529	1109387	1061802	1244031	10162884	0.000498938
STGSWSDLQTR	20M_c3055_heavy		3296490752	2578949376	4418172928	1252980608	1227929216	1178960384	8893624064	0.000587751		STGSWSDLQTR	5M_c2275_light	5M	2692470	700415	1162540	291243	291770	1548020	5403030	0.000279641
STGSWSDLQTR	26M_c2293_light	26M	3473098	1380815	2179004	674983	569813	505422	6157524			STGSWSDLQTR	5M_c3670_light	5M	2073738	826682	1316619	353789	330770	1459153	4849510	0.000180385
STGSWSDLQTR	26M_c2293_heavy		5267407296	4052863712	6829674560	1964952560	1988018712	1818376952	13915458808	0.000442495		STGSWSDLQTR	5M_c2254_light	5M	2424092	1004413	1657199	388256	427029	2338421	6419712	0.000552752
STGSWSDLQTR	3M_c1114_light	3M	3092070	2142875	3564397	961527	898412	2407493	9063960			STGSWSDLQTR	5M_c2287_light	5M	2985967	1259557	2058865	593966	552910	2402558	7447390	0.000570139
STGSWSDLQTR	3M_c1114_heavy		3832233216	2964449536	5058459648	1435139968	1437659136	1337179520	10227872384	0.000886202		STGSWSDLQTR	5M_c3671_light	5M	4834900	2995204	4793334	1290860	1267034	2981072	12609306	0.000887126
STGSWSDLQTR	5M_c3671_light	5M	4834900	2995204	4793334	1290860	1267034	2981072	12609306			STGSWSDLQTR	5M_c2318_light	5M	2587115	1702093	2758541	722513	701369	2556710	7902366	0.000631806
STGSWSDLQTR	5M_c3671_heavy		5338905600	4115001344	7021101568	1983690240	1999543680	1853652992	14213660160	0.000887126		STGSWSDLQTR	5M_c2346_light	5M	4233438	2100602	3568219	877149	966867	1011789	8813446	0.000422212
STGSWSDLQTR	8M_c1378_light	8M	3252404	1313193	2323594	643711	605111	1062667	6638665			STGSWSDLQTR	5M_c2349_light	5M	3932617	3081066	5074496	1325419	1372206	1062806	10069919	0.000431844
STGSWSDLQTR	8M_c1378_heavy		5362628768	4123127504	7103435264	1938944712	1951862040	1901771840	14367835872	0.00046205		STGSWSDLQTR	5M_c2231_light	5M	2777248	826045	1427009	365365	372154	13613	4217870	0.000210735
STGSWSDLQTR	8M_c3662_light	8M	2097834	1270755	2124461	559193	554312	577567	4799862			STGSWSDLQTR	8M_c1358_light	8M	3945122	1231802	2040110	574082	563187	1885111	7870343	0.000481737
STGSWSDLQTR	8M_c3662_heavy		7770494624	6088247264	10241884112	2851702632	2805554736	2743109772	20755488508	0.000231257		STGSWSDLQTR	8M_c1364_light	8M	1849791	629644	962154	273482	247991	2234044	5045989	0.000424603
STGSWSDLQTR	14M_c2634_light	14M	2790781	2012464	3606893	973104	891406	441323	6838997			STGSWSDLQTR	8M_c1378_light	8M	3252404	1313193	2323594	643711	605111	1062667	6638665	0.00046205
STGSWSDLQTR	14M_c2634_heavy		4924915712	3876342528	6570071040	1854265984	1834955008	1730692608	13225679360	0.0005171		STGSWSDLQTR	8M_c3662_light	8M	2097834	1270755	2124461	559193	554312	577567	4799862	0.000231257
STGSWSDLQTR	20M_c1312_light	20M	5159594	3737611	6053601	1626208	1548746	3585308	14798503			STGSWSDLQTR	8M_c3663_light	8M	3839628	1535977	2577119	699952	645240	2731734	9148481	0.000758358
STGSWSDLQTR	20M_c1312_heavy		4536579072	3544307200	5950695936	1693681664	1658378880	1581780608	12069055616	0.00122615		STGSWSDLQTR	8M_c1383_light	8M	5211018	3378172	5527725	1401723	1507789	1387180	12125923	0.000577239
STGSWSDLQTR	26M_c620_light	26M	4541844	2304024	3843674	1022647	972565	2699278	11084796			STGSWSDLQTR	8M_c1457_light	8M	3444607	2595690	4045038	1091871	1193037	1039161	8528806	0.000369896
STGSWSDLQTR	26M_c620_heavy		4541762048	3547625472	5966242304	1694299520	1690412288	1590658816	12098663168	0.0009162		STGSWSDLQTR	8M_c2295_light	8M	1647743	586261	1018589	257908	247287	153897	2820229	0.000134007
STGSWSDLQTR	3M_c1164_light	3M	4903853	1796691	2918091	767134	759518	2722991	10544935			STGSWSDLQTR	14M_c568_light	14M	7161832	5062301	8191627	2132579	2122029	3247539	18600998	0.0010136
STGSWSDLQTR	3M_c1164_heavy		4649799168	3656112128	6218349568	1757415040	1738683008	1660138624	12528287360	0.00084169		STGSWSDLQTR	14M_c636_light	14M	6994765	5070833	8277371	2211588	2144082	3486595	18758731	0.000919882
STGSWSDLQTR	5M_c2318_light	5M	2587115	1702093	2758541	722513	701369	2556710	7902366			STGSWSDLQTR	14M_c755_light	14M	974836	632345	1009478	261207	259728	1736477	3720791	0.000367749
STGSWSDLQTR	5M_c2318_heavy		4690050560	3633044480	6180696064	1749520000	1702750208	1636844160	12507590784	0.000631806		STGSWSDLQTR	14M_c847_light	14M	2404697	1636320	2678473	726242	660040	1366563	6449733	0.000704864
STGSWSDLQTR	8M_c3663_light	8M	3839628	1535977	2577119	699952	645240	2731734	9148481			STGSWSDLQTR	14M_c2634_light	14M	2790781	2012464	3606893	973104	891406	441323	6838997	0.0005171
STGSWSDLQTR	8M_c3663_heavy		4511718912	3510159616	5957899264	1684181760	1669139840	1593926144	12063544320	0.000758358		STGSWSDLQTR	14M_c3840_light	14M	7290287	5101273	8787233	2331675	2360163	2817501	18895021	0.000793069
STGSWSDLQTR	14M_c3840_light	14M	7290287	5101273	8787233	2331675	2360163	2817501	18895021			STGSWSDLQTR	14M_c2600_light	14M	3898623	2695477	4374723	1123325	1138595	1555444	9828790	0.000487685
STGSWSDLQTR	14M_c3840_heavy		8870766608	6890484240	11808049312	3325343420	3347035136	3146377112	23825193032	0.000793069		STGSWSDLQTR	14M_c3841_light	14M	2908392	2031871	3420629	827617	880025	1042677	7371698	0.000311709
STGSWSDLQTR	20M_c1315_light	20M	9441537	6882839	11638892	3097560	3107619	3448786	24529215			STGSWSDLQTR	14M_c2626_light	14M	4991814	3121327	5328137	1260835	1463688	1258446	11578397	0.000543402
STGSWSDLQTR	20M_c1315_heavy		8520173984	6681595968	11459315312	3204679336	3195259312	3019562060	22999051356	0.00106653		STGSWSDLQTR	20M_c3054_light	20M	9414502	6873618	11053816	2925243	2988952	4109482	24577800	0.0013017
STGSWSDLQTR	3M_c1190_light	3M	4125877	2110042	3561658	890642	939612	1035621	8723156			STGSWSDLQTR	20M_c1300_light	20M	11005708	8115889	13200920	3522751	3432061	4851090	29057718	0.00142831
STGSWSDLQTR	3M_c1190_heavy		8756104384	6814032800	11502232544	3197700852	3309614432	3048251616	23306588544	0.000374279		STGSWSDLQTR	20M_c3055_light	20M	1875605	1353555	2051317	557490	527749	1300314	5227236	0.000587751
STGSWSDLQTR	5M_c2346_light	5M	4233438	2100602	3568219	877149	966867	1011789	8813446			STGSWSDLQTR	20M_c1312_light	20M	5159594	3737611	6053601	1626208	1548746	3585308	14798503	0.00122615
STGSWSDLQTR	5M_c2346_heavy		7864651808	6117875712	10297651104	2858323072	2905672984	2712174560	20874477472	0.000422212		STGSWSDLQTR	20M_c1315_light	20M	9441537	6882839	11638892	3097560	3107619	3448786	24529215	0.00106653
STGSWSDLQTR	14M_c2600_light	14M	3898623	2695477	4374723	1123325	1138595	1555444	9828790			STGSWSDLQTR	20M_c3580_light	20M	10551516	8149402	13403148	3654546	3698181	4083190	28037854	0.00110968
STGSWSDLQTR	14M_c2600_heavy		7594487576	5893392256	9946079120	2751041908	2698269336	2613424640	20153991336	0.000487685		STGSWSDLQTR	20M_c2140_light	20M	11561271	8777786	14145758	3752465	3787550	3786132	29493161	0.00155603
STGSWSDLQTR	8M_c1383_light	8M	5211018	3378172	5527725	1401723	1507789	1387180	12125923			STGSWSDLQTR	26M_c3667_light	26M	4139302	2208104	3613445	978854	913976	2270294	10023041	0.000481938
STGSWSDLQTR	8M_c1383_heavy		7930357568	6133649232	10337680896	2876348944	2895017528	2738734616	21006773080	0.000577239		STGSWSDLQTR	26M_c3668_light	26M	3740045	2526595	4235257	1122955	1060362	2611463	10586765	0.000504921
STGSWSDLQTR	14M_c3841_light	14M	2908392	2031871	3420629	827617	880025	1042677	7371698			STGSWSDLQTR	26M_c2293_light	26M	3473098	1380815	2179004	674983	569813	505422	6157524	0.000442495
STGSWSDLQTR	14M_c3841_heavy		8922302304	6893339168	11630631552	3257097664	3228466688	3096333488	23649267344	0.000311709		STGSWSDLQTR	26M_c620_light	26M	4541844	2304024	3843674	1022647	972565	2699278	11084796	0.0009162
STGSWSDLQTR	20M_c3580_light	20M	10551516	8149402	13403148	3654546	3698181	4083190	28037854			STGSWSDLQTR	26M_c3775_light	26M	6692591	4256584	6946948	1810176	1811154	1825791	15465330	0.00081803
STGSWSDLQTR	20M_c3580_heavy		9499833360	7424996872	12424249936	3497195240	3508682464	3342426860	25266510156	0.00110968
STGSWSDLQTR	5M_c2349_light	5M	3932617	3081066	5074496	1325419	1372206	1062806	10069919
STGSWSDLQTR	5M_c2349_heavy		8877076896	6835523568	11390417760	3225787416	3227482360	3050950360	23318445016	0.000431844
STGSWSDLQTR	8M_c1457_light	8M	3444607	2595690	4045038	1091871	1193037	1039161	8528806
STGSWSDLQTR	8M_c1457_heavy		8662918016	6738020896	11334151840	3194386752	3195408808	3060228640	23057298496	0.000369896
STGSWSDLQTR	14M_c2626_light	14M	4991814	3121327	5328137	1260835	1463688	1258446	11578397
STGSWSDLQTR	14M_c2626_heavy		8059097536	6199293808	10488819280	2884747976	2984832632	2759329560	21307246376	0.000543402
STGSWSDLQTR	20M_c2140_light	20M	11561271	8777786	14145758	3752465	3787550	3786132	29493161
STGSWSDLQTR	20M_c2140_heavy		7209359160	5574420752	9291620240	2596931564	2557709440	2453163448	18954142848	0.00155603
STGSWSDLQTR	26M_c3775_light	26M	6692591	4256584	6946948	1810176	1811154	1825791	15465330
STGSWSDLQTR	26M_c3775_heavy		7096392048	5495149408	9359975536	2592366336	2506098416	2449210028	18905577612	0.00081803
STGSWSDLQTR	3M_c953_light	3M	4683324	2575406	4235529	1109387	1061802	1244031	10162884
STGSWSDLQTR	3M_c953_heavy		7706260064	5963197464	10016072976	2799644628	2758125456	2646696236	20369029276	0.000498938
STGSWSDLQTR	5M_c2231_light	5M	2777248	826045	1427009	365365	372154	13613	4217870
STGSWSDLQTR	5M_c2231_heavy		7489312256	5890199040	9926995968	2750988800	2746336256	2598726656	20015034880	0.000210735
STGSWSDLQTR	8M_c2295_light	8M	1647743	586261	1018589	257908	247287	153897	2820229
STGSWSDLQTR	8M_c2295_heavy		7961325568	6166627328	10339573760	2884849664	2838129152	2744416000	21045315328	0.000134007

## Sheet: LAVGSQFEFGAK
Cfh	Sample ID	Category	y10 (+)	y9 (+)	y8 (+)	y6 (+)	y4 (+)	b2 (+)	LAVGSQFEFGAK 627.32987++ (Sum Top 3)	L/H
LAVGSQFEFGAK	3M_c940_light	3M	1969302	4658305	17095237	1217017	928058	9825610	31579152				Average	Fold Change		Average L/H	Fold Change			STDEV		T-TEST_5M vs 3M	0.720761
LAVGSQFEFGAK	3M_c940_heavy		11976017152	30585784704	6803692896	8243290400	6490744944	19022146240	56411623840	0.000559799		3M	3.86981e+07	1		0.000697141	1			1.43623e+07		T-TEST (L/H)_5M vs 3M	0.417043
LAVGSQFEFGAK	14M_c568_light	14M	5498388	14434372	13256714	3432359	2859058	20153484	47844570			5M	3.56191e+07	0.920434		0.000602287	0.863939			8.92666e+06
LAVGSQFEFGAK	14M_c568_heavy		11163427840	27850272768	6261415424	7094676480	5455796224	16648646656	50760334848	0.000942558
LAVGSQFEFGAK	20M_c3054_light	20M	11324134	29570288	13276595	7483922	6048336	30739498	73586381
LAVGSQFEFGAK	20M_c3054_heavy		10884649984	27503554560	6139899904	7212960768	5447021568	16651037696	50294492160	0.00146311			Average	Fold Change						STDEV
LAVGSQFEFGAK	26M_c3667_light	26M	2229652	5809073	10152160	1309300	1226374	16295577	32256810			3M	3.86981e+07	1		0.000697141	1			1.43623e+07		T-TEST_8M vs 3M	0.839499
LAVGSQFEFGAK	26M_c3667_heavy		13334828032	33669122048	7529258496	8686971904	6588176384	20261824512	61460205056	0.000524841		8M	3.89298e+07	1.00599		0.000460465	0.660504			8.95876e+06		T-TEST (L/H)_8M vs 3M	0.676409
LAVGSQFEFGAK	3M_c1030_light	3M	1933462	5319559	8689778	1138311	1084818	15518897	29528234
LAVGSQFEFGAK	3M_c1030_heavy		11889264640	29828255744	6718935552	7727398912	5847330304	18043502592	54590693888	0.000540902
LAVGSQFEFGAK	5M_c2275_light	5M	1795326	5067485	9378346	1035231	972875	15203364	29649195				Average	Fold Change						STDEV
LAVGSQFEFGAK	5M_c2275_heavy		11017064448	27688669184	6156484096	7189796864	5467548672	16789773312	50634926592	0.000585548		3M	3.86981e+07	1		0.000697141	1			1.2868e+07		T-TEST_14M vs 3M	0.0162141
LAVGSQFEFGAK	8M_c1358_light	8M	2732377	7483969	6823481	1716430	1507591	17220362	31527812			14M	55207464	1.42662		0.00095772	1.37378			7786056		T-TEST (L/H)_14M vs 3M	0.0539811
LAVGSQFEFGAK	8M_c1358_heavy		14105502720	35382927360	7738331136	9195648000	7058928640	21323132928	64444391424	0.000489225
LAVGSQFEFGAK	14M_c636_light	14M	8483723	21399182	10707581	5767371	4602365	26453992	58560755
LAVGSQFEFGAK	14M_c636_heavy		11876304896	29923155968	6606402560	7872371200	6022318080	18395465728	54925024256	0.00106619			Average	Fold Change						STDEV
LAVGSQFEFGAK	20M_c1300_light	20M	219635	513178	922894	128877	112319	1990661	3426733			3M	3.86981e+07	1		0.000697141	1			1.43623e+07		T-TEST_20M vs 3M	0.036533
LAVGSQFEFGAK	20M_c1300_heavy		278216384	686911104	153569760	175828320	131351656	421569856	1262050720	0.00271521		20M	7.70922e+07	1.99214		0.0017383	2.49347			3.73044e+07		T-TEST (L/H)_20M vs 3M	0.0012502
LAVGSQFEFGAK	26M_c3668_light	26M	6281016	16040409	8555251	4016981	3225760	23233262	47828922
LAVGSQFEFGAK	26M_c3668_heavy		13739843584	34487029760	7664396800	9007889408	6933063680	21066467328	63217893888	0.000756573
LAVGSQFEFGAK	3M_c2908_light	3M	2421308	6225995	3980173	1450027	1347896	17499824	27705992				Average	Fold Change						STDEV
LAVGSQFEFGAK	3M_c2908_heavy		12289476608	30987180032	6836861952	8088372736	6160028160	18942744576	56766786560	0.000488067		3M	3.86981e+07	1		0.000626886	1			1.43623e+07		T-TEST_26M vs 3M	0.99857
LAVGSQFEFGAK	5M_c3670_light	5M	2117734	3953839	14288031	1233852	1120386	9700481	27942351			26M	3.86843e+07	0.999643		0.000648602	1.03464			6.42692e+06		T-TEST (L/H)_26M vs 3M	0.750528
LAVGSQFEFGAK	5M_c3670_heavy		11347739584	28603413248	6358487040	7636316928	5979105216	17753010816	52714911104	0.000530065
LAVGSQFEFGAK	5M_c2254_light	5M	2303441	6088677	6189936	1516671	1307410	16195385	28473998
LAVGSQFEFGAK	5M_c2254_heavy		11699033088	29344528384	6569707008	7594079744	5800501760	17749499904	53663735296	0.0005306
LAVGSQFEFGAK	5M_c2287_light	5M	1984392	5388111	10032760	1317512	1162756	18160994	33581865
LAVGSQFEFGAK	5M_c2287_heavy		12174956544	30838915072	6862705664	8202665472	6150016512	18897475584	56599096320	0.000593329		Cfh	Sample ID	Category	y10 (+)	y9 (+)	y8 (+)	y6 (+)	y4 (+)	b2 (+)	LAVGSQFEFGAK 627.32987++ (Sum Top 3)	L/H
LAVGSQFEFGAK	8M_c1364_light	8M	1893810	4949172	6527164	1123328	1083047	18174490	29650826			LAVGSQFEFGAK	3M_c940_light	3M	1969302	4658305	17095237	1217017	928058	9825610	31579152	0.000559799
LAVGSQFEFGAK	8M_c1364_heavy		11532076032	29067362304	6519504896	7620567040	5787725824	17671966720	53258833920	0.000556731		LAVGSQFEFGAK	3M_c1030_light	3M	1933462	5319559	8689778	1138311	1084818	15518897	29528234	0.000540902
LAVGSQFEFGAK	14M_c755_light	14M	8671024	22333620	9670118	5904726	4632437	26280170	58283908			LAVGSQFEFGAK	3M_c2908_light	3M	2421308	6225995	3980173	1450027	1347896	17499824	27705992	0.000488067
LAVGSQFEFGAK	14M_c755_heavy		14210077696	35848495104	8069253120	9265283072	7182723584	21309376512	65227124736	0.000893553		LAVGSQFEFGAK	3M_c1114_light	3M	11310447	28631950	11708129	7587775	6030320	30393396	70733475	0.00137566
LAVGSQFEFGAK	14M_c847_light	14M	9712982	24197720	9224394	6173212	5080607	28500260	61922374			LAVGSQFEFGAK	3M_c1164_light	3M	2491826	7041699	9807733	1728573	1500583	17428150	34277582	0.000639865
LAVGSQFEFGAK	14M_c847_heavy		10939919360	27844339712	6193520128	7380040704	5607309824	17028345856	51066205696	0.00121259		LAVGSQFEFGAK	3M_c1190_light	3M	3518948	9902160	11556218	2424134	2149547	25513008	46971386	0.000783908
LAVGSQFEFGAK	20M_c3055_light	20M	8384933	21832302	9199130	5564668	4742450	26479510	57510942			LAVGSQFEFGAK	3M_c953_light	3M	2290570	6314933	8805972	1504394	1203777	14970108	30091013	0.000491784
LAVGSQFEFGAK	20M_c3055_heavy		12652767232	32283600896	7169484800	8540446720	6604746240	20005994496	59459080192	0.000967236		LAVGSQFEFGAK	5M_c2275_light	5M	1795326	5067485	9378346	1035231	972875	15203364	29649195	0.000585548
LAVGSQFEFGAK	26M_c2293_light	26M	3523000	9310065	7965702	2381862	2112298	20923136	38198903			LAVGSQFEFGAK	5M_c3670_light	5M	2117734	3953839	14288031	1233852	1120386	9700481	27942351	0.000530065
LAVGSQFEFGAK	26M_c2293_heavy		11722221568	29505402880	6604011008	7801052160	6011156480	18176296960	54285710848	0.000703664		LAVGSQFEFGAK	5M_c2254_light	5M	2303441	6088677	6189936	1516671	1307410	16195385	28473998	0.0005306
LAVGSQFEFGAK	3M_c1114_light	3M	11310447	28631950	11708129	7587775	6030320	30393396	70733475			LAVGSQFEFGAK	5M_c2287_light	5M	1984392	5388111	10032760	1317512	1162756	18160994	33581865	0.000593329
LAVGSQFEFGAK	3M_c1114_heavy		11068786688	27978539008	6257531392	7409825792	5714702848	17181714432	51417784832	0.00137566		LAVGSQFEFGAK	5M_c3671_light	5M	3003435	7532729	7319251	1912971	1679943	17469136	32321116	0.000588234
LAVGSQFEFGAK	5M_c3671_light	5M	3003435	7532729	7319251	1912971	1679943	17469136	32321116			LAVGSQFEFGAK	5M_c2318_light	5M	2882287	7727919	11159038	1937856	1854359	20123222	39010179	0.00056755
LAVGSQFEFGAK	5M_c3671_heavy		11879869440	29970249728	6705256960	7751004160	5981199872	18270547968	54946054656	0.000588234		LAVGSQFEFGAK	5M_c2346_light	5M	3424472	9008806	9363803	2297261	1972513	23346040	41718649	0.0006896
LAVGSQFEFGAK	8M_c1378_light	8M	2477006	6304327	9507106	1672702	1445678	17579462	33390895			LAVGSQFEFGAK	5M_c2349_light	5M	5002655	13367670	17951656	3231895	2876186	26208832	57528158	0.000868438
LAVGSQFEFGAK	8M_c1378_heavy		11534140416	29301133312	6570973184	7693621760	5997989888	18015612928	53887719424	0.000619638		LAVGSQFEFGAK	5M_c2231_light	5M	2048434	5780036	9486365	1416966	1116252	15079674	30346075	0.000467219
LAVGSQFEFGAK	8M_c3662_light	8M	4410040	10722208	14290418	2740237	2088868	18029340	43041966			LAVGSQFEFGAK	8M_c1358_light	8M	2732377	7483969	6823481	1716430	1507591	17220362	31527812	0.000489225
LAVGSQFEFGAK	8M_c3662_heavy		12553156608	31462965248	7139830272	8333415936	6233608704	19453814784	58056610304	0.000741379		LAVGSQFEFGAK	8M_c1364_light	8M	1893810	4949172	6527164	1123328	1083047	18174490	29650826	0.000556731
LAVGSQFEFGAK	14M_c2634_light	14M	7170419	17943670	12230786	5026766	4037017	23281306	53455762			LAVGSQFEFGAK	8M_c1378_light	8M	2477006	6304327	9507106	1672702	1445678	17579462	33390895	0.000619638
LAVGSQFEFGAK	14M_c2634_heavy		12367393792	31233218560	6935882752	8315317248	6495220736	19153485824	57322587136	0.000932543		LAVGSQFEFGAK	8M_c3662_light	8M	4410040	10722208	14290418	2740237	2088868	18029340	43041966	0.000741379
LAVGSQFEFGAK	20M_c1312_light	20M	11593192	30400382	15698434	8540694	6853956	33834212	79933028			LAVGSQFEFGAK	8M_c3663_light	8M	2917859	10181426	11047049	2185065	1848055	20076228	41304703	0.000633584
LAVGSQFEFGAK	20M_c1312_heavy		10609464320	27216072704	6057893888	7279785984	5671881728	16888724480	50162691072	0.00159348		LAVGSQFEFGAK	8M_c1383_light	8M	3413712	9366498	12568992	2266036	2041583	22475206	44410696	0.000765739
LAVGSQFEFGAK	26M_c620_light	26M	4603102	12291345	9439311	3013873	2703798	22117230	43847886			LAVGSQFEFGAK	8M_c1457_light	8M	3625865	10066198	24386276	2491087	2174292	23119224	57571698	0.000845234
LAVGSQFEFGAK	26M_c620_heavy		13262609408	33665787904	7557012480	8841219072	6878866432	20802725888	62025526272	0.000706933		LAVGSQFEFGAK	8M_c2295_light	8M	1804960	5008269	10449977	1120482	1009025	15081320	30539566	0.000511005
LAVGSQFEFGAK	3M_c1164_light	3M	2491826	7041699	9807733	1728573	1500583	17428150	34277582			LAVGSQFEFGAK	14M_c568_light	14M	5498388	14434372	13256714	3432359	2859058	20153484	47844570	0.000942558
LAVGSQFEFGAK	3M_c1164_heavy		11462022144	29171255296	6578146816	7714565120	5873465344	17820602368	53570004480	0.000639865		LAVGSQFEFGAK	14M_c636_light	14M	8483723	21399182	10707581	5767371	4602365	26453992	58560755	0.00106619
LAVGSQFEFGAK	5M_c2318_light	5M	2882287	7727919	11159038	1937856	1854359	20123222	39010179			LAVGSQFEFGAK	14M_c755_light	14M	8671024	22333620	9670118	5904726	4632437	26280170	58283908	0.000893553
LAVGSQFEFGAK	5M_c2318_heavy		14822684672	37427630080	8319067136	9760926720	7538109952	22987681792	68734379008	0.00056755		LAVGSQFEFGAK	14M_c847_light	14M	9712982	24197720	9224394	6173212	5080607	28500260	61922374	0.00121259
LAVGSQFEFGAK	8M_c3663_light	8M	2917859	10181426	11047049	2185065	1848055	20076228	41304703			LAVGSQFEFGAK	14M_c2634_light	14M	7170419	17943670	12230786	5026766	4037017	23281306	53455762	0.000932543
LAVGSQFEFGAK	8M_c3663_heavy		13834755072	35309744128	7844260864	9450885120	7339792384	22038128640	65192133632	0.000633584		LAVGSQFEFGAK	14M_c3840_light	14M	9737005	25078922	14053872	6726860	5302778	30655308	69788102	0.00106687
LAVGSQFEFGAK	14M_c3840_light	14M	9737005	25078922	14053872	6726860	5302778	30655308	69788102			LAVGSQFEFGAK	14M_c2600_light	14M	7553456	19228666	15143260	4906270	3846965	22305852	56677778	0.00105413
LAVGSQFEFGAK	14M_c3840_heavy		13848163328	35441274880	7983221248	9432327168	7370941440	21989267456	65413763584	0.00106687		LAVGSQFEFGAK	14M_c3841_light	14M	2656078	6874324	14206798	1820256	1651276	20217322	41298444	0.000593559
LAVGSQFEFGAK	20M_c1315_light	20M	15201689	39520912	13659245	10381864	8836708	39417768	92597925			LAVGSQFEFGAK	14M_c2626_light	14M	4895309	13635777	9715174	3476754	2949422	25684532	49035483	0.000857478
LAVGSQFEFGAK	20M_c1315_heavy		14266458112	36043866112	8072616960	9702478848	7802654208	22646986752	66763469824	0.00138695		LAVGSQFEFGAK	20M_c3054_light	20M	11324134	29570288	13276595	7483922	6048336	30739498	73586381	0.00146311
LAVGSQFEFGAK	3M_c1190_light	3M	3518948	9902160	11556218	2424134	2149547	25513008	46971386			LAVGSQFEFGAK	20M_c1300_light	20M	219635	513178	922894	128877	112319	1990661	3426733	0.00271521
LAVGSQFEFGAK	3M_c1190_heavy		12649290752	32285218816	7249186816	8712444928	6817160192	20385114112	59919519744	0.000783908		LAVGSQFEFGAK	20M_c3055_light	20M	8384933	21832302	9199130	5564668	4742450	26479510	57510942	0.000967236
LAVGSQFEFGAK	5M_c2346_light	5M	3424472	9008806	9363803	2297261	1972513	23346040	41718649			LAVGSQFEFGAK	20M_c1312_light	20M	11593192	30400382	15698434	8540694	6853956	33834212	79933028	0.00159348
LAVGSQFEFGAK	5M_c2346_heavy		12993911808	32952451072	7307217408	8716105728	6737160192	20237234176	60496902656	0.0006896		LAVGSQFEFGAK	20M_c1315_light	20M	15201689	39520912	13659245	10381864	8836708	39417768	92597925	0.00138695
LAVGSQFEFGAK	14M_c2600_light	14M	7553456	19228666	15143260	4906270	3846965	22305852	56677778			LAVGSQFEFGAK	20M_c3580_light	20M	18802896	49143936	37183468	13255411	10592092	47241184	133568588	0.00219699
LAVGSQFEFGAK	14M_c2600_heavy		11747994624	29373534208	6497408512	7561984000	5644765184	17896488960	53767431680	0.00105413		LAVGSQFEFGAK	20M_c2140_light	20M	18524094	46238836	16021265	11656136	9392552	36761680	99021781	0.00184512
LAVGSQFEFGAK	8M_c1383_light	8M	3413712	9366498	12568992	2266036	2041583	22475206	44410696			LAVGSQFEFGAK	26M_c3667_light	26M	2229652	5809073	10152160	1309300	1226374	16295577	32256810	0.000524841
LAVGSQFEFGAK	8M_c1383_heavy		12429390848	31491094528	7067904512	8345505280	6415815680	19438184448	57997183488	0.000765739		LAVGSQFEFGAK	26M_c3668_light	26M	6281016	16040409	8555251	4016981	3225760	23233262	47828922	0.000756573
LAVGSQFEFGAK	14M_c3841_light	14M	2656078	6874324	14206798	1820256	1651276	20217322	41298444			LAVGSQFEFGAK	26M_c2293_light	26M	3523000	9310065	7965702	2381862	2112298	20923136	38198903	0.000703664
LAVGSQFEFGAK	14M_c3841_heavy		14622633984	37643354112	8387767296	10113259520	7965371904	23546517504	69577638912	0.000593559		LAVGSQFEFGAK	26M_c620_light	26M	4603102	12291345	9439311	3013873	2703798	22117230	43847886	0.000706933
LAVGSQFEFGAK	20M_c3580_light	20M	18802896	49143936	37183468	13255411	10592092	47241184	133568588			LAVGSQFEFGAK	26M_c3775_light	26M	2659895	6690747	9188373	1667644	1426890	15409823	31288943	0.000550998
LAVGSQFEFGAK	20M_c3580_heavy		12868647936	32949682176	7366944256	8825193472	6948771840	20479447040	60796073472	0.00219699
LAVGSQFEFGAK	5M_c2349_light	5M	5002655	13367670	17951656	3231895	2876186	26208832	57528158
LAVGSQFEFGAK	5M_c2349_heavy		14079826944	35829669888	8058407936	9690979328	7494935552	22355161088	66243238912	0.000868438
LAVGSQFEFGAK	8M_c1457_light	8M	3625865	10066198	24386276	2491087	2174292	23119224	57571698
LAVGSQFEFGAK	8M_c1457_heavy		14424262656	36948070400	8226396160	9822602240	7706842624	22938847232	68113313792	0.000845234
LAVGSQFEFGAK	14M_c2626_light	14M	4895309	13635777	9715174	3476754	2949422	25684532	49035483
LAVGSQFEFGAK	14M_c2626_heavy		12010252288	30847668224	6935152640	8365327872	6528854016	19402854400	57185675264	0.000857478
LAVGSQFEFGAK	20M_c2140_light	20M	18524094	46238836	16021265	11656136	9392552	36761680	99021781
LAVGSQFEFGAK	20M_c2140_heavy		11879873536	29402195968	6559346176	7561099264	5756390912	17705236480	53666778624	0.00184512
LAVGSQFEFGAK	26M_c3775_light	26M	2659895	6690747	9188373	1667644	1426890	15409823	31288943
LAVGSQFEFGAK	26M_c3775_heavy		12391706624	31086088192	6956574208	8031164416	5932678144	18743300096	56785962496	0.000550998
LAVGSQFEFGAK	3M_c953_light	3M	2290570	6314933	8805972	1504394	1203777	14970108	30091013
LAVGSQFEFGAK	3M_c953_heavy		13078443008	33516865536	7359087104	8675252224	6581527040	20311498752	61187451392	0.000491784
LAVGSQFEFGAK	5M_c2231_light	5M	2048434	5780036	9486365	1416966	1116252	15079674	30346075
LAVGSQFEFGAK	5M_c2231_heavy		14121349120	35471294464	7873653248	9126034432	6873763328	21605515264	64950462976	0.000467219
LAVGSQFEFGAK	8M_c2295_light	8M	1804960	5008269	10449977	1120482	1009025	15081320	30539566
LAVGSQFEFGAK	8M_c2295_heavy		13015120896	32676835328	7327346176	8302141952	6277332480	19759523840	59763705344	0.000511005

## Sheet: TETTGATGQASSLLSGR
Col18a1	Sample ID	Category	y13 (+)	y11 (+)	y10 (+)	y8 (+)	y7 (+)	b2 (+)	TETTGATGQASSLLSGR 818.910472++ (Sum Top 3)	L/H
TETTGATGQASSLLSGR	3M_c940_light	3M	316173	380017	426674	187433	135785	1775160	2581851				Average	Fold Change		Average L/H	Fold Change			STDEV		T-TEST_5M vs 3M	0.622416
TETTGATGQASSLLSGR	3M_c940_heavy		6114794632	8755666160	7841316464	3959358964	2937052460	3554839304	20151821928	0.00012812		3M	7.37199e+06	1		0.000380294	1			3.37681e+06		T-TEST (L/H)_5M vs 3M	0.788489
TETTGATGQASSLLSGR	14M_c568_light	14M	2331248	3228860	2971608	1466493	1043120	2557419	8757887			5M	7.7204e+06	1.04726		0.00040799	1.07283			2.89546e+06
TETTGATGQASSLLSGR	14M_c568_heavy		5192950272	7450280960	6748437504	3376481280	2517210368	3036105728	17234824192	0.000508151
TETTGATGQASSLLSGR	20M_c3054_light	20M	3849060	5365277	4955301	2359151	1807599	4527094	14847672
TETTGATGQASSLLSGR	20M_c3054_heavy		5382214144	7800639488	7051722752	3552092416	2613419520	3143363328	17995725568	0.000825067			Average	Fold Change						STDEV
TETTGATGQASSLLSGR	26M_c3667_light	26M	701891	1028354	995242	516691	384150	2962548	4986144			3M	7.37199e+06	1		0.000380294	1			3.37681e+06		T-TEST_8M vs 3M	0.547204
TETTGATGQASSLLSGR	26M_c3667_heavy		5824838144	8323808768	7529558528	3777127936	2857831936	3374505472	19227872768	0.000259319		8M	7.69511e+06	1.04383		0.000309363	0.813486			2.58292e+06		T-TEST (L/H)_8M vs 3M	0.777358
TETTGATGQASSLLSGR	3M_c1030_light	3M	585765	831081	805866	450133	317093	2889038	4525985
TETTGATGQASSLLSGR	3M_c1030_heavy		5592472064	7992655872	7283530752	3646383360	2730292224	3278429184	18554615808	0.000243928
TETTGATGQASSLLSGR	5M_c2275_light	5M	377592	586731	653718	366174	248245	3546794	4787243				Average	Fold Change						STDEV
TETTGATGQASSLLSGR	5M_c2275_heavy		5987718656	8515404800	7734913024	3899730432	2907440640	3502921984	19753239808	0.000242352		3M	7.37199e+06	1		0.000380294	1			3.35735e+06		T-TEST_14M vs 3M	0.049723
TETTGATGQASSLLSGR	8M_c1358_light	8M	1434044	1985718	1875581	973889	657456	3542632	7403931			14M	1.07265e+07	1.45504		0.000612953	1.61179			3033395		T-TEST (L/H)_14M vs 3M	0.051211
TETTGATGQASSLLSGR	8M_c1358_heavy		5090981888	7295135232	6605463552	3279759616	2477540352	2991175936	16891774720	0.000438316
TETTGATGQASSLLSGR	14M_c636_light	14M	3033621	4279031	3914251	1984074	1443959	4597391	12790673
TETTGATGQASSLLSGR	14M_c636_heavy		5187539456	7516888064	6817053696	3414874880	2590099712	3067989248	17401931008	0.000735015			Average	Fold Change						STDEV
TETTGATGQASSLLSGR	20M_c1300_light	20M	5091761	7289371	6602174	3249001	2358260	5971028	19862573			3M	7.37199e+06	1		0.000380294	1			3.37681e+06		T-TEST_20M vs 3M	0.000240677
TETTGATGQASSLLSGR	20M_c1300_heavy		5548172800	7952447488	7192510976	3643157504	2725315584	3253783552	18398742016	0.00107956		20M	1.96874e+07	2.67057		0.00103832	2.73032			4.78521e+06		T-TEST (L/H)_20M vs 3M	0.000385241
TETTGATGQASSLLSGR	26M_c3668_light	26M	2334667	3219848	3028749	1552995	1160133	4804337	11052934
TETTGATGQASSLLSGR	26M_c3668_heavy		6317367808	9060081664	8103496704	4088858112	3094076416	3698256128	20861834496	0.000529816
TETTGATGQASSLLSGR	3M_c2908_light	3M	1364725	2082576	1980358	1037088	770712	4912967	8975901				Average	Fold Change						STDEV
TETTGATGQASSLLSGR	3M_c2908_heavy		5431609856	7787220992	6983420416	3539099904	2640875776	3165186048	17935827456	0.000500445		3M	7.37199e+06	1		0.000346331	1			3.37681e+06		T-TEST_26M vs 3M	0.552787
TETTGATGQASSLLSGR	5M_c3670_light	5M	660723	950808	889222	412301	329852	2391625	4231655			26M	8.5914e+06	1.16541		0.000468796	1.35361			2.651e+06		T-TEST (L/H)_26M vs 3M	0.461713
TETTGATGQASSLLSGR	5M_c3670_heavy		6130605092	8634940728	7717801456	3991557900	2956704344	3620746660	19973488844	0.000211864
TETTGATGQASSLLSGR	5M_c2254_light	5M	843568	1480128	1580410	910987	670161	8389051	11449589
TETTGATGQASSLLSGR	5M_c2254_heavy		4650250752	6675915776	6053625344	3027588864	2249639168	2730294784	15459835904	0.000740602
TETTGATGQASSLLSGR	5M_c2287_light	5M	477843	1052496	1224268	707365	514487	8377332	10654096
TETTGATGQASSLLSGR	5M_c2287_heavy		5115812864	7305069056	6605596160	3345230336	2496171776	3020512256	16931177472	0.000629259		Col18a1	Sample ID	Category	y13 (+)	y11 (+)	y10 (+)	y8 (+)	y7 (+)	b2 (+)	TETTGATGQASSLLSGR 818.910472++ (Sum Top 3)	L/H
TETTGATGQASSLLSGR	8M_c1364_light	8M	108942	416562	706314	475026	301879	9126475	10249351			TETTGATGQASSLLSGR	3M_c940_light	3M	316173	380017	426674	187433	135785	1775160	2581851	0.00012812											384150	2962548	4986144	0.000259319
TETTGATGQASSLLSGR	8M_c1364_heavy		5081556480	7273106432	6554061824	3309659136	2459263488	2956581632	16783749888	0.000610671		TETTGATGQASSLLSGR	3M_c1030_light	3M	585765	831081	805866	450133	317093	2889038	4525985	0.000243928											1160133	4804337	11052934	0.000529816
TETTGATGQASSLLSGR	14M_c755_light	14M	1399357	2256050	2342621	1238473	886411	8457621	13056292			TETTGATGQASSLLSGR	3M_c2908_light	3M	1364725	2082576	1980358	1037088	770712	4912967	8975901	0.000500445											798838	6233952	10586880	0.00065511
TETTGATGQASSLLSGR	14M_c755_heavy		4863172096	6936709120	6259722240	3150749440	2369671424	2836891904	16033323264	0.000814322		TETTGATGQASSLLSGR	3M_c1114_light	3M	2702209	4009398	3625850	1873866	1292429	5025701	12660949	0.000766126											1034089	4918941	10588071	0.000583098
TETTGATGQASSLLSGR	14M_c847_light	14M	607767	1206673	1456916	865272	584430	10020309	12683898			TETTGATGQASSLLSGR	3M_c1164_light	3M	1825583	2587289	2391639	1172718	817243	2513859	7492787	0.000341411											639620	2073733	5742995	0.000316636
TETTGATGQASSLLSGR	14M_c847_heavy		3861149184	5508170752	4984580608	2498272512	1885115520	2246346752	12739098112	0.000995667		TETTGATGQASSLLSGR	3M_c1190_light	3M	2850973	3856140	3711696	1817740	1233030	3117121	10684957	0.000444283
TETTGATGQASSLLSGR	20M_c3055_light	20M	1260600	1888836	1980371	1057481	798887	7206064	11075271			TETTGATGQASSLLSGR	3M_c953_light	3M	995244	1373238	1296106	624819	467882	2012152	4681496	0.000237741
TETTGATGQASSLLSGR	20M_c3055_heavy		5215303168	7450567168	6684145152	3399368704	2528608768	3057842432	17192554752	0.00064419		TETTGATGQASSLLSGR	5M_c2275_light	5M	377592	586731	653718	366174	248245	3546794	4787243	0.000242352
TETTGATGQASSLLSGR	26M_c2293_light	26M	1462393	2170855	2182073	1141108	798838	6233952	10586880			TETTGATGQASSLLSGR	5M_c3670_light	5M	660723	950808	889222	412301	329852	2391625	4231655	0.000211864
TETTGATGQASSLLSGR	26M_c2293_heavy		4870870528	6966330880	6334979584	3139938304	2385600512	2859144960	16160455424	0.00065511		TETTGATGQASSLLSGR	5M_c2254_light	5M	843568	1480128	1580410	910987	670161	8389051	11449589	0.000740602
TETTGATGQASSLLSGR	3M_c1114_light	3M	2702209	4009398	3625850	1873866	1292429	5025701	12660949			TETTGATGQASSLLSGR	5M_c2287_light	5M	477843	1052496	1224268	707365	514487	8377332	10654096	0.000629259
TETTGATGQASSLLSGR	3M_c1114_heavy		4985814016	7125577728	6467202048	3271681792	2414908928	2933150464	16525930240	0.000766126		TETTGATGQASSLLSGR	5M_c3671_light	5M	1079167	1622866	1587520	883885	580961	4600632	7811018	0.000444433
TETTGATGQASSLLSGR	5M_c3671_light	5M	1079167	1622866	1587520	883885	580961	4600632	7811018			TETTGATGQASSLLSGR	5M_c2318_light	5M	830645	1160754	1177352	629581	428046	3857578	6195684	0.000284469
TETTGATGQASSLLSGR	5M_c3671_heavy		5266871808	7624802304	6822158336	3428668160	2598335232	3128285952	17575246592	0.000444433		TETTGATGQASSLLSGR	5M_c2346_light	5M	2962940	4005705	3595382	1845098	1242803	3137788	10738875	0.000473116
TETTGATGQASSLLSGR	8M_c1378_light	8M	108403	476706	693484	458430	316119	8322172	9492362			TETTGATGQASSLLSGR	5M_c2349_light	5M	2643533	3528491	3397475	1681338	1131341	2968397	9894363	0.000451835
TETTGATGQASSLLSGR	8M_c1378_heavy		5388175872	7672970752	6996089344	3503226880	2638087168	3154155264	17823215360	0.000532584		TETTGATGQASSLLSGR	5M_c2231_light	5M	467599	655392	658609	341421	248904	2407044	3721045	0.000193982
TETTGATGQASSLLSGR	8M_c3662_light	8M	948855	1300195	1254445	614351	401492	1825938	4380578			TETTGATGQASSLLSGR	8M_c1358_light	8M	1434044	1985718	1875581	973889	657456	3542632	7403931	0.000438316
TETTGATGQASSLLSGR	8M_c3662_heavy		6068143104	8643729408	7840620544	3920414464	2958082304	3531909120	20016259072	0.000218851		TETTGATGQASSLLSGR	8M_c1364_light	8M	108942	416562	706314	475026	301879	9126475	10249351	0.000610671
TETTGATGQASSLLSGR	14M_c2634_light	14M	617930	1105728	1301881	779205	558787	8184607	10592216			TETTGATGQASSLLSGR	8M_c1378_light	8M	108403	476706	693484	458430	316119	8322172	9492362	0.000532584
TETTGATGQASSLLSGR	14M_c2634_heavy		5203608064	7379333632	6706774016	3379119872	2523093760	3049637120	17135744768	0.000618136		TETTGATGQASSLLSGR	8M_c3662_light	8M	948855	1300195	1254445	614351	401492	1825938	4380578	0.000218851
TETTGATGQASSLLSGR	20M_c1312_light	20M	4092576	6020904	5610915	2925680	2151870	9375659	21007478			TETTGATGQASSLLSGR	8M_c3663_light	8M	1187706	1694306	1689724	850618	566954	4524271	7908301	0.000405287
TETTGATGQASSLLSGR	20M_c1312_heavy		4854277632	7029195264	6348180992	3184910592	2400076288	2881949440	16259325696	0.00129203		TETTGATGQASSLLSGR	8M_c1383_light	8M	2924394	4047205	3798647	1830122	1231470	3041487	10887339	0.000514415
TETTGATGQASSLLSGR	26M_c620_light	26M	2036975	2916981	2752149	1418669	1034089	4918941	10588071			TETTGATGQASSLLSGR	8M_c1457_light	8M	2164226	2954444	2750665	1336952	932259	2531120	8236229	0.000381619
TETTGATGQASSLLSGR	26M_c620_heavy		5504222720	7854297088	7093624832	3569773056	2696200448	3210379264	18158301184	0.000583098		TETTGATGQASSLLSGR	8M_c2295_light	8M	352540	505008	522985	290495	199179	1974795	3002788	0.000160071
TETTGATGQASSLLSGR	3M_c1164_light	3M	1825583	2587289	2391639	1172718	817243	2513859	7492787			TETTGATGQASSLLSGR	14M_c568_light	14M	2331248	3228860	2971608	1466493	1043120	2557419	8757887	0.000508151
TETTGATGQASSLLSGR	3M_c1164_heavy		6589694464	9463014400	8567453184	4381255680	3243439104	3916058368	21946525952	0.000341411		TETTGATGQASSLLSGR	14M_c636_light	14M	3033621	4279031	3914251	1984074	1443959	4597391	12790673	0.000735015
TETTGATGQASSLLSGR	5M_c2318_light	5M	830645	1160754	1177352	629581	428046	3857578	6195684			TETTGATGQASSLLSGR	14M_c755_light	14M	1399357	2256050	2342621	1238473	886411	8457621	13056292	0.000814322
TETTGATGQASSLLSGR	5M_c2318_heavy		6543742976	9452733440	8460913152	4243804416	3199566592	3866177536	21779824128	0.000284469		TETTGATGQASSLLSGR	14M_c847_light	14M	607767	1206673	1456916	865272	584430	10020309	12683898	0.000995667
TETTGATGQASSLLSGR	8M_c3663_light	8M	1187706	1694306	1689724	850618	566954	4524271	7908301			TETTGATGQASSLLSGR	14M_c2634_light	14M	617930	1105728	1301881	779205	558787	8184607	10592216	0.000618136
TETTGATGQASSLLSGR	8M_c3663_heavy		5896574848	8399299920	7627906336	3835715692	2859945592	3485623092	19512829348	0.000405287		TETTGATGQASSLLSGR	14M_c3840_light	14M	3378549	4707531	4374752	2171868	1455841	3458434	12540717	0.000530234
TETTGATGQASSLLSGR	14M_c3840_light	14M	3378549	4707531	4374752	2171868	1455841	3458434	12540717			TETTGATGQASSLLSGR	14M_c2600_light	14M	2192481	2976099	2851513	1378652	946566	2481579	8309191	0.000442381
TETTGATGQASSLLSGR	14M_c3840_heavy		7143189504	10226568192	9206009856	4682975744	3516258816	4218715648	23651293696	0.000530234		TETTGATGQASSLLSGR	14M_c3841_light	14M	1314954	1817211	1662083	839125	534414	2148730	5628024	0.000244179
TETTGATGQASSLLSGR	20M_c1315_light	20M	6078011	8538625	7552107	3839364	2709961	5010032	21100764			TETTGATGQASSLLSGR	14M_c2626_light	14M	3290151	4601968	4253006	2066870	1412877	3325047	12180021	0.000628491
TETTGATGQASSLLSGR	20M_c1315_heavy		7201790976	10313174016	9328912384	4732401152	3546562560	4293274112	23935360512	0.000881573		TETTGATGQASSLLSGR	20M_c3054_light	20M	3849060	5365277	4955301	2359151	1807599	4527094	14847672	0.000825067
TETTGATGQASSLLSGR	3M_c1190_light	3M	2850973	3856140	3711696	1817740	1233030	3117121	10684957			TETTGATGQASSLLSGR	20M_c1300_light	20M	5091761	7289371	6602174	3249001	2358260	5971028	19862573	0.00107956
TETTGATGQASSLLSGR	3M_c1190_heavy		7284118016	10329191424	9387560960	4742588928	3578673408	4333114368	24049866752	0.000444283		TETTGATGQASSLLSGR	20M_c3055_light	20M	1260600	1888836	1980371	1057481	798887	7206064	11075271	0.00064419
TETTGATGQASSLLSGR	5M_c2346_light	5M	2962940	4005705	3595382	1845098	1242803	3137788	10738875			TETTGATGQASSLLSGR	20M_c1312_light	20M	4092576	6020904	5610915	2925680	2151870	9375659	21007478	0.00129203
TETTGATGQASSLLSGR	5M_c2346_heavy		6880510464	9781990400	8850760704	4479075328	3391703296	4065436928	22698188032	0.000473116		TETTGATGQASSLLSGR	20M_c1315_light	20M	6078011	8538625	7552107	3839364	2709961	5010032	21100764	0.000881573
TETTGATGQASSLLSGR	14M_c2600_light	14M	2192481	2976099	2851513	1378652	946566	2481579	8309191			TETTGATGQASSLLSGR	20M_c3580_light	20M	6848000	9585901	8692055	4217808	3113087	5388709	23666665	0.00105616
TETTGATGQASSLLSGR	14M_c2600_heavy		5707895224	8174905696	7311341424	3659941392	2761929620	3296624032	18782871152	0.000442381		TETTGATGQASSLLSGR	20M_c2140_light	20M	7614778	10834784	9659529	4682567	3402050	5757397	26251710	0.0014897
TETTGATGQASSLLSGR	8M_c1383_light	8M	2924394	4047205	3798647	1830122	1231470	3041487	10887339			TETTGATGQASSLLSGR	26M_c3667_light	26M	701891	1028354	995242	516691	384150	2962548	4986144	0.000259319
TETTGATGQASSLLSGR	8M_c1383_heavy		6404218368	9072550912	8297264128	4164907008	3144228608	3794706176	21164521216	0.000514415		TETTGATGQASSLLSGR	26M_c3668_light	26M	2334667	3219848	3028749	1552995	1160133	4804337	11052934	0.000529816
TETTGATGQASSLLSGR	14M_c3841_light	14M	1314954	1817211	1662083	839125	534414	2148730	5628024			TETTGATGQASSLLSGR	26M_c2293_light	26M	1462393	2170855	2182073	1141108	798838	6233952	10586880	0.00065511
TETTGATGQASSLLSGR	14M_c3841_heavy		6995310592	9922910208	9011774464	4531535872	3426064384	4114095872	23048780544	0.000244179		TETTGATGQASSLLSGR	26M_c620_light	26M	2036975	2916981	2752149	1418669	1034089	4918941	10588071	0.000583098
TETTGATGQASSLLSGR	20M_c3580_light	20M	6848000	9585901	8692055	4217808	3113087	5388709	23666665			TETTGATGQASSLLSGR	26M_c3775_light	26M	1381252	1908585	1760677	841335	639620	2073733	5742995	0.000316636
TETTGATGQASSLLSGR	20M_c3580_heavy		6757870080	9633179648	8748205056	4443667968	3297427712	4026881792	22408266496	0.00105616
TETTGATGQASSLLSGR	5M_c2349_light	5M	2643533	3528491	3397475	1681338	1131341	2968397	9894363
TETTGATGQASSLLSGR	5M_c2349_heavy		6612297216	9420107776	8547339264	4304464384	3247096576	3930719232	21898166272	0.000451835
TETTGATGQASSLLSGR	8M_c1457_light	8M	2164226	2954444	2750665	1336952	932259	2531120	8236229
TETTGATGQASSLLSGR	8M_c1457_heavy		6539269120	9315344384	8401399808	4265828608	3194278656	3865583616	21582327808	0.000381619
TETTGATGQASSLLSGR	14M_c2626_light	14M	3290151	4601968	4253006	2066870	1412877	3325047	12180021
TETTGATGQASSLLSGR	14M_c2626_heavy		5885767168	8337090560	7575237120	3848182528	2856838912	3467455232	19379782912	0.000628491
TETTGATGQASSLLSGR	20M_c2140_light	20M	7614778	10834784	9659529	4682567	3402050	5757397	26251710
TETTGATGQASSLLSGR	20M_c2140_heavy		5348281856	7616120320	6904499712	3483364352	2583078656	3101557760	17622177792	0.0014897
TETTGATGQASSLLSGR	26M_c3775_light	26M	1381252	1908585	1760677	841335	639620	2073733	5742995
TETTGATGQASSLLSGR	26M_c3775_heavy		5522980864	7871048192	7090742272	3570637312	2655930112	3175742464	18137532928	0.000316636
TETTGATGQASSLLSGR	3M_c953_light	3M	995244	1373238	1296106	624819	467882	2012152	4681496
TETTGATGQASSLLSGR	3M_c953_heavy		6014137344	8537293312	7713454080	3888746240	2888108544	3440824320	19691571712	0.000237741
TETTGATGQASSLLSGR	5M_c2231_light	5M	467599	655392	658609	341421	248904	2407044	3721045
TETTGATGQASSLLSGR	5M_c2231_heavy		5788184064	8266446336	7496670208	3804456960	2804638464	3419286272	19182402816	0.000193982
TETTGATGQASSLLSGR	8M_c2295_light	8M	352540	505008	522985	290495	199179	1974795	3002788
TETTGATGQASSLLSGR	8M_c2295_heavy		5613508608	8153339904	7312158208	3688167680	2758848256	3293556992	18759055104	0.000160071

[truncated: 31 more sheets: AVGLSGTFR, DNEEFLESNK, TESSTVVPTLPGEVR, LVVLPFPGK, HVPLIQPVEK, GLIDEANQDFTNR, AQQIQALQSNVR, FLTTTPNSLLVSWQAPR, HALQSASAGSGSFTDVR, GSIQVDGEDLVTGR, LVSEDPINDGEWHR, LILSWELENK, EQIGDSVR, AEFDTSEIDSEIAALR, VEGSFEDLTGNR, AFGWYPHLGR, EWLQVDLGTQR, AHFSPANIVIDSSASR, LSGALSEDPHFPK, HTTIFEVLPEK …]
